# Supplementary material for: Re-expressing coefficients from regression models for inclusion in a meta-analysis
Source: BMC Med Res Methodol. 2024 Jan 8;24:6. doi: 10.1186/s12874-023-02132-y (PMC10773134; doi:10.1186/s12874-023-02132-y)
Supplement: Supplementary file 2 — Additional file 2. [file 12874_2023_2132_MOESM2_ESM.zip › Supp_Files_R1/simdata/simdata_scenario_187.csv]

ex_no	errsd	rsquare	beta	b_low_ci	b_hi_ci	lrsquare	lbeta	lb_low_ci	lb_hi_ci	x_median	x_25	x_75	rbl	rb	rbu	altl	alt	altu	dzl	dz	dzu	observed_beta	xlog	error	ylog	RelBias_rb	RelBias_rbl	RelBias_rbu	RelBias_alt	RelBias_altl	RelBias_altu	RelBias_dz	RelBias_dzl	RelBias_dzu	MC_SE_RelBias_rb	MC_SE_RelBias_alt	MC_SE_RelBias_dz
187	0.493409446652229	0.08	0.019049017729705	0.00925080811874722	0.0288472273406628	0.216311016888843	0.423303314145759	0.297506488707852	0.549100139583666	8.14	5.35	13.61	0.0344878891842084	0.0490706533930525	0.0636534176018966	0.0350860917592536	0.0499217982996627	0.0647575048400718	0.0348217049000595	0.0495714744260454	0.0642475846871092	0.019049017729705	10.4433071992298	-0.00421665573247372	1.05462866274205	0.434250535324712	0.514734550186728	0.39082179675761	0.461050252916484	0.543035447538419	0.416811014142054	0.459546785570828	0.541482731340176	0.4153633524261	0.00528470060727701	0.00541123450930983	0.00540773381205231
187	0.493409446652229	0.09	0.0221073527022622	0.0113891986676882	0.0328255067368361	0.172709998621804	0.318624692432511	0.209747970110774	0.427501414754248	7.94	4.93	12.16	0.0248692913243859	0.0377785315160003	0.0506877717076148	0.0253347848519562	0.0384856550794517	0.0516365253069472	0.0252212513780746	0.0383573502561843	0.0514063703349424	0.0221073527022622	9.79716035502483	-0.0770777413667458	0.948900275675514	0.434250535324712	0.514734550186728	0.39082179675761	0.461050252916484	0.543035447538419	0.416811014142054	0.459546785570828	0.541482731340176	0.4153633524261	0.00528470060727701	0.00541123450930983	0.00540773381205231
187	0.493409446652229	0.09	0.0235195702743851	0.0115173173124398	0.0355218232363305	0.129466979560467	0.321206315629789	0.191164610943981	0.451248020315598	7.75	5.64	12.09	0.0232038700329089	0.038988542726704	0.0547732154204991	0.0236721405374447	0.0397753590874169	0.0558785776373891	0.0238714579822368	0.0401071426828311	0.0563476308996542	0.0235195702743851	9.64953142740687	-0.00133278515920294	1.0510615081032	0.434250535324712	0.514734550186728	0.39082179675761	0.461050252916484	0.543035447538419	0.416811014142054	0.459546785570828	0.541482731340176	0.4153633524261	0.00528470060727701	0.00541123450930983	0.00540773381205231
187	0.493409446652229	0.09	0.0274285052878364	0.0140892772631768	0.0407677333124959	0.125372620921667	0.313587532525676	0.184270886823844	0.442904178227508	8.41	5.54	12.66	0.0206952758557332	0.0352186967914338	0.0497421177271345	0.0210155069356292	0.0357636579402811	0.0505118089449329	0.0210792901730112	0.0358416963593516	0.0506738109399066	0.0274285052878364	9.77255049200105	-0.0185437971189018	1.04121452279201	0.434250535324712	0.514734550186728	0.39082179675761	0.461050252916484	0.543035447538419	0.416811014142054	0.459546785570828	0.541482731340176	0.4153633524261	0.00528470060727701	0.00541123450930983	0.00540773381205231
187	0.493409446652229	0.09	0.0285985392108033	0.0141043340412601	0.0430927443803465	0.143812702619033	0.348904790710556	0.21598851608777	0.481821065333342	7.92	5.34	11.45	0.0256733613317527	0.0414723843866386	0.0572714074415245	0.0261578658285372	0.0422550460906536	0.0583522263527699	0.0263787058734579	0.0426430016443655	0.0588860748147226	0.0285985392108033	9.17715071995143	0.0430667310236091	1.07002900163194	0.434250535324712	0.514734550186728	0.39082179675761	0.461050252916484	0.543035447538419	0.416811014142054	0.459546785570828	0.541482731340176	0.4153633524261	0.00528470060727701	0.00541123450930983	0.00540773381205231
187	0.493409446652229	0.09	0.0308940985472562	0.0153200962788619	0.0464681008156505	0.126082465327918	0.339428107286509	0.19990660476772	0.478949609805298	7.56	5.3	11.38	0.024845165200838	0.0421854365899511	0.0595257079790643	0.0253841197532826	0.0431005455422655	0.0608169713312485	0.0255976820323198	0.043466427339762	0.0613151130582991	0.0308940985472562	8.92421182467367	0.0317671823440939	1.04433653394478	0.434250535324712	0.514734550186728	0.39082179675761	0.461050252916484	0.543035447538419	0.416811014142054	0.459546785570828	0.541482731340176	0.4153633524261	0.00528470060727701	0.00541123450930983	0.00540773381205231
187	0.493409446652229	0.1	0.0147793400638127	0.00787197712456394	0.0216867030030614	0.236623438602277	0.449996586572767	0.323803602250951	0.576189570894582	9.12	5.65	12.45	0.0336801139511632	0.0468059533867053	0.0599317928222474	0.0340571663181287	0.0473299508867768	0.0606027354554249	0.034298518356116	0.0476524192266069	0.0610083765460408	0.0147793400638127	11.0855513272605	-0.0310428380487024	1.04291172107981	0.434250535324712	0.514734550186728	0.39082179675761	0.461050252916484	0.543035447538419	0.416811014142054	0.459546785570828	0.541482731340176	0.4153633524261	0.00528470060727701	0.00541123450930983	0.00540773381205231
187	0.493409446652229	0.11	0.0205579412415858	0.0113173620280794	0.0297985204550922	0.242406821355867	0.446873171473353	0.32352993127212	0.570216411674586	7.95	5.43	12.03	0.0383224767577632	0.0529326194337532	0.0675427621097433	0.0390374648967624	0.0539201911739755	0.0688029174511887	0.0392744751585839	0.0542214161058609	0.069190214266387	0.0205579412415858	10.1907721045841	0.00363768911743643	1.05142595589544	0.434250535324712	0.514734550186728	0.39082179675761	0.461050252916484	0.543035447538419	0.416811014142054	0.459546785570828	0.541482731340176	0.4153633524261	0.00528470060727701	0.00541123450930983	0.00540773381205231
187	0.493409446652229	0.11	0.0232611227314878	0.0128888044668736	0.033633440996102	0.1647297212121	0.360199333585282	0.233563708346683	0.486834958823882	7.42	5.07	11.47	0.0295133421400795	0.045515145507759	0.0615169488754386	0.0301855485896596	0.0465518147612336	0.0629180809328076	0.0302910280189248	0.0467385575558411	0.0632005412921244	0.0232611227314878	9.65574399077283	-0.0474599737753314	0.974893651989306	0.434250535324712	0.514734550186728	0.39082179675761	0.461050252916484	0.543035447538419	0.416811014142054	0.459546785570828	0.541482731340176	0.4153633524261	0.00528470060727701	0.00541123450930983	0.00540773381205231
187	0.493409446652229	0.11	0.0284155043562585	0.0158223669245174	0.0410086417879997	0.159531362731528	0.368635204126691	0.236529981457802	0.500740426795579	7.62	5.27	13.68	0.0291602311163623	0.045446618156859	0.0617330051973558	0.0297775842653945	0.0464087714649053	0.0630399586644162	0.0294828618378196	0.045956838726307	0.0624532208783494	0.0284155043562585	10.1090795604443	0.0174466579780778	1.07048251417664	0.434250535324712	0.514734550186728	0.39082179675761	0.461050252916484	0.543035447538419	0.416811014142054	0.459546785570828	0.541482731340176	0.4153633524261	0.00528470060727701	0.00541123450930983	0.00540773381205231
187	0.493409446652229	0.12	0.0219776421125231	0.012613141172238	0.0313421430528083	0.179213346773167	0.334952629563515	0.223034918117054	0.446870341009977	8.89	5.6	13.43	0.0237804535018269	0.0357133560067463	0.0476462585116656	0.0240786076099239	0.0361611222281315	0.0482436368463391	0.0240551782908654	0.03611093681684	0.0481868949437739	0.0219776421125231	10.7498919221405	0.0190995889782056	1.0902096572569	0.434250535324712	0.514734550186728	0.39082179675761	0.461050252916484	0.543035447538419	0.416811014142054	0.459546785570828	0.541482731340176	0.4153633524261	0.00528470060727701	0.00541123450930983	0.00540773381205231
187	0.493409446652229	0.12	0.024377362617657	0.014219116164781	0.0345356090705331	0.165682786403722	0.334370814924252	0.217221235898112	0.451520393950393	7.72	4.75	11.74	0.0264687109733148	0.0407435507930406	0.0550183906127663	0.0270093402500481	0.0415757468308074	0.0561421534115667	0.0269124269852909	0.0413879256087967	0.0559199335309111	0.024377362617657	9.62289031584837	-0.0218687197129607	0.993426531827786	0.434250535324712	0.514734550186728	0.39082179675761	0.461050252916484	0.543035447538419	0.416811014142054	0.459546785570828	0.541482731340176	0.4153633524261	0.00528470060727701	0.00541123450930983	0.00540773381205231
187	0.493409446652229	0.12	0.029281128626095	0.0166702399990364	0.0418920172531536	0.15518324328164	0.343230718713965	0.218196046811202	0.468265390616729	8.13	5.16	12.93	0.0253172952065381	0.0398250727115721	0.0543328502166061	0.025757834281923	0.040518057509765	0.055278280737607	0.0256138527659402	0.0402726193700571	0.0550037965760566	0.029281128626095	9.85896125329519	-0.0333642218994489	1.01526582435756	0.434250535324712	0.514734550186728	0.39082179675761	0.461050252916484	0.543035447538419	0.416811014142054	0.459546785570828	0.541482731340176	0.4153633524261	0.00528470060727701	0.00541123450930983	0.00540773381205231
187	0.493409446652229	0.12	0.0317062091897401	0.0185428038369957	0.0448696145424845	0.160026779833585	0.379352354033343	0.243657108265663	0.515047599801022	8.22	5.26	11.72	0.0279603607682689	0.0435317842872021	0.0591032078061354	0.0284283826082021	0.0442604524881073	0.0600925223680125	0.0285753183902671	0.0444768946639755	0.0604323380782717	0.0317062091897401	9.6216850497798	-0.0282767038812013	1.00783345030572	0.434250535324712	0.514734550186728	0.39082179675761	0.461050252916484	0.543035447538419	0.416811014142054	0.459546785570828	0.541482731340176	0.4153633524261	0.00528470060727701	0.00541123450930983	0.00540773381205231
187	0.493409446652229	0.13	0.0224392205619937	0.0132499192259337	0.0316285218980537	0.24451626164952	0.450367402166098	0.326769500796352	0.573965303535844	7.37	5.25	12.77	0.0415664790425012	0.0572886610835494	0.0730108431245975	0.0425315200811442	0.0586187210325291	0.074705921983914	0.0424160038017817	0.0584450024172306	0.0745157016678725	0.0224392205619937	9.89335970211694	0.0638523556971142	1.09559893429635	0.434250535324712	0.514734550186728	0.39082179675761	0.461050252916484	0.543035447538419	0.416811014142054	0.459546785570828	0.541482731340176	0.4153633524261	0.00528470060727701	0.00541123450930983	0.00540773381205231
187	0.493409446652229	0.13	0.0230869637199691	0.0139592003688227	0.0322147270711156	0.204997145525316	0.398801418468201	0.276183880132211	0.52141895680419	7.67	5.01	11.82	0.0338611163758068	0.0488944584134461	0.0639278004510854	0.0345659983421649	0.049912287288548	0.0652585762349312	0.034566117903103	0.0499170747869584	0.0652848420241198	0.0230869637199691	9.88906389525879	0.115760566604155	1.15362731071803	0.434250535324712	0.514734550186728	0.39082179675761	0.461050252916484	0.543035447538419	0.416811014142054	0.459546785570828	0.541482731340176	0.4153633524261	0.00528470060727701	0.00541123450930983	0.00540773381205231
187	0.493409446652229	0.13	0.0246372354707404	0.0146997211129454	0.0345747498285355	0.228619685010136	0.393740820095151	0.28082017047135	0.506661469718952	7.76	5.19	11.99	0.0340205409428824	0.0477005468248507	0.061380552706819	0.0347029472629558	0.0486573556739188	0.0626117640848818	0.0347613163577988	0.0487722613467612	0.0627143369414455	0.0246372354707404	9.94265768198408	-0.00156031797160176	1.04368401943106	0.434250535324712	0.514734550186728	0.39082179675761	0.461050252916484	0.543035447538419	0.416811014142054	0.459546785570828	0.541482731340176	0.4153633524261	0.00528470060727701	0.00541123450930983	0.00540773381205231
187	0.493409446652229	0.13	0.0255371820628288	0.015296195115326	0.0357781690103315	0.207578107449777	0.402095967590324	0.279436058617265	0.524755876563383	6.98	4.98	11.58	0.0374362311120436	0.0538690591558541	0.0703018871996646	0.0384380241008543	0.0553105943791689	0.0721831646574835	0.0384828736674536	0.055427706821623	0.0722952893644781	0.0255371820628288	9.65251370094816	0.0163487887292941	1.03116230141913	0.434250535324712	0.514734550186728	0.39082179675761	0.461050252916484	0.543035447538419	0.416811014142054	0.459546785570828	0.541482731340176	0.4153633524261	0.00528470060727701	0.00541123450930983	0.00540773381205231
187	0.493409446652229	0.13	0.0272324602396667	0.0161583658023845	0.0383065546769489	0.182926934213304	0.38565643805398	0.258400614276812	0.512912261831147	8.01	5.08	11.58	0.0304080105390446	0.0453831933241197	0.0603583761091947	0.0309631271385999	0.0462116909307847	0.0614602547229695	0.0310764757660542	0.0463432530149799	0.0616510541579594	0.0272324602396667	9.7859262724151	-0.000330345216702419	1.02439859448578	0.434250535324712	0.514734550186728	0.39082179675761	0.461050252916484	0.543035447538419	0.416811014142054	0.459546785570828	0.541482731340176	0.4153633524261	0.00528470060727701	0.00541123450930983	0.00540773381205231
187	0.493409446652229	0.13	0.0286756337980911	0.0171676447179532	0.040183622878229	0.154388648991848	0.333484277962684	0.211630627509743	0.455337928415625	8.26	5.32	11.73	0.0241738929774936	0.0380928476185495	0.0520118022596055	0.0245719463516495	0.0387200939846969	0.0528682416177444	0.024726428875368	0.0389799629015664	0.0531851531365413	0.0286756337980911	9.77579098299055	0.0344463113774741	1.07366420202893	0.434250535324712	0.514734550186728	0.39082179675761	0.461050252916484	0.543035447538419	0.416811014142054	0.459546785570828	0.541482731340176	0.4153633524261	0.00528470060727701	0.00541123450930983	0.00540773381205231
187	0.493409446652229	0.13	0.0290221415061224	0.0175396406191278	0.0405046423931171	0.245676860071078	0.43094345163478	0.313046565116443	0.548840338153118	7.36	5.03	11.8	0.0398896864360733	0.0549125947157298	0.0699355029953862	0.0408203798277974	0.0561937977932784	0.0715672157587595	0.0408680188303487	0.0562335467970428	0.0715510540278046	0.0290221415061224	9.43055709946245	-0.002701669666311	1.01177341891976	0.434250535324712	0.514734550186728	0.39082179675761	0.461050252916484	0.543035447538419	0.416811014142054	0.459546785570828	0.541482731340176	0.4153633524261	0.00528470060727701	0.00541123450930983	0.00540773381205231
187	0.493409446652229	0.13	0.0295859752248369	0.0177868912778141	0.0413850591718596	0.163130184815473	0.355674323866048	0.229897749005423	0.481450898726674	7.78	5.14	12.24	0.0278126506194583	0.0430288932657845	0.0582451359121107	0.0283680935048556	0.0438882177853353	0.059408342065815	0.0283448306551818	0.0438464613395367	0.05937421481735	0.0295859752248369	9.65084147045154	-0.0338595545088663	0.99793528973507	0.434250535324712	0.514734550186728	0.39082179675761	0.461050252916484	0.543035447538419	0.416811014142054	0.459546785570828	0.541482731340176	0.4153633524261	0.00528470060727701	0.00541123450930983	0.00540773381205231
187	0.493409446652229	0.13	0.0299547946733575	0.0180815000929821	0.0418280892537329	0.22551724081002	0.431896370410333	0.306933492539219	0.556859248281447	7.87	5.5	12.16	0.0367301660810188	0.0516842436572272	0.0666383212334356	0.0374386735210784	0.0526812081436993	0.0679237427663202	0.0376872051261216	0.0530414419947334	0.0683567419654562	0.0299547946733575	9.81240717787194	-0.0302001367844662	1.01592773580498	0.434250535324712	0.514734550186728	0.39082179675761	0.461050252916484	0.543035447538419	0.416811014142054	0.459546785570828	0.541482731340176	0.4153633524261	0.00528470060727701	0.00541123450930983	0.00540773381205231
187	0.493409446652229	0.13	0.0301392340093453	0.0182006166641799	0.0420778513545108	0.174635980139906	0.35938830382144	0.237403620261628	0.481372987381253	7.79	5.48	12.71	0.0286892968646652	0.0434306676817275	0.0581720384987899	0.0292602729387001	0.0442950273850206	0.0593297818313411	0.0293227081161609	0.0443826421658981	0.0594772337053228	0.0301392340093453	9.74471529790871	-0.0725825671451317	0.968030647896851	0.434250535324712	0.514734550186728	0.39082179675761	0.461050252916484	0.543035447538419	0.416811014142054	0.459546785570828	0.541482731340176	0.4153633524261	0.00528470060727701	0.00541123450930983	0.00540773381205231
187	0.493409446652229	0.13	0.0320591455902504	0.0191088426283513	0.0450094485521496	0.175321901900704	0.381074963870775	0.252036251014539	0.51011367672701	8.13	5.63	11.98	0.0292374473563108	0.0442065740548454	0.05917570075338	0.0297458192466736	0.0449752245921118	0.0602046299375499	0.0300182461427203	0.0454169057468393	0.0608327365874033	0.0320591455902504	9.49747440216417	-0.00413148440221949	1.0411735895006	0.434250535324712	0.514734550186728	0.39082179675761	0.461050252916484	0.543035447538419	0.416811014142054	0.459546785570828	0.541482731340176	0.4153633524261	0.00528470060727701	0.00541123450930983	0.00540773381205231
187	0.493409446652229	0.13	0.0321523862892834	0.0191962953267353	0.0451084772518315	0.225328541995196	0.461860873191401	0.328155977936813	0.595565768445989	8.88	5.11	12.83	0.0350230361688185	0.0492929312714187	0.0635628263740189	0.0354640365610523	0.0499136142390594	0.0643631919170665	0.0351850436723907	0.0496292598631917	0.0640428297319886	0.0321523862892834	10.2663854805045	0.00122442594676817	1.06717670272504	0.434250535324712	0.514734550186728	0.39082179675761	0.461050252916484	0.543035447538419	0.416811014142054	0.459546785570828	0.541482731340176	0.4153633524261	0.00528470060727701	0.00541123450930983	0.00540773381205231
187	0.493409446652229	0.14	0.0243884437803272	0.0149389234025858	0.0338379641580686	0.171353445949338	0.349717530511206	0.229645706628989	0.469789354393423	7.68	5.43	12.55	0.0281230317804763	0.0428273507444482	0.05753166970842	0.0287064021875781	0.0437157403474576	0.058725078507337	0.0287695526703132	0.0438152082474063	0.0588799691840967	0.0243884437803272	10.1254130840693	0.00757289292212504	1.05648196813463	0.434250535324712	0.514734550186728	0.39082179675761	0.461050252916484	0.543035447538419	0.416811014142054	0.459546785570828	0.541482731340176	0.4153633524261	0.00528470060727701	0.00541123450930983	0.00540773381205231
187	0.493409446652229	0.14	0.027535619146303	0.0170086521200897	0.0380625861725163	0.216831203807811	0.457824994372131	0.321977460881862	0.5936725278624	7.81	5.56	11.15	0.0387848433316723	0.055148800265128	0.0715127571985837	0.0395489176025375	0.0562352499122575	0.0729215822219776	0.0401010937980638	0.0569856621718259	0.0739425845481956	0.027535619146303	10.3522005978205	0.144792668264683	1.20467385991208	0.434250535324712	0.514734550186728	0.39082179675761	0.461050252916484	0.543035447538419	0.416811014142054	0.459546785570828	0.541482731340176	0.4153633524261	0.00528470060727701	0.00541123450930983	0.00540773381205231
187	0.493409446652229	0.14	0.0285892151130437	0.0175232995879565	0.0396551306381309	0.157122695532631	0.309401679971213	0.197516942155712	0.421286417786713	8.12	4.63	12.37	0.022947873095097	0.0359468428879982	0.0489458126808993	0.0233489884551281	0.0365751726145592	0.0498013567739903	0.0230622696337377	0.0361143016325808	0.0491582922949874	0.0285892151130437	9.85325561710937	0.0219343139694597	1.05141472874924	0.434250535324712	0.514734550186728	0.39082179675761	0.461050252916484	0.543035447538419	0.416811014142054	0.459546785570828	0.541482731340176	0.4153633524261	0.00528470060727701	0.00541123450930983	0.00540773381205231
187	0.493409446652229	0.14	0.0297633534897814	0.0181245958021138	0.041402111177449	0.165750701131249	0.363123073329578	0.235931146917596	0.490314999741559	9.07	5.62	12.33	0.0246630546856123	0.037959058531017	0.0512550623764216	0.0249457698969342	0.0383941872444296	0.0518426045919249	0.0251016327867318	0.0386336436408513	0.0522583140815868	0.0297633534897814	10.2021195232815	0.00855731685561153	1.06868566854218	0.434250535324712	0.514734550186728	0.39082179675761	0.461050252916484	0.543035447538419	0.416811014142054	0.459546785570828	0.541482731340176	0.4153633524261	0.00528470060727701	0.00541123450930983	0.00540773381205231
187	0.493409446652229	0.14	0.031141392625525	0.0191419902986323	0.0431407949524176	0.191255963422817	0.356531407791848	0.242064142193511	0.470998673390186	7.88	5.14	11.12	0.0289136345708771	0.0425863109856766	0.0562589874004761	0.0294680286864296	0.043402866931131	0.0573377051758324	0.02970629199408	0.0437345162639764	0.057755251033069	0.031141392625525	9.43129150738782	0.00525676537232778	1.03662843632616	0.434250535324712	0.514734550186728	0.39082179675761	0.461050252916484	0.543035447538419	0.416811014142054	0.459546785570828	0.541482731340176	0.4153633524261	0.00528470060727701	0.00541123450930983	0.00540773381205231
187	0.493409446652229	0.14	0.0321715661427897	0.0198205724403026	0.0445225598452768	0.156055800694191	0.336762363656527	0.214490672594651	0.459034054718402	7	5.14	12.67	0.0286282958665968	0.0449480271886374	0.061267758510678	0.0293868832847482	0.0461390519026097	0.0628912205204712	0.0292570349881785	0.0459440909530954	0.0626204198702452	0.0321715661427897	9.50833793585127	0.066960851984537	1.09567795245777	0.434250535324712	0.514734550186728	0.39082179675761	0.461050252916484	0.543035447538419	0.416811014142054	0.459546785570828	0.541482731340176	0.4153633524261	0.00528470060727701	0.00541123450930983	0.00540773381205231
187	0.493409446652229	0.14	0.0330928969708213	0.020291480112935	0.0458943138287076	0.287462949260367	0.472518930456541	0.35636939925482	0.588668461658261	8.65	4.73	12.78	0.0389741576911422	0.0516767919641012	0.0643794262370602	0.0395179303583393	0.0523977934857042	0.0652776566130691	0.0389946049251364	0.0517133468534666	0.0643261701311713	0.0330928969708213	9.9334457847567	-0.0624687869285229	0.978728339132601	0.434250535324712	0.514734550186728	0.39082179675761	0.461050252916484	0.543035447538419	0.416811014142054	0.459546785570828	0.541482731340176	0.4153633524261	0.00528470060727701	0.00541123450930983	0.00540773381205231
187	0.493409446652229	0.14	0.0336749874484638	0.0207450751413899	0.0466048997555378	0.161154686007961	0.354791622817168	0.228411640376337	0.481171605257999	7.49	4.6	11.79	0.0286269121459439	0.0444661603050076	0.0603054084640713	0.0292635286452077	0.0454550162167021	0.0616465037881966	0.029019140918426	0.0451129150159317	0.0611692838181624	0.0336749874484638	9.06622885208425	-0.00572993441583281	0.995457113664236	0.434250535324712	0.514734550186728	0.39082179675761	0.461050252916484	0.543035447538419	0.416811014142054	0.459546785570828	0.541482731340176	0.4153633524261	0.00528470060727701	0.00541123450930983	0.00540773381205231
187	0.493409446652229	0.14	0.035524505866994	0.0220562075235799	0.0489928042104081	0.152754382931506	0.380617950258982	0.240664840478601	0.520571060039364	7.98	5.53	12.04	0.028408100556673	0.0449281788861608	0.0614482572156487	0.028932051288062	0.045756821129961	0.0625815909718599	0.0291336671196164	0.0460844250835893	0.0629912320010361	0.035524505866994	9.512224809098	-0.0355314412046794	1.00748407417024	0.434250535324712	0.514734550186728	0.39082179675761	0.461050252916484	0.543035447538419	0.416811014142054	0.459546785570828	0.541482731340176	0.4153633524261	0.00528470060727701	0.00541123450930983	0.00540773381205231
187	0.493409446652229	0.14	0.0379943799200113	0.0230331914136628	0.0529555684263598	0.19636336658494	0.437425077412937	0.299263027879069	0.575587126946804	8.07	5.36	11.95	0.0349466496930284	0.0510806198000274	0.0672145899070263	0.0355682620690775	0.0519892146359521	0.0684101672028268	0.0357582000142428	0.0523023549415284	0.0687810568352761	0.0379943799200113	9.2613149404516	0.0135553559633969	1.0419985796663	0.434250535324712	0.514734550186728	0.39082179675761	0.461050252916484	0.543035447538419	0.416811014142054	0.459546785570828	0.541482731340176	0.4153633524261	0.00528470060727701	0.00541123450930983	0.00540773381205231
187	0.493409446652229	0.15	0.0184936281764869	0.0116795612509226	0.0253076951020513	0.295499525872578	0.553847805331533	0.420330317822937	0.687365292840128	8.5	5.58	11.9	0.046774309924554	0.0616321207373005	0.076489931550047	0.0474731895622718	0.0625529987637672	0.0776328079652626	0.0479253929976039	0.0631547568973166	0.0783382505126608	0.0184936281764869	11.3900485470708	-0.00239133475719519	1.083966334223	0.434250535324712	0.514734550186728	0.39082179675761	0.461050252916484	0.543035447538419	0.416811014142054	0.459546785570828	0.541482731340176	0.4153633524261	0.00528470060727701	0.00541123450930983	0.00540773381205231
187	0.493409446652229	0.15	0.0191646048629125	0.0120970948153972	0.0262321149104279	0.304516822776549	0.436947684473874	0.333849130616461	0.540046238331287	7.7	4.78	14.65	0.040761662018909	0.0533495887845537	0.0659375155501983	0.0415994199193127	0.0544460612362122	0.0672927025531117	0.0404158965375474	0.0529241792168775	0.0654183517227465	0.0191646048629125	10.7986888051475	-0.0202471100152875	1.03253614585699	0.434250535324712	0.514734550186728	0.39082179675761	0.461050252916484	0.543035447538419	0.416811014142054	0.459546785570828	0.541482731340176	0.4153633524261	0.00528470060727701	0.00541123450930983	0.00540773381205231
187	0.493409446652229	0.15	0.023064867173986	0.014469545332715	0.0316601890152571	0.235255323972821	0.448660981787803	0.322364205689802	0.574957757885803	9.28	5.94	13.15	0.0330063020954368	0.0459376061049819	0.0588689101145269	0.0333482249783933	0.0464134885188954	0.0594787520593975	0.0335936882183887	0.0466827801964884	0.059814862142755	0.023064867173986	10.9803434151076	0.020098783727249	1.1129992898696	0.434250535324712	0.514734550186728	0.39082179675761	0.461050252916484	0.543035447538419	0.416811014142054	0.459546785570828	0.541482731340176	0.4153633524261	0.00528470060727701	0.00541123450930983	0.00540773381205231
187	0.493409446652229	0.15	0.0235902234497599	0.0147933173811769	0.0323871295183428	0.23750009944884	0.411115116701501	0.296104771917836	0.526125461485167	7.67	5.4	10.69	0.0362715813948021	0.0503598618877032	0.0644481423806043	0.037024606099621	0.051405369656442	0.065786133213263	0.0375837444706854	0.0521675859782135	0.0668124664660232	0.0235902234497599	9.49201785354005	0.00680880574183583	1.0229284166343	0.434250535324712	0.514734550186728	0.39082179675761	0.461050252916484	0.543035447538419	0.416811014142054	0.459546785570828	0.541482731340176	0.4153633524261	0.00528470060727701	0.00541123450930983	0.00540773381205231
187	0.493409446652229	0.15	0.02441878210988	0.0153858250867495	0.0334517391330105	0.19145363306999	0.376209573411849	0.255501598651528	0.49691754817217	8.21	5.07	12.69	0.0293551193648273	0.0432235140288018	0.0570919086927762	0.0298486050582443	0.0439501397845117	0.058051674510779	0.0296779122440584	0.0436872883155835	0.0577421275665205	0.02441878210988	10.3166522867031	0.0380352388631251	1.09962832311702	0.434250535324712	0.514734550186728	0.39082179675761	0.461050252916484	0.543035447538419	0.416811014142054	0.459546785570828	0.541482731340176	0.4153633524261	0.00528470060727701	0.00541123450930983	0.00540773381205231
187	0.493409446652229	0.15	0.0253173569304544	0.015926705187413	0.0347080086734959	0.194128341273543	0.376657262086593	0.256839755909082	0.496474768264105	8.09	5.38	11.17	0.0299420448808721	0.0439102140016649	0.0578783831224578	0.0304715780517193	0.0446867780254445	0.0589019779991698	0.0308266549634596	0.0451751116025172	0.0595982648737695	0.0253173569304544	9.53926232728882	0.0186502990996935	1.04262717225902	0.434250535324712	0.514734550186728	0.39082179675761	0.461050252916484	0.543035447538419	0.416811014142054	0.459546785570828	0.541482731340176	0.4153633524261	0.00528470060727701	0.00541123450930983	0.00540773381205231
187	0.493409446652229	0.15	0.0257598889441581	0.0162851968969616	0.0352345809913547	0.170477518032063	0.356155668536842	0.233494853536236	0.478816483537447	7.91	5.06	12.77	0.0278112696866841	0.0424212405460242	0.0570312114053644	0.0283396496346283	0.0432271919867154	0.0581147343388026	0.0281724892904902	0.0429825020899218	0.0578053936362266	0.0257598889441581	10.2184172839591	0.00844590997434325	1.05402943861521	0.434250535324712	0.514734550186728	0.39082179675761	0.461050252916484	0.543035447538419	0.416811014142054	0.459546785570828	0.541482731340176	0.4153633524261	0.00528470060727701	0.00541123450930983	0.00540773381205231
187	0.493409446652229	0.15	0.0268194073646148	0.0167993401193787	0.0368394746098509	0.305766686352767	0.498448008164205	0.381184476988345	0.615711539340065	7.84	5.58	11.4	0.0457595191827789	0.0598364901199932	0.0739134610572074	0.0466511775375265	0.0610024487508335	0.0753537199641405	0.0472317106474738	0.0618131287405333	0.0763297901872996	0.0268194073646148	9.85529285642193	-0.00471469429348739	1.03446649525804	0.434250535324712	0.514734550186728	0.39082179675761	0.461050252916484	0.543035447538419	0.416811014142054	0.459546785570828	0.541482731340176	0.4153633524261	0.00528470060727701	0.00541123450930983	0.00540773381205231
187	0.493409446652229	0.15	0.0270104008348178	0.0169993099547651	0.0370214917148705	0.197702498767969	0.359469866805968	0.246409707548962	0.472530026062974	8.09	5.06	11	0.0287055051670284	0.04187645130393	0.0550473974408317	0.0292119238914473	0.0426152301175801	0.056018536343713	0.029413039915832	0.0429158275161215	0.0564153872242598	0.0270104008348178	10.0117703110665	-0.0163387369361677	1.007350118889	0.434250535324712	0.514734550186728	0.39082179675761	0.461050252916484	0.543035447538419	0.416811014142054	0.459546785570828	0.541482731340176	0.4153633524261	0.00528470060727701	0.00541123450930983	0.00540773381205231
187	0.493409446652229	0.15	0.0270402722350615	0.0171243260077526	0.0369562184623704	0.238301508306876	0.441451335822721	0.318227010474361	0.56467566117108	8.5	5.39	13.34	0.0353834982444143	0.0490847478433515	0.0627859974422886	0.0359105285031668	0.0498158555246211	0.0637211825460754	0.0357691769396807	0.0495747772782111	0.0634649668219805	0.0270402722350615	10.6306308884571	0.0158113757396122	1.08852275489597	0.434250535324712	0.514734550186728	0.39082179675761	0.461050252916484	0.543035447538419	0.416811014142054	0.459546785570828	0.541482731340176	0.4153633524261	0.00528470060727701	0.00541123450930983	0.00540773381205231
187	0.493409446652229	0.15	0.0271033279353399	0.0169780149412962	0.0372286409293836	0.216097622144328	0.429769778568084	0.301970815220608	0.557568741915559	7.89	5.64	12.08	0.036024179792406	0.0512701989467709	0.0665162181011357	0.0367121177538934	0.0522492834492285	0.0677864491445636	0.0370122090348104	0.05273103333285	0.0683944956953469	0.0271033279353399	10.261516446562	-0.0470447372590163	1.00994607174597	0.434250535324712	0.514734550186728	0.39082179675761	0.461050252916484	0.543035447538419	0.416811014142054	0.459546785570828	0.541482731340176	0.4153633524261	0.00528470060727701	0.00541123450930983	0.00540773381205231
187	0.493409446652229	0.15	0.0273194624085353	0.0171100520605834	0.0375288727564872	0.225103372750557	0.399685295252329	0.283905036374411	0.515465554130247	7.87	5.09	11.14	0.0339690895996707	0.0478221372170097	0.0616751848343486	0.0346240073386967	0.0487441391414256	0.0628642709441545	0.0348289466822266	0.0490491864760088	0.0632927805647719	0.0273194624085353	9.71664027677557	0.000288175474308483	1.02136062374332	0.434250535324712	0.514734550186728	0.39082179675761	0.461050252916484	0.543035447538419	0.416811014142054	0.459546785570828	0.541482731340176	0.4153633524261	0.00528470060727701	0.00541123450930983	0.00540773381205231
187	0.493409446652229	0.15	0.0283112385580348	0.0176914822917788	0.0389309948242907	0.240126481364147	0.39730156496344	0.286955623699606	0.507647506227274	7.91	5.15	12.1	0.0341641717006255	0.0473016653492992	0.0604391589979728	0.0348123370591091	0.048199076272844	0.0615858154865788	0.0348367667943506	0.0482775059215784	0.0616256603946794	0.0283112385580348	9.79165081938525	-0.0412402083955721	0.988025554102468	0.434250535324712	0.514734550186728	0.39082179675761	0.461050252916484	0.543035447538419	0.416811014142054	0.459546785570828	0.541482731340176	0.4153633524261	0.00528470060727701	0.00541123450930983	0.00540773381205231
187	0.493409446652229	0.15	0.0283586900418095	0.0177951075783174	0.0389222725053015	0.208248947320769	0.382252300349964	0.265882983037148	0.498621617662779	7.79	5.21	12.32	0.0321103461480938	0.0461641190419002	0.0602178919357067	0.0327481158400601	0.0470810221436438	0.0614139284472275	0.0327304809909038	0.047062972857298	0.0613827411451807	0.0283586900418095	9.97553711082595	0.0269555881244806	1.07285521123967	0.434250535324712	0.514734550186728	0.39082179675761	0.461050252916484	0.543035447538419	0.416811014142054	0.459546785570828	0.541482731340176	0.4153633524261	0.00528470060727701	0.00541123450930983	0.00540773381205231
187	0.493409446652229	0.15	0.0285471976169885	0.018136088560573	0.038958306673404	0.239514359178462	0.423562272342045	0.305725059234154	0.541399485449935	7.98	5.15	12.07	0.036097622106819	0.0500109179273996	0.0639242137479803	0.0367639973933272	0.0509341377357236	0.0651042780781201	0.0368059810559919	0.0509585978387463	0.0651282132660286	0.0285471976169885	10.1987620017382	-0.0270310411285575	1.01596709033586	0.434250535324712	0.514734550186728	0.39082179675761	0.461050252916484	0.543035447538419	0.416811014142054	0.459546785570828	0.541482731340176	0.4153633524261	0.00528470060727701	0.00541123450930983	0.00540773381205231
187	0.493409446652229	0.15	0.0293817952896278	0.0183004793319852	0.0404631112472704	0.226037861198986	0.404335977589024	0.287521381602448	0.521150573575599	8.37	5.05	12.91	0.0324633956596051	0.0456526702352696	0.0588419448109341	0.0329757786115778	0.0463732248619593	0.0597706711123407	0.0327021522173651	0.0460108533071981	0.059315340805165	0.0293817952896278	10.1044401664043	-0.0345454952746372	1.00586366307066	0.434250535324712	0.514734550186728	0.39082179675761	0.461050252916484	0.543035447538419	0.416811014142054	0.459546785570828	0.541482731340176	0.4153633524261	0.00528470060727701	0.00541123450930983	0.00540773381205231
187	0.493409446652229	0.15	0.030446131941163	0.0192876195702832	0.0416046443120427	0.244765976963467	0.414781039921475	0.301026272703382	0.528535807139568	7.35	4.33	12.06	0.0383936444874635	0.0529022123015065	0.0674107801155495	0.03929180757691	0.054139782088735	0.06898775660056	0.0386360804742157	0.0532091373570893	0.0678153088281786	0.030446131941163	9.35217714941997	-0.0841856333668875	0.918673320330074	0.434250535324712	0.514734550186728	0.39082179675761	0.461050252916484	0.543035447538419	0.416811014142054	0.459546785570828	0.541482731340176	0.4153633524261	0.00528470060727701	0.00541123450930983	0.00540773381205231
187	0.493409446652229	0.15	0.0304579944687092	0.0191206974417249	0.0417952914956935	0.167863300402138	0.346917152419363	0.226321765934292	0.467512538904435	7.6	5.15	12.46	0.0279891990140611	0.0429032231185223	0.0578172472229836	0.0285873976920977	0.0438201715220875	0.0590529453520773	0.0285290294676048	0.0437311897823241	0.0589049331166278	0.0304579944687092	9.72798362157178	-0.0337540868194858	0.992960707032036	0.434250535324712	0.514734550186728	0.39082179675761	0.461050252916484	0.543035447538419	0.416811014142054	0.459546785570828	0.541482731340176	0.4153633524261	0.00528470060727701	0.00541123450930983	0.00540773381205231
187	0.493409446652229	0.15	0.031054429711642	0.0196247889972577	0.0424840704260263	0.199860276367495	0.395209631871799	0.271747817172682	0.518671446570915	7.75	5.35	13.12	0.0329981992445534	0.0479901046181547	0.062982009991756	0.0336649483354968	0.0489597744595693	0.0642546005836418	0.0335605814460466	0.0487489530251755	0.0640332185315401	0.031054429711642	10.0284113314361	0.043789359217606	1.10059546069867	0.434250535324712	0.514734550186728	0.39082179675761	0.461050252916484	0.543035447538419	0.416811014142054	0.459546785570828	0.541482731340176	0.4153633524261	0.00528470060727701	0.00541123450930983	0.00540773381205231
187	0.493409446652229	0.15	0.031137197404208	0.019564497548719	0.0427098972596971	0.194401374186959	0.376733683644294	0.256996343432466	0.496471023856123	8.32	5.4	12.79	0.0291785780440661	0.0427731890782026	0.0563678001123392	0.0296486169420998	0.0434622241171734	0.057275831292247	0.02965445553625	0.0434374892622712	0.0572595290077575	0.031137197404208	10.1151371829358	0.0149551492303677	1.06803122261428	0.434250535324712	0.514734550186728	0.39082179675761	0.461050252916484	0.543035447538419	0.416811014142054	0.459546785570828	0.541482731340176	0.4153633524261	0.00528470060727701	0.00541123450930983	0.00540773381205231
187	0.493409446652229	0.15	0.0321554448873846	0.0203857200408119	0.0439251697339574	0.247632405338151	0.430669368603348	0.313465823554006	0.54787291365269	7.5	4.85	11.66	0.0392439583418068	0.0539171083116504	0.0685902582814939	0.0401138834657182	0.0551122947584515	0.0701107060511848	0.0400774532212805	0.0550583515338388	0.0699617535730795	0.0321554448873846	9.36303519799398	0.00506847573644899	1.00294158661653	0.434250535324712	0.514734550186728	0.39082179675761	0.461050252916484	0.543035447538419	0.416811014142054	0.459546785570828	0.541482731340176	0.4153633524261	0.00528470060727701	0.00541123450930983	0.00540773381205231
187	0.493409446652229	0.15	0.0321567472120451	0.0201634624532479	0.0441500319708424	0.252011784164741	0.447523614211246	0.327148040121118	0.567899188301374	8.02	5.79	12.18	0.0384589728592111	0.0526101227029646	0.066761272546718	0.0391586797173105	0.053567289806607	0.0679758998959035	0.0395575726244927	0.054107088839909	0.0686916916655052	0.0321567472120451	9.85543465294258	0.0093263356377136	1.06911988432176	0.434250535324712	0.514734550186728	0.39082179675761	0.461050252916484	0.543035447538419	0.416811014142054	0.459546785570828	0.541482731340176	0.4153633524261	0.00528470060727701	0.00541123450930983	0.00540773381205231
187	0.493409446652229	0.15	0.0323140820722983	0.0201203400357672	0.0445078241088295	0.145575177359629	0.346252921358821	0.215282817376746	0.477223025340896	7.58	4.93	11.36	0.0266763857838177	0.0429053122840611	0.0591342387843045	0.027249909149724	0.0438277460543563	0.0604055829589886	0.0272949705578651	0.0439188556404589	0.0605054376275802	0.0323140820722983	9.52857464960026	0.0165892748665227	1.04398744331706	0.434250535324712	0.514734550186728	0.39082179675761	0.461050252916484	0.543035447538419	0.416811014142054	0.459546785570828	0.541482731340176	0.4153633524261	0.00528470060727701	0.00541123450930983	0.00540773381205231
187	0.493409446652229	0.15	0.0330053533096045	0.0208889088082124	0.0451217978109966	0.214486727430886	0.434058115180187	0.304367098716129	0.563749131644246	7.4	5.81	12.31	0.0385929095999939	0.0550373731949137	0.0714818367898335	0.0394807079478989	0.0563034629896951	0.0731262180314913	0.0398968408677321	0.0568455878781606	0.0738632736983167	0.0330053533096045	9.5401239485888	-0.0213717037041869	1.01656932501135	0.434250535324712	0.514734550186728	0.39082179675761	0.461050252916484	0.543035447538419	0.416811014142054	0.459546785570828	0.541482731340176	0.4153633524261	0.00528470060727701	0.00541123450930983	0.00540773381205231
187	0.493409446652229	0.15	0.0331436405883941	0.0208092442031763	0.0454780369736119	0.249264093931634	0.458613531157943	0.334349322693504	0.582877739622381	8	4.91	11.95	0.0393948504925545	0.0540363334619091	0.0686778164312637	0.0401170467924804	0.0550269411073202	0.06993683542216	0.0399979217691698	0.0548807347968232	0.0697617316679545	0.0331436405883941	9.43064791280835	0.00424981617499417	1.0283087339578	0.434250535324712	0.514734550186728	0.39082179675761	0.461050252916484	0.543035447538419	0.416811014142054	0.459546785570828	0.541482731340176	0.4153633524261	0.00528470060727701	0.00541123450930983	0.00540773381205231
187	0.493409446652229	0.15	0.0339563840379069	0.0215531169267363	0.0463596511490775	0.203193816206848	0.402613645988703	0.278134942412231	0.527092349565175	6.96	4.63	10.73	0.0373181944494124	0.0540198732265889	0.0707215520037653	0.0383207918750226	0.0554711810036086	0.0726215701321946	0.0384049723858879	0.0555801321084675	0.0727421878619737	0.0339563840379069	8.88033279098435	-0.0275546373528286	0.96553942224367	0.434250535324712	0.514734550186728	0.39082179675761	0.461050252916484	0.543035447538419	0.416811014142054	0.459546785570828	0.541482731340176	0.4153633524261	0.00528470060727701	0.00541123450930983	0.00540773381205231
187	0.493409446652229	0.15	0.0342860420241902	0.0214026986983082	0.0471693853500722	0.202207627908986	0.401583437509827	0.277043848842709	0.526123026176944	7.29	5.01	10.63	0.0355934699676888	0.0515938111682909	0.0675941523688929	0.0364434946302808	0.0528259476239377	0.0692084006175946	0.0368160162500828	0.0533360032226199	0.0698674135386568	0.0342860420241902	8.71449867579003	0.0596932607312731	1.0549509888573	0.434250535324712	0.514734550186728	0.39082179675761	0.461050252916484	0.543035447538419	0.416811014142054	0.459546785570828	0.541482731340176	0.4153633524261	0.00528470060727701	0.00541123450930983	0.00540773381205231
187	0.493409446652229	0.15	0.0350942968035072	0.0220425025344776	0.0481460910725367	0.25665394398035	0.486157354767374	0.356980748249226	0.615333961285521	7.22	5.14	10.04	0.0463237991172523	0.0630864710550043	0.0798491429927563	0.0474613309451801	0.0646356287256666	0.0818099265061531	0.0482230740192562	0.0656931043390374	0.083108023313768	0.0350942968035072	8.89403813206571	0.0117695793203083	1.0079852792917	0.434250535324712	0.514734550186728	0.39082179675761	0.461050252916484	0.543035447538419	0.416811014142054	0.459546785570828	0.541482731340176	0.4153633524261	0.00528470060727701	0.00541123450930983	0.00540773381205231
187	0.493409446652229	0.15	0.0354722009843064	0.0220623033442626	0.0488820986243501	0.240253431631566	0.473545542887685	0.342069450284671	0.6050216354907	7.59	5.35	12	0.0423381885737645	0.0586110816863641	0.0748839747989638	0.0432452852149909	0.0598668254280625	0.0764883656411341	0.0434529667839303	0.0601217149867238	0.076854735934512	0.0354722009843064	9.24118525851624	-0.00967067259233529	1.01412015857101	0.434250535324712	0.514734550186728	0.39082179675761	0.461050252916484	0.543035447538419	0.416811014142054	0.459546785570828	0.541482731340176	0.4153633524261	0.00528470060727701	0.00541123450930983	0.00540773381205231
187	0.493409446652229	0.15	0.0356601959292925	0.0221486431295761	0.049171748729009	0.210520424405197	0.419980624481561	0.292999827786055	0.546961421177067	8.09	5.53	11.74	0.0341643758834173	0.0489705950578832	0.063776814232349	0.0347689956475287	0.0498372460317902	0.0649054964160517	0.0351215046094067	0.050288154409577	0.0655072595017857	0.0356601959292925	9.38105659504058	-0.0185454152296161	1.02103629511081	0.434250535324712	0.514734550186728	0.39082179675761	0.461050252916484	0.543035447538419	0.416811014142054	0.459546785570828	0.541482731340176	0.4153633524261	0.00528470060727701	0.00541123450930983	0.00540773381205231
187	0.493409446652229	0.15	0.0375759943497509	0.0236454668892653	0.0515065218102364	0.189222164527711	0.395213938957465	0.267486958346864	0.522940919568066	8.16	5.41	11.94	0.0309201800498828	0.0456847923588926	0.0604494046679024	0.0314512408329831	0.0464694385532791	0.0614876362735751	0.0316615708439145	0.0467813245719406	0.0618800098433893	0.0375759943497509	9.42435399511171	0.0925811783931534	1.12064370733318	0.434250535324712	0.514734550186728	0.39082179675761	0.461050252916484	0.543035447538419	0.416811014142054	0.459546785570828	0.541482731340176	0.4153633524261	0.00528470060727701	0.00541123450930983	0.00540773381205231
187	0.493409446652229	0.15	0.0390139696785812	0.0245988001439514	0.053429139213211	0.186177310466022	0.413830910426881	0.278745045174998	0.548916775678764	8.33	5.54	12.17	0.0316180540839545	0.0469408455288405	0.0622636369737265	0.0321256405484868	0.0476944193496985	0.0632631981509102	0.0323591064906396	0.0480126500223833	0.0636879157241655	0.0390139696785812	9.58739565474605	0.000654371264614091	1.04455629805016	0.434250535324712	0.514734550186728	0.39082179675761	0.461050252916484	0.543035447538419	0.416811014142054	0.459546785570828	0.541482731340176	0.4153633524261	0.00528470060727701	0.00541123450930983	0.00540773381205231
187	0.493409446652229	0.15	0.041655137419768	0.0263164393592933	0.0569938354802427	0.198482699856327	0.474816946065744	0.325844210444159	0.623789681687329	8.9	5.36	12.24	0.0347126067357812	0.0505828656516499	0.0664531245675185	0.0351462015636413	0.0512146957268683	0.0672831898900953	0.0352584669521092	0.0513831953497856	0.0674983817476621	0.041655137419768	9.93106358988996	-0.0361996648975129	1.02862455648259	0.434250535324712	0.514734550186728	0.39082179675761	0.461050252916484	0.543035447538419	0.416811014142054	0.459546785570828	0.541482731340176	0.4153633524261	0.00528470060727701	0.00541123450930983	0.00540773381205231
187	0.493409446652229	0.15	0.0416910987144146	0.0261200549042809	0.0572621425245482	0.197945977925896	0.431300262030357	0.295752093739934	0.56684843032078	8.39	5.32	11.55	0.0332923127742693	0.0485507407287043	0.0638091686831393	0.0338119317545375	0.0493085098437479	0.0648050879329583	0.0340547925903852	0.049729440239571	0.0651994441387443	0.0416910987144146	9.17818796345732	-0.018418239059898	1.00738571028188	0.434250535324712	0.514734550186728	0.39082179675761	0.461050252916484	0.543035447538419	0.416811014142054	0.459546785570828	0.541482731340176	0.4153633524261	0.00528470060727701	0.00541123450930983	0.00540773381205231
187	0.493409446652229	0.15	0.0424775258019005	0.026856336317035	0.058098715286766	0.203308361979455	0.419644692034276	0.289946266349327	0.549343117719225	8.17	5.08	10.81	0.0334713878368231	0.0484437700046833	0.0634161521725435	0.0340435747215825	0.0492719068593638	0.0645002389971452	0.0343472304443985	0.0497555536987422	0.0651211497788163	0.0424775258019005	8.84611621556737	0.0375256529734731	1.04440463030197	0.434250535324712	0.514734550186728	0.39082179675761	0.461050252916484	0.543035447538419	0.416811014142054	0.459546785570828	0.541482731340176	0.4153633524261	0.00528470060727701	0.00541123450930983	0.00540773381205231
187	0.493409446652229	0.15	0.0428283055806685	0.0271923757864276	0.0584642353749094	0.197035605099239	0.440507270453134	0.301667358247045	0.579347182659222	6.93	4.61	10.77	0.0406678190334797	0.059384847143619	0.0781018752537584	0.0417740124416226	0.0610001569393021	0.0802263014369816	0.0418141062461728	0.0610904170356719	0.0802577664964836	0.0428283055806685	8.38099905494864	-0.0456517805788487	0.928236953977489	0.434250535324712	0.514734550186728	0.39082179675761	0.461050252916484	0.543035447538419	0.416811014142054	0.459546785570828	0.541482731340176	0.4153633524261	0.00528470060727701	0.00541123450930983	0.00540773381205231
187	0.493409446652229	0.16	0.0219498537995592	0.0139703645398679	0.0299293430592505	0.30950613449227	0.532154471195724	0.408055420696021	0.656253521695427	8.52	5.08	11.83	0.0452863388051881	0.0590589573302542	0.0728315758553203	0.0459559869345332	0.0599322608769906	0.073908534819448	0.0459976134169553	0.0599952269306281	0.074049606604739	0.0219498537995592	10.0994625097472	-0.00905346815590379	1.03127123332241	0.434250535324712	0.514734550186728	0.39082179675761	0.461050252916484	0.543035447538419	0.416811014142054	0.459546785570828	0.541482731340176	0.4153633524261	0.00528470060727701	0.00541123450930983	0.00540773381205231
187	0.493409446652229	0.16	0.0231523055986966	0.0149391851758414	0.0313654260215519	0.316943984019026	0.452550306842246	0.348823924998076	0.556276688686416	7.93	5	13.51	0.041407587632844	0.0537205597034209	0.0660335317739978	0.0421856233877056	0.0547299523922934	0.0672742813968811	0.0416140982145419	0.0539824673769046	0.0663662450634608	0.0231523055986966	10.9210787899808	-0.00616500474712558	1.05663294398151	0.434250535324712	0.514734550186728	0.39082179675761	0.461050252916484	0.543035447538419	0.416811014142054	0.459546785570828	0.541482731340176	0.4153633524261	0.00528470060727701	0.00541123450930983	0.00540773381205231
187	0.493409446652229	0.16	0.0267695428005058	0.0171910433595137	0.0363480422414979	0.244411101366885	0.393070533338733	0.285166353082521	0.500974713594946	7.58	4.91	10.94	0.0353351224865729	0.0487055898820134	0.0620760572774539	0.0360947536630163	0.0497526581228411	0.0634105625826658	0.0362915158226851	0.050046902220646	0.0637370955205199	0.0267695428005058	9.29544565702549	0.00429949390617956	1.01413997493822	0.434250535324712	0.514734550186728	0.39082179675761	0.461050252916484	0.543035447538419	0.416811014142054	0.459546785570828	0.541482731340176	0.4153633524261	0.00528470060727701	0.00541123450930983	0.00540773381205231
187	0.493409446652229	0.16	0.0279684669984712	0.0181181516282383	0.037818782368704	0.232743432209511	0.383791924514714	0.274995935617695	0.492587913411732	8.04	5.29	13.14	0.0322377882453588	0.0449919478445845	0.0577461074438103	0.0328188169788778	0.0458028475960107	0.0587868782131437	0.0326394093290447	0.0455858473935365	0.0585158062531582	0.0279684669984712	10.6407523872014	-0.0101167686493352	1.04978252909809	0.434250535324712	0.514734550186728	0.39082179675761	0.461050252916484	0.543035447538419	0.416811014142054	0.459546785570828	0.541482731340176	0.4153633524261	0.00528470060727701	0.00541123450930983	0.00540773381205231
187	0.493409446652229	0.16	0.0283132489075852	0.0182080605936192	0.0384184372215512	0.18962287190745	0.348974300011307	0.23633832210072	0.461610277921893	7.7	5.4	12.26	0.028862919804747	0.0426186373230302	0.0563743548413133	0.0294565691557167	0.043495212754663	0.0575338563536093	0.0295769403194614	0.0436681506922356	0.0577708658234428	0.0283132489075852	10.1949396508867	0.0316507522148238	1.08349802906323	0.434250535324712	0.514734550186728	0.39082179675761	0.461050252916484	0.543035447538419	0.416811014142054	0.459546785570828	0.541482731340176	0.4153633524261	0.00528470060727701	0.00541123450930983	0.00540773381205231
187	0.493409446652229	0.16	0.0288514148420754	0.0186111437649094	0.0390916859192415	0.291684668903902	0.488483979918312	0.369635862604881	0.607332097231743	8.21	5.12	12.74	0.0424608439679677	0.0561131755614706	0.0697655071549736	0.0431742079686712	0.0570559057493327	0.0709376035299943	0.042953878823073	0.0567441317413339	0.0705952845848225	0.0288514148420754	10.1895579609362	-0.0419646062295291	1.00728620016522	0.434250535324712	0.514734550186728	0.39082179675761	0.461050252916484	0.543035447538419	0.416811014142054	0.459546785570828	0.541482731340176	0.4153633524261	0.00528470060727701	0.00541123450930983	0.00540773381205231
187	0.493409446652229	0.16	0.0290811577111114	0.0188115224731929	0.0393507929490298	0.234468296067809	0.412802781810791	0.296345244003751	0.52926031961783	8.11	5	12.77	0.0344381434806081	0.0479716199832593	0.0615050964859104	0.0350405974555672	0.0488108258818122	0.0625810543080573	0.0347778522564421	0.0484749764944354	0.0621622548203958	0.0290811577111114	10.1014200227197	-0.0152691521320798	1.02423753582148	0.434250535324712	0.514734550186728	0.39082179675761	0.461050252916484	0.543035447538419	0.416811014142054	0.459546785570828	0.541482731340176	0.4153633524261	0.00528470060727701	0.00541123450930983	0.00540773381205231
187	0.493409446652229	0.16	0.029105180528569	0.0185334629720606	0.0396768980850775	0.205028828572757	0.385470849306748	0.266963515618816	0.503978182994681	7.27	4.6	11.62	0.0343873752671114	0.0496522182775339	0.0649170612879565	0.0352145908463256	0.0508466417594856	0.0664786926726456	0.0349647797975291	0.0504933562578118	0.0660581481094595	0.029105180528569	9.52560953008007	0.0246112304398791	1.04165722925014	0.434250535324712	0.514734550186728	0.39082179675761	0.461050252916484	0.543035447538419	0.416811014142054	0.459546785570828	0.541482731340176	0.4153633524261	0.00528470060727701	0.00541123450930983	0.00540773381205231
187	0.493409446652229	0.16	0.0292835534753772	0.0188069698023622	0.0397601371483922	0.224873427932029	0.452482912050593	0.321321861429373	0.583643962671814	7.69	5.48	12.03	0.0392904010489584	0.0553284330022969	0.0713664649556354	0.040101630633122	0.0564708001072024	0.0728399695812829	0.0403951612651328	0.0568487084744447	0.0733317446257541	0.0292835534753772	9.8139859383904	-0.0307533560744951	1.01277283211775	0.434250535324712	0.514734550186728	0.39082179675761	0.461050252916484	0.543035447538419	0.416811014142054	0.459546785570828	0.541482731340176	0.4153633524261	0.00528470060727701	0.00541123450930983	0.00540773381205231
187	0.493409446652229	0.16	0.0293721503670803	0.018951489347995	0.0397928113861656	0.311393726292536	0.474468682091006	0.364308772353538	0.584628591828474	7.84	4.67	12.45	0.043737240178625	0.0569625336545878	0.0701878271305507	0.044589716081638	0.0580727817433283	0.0715558474050187	0.0440463527063311	0.0573665059322595	0.0706727889686177	0.0293721503670803	9.87477251832013	-0.0213576615930186	0.999609861584273	0.434250535324712	0.514734550186728	0.39082179675761	0.461050252916484	0.543035447538419	0.416811014142054	0.459546785570828	0.541482731340176	0.4153633524261	0.00528470060727701	0.00541123450930983	0.00540773381205231
187	0.493409446652229	0.16	0.0298030616934924	0.019315498641047	0.0402906247459378	0.237867229775782	0.456318172497007	0.32879143872994	0.583844906264074	8.4	5.17	12.49	0.0369848212640292	0.0513299437312673	0.0656750661985054	0.0375605198583144	0.0521289357350375	0.0666973516117606	0.0374923351229431	0.0520219784336973	0.0665477115713901	0.0298030616934924	9.92889837433298	0.0438045551641078	1.09302678000273	0.434250535324712	0.514734550186728	0.39082179675761	0.461050252916484	0.543035447538419	0.416811014142054	0.459546785570828	0.541482731340176	0.4153633524261	0.00528470060727701	0.00541123450930983	0.00540773381205231
187	0.493409446652229	0.16	0.0300410976309979	0.0192622360102608	0.040819959251735	0.167514638319215	0.340075509811175	0.221710663056379	0.458440356565971	8.06	5.38	12.41	0.0259380051460395	0.0397855484347237	0.0536330917234079	0.0264022650247183	0.0404976631014251	0.054593061178132	0.0264943797841566	0.040576863640852	0.054750270549567	0.0300410976309979	10.2928296700813	-0.00542878195068307	1.04915316996289	0.434250535324712	0.514734550186728	0.39082179675761	0.461050252916484	0.543035447538419	0.416811014142054	0.459546785570828	0.541482731340176	0.4153633524261	0.00528470060727701	0.00541123450930983	0.00540773381205231
187	0.493409446652229	0.16	0.0305105751847189	0.0196462290904517	0.041374921278986	0.248236211239053	0.447105658229015	0.325625943945962	0.568585372512069	8.75	6.1	12.3	0.0352336879296298	0.0483781514541333	0.0615226149786367	0.0357041550426339	0.0490241334839611	0.0623441119252882	0.0362015308881774	0.0497456736536151	0.0632633588144919	0.0305105751847189	10.1910777226961	0.01670519132982	1.0905541478837	0.434250535324712	0.514734550186728	0.39082179675761	0.461050252916484	0.543035447538419	0.416811014142054	0.459546785570828	0.541482731340176	0.4153633524261	0.00528470060727701	0.00541123450930983	0.00540773381205231
187	0.493409446652229	0.16	0.0313417830283654	0.0202957069199049	0.0423878591368259	0.232021602646425	0.442270778660954	0.316643486660977	0.56789807066093	8.76	5.83	14.21	0.0342131107505264	0.0477870531669886	0.0613609955834508	0.0346672391282538	0.0484213555281313	0.0621754719280089	0.0345894913218727	0.0482663629101696	0.0620016037791855	0.0313417830283654	10.9026019701819	0.0613090744647039	1.15012811728231	0.434250535324712	0.514734550186728	0.39082179675761	0.461050252916484	0.543035447538419	0.416811014142054	0.459546785570828	0.541482731340176	0.4153633524261	0.00528470060727701	0.00541123450930983	0.00540773381205231
187	0.493409446652229	0.16	0.0313939792684476	0.0199528860586259	0.0428350724782693	0.245486600886904	0.422131681233369	0.306586193258536	0.537677169208202	8.3	5.29	12.54	0.0348728727492484	0.0480156795275637	0.0611584863058791	0.0354384108876737	0.0487943563578466	0.0621503018280196	0.0354279930157911	0.0487618967730242	0.0621609003138472	0.0313939792684476	9.91545834870611	-0.0449478177399107	0.993500307518316	0.434250535324712	0.514734550186728	0.39082179675761	0.461050252916484	0.543035447538419	0.416811014142054	0.459546785570828	0.541482731340176	0.4153633524261	0.00528470060727701	0.00541123450930983	0.00540773381205231
187	0.493409446652229	0.16	0.0316345693561377	0.0204061673259423	0.0428629713863331	0.217140696682925	0.409209104218228	0.287897598266667	0.530520610169789	8.73	5.69	12.5	0.0312377300343252	0.0444003826434041	0.057563035252483	0.0316596738956493	0.0450001211287626	0.058340568361876	0.0318769782509045	0.0452930934407099	0.0587519466308946	0.0316345693561377	10.2544174650316	-0.0496567527232132	1.00467839983651	0.434250535324712	0.514734550186728	0.39082179675761	0.461050252916484	0.543035447538419	0.416811014142054	0.459546785570828	0.541482731340176	0.4153633524261	0.00528470060727701	0.00541123450930983	0.00540773381205231
187	0.493409446652229	0.16	0.0319052179946098	0.0203997623962272	0.0434106735929925	0.282431557560696	0.468642042408243	0.352014328328061	0.585269756488424	7.97	5.35	12.06	0.0416009716935123	0.0553840078988085	0.0691670441041046	0.0423712650953008	0.0564095112491475	0.0704477574029941	0.0425684372555143	0.0566572612247542	0.0707306789756333	0.0319052179946098	10.0121282984869	0.0310213966625975	1.06870819118911	0.434250535324712	0.514734550186728	0.39082179675761	0.461050252916484	0.543035447538419	0.416811014142054	0.459546785570828	0.541482731340176	0.4153633524261	0.00528470060727701	0.00541123450930983	0.00540773381205231
187	0.493409446652229	0.16	0.0320268448673811	0.020736711867869	0.0433169778668932	0.249756779794272	0.45335814976936	0.330679415826118	0.576036883712602	8.39	6.13	12.46	0.0372328122569449	0.0510458107389256	0.0648588092209063	0.0378144456787012	0.051843224304184	0.0658720029296668	0.0383083669189021	0.0525444116486767	0.0666885060394251	0.0320268448673811	10.3495623064265	-0.0169888401619801	1.06027888798751	0.434250535324712	0.514734550186728	0.39082179675761	0.461050252916484	0.543035447538419	0.416811014142054	0.459546785570828	0.541482731340176	0.4153633524261	0.00528470060727701	0.00541123450930983	0.00540773381205231
187	0.493409446652229	0.16	0.0320958209536065	0.0204600946599792	0.0437315472472337	0.190728467581149	0.387935582985659	0.263172973346767	0.512698192624552	8.4	4.87	12.92	0.0295893847488749	0.0436168466570345	0.057644308565194	0.0300491414941443	0.044294560628722	0.0585399797632998	0.0297007582759535	0.0437931936705292	0.057840057930413	0.0320958209536065	9.96972332806428	0.0393824433109784	1.08734989402565	0.434250535324712	0.514734550186728	0.39082179675761	0.461050252916484	0.543035447538419	0.416811014142054	0.459546785570828	0.541482731340176	0.4153633524261	0.00528470060727701	0.00541123450930983	0.00540773381205231
187	0.493409446652229	0.16	0.0321451549620831	0.0206937102618061	0.0435965996623601	0.254373750212485	0.451830578996247	0.331053219832577	0.572607938159918	7.46	4.61	12.95	0.0416217785076851	0.0568065530113003	0.0719913275149155	0.0425559593221599	0.0580815487914495	0.0736071382607391	0.0418191115124003	0.0570696735264419	0.0723218834980969	0.0321451549620831	9.88021772605111	0.0357613600040173	1.06202246586031	0.434250535324712	0.514734550186728	0.39082179675761	0.461050252916484	0.543035447538419	0.416811014142054	0.459546785570828	0.541482731340176	0.4153633524261	0.00528470060727701	0.00541123450930983	0.00540773381205231
187	0.493409446652229	0.16	0.0324432497422287	0.020955292647405	0.0439312068370523	0.22064295160849	0.403262964667151	0.284932381572358	0.521593547761945	7.68	4.85	11.42	0.0348694773336366	0.0493505467099234	0.0638316160862101	0.0355912561785563	0.050372075660863	0.0651528951431696	0.0356071420574714	0.0503700099964988	0.0651977710049731	0.0324432497422287	9.61446621303161	-0.0972369351419044	0.922783152567912	0.434250535324712	0.514734550186728	0.39082179675761	0.461050252916484	0.543035447538419	0.416811014142054	0.459546785570828	0.541482731340176	0.4153633524261	0.00528470060727701	0.00541123450930983	0.00540773381205231
187	0.493409446652229	0.16	0.0324629242466191	0.0210323884407932	0.0438934600524449	0.207537205460936	0.419964364540602	0.291837747177085	0.54809098190412	7.78	5.46	12.46	0.0352840127495664	0.0507748847986504	0.0662657568477344	0.0359872791415822	0.0517869088643601	0.0675865385871379	0.0360906514899852	0.0520008836417453	0.0678319180442487	0.0324629242466191	10.2112145302554	0.0116680052080366	1.06844814033612	0.434250535324712	0.514734550186728	0.39082179675761	0.461050252916484	0.543035447538419	0.416811014142054	0.459546785570828	0.541482731340176	0.4153633524261	0.00528470060727701	0.00541123450930983	0.00540773381205231
187	0.493409446652229	0.16	0.0332511124496152	0.0214021400017948	0.0451000848974355	0.19206998437121	0.381020714742112	0.259011910755009	0.503029518729216	7.58	5.22	11.98	0.0321064032110206	0.0472302785752295	0.0623541539394383	0.0327974050767255	0.0482467801870339	0.0636961552973423	0.0328771844802076	0.0483763898373583	0.0638481419798666	0.0332511124496152	9.66005934817347	0.023328786411633	1.05633115772412	0.434250535324712	0.514734550186728	0.39082179675761	0.461050252916484	0.543035447538419	0.416811014142054	0.459546785570828	0.541482731340176	0.4153633524261	0.00528470060727701	0.00541123450930983	0.00540773381205231
187	0.493409446652229	0.16	0.0334265801224885	0.0214057333654812	0.0454474268794959	0.238765690129206	0.44210893354378	0.318858638036812	0.565359229050748	8.46	5.17	12.64	0.0356094737988366	0.0493738121136968	0.063138150428557	0.0361488611123983	0.0501216919623785	0.0640945228123587	0.0360535471109293	0.0499327123237576	0.0638876128867671	0.0334265801224885	9.97874212495225	0.0447247787302719	1.09341557606982	0.434250535324712	0.514734550186728	0.39082179675761	0.461050252916484	0.543035447538419	0.416811014142054	0.459546785570828	0.541482731340176	0.4153633524261	0.00528470060727701	0.00541123450930983	0.00540773381205231
187	0.493409446652229	0.16	0.0334297675179073	0.0216524702893526	0.045207064746462	0.181451724941586	0.33571982360464	0.224391916146227	0.447047731063054	8.25	5.05	12.16	0.0256849568676664	0.0384280741347498	0.0511711914018333	0.0261110566753824	0.0390655754972819	0.0520200943191813	0.0260722287093992	0.0389762707523764	0.051911451257763	0.0334297675179073	9.55415295099992	-0.0787765731594227	0.952800621628528	0.434250535324712	0.514734550186728	0.39082179675761	0.461050252916484	0.543035447538419	0.416811014142054	0.459546785570828	0.541482731340176	0.4153633524261	0.00528470060727701	0.00541123450930983	0.00540773381205231
187	0.493409446652229	0.16	0.0334513250741033	0.0215972736374356	0.045305376510771	0.180896035866264	0.390336066040124	0.260654235778815	0.520017896301432	8.17	5.27	12.6	0.0301083098963121	0.0450879273261308	0.0600675447559495	0.0306241068861704	0.0458603458801399	0.0610965848741094	0.0305851316876897	0.0458226260419295	0.0610284795109948	0.0334513250741033	9.92554071358782	-0.0242484750746761	1.02566441566276	0.434250535324712	0.514734550186728	0.39082179675761	0.461050252916484	0.543035447538419	0.416811014142054	0.459546785570828	0.541482731340176	0.4153633524261	0.00528470060727701	0.00541123450930983	0.00540773381205231
187	0.493409446652229	0.16	0.0336587785499107	0.021812553031141	0.0455050040686804	0.237922060482893	0.456184460270826	0.328714371727134	0.583654548814518	8.74	5.9	13.32	0.0355981647322344	0.0494025541982892	0.063206943664344	0.0360751912148938	0.0500645637945946	0.0640539363742954	0.0362190562044868	0.0503211218258911	0.0643579860318147	0.0336587785499107	10.3459706481817	0.0221220185064655	1.10122158094307	0.434250535324712	0.514734550186728	0.39082179675761	0.461050252916484	0.543035447538419	0.416811014142054	0.459546785570828	0.541482731340176	0.4153633524261	0.00528470060727701	0.00541123450930983	0.00540773381205231
187	0.493409446652229	0.16	0.0336969072641322	0.0216573529512265	0.0457364615770378	0.162342445519009	0.355152449193254	0.229196847067129	0.481108051319379	7.87	5.73	12.33	0.0274063142838803	0.042467511075444	0.0575287078670077	0.0279336482462477	0.0432846425092927	0.0586356367723377	0.0281803012047021	0.0436699108714628	0.0591311356606706	0.0336969072641322	9.62248586299043	0.0208971295082223	1.06834329017232	0.434250535324712	0.514734550186728	0.39082179675761	0.461050252916484	0.543035447538419	0.416811014142054	0.459546785570828	0.541482731340176	0.4153633524261	0.00528470060727701	0.00541123450930983	0.00540773381205231
187	0.493409446652229	0.16	0.0343355710704439	0.0221419156815941	0.0465292264592936	0.260347927863366	0.504070530848895	0.371418639582282	0.636722422115509	7.67	5.38	11.65	0.0455302259061261	0.0617913122722716	0.0780523986384171	0.0464775746459868	0.0630770059109584	0.07967643717593	0.046839897640301	0.0635919288225522	0.0802882493955584	0.0343355710704439	9.49740397618001	0.0465375437276627	1.0784427862484	0.434250535324712	0.514734550186728	0.39082179675761	0.461050252916484	0.543035447538419	0.416811014142054	0.459546785570828	0.541482731340176	0.4153633524261	0.00528470060727701	0.00541123450930983	0.00540773381205231
187	0.493409446652229	0.16	0.0348956759458819	0.0225211340754459	0.0472702178163179	0.290926447574116	0.481244875368594	0.363942820254532	0.598546930482655	8.05	5.32	11.71	0.0426087103074716	0.0563418821319097	0.0700750539563479	0.0433732344399165	0.0573528192911519	0.0713324041423874	0.0436533783766823	0.0577235608518566	0.0717983776040002	0.0348956759458819	9.57224909023	-0.0230019884509035	1.00360909186435	0.434250535324712	0.514734550186728	0.39082179675761	0.461050252916484	0.543035447538419	0.416811014142054	0.459546785570828	0.541482731340176	0.4153633524261	0.00528470060727701	0.00541123450930983	0.00540773381205231
187	0.493409446652229	0.16	0.0348991161019751	0.0223913557135131	0.0474068764904371	0.239067739458948	0.452988225788309	0.32680986348508	0.579166588091537	8.37	5.1	12.94	0.0368689071328103	0.051103662082733	0.0653384170326557	0.0374490458169495	0.0519077871187309	0.0663665284205123	0.0371960140393562	0.0515053739949507	0.0658998162446551	0.0348991161019751	10.0856761503023	0.00701594278065182	1.05313264754439	0.434250535324712	0.514734550186728	0.39082179675761	0.461050252916484	0.543035447538419	0.416811014142054	0.459546785570828	0.541482731340176	0.4153633524261	0.00528470060727701	0.00541123450930983	0.00540773381205231
187	0.493409446652229	0.16	0.0354241730741149	0.0226602168991196	0.0481881292491101	0.250303939533571	0.470133805589946	0.34310105137022	0.597166559809672	7.68	4.78	11.87	0.0419913013381171	0.057538530473523	0.0730857596089289	0.0428607053803135	0.0587298303232924	0.0745989552662714	0.0426728385589557	0.0584501809053913	0.07423678671892	0.0354241730741149	9.28297333330522	-0.0152527332967139	1.00394380630895	0.434250535324712	0.514734550186728	0.39082179675761	0.461050252916484	0.543035447538419	0.416811014142054	0.459546785570828	0.541482731340176	0.4153633524261	0.00528470060727701	0.00541123450930983	0.00540773381205231
187	0.493409446652229	0.16	0.0358311545412232	0.0232141074884823	0.048448201593964	0.238739739202898	0.473872901346423	0.34175807515396	0.605987727538886	7.89	5.16	11.81	0.0407774531787037	0.0565409611421917	0.0723044691056796	0.0415565825313886	0.0576212817365612	0.0736859809417339	0.041691076398216	0.0578086615437313	0.0739497030447125	0.0358311545412232	9.83962289346566	0.00275747904802783	1.03731181112129	0.434250535324712	0.514734550186728	0.39082179675761	0.461050252916484	0.543035447538419	0.416811014142054	0.459546785570828	0.541482731340176	0.4153633524261	0.00528470060727701	0.00541123450930983	0.00540773381205231
187	0.493409446652229	0.16	0.0358883438918547	0.0229083898475577	0.0488682979361516	0.226309484773926	0.428280474292411	0.304644175636441	0.551916772948381	7.72	4.97	12.4	0.0371038801160371	0.0521620587066437	0.0672202372972502	0.0378606294716598	0.0532259259946675	0.0685912225176751	0.0376467976900065	0.0529370920525934	0.0682195779123653	0.0358883438918547	9.57016038695978	0.00957296454991127	1.03445493188075	0.434250535324712	0.514734550186728	0.39082179675761	0.461050252916484	0.543035447538419	0.416811014142054	0.459546785570828	0.541482731340176	0.4153633524261	0.00528470060727701	0.00541123450930983	0.00540773381205231
187	0.493409446652229	0.16	0.0366369122146396	0.0236019324390213	0.0496718919902579	0.202876187625357	0.435722927539598	0.300875325367717	0.570570529711479	7.58	5.14	10.16	0.0372710764552084	0.0539753883963995	0.0706797003375906	0.0380716450944768	0.0551347593443896	0.0721978735943025	0.0386631740317777	0.055949898837423	0.0732672157284321	0.0366369122146396	8.82825144625699	0.0912549705817659	1.09085160232407	0.434250535324712	0.514734550186728	0.39082179675761	0.461050252916484	0.543035447538419	0.416811014142054	0.459546785570828	0.541482731340176	0.4153633524261	0.00528470060727701	0.00541123450930983	0.00540773381205231
187	0.493409446652229	0.16	0.0368233725995722	0.0237202143873866	0.0499265308117577	0.199632672756289	0.41686879055029	0.286547999070489	0.547189582030092	8.53	5.8	12	0.0317611323632038	0.0462059580862732	0.0606507838093426	0.0322284804915649	0.046885854123474	0.061543227755383	0.0326181010272584	0.0474584244553171	0.0622559209907987	0.0368233725995722	9.8686975252207	0.0109751251896781	1.0660991514921	0.434250535324712	0.514734550186728	0.39082179675761	0.461050252916484	0.543035447538419	0.416811014142054	0.459546785570828	0.541482731340176	0.4153633524261	0.00528470060727701	0.00541123450930983	0.00540773381205231
187	0.493409446652229	0.16	0.0368943266189642	0.0235085994019487	0.0502800538359798	0.168411710112442	0.388748256160576	0.253876207275104	0.523620305046048	8.54	5.32	12.98	0.0281018436949977	0.0430309828895837	0.0579601220841697	0.0285131779656422	0.0436608389998842	0.0588085000341262	0.0284313362404647	0.0435421687217954	0.0586245082901574	0.0368943266189642	9.95341723510646	0.0968314918117162	1.15330468201539	0.434250535324712	0.514734550186728	0.39082179675761	0.461050252916484	0.543035447538419	0.416811014142054	0.459546785570828	0.541482731340176	0.4153633524261	0.00528470060727701	0.00541123450930983	0.00540773381205231
187	0.493409446652229	0.16	0.0369650380982831	0.0235860829390061	0.0503439932575602	0.231389598434127	0.461854736715067	0.330431525042076	0.593277948388059	8.37	5.25	12.94	0.0372897042866071	0.052121015249016	0.0669523262114249	0.0378771778955677	0.0529421459476047	0.0680071139996418	0.0377388125632949	0.0527519253204673	0.0676678743870394	0.0369650380982831	9.72453419577743	-0.00212779310253479	1.0509381457467	0.434250535324712	0.514734550186728	0.39082179675761	0.461050252916484	0.543035447538419	0.416811014142054	0.459546785570828	0.541482731340176	0.4153633524261	0.00528470060727701	0.00541123450930983	0.00540773381205231
187	0.493409446652229	0.16	0.0373065436356037	0.0240985839969924	0.050514503274215	0.192452214094799	0.402740356556865	0.273935193658546	0.531545519455184	8.99	5.33	14.25	0.0288785224510453	0.0424572917172031	0.056036060983361	0.0292227296878787	0.0429633462457956	0.0567039628037124	0.0288502926774566	0.0423968849291682	0.0559721231185166	0.0373065436356037	10.1127886463135	-0.00987822293918797	1.0519218509886	0.434250535324712	0.514734550186728	0.39082179675761	0.461050252916484	0.543035447538419	0.416811014142054	0.459546785570828	0.541482731340176	0.4153633524261	0.00528470060727701	0.00541123450930983	0.00540773381205231
187	0.493409446652229	0.16	0.0378723951512969	0.0241512849495116	0.0515935053530822	0.22945475979967	0.437334676607223	0.312207999562575	0.56246135365187	8.28	5.41	11.98	0.0356134951571887	0.049886666610861	0.0641598380645332	0.0361970194152549	0.0507040556369313	0.0652110918586078	0.0363900824714846	0.0510302603303898	0.0656279836606813	0.0378723951512969	9.31464210866188	-0.0127783106257762	1.0208969131442	0.434250535324712	0.514734550186728	0.39082179675761	0.461050252916484	0.543035447538419	0.416811014142054	0.459546785570828	0.541482731340176	0.4153633524261	0.00528470060727701	0.00541123450930983	0.00540773381205231
187	0.493409446652229	0.16	0.0380247712180263	0.0244257523678488	0.0516237900682038	0.190500593157548	0.410383816536345	0.278304203187616	0.542463429885073	8.15	5.02	12.64	0.0321925187081177	0.0474706761164105	0.0627488335247032	0.0327467465102607	0.0482879333409472	0.0638291201716337	0.0325490481229339	0.047997139228436	0.0634985619051923	0.0380247712180263	9.72052079763876	-0.0231102552999562	1.02383659435811	0.434250535324712	0.514734550186728	0.39082179675761	0.461050252916484	0.543035447538419	0.416811014142054	0.459546785570828	0.541482731340176	0.4153633524261	0.00528470060727701	0.00541123450930983	0.00540773381205231
187	0.493409446652229	0.16	0.0387709393231228	0.0249440549423793	0.0525978237038663	0.209487294645694	0.432213534013087	0.301126599794405	0.563300468231769	8.45	5.32	12.46	0.033698711318783	0.0483684905973844	0.0630382698759858	0.0342131781178866	0.0491069159424877	0.0640006537670888	0.0342483273711355	0.0491285073730376	0.0640131533670196	0.0387709393231228	9.63522096688665	0.0291441251563887	1.07026925802977	0.434250535324712	0.514734550186728	0.39082179675761	0.461050252916484	0.543035447538419	0.416811014142054	0.459546785570828	0.541482731340176	0.4153633524261	0.00528470060727701	0.00541123450930983	0.00540773381205231
187	0.493409446652229	0.16	0.0404034013992404	0.0258237962889336	0.0549830065095471	0.230511659421517	0.482653926857416	0.344972334951568	0.620335518763265	7.3	5.34	11.08	0.0443037035436461	0.061985713992601	0.0796677244415558	0.0453606036925523	0.0634644325896658	0.0815682614867793	0.045868010517468	0.0642087881572479	0.0825313163748667	0.0404034013992404	9.04774316265827	-0.0682579805635139	0.943726445744606	0.434250535324712	0.514734550186728	0.39082179675761	0.461050252916484	0.543035447538419	0.416811014142054	0.459546785570828	0.541482731340176	0.4153633524261	0.00528470060727701	0.00541123450930983	0.00540773381205231
187	0.493409446652229	0.16	0.0431591609900185	0.0278709312976609	0.0584473906823762	0.205236867750518	0.46822762328954	0.324369741804383	0.612085504774696	7.42	4.95	11.36	0.0410054137649315	0.0591913022538856	0.0773771907428396	0.0419405381770028	0.060541154057289	0.0791417699375753	0.0420732085398867	0.0606959641667088	0.0793385351005813	0.0431591609900185	8.97932825629942	-0.07912858125124	0.93621490283656	0.434250535324712	0.514734550186728	0.39082179675761	0.461050252916484	0.543035447538419	0.416811014142054	0.459546785570828	0.541482731340176	0.4153633524261	0.00528470060727701	0.00541123450930983	0.00540773381205231
187	0.493409446652229	0.17	0.0245124224621161	0.015915098120812	0.0331097468034202	0.24716023136536	0.41578931717496	0.302491702069322	0.529086932280598	6.79	4.56	11.32	0.0415537388738594	0.0571176022159745	0.0726814655580895	0.042739970629698	0.0587481345194965	0.074756298409295	0.0425283048266228	0.0584829616840579	0.0743956002906259	0.0245124224621161	9.35084333319855	-0.00926419985825834	0.984114126296674	0.434250535324712	0.514734550186728	0.39082179675761	0.461050252916484	0.543035447538419	0.416811014142054	0.459546785570828	0.541482731340176	0.4153633524261	0.00528470060727701	0.00541123450930983	0.00540773381205231
187	0.493409446652229	0.17	0.0267855472102547	0.0174701117189889	0.0361009827015205	0.24679441114169	0.405373049601279	0.294805053068812	0.515941046133746	8.69	5.31	12.46	0.0320974964129743	0.0441358106655534	0.0561741249181325	0.0325372493497182	0.0447404949719564	0.0569437405941946	0.0325562833577178	0.044779498049476	0.0569777659100054	0.0267855472102547	10.1393528028181	-0.058286986554276	0.990537299982364	0.434250535324712	0.514734550186728	0.39082179675761	0.461050252916484	0.543035447538419	0.416811014142054	0.459546785570828	0.541482731340176	0.4153633524261	0.00528470060727701	0.00541123450930983	0.00540773381205231
187	0.493409446652229	0.17	0.0283569174358002	0.0186545440440863	0.0380592908275142	0.226021978820916	0.370268312223107	0.263291171571855	0.477245452874359	8.53	5.03	12.36	0.0292012935228882	0.0410659939826374	0.0529306944423867	0.0296320043078201	0.0416717057292218	0.0537114071506235	0.0295165938011906	0.0414937620518822	0.0535184115080824	0.0283569174358002	10.1182923401091	0.0255944007585256	1.07038135822039	0.434250535324712	0.514734550186728	0.39082179675761	0.461050252916484	0.543035447538419	0.416811014142054	0.459546785570828	0.541482731340176	0.4153633524261	0.00528470060727701	0.00541123450930983	0.00540773381205231
187	0.493409446652229	0.17	0.0287527081328121	0.0188085776795362	0.0386968385860879	0.231106657250203	0.405572433042077	0.290072771377419	0.521072094706734	8.2	5.59	13.11	0.0333943717807621	0.0466911683875809	0.0599879649943998	0.0339597755131471	0.0474817016262078	0.0610036277392685	0.0339765888161878	0.0475087437886354	0.0610159841289374	0.0287527081328121	10.8254965336263	0.0133815752050237	1.0977517234738	0.434250535324712	0.514734550186728	0.39082179675761	0.461050252916484	0.543035447538419	0.416811014142054	0.459546785570828	0.541482731340176	0.4153633524261	0.00528470060727701	0.00541123450930983	0.00540773381205231
187	0.493409446652229	0.17	0.0295160599086538	0.0194789767672305	0.0395531430500771	0.225003363830277	0.397832276398231	0.282555750495648	0.513108802300815	7.23	5.55	11.39	0.0365968379139054	0.0515275421247899	0.0664582463356743	0.0374908257855283	0.0527862573674146	0.0680816889493009	0.0379751793142968	0.0534584127751033	0.06888386440814	0.0295160599086538	9.79003101034893	0.0765694597539725	1.11798132988833	0.434250535324712	0.514734550186728	0.39082179675761	0.461050252916484	0.543035447538419	0.416811014142054	0.459546785570828	0.541482731340176	0.4153633524261	0.00528470060727701	0.00541123450930983	0.00540773381205231
187	0.493409446652229	0.17	0.029657094174335	0.01938210708418	0.0399320812644901	0.242901119146511	0.41846040314594	0.303114712208451	0.53380609408343	7.74	5.04	12.55	0.0368373376565697	0.0508552259119329	0.0648731141672961	0.0375835736111168	0.0518854306027795	0.0661872875944423	0.0373790217957754	0.0516258228657534	0.0658573489636636	0.029657094174335	10.2343066059517	-0.0523868880982048	0.990897188986338	0.434250535324712	0.514734550186728	0.39082179675761	0.461050252916484	0.543035447538419	0.416811014142054	0.459546785570828	0.541482731340176	0.4153633524261	0.00528470060727701	0.00541123450930983	0.00540773381205231
187	0.493409446652229	0.17	0.0296903425704152	0.019541019245438	0.0398396658953924	0.23900047818782	0.448561750989763	0.323593265400098	0.573530236579427	8.16	5.57	11.81	0.0374279418414455	0.0518822389816543	0.0663365361218632	0.0380721028219701	0.0527751684960747	0.0674782341701793	0.0384287057562547	0.0533152175757209	0.0681586005892805	0.0296903425704152	10.0134363266377	-0.0497626388745279	0.9980416092495	0.434250535324712	0.514734550186728	0.39082179675761	0.461050252916484	0.543035447538419	0.416811014142054	0.459546785570828	0.541482731340176	0.4153633524261	0.00528470060727701	0.00541123450930983	0.00540773381205231
187	0.493409446652229	0.17	0.0301802892172596	0.0197770882129286	0.0405834902215907	0.204315131382043	0.406163727279517	0.281020635227505	0.531306819331529	9.7	5.97	14.39	0.0275791643556697	0.0398606179965564	0.0521420716374431	0.0278047434515438	0.0401866511588627	0.0525685588661817	0.0277355670645167	0.0401274350620952	0.0524572714687459	0.0301802892172596	11.0902809225908	-0.0180416387389436	1.08736895354062	0.434250535324712	0.514734550186728	0.39082179675761	0.461050252916484	0.543035447538419	0.416811014142054	0.459546785570828	0.541482731340176	0.4153633524261	0.00528470060727701	0.00541123450930983	0.00540773381205231
187	0.493409446652229	0.17	0.030904983089492	0.0202486338125253	0.0415613323664588	0.19089259517463	0.369502098616636	0.25073096061302	0.488273236620253	8.78	5.74	12.89	0.0270471781934547	0.0398594137704615	0.0526716493474682	0.0274037343597107	0.0403848704248139	0.0533660064899171	0.0275184059033564	0.0405585917011878	0.0536256664815143	0.030904983089492	10.3617054375957	0.0167989543155469	1.08954897963947	0.434250535324712	0.514734550186728	0.39082179675761	0.461050252916484	0.543035447538419	0.416811014142054	0.459546785570828	0.541482731340176	0.4153633524261	0.00528470060727701	0.00541123450930983	0.00540773381205231
187	0.493409446652229	0.17	0.0311547307729887	0.0205834981660593	0.0417259633799181	0.245181924786611	0.441918115149284	0.320857134727575	0.562979095570992	9.74	5.64	15.15	0.0313523323300125	0.0431817220476547	0.0550111117652969	0.0316019480098681	0.0435255189554192	0.0554490899009703	0.0312104271236549	0.0429625818650164	0.0547466848607107	0.0311547307729887	11.6331724618531	0.0377111614321263	1.15449913307702	0.434250535324712	0.514734550186728	0.39082179675761	0.461050252916484	0.543035447538419	0.416811014142054	0.459546785570828	0.541482731340176	0.4153633524261	0.00528470060727701	0.00541123450930983	0.00540773381205231
187	0.493409446652229	0.17	0.0312291440873996	0.0205401168480108	0.0419181713267885	0.258058429960736	0.458435187446954	0.337071368665464	0.579799006228444	8.21	5.2	12.7	0.038740920212366	0.0526897347874424	0.0666385493625188	0.0393930279165756	0.0535766363323542	0.0677602447481328	0.039237765944199	0.05338745851863	0.0674953390797628	0.0312291440873996	10.4356048136219	0.0562355483361361	1.11305750384029	0.434250535324712	0.514734550186728	0.39082179675761	0.461050252916484	0.543035447538419	0.416811014142054	0.459546785570828	0.541482731340176	0.4153633524261	0.00528470060727701	0.00541123450930983	0.00540773381205231
187	0.493409446652229	0.17	0.0314584393613603	0.020686316145744	0.0422305625769765	0.258726573196577	0.434413467121804	0.319609356237998	0.54921757800561	9.26	5.5	13.66	0.0327866828797159	0.0445637034936937	0.0563407241076716	0.0331296221809732	0.0450298270534827	0.0569300319259922	0.0329485692650151	0.0448250519324064	0.0566527833630959	0.0314584393613603	10.4752697449878	-0.0111136291956265	1.05762722702561	0.434250535324712	0.514734550186728	0.39082179675761	0.461050252916484	0.543035447538419	0.416811014142054	0.459546785570828	0.541482731340176	0.4153633524261	0.00528470060727701	0.00541123450930983	0.00540773381205231
187	0.493409446652229	0.17	0.0317382776974263	0.0209422856969049	0.0425342696979477	0.286175578356773	0.48720555353853	0.367068463549289	0.607342643527772	7.55	4.78	12	0.0456515081080016	0.060592697238457	0.0755338863689123	0.0466438036982071	0.0619097592318118	0.0771757147654165	0.0463511335886378	0.0615420074328653	0.076727067754619	0.0317382776974263	9.74077123807289	0.0276596094194159	1.04617747051158	0.434250535324712	0.514734550186728	0.39082179675761	0.461050252916484	0.543035447538419	0.416811014142054	0.459546785570828	0.541482731340176	0.4153633524261	0.00528470060727701	0.00541123450930983	0.00540773381205231
187	0.493409446652229	0.17	0.0321155217391833	0.0208448412197333	0.0433862022586333	0.220639710187028	0.416464287280064	0.294258851273488	0.53866972328664	8.73	5.72	13.97	0.0318999760000921	0.0451480073127251	0.0583960386253581	0.0323293009400116	0.0457556305136631	0.0591819600873146	0.0322466632472542	0.045645367672512	0.0590011980433374	0.0321155217391833	10.8383526525609	-0.00206031894151928	1.08733725083138	0.434250535324712	0.514734550186728	0.39082179675761	0.461050252916484	0.543035447538419	0.416811014142054	0.459546785570828	0.541482731340176	0.4153633524261	0.00528470060727701	0.00541123450930983	0.00540773381205231
187	0.493409446652229	0.17	0.0323613429941493	0.0211714204160082	0.0435512655722904	0.233352480921387	0.405464799074644	0.290720722836509	0.520208875312779	7.89	4.67	12.06	0.0346822506784822	0.0483709302371109	0.0620596097957396	0.035344573068148	0.0492946635438677	0.0632447540195874	0.0350141938753822	0.0488764267861599	0.0626925568806598	0.0323613429941493	9.78907636028081	0.0471371455459311	1.07641939874419	0.434250535324712	0.514734550186728	0.39082179675761	0.461050252916484	0.543035447538419	0.416811014142054	0.459546785570828	0.541482731340176	0.4153633524261	0.00528470060727701	0.00541123450930983	0.00540773381205231
187	0.493409446652229	0.17	0.0326971191519073	0.0213737536908724	0.0440204846129421	0.236249097152277	0.43391770482672	0.312107514491105	0.555727895162334	9.31	5.88	13.04	0.0318469290357732	0.0442762372303469	0.0567055454249206	0.0321711167779479	0.0447269498677751	0.0572827829576022	0.0323693345116112	0.0449874508770854	0.057612601292355	0.0326971191519073	10.5692127195494	-0.0449027913771582	1.03998431200851	0.434250535324712	0.514734550186728	0.39082179675761	0.461050252916484	0.543035447538419	0.416811014142054	0.459546785570828	0.541482731340176	0.4153633524261	0.00528470060727701	0.00541123450930983	0.00540773381205231
187	0.493409446652229	0.17	0.0327216503256847	0.0216059608560867	0.0438373397952827	0.247963693817455	0.40976931648642	0.298352626517195	0.521186006455644	7.87	5.1	12.18	0.0356812983406736	0.049006108654328	0.0623309189679825	0.0363682053002643	0.0499495338844225	0.0635308624685807	0.0363101575086504	0.0499184694960206	0.0634834693824814	0.0327216503256847	9.6777987135294	-0.00089567116327062	1.02609777521499	0.434250535324712	0.514734550186728	0.39082179675761	0.461050252916484	0.543035447538419	0.416811014142054	0.459546785570828	0.541482731340176	0.4153633524261	0.00528470060727701	0.00541123450930983	0.00540773381205231
187	0.493409446652229	0.17	0.0329844182315627	0.0214174398849724	0.0445513965781531	0.22060028670033	0.440369861339662	0.311134865084124	0.569604857595199	8.71	5.79	12.85	0.0338337721954401	0.0478871873336188	0.0619406024717974	0.0342949750273911	0.0485399583662087	0.0627849417050264	0.0344663561420929	0.0488142491781123	0.0631992542302189	0.0329844182315627	10.4566417995316	0.048227854569296	1.11833084487308	0.434250535324712	0.514734550186728	0.39082179675761	0.461050252916484	0.543035447538419	0.416811014142054	0.459546785570828	0.541482731340176	0.4153633524261	0.00528470060727701	0.00541123450930983	0.00540773381205231
187	0.493409446652229	0.17	0.0330986867200849	0.021766740423157	0.0444306330170128	0.179069684533321	0.390490305964279	0.259952042515903	0.521028569412655	8.25	5.5	12.43	0.0297278479092721	0.0446560693018637	0.0595842906944554	0.0302193888503906	0.0453944438521603	0.0605694988539299	0.030363211844734	0.0455670925830436	0.0608392735486575	0.0330986867200849	10.2675759006975	-0.00963751861635626	1.0680132398804	0.434250535324712	0.514734550186728	0.39082179675761	0.461050252916484	0.543035447538419	0.416811014142054	0.459546785570828	0.541482731340176	0.4153633524261	0.00528470060727701	0.00541123450930983	0.00540773381205231
187	0.493409446652229	0.17	0.033211592085587	0.0217883324231346	0.0446348517480394	0.28880479595323	0.496538187070526	0.374883085697937	0.618193288443116	9.01	6	14.03	0.0394391399677911	0.0522377237233019	0.0650363074788128	0.0399048115291558	0.0528545125880752	0.0658042136469946	0.0399715833040753	0.0529290650052589	0.0658556512196563	0.033211592085587	10.880037955785	-0.0231428508686565	1.06558667647901	0.434250535324712	0.514734550186728	0.39082179675761	0.461050252916484	0.543035447538419	0.416811014142054	0.459546785570828	0.541482731340176	0.4153633524261	0.00528470060727701	0.00541123450930983	0.00540773381205231
187	0.493409446652229	0.17	0.0333976837337906	0.0218615768763206	0.0449337905912605	0.270268702595987	0.48798438263764	0.362792839462181	0.613175925813099	8.5	5.46	11.4	0.040352233604882	0.0542768700532219	0.0682015065015617	0.0409540473522036	0.0550863560132671	0.0692186646743306	0.0414315277373126	0.0556614624583603	0.0699708696100404	0.0333976837337906	9.65777335473166	0.0358341293748138	1.06866814830519	0.434250535324712	0.514734550186728	0.39082179675761	0.461050252916484	0.543035447538419	0.416811014142054	0.459546785570828	0.541482731340176	0.4153633524261	0.00528470060727701	0.00541123450930983	0.00540773381205231
187	0.493409446652229	0.17	0.0334586614491939	0.0218967312874057	0.045020591610982	0.267247448058369	0.488133831033952	0.361937637271913	0.614330024795992	8.84	5.32	12.08	0.0387688266603203	0.0522862889447888	0.0658037512292573	0.0392647425854828	0.0529551150504265	0.0666454875153702	0.0393971414378682	0.0531350439229302	0.0668508817713551	0.0334586614491939	10.1652806470897	0.0218991143622492	1.08336789058213	0.434250535324712	0.514734550186728	0.39082179675761	0.461050252916484	0.543035447538419	0.416811014142054	0.459546785570828	0.541482731340176	0.4153633524261	0.00528470060727701	0.00541123450930983	0.00540773381205231
187	0.493409446652229	0.17	0.0338284358231189	0.0220103471252194	0.0456465245210184	0.210019361162143	0.36764546985984	0.256320332999737	0.478970606719943	7.9	5.21	11.72	0.0305374343215418	0.0438004634984176	0.0570634926752935	0.0311180693290228	0.0446332801058408	0.0581484908826589	0.0312594022130725	0.044812349289714	0.0584248503717796	0.0338284358231189	9.33008206559937	0.0189132208415676	1.04138987202636	0.434250535324712	0.514734550186728	0.39082179675761	0.461050252916484	0.543035447538419	0.416811014142054	0.459546785570828	0.541482731340176	0.4153633524261	0.00528470060727701	0.00541123450930983	0.00540773381205231
187	0.493409446652229	0.17	0.033880359704453	0.02234507361637	0.045415645792536	0.227776244339691	0.433081320206902	0.308580481125883	0.557582159287921	7.24	5.1	12.11	0.039926368703902	0.0560351853956036	0.0721440020873052	0.0408989002614581	0.0574000975551561	0.0739012948488541	0.0408854212527538	0.057349273313315	0.073861779569432	0.033880359704453	9.53486406008501	-0.00100541201059321	1.02670378549493	0.434250535324712	0.514734550186728	0.39082179675761	0.461050252916484	0.543035447538419	0.416811014142054	0.459546785570828	0.541482731340176	0.4153633524261	0.00528470060727701	0.00541123450930983	0.00540773381205231
187	0.493409446652229	0.17	0.0340543952972021	0.022506842744166	0.0456019478502381	0.254980839515882	0.449385207136197	0.329453454187998	0.569316960084395	8.48	5.71	12.12	0.0367317250838556	0.050103265500622	0.0634748059173884	0.0372845979513378	0.0508574020407467	0.0644302061301556	0.0376260611043014	0.0514054227032999	0.0651120481465908	0.0340543952972021	9.74191754217194	-0.104798569295964	0.943460775447872	0.434250535324712	0.514734550186728	0.39082179675761	0.461050252916484	0.543035447538419	0.416811014142054	0.459546785570828	0.541482731340176	0.4153633524261	0.00528470060727701	0.00541123450930983	0.00540773381205231
187	0.493409446652229	0.17	0.0341490480179766	0.0224851282408536	0.0458129677950995	0.252197556855132	0.474189628133937	0.346704209519419	0.601675046748454	7.88	5.15	11.25	0.0414319106823016	0.0566666967976881	0.0719014829130746	0.0422275382238611	0.0577548818202703	0.0732822254166794	0.0425307838203503	0.0581394291660102	0.0737798109972272	0.0341490480179766	9.48410772660917	0.017867105746331	1.04372079833401	0.434250535324712	0.514734550186728	0.39082179675761	0.461050252916484	0.543035447538419	0.416811014142054	0.459546785570828	0.541482731340176	0.4153633524261	0.00528470060727701	0.00541123450930983	0.00540773381205231
187	0.493409446652229	0.17	0.0341894968709797	0.0222333303599918	0.0461456633819676	0.227526036624626	0.413375635233392	0.294455139458089	0.532296131008694	8.3	5.24	12.74	0.033499817508848	0.0470292635014231	0.0605587094939981	0.034043489188526	0.0477925058287905	0.0615415224690549	0.0339321465373103	0.0476380882041326	0.0613728687820637	0.0341894968709797	9.63223739596312	0.044360435342235	1.0856882991715	0.434250535324712	0.514734550186728	0.39082179675761	0.461050252916484	0.543035447538419	0.416811014142054	0.459546785570828	0.541482731340176	0.4153633524261	0.00528470060727701	0.00541123450930983	0.00540773381205231
187	0.493409446652229	0.17	0.0348003847089789	0.0226474694397798	0.046953299978178	0.236886288970458	0.433887175689012	0.312300232043009	0.555474119335014	7.64	5	11.8	0.0384358003773143	0.0533998990713618	0.0683639977654093	0.0392453174608538	0.0545245830933724	0.0698038487258909	0.0392473059232218	0.0545313450292972	0.0698131746375708	0.0348003847089789	9.47573890643666	0.0587126332446758	1.07914419640057	0.434250535324712	0.514734550186728	0.39082179675761	0.461050252916484	0.543035447538419	0.416811014142054	0.459546785570828	0.541482731340176	0.4153633524261	0.00528470060727701	0.00541123450930983	0.00540773381205231
187	0.493409446652229	0.17	0.0348218326696028	0.0228438004430508	0.0467998648961548	0.184609317800663	0.366148563180517	0.246005456113656	0.486291670247378	7.88	5.82	13.09	0.0293875126923159	0.043739662191758	0.0580918116912001	0.0299511856851602	0.0445786194234148	0.0592060531616695	0.030116198141019	0.0447835193863833	0.0594666608227292	0.0348218326696028	9.9563888409887	0.0313393520782921	1.09608027111273	0.434250535324712	0.514734550186728	0.39082179675761	0.461050252916484	0.543035447538419	0.416811014142054	0.459546785570828	0.541482731340176	0.4153633524261	0.00528470060727701	0.00541123450930983	0.00540773381205231
187	0.493409446652229	0.17	0.0349148524552553	0.0229038788364175	0.046925826074093	0.208822570633577	0.409918099178778	0.285343131966543	0.534493066391014	8.72	5.05	13.11	0.0309784105143673	0.0445029500661619	0.0580274896179566	0.0313978512885483	0.0451055100916491	0.05881316889475	0.0311147217694988	0.0446711426993631	0.0582400205418947	0.0349148524552553	10.1398184255174	-0.00711516014474143	1.04782455582643	0.434250535324712	0.514734550186728	0.39082179675761	0.461050252916484	0.543035447538419	0.416811014142054	0.459546785570828	0.541482731340176	0.4153633524261	0.00528470060727701	0.00541123450930983	0.00540773381205231
187	0.493409446652229	0.17	0.0350020460676412	0.0230169833839849	0.0469871087512975	0.206623960733413	0.393452439835787	0.273080044360433	0.51382483531114	8.07	4.69	11.52	0.0319045912884878	0.0459679846391511	0.0600313779898144	0.0324730313141218	0.0467869903468359	0.06110094937955	0.032355556045485	0.0466251343951513	0.0608912399364952	0.0350020460676412	9.26172768730941	0.0227697934597994	1.04255603078982	0.434250535324712	0.514734550186728	0.39082179675761	0.461050252916484	0.543035447538419	0.416811014142054	0.459546785570828	0.541482731340176	0.4153633524261	0.00528470060727701	0.00541123450930983	0.00540773381205231
187	0.493409446652229	0.17	0.0350292028135976	0.0230528265684829	0.0470055790587122	0.263099134024301	0.415509151286608	0.306938891023966	0.524079411549249	7.56	4.78	12.77	0.0381129982144326	0.0515943075451796	0.0650756168759266	0.0389375285765785	0.0527104903457441	0.0664834521149097	0.0384481341468201	0.0520831504398302	0.065611796780241	0.0350292028135976	9.35472444625414	0.0470665146119197	1.05417840821547	0.434250535324712	0.514734550186728	0.39082179675761	0.461050252916484	0.543035447538419	0.416811014142054	0.459546785570828	0.541482731340176	0.4153633524261	0.00528470060727701	0.00541123450930983	0.00540773381205231
187	0.493409446652229	0.17	0.0354960818607578	0.0234572422061081	0.0475349215154074	0.210013375028246	0.450807903570353	0.314298246677478	0.587317560463228	8.74	5.45	12.99	0.0340463276227603	0.0488337231980677	0.0636211187733751	0.034503081979048	0.0494888603996952	0.0644746388203423	0.0344807621013315	0.0494769078337057	0.0643999526615906	0.0354960818607578	10.5918834401812	-0.00964761308107949	1.07534172506738	0.434250535324712	0.514734550186728	0.39082179675761	0.461050252916484	0.543035447538419	0.416811014142054	0.459546785570828	0.541482731340176	0.4153633524261	0.00528470060727701	0.00541123450930983	0.00540773381205231
187	0.493409446652229	0.17	0.0357247877417908	0.0232713220787665	0.0481782534048152	0.246052844701644	0.454211654484897	0.330075012464985	0.578348296504808	7.58	5.01	10.74	0.0408814957216613	0.0562564602236372	0.071631424725613	0.0417591818368789	0.0574642319344803	0.0731692820320817	0.0421584832708504	0.0579615286496164	0.073755255844793	0.0357247877417908	9.05679615688006	-0.00480301952309269	0.999663048202221	0.434250535324712	0.514734550186728	0.39082179675761	0.461050252916484	0.543035447538419	0.416811014142054	0.459546785570828	0.541482731340176	0.4153633524261	0.00528470060727701	0.00541123450930983	0.00540773381205231
187	0.493409446652229	0.17	0.0358777834949124	0.0233732130226561	0.0483823539671687	0.17851728190318	0.353015168798042	0.234782386002918	0.471247951593167	7.83	5.05	12.32	0.0282038896824466	0.042406932847537	0.0566099760126274	0.0287546688327822	0.0432350758698324	0.0577154829068826	0.0286677556916943	0.0431270907273402	0.0575582567898893	0.0358777834949124	9.65181759544808	-0.0051508401613562	1.02672125712964	0.434250535324712	0.514734550186728	0.39082179675761	0.461050252916484	0.543035447538419	0.416811014142054	0.459546785570828	0.541482731340176	0.4153633524261	0.00528470060727701	0.00541123450930983	0.00540773381205231
187	0.493409446652229	0.17	0.0360750705757724	0.0235107263241211	0.0486394148274238	0.203358994454777	0.432915879834845	0.299136673927433	0.566695085742258	8.04	5.1	12.65	0.0350575291239225	0.0507358755656967	0.0664142220074709	0.035688753502433	0.0516493946391298	0.0676100357758267	0.0355131276616631	0.0514300489954621	0.0672872480562546	0.0360750705757724	10.0583177641488	0.00533650773482012	1.06012324916853	0.434250535324712	0.514734550186728	0.39082179675761	0.461050252916484	0.543035447538419	0.416811014142054	0.459546785570828	0.541482731340176	0.4153633524261	0.00528470060727701	0.00541123450930983	0.00540773381205231
187	0.493409446652229	0.17	0.0361988243582253	0.0238481787505332	0.0485494699659175	0.243547302767407	0.468126765225266	0.339317186458764	0.596936343991767	7.76	5.16	11.96	0.0411403958162544	0.0567578689854859	0.0723753421547173	0.0419677058951649	0.0578992376120517	0.0738307693289385	0.0420460772947141	0.0579804254771171	0.0740013923553432	0.0361988243582253	9.79594143022916	-0.0651265942863625	0.963120801984421	0.434250535324712	0.514734550186728	0.39082179675761	0.461050252916484	0.543035447538419	0.416811014142054	0.459546785570828	0.541482731340176	0.4153633524261	0.00528470060727701	0.00541123450930983	0.00540773381205231
187	0.493409446652229	0.17	0.0365258958642526	0.0238904995830117	0.0491612921454935	0.25019209912975	0.406071936547084	0.296316346492802	0.515827526601365	8.3	5.29	11.6	0.0336980553237396	0.0461798167571363	0.0586615781905329	0.0342441487958643	0.0469281832795575	0.0596122177632507	0.0344738473377021	0.0472414325645133	0.0599901636680727	0.0365258958642526	9.16304793103788	-0.0255319647942769	0.99405891801256	0.434250535324712	0.514734550186728	0.39082179675761	0.461050252916484	0.543035447538419	0.416811014142054	0.459546785570828	0.541482731340176	0.4153633524261	0.00528470060727701	0.00541123450930983	0.00540773381205231
187	0.493409446652229	0.17	0.0367120977212541	0.0242119546170386	0.0492122408254696	0.21206955374402	0.423024614565713	0.295716560508084	0.550332668623341	7.78	5.08	11.33	0.0357546154260949	0.0511472282228022	0.0665398410195095	0.0364673650314994	0.0521668215340124	0.0678662780365253	0.0366446977302984	0.0524621146314075	0.0682198680977365	0.0367120977212541	9.33602901119873	0.0357355860937992	1.05910997914851	0.434250535324712	0.514734550186728	0.39082179675761	0.461050252916484	0.543035447538419	0.416811014142054	0.459546785570828	0.541482731340176	0.4153633524261	0.00528470060727701	0.00541123450930983	0.00540773381205231
187	0.493409446652229	0.17	0.0369483429877082	0.0243734036225762	0.0495232823528401	0.228768630789737	0.404896347911574	0.288825427699993	0.520967268123154	7.85	4.6	12.25	0.0346127353226236	0.0485226326330151	0.0624325299434065	0.0352834839819833	0.0494629365553672	0.0636423891287511	0.0348586922858658	0.0487973313389376	0.0628594919085117	0.0369483429877082	9.23530337952459	-0.0302266550958623	0.972137810435845	0.434250535324712	0.514734550186728	0.39082179675761	0.461050252916484	0.543035447538419	0.416811014142054	0.459546785570828	0.541482731340176	0.4153633524261	0.00528470060727701	0.00541123450930983	0.00540773381205231
187	0.493409446652229	0.17	0.0369954453534065	0.0242967034937335	0.0496941872130794	0.224094780847337	0.444904432365391	0.315651424153373	0.574157440577409	7.92	5.5	11.89	0.0375370986969016	0.0529077973691449	0.0682784960413882	0.0382465666181124	0.0539077783564456	0.0695689900947788	0.0385460188360254	0.0543215793480158	0.0700561813400777	0.0369954453534065	9.73720608619001	-0.0117800159895422	1.02969331241929	0.434250535324712	0.514734550186728	0.39082179675761	0.461050252916484	0.543035447538419	0.416811014142054	0.459546785570828	0.541482731340176	0.4153633524261	0.00528470060727701	0.00541123450930983	0.00540773381205231
187	0.493409446652229	0.17	0.0374677886217712	0.0244729926379379	0.0504625846056044	0.175967700264621	0.370955678858503	0.245623345850272	0.496288011866733	7.21	5.01	12.16	0.0319205690278115	0.0482084319479943	0.064496294868177	0.0327076189369639	0.049397083752791	0.0660865485686181	0.0325957048353102	0.0492748708476804	0.0658882995542854	0.0374677886217712	9.40301610188431	0.0306683802524787	1.05390247488789	0.434250535324712	0.514734550186728	0.39082179675761	0.461050252916484	0.543035447538419	0.416811014142054	0.459546785570828	0.541482731340176	0.4153633524261	0.00528470060727701	0.00541123450930983	0.00540773381205231
187	0.493409446652229	0.17	0.0378844851794669	0.0248946788800819	0.0508742914788519	0.23808343219422	0.421468477085988	0.303751342856287	0.539185611315689	7.45	4.99	12.33	0.0382737093007164	0.0531064712989165	0.0679392332971166	0.0391382999207908	0.0543061291786776	0.0694739584365645	0.0389339211861624	0.054066321575965	0.0691927361701429	0.0378844851794669	9.17224529500816	-0.0215167885402613	0.982829889132244	0.434250535324712	0.514734550186728	0.39082179675761	0.461050252916484	0.543035447538419	0.416811014142054	0.459546785570828	0.541482731340176	0.4153633524261	0.00528470060727701	0.00541123450930983	0.00540773381205231
187	0.493409446652229	0.17	0.0380962898951647	0.0251441075909064	0.051048472199423	0.237958599464197	0.472376298973572	0.340395077954733	0.604357519992411	6.96	4.67	11.55	0.0456911548884577	0.0634069645534302	0.0811227742184027	0.0469200639621071	0.0651123579553369	0.0833046519485667	0.0467342728441963	0.0648287042189776	0.0829072504370655	0.0380962898951647	8.94455473553552	0.0188404352086774	1.01377804270163	0.434250535324712	0.514734550186728	0.39082179675761	0.461050252916484	0.543035447538419	0.416811014142054	0.459546785570828	0.541482731340176	0.4153633524261	0.00528470060727701	0.00541123450930983	0.00540773381205231
187	0.493409446652229	0.17	0.0385809557717293	0.025432375453393	0.0517295360900656	0.256427905472565	0.45603021278233	0.334786849043013	0.577273576521647	7.09	4.61	11.48	0.0441655263231998	0.0601601120963527	0.0761546978695057	0.0452999250228071	0.061705334323094	0.0781107436233809	0.0450326681182514	0.0613659242715197	0.0777314996993049	0.0385809557717293	8.97367238703324	0.00269572748492637	0.992779415552922	0.434250535324712	0.514734550186728	0.39082179675761	0.461050252916484	0.543035447538419	0.416811014142054	0.459546785570828	0.541482731340176	0.4153633524261	0.00528470060727701	0.00541123450930983	0.00540773381205231
187	0.493409446652229	0.17	0.038989657615812	0.0253099887095299	0.0526693265220942	0.198423187106883	0.409561391622902	0.281038397658283	0.538084385587521	7.14	4.83	11.12	0.0368267936569355	0.0536682282023373	0.0705096627477391	0.0377556570934994	0.0550218745541405	0.0722880920147816	0.0378711523960675	0.0551749286616654	0.0724282998475758	0.038989657615812	8.97874567108856	0.0168111957901927	1.01400737523674	0.434250535324712	0.514734550186728	0.39082179675761	0.461050252916484	0.543035447538419	0.416811014142054	0.459546785570828	0.541482731340176	0.4153633524261	0.00528470060727701	0.00541123450930983	0.00540773381205231
187	0.493409446652229	0.17	0.0396513948926381	0.0259519825817185	0.0533508072035577	0.275587281401729	0.507147789913031	0.378771906029358	0.635523673796704	7.86	4.88	10.83	0.0453351520709729	0.0607004421716088	0.0760657322722448	0.0462101567220108	0.0618720091961787	0.0775338616703467	0.046503794149182	0.0622466178722561	0.07804727582615	0.0396513948926381	9.03926630523444	-0.0122391919634265	0.992320313532268	0.434250535324712	0.514734550186728	0.39082179675761	0.461050252916484	0.543035447538419	0.416811014142054	0.459546785570828	0.541482731340176	0.4153633524261	0.00528470060727701	0.00541123450930983	0.00540773381205231
187	0.493409446652229	0.17	0.039948461708052	0.0262730564937645	0.0536238669223395	0.248395830524423	0.455167846830138	0.331550483309588	0.578785210350689	7.39	5.29	11.13	0.0420999004162912	0.0577966915715619	0.0734934827268326	0.0430723678920489	0.0591317399256903	0.0751911119593318	0.0434363169500334	0.0597636097295331	0.0759543404976604	0.039948461708052	8.98890970261493	0.0685396205464924	1.08438568381853	0.434250535324712	0.514734550186728	0.39082179675761	0.461050252916484	0.543035447538419	0.416811014142054	0.459546785570828	0.541482731340176	0.4153633524261	0.00528470060727701	0.00541123450930983	0.00540773381205231
187	0.493409446652229	0.17	0.0409110024067268	0.0270372863049179	0.0547847185085356	0.190601074425294	0.436624811226913	0.296145453820676	0.57710416863315	7.84	5.31	12.77	0.0355456493946117	0.0524070596277268	0.0692684698608419	0.0362379515474866	0.0534277617621381	0.0706175719767897	0.0361815580170804	0.0533203831624959	0.0704780313337142	0.0409110024067268	9.78652816635001	0.0272111140984066	1.07786923495136	0.434250535324712	0.514734550186728	0.39082179675761	0.461050252916484	0.543035447538419	0.416811014142054	0.459546785570828	0.541482731340176	0.4153633524261	0.00528470060727701	0.00541123450930983	0.00540773381205231
187	0.493409446652229	0.17	0.0410076872399977	0.0270776481677231	0.0549377263122724	0.271625625037793	0.462017360809091	0.343894021356667	0.580140700261514	7.95	5.07	12.46	0.0407674944121738	0.0547706241033397	0.0687737537945056	0.0415301234332624	0.0557952067529879	0.0700602900727133	0.0413684139477591	0.0556126770823169	0.0698578632586899	0.0410076872399977	9.4572426820765	0.0157713196037996	1.04152960207306	0.434250535324712	0.514734550186728	0.39082179675761	0.461050252916484	0.543035447538419	0.416811014142054	0.459546785570828	0.541482731340176	0.4153633524261	0.00528470060727701	0.00541123450930983	0.00540773381205231
187	0.493409446652229	0.17	0.0420044062943828	0.0272719358815875	0.056736876707178	0.236512545985909	0.481030844593058	0.346093472673014	0.615968216513102	8.48	5.79	12.49	0.0385682477161307	0.0536055090264383	0.0686427703367459	0.0391476847658532	0.0544108610929301	0.069674037420007	0.0394938996462387	0.0548402836812785	0.0702310289583971	0.0420044062943828	9.69269598345671	0.0385556760812294	1.09781901300808	0.434250535324712	0.514734550186728	0.39082179675761	0.461050252916484	0.543035447538419	0.416811014142054	0.459546785570828	0.541482731340176	0.4153633524261	0.00528470060727701	0.00541123450930983	0.00540773381205231
187	0.493409446652229	0.17	0.0420302318487992	0.0276849765747313	0.0563754871228672	0.246712381330644	0.492342360431889	0.358023311821131	0.626661409042648	7.96	5.38	11.8	0.0423866318287281	0.0582887585145279	0.0741908852003278	0.0431761158904085	0.0593744320827488	0.075572748275089	0.0434889919251266	0.0598124884949356	0.0760720580574379	0.0420302318487992	9.31569822248345	0.0561721333614515	1.08552776788436	0.434250535324712	0.514734550186728	0.39082179675761	0.461050252916484	0.543035447538419	0.416811014142054	0.459546785570828	0.541482731340176	0.4153633524261	0.00528470060727701	0.00541123450930983	0.00540773381205231
187	0.493409446652229	0.17	0.043438499700371	0.0286132318606886	0.0582637675400533	0.213030887890308	0.412628725466358	0.288805396791105	0.536452054141611	8.14	5.31	12.47	0.033446337743006	0.047786225145911	0.062126112548816	0.0340244992275211	0.0486122693927287	0.0632000395579363	0.0340201846189302	0.0486236432733449	0.063255350995324	0.043438499700371	9.30260675311947	0.00802343314341004	1.03428523131148	0.434250535324712	0.514734550186728	0.39082179675761	0.461050252916484	0.543035447538419	0.416811014142054	0.459546785570828	0.541482731340176	0.4153633524261	0.00528470060727701	0.00541123450930983	0.00540773381205231
187	0.493409446652229	0.17	0.0437130378955128	0.0288054559341501	0.0586206198568754	0.225243413614415	0.449755608584576	0.319523330479345	0.579987886689806	8.48	5.41	12.6	0.0356344057036268	0.0501583837391191	0.0646823617746114	0.0361713282092704	0.050914146731218	0.0656569652531656	0.0362396450004553	0.0510092343644394	0.0657076774613178	0.0437130378955128	9.36363213534893	-0.0288787457832614	1.00575562853416	0.434250535324712	0.514734550186728	0.39082179675761	0.461050252916484	0.543035447538419	0.416811014142054	0.459546785570828	0.541482731340176	0.4153633524261	0.00528470060727701	0.00541123450930983	0.00540773381205231
187	0.493409446652229	0.17	0.0490726516416046	0.0319433419566892	0.0662019613265199	0.210986240786527	0.501392152792329	0.350008766622002	0.652775538962656	7.55	5.07	11.62	0.0435360734813727	0.0623659967652316	0.0811959200490906	0.0444827922399657	0.0637221838146049	0.082961575389244	0.0446120727812243	0.0639019425639617	0.0831852561965595	0.0490726516416046	8.72318622888045	-0.0134968513556348	0.997373465776216	0.434250535324712	0.514734550186728	0.39082179675761	0.461050252916484	0.543035447538419	0.416811014142054	0.459546785570828	0.541482731340176	0.4153633524261	0.00528470060727701	0.00541123450930983	0.00540773381205231
187	0.493409446652229	0.18	0.0223069868028959	0.0149510889411561	0.0296628846646358	0.326044390389611	0.465089452938371	0.360689757331567	0.569489148545174	7.72	4.81	11.38	0.043916997899677	0.0566285349463922	0.0693400719931073	0.044811885654657	0.0577824431124682	0.0707530005702794	0.0448176098345453	0.0577939489641268	0.0707561964050539	0.0223069868028959	9.89477759022138	0.015360238894076	1.01961099135089	0.434250535324712	0.514734550186728	0.39082179675761	0.461050252916484	0.543035447538419	0.416811014142054	0.459546785570828	0.541482731340176	0.4153633524261	0.00528470060727701	0.00541123450930983	0.00540773381205231
187	0.493409446652229	0.18	0.0279498661495256	0.0186847363135191	0.0372149959855322	0.261429196225057	0.407031396300389	0.300216359288853	0.513846433311926	8.39	5.54	13.44	0.0337903379797027	0.0458127214716748	0.0578351049636469	0.0343174674458153	0.0465274001891543	0.0587373329324932	0.0342106446811158	0.0464336448936594	0.0585845922271346	0.0279498661495256	10.6804964589137	-0.104272037996556	0.962572164596834	0.434250535324712	0.514734550186728	0.39082179675761	0.461050252916484	0.543035447538419	0.416811014142054	0.459546785570828	0.541482731340176	0.4153633524261	0.00528470060727701	0.00541123450930983	0.00540773381205231
187	0.493409446652229	0.18	0.029073291342347	0.0194417445802744	0.0387048381044195	0.318684339517381	0.492366273924655	0.379965944730579	0.604766603118731	8.42	5.54	13.12	0.0426591630381522	0.05527846230728	0.0678977615764079	0.0433184175192688	0.0561327353728982	0.0689470532265276	0.0433141935204505	0.0561307380071147	0.06896763626957	0.029073291342347	10.3389607130311	0.0258951236172485	1.08133788704273	0.434250535324712	0.514734550186728	0.39082179675761	0.461050252916484	0.543035447538419	0.416811014142054	0.459546785570828	0.541482731340176	0.4153633524261	0.00528470060727701	0.00541123450930983	0.00540773381205231
187	0.493409446652229	0.18	0.0292110489336657	0.0194356280680507	0.0389864697992807	0.218751254184767	0.407826614718841	0.287494813763431	0.528158415674251	7.12	5.15	12.28	0.0377954197051813	0.0536148039279953	0.0694341881508093	0.0387571571453084	0.0549790794059459	0.0712010016665833	0.0387125233720667	0.0549514951587105	0.0711528170595898	0.0292110489336657	9.97352727325845	-0.014904505698703	1.00920403871025	0.434250535324712	0.514734550186728	0.39082179675761	0.461050252916484	0.543035447538419	0.416811014142054	0.459546785570828	0.541482731340176	0.4153633524261	0.00528470060727701	0.00541123450930983	0.00540773381205231
187	0.493409446652229	0.18	0.0294157557308891	0.0195823128145248	0.0392491986472534	0.182157423750939	0.334265728428702	0.22368263533885	0.444848821518553	7.9	4.97	12.12	0.026660266722822	0.0398404349211446	0.0530206031194672	0.0271678763362184	0.0405989940150248	0.0540301116938311	0.0270977735485687	0.0404593130616522	0.0538600166191393	0.0294157557308891	10.0693327783839	-0.0282060902695019	1.00972162890636	0.434250535324712	0.514734550186728	0.39082179675761	0.461050252916484	0.543035447538419	0.416811014142054	0.459546785570828	0.541482731340176	0.4153633524261	0.00528470060727701	0.00541123450930983	0.00540773381205231
187	0.493409446652229	0.18	0.0300267270069663	0.0200009859589109	0.0400524680550217	0.285031771252116	0.469785108243172	0.353618464148055	0.585951752338289	7.25	4.85	10.63	0.0457013629724767	0.0607146456636844	0.0757279283548922	0.0468110231561818	0.0621888385646999	0.077566653973218	0.0471439866500085	0.0626030536405678	0.0780956196905501	0.0300267270069663	9.12371840617428	0.0389434607771508	1.02816411377044	0.434250535324712	0.514734550186728	0.39082179675761	0.461050252916484	0.543035447538419	0.416811014142054	0.459546785570828	0.541482731340176	0.4153633524261	0.00528470060727701	0.00541123450930983	0.00540773381205231
187	0.493409446652229	0.18	0.0304603125975712	0.0202668492560272	0.0406537759391152	0.285616461039645	0.469839706401738	0.353826005680754	0.585853407122721	8.25	4.97	13.21	0.0404687550206148	0.0537377910952229	0.0670068271698309	0.0411382240080101	0.0546267679014293	0.0681153117948485	0.0406343957408886	0.0539998980137113	0.0672725503140156	0.0304603125975712	10.1033874560293	0.0644408103075518	1.10645913481655	0.434250535324712	0.514734550186728	0.39082179675761	0.461050252916484	0.543035447538419	0.416811014142054	0.459546785570828	0.541482731340176	0.4153633524261	0.00528470060727701	0.00541123450930983	0.00540773381205231
187	0.493409446652229	0.18	0.0315113584179644	0.0209559816716172	0.0420667351643116	0.236812211634406	0.428660135848126	0.308513333084358	0.548806938611893	8.77	5.49	12.64	0.0333210767568239	0.0462975688810194	0.0592740610052149	0.0337626084413076	0.0469110497635467	0.0600594910857857	0.0338492428698464	0.0470462603778628	0.0601975421080263	0.0315113584179644	10.4391024021991	0.00440021772052661	1.07237751132623	0.434250535324712	0.514734550186728	0.39082179675761	0.461050252916484	0.543035447538419	0.416811014142054	0.459546785570828	0.541482731340176	0.4153633524261	0.00528470060727701	0.00541123450930983	0.00540773381205231
187	0.493409446652229	0.18	0.0320674776252483	0.0213532133044751	0.0427817419460215	0.21440152257766	0.390443663184017	0.273754580925363	0.50713274544267	7.79	5.29	12.13	0.0330524775501221	0.0471412400419177	0.0612300025337134	0.0337084251143607	0.0480767881119162	0.0624451511094717	0.0338158878006596	0.0482495518446514	0.0626379972491463	0.0320674776252483	9.80507627011017	-0.0560324071064053	0.968321815957583	0.434250535324712	0.514734550186728	0.39082179675761	0.461050252916484	0.543035447538419	0.416811014142054	0.459546785570828	0.541482731340176	0.4153633524261	0.00528470060727701	0.00541123450930983	0.00540773381205231
187	0.493409446652229	0.18	0.0322156864330848	0.0215232188801299	0.0429081539860397	0.255632474322229	0.441355840855683	0.323768644088459	0.558943037622908	7.87	5.29	13.02	0.0387287722570669	0.0527943954948148	0.0668600187325627	0.0394748354379619	0.0538114159770249	0.0681479965160879	0.0393106462166018	0.0535762906803277	0.0678686048569944	0.0322156864330848	10.377753117081	-0.0207350600051761	1.02606966170622	0.434250535324712	0.514734550186728	0.39082179675761	0.461050252916484	0.543035447538419	0.416811014142054	0.459546785570828	0.541482731340176	0.4153633524261	0.00528470060727701	0.00541123450930983	0.00540773381205231
187	0.493409446652229	0.18	0.0322533989531402	0.0214271995361387	0.0430795983701417	0.233639265514344	0.445375136428335	0.31943761657682	0.57131265627985	8.21	5.55	11.73	0.0367153213341865	0.0511902493621663	0.065665177390146	0.0373333995877459	0.0520520034957349	0.0667706074037239	0.0377251972591355	0.0525939024045783	0.067501852310187	0.0322533989531402	10.0974924970296	0.0102859745240327	1.06818586857306	0.434250535324712	0.514734550186728	0.39082179675761	0.461050252916484	0.543035447538419	0.416811014142054	0.459546785570828	0.541482731340176	0.4153633524261	0.00528470060727701	0.00541123450930983	0.00540773381205231
187	0.493409446652229	0.18	0.0323150785663314	0.0214271857753403	0.0432029713573224	0.201609233621494	0.357627805100079	0.246513677136158	0.468741933064001	8.53	5.15	13.99	0.0273222817245002	0.0396375882952005	0.0519528948659009	0.0277242329128627	0.0402207158641105	0.0527171988153582	0.0273228580648054	0.039675976964549	0.0519943046859722	0.0323150785663314	10.4503495850271	-0.0376152729382822	1.02518141946357	0.434250535324712	0.514734550186728	0.39082179675761	0.461050252916484	0.543035447538419	0.416811014142054	0.459546785570828	0.541482731340176	0.4153633524261	0.00528470060727701	0.00541123450930983	0.00540773381205231
187	0.493409446652229	0.18	0.0324083195335737	0.0215932661566278	0.0432233729105196	0.306913560022698	0.509333922455808	0.38983232081527	0.628835524096347	7.27	5.15	11.12	0.0502152017431178	0.0656084790949178	0.0810017564467179	0.0514232481078356	0.0671868474358584	0.0829504467638813	0.0518252562388597	0.0677693634300059	0.0836206787918284	0.0324083195335737	9.44817421843873	0.025218105703282	1.03794304676719	0.434250535324712	0.514734550186728	0.39082179675761	0.461050252916484	0.543035447538419	0.416811014142054	0.459546785570828	0.541482731340176	0.4153633524261	0.00528470060727701	0.00541123450930983	0.00540773381205231
187	0.493409446652229	0.18	0.0324699261593561	0.0218246617287713	0.0431151905899408	0.290820615746793	0.470417826231308	0.355725413581817	0.585110238880799	7.78	4.92	11.57	0.0430092962995514	0.0568762840676824	0.0707432718358134	0.043866607989424	0.0580100088063559	0.0721534096232878	0.0438784823651928	0.0580499084696414	0.0721389410556643	0.0324699261593561	9.49778769050493	0.0386259634160003	1.05184814738357	0.434250535324712	0.514734550186728	0.39082179675761	0.461050252916484	0.543035447538419	0.416811014142054	0.459546785570828	0.541482731340176	0.4153633524261	0.00528470060727701	0.00541123450930983	0.00540773381205231
187	0.493409446652229	0.18	0.0327551026689227	0.0217523687323982	0.0437578366054471	0.255970840075054	0.458070322563981	0.336138420481767	0.580002224646195	8.05	5.36	12.23	0.0393724902547637	0.05365459052642	0.0679366907980763	0.0400801013016097	0.0546188826177971	0.0691576639339845	0.0402375297313696	0.0548336068792647	0.0694072607175105	0.0327551026689227	9.8988324251296	0.0155072873386296	1.05899594736297	0.434250535324712	0.514734550186728	0.39082179675761	0.461050252916484	0.543035447538419	0.416811014142054	0.459546785570828	0.541482731340176	0.4153633524261	0.00528470060727701	0.00541123450930983	0.00540773381205231
187	0.493409446652229	0.18	0.0328392077796434	0.0220713934583924	0.0436070221008944	0.235970416019875	0.380810281043796	0.273825886082743	0.487794676004849	7.44	5.14	11.65	0.0345280194340094	0.0480181949656053	0.0615083704972012	0.0353096431482364	0.0491052008383639	0.0629007585284914	0.0354833923574915	0.0492847617715598	0.0631482375926006	0.0328392077796434	9.55506626516372	0.0420043671836684	1.05986321921921	0.434250535324712	0.514734550186728	0.39082179675761	0.461050252916484	0.543035447538419	0.416811014142054	0.459546785570828	0.541482731340176	0.4153633524261	0.00528470060727701	0.00541123450930983	0.00540773381205231
187	0.493409446652229	0.18	0.0329266479551248	0.0219076693982912	0.0439456265119584	0.29641208745952	0.472140051956261	0.358569029678624	0.585711074233899	7.46	5.06	11.24	0.0451141861718472	0.0594033852344449	0.0736925842970426	0.0461289177452898	0.0607395168524941	0.0753501159596984	0.046392377525308	0.0610815159496269	0.0758916931783701	0.0329266479551248	9.4504385464414	-0.000774355129412616	1.00653840636674	0.434250535324712	0.514734550186728	0.39082179675761	0.461050252916484	0.543035447538419	0.416811014142054	0.459546785570828	0.541482731340176	0.4153633524261	0.00528470060727701	0.00541123450930983	0.00540773381205231
187	0.493409446652229	0.18	0.0330596670937343	0.022163536165649	0.0439557980218196	0.213665013060802	0.380829007923324	0.266763963014461	0.494894052832186	8.37	5.14	11.74	0.0301146132646508	0.0429912577545184	0.055867902244386	0.0305896260122097	0.0436693802091393	0.056749134406069	0.0307002455870618	0.0438198571970148	0.0569486151485338	0.0330596670937343	9.69756770910112	-0.0059168647440533	1.03279431120131	0.434250535324712	0.514734550186728	0.39082179675761	0.461050252916484	0.543035447538419	0.416811014142054	0.459546785570828	0.541482731340176	0.4153633524261	0.00528470060727701	0.00541123450930983	0.00540773381205231
187	0.493409446652229	0.18	0.0330679068667411	0.0220715298232608	0.0440642839102213	0.288095065314463	0.481936652459646	0.36365469306794	0.600218611851352	8.17	5.16	12.15	0.0419861017465769	0.0556424589350618	0.0692988161235468	0.0427041940380212	0.0565941172023487	0.0704840403666761	0.0427092430015704	0.0565696246910078	0.0705265117371338	0.0330679068667411	9.7828475140452	-0.0243724181880239	1.01443906506493	0.434250535324712	0.514734550186728	0.39082179675761	0.461050252916484	0.543035447538419	0.416811014142054	0.459546785570828	0.541482731340176	0.4153633524261	0.00528470060727701	0.00541123450930983	0.00540773381205231
187	0.493409446652229	0.18	0.033190447809661	0.0220998907993536	0.0442810048199683	0.309866794363491	0.490082291681016	0.375890887307789	0.604273696054242	7.74	4.57	11.13	0.0456643353754137	0.05953664450117	0.0734089536269263	0.046588282156347	0.0607412758744768	0.0748942695926066	0.046452607280753	0.0605312142451111	0.0746824947112474	0.033190447809661	8.98504515473817	-0.0129352115583278	0.976146401225455	0.434250535324712	0.514734550186728	0.39082179675761	0.461050252916484	0.543035447538419	0.416811014142054	0.459546785570828	0.541482731340176	0.4153633524261	0.00528470060727701	0.00541123450930983	0.00540773381205231
187	0.493409446652229	0.18	0.0332501438800106	0.0220418170930218	0.0444584706669995	0.245646376740247	0.436641272538405	0.31717575893801	0.5561067861388	8.74	5.22	13.88	0.0343773279631879	0.0473256855397016	0.0602740431162154	0.0348396016904652	0.0479620765085931	0.0610845513267209	0.0344211271339102	0.047412418854433	0.0603144290503006	0.0332501438800106	10.6286470951399	0.00994786412755733	1.08710610751996	0.434250535324712	0.514734550186728	0.39082179675761	0.461050252916484	0.543035447538419	0.416811014142054	0.459546785570828	0.541482731340176	0.4153633524261	0.00528470060727701	0.00541123450930983	0.00540773381205231
187	0.493409446652229	0.18	0.033406081159028	0.0223020092304351	0.0445101530876208	0.268285732262027	0.461077556056931	0.342191363859639	0.579963748254222	8.06	5.06	12.3	0.0400303034753361	0.053937873494072	0.067845443512808	0.0407466302626273	0.0549030708640378	0.0690595114654484	0.0406531020281387	0.0547391869486294	0.0689086509827427	0.033406081159028	10.0779593798532	0.0405949378052756	1.08078100824498	0.434250535324712	0.514734550186728	0.39082179675761	0.461050252916484	0.543035447538419	0.416811014142054	0.459546785570828	0.541482731340176	0.4153633524261	0.00528470060727701	0.00541123450930983	0.00540773381205231
187	0.493409446652229	0.18	0.0340900289309058	0.0226534186257041	0.0455266392361076	0.242253736515435	0.437933673641744	0.317007458144325	0.558859889139164	7.92	5.19	13.14	0.037688828208237	0.0520656740667958	0.0664425199253545	0.03840057527958	0.05304892541199	0.0676972755443999	0.0381285041332259	0.0526775051375705	0.0672841835851283	0.0340900289309058	10.20775816585	-0.0178208928397944	1.03517926747836	0.434250535324712	0.514734550186728	0.39082179675761	0.461050252916484	0.543035447538419	0.416811014142054	0.459546785570828	0.541482731340176	0.4153633524261	0.00528470060727701	0.00541123450930983	0.00540773381205231
187	0.493409446652229	0.18	0.0341037481665592	0.0227026395087348	0.0455048568243837	0.218887165252991	0.397802646024872	0.28047513231768	0.515130159732064	8.53	4.78	13.89	0.0310823563178554	0.0440846341198121	0.0570869119217687	0.0315393927202923	0.044732856615392	0.0579263205104917	0.0308609141792351	0.0437410056866877	0.056660162299059	0.0341037481665592	10.1812798439379	0.0232939693781459	1.07758782083579	0.434250535324712	0.514734550186728	0.39082179675761	0.461050252916484	0.543035447538419	0.416811014142054	0.459546785570828	0.541482731340176	0.4153633524261	0.00528470060727701	0.00541123450930983	0.00540773381205231
187	0.493409446652229	0.18	0.0342233252342866	0.0228075512433431	0.0456390992252301	0.259245928405353	0.433665682279032	0.319214161154984	0.548117203403081	7.23	5	12.09	0.0413668324089406	0.0561985581574362	0.0710302839059319	0.0423788314999616	0.0575734009109202	0.0727679703218788	0.0422977949781876	0.0574547518343447	0.0726239510201139	0.0342233252342866	9.40216813562761	0.0378221037233841	1.05433779875532	0.434250535324712	0.514734550186728	0.39082179675761	0.461050252916484	0.543035447538419	0.416811014142054	0.459546785570828	0.541482731340176	0.4153633524261	0.00528470060727701	0.00541123450930983	0.00540773381205231
187	0.493409446652229	0.18	0.0343668715759952	0.0230792043923432	0.0456545387596472	0.301239234479503	0.469985178492153	0.358227309491284	0.581743047493022	7.89	5.01	12.55	0.0427712977839784	0.0561148619626199	0.0694584261412614	0.0435903096638532	0.0571893848545144	0.0707884600451755	0.0433287006557315	0.0568676600486471	0.0703950259796399	0.0343668715759952	9.60948518419559	0.0490946999078015	1.07711831534316	0.434250535324712	0.514734550186728	0.39082179675761	0.461050252916484	0.543035447538419	0.416811014142054	0.459546785570828	0.541482731340176	0.4153633524261	0.00528470060727701	0.00541123450930983	0.00540773381205231
187	0.493409446652229	0.18	0.03464552171593	0.0230087907638142	0.0462822526680458	0.226833712863187	0.396519286646725	0.282222918264299	0.51081565502915	8.58	6.03	14.45	0.0310989472324765	0.0436935896203069	0.0562882320081374	0.0315461458649528	0.0443218974977445	0.0570976491305363	0.0315169188599905	0.0442860381187018	0.0570044611071352	0.03464552171593	10.5535720158599	0.0310866013293878	1.11079464391887	0.434250535324712	0.514734550186728	0.39082179675761	0.461050252916484	0.543035447538419	0.416811014142054	0.459546785570828	0.541482731340176	0.4153633524261	0.00528470060727701	0.00541123450930983	0.00540773381205231
187	0.493409446652229	0.18	0.034844009178207	0.0231026725293203	0.0465853458270937	0.223972808556267	0.437034282389616	0.310023149791777	0.564045414987454	8.23	5.4	12.76	0.0355694213610658	0.0501415992644029	0.06471377716774	0.0361644150457256	0.0509803515904028	0.06579628813508	0.0361720921610071	0.0509571477421632	0.0658477971314285	0.034844009178207	10.0226128522208	-0.0256955080607713	1.03581103925406	0.434250535324712	0.514734550186728	0.39082179675761	0.461050252916484	0.543035447538419	0.416811014142054	0.459546785570828	0.541482731340176	0.4153633524261	0.00528470060727701	0.00541123450930983	0.00540773381205231
187	0.493409446652229	0.18	0.034881236556596	0.0234263625232388	0.0463361105899532	0.280646815327798	0.453564609161038	0.340190040534695	0.566939177787381	7.35	5.33	13.27	0.043381074861729	0.0578386134812172	0.0722961521007055	0.0443954041590866	0.0591909866153439	0.0739865690716013	0.0441440250398841	0.0589190942968344	0.0736201127783292	0.034881236556596	9.97965215969997	0.00985234273628642	1.04503036078527	0.434250535324712	0.514734550186728	0.39082179675761	0.461050252916484	0.543035447538419	0.416811014142054	0.459546785570828	0.541482731340176	0.4153633524261	0.00528470060727701	0.00541123450930983	0.00540773381205231
187	0.493409446652229	0.18	0.03500094349336	0.0234948122386937	0.0465070747480262	0.23631645484203	0.435893672536562	0.313551620257519	0.558235724815606	7.47	5.27	11.55	0.0393859803945081	0.0547536626553391	0.0701213449161701	0.0402676587863774	0.0559793556749204	0.0716910525634633	0.0405774195861797	0.0563481514523786	0.0721827706730483	0.03500094349336	9.57825436245533	-0.0573976886394477	0.978769558970312	0.434250535324712	0.514734550186728	0.39082179675761	0.461050252916484	0.543035447538419	0.416811014142054	0.459546785570828	0.541482731340176	0.4153633524261	0.00528470060727701	0.00541123450930983	0.00540773381205231
187	0.493409446652229	0.18	0.0351545299629789	0.0234130286323125	0.0468960312936452	0.192961453419237	0.376852362208874	0.256523845879442	0.497180878538305	7.35	5.33	11.88	0.0327089467189857	0.0480518440465257	0.0633947413740656	0.0334735418148055	0.0491750903747771	0.0648766389347486	0.0336600374663058	0.049445732675009	0.0652417850971687	0.0351545299629789	9.54203285220888	-0.0283745285702523	1.00248001239774	0.434250535324712	0.514734550186728	0.39082179675761	0.461050252916484	0.543035447538419	0.416811014142054	0.459546785570828	0.541482731340176	0.4153633524261	0.00528470060727701	0.00541123450930983	0.00540773381205231
187	0.493409446652229	0.18	0.0352103297831273	0.0233798807674647	0.0470407787987898	0.204727171657946	0.412932218949958	0.285864697029922	0.539999740869994	8.41	5.61	12.69	0.0321260508967922	0.0464061551522158	0.0606862594076393	0.0326243711890833	0.0471259799720745	0.0616275887550657	0.0327725153159511	0.047333160124984	0.0618748814178926	0.0352103297831273	10.2104022023788	-0.00982553851620548	1.05585853606974	0.434250535324712	0.514734550186728	0.39082179675761	0.461050252916484	0.543035447538419	0.416811014142054	0.459546785570828	0.541482731340176	0.4153633524261	0.00528470060727701	0.00541123450930983	0.00540773381205231
187	0.493409446652229	0.18	0.0354443756054655	0.0238003027312302	0.0470884484797008	0.256842077834155	0.464355598142223	0.341032730252132	0.587678466032313	8.31	4.81	12.15	0.038732039120276	0.0527381614652257	0.0667442838101755	0.0393566939783986	0.0535887014707599	0.0678207089631212	0.0391279806666679	0.0532284994949066	0.0673665224461901	0.0354443756054655	9.79561207730937	0.0392944474983223	1.07759254196214	0.434250535324712	0.514734550186728	0.39082179675761	0.461050252916484	0.543035447538419	0.416811014142054	0.459546785570828	0.541482731340176	0.4153633524261	0.00528470060727701	0.00541123450930983	0.00540773381205231
187	0.493409446652229	0.18	0.0354768383229342	0.0235645008416102	0.0473891758042581	0.227920953579784	0.436342950812513	0.310956045889623	0.561729855735402	6.95	4.66	11.19	0.041821598141974	0.0586853344136024	0.0755490706852309	0.0429522240196596	0.060271862922231	0.0775915018248025	0.0429055026329836	0.0602102801878531	0.0775027573802934	0.0354768383229342	8.82591003331155	-0.0944689749430594	0.893417614877301	0.434250535324712	0.514734550186728	0.39082179675761	0.461050252916484	0.543035447538419	0.416811014142054	0.459546785570828	0.541482731340176	0.4153633524261	0.00528470060727701	0.00541123450930983	0.00540773381205231
187	0.493409446652229	0.18	0.0355049763026296	0.0237763670820481	0.0472335855232112	0.228406104788196	0.40959875033075	0.292059038343996	0.527138462317503	7.99	4.8	11.93	0.034456023770773	0.0483229156608135	0.062189807550854	0.0350903780351149	0.0492125669977989	0.063334755960483	0.0349176754589341	0.0489874990486669	0.0631244202377274	0.0355049763026296	9.19461393425183	-0.0739821083607465	0.930869944188887	0.434250535324712	0.514734550186728	0.39082179675761	0.461050252916484	0.543035447538419	0.416811014142054	0.459546785570828	0.541482731340176	0.4153633524261	0.00528470060727701	0.00541123450930983	0.00540773381205231
187	0.493409446652229	0.18	0.0360078781715008	0.0239985398882079	0.0480172164547936	0.271276645994667	0.463932093814264	0.345214518233383	0.582649669395145	8.05	5.43	12.45	0.0404032602542896	0.0542977428140001	0.0681922253737107	0.0411274331087347	0.0552709551527091	0.0694144771966834	0.0412548727650156	0.0554423354946948	0.0696349143484228	0.0360078781715008	9.57991634477356	0.0500957021015665	1.08342021173696	0.434250535324712	0.514734550186728	0.39082179675761	0.461050252916484	0.543035447538419	0.416811014142054	0.459546785570828	0.541482731340176	0.4153633524261	0.00528470060727701	0.00541123450930983	0.00540773381205231
187	0.493409446652229	0.18	0.0364389303222618	0.0244925377276069	0.0483853229169166	0.226613903449111	0.425674364327073	0.302897125536803	0.548451603117344	7.78	5.3	13.25	0.0366135134196867	0.0514545459059242	0.0662955783921617	0.0373428003429514	0.0524794442007581	0.0676160880585647	0.0371422772492848	0.0522148353316424	0.0672466473309218	0.0364389303222618	9.78057310893149	-0.0632812634034586	0.975155780421429	0.434250535324712	0.514734550186728	0.39082179675761	0.461050252916484	0.543035447538419	0.416811014142054	0.459546785570828	0.541482731340176	0.4153633524261	0.00528470060727701	0.00541123450930983	0.00540773381205231
187	0.493409446652229	0.18	0.0366545654034655	0.0242417745123906	0.0490673562945405	0.210785749726928	0.412155168000108	0.287639774003068	0.536670561997149	8.48	5.57	12.98	0.032054429801336	0.0459303618413231	0.0598062938813103	0.0325360164588346	0.0466204208931907	0.0607048253275468	0.0325648186397093	0.0466858949796786	0.0607684038808356	0.0366545654034655	10.1745297783115	-0.0270713632512876	1.04521084950366	0.434250535324712	0.514734550186728	0.39082179675761	0.461050252916484	0.543035447538419	0.416811014142054	0.459546785570828	0.541482731340176	0.4153633524261	0.00528470060727701	0.00541123450930983	0.00540773381205231
187	0.493409446652229	0.18	0.0366562745496669	0.0243152066351308	0.048997342464203	0.198545653213553	0.428699740518895	0.294222779907565	0.563176701130226	8.43	6.06	11.36	0.0329857135622023	0.0480621073915126	0.0631385012208229	0.0334927506947221	0.0488008900486982	0.0641090294026744	0.0341615892244511	0.0497078187227587	0.0653784002112251	0.0366562745496669	9.82281390983758	-0.00620988299509188	1.05636065696837	0.434250535324712	0.514734550186728	0.39082179675761	0.461050252916484	0.543035447538419	0.416811014142054	0.459546785570828	0.541482731340176	0.4153633524261	0.00528470060727701	0.00541123450930983	0.00540773381205231
187	0.493409446652229	0.18	0.0371703370423304	0.0246694174403216	0.0496712566443392	0.220688383423488	0.438394357517668	0.309772062158801	0.567016652876534	7.65	5.32	11.48	0.0380549137578958	0.0538559202241118	0.0696569266903278	0.0388519457094504	0.0549838925399099	0.0711158393703694	0.0391624456721219	0.0554343709290378	0.0716841080980783	0.0371703370423304	9.53221239243517	-0.00741962586106922	1.0190637417631	0.434250535324712	0.514734550186728	0.39082179675761	0.461050252916484	0.543035447538419	0.416811014142054	0.459546785570828	0.541482731340176	0.4153633524261	0.00528470060727701	0.00541123450930983	0.00540773381205231
187	0.493409446652229	0.18	0.0374080207391608	0.0247962187132367	0.050019822765085	0.221961112462737	0.436567952044366	0.30895360029114	0.564182303797592	7.76	5.51	11.77	0.0374546979693013	0.0529254903373498	0.0683962827053982	0.0382076210526579	0.0539894109009494	0.0697712007492409	0.0385453313831762	0.0545047001072362	0.0704334297729392	0.0374080207391608	9.73186506205186	-0.0461555239899735	0.990265271780844	0.434250535324712	0.514734550186728	0.39082179675761	0.461050252916484	0.543035447538419	0.416811014142054	0.459546785570828	0.541482731340176	0.4153633524261	0.00528470060727701	0.00541123450930983	0.00540773381205231
187	0.493409446652229	0.18	0.0375802424701957	0.0250590807247548	0.0501014042156367	0.215595948893175	0.420295528786245	0.295128527585126	0.545462529987364	8.43	5.83	12.97	0.0330956479693793	0.047131847868558	0.0611680477677367	0.0336048615238682	0.0478570240550157	0.0621091865861631	0.033791588479653	0.0481289646334744	0.0624699319738282	0.0375802424701957	10.0241882754294	-0.00989912287686742	1.05190917694729	0.434250535324712	0.514734550186728	0.39082179675761	0.461050252916484	0.543035447538419	0.416811014142054	0.459546785570828	0.541482731340176	0.4153633524261	0.00528470060727701	0.00541123450930983	0.00540773381205231
187	0.493409446652229	0.18	0.0376444343532655	0.0252220087346879	0.0500668599718431	0.27122026559153	0.465416562259078	0.346302133919891	0.584530990598265	7.42	4.64	13	0.0437759609889001	0.0588331843134253	0.0738904076379504	0.0447741321066914	0.0601746873672186	0.0755752426277459	0.0440058140961035	0.0591132267227665	0.0742650739833826	0.0376444343532655	9.54568188482543	-0.0494485051632959	0.96063169380498	0.434250535324712	0.514734550186728	0.39082179675761	0.461050252916484	0.543035447538419	0.416811014142054	0.459546785570828	0.541482731340176	0.4153633524261	0.00528470060727701	0.00541123450930983	0.00540773381205231
187	0.493409446652229	0.18	0.0379563852483073	0.0251042794938931	0.0508084910027216	0.258904651109309	0.476761096479035	0.350824083285362	0.602698109672708	8.81	6.01	13.75	0.037723545086933	0.0512653480066057	0.0648071509262783	0.0382141356715823	0.0519320482595338	0.0656499608474854	0.0383241357107143	0.052115864202841	0.0658182696428543	0.0379563852483073	10.6385105191594	0.0643003814738104	1.14820140051091	0.434250535324712	0.514734550186728	0.39082179675761	0.461050252916484	0.543035447538419	0.416811014142054	0.459546785570828	0.541482731340176	0.4153633524261	0.00528470060727701	0.00541123450930983	0.00540773381205231
187	0.493409446652229	0.18	0.0381518158816331	0.0252560317436787	0.0510476000195876	0.223664647350593	0.430793578790153	0.305485032343077	0.556102125237229	8.36	5.16	11.31	0.034528394098024	0.0486917815556328	0.0628551690132417	0.0350755199597634	0.0494633359136961	0.0638511518676288	0.0353034609461702	0.0497815231057757	0.0643275074767437	0.0381518158816331	9.47738853251977	-0.0270441880386781	0.997383593795519	0.434250535324712	0.514734550186728	0.39082179675761	0.461050252916484	0.543035447538419	0.416811014142054	0.459546785570828	0.541482731340176	0.4153633524261	0.00528470060727701	0.00541123450930983	0.00540773381205231
187	0.493409446652229	0.18	0.0384740845655238	0.0257602810908359	0.0511878880402117	0.240933825763201	0.448641691476763	0.32431166623579	0.572971716717736	7.81	4.76	11.62	0.0390796881753822	0.0540615069722492	0.0690433257691162	0.0398504277361649	0.0551277217780595	0.0704050158199541	0.0397237995578515	0.0549722429193082	0.0701489233807064	0.0384740845655238	9.07657013554358	-0.0456653009034949	0.963076262776293	0.434250535324712	0.514734550186728	0.39082179675761	0.461050252916484	0.543035447538419	0.416811014142054	0.459546785570828	0.541482731340176	0.4153633524261	0.00528470060727701	0.00541123450930983	0.00540773381205231
187	0.493409446652229	0.18	0.0385788020030598	0.0257644619309613	0.0513931420751584	0.220640970825443	0.461522631920635	0.326095971231292	0.596949292609978	7.83	5.1	11.82	0.0392151396436181	0.055501067342598	0.071786995041578	0.0399835750512272	0.0565886316275588	0.0731936882038905	0.0401114532620794	0.0567296753707636	0.0732935106232727	0.0385788020030598	9.60165446951621	-0.0487427215364337	0.982353160925089	0.434250535324712	0.514734550186728	0.39082179675761	0.461050252916484	0.543035447538419	0.416811014142054	0.459546785570828	0.541482731340176	0.4153633524261	0.00528470060727701	0.00541123450930983	0.00540773381205231
187	0.493409446652229	0.18	0.0386472672145902	0.0255737866768358	0.0517207477523445	0.243885372584886	0.490411483150454	0.355593745386885	0.625229220914022	7.52	5.24	10.83	0.0444230602517008	0.0612653601103582	0.0781076599690156	0.0454015963120079	0.0626148926228868	0.0798281889337657	0.045940078401327	0.0633694383282204	0.0807316687222004	0.0386472672145902	9.02564025854968	0.0634253747797646	1.07714744256781	0.434250535324712	0.514734550186728	0.39082179675761	0.461050252916484	0.543035447538419	0.416811014142054	0.459546785570828	0.541482731340176	0.4153633524261	0.00528470060727701	0.00541123450930983	0.00540773381205231
187	0.493409446652229	0.18	0.0388709861326745	0.0260228273267888	0.0517191449385603	0.257180059692201	0.485521400813217	0.356691411913496	0.614351389712937	7.87	5.11	12.11	0.0426755032600405	0.0580890636308586	0.0735026240016766	0.0434981274037195	0.0592088035888217	0.0749194797739238	0.0434594112130284	0.059202891394797	0.074908823667747	0.0388709861326745	9.50730523388511	0.027789425894412	1.05244362471949	0.434250535324712	0.514734550186728	0.39082179675761	0.461050252916484	0.543035447538419	0.416811014142054	0.459546785570828	0.541482731340176	0.4153633524261	0.00528470060727701	0.00541123450930983	0.00540773381205231
187	0.493409446652229	0.18	0.0388827663530287	0.0257940409241021	0.0519714917819553	0.217616870578702	0.463572510801875	0.32633697103834	0.600808050565411	8.3	5.62	12.85	0.0371257337896463	0.052738338452637	0.0683509431156276	0.0377281776205926	0.0535941299323466	0.0694600822441006	0.0378301641426403	0.0537449156558985	0.0696710122547465	0.0388827663530287	10.0604616261159	-0.021286879310086	1.04560467155295	0.434250535324712	0.514734550186728	0.39082179675761	0.461050252916484	0.543035447538419	0.416811014142054	0.459546785570828	0.541482731340176	0.4153633524261	0.00528470060727701	0.00541123450930983	0.00540773381205231
187	0.493409446652229	0.18	0.0393479465688118	0.0261963633038992	0.0524995298337245	0.214364458141381	0.478768779152705	0.335666861182181	0.62187069712323	7.42	5.61	11.17	0.0424245226098057	0.0605109983883964	0.0785974741669871	0.0433914141131632	0.0618900962922087	0.0803887784712542	0.0440569866718183	0.0628413936722154	0.0815493216759226	0.0393479465688118	9.48987708173281	0.0079587292849952	1.05365194824215	0.434250535324712	0.514734550186728	0.39082179675761	0.461050252916484	0.543035447538419	0.416811014142054	0.459546785570828	0.541482731340176	0.4153633524261	0.00528470060727701	0.00541123450930983	0.00540773381205231
187	0.493409446652229	0.18	0.0395646440473556	0.0264228949549704	0.0527063931397409	0.254672319626196	0.466735441499195	0.342072033562585	0.591398849435805	7.5	4.87	12.37	0.0428104698944994	0.0584121518467877	0.0740138337990761	0.0437584874495966	0.0597056612504038	0.0756528350512111	0.0434655286445216	0.0592295507125527	0.0750952530603923	0.0395646440473556	9.43483831965277	-0.00718501182292856	1.01403780848691	0.434250535324712	0.514734550186728	0.39082179675761	0.461050252916484	0.543035447538419	0.416811014142054	0.459546785570828	0.541482731340176	0.4153633524261	0.00528470060727701	0.00541123450930983	0.00540773381205231
187	0.493409446652229	0.18	0.0397524348665572	0.0266565522432623	0.0528483174898522	0.212409064752854	0.445502874598748	0.311566110152555	0.57943963904494	7.97	5.24	12.83	0.0368395388647078	0.0526762055574131	0.0685128722501184	0.0375228183960221	0.0536532148836392	0.0697836113712562	0.0373867365098021	0.0534801700353653	0.0695157578988231	0.0397524348665572	9.85609220349144	0.032320061411679	1.08646767358242	0.434250535324712	0.514734550186728	0.39082179675761	0.461050252916484	0.543035447538419	0.416811014142054	0.459546785570828	0.541482731340176	0.4153633524261	0.00528470060727701	0.00541123450930983	0.00540773381205231
187	0.493409446652229	0.18	0.0405232292652994	0.0267954948270149	0.0542509637035838	0.195696646316427	0.426027536655242	0.291180508151998	0.560874565158486	8.63	5.41	12.22	0.0319149946319018	0.046694974988837	0.0614749553457722	0.032364248403224	0.0473522802416652	0.0623403120801064	0.0324891183796822	0.0475660370822794	0.0625817004444859	0.0405232292652994	9.51410777761721	0.0447111056791684	1.09428305942224	0.434250535324712	0.514734550186728	0.39082179675761	0.461050252916484	0.543035447538419	0.416811014142054	0.459546785570828	0.541482731340176	0.4153633524261	0.00528470060727701	0.00541123450930983	0.00540773381205231
187	0.493409446652229	0.18	0.0406894518591087	0.0270793888716383	0.0542995148465791	0.234335356110425	0.484657701242871	0.347878215476854	0.621437187008888	8.04	5.77	11.33	0.0408034305889935	0.0568466089346156	0.0728897872802376	0.0415401575495009	0.0578730037453218	0.0742058499411426	0.0422083756392341	0.0587564747264878	0.0753720800008924	0.0406894518591087	9.41202795922299	-0.0241617055000181	1.01650656555852	0.434250535324712	0.514734550186728	0.39082179675761	0.461050252916484	0.543035447538419	0.416811014142054	0.459546785570828	0.541482731340176	0.4153633524261	0.00528470060727701	0.00541123450930983	0.00540773381205231
187	0.493409446652229	0.18	0.0410953899009901	0.0271899453791218	0.0550008344228583	0.189560482328144	0.386141672159113	0.261484136638019	0.510799207680208	8.45	5.34	11.6	0.0292481696769228	0.0431916723203558	0.0571351749637888	0.0296938701484201	0.0438498519237491	0.0580058336990782	0.0299297830523856	0.0441871798507222	0.058465245753853	0.0410953899009901	9.54133488834482	-0.0232892736510428	1.01114153152563	0.434250535324712	0.514734550186728	0.39082179675761	0.461050252916484	0.543035447538419	0.416811014142054	0.459546785570828	0.541482731340176	0.4153633524261	0.00528470060727701	0.00541123450930983	0.00540773381205231
187	0.493409446652229	0.18	0.0412047917912603	0.0273130883335822	0.0550964952489383	0.219269146589362	0.443629562469304	0.312931891525809	0.574327233412799	7.72	5.19	12.55	0.0380946770354192	0.0540051217638156	0.069915566492212	0.0388704555691568	0.0551049083334011	0.0713393610976455	0.0387761086694691	0.0549612679631607	0.0711161607651788	0.0412047917912603	9.50069350199433	-0.0507885538369748	0.985023858963588	0.434250535324712	0.514734550186728	0.39082179675761	0.461050252916484	0.543035447538419	0.416811014142054	0.459546785570828	0.541482731340176	0.4153633524261	0.00528470060727701	0.00541123450930983	0.00540773381205231
187	0.493409446652229	0.18	0.0412819063920932	0.0273670084505891	0.0551968043335973	0.219865438783817	0.416830411388452	0.294241515301866	0.539419307475039	7.83	5	11.77	0.0353675257658493	0.0501025842653318	0.0648376427648143	0.0360595087617998	0.0510828659111081	0.0661062230604164	0.0360797625692923	0.0511295226093013	0.0661730859355249	0.0412819063920932	9.13025204960886	-0.0912849053461468	0.916435800146166	0.434250535324712	0.514734550186728	0.39082179675761	0.461050252916484	0.543035447538419	0.416811014142054	0.459546785570828	0.541482731340176	0.4153633524261	0.00528470060727701	0.00541123450930983	0.00540773381205231
187	0.493409446652229	0.18	0.0415824135599208	0.0278592381053934	0.0553055890144483	0.249213673330535	0.480599926435101	0.350360820697279	0.610839032172923	7.19	4.52	10.87	0.0456148781243471	0.0625712287900163	0.0795275794556855	0.0467452317371047	0.0641217670666872	0.0814983023962697	0.0466933953063008	0.0640635815886526	0.0813787600731575	0.0415824135599208	8.75724288812635	0.0537631623600831	1.04292087049352	0.434250535324712	0.514734550186728	0.39082179675761	0.461050252916484	0.543035447538419	0.416811014142054	0.459546785570828	0.541482731340176	0.4153633524261	0.00528470060727701	0.00541123450930983	0.00540773381205231
187	0.493409446652229	0.18	0.0441020106638661	0.0293805201346814	0.0588235011930508	0.267657093101665	0.523574977497163	0.38835769437084	0.658792260623486	7.34	5.13	10.87	0.0495993254504543	0.0668686782391866	0.0841380310279189	0.0507641151105878	0.0684390210672881	0.0861139270239885	0.0512655504098803	0.0690552861312653	0.0869132652527699	0.0441020106638661	8.83794269899808	-0.00882538239549337	1.000008901077	0.434250535324712	0.514734550186728	0.39082179675761	0.461050252916484	0.543035447538419	0.416811014142054	0.459546785570828	0.541482731340176	0.4153633524261	0.00528470060727701	0.00541123450930983	0.00540773381205231
187	0.493409446652229	0.18	0.0445706419361759	0.0297860244876525	0.0593552593846993	0.183461564131651	0.429594037108196	0.288093047722928	0.571095026493464	7.98	5.18	11.93	0.0340144387198959	0.0507211130749076	0.0674277874299194	0.0346422759300319	0.0516573214418949	0.068672366953758	0.0347246358989583	0.0517531392748183	0.0688130116201962	0.0445706419361759	9.2518514970638	-0.00650272751959291	1.02147211161034	0.434250535324712	0.514734550186728	0.39082179675761	0.461050252916484	0.543035447538419	0.416811014142054	0.459546785570828	0.541482731340176	0.4153633524261	0.00528470060727701	0.00541123450930983	0.00540773381205231
187	0.493409446652229	0.18	0.0453899861491458	0.0300547467880082	0.0607252255102835	0.246989071278565	0.496112818241521	0.360865805684865	0.631359830798177	7.13	5.2	11.23	0.0473350029259602	0.0650754417102526	0.082815880494545	0.0485321912908468	0.0667213180562884	0.0849104448217299	0.0489503605817521	0.0672748775978148	0.0856370443759359	0.0453899861491458	8.72520922866639	-0.0438838247177875	0.957167721454089	0.434250535324712	0.514734550186728	0.39082179675761	0.461050252916484	0.543035447538419	0.416811014142054	0.459546785570828	0.541482731340176	0.4153633524261	0.00528470060727701	0.00541123450930983	0.00540773381205231
187	0.493409446652229	0.19	0.02145882571833	0.0145091236011754	0.0284085278354846	0.349540876803581	0.484135330034208	0.381022369276793	0.587248290791624	8.23	5.37	13.52	0.0436800075233926	0.0555007699374001	0.0673215323514075	0.0444085782851543	0.0564265078327059	0.0684444373802575	0.0441309735327424	0.0560694374893502	0.0680421746394683	0.02145882571833	10.9980995723923	0.020348892456427	1.09149499383281	0.434250535324712	0.514734550186728	0.39082179675761	0.461050252916484	0.543035447538419	0.416811014142054	0.459546785570828	0.541482731340176	0.4153633524261	0.00528470060727701	0.00541123450930983	0.00540773381205231
187	0.493409446652229	0.19	0.0221232916691423	0.0150177877174577	0.029228795620827	0.311776208944057	0.454927896110157	0.349399002508241	0.560456789712073	8.17	5.38	13.13	0.0403427076322441	0.0525274055586095	0.0647121034849749	0.0410328430377958	0.0534259823886088	0.0658191217394217	0.0409473842081237	0.0532855249821409	0.0656163876093682	0.0221232916691423	11.053488611175	-0.0489930712764883	1.01194522514645	0.434250535324712	0.514734550186728	0.39082179675761	0.461050252916484	0.543035447538419	0.416811014142054	0.459546785570828	0.541482731340176	0.4153633524261	0.00528470060727701	0.00541123450930983	0.00540773381205231
187	0.493409446652229	0.19	0.0246939204370227	0.0166829666715368	0.0327048742025087	0.233206279844429	0.392868782934065	0.281643854186178	0.504093711681951	8.05	5.38	12.4	0.0329868870798063	0.0460138504256519	0.0590408137714974	0.0335795792056057	0.0468406046070639	0.0601016300085221	0.0335966332117096	0.0469490118688726	0.0602459491937697	0.0246939204370227	10.4321044452429	0.0112827816459868	1.05755919393778	0.434250535324712	0.514734550186728	0.39082179675761	0.461050252916484	0.543035447538419	0.416811014142054	0.459546785570828	0.541482731340176	0.4153633524261	0.00528470060727701	0.00541123450930983	0.00540773381205231
187	0.493409446652229	0.19	0.0251972014350733	0.0171572920200424	0.0332371108501041	0.2611479078899	0.453778997859158	0.334609439070261	0.572948556648055	7.94	5.1	12.54	0.0396935938502154	0.0538302783353252	0.0679669628204349	0.0404377822809482	0.0548395059328927	0.0692412295848373	0.0402907086252249	0.0546364038158401	0.0689638497558548	0.0251972014350733	10.4808947021034	0.0163085946721042	1.07602434948785	0.434250535324712	0.514734550186728	0.39082179675761	0.461050252916484	0.543035447538419	0.416811014142054	0.459546785570828	0.541482731340176	0.4153633524261	0.00528470060727701	0.00541123450930983	0.00540773381205231
187	0.493409446652229	0.19	0.0262415521175386	0.0178328870618272	0.03465021717325	0.268035244920522	0.442760666795095	0.328524498683247	0.556996834906942	6.97	4.79	11.88	0.044021496313767	0.0593288693516701	0.0746362423895732	0.0452001336447775	0.0609173483012749	0.0766345629577723	0.0450071516711328	0.0606162296108778	0.076304203196582	0.0262415521175386	10.0086000960685	-0.0121529204578719	1.00912847613233	0.434250535324712	0.514734550186728	0.39082179675761	0.461050252916484	0.543035447538419	0.416811014142054	0.459546785570828	0.541482731340176	0.4153633524261	0.00528470060727701	0.00541123450930983	0.00540773381205231
187	0.493409446652229	0.19	0.0269974864715572	0.0183103139918886	0.0356846589512257	0.2515277396529	0.413017806978179	0.301780837495802	0.524254776460555	8.32	5.38	11.72	0.0342386224583061	0.0468590414123962	0.0594794603664863	0.0347887261179649	0.0476119142886474	0.06043510245933	0.0350284101631358	0.0480076732751059	0.0608612356786578	0.0269974864715572	10.427265279776	-0.0183078702160388	1.04152645403433	0.434250535324712	0.514734550186728	0.39082179675761	0.461050252916484	0.543035447538419	0.416811014142054	0.459546785570828	0.541482731340176	0.4153633524261	0.00528470060727701	0.00541123450930983	0.00540773381205231
187	0.493409446652229	0.19	0.0274551405161102	0.0187176881870726	0.0361925928451479	0.320519066982886	0.457704055615269	0.353656489778309	0.561751621452229	6.86	4.93	10.91	0.0481230298065476	0.0622810737186202	0.0764391176306927	0.0494639327397476	0.064016477220184	0.0785690217006204	0.0497740733582948	0.0643828474434656	0.0790324483322822	0.0274551405161102	9.25064961716089	-0.0490858621628843	0.932300108755984	0.434250535324712	0.514734550186728	0.39082179675761	0.461050252916484	0.543035447538419	0.416811014142054	0.459546785570828	0.541482731340176	0.4153633524261	0.00528470060727701	0.00541123450930983	0.00540773381205231
187	0.493409446652229	0.19	0.0276897117192244	0.0188789310458754	0.0365004923925734	0.256199299099463	0.422819048684345	0.310338007105344	0.535300090263347	8.55	5.69	13.32	0.0343257734438468	0.0467670428390521	0.0592083122342575	0.0348267294934754	0.047449568844527	0.0600724081955786	0.0348646306709383	0.0475010183575023	0.0601145403425787	0.0276897117192244	11.0063672454472	-0.0270301107973823	1.05717221744925	0.434250535324712	0.514734550186728	0.39082179675761	0.461050252916484	0.543035447538419	0.416811014142054	0.459546785570828	0.541482731340176	0.4153633524261	0.00528470060727701	0.00541123450930983	0.00540773381205231
187	0.493409446652229	0.19	0.0277656731866303	0.0186947379158642	0.0368366084573963	0.315766732195876	0.502392464572375	0.386928228927945	0.617856700216805	7.96	5.65	12.7	0.0457889079090507	0.0594528922282105	0.0731168765473704	0.0466405452713107	0.0605586688590167	0.0744767924467226	0.0468690378414523	0.0608549638789553	0.0748571160229262	0.0277656731866303	10.2550788173782	-0.0471387682819168	1.00846602880256	0.434250535324712	0.514734550186728	0.39082179675761	0.461050252916484	0.543035447538419	0.416811014142054	0.459546785570828	0.541482731340176	0.4153633524261	0.00528470060727701	0.00541123450930983	0.00540773381205231
187	0.493409446652229	0.19	0.0278763950399005	0.0189436340550998	0.0368091560247012	0.365615349433117	0.584138119440405	0.464004342081506	0.704271896799304	8.6	5.22	14.34	0.0510141340381686	0.0642220290186467	0.0774299239991248	0.0517411336038985	0.0651372535556723	0.0785333735074462	0.0509560970944107	0.0641187137130474	0.0772975887916907	0.0278763950399005	10.6751466367895	-0.00725200215418475	1.06712683695286	0.434250535324712	0.514734550186728	0.39082179675761	0.461050252916484	0.543035447538419	0.416811014142054	0.459546785570828	0.541482731340176	0.4153633524261	0.00528470060727701	0.00541123450930983	0.00540773381205231
187	0.493409446652229	0.19	0.0289371090978469	0.0195693528763579	0.038304865319336	0.241402754634999	0.368498527054378	0.266508962463385	0.47048809164537	8.2	5.12	12.77	0.0306710330691137	0.0424084443717621	0.0541458556744105	0.0311896969241275	0.0431255942373513	0.055061491550575	0.0310355927107275	0.0428867996335462	0.0547441534174141	0.0289371090978469	10.098292596854	-0.00653097722917568	1.04115333188639	0.434250535324712	0.514734550186728	0.39082179675761	0.461050252916484	0.543035447538419	0.416811014142054	0.459546785570828	0.541482731340176	0.4153633524261	0.00528470060727701	0.00541123450930983	0.00540773381205231
187	0.493409446652229	0.19	0.0290577646177395	0.0198175079796983	0.0382980212557806	0.304689530984105	0.507802093695113	0.388034157283336	0.62757003010689	7.94	5.56	11.86	0.0460543054810337	0.0602691085513559	0.074483911621678	0.0469191717983462	0.0614009185182217	0.0758826652380972	0.0473499162699297	0.0619736232021751	0.0766105692103719	0.0290577646177395	10.0175940015955	-0.0169623798358334	1.01930167370523	0.434250535324712	0.514734550186728	0.39082179675761	0.461050252916484	0.543035447538419	0.416811014142054	0.459546785570828	0.541482731340176	0.4153633524261	0.00528470060727701	0.00541123450930983	0.00540773381205231
187	0.493409446652229	0.19	0.0290757224403542	0.0196773891153342	0.0384740557653742	0.309214951529607	0.47506987811872	0.36420750312883	0.58593225310861	8.23	5.59	11.83	0.0417874057174194	0.054507217919807	0.0672270301221946	0.0424864910040349	0.055419100182127	0.0683517093602191	0.0428699871493979	0.0560014422708149	0.0690427665528343	0.0290757224403542	9.9614056068232	0.0151155486843209	1.05865028190304	0.434250535324712	0.514734550186728	0.39082179675761	0.461050252916484	0.543035447538419	0.416811014142054	0.459546785570828	0.541482731340176	0.4153633524261	0.00528470060727701	0.00541123450930983	0.00540773381205231
187	0.493409446652229	0.19	0.0293244963654564	0.0197252997385645	0.0389236929923483	0.287296747085528	0.442422004629886	0.333626438379046	0.551217570880725	7.83	5.64	11.84	0.0401019060081954	0.0531791357178585	0.0662563654275216	0.0408865415546502	0.0542196408800183	0.0675527402053865	0.0413341864445819	0.054807483680609	0.0683198831441417	0.0293244963654564	10.0433874568489	-0.0300633312443881	1.00979894885271	0.434250535324712	0.514734550186728	0.39082179675761	0.461050252916484	0.543035447538419	0.416811014142054	0.459546785570828	0.541482731340176	0.4153633524261	0.00528470060727701	0.00541123450930983	0.00540773381205231
187	0.493409446652229	0.19	0.030034656600718	0.0204823894701735	0.0395869237312625	0.273733179987659	0.462509564603736	0.344887022779651	0.580132106427822	8.13	4.78	12.01	0.0400154968848999	0.0536626455019205	0.0673097941189412	0.0407116895030092	0.054596272235936	0.0684808549688627	0.0404633202053924	0.0542971195752812	0.0680936443748009	0.030034656600718	9.94990084306974	-0.00320849308320042	1.02646758300098	0.434250535324712	0.514734550186728	0.39082179675761	0.461050252916484	0.543035447538419	0.416811014142054	0.459546785570828	0.541482731340176	0.4153633524261	0.00528470060727701	0.00541123450930983	0.00540773381205231
187	0.493409446652229	0.19	0.0302202646491465	0.0206205042280598	0.0398200250702332	0.314142038774647	0.537033373418157	0.413142076291461	0.660924670544852	7.86	5.35	11.6	0.049492348688584	0.0643339047264387	0.0791754607642935	0.0504502954712748	0.0655791165356097	0.0807079375999445	0.0508708749574142	0.0661394080752527	0.0813370838044039	0.0302202646491465	9.868891740986	0.00385400004487571	1.04719124377052	0.434250535324712	0.514734550186728	0.39082179675761	0.461050252916484	0.543035447538419	0.416811014142054	0.459546785570828	0.541482731340176	0.4153633524261	0.00528470060727701	0.00541123450930983	0.00540773381205231
187	0.493409446652229	0.19	0.0305104725788723	0.0206720663454923	0.0403488788122523	0.175543485869757	0.330745716809584	0.218835120956573	0.442656312662594	7.89	5.03	11.44	0.0261048136439494	0.0394546143375315	0.0528044150311135	0.0266032305889874	0.0402079178705111	0.0538126051520349	0.0267229103680734	0.0403705764293002	0.0540343802825462	0.0305104725788723	9.76009631974909	0.0301455503498581	1.07369657421024	0.434250535324712	0.514734550186728	0.39082179675761	0.461050252916484	0.543035447538419	0.416811014142054	0.459546785570828	0.541482731340176	0.4153633524261	0.00528470060727701	0.00541123450930983	0.00540773381205231
187	0.493409446652229	0.19	0.0306404821076183	0.0207662066021849	0.0405147576130517	0.271965450701598	0.429886255209922	0.320072144851465	0.53970036556838	8.19	5.47	12.2	0.0368665274297168	0.0495151286179856	0.0621637298062545	0.0374918231378659	0.0503549581211116	0.0632180931043573	0.0376895295582962	0.0506411971825033	0.0635962038532851	0.0306404821076183	10.183070485642	-0.0488926585195177	1.00555732880063	0.434250535324712	0.514734550186728	0.39082179675761	0.461050252916484	0.543035447538419	0.416811014142054	0.459546785570828	0.541482731340176	0.4153633524261	0.00528470060727701	0.00541123450930983	0.00540773381205231
187	0.493409446652229	0.19	0.0314981701959841	0.0214842759082304	0.0415120644837378	0.270276070459273	0.439968011461387	0.327097092968382	0.552838929954393	7.87	5.16	12.33	0.0391301897918683	0.0526327875145596	0.0661353852372508	0.0398841893156465	0.0536469685582033	0.0674097478007602	0.0398180449391396	0.0535654709259887	0.0673642993747024	0.0314981701959841	10.3865246630781	-0.0413229679392913	1.01165644215867	0.434250535324712	0.514734550186728	0.39082179675761	0.461050252916484	0.543035447538419	0.416811014142054	0.459546785570828	0.541482731340176	0.4153633524261	0.00528470060727701	0.00541123450930983	0.00540773381205231
187	0.493409446652229	0.19	0.0315202370458962	0.0214370947724525	0.0416033793193399	0.304662734038244	0.445700800267142	0.340573149234779	0.550828451299506	8.47	5.24	12.73	0.0380218446657173	0.0497583753540739	0.0614949060424305	0.0385970420982424	0.0505111239385236	0.0624252057788048	0.038476714852323	0.0503755775577738	0.0622468843504624	0.0315202370458962	10.0084427505228	0.0445385983410247	1.08544339298273	0.434250535324712	0.514734550186728	0.39082179675761	0.461050252916484	0.543035447538419	0.416811014142054	0.459546785570828	0.541482731340176	0.4153633524261	0.00528470060727701	0.00541123450930983	0.00540773381205231
187	0.493409446652229	0.19	0.0318428814661844	0.021568960762803	0.0421168021695657	0.223806642341491	0.404125313455045	0.286622033088288	0.521628593821801	8.57	5.62	12.35	0.0316244924888485	0.0445892376179464	0.0575539827470444	0.0320815733030296	0.0452337028229236	0.0583858323428177	0.0323065047671128	0.0455439774757339	0.0587998716393486	0.0318428814661844	10.5084391409118	0.0150213519990524	1.08423083506412	0.434250535324712	0.514734550186728	0.39082179675761	0.461050252916484	0.543035447538419	0.416811014142054	0.459546785570828	0.541482731340176	0.4153633524261	0.00528470060727701	0.00541123450930983	0.00540773381205231
187	0.493409446652229	0.19	0.0319369923603686	0.021529709793452	0.0423442749272852	0.208220926486231	0.399202342549857	0.277662585186796	0.520742099912917	7.98	5.02	12.99	0.0327731118502618	0.0471187106987116	0.0614643095471613	0.0333774343805697	0.0479875600958755	0.0625976858111814	0.0330735817065944	0.0475292184681185	0.0619810939916079	0.0319369923603686	10.4415067753083	0.0795432192866321	1.14709945066293	0.434250535324712	0.514734550186728	0.39082179675761	0.461050252916484	0.543035447538419	0.416811014142054	0.459546785570828	0.541482731340176	0.4153633524261	0.00528470060727701	0.00541123450930983	0.00540773381205231
187	0.493409446652229	0.19	0.0325446522934765	0.0219043970434844	0.0431849075434686	0.29301556054645	0.458476154237871	0.347287160565034	0.569665147910708	7.89	5.36	12.19	0.0414554361026202	0.0547279919178696	0.0680005477331191	0.0422486530078217	0.0557751686565132	0.0693016843052047	0.0424198984329515	0.0560092562055559	0.0695322318946102	0.0325446522934765	10.2016729350395	0.00489374583301969	1.03950625416923	0.434250535324712	0.514734550186728	0.39082179675761	0.461050252916484	0.543035447538419	0.416811014142054	0.459546785570828	0.541482731340176	0.4153633524261	0.00528470060727701	0.00541123450930983	0.00540773381205231
187	0.493409446652229	0.19	0.0325974608166628	0.0220194357258448	0.0431754859074808	0.251948902917692	0.38824717526429	0.283798445562246	0.492695904966335	8.2	4.75	13.51	0.0326423035380258	0.0446559251501554	0.0566695467622849	0.0331932012031725	0.0454095743180679	0.0576259474329634	0.0325338317099523	0.0445179432757245	0.0565259174566565	0.0325974608166628	10.1707284718383	0.00797702738279421	1.05874162208704	0.434250535324712	0.514734550186728	0.39082179675761	0.461050252916484	0.543035447538419	0.416811014142054	0.459546785570828	0.541482731340176	0.4153633524261	0.00528470060727701	0.00541123450930983	0.00540773381205231
187	0.493409446652229	0.19	0.0326886710922532	0.0221530547729371	0.0432242874115693	0.239349398401156	0.411613203598247	0.297048405137927	0.526178002058566	7.45	4.77	11.53	0.0373918201849049	0.0518129928606479	0.066234165536391	0.0382340385269488	0.0529800356183322	0.0677260327097156	0.0381346005890463	0.0528673482921368	0.0675502120563468	0.0326886710922532	9.12025266352272	0.0172167632190484	1.01442128815824	0.434250535324712	0.514734550186728	0.39082179675761	0.461050252916484	0.543035447538419	0.416811014142054	0.459546785570828	0.541482731340176	0.4153633524261	0.00528470060727701	0.00541123450930983	0.00540773381205231
187	0.493409446652229	0.19	0.0332508903594867	0.0223757226048037	0.0441260581141698	0.299911001291382	0.484153381455059	0.368662190686759	0.59964457222336	8.66	5.23	12.93	0.0402989028050138	0.0529233823127634	0.065547861820513	0.0408600497152651	0.0536603203035704	0.0664605908918757	0.0407065676631653	0.0534179806478117	0.0661692187410871	0.0332508903594867	10.531823435186	0.0743591801279044	1.13911495244411	0.434250535324712	0.514734550186728	0.39082179675761	0.461050252916484	0.543035447538419	0.416811014142054	0.459546785570828	0.541482731340176	0.4153633524261	0.00528470060727701	0.00541123450930983	0.00540773381205231
187	0.493409446652229	0.19	0.0334352394914253	0.0225320047217503	0.0443384742611004	0.2075096661126	0.395854174023163	0.275073204541229	0.516635143505097	8.06	5.53	12.28	0.0321529659007148	0.0462709037045253	0.0603888415083357	0.032726771724351	0.0470966599999959	0.0614665482756407	0.0328983998645541	0.0473550243974804	0.0617848601146836	0.0334352394914253	10.0498405067639	0.0039039851086313	1.05882122522979	0.434250535324712	0.514734550186728	0.39082179675761	0.461050252916484	0.543035447538419	0.416811014142054	0.459546785570828	0.541482731340176	0.4153633524261	0.00528470060727701	0.00541123450930983	0.00540773381205231
187	0.493409446652229	0.19	0.0335232959931373	0.0227996885347209	0.0442469034515537	0.282718855107407	0.480194165520205	0.36077620188498	0.599612129155429	8.62	5.91	13.99	0.0395824861666785	0.0526844032802446	0.0657863203938107	0.0401419049124593	0.0534289912447584	0.0667160775770575	0.0401312624234559	0.053400800592044	0.0667247404712458	0.0335232959931373	10.912223577921	0.00659632492147262	1.09013906987937	0.434250535324712	0.514734550186728	0.39082179675761	0.461050252916484	0.543035447538419	0.416811014142054	0.459546785570828	0.541482731340176	0.4153633524261	0.00528470060727701	0.00541123450930983	0.00540773381205231
187	0.493409446652229	0.19	0.033568697550129	0.022725107197205	0.044412287903053	0.258682610313954	0.452805023307904	0.333126788682807	0.572483257933	8.95	5.61	13.27	0.035297568732831	0.0479784783925028	0.0606593880521745	0.0357280526418371	0.0485636167934759	0.0613991809451147	0.0357330969947265	0.0485846627823068	0.0613793380405154	0.033568697550129	10.7014560157432	-0.0347098181784828	1.05047304256783	0.434250535324712	0.514734550186728	0.39082179675761	0.461050252916484	0.543035447538419	0.416811014142054	0.459546785570828	0.541482731340176	0.4153633524261	0.00528470060727701	0.00541123450930983	0.00540773381205231
187	0.493409446652229	0.19	0.0337009285571332	0.0227517991260445	0.044650057988222	0.309662192009635	0.477327931137012	0.366055123219339	0.588600739054685	9.1	5.74	13.19	0.0381651279973482	0.0497664980846006	0.061367868171853	0.0385972315779584	0.050329951769815	0.0620626719616716	0.038704150754245	0.0504808349335342	0.0622412919793078	0.0337009285571332	10.7816266928772	-0.00316903457506438	1.07356908803247	0.434250535324712	0.514734550186728	0.39082179675761	0.461050252916484	0.543035447538419	0.416811014142054	0.459546785570828	0.541482731340176	0.4153633524261	0.00528470060727701	0.00541123450930983	0.00540773381205231
187	0.493409446652229	0.19	0.033746821991598	0.0228922645667602	0.0446013794164358	0.203787223920248	0.456838859585853	0.315853312252347	0.597824406919358	8.69	6.1	11.6	0.0344063489947618	0.049764104498996	0.0651218600032302	0.0348787002636159	0.0504472963688183	0.0660158924740207	0.0355303333560541	0.0513363765140098	0.0672137686801038	0.033746821991598	10.0959610837423	0.00418545257865851	1.0785105049557	0.434250535324712	0.514734550186728	0.39082179675761	0.461050252916484	0.543035447538419	0.416811014142054	0.459546785570828	0.541482731340176	0.4153633524261	0.00528470060727701	0.00541123450930983	0.00540773381205231
187	0.493409446652229	0.19	0.0337755348385262	0.0228218987689496	0.0447291709081027	0.28258440040297	0.455698367324087	0.342334605175514	0.569062129472661	7.93	4.77	11.41	0.0406543824189285	0.0541170405001168	0.0675796985813052	0.0414193216992399	0.0551352886581179	0.0688512556169959	0.0413734156899037	0.0550972949384259	0.0687938182032553	0.0337755348385262	9.73034883504073	-0.0156098744150457	1.01685889881505	0.434250535324712	0.514734550186728	0.39082179675761	0.461050252916484	0.543035447538419	0.416811014142054	0.459546785570828	0.541482731340176	0.4153633524261	0.00528470060727701	0.00541123450930983	0.00540773381205231
187	0.493409446652229	0.19	0.033826065100091	0.0228122525481416	0.0448398776520405	0.256827857043491	0.451877853540372	0.331864335761446	0.571891371319298	7.56	4.85	11.86	0.0412207824578331	0.0561276301521286	0.071034477846424	0.0421133724530083	0.0573430112812454	0.0725726501094826	0.0420222735934658	0.0571747323583455	0.0723528294050151	0.033826065100091	9.2534535662907	-0.0676414983484465	0.948626518607472	0.434250535324712	0.514734550186728	0.39082179675761	0.461050252916484	0.543035447538419	0.416811014142054	0.459546785570828	0.541482731340176	0.4153633524261	0.00528470060727701	0.00541123450930983	0.00540773381205231
187	0.493409446652229	0.19	0.0338665557114984	0.0228948282389289	0.0448382831840679	0.272926500435647	0.465518378093796	0.346889998771561	0.584146757416032	7.16	4.71	11.88	0.04537109100362	0.0608869577420714	0.0764028244805228	0.0465096547663636	0.0624148840531952	0.0783201133400267	0.0461891135343138	0.0620425000379327	0.0777803710668861	0.0338665557114984	9.59465512354843	0.0058865881332692	1.02013444068493	0.434250535324712	0.514734550186728	0.39082179675761	0.461050252916484	0.543035447538419	0.416811014142054	0.459546785570828	0.541482731340176	0.4153633524261	0.00528470060727701	0.00541123450930983	0.00540773381205231
187	0.493409446652229	0.19	0.034701639662263	0.0235128710605353	0.0458904082639907	0.259064664513987	0.44558149973776	0.327929672781297	0.563233326694223	6.99	4.66	11.72	0.0438458010637195	0.0595764257301752	0.0753070503966309	0.0450129988837207	0.0611623808854857	0.0773117628872506	0.0447272373686602	0.0608177480476684	0.0768319674912388	0.034701639662263	9.28118769449145	-0.00137463396603817	0.996257984718425	0.434250535324712	0.514734550186728	0.39082179675761	0.461050252916484	0.543035447538419	0.416811014142054	0.459546785570828	0.541482731340176	0.4153633524261	0.00528470060727701	0.00541123450930983	0.00540773381205231
187	0.493409446652229	0.19	0.0347568543994758	0.0234223571847507	0.046091351614201	0.317754177036943	0.506712970495025	0.3907892552793	0.622636685710751	7.25	4.7	11.33	0.050506589344095	0.0654888627831585	0.080471136222222	0.0517330118321652	0.0670790912083689	0.0824251705845726	0.0516524760429462	0.0669821244344603	0.0822384991352279	0.0347568543994758	8.80240205827655	0.0574993406880662	1.04988903784445	0.434250535324712	0.514734550186728	0.39082179675761	0.461050252916484	0.543035447538419	0.416811014142054	0.459546785570828	0.541482731340176	0.4153633524261	0.00528470060727701	0.00541123450930983	0.00540773381205231
187	0.493409446652229	0.19	0.0350610995608506	0.0239376592496775	0.0461845398720237	0.227080723237999	0.428673470245294	0.30519563606484	0.552151304425748	8.07	5.49	13.95	0.0356522590458401	0.0500766583832065	0.064501057720573	0.0362871996818376	0.0509684870126795	0.0656497743435213	0.0360266701308005	0.0506100355734389	0.0652073550396477	0.0350610995608506	10.5481175340517	0.0566881783716305	1.12617553383385	0.434250535324712	0.514734550186728	0.39082179675761	0.461050252916484	0.543035447538419	0.416811014142054	0.459546785570828	0.541482731340176	0.4153633524261	0.00528470060727701	0.00541123450930983	0.00540773381205231
187	0.493409446652229	0.19	0.0351696970607689	0.0237409562034346	0.0465984379181032	0.310231318320249	0.567756590636017	0.435579386118204	0.69993379515383	8.61	5.94	12.62	0.04786336040499	0.0623875674239221	0.0769117744428542	0.0485440034024277	0.0632747525386939	0.0780055016749601	0.0490151073587185	0.0638847684204848	0.0787492010150079	0.0351696970607689	10.3487747780288	0.0375144990820866	1.11119686493188	0.434250535324712	0.514734550186728	0.39082179675761	0.461050252916484	0.543035447538419	0.416811014142054	0.459546785570828	0.541482731340176	0.4153633524261	0.00528470060727701	0.00541123450930983	0.00540773381205231
187	0.493409446652229	0.19	0.035285988920149	0.0239450481127998	0.0466269297274982	0.281146884646748	0.464466475877819	0.348510462290443	0.580422489465194	8.13	5.52	11.91	0.040438614906143	0.0538933059036361	0.0673479969011291	0.0411423319354853	0.0548311628806854	0.0685199938258856	0.0414956274217886	0.0552729958607698	0.0690629365179809	0.035285988920149	10.0295267150733	0.0364856235084651	1.08330643481268	0.434250535324712	0.514734550186728	0.39082179675761	0.461050252916484	0.543035447538419	0.416811014142054	0.459546785570828	0.541482731340176	0.4153633524261	0.00528470060727701	0.00541123450930983	0.00540773381205231
187	0.493409446652229	0.19	0.0354097532652215	0.0240012812385732	0.0468182252918698	0.282080397421593	0.463083631132132	0.347739276342858	0.578427985921406	7.89	4.96	11.96	0.0415151089500866	0.0552855794767832	0.0690560500034799	0.0423098215604542	0.0563438965158763	0.0703779714712984	0.0422369773935768	0.0562248836899941	0.0702096798704273	0.0354097532652215	9.53903555385336	-0.00946908981217717	1.01168911723635	0.434250535324712	0.514734550186728	0.39082179675761	0.461050252916484	0.543035447538419	0.416811014142054	0.459546785570828	0.541482731340176	0.4153633524261	0.00528470060727701	0.00541123450930983	0.00540773381205231
187	0.493409446652229	0.19	0.0355213818718456	0.0239668316974438	0.0470759320462473	0.30645352646245	0.52854968525766	0.404405394308172	0.652693976207147	8.34	5.7	12.35	0.0458078419318875	0.0598699245267276	0.0739320071215677	0.0465394823429497	0.0608261637718797	0.0751128452008097	0.0468950188654154	0.061298515273356	0.0757203793722508	0.0355213818718456	9.93644562871728	0.0252404391129757	1.08168401071392	0.434250535324712	0.514734550186728	0.39082179675761	0.461050252916484	0.543035447538419	0.416811014142054	0.459546785570828	0.541482731340176	0.4153633524261	0.00528470060727701	0.00541123450930983	0.00540773381205231
187	0.493409446652229	0.19	0.0355664324628174	0.0241743428558202	0.0469585220698146	0.266619047447858	0.435109639430842	0.322440910935915	0.54777836792577	7.34	5.31	12.43	0.04117554072552	0.0555632801881389	0.0699510196507578	0.0421421603362712	0.0568676602963577	0.0715931602564441	0.0421984297274251	0.0569229453288915	0.0716318738142036	0.0355664324628174	9.6107538440751	-0.0227376965943217	0.997996590520491	0.434250535324712	0.514734550186728	0.39082179675761	0.461050252916484	0.543035447538419	0.416811014142054	0.459546785570828	0.541482731340176	0.4153633524261	0.00528470060727701	0.00541123450930983	0.00540773381205231
187	0.493409446652229	0.19	0.0355723583695021	0.0241422820417891	0.0470024346972151	0.229741700647705	0.420329703606577	0.300165857474822	0.540493549738333	8.04	5.73	12.95	0.0351786160360904	0.0492614895515883	0.0633443630670862	0.0358120492790666	0.0501485018504373	0.064484954421808	0.0359790132225043	0.0503517083275371	0.0647628239202437	0.0355723583695021	10.3487726849618	0.0339301696769601	1.10329874587228	0.434250535324712	0.514734550186728	0.39082179675761	0.461050252916484	0.543035447538419	0.416811014142054	0.459546785570828	0.541482731340176	0.4153633524261	0.00528470060727701	0.00541123450930983	0.00540773381205231
187	0.493409446652229	0.19	0.0362151314860118	0.0244933366106383	0.0479369263613853	0.256735936483084	0.449153199151498	0.329834586509361	0.568471811793635	8.18	5.7	12.51	0.0380413914486858	0.0518029744854145	0.0655645575221432	0.0386896271490716	0.0526857113193948	0.0666817954897181	0.0389490071161785	0.052994191019502	0.0671484647109252	0.0362151314860118	10.0059009501932	0.0416713944398087	1.08980835994993	0.434250535324712	0.514734550186728	0.39082179675761	0.461050252916484	0.543035447538419	0.416811014142054	0.459546785570828	0.541482731340176	0.4153633524261	0.00528470060727701	0.00541123450930983	0.00540773381205231
187	0.493409446652229	0.19	0.036413413562952	0.0247427465438619	0.0480840805820421	0.26039547838182	0.425837761758302	0.313787547460774	0.537887976055831	7.66	5.12	11.8	0.0385227204605643	0.0522787764859221	0.0660348325112799	0.0393279203095614	0.0533715046844748	0.0674150890593881	0.0394359040193764	0.0534772010304735	0.0675955669242206	0.036413413562952	9.60177395559681	-0.0172281821131932	0.999925605177664	0.434250535324712	0.514734550186728	0.39082179675761	0.461050252916484	0.543035447538419	0.416811014142054	0.459546785570828	0.541482731340176	0.4153633524261	0.00528470060727701	0.00541123450930983	0.00540773381205231
187	0.493409446652229	0.19	0.0367980183363025	0.0249111839988814	0.0486848526737235	0.2794291331559	0.475028235355936	0.355929433073261	0.594127037638612	8.4	4.93	13.63	0.040047268743117	0.053447626507337	0.0668479842715569	0.0406712055235325	0.0542803409732783	0.0678894764230242	0.0400128119293935	0.0534358556436928	0.0668119733198921	0.0367980183363025	10.0944535471912	0.037529172573764	1.08453799011042	0.434250535324712	0.514734550186728	0.39082179675761	0.461050252916484	0.543035447538419	0.416811014142054	0.459546785570828	0.541482731340176	0.4153633524261	0.00528470060727701	0.00541123450930983	0.00540773381205231
187	0.493409446652229	0.19	0.0368673591715878	0.0250941060500483	0.0486406122931274	0.225839218401471	0.402495231333906	0.286146379187896	0.518844083479915	8.24	5.37	13.56	0.0327859806924989	0.046116959161909	0.0594479376313191	0.0333318007926359	0.0468847130230441	0.0604376252534523	0.0331000355057202	0.0465609491202537	0.0600695546970454	0.0368673591715878	10.17077090763	0.0297992273640489	1.0898752928413	0.434250535324712	0.514734550186728	0.39082179675761	0.461050252916484	0.543035447538419	0.416811014142054	0.459546785570828	0.541482731340176	0.4153633524261	0.00528470060727701	0.00541123450930983	0.00540773381205231
187	0.493409446652229	0.19	0.0368739361171591	0.0249233494380246	0.0488245227962936	0.250227358812749	0.460528055176371	0.33606543124833	0.584990679104412	7.76	4.97	12.37	0.0407236707596526	0.055805778133507	0.0708878855073615	0.0415411840797871	0.056926059437073	0.0723109347943588	0.0413119043363845	0.0566418301985777	0.0719779931660275	0.0368739361171591	9.96737144263401	0.0625352980186626	1.1009548626813	0.434250535324712	0.514734550186728	0.39082179675761	0.461050252916484	0.543035447538419	0.416811014142054	0.459546785570828	0.541482731340176	0.4153633524261	0.00528470060727701	0.00541123450930983	0.00540773381205231
187	0.493409446652229	0.19	0.0370117236393478	0.0251178209933158	0.0489056262853797	0.267106618289364	0.470438860673646	0.348773562027397	0.592104159319895	7.54	4.73	12.9	0.0434192416773206	0.0585655015456358	0.0737117614139509	0.0443658095434089	0.0598422677829742	0.0753187260225395	0.0437103847532568	0.0590043685488185	0.0741805555338297	0.0370117236393478	9.62608474973044	-0.0473472060857502	0.977657879006568	0.434250535324712	0.514734550186728	0.39082179675761	0.461050252916484	0.543035447538419	0.416811014142054	0.459546785570828	0.541482731340176	0.4153633524261	0.00528470060727701	0.00541123450930983	0.00540773381205231
187	0.493409446652229	0.19	0.0370413382496252	0.0249273159139774	0.0491553605852731	0.221727593945219	0.447483410661629	0.31658983089193	0.578376990431328	7.44	5.49	12.04	0.0399227040329342	0.0564286847532712	0.0729346654736083	0.0408266055106935	0.0577063029099576	0.0745860003092217	0.0411303540829978	0.0580996584457636	0.0750775408124958	0.0370413382496252	9.6691609804041	0.0383342687374073	1.07372217706571	0.434250535324712	0.514734550186728	0.39082179675761	0.461050252916484	0.543035447538419	0.416811014142054	0.459546785570828	0.541482731340176	0.4153633524261	0.00528470060727701	0.00541123450930983	0.00540773381205231
187	0.493409446652229	0.19	0.0370757154040401	0.0252927599993351	0.048858670808745	0.231584530498222	0.409953250896503	0.293362775536093	0.526543726256913	8.62	5.36	13.16	0.0321836832208322	0.0449743684695271	0.0577650537182219	0.0326383901770853	0.0456097885380091	0.0585811868989329	0.0325211484112245	0.0454222219711711	0.0583429846224061	0.0370757154040401	10.0714389427854	-0.0191666726253181	1.04843830462795	0.434250535324712	0.514734550186728	0.39082179675761	0.461050252916484	0.543035447538419	0.416811014142054	0.459546785570828	0.541482731340176	0.4153633524261	0.00528470060727701	0.00541123450930983	0.00540773381205231
187	0.493409446652229	0.19	0.0371563715497297	0.0252304656884441	0.0490822774110153	0.248364597869653	0.472664738694083	0.344284720100768	0.601044757287398	7.9	5.19	11.92	0.041047235774588	0.056353302481247	0.0716593691879061	0.0418295565014867	0.057427342078027	0.0730251276545673	0.0419498344875372	0.0575929257534794	0.0732012263421825	0.0371563715497297	9.60466076885946	0.0288225569505469	1.0590585918389	0.434250535324712	0.514734550186728	0.39082179675761	0.461050252916484	0.543035447538419	0.416811014142054	0.459546785570828	0.541482731340176	0.4153633524261	0.00528470060727701	0.00541123450930983	0.00540773381205231
187	0.493409446652229	0.19	0.0374538773078004	0.0254318732394996	0.0494758813761012	0.261773673656874	0.445290928465899	0.328539799254522	0.562042057677277	8.5	4.96	13.12	0.0365273642547535	0.0495078647406444	0.0624883652265352	0.0370712708330816	0.050245055990569	0.0634188411480564	0.0366600612852125	0.0496609407978762	0.0626647438474718	0.0374538773078004	10.0803951690514	0.0509561871143666	1.09565298994098	0.434250535324712	0.514734550186728	0.39082179675761	0.461050252916484	0.543035447538419	0.416811014142054	0.459546785570828	0.541482731340176	0.4153633524261	0.00528470060727701	0.00541123450930983	0.00540773381205231
187	0.493409446652229	0.19	0.0377817090358624	0.0257035149580611	0.0498599031136637	0.26131578869876	0.481011194683279	0.354744960405599	0.607277428960958	8.2	5.38	12.55	0.0408146082262057	0.0553419657913408	0.0698693233564759	0.0415041487506095	0.0562769380910086	0.0710497274314077	0.0415373602287353	0.0563797249290928	0.0711317828836248	0.0377817090358624	9.8951478742977	0.0584677860609468	1.11131466787103	0.434250535324712	0.514734550186728	0.39082179675761	0.461050252916484	0.543035447538419	0.416811014142054	0.459546785570828	0.541482731340176	0.4153633524261	0.00528470060727701	0.00541123450930983	0.00540773381205231
187	0.493409446652229	0.19	0.0381968157709653	0.0258016916961227	0.0505919398458079	0.239574184291903	0.430544563563526	0.310784508105032	0.55030461902202	7.31	5.34	11.8	0.0398401354067416	0.0551924348340117	0.0705447342612817	0.0407856652504138	0.0565023223067249	0.0722189793630361	0.0410519120571862	0.0568679726581365	0.0727157157869099	0.0381968157709653	9.34568982287209	-0.000421550428560109	1.01947869932792	0.434250535324712	0.514734550186728	0.39082179675761	0.461050252916484	0.543035447538419	0.416811014142054	0.459546785570828	0.541482731340176	0.4153633524261	0.00528470060727701	0.00541123450930983	0.00540773381205231
187	0.493409446652229	0.19	0.0385703366834908	0.0260717149832961	0.0510689583836854	0.23813722807693	0.420008256209719	0.302716357072146	0.537300155347292	8.11	5	11.98	0.0351988562498613	0.0488371701386371	0.0624754840274129	0.0358158438460493	0.0496932186418773	0.0635705934377053	0.0357610228950696	0.0496131379252347	0.0634731262284316	0.0385703366834908	9.30630080840092	0.0125456357825029	1.03547669515954	0.434250535324712	0.514734550186728	0.39082179675761	0.461050252916484	0.543035447538419	0.416811014142054	0.459546785570828	0.541482731340176	0.4153633524261	0.00528470060727701	0.00541123450930983	0.00540773381205231
187	0.493409446652229	0.19	0.0387119432582285	0.0264263006796935	0.0509975858367636	0.23932989183117	0.467787250290682	0.337580486419292	0.597994014162073	8.3	5.52	12.82	0.0384175095969968	0.0532353672690485	0.0680532249411002	0.0390416610015207	0.0541002575131032	0.0691588540246858	0.0391168217527951	0.0542156350155892	0.0692407254989283	0.0387119432582285	9.88813150349575	-0.033676892311055	1.01859234656262	0.434250535324712	0.514734550186728	0.39082179675761	0.461050252916484	0.543035447538419	0.416811014142054	0.459546785570828	0.541482731340176	0.4153633524261	0.00528470060727701	0.00541123450930983	0.00540773381205231
187	0.493409446652229	0.19	0.0387344750913024	0.0262547917923769	0.0512141583902278	0.21505000844861	0.43542078575668	0.30553970873058	0.565301862782779	7.69	5.1	11.45	0.0373560601136097	0.0532356501713642	0.0691152402291188	0.0381270622673713	0.0543343956175969	0.0705417289678225	0.0383121037708178	0.0546051682705073	0.0709104063980387	0.0387344750913024	9.51738525783981	-0.0409661136410852	0.978015535466542	0.434250535324712	0.514734550186728	0.39082179675761	0.461050252916484	0.543035447538419	0.416811014142054	0.459546785570828	0.541482731340176	0.4153633524261	0.00528470060727701	0.00541123450930983	0.00540773381205231
187	0.493409446652229	0.19	0.0387560833940021	0.0261947888803251	0.0513173779076792	0.238544102053088	0.466634095983218	0.336467374614725	0.596800817351711	7.47	5.08	11.66	0.0422675164539262	0.0586192475645467	0.0749709786751672	0.0432138985438134	0.0599317497097395	0.0766496008756656	0.0433446200729177	0.0600690937595543	0.0768986215525604	0.0387560833940021	9.31424381005202	0.0533870722358481	1.08003564311462	0.434250535324712	0.514734550186728	0.39082179675761	0.461050252916484	0.543035447538419	0.416811014142054	0.459546785570828	0.541482731340176	0.4153633524261	0.00528470060727701	0.00541123450930983	0.00540773381205231
187	0.493409446652229	0.19	0.0389473301695014	0.0264115072370037	0.0514831531019992	0.260655551555006	0.469264504150529	0.345870776314171	0.592658231986887	8.42	5.36	12.78	0.0387944242159903	0.0526348205463466	0.0664752168767029	0.0393918158957045	0.0534453391838336	0.0674988624719627	0.0393508872111	0.053388622737782	0.0674286076148918	0.0389473301695014	9.98648354925387	0.0335844097462164	1.08285398232093	0.434250535324712	0.514734550186728	0.39082179675761	0.461050252916484	0.543035447538419	0.416811014142054	0.459546785570828	0.541482731340176	0.4153633524261	0.00528470060727701	0.00541123450930983	0.00540773381205231
187	0.493409446652229	0.19	0.0391333892520808	0.0266412006010074	0.0516255779031542	0.205208090006704	0.415590203811062	0.287893336458492	0.543287071163632	8.1	5.28	12.89	0.0335247170286758	0.0483948123080796	0.0632649075874835	0.0341153448006716	0.0492474166759324	0.0643794885511933	0.034026579483907	0.0490718339503701	0.0641665026280598	0.0391333892520808	9.65486649317062	0.012040065998671	1.05449899870905	0.434250535324712	0.514734550186728	0.39082179675761	0.461050252916484	0.543035447538419	0.416811014142054	0.459546785570828	0.541482731340176	0.4153633524261	0.00528470060727701	0.00541123450930983	0.00540773381205231
187	0.493409446652229	0.19	0.0397921424376568	0.0271182700354645	0.052466014839849	0.240148296990596	0.452427332031771	0.326778354127102	0.578076309936439	8.67	5.44	13.4	0.0356726801848838	0.0493891205419076	0.0631055608989313	0.0361667124315909	0.0500731122705286	0.0639795121094663	0.0360303068458484	0.0498748443901028	0.0636917300744465	0.0397921424376568	10.1273731227561	0.033815933228	1.09019793670855	0.434250535324712	0.514734550186728	0.39082179675761	0.461050252916484	0.543035447538419	0.416811014142054	0.459546785570828	0.541482731340176	0.4153633524261	0.00528470060727701	0.00541123450930983	0.00540773381205231
187	0.493409446652229	0.19	0.0401481492976724	0.027234429810689	0.0530618687846557	0.275145490896041	0.497548599029546	0.371463085469569	0.623634112589523	8.25	5.19	13.81	0.0424943246934161	0.0569181502683875	0.071341975843359	0.0431977961791579	0.0578604006988593	0.0725230052185608	0.0426756407334947	0.0571615979257947	0.0716364680323748	0.0401481492976724	10.228566762383	-0.00633755018805262	1.05153119773675	0.434250535324712	0.514734550186728	0.39082179675761	0.461050252916484	0.543035447538419	0.416811014142054	0.459546785570828	0.541482731340176	0.4153633524261	0.00528470060727701	0.00541123450930983	0.00540773381205231
187	0.493409446652229	0.19	0.0402038132540275	0.0271534765047295	0.0532541500033255	0.259150112840688	0.477844411493671	0.351701926839279	0.603986896148062	7.53	4.83	11.79	0.0438673433208873	0.0596009383324741	0.0753345333440609	0.0448291148452489	0.0609076617621128	0.0769862086789766	0.0447067627392826	0.0607657568332797	0.0767052550475862	0.0402038132540275	9.38153405811379	-0.0223498884730347	0.98912894787059	0.434250535324712	0.514734550186728	0.39082179675761	0.461050252916484	0.543035447538419	0.416811014142054	0.459546785570828	0.541482731340176	0.4153633524261	0.00528470060727701	0.00541123450930983	0.00540773381205231
187	0.493409446652229	0.19	0.0402204474617641	0.0271918819831864	0.0532490129403417	0.212636949050429	0.43397836587052	0.303595149336534	0.564361582404507	7.4	4.83	11.11	0.0385044724538278	0.0550407609302597	0.0715770494066916	0.0393908619820549	0.0563078229364392	0.0732247838908236	0.0395037500140651	0.0564257154836014	0.0734420713994037	0.0402204474617641	9.22258986805507	0.0454192803768795	1.05884721269241	0.434250535324712	0.514734550186728	0.39082179675761	0.461050252916484	0.543035447538419	0.416811014142054	0.459546785570828	0.541482731340176	0.4153633524261	0.00528470060727701	0.00541123450930983	0.00540773381205231
187	0.493409446652229	0.19	0.0402568806974255	0.027298746050282	0.053215015344569	0.257111772410653	0.489738174488644	0.35976606234341	0.619710286633879	7.79	5.16	13.14	0.0434291564026607	0.0591187385427115	0.0748083206827623	0.0442905244715964	0.0602912916815362	0.076292058891476	0.0439556138227189	0.0598552253351634	0.0757343804744402	0.0402568806974255	9.90145442613181	-0.0523347547600111	0.999822294118612	0.434250535324712	0.514734550186728	0.39082179675761	0.461050252916484	0.543035447538419	0.416811014142054	0.459546785570828	0.541482731340176	0.4153633524261	0.00528470060727701	0.00541123450930983	0.00540773381205231
187	0.493409446652229	0.19	0.0403694594264092	0.027431811141379	0.0533071077114395	0.262380944405445	0.483497680139221	0.356927973184759	0.610067387093682	7.92	4.53	12.05	0.0424633716935121	0.0575212458735336	0.0725791200535552	0.0432670416730333	0.0586099040900049	0.0739527665069766	0.0427594342881967	0.0579146647771408	0.0730791055536927	0.0403694594264092	9.26955703571977	-0.0361758170240155	0.976768429734649	0.434250535324712	0.514734550186728	0.39082179675761	0.461050252916484	0.543035447538419	0.416811014142054	0.459546785570828	0.541482731340176	0.4153633524261	0.00528470060727701	0.00541123450930983	0.00540773381205231
187	0.493409446652229	0.19	0.0405019768023502	0.0276314279399901	0.0533725256647103	0.261733805098855	0.449521258308591	0.331648817104026	0.567393699513156	7.07	4.88	12.02	0.0438874873330504	0.0594856894175719	0.0750838915020934	0.0450241738283972	0.0610263695507093	0.0770285652730213	0.0448419595872511	0.0607853122239221	0.076737194114298	0.0405019768023502	9.0927508607735	0.049809770980448	1.05897156771528	0.434250535324712	0.514734550186728	0.39082179675761	0.461050252916484	0.543035447538419	0.416811014142054	0.459546785570828	0.541482731340176	0.4153633524261	0.00528470060727701	0.00541123450930983	0.00540773381205231
187	0.493409446652229	0.19	0.040532403534928	0.0275082247332427	0.0535565823366132	0.224708023586188	0.398146045188857	0.282680815850363	0.513611274527351	8.02	5.08	12.3	0.0332227003128905	0.0467930117587956	0.0603633232047006	0.0338266049169675	0.04764359027811	0.0614605756392525	0.03376163356279	0.0475286459284463	0.0613145443469435	0.040532403534928	9.41070055223561	0.0373928038196553	1.06600884963259	0.434250535324712	0.514734550186728	0.39082179675761	0.461050252916484	0.543035447538419	0.416811014142054	0.459546785570828	0.541482731340176	0.4153633524261	0.00528470060727701	0.00541123450930983	0.00540773381205231
187	0.493409446652229	0.19	0.040837842538727	0.0276167204784164	0.0540589645990377	0.299680432975766	0.526877487961203	0.401125736983319	0.652629238939088	7.98	5.25	11.73	0.0473520752151862	0.0621968129663163	0.0770415507174464	0.0482256164977116	0.0633442068982756	0.0784627972988397	0.048479656840118	0.063716186359528	0.0788480726986079	0.040837842538727	9.19705857000158	-0.00467266247712435	1.0191006381494	0.434250535324712	0.514734550186728	0.39082179675761	0.461050252916484	0.543035447538419	0.416811014142054	0.459546785570828	0.541482731340176	0.4153633524261	0.00528470060727701	0.00541123450930983	0.00540773381205231
187	0.493409446652229	0.19	0.0410333736874121	0.0278070719910579	0.0542596753837663	0.264490327599007	0.542402387466743	0.401182340719733	0.683622434213753	8.66	5.85	11.61	0.0438562888406128	0.0592941247860101	0.0747319607314074	0.0444671160085618	0.0601199689984714	0.075772821988381	0.0451526783730232	0.0609910509455414	0.0768979789619235	0.0410333736874121	9.79422238503756	0.00917352718092795	1.07447449912496	0.434250535324712	0.514734550186728	0.39082179675761	0.461050252916484	0.543035447538419	0.416811014142054	0.459546785570828	0.541482731340176	0.4153633524261	0.00528470060727701	0.00541123450930983	0.00540773381205231
187	0.493409446652229	0.19	0.0410823088337313	0.0279394440408661	0.0542251736265966	0.24803347524189	0.507491381344844	0.369529776632025	0.645452986057662	7.51	5.35	11.3	0.046166261045247	0.0634021425902828	0.0806380241353187	0.0471833405528049	0.0647989422986378	0.0824145440444708	0.0476689524029092	0.0654494143314348	0.0832693337713281	0.0410823088337313	9.49610947385037	-0.0619746041775008	0.970142597647017	0.434250535324712	0.514734550186728	0.39082179675761	0.461050252916484	0.543035447538419	0.416811014142054	0.459546785570828	0.541482731340176	0.4153633524261	0.00528470060727701	0.00541123450930983	0.00540773381205231
187	0.493409446652229	0.19	0.0412395006757495	0.0278227198384543	0.0546562815130447	0.20437858808938	0.401865885106842	0.278071161246551	0.525660608967133	7.78	5.21	11.42	0.0336069430482809	0.0485684450458278	0.0635299470433747	0.0342759874031342	0.0495353417949678	0.0647946961868014	0.0345208437373457	0.049914342256875	0.065245274504872	0.0412395006757495	9.26896027330027	-0.0666257634393797	0.953651653066893	0.434250535324712	0.514734550186728	0.39082179675761	0.461050252916484	0.543035447538419	0.416811014142054	0.459546785570828	0.541482731340176	0.4153633524261	0.00528470060727701	0.00541123450930983	0.00540773381205231
187	0.493409446652229	0.19	0.0422870474002474	0.0284657157418602	0.0561083790586345	0.237377674446155	0.470898345185762	0.339118968841736	0.602677721529788	8.14	5.23	11.88	0.0393083959626185	0.0545833772552615	0.0698583585479045	0.0399900107294288	0.0555298629881045	0.0710697152467803	0.0401268627316261	0.0556956760619869	0.0712995321953969	0.0422870474002474	9.61982705440794	-0.0128491412199008	1.02628466239162	0.434250535324712	0.514734550186728	0.39082179675761	0.461050252916484	0.543035447538419	0.416811014142054	0.459546785570828	0.541482731340176	0.4153633524261	0.00528470060727701	0.00541123450930983	0.00540773381205231
187	0.493409446652229	0.19	0.0425959461886299	0.0290815658231786	0.0561103265540811	0.277658310312571	0.52006002721443	0.389095120461228	0.651024933967631	7.69	5.29	12.66	0.0475658028710872	0.0635759006853924	0.0795859984996975	0.0485471477555543	0.0648875548812037	0.0812279620068531	0.048529414580844	0.0648349725021545	0.0810935461317494	0.0425959461886299	9.7585307017376	-0.0173395099639703	1.02200269578515	0.434250535324712	0.514734550186728	0.39082179675761	0.461050252916484	0.543035447538419	0.416811014142054	0.459546785570828	0.541482731340176	0.4153633524261	0.00528470060727701	0.00541123450930983	0.00540773381205231
187	0.493409446652229	0.19	0.0426672571452019	0.0290935807595817	0.0562409335308221	0.254187214453474	0.502975204794759	0.368460395932247	0.63749001365727	8.02	5.34	12.42	0.0432812553469454	0.0590820574266199	0.0748828595062943	0.0440666038134377	0.0601541151297817	0.0762416264461256	0.0441263033520087	0.060223100050073	0.0763610180905697	0.0426672571452019	9.73773565547391	0.0162305091340394	1.05857211335833	0.434250535324712	0.514734550186728	0.39082179675761	0.461050252916484	0.543035447538419	0.416811014142054	0.459546785570828	0.541482731340176	0.4153633524261	0.00528470060727701	0.00541123450930983	0.00540773381205231
187	0.493409446652229	0.19	0.0427071106537672	0.0291556125220976	0.0562586087854368	0.276951006119254	0.529258268332151	0.395741595161882	0.662774941502421	7.76	5.1	10.84	0.0479921583322677	0.0641839193124701	0.0803756802926725	0.0489579226746156	0.0654755165812356	0.0819931104878556	0.0494091865636222	0.0661241598596266	0.0827861653922531	0.0427071106537672	9.10520612658729	0.0129347436101831	1.02096878080109	0.434250535324712	0.514734550186728	0.39082179675761	0.461050252916484	0.543035447538419	0.416811014142054	0.459546785570828	0.541482731340176	0.4153633524261	0.00528470060727701	0.00541123450930983	0.00540773381205231
187	0.493409446652229	0.19	0.0428924633153932	0.0289995970891669	0.0567853295416195	0.233529699132163	0.48011057609397	0.34430945967037	0.615911692517569	7.51	5.36	11.88	0.0430428349337304	0.0600196122887102	0.07699638964369	0.0439928904050133	0.0613443847189408	0.0786958790328682	0.0442323836335854	0.0616921126313627	0.0791493388904767	0.0428924633153932	9.33627983063638	0.0713156981033409	1.09711119358821	0.434250535324712	0.514734550186728	0.39082179675761	0.461050252916484	0.543035447538419	0.416811014142054	0.459546785570828	0.541482731340176	0.4153633524261	0.00528470060727701	0.00541123450930983	0.00540773381205231
187	0.493409446652229	0.19	0.0430313959080359	0.0292291971094846	0.0568335947065872	0.286191494300045	0.518172696903488	0.390404582498462	0.645940811308513	6.69	4.78	9.63	0.054401815335617	0.0722059541117534	0.0900100928878897	0.0560114002302235	0.0743423095315482	0.092673218832873	0.0567747629674042	0.075417709354133	0.0939455256657005	0.0430313959080359	8.4535057472112	-0.0125615199675905	0.955630977991939	0.434250535324712	0.514734550186728	0.39082179675761	0.461050252916484	0.543035447538419	0.416811014142054	0.459546785570828	0.541482731340176	0.4153633524261	0.00528470060727701	0.00541123450930983	0.00540773381205231
187	0.493409446652229	0.19	0.0436420778225896	0.0294238827009768	0.0578602729442023	0.253168513024705	0.484960401331435	0.354914040224882	0.615006762437988	7.83	5.25	13.13	0.0426409451321514	0.0582652910866447	0.0738896370411379	0.0434740269571954	0.0594036278398463	0.0753332287224971	0.0432442753995807	0.0590872779523678	0.0749626459072686	0.0436420778225896	9.62831245778201	0.0230396957497453	1.05672383318189	0.434250535324712	0.514734550186728	0.39082179675761	0.461050252916484	0.543035447538419	0.416811014142054	0.459546785570828	0.541482731340176	0.4153633524261	0.00528470060727701	0.00541123450930983	0.00540773381205231
187	0.493409446652229	0.19	0.0454833746020089	0.0307270187181034	0.0602397304859145	0.242634719166625	0.451359857225346	0.326855481074601	0.57586423337609	7.9	5.05	12.21	0.0389758556364981	0.0538223699889867	0.0686688843414754	0.0397191077821679	0.0548487385273053	0.0699783692724428	0.0395511326078348	0.054720352805775	0.0698268548659241	0.0454833746020089	9.30697457262407	-0.0512424024164744	0.9688653645843	0.434250535324712	0.514734550186728	0.39082179675761	0.461050252916484	0.543035447538419	0.416811014142054	0.459546785570828	0.541482731340176	0.4153633524261	0.00528470060727701	0.00541123450930983	0.00540773381205231
187	0.493409446652229	0.19	0.0455711154145931	0.0309092138801762	0.06023301694901	0.214741775358369	0.465578602104436	0.326574873181831	0.604582331027042	8	5.21	11.29	0.0384803308925958	0.0548591460541296	0.0712379612156633	0.0391858542508752	0.0558649692385631	0.0725440842262511	0.0394651421937566	0.0563308374735953	0.0730867840604559	0.0455711154145931	9.34094294264923	0.0031983499282898	1.03313565637043	0.434250535324712	0.514734550186728	0.39082179675761	0.461050252916484	0.543035447538419	0.416811014142054	0.459546785570828	0.541482731340176	0.4153633524261	0.00528470060727701	0.00541123450930983	0.00540773381205231
187	0.493409446652229	0.2	0.0188212676011354	0.0128561119152794	0.0247864232869914	0.300340864404601	0.444791057358475	0.338797968153039	0.55078414656391	8.92	5.32	14.04	0.0360153280803407	0.0472827388702962	0.0585501496602518	0.0364609639539847	0.0478677921175621	0.0592746202811394	0.0360719228998312	0.0473293626360572	0.0585963500069738	0.0188212676011354	11.7486821341115	-0.00382694560803541	1.0755763274114	0.434250535324712	0.514734550186728	0.39082179675761	0.461050252916484	0.543035447538419	0.416811014142054	0.459546785570828	0.541482731340176	0.4153633524261	0.00528470060727701	0.00541123450930983	0.00540773381205231
187	0.493409446652229	0.2	0.0216810153320001	0.01497954749595	0.0283824831680502	0.296123033183734	0.464092106302155	0.352379566549126	0.575804646055184	8.58	5.19	13.42	0.0388627304503571	0.0511831222450996	0.063503514039842	0.0394234523497138	0.0519216060620547	0.0644197597743956	0.0390952259684266	0.0514818661853496	0.0638251541845126	0.0216810153320001	10.7820444489508	-0.0265076364140771	1.02862608995256	0.434250535324712	0.514734550186728	0.39082179675761	0.461050252916484	0.543035447538419	0.416811014142054	0.459546785570828	0.541482731340176	0.4153633524261	0.00528470060727701	0.00541123450930983	0.00540773381205231
187	0.493409446652229	0.2	0.025073817115526	0.0173463913277702	0.0328012429032819	0.341482387748545	0.531507177446857	0.416269595243138	0.646744759650577	7.99	5.16	13.72	0.0490812295130956	0.0626685832024069	0.0762559368917183	0.049983085650017	0.0638201037921302	0.0776571219342434	0.0493912222756876	0.0630523193776923	0.0767097290807855	0.025073817115526	10.8936943121259	-0.00790300434796495	1.04095084228604	0.434250535324712	0.514734550186728	0.39082179675761	0.461050252916484	0.543035447538419	0.416811014142054	0.459546785570828	0.541482731340176	0.4153633524261	0.00528470060727701	0.00541123450930983	0.00540773381205231
187	0.493409446652229	0.2	0.0256354090087363	0.0175971812282779	0.0336736367891947	0.293215988785735	0.434301207566597	0.329026017905603	0.53957639722759	7.81	5.08	12.67	0.0396327336240519	0.0523136260823884	0.064994518540725	0.0404134385318878	0.0533441253917882	0.0662748122516887	0.040184044059316	0.0531088750110938	0.0659252962253106	0.0256354090087363	10.5171258200111	-0.0450440061063289	1.00016646766504	0.434250535324712	0.514734550186728	0.39082179675761	0.461050252916484	0.543035447538419	0.416811014142054	0.459546785570828	0.541482731340176	0.4153633524261	0.00528470060727701	0.00541123450930983	0.00540773381205231
187	0.493409446652229	0.2	0.0258886852384236	0.0176914988796556	0.0340858715971916	0.299205743858221	0.478515893212013	0.364177487593702	0.592854298830323	8.04	5.56	12.29	0.0427152623235345	0.0561262917144826	0.0695373211054308	0.0434865116094837	0.0571396850557176	0.0707928585019515	0.0437661652066998	0.0575136494496631	0.0712746838120276	0.0258886852384236	10.2504077903531	-0.0583121626189523	0.990756032093154	0.434250535324712	0.514734550186728	0.39082179675761	0.461050252916484	0.543035447538419	0.416811014142054	0.459546785570828	0.541482731340176	0.4153633524261	0.00528470060727701	0.00541123450930983	0.00540773381205231
187	0.493409446652229	0.2	0.0274006706283753	0.018740169854384	0.0360611714023666	0.259288258012079	0.433929620314229	0.319421061817022	0.548438178811436	7.66	5.24	13.06	0.0392080118174254	0.0532636063020705	0.0673192007867157	0.0400271316531418	0.0543763706178686	0.0687256095825953	0.0398305480319883	0.0540885690705067	0.0683673072646628	0.0274006706283753	10.1601071525658	-0.0159423712737567	1.02788074256833	0.434250535324712	0.514734550186728	0.39082179675761	0.461050252916484	0.543035447538419	0.416811014142054	0.459546785570828	0.541482731340176	0.4153633524261	0.00528470060727701	0.00541123450930983	0.00540773381205231
187	0.493409446652229	0.2	0.0281560661356365	0.019373233777068	0.0369388984942051	0.282326155046816	0.457504352321411	0.343618783790254	0.571389920852568	8.83	6.21	12.52	0.0368700983269873	0.0490899544811016	0.0613098106352158	0.0373452380018612	0.0497225696915321	0.0620999013812031	0.0378554472921139	0.0504439945449121	0.0629346063842044	0.0281560661356365	10.8808815776658	-0.015253473491723	1.06590789966072	0.434250535324712	0.514734550186728	0.39082179675761	0.461050252916484	0.543035447538419	0.416811014142054	0.459546785570828	0.541482731340176	0.4153633524261	0.00528470060727701	0.00541123450930983	0.00540773381205231
187	0.493409446652229	0.2	0.0285488284583548	0.0197404195660568	0.0373572373506527	0.309685888549801	0.434694014376673	0.333365473434918	0.536022555318428	8.92	5.4	12.11	0.0354129803077365	0.046176979314618	0.0569409783214996	0.0358498028470049	0.046746576823347	0.0576433507996892	0.0360313449464685	0.0469480733703719	0.0579554507149281	0.0285488284583548	10.9288026960676	-0.0436231522619892	1.02589619035618	0.434250535324712	0.514734550186728	0.39082179675761	0.461050252916484	0.543035447538419	0.416811014142054	0.459546785570828	0.541482731340176	0.4153633524261	0.00528470060727701	0.00541123450930983	0.00540773381205231
187	0.493409446652229	0.2	0.0295369958203947	0.0202135293043248	0.0388604623364646	0.275777858815606	0.459677365350747	0.343373330298399	0.575981400403096	8.38	5.26	12.6	0.0386932992306505	0.0517991127371969	0.0649049262437433	0.0392995675981116	0.0526107303593571	0.0659218931206026	0.0392495977088925	0.0525126176876938	0.0658572462282791	0.0295369958203947	10.5287378959738	-0.0164214562738675	1.0325542830708	0.434250535324712	0.514734550186728	0.39082179675761	0.461050252916484	0.543035447538419	0.416811014142054	0.459546785570828	0.541482731340176	0.4153633524261	0.00528470060727701	0.00541123450930983	0.00540773381205231
187	0.493409446652229	0.2	0.0309578599812068	0.021192474844807	0.0407232451176065	0.271888652404463	0.406526499029784	0.302659476999085	0.510393521060484	8.03	4.8	14.16	0.0355045991112613	0.0476891076376264	0.0598736161639914	0.0361459559832225	0.0485505660871428	0.0609551761910631	0.0353014098718518	0.047392319972488	0.0595123026285143	0.0309578599812068	10.3276475528236	0.0223086484550204	1.06716704715911	0.434250535324712	0.514734550186728	0.39082179675761	0.461050252916484	0.543035447538419	0.416811014142054	0.459546785570828	0.541482731340176	0.4153633524261	0.00528470060727701	0.00541123450930983	0.00540773381205231
187	0.493409446652229	0.2	0.0311065796813522	0.0212395322141609	0.0409736271485435	0.302685191776316	0.504398008528323	0.384867798809766	0.62392821824688	7.43	4.95	11.42	0.0485708001379691	0.06365566290031	0.0787405256626509	0.049673015156509	0.0651001980420935	0.0805273809276779	0.0497874449593384	0.0652147881430209	0.0807264706560449	0.0311065796813522	9.69068128814793	0.040941204814376	1.0562282591231	0.434250535324712	0.514734550186728	0.39082179675761	0.461050252916484	0.543035447538419	0.416811014142054	0.459546785570828	0.541482731340176	0.4153633524261	0.00528470060727701	0.00541123450930983	0.00540773381205231
187	0.493409446652229	0.2	0.031404933372143	0.021533147784825	0.0412767189594611	0.276981698252326	0.475481560842101	0.355540399474005	0.595422722210198	8.49	5.79	13.16	0.0395985145456504	0.0529570297244691	0.0663155449032879	0.040192135325023	0.0537509078186097	0.0673096803121964	0.0403593936166058	0.0539651293257747	0.0675239285870782	0.031404933372143	10.8454448761625	-0.0353717663510118	1.04421704337147	0.434250535324712	0.514734550186728	0.39082179675761	0.461050252916484	0.543035447538419	0.416811014142054	0.459546785570828	0.541482731340176	0.4153633524261	0.00528470060727701	0.00541123450930983	0.00540773381205231
187	0.493409446652229	0.2	0.0324482027663857	0.0223320396080402	0.0425643659247313	0.275572406879285	0.426978893497182	0.318892382969433	0.535065404024931	8.7	5.24	12.81	0.0346933487104848	0.0464524348502064	0.0582115209899281	0.0351671670093191	0.0470868507966493	0.0590065345839796	0.0350499152344269	0.046918430409778	0.0587944352349951	0.0324482027663857	10.5574543578255	0.00754398982084098	1.06936482020933	0.434250535324712	0.514734550186728	0.39082179675761	0.461050252916484	0.543035447538419	0.416811014142054	0.459546785570828	0.541482731340176	0.4153633524261	0.00528470060727701	0.00541123450930983	0.00540773381205231
187	0.493409446652229	0.2	0.0326450480164589	0.0224207689142178	0.0428693271187001	0.240805899955532	0.42049607467989	0.303925145532362	0.537067003827419	8.41	5.53	12.85	0.0341567909453629	0.0472576775147332	0.0603585640841034	0.0346866731036378	0.0479907967412033	0.0612949203787688	0.0347521389102805	0.0480790294249289	0.061413010895967	0.0326450480164589	10.5066107897114	0.0506926156825521	1.12071110789358	0.434250535324712	0.514734550186728	0.39082179675761	0.461050252916484	0.543035447538419	0.416811014142054	0.459546785570828	0.541482731340176	0.4153633524261	0.00528470060727701	0.00541123450930983	0.00540773381205231
187	0.493409446652229	0.2	0.0332440212005306	0.0229531267378492	0.043534915663212	0.270540469579803	0.448095118574321	0.333216248308075	0.562973988840567	8.1	5.63	12.58	0.0387683632642811	0.0521340553530847	0.0654997474418883	0.0394493121194968	0.0530497665753622	0.0666502210312277	0.0396830275137251	0.0533134111812842	0.0669976494735873	0.0332440212005306	9.87884055986039	0.00688128129421125	1.04972981068751	0.434250535324712	0.514734550186728	0.39082179675761	0.461050252916484	0.543035447538419	0.416811014142054	0.459546785570828	0.541482731340176	0.4153633524261	0.00528470060727701	0.00541123450930983	0.00540773381205231
187	0.493409446652229	0.2	0.0332682703223709	0.0228595848228273	0.0436769558219145	0.241495350197596	0.399458806588423	0.28892829023688	0.509989322939965	8.01	5.23	13.08	0.0339936649876107	0.046998059056054	0.0600024531244974	0.0346138261104634	0.0478554649605578	0.0610971038106523	0.0344073987357234	0.0475847795556761	0.0607536233236373	0.0332682703223709	10.2085595387989	-0.0269739332528997	1.01980468289097	0.434250535324712	0.514734550186728	0.39082179675761	0.461050252916484	0.543035447538419	0.416811014142054	0.459546785570828	0.541482731340176	0.4153633524261	0.00528470060727701	0.00541123450930983	0.00540773381205231
187	0.493409446652229	0.2	0.033547124225004	0.0229312218848767	0.0441630265651314	0.266366632547422	0.491646647249149	0.364255816082545	0.619037478415754	9.51	5.9	14.15	0.0364360179852393	0.0491787510058402	0.0619214840264412	0.0367693321484183	0.0496286348061046	0.0624879374637908	0.0367027578885654	0.0495517668203312	0.0623648294487463	0.033547124225004	11.2605406778992	-0.0089642270854969	1.10729592822948	0.434250535324712	0.514734550186728	0.39082179675761	0.461050252916484	0.543035447538419	0.416811014142054	0.459546785570828	0.541482731340176	0.4153633524261	0.00528470060727701	0.00541123450930983	0.00540773381205231
187	0.493409446652229	0.2	0.0338457628636418	0.0231643193344067	0.0445272063928768	0.232412133458464	0.412925686400376	0.295762273808226	0.530089098992526	8.46	5.28	13.1	0.0330610196757026	0.0461578282683129	0.0592546368609233	0.0335635906876817	0.0468594880081247	0.0601553853285677	0.0333960924342648	0.0466476936585073	0.0600099056717227	0.0338457628636418	10.3149554219816	-0.012407069578583	1.04083940475723	0.434250535324712	0.514734550186728	0.39082179675761	0.461050252916484	0.543035447538419	0.416811014142054	0.459546785570828	0.541482731340176	0.4153633524261	0.00528470060727701	0.00541123450930983	0.00540773381205231
187	0.493409446652229	0.2	0.0340907662594122	0.0233131867675632	0.0448683457512613	0.317031789963613	0.514957638585816	0.396951172631996	0.632964104539637	7.88	5.3	12.28	0.0474256959338655	0.061524504952234	0.0756233139706026	0.048335750745058	0.062705102740743	0.0770744547364279	0.0484439209500907	0.0627554349892306	0.0771596717122323	0.0340907662594122	10.3350053324099	-0.0538615931058437	0.997804347274332	0.434250535324712	0.514734550186728	0.39082179675761	0.461050252916484	0.543035447538419	0.416811014142054	0.459546785570828	0.541482731340176	0.4153633524261	0.00528470060727701	0.00541123450930983	0.00540773381205231
187	0.493409446652229	0.2	0.034197325506785	0.0236223889307246	0.0447722620828454	0.301508430207042	0.443010323413017	0.337734132528015	0.54828651429802	7.6	5.22	12.41	0.0417402144877615	0.0547511907699116	0.0677621670520616	0.0426305451004301	0.0559190491966286	0.0692075532928271	0.0426208218986151	0.0558676545754124	0.0691902070987226	0.034197325506785	9.69928994820619	-0.0159044270268166	1.01021194618676	0.434250535324712	0.514734550186728	0.39082179675761	0.461050252916484	0.543035447538419	0.416811014142054	0.459546785570828	0.541482731340176	0.4153633524261	0.00528470060727701	0.00541123450930983	0.00540773381205231
187	0.493409446652229	0.2	0.0342681225036992	0.0234963456839701	0.0450398993234284	0.240974399123676	0.413241943023805	0.298734790378014	0.527749095669596	6.96	5.26	11.88	0.0401153749832981	0.0554918812176177	0.0708683874519372	0.0411954648822252	0.0569859771945484	0.0727764895068715	0.0413955862051791	0.0571994632302321	0.0730714106707453	0.0342681225036992	9.4318460818985	-0.0570729922508672	0.956140223481362	0.434250535324712	0.514734550186728	0.39082179675761	0.461050252916484	0.543035447538419	0.416811014142054	0.459546785570828	0.541482731340176	0.4153633524261	0.00528470060727701	0.00541123450930983	0.00540773381205231
187	0.493409446652229	0.2	0.0343699634152147	0.023675051174596	0.0450648756558333	0.246020434687946	0.430985740802527	0.313186481336118	0.548785000268935	8.72	5.47	14.75	0.0340030750393427	0.0467926981486379	0.0595823212579332	0.0344635720707124	0.0474264025580861	0.0603892330454598	0.0339936206978417	0.0468142243891229	0.0596128552676021	0.0343699634152147	10.8200033221868	0.0115865033721662	1.10107618972696	0.434250535324712	0.514734550186728	0.39082179675761	0.461050252916484	0.543035447538419	0.416811014142054	0.459546785570828	0.541482731340176	0.4153633524261	0.00528470060727701	0.00541123450930983	0.00540773381205231
187	0.493409446652229	0.2	0.03443219054753	0.0238322714957478	0.0450321095993122	0.214649884585486	0.38058795924129	0.266928173737245	0.494247744745335	7.69	5.16	12.68	0.0326511124218554	0.0465541724936995	0.0604572325655436	0.0333260140261188	0.047516451674121	0.0617068893221232	0.0331961573362947	0.0473333373443039	0.0614973363983153	0.03443219054753	9.80411110062343	-0.0300467396237312	1.00784473458036	0.434250535324712	0.514734550186728	0.39082179675761	0.461050252916484	0.543035447538419	0.416811014142054	0.459546785570828	0.541482731340176	0.4153633524261	0.00528470060727701	0.00541123450930983	0.00540773381205231
187	0.493409446652229	0.2	0.0346406313236939	0.0237865650759973	0.0454946975713905	0.243184673643707	0.41257985124887	0.298942700673413	0.526217001824326	8.78	5.57	12.4	0.0322572319538033	0.0445191802014923	0.0567811284491814	0.0326829881241628	0.0451067791528617	0.0575305701815605	0.0328729072555802	0.0453354616438612	0.0578576764936614	0.0346406313236939	10.2089156086247	-0.00366495982795249	1.06180987662532	0.434250535324712	0.514734550186728	0.39082179675761	0.461050252916484	0.543035447538419	0.416811014142054	0.459546785570828	0.541482731340176	0.4153633524261	0.00528470060727701	0.00541123450930983	0.00540773381205231
187	0.493409446652229	0.2	0.0353834246537578	0.0243925219378343	0.0463743273696813	0.229833053625329	0.427983388884765	0.305663079992465	0.550303697777065	7.82	5.29	12.58	0.0367971241495222	0.0515226042187174	0.0662480842879126	0.0375206299181235	0.0525356426619971	0.0675506554058708	0.0374970638216083	0.0524842687940691	0.0675370738643324	0.0353834246537578	9.95779297553531	0.0546436076786623	1.0884704739834	0.434250535324712	0.514734550186728	0.39082179675761	0.461050252916484	0.543035447538419	0.416811014142054	0.459546785570828	0.541482731340176	0.4153633524261	0.00528470060727701	0.00541123450930983	0.00540773381205231
187	0.493409446652229	0.2	0.0356464962273818	0.0244755852942594	0.0468174071605041	0.232887965032243	0.41916506631192	0.300389689314734	0.537940443309105	8.2	5.32	13.33	0.0345495165169062	0.0482105441597905	0.0618715718026749	0.035132536244124	0.0490240923983399	0.0629156485525559	0.0349449282348118	0.0487629158882556	0.0625696911167095	0.0356464962273818	10.210313341918	0.0233174156042689	1.08265969294504	0.434250535324712	0.514734550186728	0.39082179675761	0.461050252916484	0.543035447538419	0.416811014142054	0.459546785570828	0.541482731340176	0.4153633524261	0.00528470060727701	0.00541123450930983	0.00540773381205231
187	0.493409446652229	0.2	0.0358093256522121	0.024760264355744	0.0468583869486801	0.253245487160021	0.461567971427492	0.337819684070488	0.585316258784495	7.2	4.72	11.05	0.0439537051943265	0.060054589770542	0.0761554743467576	0.0450409604988255	0.0615401225828239	0.0780392846668223	0.0450700999571461	0.0616055934475298	0.0781993539459619	0.0358093256522121	9.54692028677936	0.0251612623974542	1.03545826634763	0.434250535324712	0.514734550186728	0.39082179675761	0.461050252916484	0.543035447538419	0.416811014142054	0.459546785570828	0.541482731340176	0.4153633524261	0.00528470060727701	0.00541123450930983	0.00540773381205231
187	0.493409446652229	0.2	0.035896707644557	0.0248260353837286	0.0469673799053855	0.260062830768374	0.456644865615664	0.33638455545327	0.576905175778058	7.79	5.47	11.26	0.0406049530871293	0.0551215656165235	0.0696381781459178	0.0414101992315422	0.056214694035893	0.0710191888402439	0.0419168755092343	0.0568848646634478	0.0719082254337193	0.035896707644557	9.73552316909322	-0.0331393516382142	1.00038464613131	0.434250535324712	0.514734550186728	0.39082179675761	0.461050252916484	0.543035447538419	0.416811014142054	0.459546785570828	0.541482731340176	0.4153633524261	0.00528470060727701	0.00541123450930983	0.00540773381205231
187	0.493409446652229	0.2	0.0359299212819978	0.0247875985128386	0.0470722440511571	0.276609858757028	0.474671807766742	0.354823649283894	0.59451996624959	7.82	5.25	12.06	0.0426955712634481	0.0571167790990153	0.0715379869345825	0.0435338179098787	0.0582381588374253	0.0729424997649718	0.0436356438205294	0.0583806098530572	0.0731252385781741	0.0359299212819978	9.86627303884965	0.0686569362581775	1.11201297508091	0.434250535324712	0.514734550186728	0.39082179675761	0.461050252916484	0.543035447538419	0.416811014142054	0.459546785570828	0.541482731340176	0.4153633524261	0.00528470060727701	0.00541123450930983	0.00540773381205231
187	0.493409446652229	0.2	0.0359721247153401	0.0246300183684028	0.0473142310622775	0.248887019900495	0.469195680902975	0.341935956920472	0.596455404885478	7.77	5.26	11.84	0.0414150413330963	0.0568286491216436	0.0722422569101909	0.0422451728139996	0.0579677340805033	0.073690295347007	0.0424423082979501	0.0582531561230097	0.0740184141828674	0.0359721247153401	9.84998922585173	0.0262344023776945	1.0698651912387	0.434250535324712	0.514734550186728	0.39082179675761	0.461050252916484	0.543035447538419	0.416811014142054	0.459546785570828	0.541482731340176	0.4153633524261	0.00528470060727701	0.00541123450930983	0.00540773381205231
187	0.493409446652229	0.2	0.0363089000461885	0.0248553049057263	0.0477624951866506	0.282430816773279	0.494884276957496	0.371725613802163	0.61804294011283	8.28	5.34	11.58	0.0423842807246013	0.0564268733225395	0.0704694659204777	0.043077658809493	0.0573499786977382	0.0716222985859833	0.0434188631030489	0.05783144197174	0.0722268091928434	0.0363089000461885	9.90555546184777	-0.0482804459440565	1.01130630299026	0.434250535324712	0.514734550186728	0.39082179675761	0.461050252916484	0.543035447538419	0.416811014142054	0.459546785570828	0.541482731340176	0.4153633524261	0.00528470060727701	0.00541123450930983	0.00540773381205231
187	0.493409446652229	0.2	0.0363267398619586	0.0251121843846323	0.0475412953392849	0.213938767715735	0.44365491500573	0.310880559293319	0.576429270718142	8.02	5.29	11.6	0.0365145254966078	0.0521095585471698	0.0677045915977319	0.0371769007356112	0.0530548284316232	0.0689327561276351	0.0374490532425867	0.0533734667016005	0.0692744965911478	0.0363267398619586	9.76040950377598	-0.0124883394561436	1.03177848851526	0.434250535324712	0.514734550186728	0.39082179675761	0.461050252916484	0.543035447538419	0.416811014142054	0.459546785570828	0.541482731340176	0.4153633524261	0.00528470060727701	0.00541123450930983	0.00540773381205231
187	0.493409446652229	0.2	0.0363659034321421	0.0248839143204977	0.0478478925437865	0.216279482295054	0.391775321641692	0.275337121126954	0.508213522156429	8.13	5.07	12.89	0.0319226171678183	0.0454224753908138	0.0589223336138093	0.0324766051371351	0.0462107411138532	0.0599448770905713	0.0322627665669644	0.0458890316020939	0.0595123272963973	0.0363659034321421	9.88845154902842	0.0457081362461906	1.08818856577879	0.434250535324712	0.514734550186728	0.39082179675761	0.461050252916484	0.543035447538419	0.416811014142054	0.459546785570828	0.541482731340176	0.4153633524261	0.00528470060727701	0.00541123450930983	0.00540773381205231
187	0.493409446652229	0.2	0.0365420064616467	0.0252521316893604	0.0478318812339331	0.277534833900005	0.442912432861105	0.331340992668177	0.554483873054033	7.33	4.77	11.45	0.0423851250484112	0.0566573387166561	0.070929552384901	0.0433850243146623	0.0579939310080748	0.0726028377014872	0.0433385890705722	0.0578900527577843	0.072491755113801	0.0365420064616467	9.00470282448485	-0.0543681873377443	0.943413525002956	0.434250535324712	0.514734550186728	0.39082179675761	0.461050252916484	0.543035447538419	0.416811014142054	0.459546785570828	0.541482731340176	0.4153633524261	0.00528470060727701	0.00541123450930983	0.00540773381205231
187	0.493409446652229	0.2	0.0366609240209076	0.0253572556669464	0.0479645923748687	0.252501109422392	0.427649538255893	0.312768831193421	0.542530245318365	7.78	5.01	12.4	0.037798252386621	0.0516816369404209	0.0655650214942208	0.0385506012591142	0.0527103252745538	0.0668700492899933	0.0383725315114204	0.0524875298983771	0.0666053960311945	0.0366609240209076	9.70505655000636	0.0334254862240354	1.06321430104339	0.434250535324712	0.514734550186728	0.39082179675761	0.461050252916484	0.543035447538419	0.416811014142054	0.459546785570828	0.541482731340176	0.4153633524261	0.00528470060727701	0.00541123450930983	0.00540773381205231
187	0.493409446652229	0.2	0.0366859836169545	0.0251374583039413	0.0482345089299678	0.228978161047497	0.409372557315429	0.292088091096373	0.526657023534486	8.49	4.83	12.95	0.0325294352126213	0.0455912393792995	0.0586530435459776	0.0330169659492915	0.0462745322300672	0.0595320985108429	0.0325986784841468	0.0456711428603283	0.0587772056235735	0.0366859836169545	10.3108718409915	0.017688200115052	1.07529106103738	0.434250535324712	0.514734550186728	0.39082179675761	0.461050252916484	0.543035447538419	0.416811014142054	0.459546785570828	0.541482731340176	0.4153633524261	0.00528470060727701	0.00541123450930983	0.00540773381205231
187	0.493409446652229	0.2	0.036745034631164	0.0254121762405934	0.0480778930217346	0.291921381514058	0.496842582221671	0.376030029979729	0.617655134463613	8.09	5.61	11.55	0.0438159429856103	0.0578933184049734	0.0719706938243365	0.0445895615018133	0.058915488419601	0.0732414153373887	0.0451525401975588	0.0596404352494924	0.0741241703107336	0.036745034631164	9.79696793035113	0.0350135656222608	1.08089395072523	0.434250535324712	0.514734550186728	0.39082179675761	0.461050252916484	0.543035447538419	0.416811014142054	0.459546785570828	0.541482731340176	0.4153633524261	0.00528470060727701	0.00541123450930983	0.00540773381205231
187	0.493409446652229	0.2	0.0369206952501043	0.0254294296750046	0.048411960825204	0.335009837877817	0.507721846963996	0.396038057151402	0.61940563677659	8.26	5.11	12.52	0.0452411809839906	0.057999314846762	0.0707574487095335	0.0459863119302113	0.0589545747098326	0.071922837489454	0.0458353840730629	0.0587131625834444	0.0716518461312829	0.0369206952501043	9.85003680188091	0.0466899749260551	1.08177070542384	0.434250535324712	0.514734550186728	0.39082179675761	0.461050252916484	0.543035447538419	0.416811014142054	0.459546785570828	0.541482731340176	0.4153633524261	0.00528470060727701	0.00541123450930983	0.00540773381205231
187	0.493409446652229	0.2	0.0372916880318227	0.0258039942534391	0.0487793818102062	0.240169986733157	0.400419030447713	0.289220505511087	0.511617555384339	8.48	5.54	13.07	0.0322533934379243	0.0446540694140623	0.0570547453902004	0.0327392841823146	0.0453267737938175	0.0579142634053203	0.0327474418355391	0.0453667194923895	0.0578864335178877	0.0372916880318227	10.0996861615863	-0.0174444342431275	1.03821998646687	0.434250535324712	0.514734550186728	0.39082179675761	0.461050252916484	0.543035447538419	0.416811014142054	0.459546785570828	0.541482731340176	0.4153633524261	0.00528470060727701	0.00541123450930983	0.00540773381205231
187	0.493409446652229	0.2	0.0373458412090377	0.0257866564059118	0.0489050260121637	0.299116927309976	0.529526497780023	0.402972622331723	0.656080373228323	7.71	5.49	11.63	0.0491558107844713	0.0645932326112505	0.0800306544380297	0.050163196946216	0.0659169892055672	0.0816707814649184	0.050674918516097	0.0665565163917905	0.0824966441768996	0.0373458412090377	9.67887102565577	0.0366013881076368	1.07180201610355	0.434250535324712	0.514734550186728	0.39082179675761	0.461050252916484	0.543035447538419	0.416811014142054	0.459546785570828	0.541482731340176	0.4153633524261	0.00528470060727701	0.00541123450930983	0.00540773381205231
187	0.493409446652229	0.2	0.0378013644020365	0.0260664324019572	0.0495362964021157	0.274123287149058	0.461455594623533	0.344216125389735	0.578695063857331	7.45	4.87	12.2	0.0433516683905468	0.0581171782479153	0.0728826881052839	0.0443296047703217	0.0594281982157395	0.0745267916611574	0.0440678428248421	0.0591183595615804	0.074060622785748	0.0378013644020365	9.35008372367257	0.0789150989984552	1.10206583090343	0.434250535324712	0.514734550186728	0.39082179675761	0.461050252916484	0.543035447538419	0.416811014142054	0.459546785570828	0.541482731340176	0.4153633524261	0.00528470060727701	0.00541123450930983	0.00540773381205231
187	0.493409446652229	0.2	0.0378572905226616	0.0260080595360141	0.049706521509309	0.199409101465674	0.39572864011614	0.27193002678522	0.519527253447059	8.54	5.75	13.89	0.0301038389881634	0.0438088849763928	0.0575139309646223	0.0305446827846324	0.0444504269132754	0.0583561710419183	0.0304807330238612	0.0443507738490997	0.058242055123884	0.0378572905226616	10.4439891144127	0.0200827879878036	1.09027798122626	0.434250535324712	0.514734550186728	0.39082179675761	0.461050252916484	0.543035447538419	0.416811014142054	0.459546785570828	0.541482731340176	0.4153633524261	0.00528470060727701	0.00541123450930983	0.00540773381205231
187	0.493409446652229	0.2	0.0379427458390267	0.0261980977932583	0.049687393884795	0.281331629582715	0.49095040038737	0.368438559737544	0.613462241037196	8.17	4.91	12.25	0.042548632080663	0.0566967474056374	0.0708448627306118	0.0432769562162195	0.0576672512156023	0.0720575462149851	0.0430570759650773	0.0573564473452277	0.0716337161372194	0.0379427458390267	9.74211375802994	-0.010905020471337	1.01802631193199	0.434250535324712	0.514734550186728	0.39082179675761	0.461050252916484	0.543035447538419	0.416811014142054	0.459546785570828	0.541482731340176	0.4153633524261	0.00528470060727701	0.00541123450930983	0.00540773381205231
187	0.493409446652229	0.2	0.0379879195872492	0.0260272758158716	0.0499485633586267	0.265612076583341	0.470601823202337	0.348428068343888	0.592775578060787	8.66	5.41	13.55	0.0380823272621243	0.0514356169022975	0.0647889065424708	0.0386123406722901	0.052151475639888	0.0656906106074858	0.0384068793834025	0.0518684565852254	0.0653150067946058	0.0379879195872492	10.4643135599952	-0.030461263148581	1.04840968756787	0.434250535324712	0.514734550186728	0.39082179675761	0.461050252916484	0.543035447538419	0.416811014142054	0.459546785570828	0.541482731340176	0.4153633524261	0.00528470060727701	0.00541123450930983	0.00540773381205231
187	0.493409446652229	0.2	0.0380431231301089	0.0261660250537326	0.0499202212064853	0.26845271411191	0.492713502522544	0.365724173739784	0.619702831305305	7.18	4.48	10.83	0.0476909631273418	0.0642505559336232	0.0808101487399046	0.0488779424915608	0.0658496866500479	0.082821430808535	0.0487753915748839	0.0656832174205448	0.0826652363977624	0.0380431231301089	9.26111502261487	0.00122405229283296	0.998822621394476	0.434250535324712	0.514734550186728	0.39082179675761	0.461050252916484	0.543035447538419	0.416811014142054	0.459546785570828	0.541482731340176	0.4153633524261	0.00528470060727701	0.00541123450930983	0.00540773381205231
187	0.493409446652229	0.2	0.0382200627984162	0.0263550090959339	0.0500851165008986	0.273478120486522	0.453287878322647	0.337936543982086	0.568639212663207	8.25	5.26	12.19	0.0386577732685224	0.0518532261089093	0.0650486789492961	0.0392976609390789	0.0527115331778445	0.0661254054166101	0.0394082946076175	0.0527941631609564	0.0662128419132165	0.0382200627984162	9.96231313091348	-0.070343007082562	0.989062663264819	0.434250535324712	0.514734550186728	0.39082179675761	0.461050252916484	0.543035447538419	0.416811014142054	0.459546785570828	0.541482731340176	0.4153633524261	0.00528470060727701	0.00541123450930983	0.00540773381205231
187	0.493409446652229	0.2	0.0382719464003205	0.0262123059176517	0.0503315868829892	0.265698475658859	0.460881121768053	0.341257467730644	0.580504775805461	8.53	5.15	12.75	0.0378209011633033	0.0510785579883051	0.0643362148133069	0.0383771717267391	0.0518298224309201	0.065282473135101	0.0382027069839693	0.0516203844454139	0.0649789052718006	0.0382719464003205	9.90401842585944	-0.00636478770109241	1.04339012005073	0.434250535324712	0.514734550186728	0.39082179675761	0.461050252916484	0.543035447538419	0.416811014142054	0.459546785570828	0.541482731340176	0.4153633524261	0.00528470060727701	0.00541123450930983	0.00540773381205231
187	0.493409446652229	0.2	0.0384787718331662	0.02639617765405	0.0505613660122823	0.188478116591625	0.414030285546712	0.279896796123933	0.548163774969492	8.31	5.25	12.94	0.0317932062536323	0.0470292995344198	0.0622653928152074	0.03230622169443	0.047788164703242	0.0632701077120539	0.0321901809906991	0.0476215835570543	0.0629697588180977	0.0384787718331662	10.1567446311225	-0.0383085964272563	1.02573070662187	0.434250535324712	0.514734550186728	0.39082179675761	0.461050252916484	0.543035447538419	0.416811014142054	0.459546785570828	0.541482731340176	0.4153633524261	0.00528470060727701	0.00541123450930983	0.00540773381205231
187	0.493409446652229	0.2	0.038515453064992	0.0265873757043064	0.0504435304256775	0.235045151815686	0.412792391678251	0.29652460703365	0.529060176322852	7.95	4.73	12.9	0.035120256811217	0.0488909670953933	0.0626616773795697	0.0357752909189881	0.0498028411509147	0.0638303913828414	0.0352536849467071	0.0490616313975499	0.062890818327822	0.038515453064992	9.80174563192269	-0.0192026616375915	1.01681057164596	0.434250535324712	0.514734550186728	0.39082179675761	0.461050252916484	0.543035447538419	0.416811014142054	0.459546785570828	0.541482731340176	0.4153633524261	0.00528470060727701	0.00541123450930983	0.00540773381205231
187	0.493409446652229	0.2	0.0387177579975539	0.0267072119963872	0.0507283039987207	0.200956814567016	0.428538912738192	0.295122431590097	0.561955393886287	7.87	5.48	11.48	0.0353070448967144	0.0512683585267134	0.0672296721567123	0.0359874969715167	0.0522564236857564	0.068525350399996	0.0363894872628406	0.0527708265964974	0.0692695702352907	0.0387177579975539	9.8166187935508	0.00267694215064445	1.05374847546991	0.434250535324712	0.514734550186728	0.39082179675761	0.461050252916484	0.543035447538419	0.416811014142054	0.459546785570828	0.541482731340176	0.4153633524261	0.00528470060727701	0.00541123450930983	0.00540773381205231
187	0.493409446652229	0.2	0.0388722662917604	0.0268627616341404	0.0508817709493805	0.335120135645634	0.543793227476136	0.424204406336267	0.663382048616004	7.11	4.88	9.94	0.0558599054088597	0.0716075500279367	0.0873551946470137	0.0572876574641227	0.0734378042322075	0.0895879510002923	0.0580146706285632	0.0743514877139386	0.0907708106689514	0.0388722662917604	8.93865629196423	-0.0240043554671262	0.960876616143884	0.434250535324712	0.514734550186728	0.39082179675761	0.461050252916484	0.543035447538419	0.416811014142054	0.459546785570828	0.541482731340176	0.4153633524261	0.00528470060727701	0.00541123450930983	0.00540773381205231
187	0.493409446652229	0.2	0.0391721157970585	0.0270431768246046	0.0513010547695124	0.213394642396987	0.39750466943048	0.278349087938791	0.51666025092217	8.9	5.64	13.28	0.029651793979618	0.0423451237119938	0.0550384534443696	0.0300221141064766	0.0428739703509408	0.055725826595405	0.0300476642150018	0.0428944631120643	0.0557641163207682	0.0391721157970585	10.2104579196444	-0.0518502600112459	1.01435632612242	0.434250535324712	0.514734550186728	0.39082179675761	0.461050252916484	0.543035447538419	0.416811014142054	0.459546785570828	0.541482731340176	0.4153633524261	0.00528470060727701	0.00541123450930983	0.00540773381205231
187	0.493409446652229	0.2	0.0392796835501517	0.0268660210009123	0.0516933460993911	0.242025544329376	0.444293018565316	0.321534501733953	0.56705153539668	7.76	5.01	12.48	0.0389936346155485	0.0538809973260971	0.0687683600366457	0.0397783610718562	0.0549653241530498	0.0701522872342434	0.0395792350709395	0.0546738979067462	0.0698253834946979	0.0392796835501517	9.87346607181043	0.00465606815424385	1.03400401309563	0.434250535324712	0.514734550186728	0.39082179675761	0.461050252916484	0.543035447538419	0.416811014142054	0.459546785570828	0.541482731340176	0.4153633524261	0.00528470060727701	0.00541123450930983	0.00540773381205231
187	0.493409446652229	0.2	0.0393518475437672	0.0271430870761635	0.0515606080113708	0.194720677169677	0.396348518560811	0.270505264687711	0.522191772433912	8.08	5	12.18	0.0315473035881319	0.0462235995893809	0.06089989559063	0.0321059613175118	0.0470421535782576	0.0619783458390035	0.0320241483636835	0.0469044224747656	0.0617785315960745	0.0393518475437672	9.72450199258975	-0.0999684866696604	0.938115653358739	0.434250535324712	0.514734550186728	0.39082179675761	0.461050252916484	0.543035447538419	0.416811014142054	0.459546785570828	0.541482731340176	0.4153633524261	0.00528470060727701	0.00541123450930983	0.00540773381205231
187	0.493409446652229	0.2	0.0394833085834258	0.027120287216701	0.0518463299501506	0.289103611623448	0.473217863605593	0.357360674530252	0.589075052680935	7.85	5.35	11.61	0.0428364694692407	0.0567241557658418	0.0706118420624429	0.043667237132847	0.0578242603015218	0.0719812834701965	0.0440056978563751	0.0583067209456259	0.0725747568868076	0.0394833085834258	9.39907892884695	0.0242427189375663	1.05420916343016	0.434250535324712	0.514734550186728	0.39082179675761	0.461050252916484	0.543035447538419	0.416811014142054	0.459546785570828	0.541482731340176	0.4153633524261	0.00528470060727701	0.00541123450930983	0.00540773381205231
187	0.493409446652229	0.2	0.0395415803708275	0.027075154356083	0.052008006385572	0.296538924206755	0.536326236804667	0.407354755910897	0.665297717698436	8.26	4.94	12.31	0.0465336475300324	0.0612665390607003	0.0759994305913682	0.0473000484876371	0.062275588140185	0.077251127792733	0.0470675480912975	0.0619573128186855	0.0768419086308824	0.0395415803708275	9.53232004380861	0.0382768757574082	1.07188253560002	0.434250535324712	0.514734550186728	0.39082179675761	0.461050252916484	0.543035447538419	0.416811014142054	0.459546785570828	0.541482731340176	0.4153633524261	0.00528470060727701	0.00541123450930983	0.00540773381205231
187	0.493409446652229	0.2	0.0395581931870715	0.0272050506439598	0.0519113357301833	0.211256317514938	0.429694441701134	0.300063614685622	0.559325268716647	6.64	4.57	10.33	0.0421142662024219	0.0603080987425356	0.0785019312826493	0.0433825761778734	0.0621243327680325	0.0808660893581915	0.0435731042838598	0.0624070352524314	0.0811777041838922	0.0395581931870715	8.68810082048788	0.0206984403308135	0.99865477731908	0.434250535324712	0.514734550186728	0.39082179675761	0.461050252916484	0.543035447538419	0.416811014142054	0.459546785570828	0.541482731340176	0.4153633524261	0.00528470060727701	0.00541123450930983	0.00540773381205231
187	0.493409446652229	0.2	0.0396485257500132	0.0271035900101669	0.0521934614898595	0.2915180307576	0.518735689894612	0.392476417875096	0.644994961914129	8.03	5.04	11.84	0.0460877501555235	0.0609141333944412	0.0757405166333588	0.0469231362724451	0.0620182623916326	0.07711338851082	0.0469388469180514	0.0620628841399871	0.077184920134641	0.0396485257500132	9.46233398205633	-0.0185333837445276	1.00740224531696	0.434250535324712	0.514734550186728	0.39082179675761	0.461050252916484	0.543035447538419	0.416811014142054	0.459546785570828	0.541482731340176	0.4153633524261	0.00528470060727701	0.00541123450930983	0.00540773381205231
187	0.493409446652229	0.2	0.0400250342750987	0.0275503067681356	0.0524997617820619	0.269946667081555	0.490588525429786	0.364626058733846	0.616550992125726	7.7	5.55	11.25	0.044508415318917	0.0598841397028686	0.0752598640868201	0.0454224803750449	0.06111397453582	0.0768054686965951	0.0460144321209605	0.0619067390980376	0.0778257835601366	0.0400250342750987	9.68052128887545	0.0420766850863673	1.08155353054085	0.434250535324712	0.514734550186728	0.39082179675761	0.461050252916484	0.543035447538419	0.416811014142054	0.459546785570828	0.541482731340176	0.4153633524261	0.00528470060727701	0.00541123450930983	0.00540773381205231
187	0.493409446652229	0.2	0.040108910130936	0.0277253535309021	0.0524924667309699	0.23761292688048	0.410132327930722	0.295432651005205	0.52483200485624	8.9	5.11	13	0.0314548911567931	0.0436670344020836	0.0558791776473742	0.0318468101773476	0.044211113263081	0.0565754163488144	0.0315963032733293	0.0438577715911265	0.0561491027754671	0.040108910130936	9.99301155614167	0.0318815513831665	1.07937107343845	0.434250535324712	0.514734550186728	0.39082179675761	0.461050252916484	0.543035447538419	0.416811014142054	0.459546785570828	0.541482731340176	0.4153633524261	0.00528470060727701	0.00541123450930983	0.00540773381205231
187	0.493409446652229	0.2	0.0402902479512682	0.0278894251842681	0.0526910707182683	0.231787967048226	0.432057641104784	0.309250884578355	0.554864397631214	8.57	5.5	12.88	0.034148710698491	0.0477095204150386	0.0612703301315861	0.0346438413507376	0.0484012726211478	0.062158703891558	0.034715929226796	0.0484420820339805	0.0622516318810936	0.0402902479512682	9.9896059988689	-0.0176874225394418	1.03504096889533	0.434250535324712	0.514734550186728	0.39082179675761	0.461050252916484	0.543035447538419	0.416811014142054	0.459546785570828	0.541482731340176	0.4153633524261	0.00528470060727701	0.00541123450930983	0.00540773381205231
187	0.493409446652229	0.2	0.0403352738585842	0.0277826653170328	0.0528878824001356	0.272002122591674	0.493876670243676	0.367727940148015	0.620025400339338	8.17	5.46	12.18	0.0424440918090593	0.0570044982867975	0.0715649047645358	0.0431692818402292	0.0579784640881014	0.0727876463359737	0.0433974180870296	0.0582893173627837	0.0731575022609054	0.0403352738585842	9.91690826607097	-0.0397550333102023	1.00953236264179	0.434250535324712	0.514734550186728	0.39082179675761	0.461050252916484	0.543035447538419	0.416811014142054	0.459546785570828	0.541482731340176	0.4153633524261	0.00528470060727701	0.00541123450930983	0.00540773381205231
187	0.493409446652229	0.2	0.0403911798603663	0.0278446679975089	0.0529376917232237	0.229734369033084	0.438774415373895	0.313334996930066	0.564213833817725	8.16	5.27	12.96	0.0362356248271932	0.0507420660157158	0.0652485072042383	0.0368589169222008	0.0516148846515964	0.0663708523809919	0.0367240201580282	0.0514234866807091	0.0661446510251596	0.0403911798603663	9.91928309278511	-0.00447071004121566	1.04883921144858	0.434250535324712	0.514734550186728	0.39082179675761	0.461050252916484	0.543035447538419	0.416811014142054	0.459546785570828	0.541482731340176	0.4153633524261	0.00528470060727701	0.00541123450930983	0.00540773381205231
187	0.493409446652229	0.2	0.0405314676974639	0.0280650281552744	0.0529979072396534	0.283461520571046	0.482204569496581	0.362505855164253	0.601903283828909	8.61	5.56	12.28	0.0398325372670254	0.0529851620633812	0.0661377868597369	0.0403989103421795	0.0537385504045305	0.0670781904668816	0.0406332097983019	0.0540118330536645	0.0675179185603666	0.0405314676974639	10.1528714954993	0.0407928422913489	1.0963547747474	0.434250535324712	0.514734550186728	0.39082179675761	0.461050252916484	0.543035447538419	0.416811014142054	0.459546785570828	0.541482731340176	0.4153633524261	0.00528470060727701	0.00541123450930983	0.00540773381205231
187	0.493409446652229	0.2	0.0406475226264651	0.0278140786642599	0.0534809665886703	0.223730339243901	0.500320249420485	0.354815420126069	0.645825078714901	8.1	5.69	11.45	0.041315838366918	0.0582588844346398	0.0752019305023617	0.0420436160217549	0.0592851135023091	0.0765266109828633	0.0426716405065294	0.0600934027554103	0.0775821740069658	0.0406475226264651	9.61306654112164	0.0188021752256687	1.06425486246697	0.434250535324712	0.514734550186728	0.39082179675761	0.461050252916484	0.543035447538419	0.416811014142054	0.459546785570828	0.541482731340176	0.4153633524261	0.00528470060727701	0.00541123450930983	0.00540773381205231
187	0.493409446652229	0.2	0.0407920040952364	0.0279688333233042	0.0536151748671686	0.189758941334255	0.415106199397478	0.281184583736472	0.549027815058484	7.41	4.89	11.31	0.0356046606460734	0.0525623245955764	0.0695199885450795	0.0364204914748629	0.0537667164942713	0.0711129415136798	0.036485295420016	0.0538697014393758	0.0712728017013204	0.0407920040952364	9.02197279961184	-0.0213565474934529	0.984404495389204	0.434250535324712	0.514734550186728	0.39082179675761	0.461050252916484	0.543035447538419	0.416811014142054	0.459546785570828	0.541482731340176	0.4153633524261	0.00528470060727701	0.00541123450930983	0.00540773381205231
187	0.493409446652229	0.2	0.0410625720800105	0.0282902306378374	0.0538349135221836	0.231820223990225	0.446765249895293	0.319789548277507	0.573740951513079	7.12	4.91	11.78	0.0420519399106262	0.0587490915320643	0.0754462431535025	0.0431227394117984	0.0602450628960621	0.0773673863803259	0.0430623286199868	0.0601543586864466	0.0772457772482235	0.0410625720800105	9.41972755572823	0.00506098045611267	1.01985606405388	0.434250535324712	0.514734550186728	0.39082179675761	0.461050252916484	0.543035447538419	0.416811014142054	0.459546785570828	0.541482731340176	0.4153633524261	0.00528470060727701	0.00541123450930983	0.00540773381205231
187	0.493409446652229	0.2	0.0411844492956283	0.0281809888051739	0.0541879097860828	0.280271233449328	0.509773849884729	0.382230393158331	0.637317306611127	7.26	5.06	12.07	0.049330832084262	0.0657916498523824	0.0822524676205028	0.0505240059807596	0.0673829645716898	0.08424192316262	0.0504803770665221	0.0672832743083087	0.0841199516448114	0.0411844492956283	9.26786283025585	-0.0096206561094301	1.00608505587744	0.434250535324712	0.514734550186728	0.39082179675761	0.461050252916484	0.543035447538419	0.416811014142054	0.459546785570828	0.541482731340176	0.4153633524261	0.00528470060727701	0.00541123450930983	0.00540773381205231
187	0.493409446652229	0.2	0.0412426460893026	0.0283947526247652	0.0540905395538401	0.27023915704569	0.509315020214952	0.378641351218764	0.639988689211141	8.23	5.06	12.08	0.0433987878251586	0.0583762297153447	0.0733536716055309	0.0441221773293066	0.059349269608485	0.0745763618876635	0.0440662480786731	0.0592692275209969	0.0745079235945698	0.0412426460893026	9.40479470446281	-0.0485734881192771	0.979504117726756	0.434250535324712	0.514734550186728	0.39082179675761	0.461050252916484	0.543035447538419	0.416811014142054	0.459546785570828	0.541482731340176	0.4153633524261	0.00528470060727701	0.00541123450930983	0.00540773381205231
187	0.493409446652229	0.2	0.0414416850471742	0.0285528956733438	0.0543304744210046	0.208121990164999	0.410930283610562	0.285782326174907	0.536078241046218	8.23	4.96	12.29	0.0327757901825148	0.047128753326117	0.0614817164697193	0.0333233134657454	0.0479160444825464	0.0625087754993475	0.0331754109395775	0.0476863560371699	0.0622309865044153	0.0414416850471742	9.60766004100129	-0.114328861664158	0.921031506318079	0.434250535324712	0.514734550186728	0.39082179675761	0.461050252916484	0.543035447538419	0.416811014142054	0.459546785570828	0.541482731340176	0.4153633524261	0.00528470060727701	0.00541123450930983	0.00540773381205231
187	0.493409446652229	0.2	0.041533805134032	0.0286967355740229	0.0543708746940412	0.300155233078027	0.507380490220325	0.386419000927029	0.628341979513621	7.65	4.9	11.92	0.0475018887994751	0.0623714971770251	0.0772411055545751	0.0484987685716273	0.063680432157634	0.0788620957436407	0.0483235707636596	0.0634845232355019	0.0786029562131875	0.041533805134032	9.19958217092811	0.0393992307618839	1.048125691677	0.434250535324712	0.514734550186728	0.39082179675761	0.461050252916484	0.543035447538419	0.416811014142054	0.459546785570828	0.541482731340176	0.4153633524261	0.00528470060727701	0.00541123450930983	0.00540773381205231
187	0.493409446652229	0.2	0.0415979200097085	0.0284566469221721	0.054739193097245	0.205483701312971	0.427400464104321	0.296185560306664	0.558615367901978	8.09	5.04	12.24	0.0345289720955621	0.0498258547223186	0.0651227373490751	0.0351396290061742	0.0507070423356983	0.0662744556652223	0.0350555264042668	0.0505833639107152	0.0661114867583074	0.0415979200097085	9.37895676723907	0.0154181767679527	1.05118268652746	0.434250535324712	0.514734550186728	0.39082179675761	0.461050252916484	0.543035447538419	0.416811014142054	0.459546785570828	0.541482731340176	0.4153633524261	0.00528470060727701	0.00541123450930983	0.00540773381205231
187	0.493409446652229	0.2	0.0421713040952529	0.0289504306827462	0.0553921775077596	0.274963232277291	0.519948662049584	0.388126439469021	0.651770884630148	9.27	5.95	12.95	0.0397503240674538	0.053251017485913	0.0667517109043722	0.0401626757499893	0.0538034191875893	0.0674441626251892	0.0404534832254953	0.0542086433950913	0.0679154674796107	0.0421713040952529	10.5707733719725	0.00806889735362689	1.09666306515581	0.434250535324712	0.514734550186728	0.39082179675761	0.461050252916484	0.543035447538419	0.416811014142054	0.459546785570828	0.541482731340176	0.4153633524261	0.00528470060727701	0.00541123450930983	0.00540773381205231
187	0.493409446652229	0.2	0.0421853618204218	0.0288287636507821	0.0555419599900615	0.242581928701762	0.45827150761166	0.331842442358167	0.584700572865154	7.92	5.25	11.39	0.0394425868766166	0.0544698671562382	0.0694971474358598	0.0401868381073287	0.0554976715899223	0.0708085050725158	0.0405195523408468	0.0559509163996722	0.07134965889294	0.0421853618204218	9.43214571120047	-0.0240573450437248	1.01004022157688	0.434250535324712	0.514734550186728	0.39082179675761	0.461050252916484	0.543035447538419	0.416811014142054	0.459546785570828	0.541482731340176	0.4153633524261	0.00528470060727701	0.00541123450930983	0.00540773381205231
187	0.493409446652229	0.2	0.0428470797537025	0.029390933910682	0.0563032255967231	0.198285160989117	0.413697758642292	0.283820389310129	0.543575127974456	8.86	6.06	13.24	0.030339079976835	0.0442223668855984	0.0581056537943618	0.0307237365683591	0.0447830439044246	0.0588423512404901	0.0309444584691331	0.0451204844348009	0.0591941018964623	0.0428470797537025	9.98167012461666	-0.0961363005287168	0.970771479424149	0.434250535324712	0.514734550186728	0.39082179675761	0.461050252916484	0.543035447538419	0.416811014142054	0.459546785570828	0.541482731340176	0.4153633524261	0.00528470060727701	0.00541123450930983	0.00540773381205231
187	0.493409446652229	0.2	0.04309499341768	0.0295089378318694	0.0566810490034907	0.233390966551217	0.468924983477579	0.336236332628181	0.601613634326976	8.19	4.9	12.59	0.0387280483681131	0.0540112643365602	0.0692944803050074	0.0393848994694594	0.0549273280154568	0.0704697565614541	0.0390530765415092	0.0544992500857916	0.0698637776181594	0.04309499341768	9.77042428237503	0.00454537074733714	1.05090084900874	0.434250535324712	0.514734550186728	0.39082179675761	0.461050252916484	0.543035447538419	0.416811014142054	0.459546785570828	0.541482731340176	0.4153633524261	0.00528470060727701	0.00541123450930983	0.00540773381205231
187	0.493409446652229	0.2	0.0433219263656557	0.029714365086866	0.0569294876444453	0.246849006739442	0.487856585475002	0.354810234458105	0.620902936491899	8.05	5.73	12.34	0.0415566078657953	0.0571394589231456	0.0727223099804958	0.0423032933567072	0.0581661357172249	0.0740289780777426	0.042678011235454	0.0586338856853558	0.0746784049544886	0.0433219263656557	9.7229593547801	-0.0245920913353438	1.01970055992573	0.434250535324712	0.514734550186728	0.39082179675761	0.461050252916484	0.543035447538419	0.416811014142054	0.459546785570828	0.541482731340176	0.4153633524261	0.00528470060727701	0.00541123450930983	0.00540773381205231
187	0.493409446652229	0.2	0.0434844089536395	0.0298816390819818	0.0570871788252971	0.323113775467584	0.586128985666634	0.453676912174162	0.718581059159106	8.25	6.01	12.12	0.0519303765083455	0.0670915757256744	0.0822527749430034	0.052791896302917	0.0682046183112096	0.0836173403195022	0.053546096986431	0.0690979423104652	0.0847250625752658	0.0434844089536395	9.78365611535473	0.0779476498492	1.1317233094591	0.434250535324712	0.514734550186728	0.39082179675761	0.461050252916484	0.543035447538419	0.416811014142054	0.459546785570828	0.541482731340176	0.4153633524261	0.00528470060727701	0.00541123450930983	0.00540773381205231
187	0.493409446652229	0.2	0.0435449332803872	0.0299274829970414	0.057162383563733	0.20356159731822	0.428522123857796	0.29618341854689	0.560860829168702	7.94	5.25	12.56	0.0351269368599102	0.0508221211763897	0.0665173054928693	0.0357849963531239	0.0517742104359445	0.0677634245187651	0.0357257559164978	0.0517187232427659	0.0676435203213259	0.0435449332803872	9.74989830803637	-0.0130229435553946	1.02940835650078	0.434250535324712	0.514734550186728	0.39082179675761	0.461050252916484	0.543035447538419	0.416811014142054	0.459546785570828	0.541482731340176	0.4153633524261	0.00528470060727701	0.00541123450930983	0.00540773381205231
187	0.493409446652229	0.2	0.0437022039414349	0.03009145446761	0.0573129534152599	0.246059859885241	0.470680396754703	0.342045258032085	0.59931553547732	8.66	5.62	13.81	0.0373858884274747	0.0514458376043915	0.0655057867813083	0.0379062760487646	0.052161930712842	0.0664175853769195	0.0377772352563944	0.051972053127622	0.0661960492692307	0.0437022039414349	10.208338041007	-0.0527429960214413	1.01847137883305	0.434250535324712	0.514734550186728	0.39082179675761	0.461050252916484	0.543035447538419	0.416811014142054	0.459546785570828	0.541482731340176	0.4153633524261	0.00528470060727701	0.00541123450930983	0.00540773381205231
187	0.493409446652229	0.2	0.0439628328806703	0.0301369564590755	0.0577887093022651	0.220677687027592	0.431369936776118	0.304804628862798	0.557935244689438	7.82	5.17	11.94	0.0366970541849521	0.0519349263254074	0.0671727984658626	0.0374187973902857	0.0529563619972176	0.0684939266041495	0.0374794347798971	0.0530420497900194	0.0686671789977436	0.0439628328806703	9.32071514380526	0.0190359949935439	1.04957409053657	0.434250535324712	0.514734550186728	0.39082179675761	0.461050252916484	0.543035447538419	0.416811014142054	0.459546785570828	0.541482731340176	0.4153633524261	0.00528470060727701	0.00541123450930983	0.00540773381205231
187	0.493409446652229	0.2	0.0440310253130368	0.030435616380004	0.0576264342460696	0.253276446064655	0.472937432283559	0.346151323182368	0.599723541384751	6.86	5.01	12.39	0.0471018970956337	0.0643540809357453	0.0816062647758569	0.0484143554475539	0.0661472582006181	0.0838801609536822	0.0481906296554621	0.0658286711364781	0.0835110294353236	0.0440310253130368	9.11650142527351	-0.0393342728334128	0.967613868181043	0.434250535324712	0.514734550186728	0.39082179675761	0.461050252916484	0.543035447538419	0.416811014142054	0.459546785570828	0.541482731340176	0.4153633524261	0.00528470060727701	0.00541123450930983	0.00540773381205231
187	0.493409446652229	0.2	0.0443887729259182	0.0306923977643799	0.0580851480874566	0.279508347335165	0.506372941079466	0.379440381532535	0.633305500626397	7.62	4.83	12.13	0.0468143183677005	0.0624749110274926	0.0781355036872848	0.0478077161410257	0.0638006258871202	0.0797935356332148	0.0475337639225081	0.0633815294618102	0.0793168902870349	0.0443887729259182	9.12868800344343	0.0294572402628273	1.0401985272578	0.434250535324712	0.514734550186728	0.39082179675761	0.461050252916484	0.543035447538419	0.416811014142054	0.459546785570828	0.541482731340176	0.4153633524261	0.00528470060727701	0.00541123450930983	0.00540773381205231
187	0.493409446652229	0.2	0.0445796177607756	0.0306832493683469	0.0584759861532043	0.225400432671662	0.448836877338525	0.318929071928032	0.578744682749019	8.97	5.3	12.91	0.0337040854670063	0.0474326043189173	0.0611611231708284	0.0341102854955641	0.0480042598010926	0.0618982341066211	0.0340078330676163	0.0478747708972493	0.0617155310913625	0.0445796177607756	9.87404939212575	-0.00789896393720467	1.04659336126544	0.434250535324712	0.514734550186728	0.39082179675761	0.461050252916484	0.543035447538419	0.416811014142054	0.459546785570828	0.541482731340176	0.4153633524261	0.00528470060727701	0.00541123450930983	0.00540773381205231
187	0.493409446652229	0.2	0.0454059523480691	0.0313361844061618	0.0594757202899764	0.22694454434624	0.46126227144587	0.328345786954236	0.594178755937504	7.59	4.8	11.56	0.0406133284032889	0.057053864720028	0.0734944010367671	0.0414817760687032	0.0582738655810006	0.0750659550932979	0.0413793530600385	0.0582171523980379	0.0749336020470331	0.0454059523480691	8.96391110774695	-0.00324804524477999	1.00399410261275	0.434250535324712	0.514734550186728	0.39082179675761	0.461050252916484	0.543035447538419	0.416811014142054	0.459546785570828	0.541482731340176	0.4153633524261	0.00528470060727701	0.00541123450930983	0.00540773381205231
187	0.493409446652229	0.2	0.0454999346969033	0.0314596231543928	0.0595402462394138	0.294988518049421	0.533472098913141	0.404708617335439	0.662235580490843	7.71	5.3	12.09	0.0493460156715327	0.0650461132421954	0.0807462108128582	0.0503559314540342	0.0663773472934091	0.0823987631327841	0.0505385186463673	0.066590352109316	0.0826536077859741	0.0454999346969033	9.26693918274732	0.000867969511455757	1.02803435174521	0.434250535324712	0.514734550186728	0.39082179675761	0.461050252916484	0.543035447538419	0.416811014142054	0.459546785570828	0.541482731340176	0.4153633524261	0.00528470060727701	0.00541123450930983	0.00540773381205231
187	0.493409446652229	0.2	0.0456454854977054	0.0315274345874212	0.0597635364079896	0.28939738802439	0.505258437540049	0.381645156917416	0.628871718162681	8.47	5.27	12.16	0.0426146791833821	0.0564173967105397	0.0702201142376974	0.0432597917568118	0.0572714585661159	0.07128312537542	0.0433617817223372	0.0573781794754154	0.071489358667395	0.0456454854977054	9.48556822970048	0.0196338601127936	1.05079155095085	0.434250535324712	0.514734550186728	0.39082179675761	0.461050252916484	0.543035447538419	0.416811014142054	0.459546785570828	0.541482731340176	0.4153633524261	0.00528470060727701	0.00541123450930983	0.00540773381205231
187	0.493409446652229	0.2	0.0457827687338951	0.0313791713459678	0.0601863661218223	0.243571179580377	0.475413090817848	0.344607085877504	0.606219095758192	7.64	5.18	12.05	0.0424003785010416	0.0584947199901519	0.0745890614792623	0.0432926565302457	0.0597256890361093	0.0761587215419729	0.043360646743574	0.0598208145458655	0.0762788287851377	0.0457827687338951	9.09498610095521	0.00715437989189242	1.02937378148482	0.434250535324712	0.514734550186728	0.39082179675761	0.461050252916484	0.543035447538419	0.416811014142054	0.459546785570828	0.541482731340176	0.4153633524261	0.00528470060727701	0.00541123450930983	0.00540773381205231
187	0.493409446652229	0.2	0.0459390988076	0.0316786789857103	0.0601995186294897	0.234081367597432	0.469933515315209	0.337215531490393	0.602651499140026	7.12	4.54	11.01	0.0443365109345064	0.0617860403646842	0.0792355697948619	0.0454650071056707	0.0633586789984717	0.0812523508912726	0.0453705987841874	0.0632135058499715	0.0809450976786511	0.0459390988076	8.74087704577278	0.0734814168543325	1.0587077405598	0.434250535324712	0.514734550186728	0.39082179675761	0.461050252916484	0.543035447538419	0.416811014142054	0.459546785570828	0.541482731340176	0.4153633524261	0.00528470060727701	0.00541123450930983	0.00540773381205231
187	0.493409446652229	0.2	0.0467717889982313	0.0322688449442498	0.0612747330522127	0.240790914777243	0.53246306557363	0.384846329090727	0.680079802056533	8.48	5.61	11.94	0.0429192872735731	0.0593819754703558	0.0758446636671384	0.0435659647416509	0.0602767010817541	0.0769874374218572	0.0440051002397312	0.0608910712522637	0.0776989351434549	0.0467717889982313	9.76320765354082	-0.0186903362350177	1.03386927588914	0.434250535324712	0.514734550186728	0.39082179675761	0.461050252916484	0.543035447538419	0.416811014142054	0.459546785570828	0.541482731340176	0.4153633524261	0.00528470060727701	0.00541123450930983	0.00540773381205231
187	0.493409446652229	0.2	0.047664196791104	0.0328189936585387	0.0625093999236693	0.238090018811192	0.455443571812475	0.328239423323064	0.582647720301886	7.68	5.04	11.64	0.0401716814429107	0.0557395997618016	0.0713075180806926	0.0410033641194234	0.0568935882893548	0.0727838124592863	0.0411194686549615	0.0570025890593115	0.0729240855312081	0.047664196791104	9.10213582933787	0.0360350646906923	1.04901415961383	0.434250535324712	0.514734550186728	0.39082179675761	0.461050252916484	0.543035447538419	0.416811014142054	0.459546785570828	0.541482731340176	0.4153633524261	0.00528470060727701	0.00541123450930983	0.00540773381205231
187	0.493409446652229	0.21	0.0219005961756771	0.0152824581981879	0.0285187341531662	0.36619993463472	0.525231266023882	0.417348259494065	0.633114272553699	7.46	4.81	12.43	0.0525171347686352	0.0660926230192397	0.0796681112698443	0.0536988702124561	0.0675798327754654	0.0814607953384746	0.0532061286703748	0.0669696284844822	0.0807491728085194	0.0219005961756771	10.3137252140693	-0.0122002796450295	1.01064910501082	0.434250535324712	0.514734550186728	0.39082179675761	0.461050252916484	0.543035447538419	0.416811014142054	0.459546785570828	0.541482731340176	0.4153633524261	0.00528470060727701	0.00541123450930983	0.00540773381205231
187	0.493409446652229	0.21	0.027128486682648	0.0190138562095477	0.0352431171557483	0.35973737280048	0.537737215794624	0.425731070130589	0.649743361458658	8.1	5.2	12.18	0.0495418081366426	0.062575827422363	0.0756098467080833	0.0504125743140512	0.0636756846155534	0.0769387949170557	0.0504840358790715	0.0637608183588099	0.0770285982162759	0.027128486682648	10.3320016447682	-0.0476084109226223	0.997968008114787	0.434250535324712	0.514734550186728	0.39082179675761	0.461050252916484	0.543035447538419	0.416811014142054	0.459546785570828	0.541482731340176	0.4153633524261	0.00528470060727701	0.00541123450930983	0.00540773381205231
187	0.493409446652229	0.21	0.027156237063986	0.0189995466619786	0.0353129274659933	0.340522340306472	0.488891335252599	0.382666750744802	0.595115919760396	8.26	5.32	12.42	0.043734762002954	0.0558751084356373	0.0680154548683206	0.0444563276223355	0.0567969736837813	0.069137619745227	0.0444946314105073	0.0568380351590426	0.0691923020854621	0.027156237063986	10.4980180187928	0.0313618413655719	1.06968764704671	0.434250535324712	0.514734550186728	0.39082179675761	0.461050252916484	0.543035447538419	0.416811014142054	0.459546785570828	0.541482731340176	0.4153633524261	0.00528470060727701	0.00541123450930983	0.00540773381205231
187	0.493409446652229	0.21	0.0273168571502525	0.0190985094960134	0.0355352048044916	0.26510558499297	0.421741861482024	0.312110399158566	0.531373323805483	8.19	5.25	13.18	0.0359763672771193	0.0486133757340936	0.0612503841910679	0.0365881712238094	0.049440081079493	0.0622919909351767	0.0363735882811283	0.0491180549810792	0.0619069207157808	0.0273168571502525	10.7596023660216	-0.00363119065277415	1.05734135041443	0.434250535324712	0.514734550186728	0.39082179675761	0.461050252916484	0.543035447538419	0.416811014142054	0.459546785570828	0.541482731340176	0.4153633524261	0.00528470060727701	0.00541123450930983	0.00540773381205231
187	0.493409446652229	0.21	0.0277678693396506	0.0192846646160563	0.036251074063245	0.258553944378107	0.453426711764468	0.333543944693362	0.573309478835574	8.08	5.53	11.92	0.0389295230368829	0.0529216191809469	0.0669137153250108	0.0396207511909616	0.0538612893922321	0.0681018275935026	0.0399611492384775	0.0542944204626309	0.0686479886821151	0.0277678693396506	11.3324009954847	0.0760612577016008	1.15345176907907	0.434250535324712	0.514734550186728	0.39082179675761	0.461050252916484	0.543035447538419	0.416811014142054	0.459546785570828	0.541482731340176	0.4153633524261	0.00528470060727701	0.00541123450930983	0.00540773381205231
187	0.493409446652229	0.21	0.0290360743853944	0.0203571022052648	0.037715046565524	0.279872957931783	0.473004847253582	0.354543915614812	0.591465778892352	8.18	5.33	12.56	0.0408959974596264	0.054560251014685	0.0682245045697436	0.0415931610941672	0.0554903523757389	0.0693875436573107	0.0416164614636486	0.0555010437958119	0.0693096988739735	0.0290360743853944	10.6533054848411	0.0333968577620378	1.09661288316687	0.434250535324712	0.514734550186728	0.39082179675761	0.461050252916484	0.543035447538419	0.416811014142054	0.459546785570828	0.541482731340176	0.4153633524261	0.00528470060727701	0.00541123450930983	0.00540773381205231
187	0.493409446652229	0.21	0.0293131042840314	0.0203748300442623	0.0382513785238004	0.234990615574421	0.386328931962703	0.277498383745923	0.495159480179482	7.59	4.91	12.34	0.0343385720715935	0.047805625728218	0.0612726793848424	0.0350737860404767	0.048829179175732	0.0625845723109872	0.0348739217322191	0.0485416214900625	0.0622028518719162	0.0293131042840314	9.99847405097448	0.0212325755380865	1.05708210894654	0.434250535324712	0.514734550186728	0.39082179675761	0.461050252916484	0.543035447538419	0.416811014142054	0.459546785570828	0.541482731340176	0.4153633524261	0.00528470060727701	0.00541123450930983	0.00540773381205231
187	0.493409446652229	0.21	0.0299341926921834	0.0208535931035216	0.0390147922808451	0.341065697567487	0.565101952599798	0.442466989064911	0.687736916134685	8.05	5.43	13.36	0.0517810300742576	0.0661327554953463	0.0804844809164351	0.0527088619309173	0.0673177469338958	0.0819266319368744	0.0524807560034631	0.0670141441069461	0.0815423947513877	0.0299341926921834	10.7786646287365	-0.0460689603810987	1.01547301434942	0.434250535324712	0.514734550186728	0.39082179675761	0.461050252916484	0.543035447538419	0.416811014142054	0.459546785570828	0.541482731340176	0.4153633524261	0.00528470060727701	0.00541123450930983	0.00540773381205231
187	0.493409446652229	0.21	0.0300974256506138	0.0209769583628649	0.0392178929383628	0.244589202694933	0.372811776633026	0.270518276820263	0.475105276445788	8.17	5.01	12.48	0.0312396656949419	0.0430526003863732	0.0548655350778045	0.0317743628149079	0.0437894873191092	0.0558046118233104	0.0316209013078606	0.0435589572267249	0.055520757302439	0.0300974256506138	10.2578171512376	-0.0288055071666038	1.0099468782182	0.434250535324712	0.514734550186728	0.39082179675761	0.461050252916484	0.543035447538419	0.416811014142054	0.459546785570828	0.541482731340176	0.4153633524261	0.00528470060727701	0.00541123450930983	0.00540773381205231
187	0.493409446652229	0.21	0.0315849969073489	0.0219445282759005	0.0412254655387972	0.266748219256558	0.42681935395365	0.316333833860147	0.537304874047154	9.07	5.61	13.21	0.0330762640342435	0.0446287691519511	0.0561812742696588	0.0334558682299719	0.0451409572274465	0.0568260462249211	0.0334674052600177	0.045142341117433	0.0568028333478862	0.0315849969073489	10.8465979043615	-0.0407617557806082	1.04216376166476	0.434250535324712	0.514734550186728	0.39082179675761	0.461050252916484	0.543035447538419	0.416811014142054	0.459546785570828	0.541482731340176	0.4153633524261	0.00528470060727701	0.00541123450930983	0.00540773381205231
187	0.493409446652229	0.21	0.0317858036148073	0.0222879768435252	0.0412836303860894	0.310695652439348	0.492980063719819	0.378335691926445	0.607624435513192	8.81	5.64	13.13	0.0406752624494034	0.0530007977096321	0.0653263329698608	0.0412038761017776	0.0536895933945004	0.0661753106872232	0.0412779781391947	0.0537886168696845	0.0662946597886385	0.0317858036148073	10.7808487715942	0.0174995320016375	1.09497890213444	0.434250535324712	0.514734550186728	0.39082179675761	0.461050252916484	0.543035447538419	0.416811014142054	0.459546785570828	0.541482731340176	0.4153633524261	0.00528470060727701	0.00541123450930983	0.00540773381205231
187	0.493409446652229	0.21	0.0319141858409916	0.0222018804016772	0.041626491280306	0.312167512668229	0.461330110169931	0.354413605362133	0.568246614977729	7.71	5.06	12.08	0.0432420186717513	0.056286905852347	0.0693317930329427	0.0441288178444111	0.0574412271138113	0.0707536363832115	0.0440953378583088	0.0574321541575045	0.0706482356190688	0.0319141858409916	10.0846210256005	0.0331261909585624	1.05769057465313	0.434250535324712	0.514734550186728	0.39082179675761	0.461050252916484	0.543035447538419	0.416811014142054	0.459546785570828	0.541482731340176	0.4153633524261	0.00528470060727701	0.00541123450930983	0.00540773381205231
187	0.493409446652229	0.21	0.0323084836978982	0.0224049028773261	0.0422120645184703	0.316556080482802	0.474966473032351	0.366004607979598	0.583928338085103	8.44	5.12	12.52	0.0409737356117246	0.0531718734304724	0.0653700112492202	0.0416001132347018	0.0539847275964736	0.0663693419582454	0.0414315712882229	0.0538017984655425	0.0661508917918532	0.0323084836978982	9.93572857780159	-0.0773980765463453	0.969690287968171	0.434250535324712	0.514734550186728	0.39082179675761	0.461050252916484	0.543035447538419	0.416811014142054	0.459546785570828	0.541482731340176	0.4153633524261	0.00528470060727701	0.00541123450930983	0.00540773381205231
187	0.493409446652229	0.21	0.0324850572240346	0.0226602415705489	0.0423098728775204	0.284924186116399	0.463100882047163	0.348556852774665	0.57764491131966	8.38	5.15	12.23	0.0392806723017796	0.052189230667973	0.0650977890341663	0.0398963342506148	0.0530072137008091	0.0661180931510034	0.0398987015829751	0.0530165379947192	0.0660679890892902	0.0324850572240346	10.2114309530648	0.082840968326202	1.13990840320436	0.434250535324712	0.514734550186728	0.39082179675761	0.461050252916484	0.543035447538419	0.416811014142054	0.459546785570828	0.541482731340176	0.4153633524261	0.00528470060727701	0.00541123450930983	0.00540773381205231
187	0.493409446652229	0.21	0.0326577001527927	0.0227433572706584	0.0425720430349271	0.348601648633051	0.534564492196593	0.420475385775469	0.648653598617717	8.18	5.33	13.3	0.0484693433490855	0.0616207054943805	0.0747720676396754	0.0492937159281999	0.0626687580654539	0.076043800202708	0.0490343867896335	0.06236012780937	0.0756571313553157	0.0326577001527927	10.4032714359386	-0.0324475423568078	1.02163762512102	0.434250535324712	0.514734550186728	0.39082179675761	0.461050252916484	0.543035447538419	0.416811014142054	0.459546785570828	0.541482731340176	0.4153633524261	0.00528470060727701	0.00541123450930983	0.00540773381205231
187	0.493409446652229	0.21	0.0328136635173751	0.0229625945509107	0.0426647324838396	0.263615195737397	0.453130747923608	0.334887545599807	0.57137395024741	8.87	5.1	13.84	0.0357706366589435	0.0484006513707151	0.0610306660824867	0.0362226557794646	0.0490122708974748	0.0618018860154851	0.0357014604145721	0.0483299468747192	0.0609335774109997	0.0328136635173751	10.6737475142106	0.0475746947142986	1.11642403161895	0.434250535324712	0.514734550186728	0.39082179675761	0.461050252916484	0.543035447538419	0.416811014142054	0.459546785570828	0.541482731340176	0.4153633524261	0.00528470060727701	0.00541123450930983	0.00540773381205231
187	0.493409446652229	0.21	0.0328467807030906	0.0229074868138119	0.0427860745923693	0.259485521306732	0.454205751458281	0.334408100351847	0.574003402564716	8.19	5.08	12.37	0.0385308714782946	0.0523340894425933	0.0661373074068919	0.0391851785409377	0.0532227940844952	0.0672604096280527	0.039063765013077	0.0530589542040616	0.0670895348397187	0.0328467807030906	10.1654095952626	0.0519123702046435	1.10584935257427	0.434250535324712	0.514734550186728	0.39082179675761	0.461050252916484	0.543035447538419	0.416811014142054	0.459546785570828	0.541482731340176	0.4153633524261	0.00528470060727701	0.00541123450930983	0.00540773381205231
187	0.493409446652229	0.21	0.0328580304447877	0.0228797206309159	0.0428363402586594	0.263037298908002	0.430977399572615	0.318347410012284	0.543607389132946	8.59	6.08	12.29	0.0350528538405583	0.0474544077340533	0.0598559616275483	0.0355553876131625	0.0481347358652168	0.060714084117271	0.0360179311529111	0.0488058422948484	0.061534597715761	0.0328580304447877	10.4949916539789	0.00954871429504902	1.08480976985415	0.434250535324712	0.514734550186728	0.39082179675761	0.461050252916484	0.543035447538419	0.416811014142054	0.459546785570828	0.541482731340176	0.4153633524261	0.00528470060727701	0.00541123450930983	0.00540773381205231
187	0.493409446652229	0.21	0.0328684039012015	0.0228633818471771	0.0428734259552259	0.28004110723596	0.472537356527458	0.354242852944553	0.590831860110363	8.25	5.13	11.54	0.0405504667522346	0.0540917345425025	0.0676330023327704	0.041223305519459	0.0549892585145195	0.06875521150958	0.0414262873089321	0.0552299858754736	0.0690284383800491	0.0328684039012015	9.66248694840948	-0.0270090717786069	1.00661191584648	0.434250535324712	0.514734550186728	0.39082179675761	0.461050252916484	0.543035447538419	0.416811014142054	0.459546785570828	0.541482731340176	0.4153633524261	0.00528470060727701	0.00541123450930983	0.00540773381205231
187	0.493409446652229	0.21	0.0329018278878028	0.0230259818301696	0.042777673945436	0.275823337282669	0.48679306707323	0.363642446669183	0.609943687477278	7.73	5.57	12.75	0.0442220925333959	0.0591982818670005	0.0741744712006051	0.0451197524123189	0.0603999419307583	0.0756801314491976	0.0452594873558795	0.060556977633314	0.0760621971168347	0.0329018278878028	10.2766531247086	-0.0409496485040567	1.00951793006733	0.434250535324712	0.514734550186728	0.39082179675761	0.461050252916484	0.543035447538419	0.416811014142054	0.459546785570828	0.541482731340176	0.4153633524261	0.00528470060727701	0.00541123450930983	0.00540773381205231
187	0.493409446652229	0.21	0.0329539902638511	0.023066236791463	0.0428417437362393	0.249207326426505	0.457564872258311	0.333565996571168	0.581563747945454	8.34	5.4	12.57	0.0377823821270199	0.0518274974945659	0.0658726128621118	0.0383857621416958	0.0526551762813018	0.0669245904209078	0.0384381509451543	0.0526989565063559	0.0670047979147055	0.0329539902638511	10.0286819650713	0.0111537892636127	1.05751190936549	0.434250535324712	0.514734550186728	0.39082179675761	0.461050252916484	0.543035447538419	0.416811014142054	0.459546785570828	0.541482731340176	0.4153633524261	0.00528470060727701	0.00541123450930983	0.00540773381205231
187	0.493409446652229	0.21	0.0335210932099407	0.023297739172292	0.0437444472475893	0.223426856469927	0.444257711185431	0.314944191590952	0.573571230779909	8.38	5.71	12.47	0.0355074155690098	0.0500864711652976	0.0646655267615855	0.0360647968053567	0.0508727085969719	0.065680620388587	0.0363381542785702	0.0512445669406296	0.0661364453451402	0.0335210932099407	10.1128234146087	-0.0440285735161538	1.01109598654932	0.434250535324712	0.514734550186728	0.39082179675761	0.461050252916484	0.543035447538419	0.416811014142054	0.459546785570828	0.541482731340176	0.4153633524261	0.00528470060727701	0.00541123450930983	0.00540773381205231
187	0.493409446652229	0.21	0.0335295356831678	0.0233812713489946	0.0436778000173411	0.301897811206397	0.461830610445095	0.352183373015943	0.571477847874247	8.27	5.81	13	0.0402205787097042	0.0527426785054865	0.0652647783012688	0.0408823754139268	0.0536105161131632	0.0663386568123996	0.0411091839772492	0.0538705288207474	0.0666429397673574	0.0335295356831678	10.6253005259991	0.0930748264458974	1.17283577436884	0.434250535324712	0.514734550186728	0.39082179675761	0.461050252916484	0.543035447538419	0.416811014142054	0.459546785570828	0.541482731340176	0.4153633524261	0.00528470060727701	0.00541123450930983	0.00540773381205231
187	0.493409446652229	0.21	0.0337442173825453	0.0236476804459782	0.0438407543191123	0.293162327412443	0.449404223438706	0.340453937411815	0.558354509465596	8.21	5.21	12.92	0.0391403647463018	0.0516658592866931	0.0641913538270844	0.0397998318927743	0.0525363656556216	0.065272899418469	0.0396267479316512	0.0523062134915135	0.0649879055144169	0.0337442173825453	10.3263627845319	-0.122632276418207	0.928524877170606	0.434250535324712	0.514734550186728	0.39082179675761	0.461050252916484	0.543035447538419	0.416811014142054	0.459546785570828	0.541482731340176	0.4153633524261	0.00528470060727701	0.00541123450930983	0.00540773381205231
187	0.493409446652229	0.21	0.0337847589844118	0.0234663974032775	0.044103120565546	0.286802549561035	0.454137076622753	0.342325747859121	0.565948405386385	7.73	4.63	13.24	0.0416447907749214	0.0552469209732718	0.0688490511716222	0.0424910837168443	0.0563696323235425	0.0702481809302407	0.0416830565898742	0.0552308300186269	0.0688835274830048	0.0337847589844118	10.2113004406867	0.0524086419853	1.08654492460363	0.434250535324712	0.514734550186728	0.39082179675761	0.461050252916484	0.543035447538419	0.416811014142054	0.459546785570828	0.541482731340176	0.4153633524261	0.00528470060727701	0.00541123450930983	0.00540773381205231
187	0.493409446652229	0.21	0.0339125308119862	0.0234932659411367	0.0443317956828357	0.219018640298751	0.413259121099334	0.291419734408263	0.535098507790405	8.7	5.57	13.18	0.0317128569212699	0.04497165370576	0.05823045049025	0.0321464384444551	0.0455865108964037	0.0590265833483523	0.0321391096831206	0.045599981527835	0.0590409821067738	0.0339125308119862	10.6054426527889	0.0028060036625372	1.0762642637214	0.434250535324712	0.514734550186728	0.39082179675761	0.461050252916484	0.543035447538419	0.416811014142054	0.459546785570828	0.541482731340176	0.4153633524261	0.00528470060727701	0.00541123450930983	0.00540773381205231
187	0.493409446652229	0.21	0.034102946802045	0.0238875101706066	0.0443183834334833	0.28463321236332	0.4909298689383	0.369415813010344	0.612443924866255	8.96	5.8	12.29	0.0390700596333048	0.0519215977759262	0.0647731359185477	0.03954259606961	0.0525495683244891	0.0655565405793681	0.0399505530188266	0.0530829268348045	0.0661700945761311	0.034102946802045	10.5511898267567	-0.0457153203109764	1.04060173348413	0.434250535324712	0.514734550186728	0.39082179675761	0.461050252916484	0.543035447538419	0.416811014142054	0.459546785570828	0.541482731340176	0.4153633524261	0.00528470060727701	0.00541123450930983	0.00540773381205231
187	0.493409446652229	0.21	0.0344509219049747	0.0238983085142294	0.0450035352957201	0.295869963442076	0.473007822416854	0.359080004099637	0.586935640734071	8.5	5.66	11.75	0.0399229856402092	0.0525896298497724	0.0652562740593357	0.0405174619566826	0.0533727198150255	0.0662279776733685	0.0410018936646901	0.0539736098160005	0.0669345110201901	0.0344509219049747	10.3145650879148	0.0439046675925875	1.10787001884066	0.434250535324712	0.514734550186728	0.39082179675761	0.461050252916484	0.543035447538419	0.416811014142054	0.459546785570828	0.541482731340176	0.4153633524261	0.00528470060727701	0.00541123450930983	0.00540773381205231
187	0.493409446652229	0.21	0.0345712562987181	0.0240046588412798	0.0451378537561564	0.266111524666936	0.449442289622075	0.33291099049566	0.565973588748491	8.3	4.7	12.03	0.0378594028849024	0.0511116100161823	0.0643638171474623	0.0384729145446784	0.0519398737051313	0.0654068328655841	0.0381712366432876	0.0515245143001152	0.0649250757235098	0.0345712562987181	9.76709335948613	0.0473707602587786	1.06868434166477	0.434250535324712	0.514734550186728	0.39082179675761	0.461050252916484	0.543035447538419	0.416811014142054	0.459546785570828	0.541482731340176	0.4153633524261	0.00528470060727701	0.00541123450930983	0.00540773381205231
187	0.493409446652229	0.21	0.0346957709935906	0.0243126938614437	0.0450788481257375	0.263830947236468	0.472588001706328	0.349335976864864	0.595840026547792	7.83	5.56	12.01	0.0419813069813206	0.0567930682472965	0.0716048295132724	0.0428021596876477	0.0579035325735299	0.0730049054594121	0.0431442494081031	0.0584262228912847	0.0736077450859963	0.0346957709935906	9.68249247068749	0.0699968047124191	1.11245285395594	0.434250535324712	0.514734550186728	0.39082179675761	0.461050252916484	0.543035447538419	0.416811014142054	0.459546785570828	0.541482731340176	0.4153633524261	0.00528470060727701	0.00541123450930983	0.00540773381205231
187	0.493409446652229	0.21	0.0348065880559138	0.0242223859305337	0.0453907901812938	0.274192617894284	0.437415216808195	0.326302910988171	0.548527522628218	7.81	4.84	11.81	0.0393173589503795	0.05270566247026	0.0660939659901405	0.0400926433424158	0.0537449458447281	0.0673972483470405	0.0399817541637534	0.0535695159983781	0.0671783532770188	0.0348065880559138	9.66864518375159	-0.0363141933362595	0.975016161147702	0.434250535324712	0.514734550186728	0.39082179675761	0.461050252916484	0.543035447538419	0.416811014142054	0.459546785570828	0.541482731340176	0.4153633524261	0.00528470060727701	0.00541123450930983	0.00540773381205231
187	0.493409446652229	0.21	0.0349110716197219	0.0242161042734327	0.0456060389660111	0.269018340617448	0.43334237120142	0.321815655659992	0.544869086742849	8.08	4.71	12.42	0.0375479698389754	0.050560393808224	0.0635728177774727	0.0382138993206123	0.0514571042558052	0.064700309190998	0.0378178212028967	0.0508747404980851	0.0640024738657141	0.0349110716197219	9.89964620157813	0.0262276660481986	1.06050890911547	0.434250535324712	0.514734550186728	0.39082179675761	0.461050252916484	0.543035447538419	0.416811014142054	0.459546785570828	0.541482731340176	0.4153633524261	0.00528470060727701	0.00541123450930983	0.00540773381205231
187	0.493409446652229	0.21	0.0349214476379056	0.0243008132435617	0.0455420820322495	0.276143441425634	0.462282185417515	0.345426052658629	0.579138318176401	7.37	4.96	12.47	0.0439250645515702	0.0587847230375895	0.0736443815236088	0.0449438939552572	0.0601482180017909	0.0753525420483247	0.0446757489689409	0.0598157747343293	0.0748692288647405	0.0349214476379056	9.99776685757413	-0.0782166068193006	0.948975813298234	0.434250535324712	0.514734550186728	0.39082179675761	0.461050252916484	0.543035447538419	0.416811014142054	0.459546785570828	0.541482731340176	0.4153633524261	0.00528470060727701	0.00541123450930983	0.00540773381205231
187	0.493409446652229	0.21	0.0352898666560572	0.0247246055138046	0.0458551277983098	0.216877073774244	0.411978653779342	0.289751324490152	0.534205983068533	8.06	5.7	13.12	0.0338801547911383	0.0481719991625554	0.0624638435339725	0.0344854808036911	0.0490326730393286	0.0635798652749661	0.0345939445837985	0.0491553021709933	0.0637347109221081	0.0352898666560572	10.4798024338746	-0.0609122275266532	1.00989682582381	0.434250535324712	0.514734550186728	0.39082179675761	0.461050252916484	0.543035447538419	0.416811014142054	0.459546785570828	0.541482731340176	0.4153633524261	0.00528470060727701	0.00541123450930983	0.00540773381205231
187	0.493409446652229	0.21	0.035645934622019	0.0248502941187287	0.0464415751253093	0.309503153069058	0.463452052870025	0.355373733495588	0.571530372244462	7.8	4.99	12.15	0.042880109303985	0.0559210566542044	0.0689620040044238	0.0437294059766857	0.0570286463530466	0.0703278867294076	0.0436233618648383	0.0568709426369281	0.0701557881744632	0.035645934622019	9.61035190054004	0.05475338977963	1.0732620948773	0.434250535324712	0.514734550186728	0.39082179675761	0.461050252916484	0.543035447538419	0.416811014142054	0.459546785570828	0.541482731340176	0.4153633524261	0.00528470060727701	0.00541123450930983	0.00540773381205231
187	0.493409446652229	0.21	0.0356968265990544	0.0250183839342762	0.0463752692638325	0.291857895391549	0.477426817941233	0.361317584592279	0.593536051290187	8.62	5.45	12.57	0.0396749971175052	0.0524245385040218	0.0651740798905384	0.0402376008029488	0.0531679346152475	0.0660982684275462	0.0403181834503524	0.0532790511253665	0.066268786979541	0.0356968265990544	10.3889655590732	0.0315447724323992	1.10761905769521	0.434250535324712	0.514734550186728	0.39082179675761	0.461050252916484	0.543035447538419	0.416811014142054	0.459546785570828	0.541482731340176	0.4153633524261	0.00528470060727701	0.00541123450930983	0.00540773381205231
187	0.493409446652229	0.21	0.0357605746517568	0.024945102130234	0.0465760471732796	0.258506167387986	0.43454758344555	0.319642003829145	0.549453163061956	7.8	5.06	12.59	0.0385415213138982	0.0523965084332966	0.0662514955526951	0.0393031853356218	0.0534319770390257	0.0675607687424296	0.039142020687075	0.0531575866169987	0.067222639866696	0.0357605746517568	9.75606723876295	0.0130568641948412	1.03052145036669	0.434250535324712	0.514734550186728	0.39082179675761	0.461050252916484	0.543035447538419	0.416811014142054	0.459546785570828	0.541482731340176	0.4153633524261	0.00528470060727701	0.00541123450930983	0.00540773381205231
187	0.493409446652229	0.21	0.0358205811584947	0.0248211708520115	0.046819991464978	0.307006346688518	0.501724088588015	0.384033599943569	0.61941457723246	7.45	4.86	12.31	0.048345734828717	0.06316171227627	0.077977689723823	0.0494349699830668	0.0645847531642404	0.079734536345414	0.0491128832238247	0.0641150540913316	0.0791835541773294	0.0358205811584947	9.46910297086026	0.0198262389952098	1.03207603036467	0.434250535324712	0.514734550186728	0.39082179675761	0.461050252916484	0.543035447538419	0.416811014142054	0.459546785570828	0.541482731340176	0.4153633524261	0.00528470060727701	0.00541123450930983	0.00540773381205231
187	0.493409446652229	0.21	0.0358535897733883	0.0249885756553621	0.0467186038914145	0.26841223775549	0.479337958319798	0.355783237725486	0.60289267891411	8.06	4.99	12.52	0.0416345256338851	0.0560931668409801	0.0705518080480751	0.0423804224679782	0.0570980952008913	0.0718157679338045	0.0421061945908605	0.056792702165035	0.0713582811901634	0.0358535897733883	10.4142509283018	0.0210883447557322	1.06677552717797	0.434250535324712	0.514734550186728	0.39082179675761	0.461050252916484	0.543035447538419	0.416811014142054	0.459546785570828	0.541482731340176	0.4153633524261	0.00528470060727701	0.00541123450930983	0.00540773381205231
187	0.493409446652229	0.21	0.0363406944897076	0.0254152233650085	0.0472661656144067	0.336675661709765	0.583355805106809	0.455513059086633	0.711198551126985	8.16	4.9	11.14	0.0526781843796645	0.0674626644557288	0.0822471445317932	0.053584329012852	0.0686231245599819	0.0836619201071118	0.0537762883414075	0.0688483724252883	0.0839441600002316	0.0363406944897076	9.59120229702455	0.0247823853534335	1.05568811401856	0.434250535324712	0.514734550186728	0.39082179675761	0.461050252916484	0.543035447538419	0.416811014142054	0.459546785570828	0.541482731340176	0.4153633524261	0.00528470060727701	0.00541123450930983	0.00540773381205231
187	0.493409446652229	0.21	0.0366053901310078	0.0256223347634742	0.0475884454985415	0.276163751931538	0.447848734075112	0.334646854142175	0.561050614008049	8.46	5.69	13.52	0.037369789665777	0.0500109676434045	0.062652145621032	0.0379356747614968	0.0507682761930387	0.0636008776245807	0.0379141546633733	0.0507716501537288	0.0636082764168987	0.0366053901310078	10.6762538005589	-0.0277342791240897	1.04520359662504	0.434250535324712	0.514734550186728	0.39082179675761	0.461050252916484	0.543035447538419	0.416811014142054	0.459546785570828	0.541482731340176	0.4153633524261	0.00528470060727701	0.00541123450930983	0.00540773381205231
187	0.493409446652229	0.21	0.0366213416463852	0.0254529719828155	0.0477897113099548	0.312626557991203	0.493974059113757	0.379614349515034	0.60833376871248	7.91	4.79	11.63	0.0452069224007146	0.0588256133806586	0.0724443043606026	0.0460652754244924	0.0599425472580259	0.0738198190915594	0.0459363132492769	0.0598054624221463	0.0736018958589547	0.0366213416463852	9.67045008955864	0.0688061823247504	1.09141791075826	0.434250535324712	0.514734550186728	0.39082179675761	0.461050252916484	0.543035447538419	0.416811014142054	0.459546785570828	0.541482731340176	0.4153633524261	0.00528470060727701	0.00541123450930983	0.00540773381205231
187	0.493409446652229	0.21	0.0366317764986976	0.0253889540575228	0.0478745989398724	0.227076100503278	0.437131779141581	0.311215901649277	0.563047656633884	8.05	5.5	12.02	0.0364366425104075	0.0511786649785965	0.0659206874467854	0.0370904796003878	0.0520970401930286	0.0671036007856694	0.0373464551451483	0.0524414600859017	0.0675967791682238	0.0366317764986976	9.83640931707071	-0.068292818261541	0.981343712583982	0.434250535324712	0.514734550186728	0.39082179675761	0.461050252916484	0.543035447538419	0.416811014142054	0.459546785570828	0.541482731340176	0.4153633524261	0.00528470060727701	0.00541123450930983	0.00540773381205231
187	0.493409446652229	0.21	0.0366476471984854	0.0255116209027289	0.047783673494242	0.249458045615521	0.424789931326787	0.309750055329637	0.539829807323936	7.73	4.82	12.07	0.0376751226245886	0.0516675057100336	0.0656598887954787	0.0384403176400691	0.0527168909562498	0.0669934642724305	0.0382226669680314	0.0523994950664927	0.0665947044167476	0.0366476471984854	9.66268582008797	-0.0401529846718739	0.978215894417731	0.434250535324712	0.514734550186728	0.39082179675761	0.461050252916484	0.543035447538419	0.416811014142054	0.459546785570828	0.541482731340176	0.4153633524261	0.00528470060727701	0.00541123450930983	0.00540773381205231
187	0.493409446652229	0.21	0.0366510748384361	0.0255255584352928	0.0477765912415794	0.224180009803201	0.386947402896888	0.27455953337861	0.499335272415166	7.7	4.75	11.94	0.0335204443711695	0.0472416627962703	0.0609628812213712	0.0342092371468952	0.0482124051792481	0.0622155732116009	0.0340112292224071	0.0479208172519336	0.0618217485971399	0.0366510748384361	9.52241679218266	0.00595737669361738	1.02557311423855	0.434250535324712	0.514734550186728	0.39082179675761	0.461050252916484	0.543035447538419	0.416811014142054	0.459546785570828	0.541482731340176	0.4153633524261	0.00528470060727701	0.00541123450930983	0.00540773381205231
187	0.493409446652229	0.21	0.0370344138315176	0.0258036995498633	0.048265128113172	0.248927060172566	0.458491423894251	0.334148326732479	0.582834521056023	8.47	5.71	12.82	0.0373082034670953	0.0511913122469703	0.0650744210268453	0.0378728144704246	0.0519660259957842	0.0660592375211437	0.0380074588746519	0.052229938581695	0.0663880724696137	0.0370344138315176	10.2428116102625	0.128735405871049	1.19083180881014	0.434250535324712	0.514734550186728	0.39082179675761	0.461050252916484	0.543035447538419	0.416811014142054	0.459546785570828	0.541482731340176	0.4153633524261	0.00528470060727701	0.00541123450930983	0.00540773381205231
187	0.493409446652229	0.21	0.0370501925567278	0.0257382719177632	0.0483621131956924	0.287565200659442	0.502148834566314	0.378746800504253	0.625550868628374	7.3	4.89	10.86	0.0485942225119155	0.0644270319076675	0.0802598413034194	0.0497503215246283	0.0659598072898069	0.0821692930549855	0.050054145813374	0.0663161200948983	0.0825460923060659	0.0370501925567278	9.27871509981289	-0.0167259325401323	0.984225904362819	0.434250535324712	0.514734550186728	0.39082179675761	0.461050252916484	0.543035447538419	0.416811014142054	0.459546785570828	0.541482731340176	0.4153633524261	0.00528470060727701	0.00541123450930983	0.00540773381205231
187	0.493409446652229	0.21	0.037123858634991	0.0260027271218887	0.0482449901480932	0.206533161991411	0.429613294775705	0.298141477095251	0.561085112456158	7.98	5.32	10.45	0.0351981455327165	0.0507195155120065	0.0662408854912964	0.0358476668675965	0.0516554570771438	0.0674632472866911	0.0364318493587332	0.052490618511365	0.0685571527200248	0.037123858634991	9.26684259501235	-0.0224789630843282	0.997585464387874	0.434250535324712	0.514734550186728	0.39082179675761	0.461050252916484	0.543035447538419	0.416811014142054	0.459546785570828	0.541482731340176	0.4153633524261	0.00528470060727701	0.00541123450930983	0.00540773381205231
187	0.493409446652229	0.21	0.037159420962456	0.0258584172464204	0.0484604246784916	0.301497215047161	0.562404297278243	0.428751974607558	0.696056619948928	8.32	5.38	11.69	0.0486448051924199	0.0638085632270757	0.0789723212617315	0.0494264070752377	0.0648338092520296	0.0802412114288215	0.0498032442192823	0.0653872278955759	0.0809192374052317	0.037159420962456	9.93957683281749	0.0587281119380029	1.09936793562842	0.434250535324712	0.514734550186728	0.39082179675761	0.461050252916484	0.543035447538419	0.416811014142054	0.459546785570828	0.541482731340176	0.4153633524261	0.00528470060727701	0.00541123450930983	0.00540773381205231
187	0.493409446652229	0.21	0.0371636926059137	0.0259154842317649	0.0484119009800625	0.219322405079975	0.414674539161925	0.292526305798684	0.536822772525165	7.57	5.58	11.37	0.0362810517591375	0.0514306854470863	0.066580319135035	0.0370632137566704	0.0525394495460666	0.0680156853354628	0.0375655710499735	0.0532054086988736	0.0688721406052586	0.0371636926059137	9.38194831842721	0.0501957745494155	1.07832458901366	0.434250535324712	0.514734550186728	0.39082179675761	0.461050252916484	0.543035447538419	0.416811014142054	0.459546785570828	0.541482731340176	0.4153633524261	0.00528470060727701	0.00541123450930983	0.00540773381205231
187	0.493409446652229	0.21	0.0372005971894764	0.0257931371571894	0.0486080572217634	0.26680523889774	0.430432210422582	0.319027712696139	0.541836708149024	8.72	5.28	12.47	0.034647426174631	0.0467463096160677	0.0588451930575044	0.0351172188732829	0.0473801539552075	0.059643089037132	0.0351349486791298	0.0473412669825848	0.0596352701515793	0.0372005971894764	9.85066323492967	-0.0256043259166118	1.02560156250334	0.434250535324712	0.514734550186728	0.39082179675761	0.461050252916484	0.543035447538419	0.416811014142054	0.459546785570828	0.541482731340176	0.4153633524261	0.00528470060727701	0.00541123450930983	0.00540773381205231
187	0.493409446652229	0.21	0.0372103247777496	0.0258042875296071	0.0486163620258922	0.302831188576928	0.542151724021514	0.413719211341827	0.670584236701201	8.2	4.93	11.71	0.0476024210867549	0.0623798314225712	0.0771572417583875	0.0484067945577517	0.0634339097735467	0.0784610249893416	0.0483732960606858	0.0633848464449871	0.0783945959607815	0.0372103247777496	9.95454706842119	0.119379942763705	1.15877964566919	0.434250535324712	0.514734550186728	0.39082179675761	0.461050252916484	0.543035447538419	0.416811014142054	0.459546785570828	0.541482731340176	0.4153633524261	0.00528470060727701	0.00541123450930983	0.00540773381205231
187	0.493409446652229	0.21	0.0377550746785143	0.0263311663867299	0.0491789829702987	0.285685404530023	0.478445811170304	0.360327030900394	0.596564591440214	7.91	4.89	12.12	0.0429088024608277	0.0569747341697273	0.0710406658786268	0.0437234425404638	0.0580564213602203	0.0723894001799767	0.0435039995943	0.0578592352444089	0.0720708103156815	0.0377550746785143	9.83909902793976	0.036716326381418	1.06941202675335	0.434250535324712	0.514734550186728	0.39082179675761	0.461050252916484	0.543035447538419	0.416811014142054	0.459546785570828	0.541482731340176	0.4153633524261	0.00528470060727701	0.00541123450930983	0.00540773381205231
187	0.493409446652229	0.21	0.0378452429671873	0.0262586089738008	0.0494318769605739	0.247319357099996	0.432273968104416	0.314534826977107	0.550013109231725	8.69	5.92	13.57	0.0342766719174818	0.0471073843414531	0.0599380967654245	0.0347480272933855	0.0477551811552034	0.0607623350170212	0.0348473320979791	0.0479190392999399	0.0609163883195377	0.0378452429671873	10.7038607779827	-0.0117814869882569	1.07650186565213	0.434250535324712	0.514734550186728	0.39082179675761	0.461050252916484	0.543035447538419	0.416811014142054	0.459546785570828	0.541482731340176	0.4153633524261	0.00528470060727701	0.00541123450930983	0.00540773381205231
187	0.493409446652229	0.21	0.03795463045374	0.02640420765245	0.04950505325503	0.198711528253788	0.370706874242416	0.254482018296901	0.486931730187931	8.21	5.18	12	0.0292554285621959	0.0426167182636102	0.0559780079650246	0.0297482778637733	0.0433346574928063	0.0569210371218392	0.029806819276982	0.0434324860792413	0.057036355410173	0.03795463045374	9.52505526975289	-0.0589130531545761	0.980242929168105	0.434250535324712	0.514734550186728	0.39082179675761	0.461050252916484	0.543035447538419	0.416811014142054	0.459546785570828	0.541482731340176	0.4153633524261	0.00528470060727701	0.00541123450930983	0.00540773381205231
187	0.493409446652229	0.21	0.0380275872498509	0.0263609461017935	0.0496942283979082	0.236094620005558	0.41796256067548	0.300581080470529	0.535344040880432	8.37	5.03	12.56	0.0339300102034398	0.0471801948618164	0.0604303795201931	0.0344650783251633	0.0479242152171272	0.0613833521090911	0.0342608726654362	0.0476802349810356	0.0610208525213237	0.0380275872498509	9.824016187456	-0.0214601705177574	1.01419592757583	0.434250535324712	0.514734550186728	0.39082179675761	0.461050252916484	0.543035447538419	0.416811014142054	0.459546785570828	0.541482731340176	0.4153633524261	0.00528470060727701	0.00541123450930983	0.00540773381205231
187	0.493409446652229	0.21	0.0381427334489289	0.0265734884526783	0.0497119784451795	0.265938963913129	0.458755608788876	0.339756982345969	0.577754235231783	8.38	4.77	12.23	0.0383156218175381	0.0517355266451306	0.0651554314727231	0.0389177132391	0.0525484983602017	0.0661792834813034	0.0386063170248431	0.0521067032015025	0.065635305912973	0.0381427334489289	9.82689925912575	-0.0300507114118931	1.00211302622383	0.434250535324712	0.514734550186728	0.39082179675761	0.461050252916484	0.543035447538419	0.416811014142054	0.459546785570828	0.541482731340176	0.4153633524261	0.00528470060727701	0.00541123450930983	0.00540773381205231
187	0.493409446652229	0.21	0.0381668509613497	0.0264355692992818	0.0498981326234176	0.301224671736207	0.540546035884154	0.412005040131869	0.669087031636439	8.61	5.88	12.32	0.0452798387247048	0.0594066454145295	0.0735334521043543	0.0459241359452971	0.060251956210754	0.0745797764762109	0.0464217501797407	0.060931580481541	0.0753140123141489	0.0381668509613497	10.197520939539	0.0323904581490429	1.09975333342537	0.434250535324712	0.514734550186728	0.39082179675761	0.461050252916484	0.543035447538419	0.416811014142054	0.459546785570828	0.541482731340176	0.4153633524261	0.00528470060727701	0.00541123450930983	0.00540773381205231
187	0.493409446652229	0.21	0.0383617890404253	0.026765314597133	0.0499582634837176	0.256944925844832	0.436450485388435	0.320569835640282	0.552331135136587	7.24	5.24	11.18	0.0414687306037735	0.0564589851827746	0.0714492397617757	0.0424782283377837	0.0578333995132037	0.0731885706886236	0.0428786553460668	0.05835699455832	0.073834337027684	0.0383617890404253	9.11298888888597	0.0757112642535095	1.09523333120978	0.434250535324712	0.514734550186728	0.39082179675761	0.461050252916484	0.543035447538419	0.416811014142054	0.459546785570828	0.541482731340176	0.4153633524261	0.00528470060727701	0.00541123450930983	0.00540773381205231
187	0.493409446652229	0.21	0.0384903783310538	0.0268823423527856	0.0500984143093221	0.234895403843852	0.452048385248457	0.324670648025913	0.579426122471002	8.77	5.23	13.93	0.0350392334436965	0.048786143727112	0.0625330540105274	0.0355020338387148	0.0494305141761575	0.0633589945136002	0.0350701137892882	0.0488178175359564	0.062600341147572	0.0384903783310538	10.5560557626863	-0.0131762367293759	1.05294165978441	0.434250535324712	0.514734550186728	0.39082179675761	0.461050252916484	0.543035447538419	0.416811014142054	0.459546785570828	0.541482731340176	0.4153633524261	0.00528470060727701	0.00541123450930983	0.00540773381205231
187	0.493409446652229	0.21	0.0386547376100539	0.0269960769183382	0.0503133983017697	0.226409854100125	0.416295140971588	0.296153210668153	0.536437071275024	7.94	4.89	12.37	0.0351432178123959	0.0493999399175847	0.0636566620227736	0.0358028067039027	0.0503271074804609	0.0648514082570191	0.0356191441278682	0.0499963421903999	0.0643757463638292	0.0386547376100539	9.49595012624829	-0.0140758286963009	1.0140484355607	0.434250535324712	0.514734550186728	0.39082179675761	0.461050252916484	0.543035447538419	0.416811014142054	0.459546785570828	0.541482731340176	0.4153633524261	0.00528470060727701	0.00541123450930983	0.00540773381205231
187	0.493409446652229	0.21	0.0388613435804443	0.0269821407377084	0.0507405464231802	0.225936384987324	0.432915880270316	0.307808129128246	0.558023631412385	7.63	5.02	11.12	0.0379046707625402	0.0533109179279818	0.0687171650934234	0.0387043954986404	0.0544356885410365	0.0701669815834326	0.038912330192011	0.0547447810232698	0.0705617803073794	0.0388613435804443	9.23717954647832	0.0642651056866522	1.07689213862361	0.434250535324712	0.514734550186728	0.39082179675761	0.461050252916484	0.543035447538419	0.416811014142054	0.459546785570828	0.541482731340176	0.4153633524261	0.00528470060727701	0.00541123450930983	0.00540773381205231
187	0.493409446652229	0.21	0.0392587241113642	0.0274956737714054	0.051021774451323	0.276531913637868	0.459479990259053	0.343444958796565	0.575515021721542	7.99	5.36	14.07	0.0404981823758951	0.0541807470658142	0.0678633117557332	0.0412425419186452	0.0551765931444711	0.069110644370297	0.0408007481703119	0.0545940146403474	0.0684023446987225	0.0392587241113642	10.2655214359289	-0.0278249341433583	1.0268735108555	0.434250535324712	0.514734550186728	0.39082179675761	0.461050252916484	0.543035447538419	0.416811014142054	0.459546785570828	0.541482731340176	0.4153633524261	0.00528470060727701	0.00541123450930983	0.00540773381205231
187	0.493409446652229	0.21	0.0393135628108381	0.0273247601670949	0.0513023654545813	0.269320120661593	0.466590381859504	0.346598899746431	0.586581863972576	8.84	5.21	13.95	0.0371545822234014	0.0500173852834791	0.0628801883435568	0.0376314384413456	0.0506593276698671	0.0636872168983885	0.0371573297099361	0.0500279779976929	0.0628687802384285	0.0393135628108381	10.6182649118281	-0.00334262410130884	1.07166497267314	0.434250535324712	0.514734550186728	0.39082179675761	0.461050252916484	0.543035447538419	0.416811014142054	0.459546785570828	0.541482731340176	0.4153633524261	0.00528470060727701	0.00541123450930983	0.00540773381205231
187	0.493409446652229	0.21	0.0394038081523659	0.0275140450877991	0.0512935712169328	0.262433354431779	0.48626735457823	0.358989837543107	0.613544871613353	8.23	5.56	13.06	0.0411475420768791	0.0557361360701967	0.0703247300635143	0.0418334754088745	0.0566652626133021	0.0714970498177298	0.0418387940207538	0.0566983057845808	0.0715087522747709	0.0394038081523659	10.2794538049206	0.00362214233283081	1.07194178179573	0.434250535324712	0.514734550186728	0.39082179675761	0.461050252916484	0.543035447538419	0.416811014142054	0.459546785570828	0.541482731340176	0.4153633524261	0.00528470060727701	0.00541123450930983	0.00540773381205231
187	0.493409446652229	0.21	0.039534019288964	0.0275612128985675	0.0515068256793605	0.293384220696955	0.522250253343611	0.395707461895669	0.648793044791553	8.91	6.01	12.67	0.042082885034377	0.055540517900135	0.0689981507658931	0.042604578118679	0.0562290425595871	0.0698535070004952	0.0430278712996966	0.0567813157958193	0.0705085315722943	0.039534019288964	9.90225603205123	-0.0232649248016377	1.03776434313213	0.434250535324712	0.514734550186728	0.39082179675761	0.461050252916484	0.543035447538419	0.416811014142054	0.459546785570828	0.541482731340176	0.4153633524261	0.00528470060727701	0.00541123450930983	0.00540773381205231
187	0.493409446652229	0.21	0.039560787646232	0.0274040097823856	0.0517175655100784	0.227620368043363	0.486703440356095	0.346725459894467	0.626681420817723	8.34	5.23	12.43	0.0392600704432442	0.0551099171060744	0.0709597637689046	0.03988629536872	0.0559889579061315	0.072091620443543	0.0398668031905125	0.0559709499871134	0.072024890204861	0.039560787646232	10.2448429072916	0.00744766428903435	1.06315504604479	0.434250535324712	0.514734550186728	0.39082179675761	0.461050252916484	0.543035447538419	0.416811014142054	0.459546785570828	0.541482731340176	0.4153633524261	0.00528470060727701	0.00541123450930983	0.00540773381205231
187	0.493409446652229	0.21	0.0396331998995186	0.0275948005874183	0.0516715992116189	0.240585710077462	0.424090770745599	0.306452467680593	0.541729073810606	6.9	4.55	12.09	0.0414483685423454	0.0573592071041564	0.0732700456659674	0.0425854166326029	0.0589327353078017	0.0752800539830005	0.0420709678615823	0.0582554300376556	0.0744007930287637	0.0396331998995186	9.09287425090317	-0.0134656142077421	0.983344482713641	0.434250535324712	0.514734550186728	0.39082179675761	0.461050252916484	0.543035447538419	0.416811014142054	0.459546785570828	0.541482731340176	0.4153633524261	0.00528470060727701	0.00541123450930983	0.00540773381205231
187	0.493409446652229	0.21	0.0396628520845983	0.0275181036379248	0.0518076005312718	0.261809035621639	0.414442931071732	0.305789800218462	0.523096061925002	7.69	4.69	11.76	0.0373950836869789	0.0506822924761784	0.0639695012653779	0.0381674291401517	0.051729067460773	0.0652907057813943	0.0379409578568544	0.0513988337657793	0.0649553273436944	0.0396628520845983	8.98962974983613	0.00252230283220801	1.00176123586936	0.434250535324712	0.514734550186728	0.39082179675761	0.461050252916484	0.543035447538419	0.416811014142054	0.459546785570828	0.541482731340176	0.4153633524261	0.00528470060727701	0.00541123450930983	0.00540773381205231
187	0.493409446652229	0.21	0.0398689800707401	0.027968981819195	0.0517689783222853	0.267549814572966	0.446439957837788	0.331111830680029	0.561768084995546	7.18	4.98	11.37	0.0431611104041603	0.0581943697677355	0.0732276291313106	0.0442342302979243	0.0596412634022606	0.0750482965065968	0.0443870148014187	0.0598100972666771	0.0752595963745684	0.0398689800707401	8.94538756943264	0.0143061950656096	1.00535029391025	0.434250535324712	0.514734550186728	0.39082179675761	0.461050252916484	0.543035447538419	0.416811014142054	0.459546785570828	0.541482731340176	0.4153633524261	0.00528470060727701	0.00541123450930983	0.00540773381205231
187	0.493409446652229	0.21	0.0399425196447029	0.0280086069592555	0.0518764323301503	0.280011740950953	0.511958110319935	0.383785722490951	0.640130498148918	8.17	5.28	12.15	0.0443375218415154	0.0591448627919873	0.0739522037424592	0.0450974578817	0.0601585936222323	0.0752197293627646	0.045226217819527	0.060317566794425	0.0754022314714389	0.0399425196447029	10.174268581154	0.0107605540483031	1.0622757961764	0.434250535324712	0.514734550186728	0.39082179675761	0.461050252916484	0.543035447538419	0.416811014142054	0.459546785570828	0.541482731340176	0.4153633524261	0.00528470060727701	0.00541123450930983	0.00540773381205231
187	0.493409446652229	0.21	0.0401989121506629	0.028075217096745	0.0523226072045807	0.282157740809545	0.479490957537198	0.360082686762768	0.598899228311628	7.65	5.09	11.84	0.0442372376676365	0.0589069017417943	0.073576565815952	0.0451638663502895	0.0601408129812408	0.0751177596121921	0.0452593146919706	0.0602368432794718	0.0752314690337832	0.0401989121506629	9.38272957310817	0.0146884560333041	1.04394573998408	0.434250535324712	0.514734550186728	0.39082179675761	0.461050252916484	0.543035447538419	0.416811014142054	0.459546785570828	0.541482731340176	0.4153633524261	0.00528470060727701	0.00541123450930983	0.00540773381205231
187	0.493409446652229	0.21	0.0402275280901958	0.0280527053895965	0.0524023507907951	0.2530143874728	0.454018978237935	0.332220187018633	0.575817769457236	8.84	5.93	13.83	0.0356213074928074	0.04868081550528	0.0617403235177526	0.0360789321614112	0.049306214841547	0.0625334975216829	0.0361178536960211	0.0493375678029195	0.0626181671153686	0.0402275280901958	10.7139021607797	0.0804346164447736	1.16620726852251	0.434250535324712	0.514734550186728	0.39082179675761	0.461050252916484	0.543035447538419	0.416811014142054	0.459546785570828	0.541482731340176	0.4153633524261	0.00528470060727701	0.00541123450930983	0.00540773381205231
187	0.493409446652229	0.21	0.0402304346279754	0.0278764567840247	0.0525844124719262	0.249458306555269	0.452768389764634	0.330151587254744	0.575385192274523	7.28	5.07	10.99	0.0424876453711842	0.0582673642115754	0.0740470830519665	0.0435070985636402	0.0596654376972332	0.0758237768308262	0.0438063533793856	0.0601246374778554	0.0764302850992719	0.0402304346279754	9.06925002423764	-0.0415138265982329	0.964528685877222	0.434250535324712	0.514734550186728	0.39082179675761	0.461050252916484	0.543035447538419	0.416811014142054	0.459546785570828	0.541482731340176	0.4153633524261	0.00528470060727701	0.00541123450930983	0.00540773381205231
187	0.493409446652229	0.21	0.0403081127939545	0.028276534295121	0.0523396912927881	0.231726420505582	0.445123416197473	0.31858101371275	0.571665818682195	8.5	5.16	13.05	0.0354394943483852	0.0495162866387505	0.0635930789291159	0.0359683150881923	0.0502551583358294	0.0645420015834664	0.0357387498861612	0.0499160878280156	0.0641078822731663	0.0403081127939545	10.061405946859	0.0559057744683771	1.11136148294709	0.434250535324712	0.514734550186728	0.39082179675761	0.461050252916484	0.543035447538419	0.416811014142054	0.459546785570828	0.541482731340176	0.4153633524261	0.00528470060727701	0.00541123450930983	0.00540773381205231
187	0.493409446652229	0.21	0.0405071826907922	0.0283563156278796	0.0526580497537048	0.236220294165349	0.490585371657184	0.352856334918978	0.62831440839539	8.19	5.15	13.31	0.040656767116925	0.0565261644261427	0.0723955617353604	0.0413471909050841	0.0574860786382334	0.0736249663713828	0.0409931504507689	0.0569999276652622	0.0729368986736516	0.0405071826907922	10.0359535886556	-0.0647116879229343	0.987790753912735	0.434250535324712	0.514734550186728	0.39082179675761	0.461050252916484	0.543035447538419	0.416811014142054	0.459546785570828	0.541482731340176	0.4153633524261	0.00528470060727701	0.00541123450930983	0.00540773381205231
187	0.493409446652229	0.21	0.0405535479596797	0.0284062058144439	0.0527008901049156	0.303263859625012	0.469351484972762	0.358278741741312	0.580424228204211	7.68	4.93	12.43	0.043869673943565	0.0574700483500914	0.0710704227566178	0.0447792956373113	0.0586616688482775	0.0725440420592437	0.044481402657576	0.0583542572845546	0.0721568390923738	0.0405535479596797	9.44994493171098	0.0310981100747998	1.04111069159407	0.434250535324712	0.514734550186728	0.39082179675761	0.461050252916484	0.543035447538419	0.416811014142054	0.459546785570828	0.541482731340176	0.4153633524261	0.00528470060727701	0.00541123450930983	0.00540773381205231
187	0.493409446652229	0.21	0.0408220222025437	0.0284623928900951	0.0531816515149923	0.265401348575738	0.486044078684161	0.359793139106266	0.612295018262055	8.56	5.31	13.9	0.0397336280271069	0.0536761058734652	0.0676185837198235	0.0403099549032088	0.0544546650928313	0.0685993752824539	0.0399028135501357	0.0538767238443824	0.067908664034444	0.0408220222025437	10.5148967000095	0.00837523533572378	1.07729684566189	0.434250535324712	0.514734550186728	0.39082179675761	0.461050252916484	0.543035447538419	0.416811014142054	0.459546785570828	0.541482731340176	0.4153633524261	0.00528470060727701	0.00541123450930983	0.00540773381205231
187	0.493409446652229	0.21	0.0409301336373616	0.0284520187508476	0.0534082485238755	0.250826862136513	0.474012865086327	0.346110178638139	0.601915551534515	8.35	5.82	13.29	0.0391510085258892	0.053619000155955	0.0680869917860207	0.0397731876681609	0.0544711014116464	0.0691690151551318	0.0398879164378865	0.0546668729922998	0.0694275366970958	0.0409301336373616	10.3134812561408	0.0155356786248169	1.09014041308559	0.434250535324712	0.514734550186728	0.39082179675761	0.461050252916484	0.543035447538419	0.416811014142054	0.459546785570828	0.541482731340176	0.4153633524261	0.00528470060727701	0.00541123450930983	0.00540773381205231
187	0.493409446652229	0.21	0.0410679218211297	0.0287173252371586	0.0534185184051009	0.276767332474937	0.498182518876545	0.372447703350857	0.623917334402233	8.33	5.18	11.28	0.0422397108479414	0.056499436988127	0.0707591631283125	0.0429174010044415	0.0574059089200133	0.0718944168355851	0.0432183725064688	0.0578397573104439	0.0724101362787391	0.0410679218211297	9.72325716160977	0.00503351846128064	1.05235504815177	0.434250535324712	0.514734550186728	0.39082179675761	0.461050252916484	0.543035447538419	0.416811014142054	0.459546785570828	0.541482731340176	0.4153633524261	0.00528470060727701	0.00541123450930983	0.00540773381205231
187	0.493409446652229	0.21	0.0411524648487682	0.0286745983194835	0.053630331378053	0.272502991524098	0.490069442105143	0.365051296259273	0.615087587951013	7.71	5.64	12.54	0.0445328957828593	0.0597839580773108	0.0750350203717623	0.0454457216627635	0.0610093970068197	0.0765730723508758	0.045717250470716	0.0613720860670582	0.0769737314081024	0.0411524648487682	9.75841358271751	0.0123798731403896	1.05842230038572	0.434250535324712	0.514734550186728	0.39082179675761	0.461050252916484	0.543035447538419	0.416811014142054	0.459546785570828	0.541482731340176	0.4153633524261	0.00528470060727701	0.00541123450930983	0.00540773381205231
187	0.493409446652229	0.21	0.0413226453426545	0.0287386944202874	0.0539065962650215	0.315045684105211	0.525226444284622	0.404312585420878	0.646140303148366	8.07	5.39	10.85	0.047237196115249	0.0613639679995637	0.0754907398838783	0.0480788391341698	0.0624573130650519	0.0768357869959341	0.0487751705109986	0.063287884317742	0.0779392983284195	0.0413226453426545	9.34199126653636	0.0404367171627298	1.07016911517091	0.434250535324712	0.514734550186728	0.39082179675761	0.461050252916484	0.543035447538419	0.416811014142054	0.459546785570828	0.541482731340176	0.4153633524261	0.00528470060727701	0.00541123450930983	0.00540773381205231
187	0.493409446652229	0.21	0.0414816488322135	0.0290108443396025	0.0539524533248246	0.26693656470002	0.493111705003594	0.365527321806686	0.620696088200502	7.57	5.16	12.61	0.0453514955192931	0.0611810716896523	0.0770106478600116	0.0463302610324431	0.0625014674636332	0.0786726738948234	0.0461680184137572	0.0622627056611236	0.0784150883250089	0.0414816488322135	9.59815941167766	-0.0817654130351532	0.957678809405253	0.434250535324712	0.514734550186728	0.39082179675761	0.461050252916484	0.543035447538419	0.416811014142054	0.459546785570828	0.541482731340176	0.4153633524261	0.00528470060727701	0.00541123450930983	0.00540773381205231
187	0.493409446652229	0.21	0.0415541478531151	0.0289436128212136	0.0541646828850165	0.247881147904001	0.478826608519558	0.348604349263344	0.609048867775773	7.82	5.34	11.31	0.04194798066034	0.05761778175252	0.0732875828447001	0.0427715980588965	0.0587490640400242	0.0747265300211519	0.0431923790879802	0.0593137018032223	0.0754932268553149	0.0415541478531151	9.51675207454156	0.0141595194500759	1.05121271692216	0.434250535324712	0.514734550186728	0.39082179675761	0.461050252916484	0.543035447538419	0.416811014142054	0.459546785570828	0.541482731340176	0.4153633524261	0.00528470060727701	0.00541123450930983	0.00540773381205231
187	0.493409446652229	0.21	0.0417052935637544	0.0289853599142055	0.0544252272133033	0.250919104206805	0.456652122961154	0.333464113155872	0.579840132766436	7.97	5.27	11.35	0.0393946058129299	0.0539477253112491	0.0685008448095682	0.0401231802878474	0.0549454491069454	0.0697677179260433	0.0404739859974091	0.055379726684987	0.0702903257021746	0.0417052935637544	9.46449388428733	-0.00428037090872421	1.02031376248931	0.434250535324712	0.514734550186728	0.39082179675761	0.461050252916484	0.543035447538419	0.416811014142054	0.459546785570828	0.541482731340176	0.4153633524261	0.00528470060727701	0.00541123450930983	0.00540773381205231
187	0.493409446652229	0.21	0.0417860840929545	0.0292329169652952	0.0543392512206138	0.260328840570881	0.497806689131138	0.366796706160345	0.628816672101931	8.08	5.58	12.67	0.0427939439468038	0.0580787973098899	0.073363650672976	0.0435527794193283	0.0591086685378161	0.074664557656304	0.0437689457808668	0.0593148482730612	0.0749676854606035	0.0417860840929545	9.99558347989598	0.00963369446377378	1.07144853483963	0.434250535324712	0.514734550186728	0.39082179675761	0.461050252916484	0.543035447538419	0.416811014142054	0.459546785570828	0.541482731340176	0.4153633524261	0.00528470060727701	0.00541123450930983	0.00540773381205231
187	0.493409446652229	0.21	0.0419741475659597	0.02944884745705	0.0544994476748694	0.211128795571808	0.437952783735552	0.305779990105691	0.570125577365412	8.37	5.59	12.96	0.0345226698572685	0.0494450253620201	0.0643673808667718	0.0350674228827415	0.0502252468012052	0.065383070719669	0.0351324588479882	0.0503035794955628	0.0655302356186667	0.0419741475659597	10.0342314936485	0.0238522722176412	1.08385516613594	0.434250535324712	0.514734550186728	0.39082179675761	0.461050252916484	0.543035447538419	0.416811014142054	0.459546785570828	0.541482731340176	0.4153633524261	0.00528470060727701	0.00541123450930983	0.00540773381205231
187	0.493409446652229	0.21	0.0419850842218588	0.0293014055205198	0.0546687629231978	0.254383506420301	0.427890826207881	0.313515665960672	0.54226598645509	7.3	4.68	11.31	0.040257182678261	0.0549435994026643	0.0696300161270677	0.0412171039957766	0.0562537142397897	0.0712903244838028	0.041143209845493	0.0561236464019145	0.0711134855192995	0.0419850842218588	8.77263674057686	0.059890597634973	1.042505613172	0.434250535324712	0.514734550186728	0.39082179675761	0.461050252916484	0.543035447538419	0.416811014142054	0.459546785570828	0.541482731340176	0.4153633524261	0.00528470060727701	0.00541123450930983	0.00540773381205231
187	0.493409446652229	0.21	0.0422236875697116	0.0295790489673654	0.0548683261720578	0.23614447604874	0.433254166060793	0.311594974729507	0.554913357392078	8.06	4.59	12.69	0.0364319516288887	0.0506564485985165	0.0648809455681442	0.037082727474524	0.0515613134684907	0.0660398994624573	0.0364880139328305	0.0507163461005633	0.0649796621019049	0.0422236875697116	9.49700654829081	0.0124289059209956	1.02367535681308	0.434250535324712	0.514734550186728	0.39082179675761	0.461050252916484	0.543035447538419	0.416811014142054	0.459546785570828	0.541482731340176	0.4153633524261	0.00528470060727701	0.00541123450930983	0.00540773381205231
187	0.493409446652229	0.21	0.0422726656282023	0.029657223811284	0.0548881074451207	0.279062280364177	0.451376960999874	0.338104808188563	0.564649113811184	7.28	4.93	10.92	0.043503405955421	0.0580779530421536	0.0726525001288862	0.044546709923865	0.0594707855700269	0.0743948612161887	0.0447934927728057	0.0598585761439352	0.07483908831507	0.0422726656282023	8.84130251838709	0.00883082606198876	1.00288128057546	0.434250535324712	0.514734550186728	0.39082179675761	0.461050252916484	0.543035447538419	0.416811014142054	0.459546785570828	0.541482731340176	0.4153633524261	0.00528470060727701	0.00541123450930983	0.00540773381205231
187	0.493409446652229	0.21	0.0422799987362932	0.0293072087487755	0.0552527887238109	0.254156069844351	0.473794051628189	0.347072990106541	0.600515113149837	8.95	5.17	12.79	0.0367669783701378	0.0501911014244185	0.0636152244786992	0.0372149297553956	0.050802605943075	0.0643902821307543	0.0370700780621461	0.0505623810902761	0.0641190317719037	0.0422799987362932	10.0203373669076	0.0420139802683849	1.09968810475874	0.434250535324712	0.514734550186728	0.39082179675761	0.461050252916484	0.543035447538419	0.416811014142054	0.459546785570828	0.541482731340176	0.4153633524261	0.00528470060727701	0.00541123450930983	0.00540773381205231
187	0.493409446652229	0.21	0.0423122583969971	0.0296183463818071	0.055006170412187	0.233078096055966	0.424999768739663	0.304635108227597	0.545364429251728	7	4.64	11.06	0.0406790002033961	0.0567517177504292	0.0728244352974623	0.0417582383952963	0.0582573747465687	0.0747565110978411	0.0417132042692681	0.0582257049489272	0.074683980547992	0.0423122583969971	8.69278627950427	-0.0361356531190548	0.94346435492527	0.434250535324712	0.514734550186728	0.39082179675761	0.461050252916484	0.543035447538419	0.416811014142054	0.459546785570828	0.541482731340176	0.4153633524261	0.00528470060727701	0.00541123450930983	0.00540773381205231
187	0.493409446652229	0.21	0.0424503132434144	0.0294513687405436	0.0554492577462852	0.252053582072772	0.446115442142996	0.326131942711643	0.566098941574349	7.73	5.29	11.91	0.0396902183024074	0.0542921957889481	0.0688941732754888	0.0404977693743811	0.0553968438051197	0.0702959182358583	0.0406818460631759	0.0556322731689537	0.0706616577200011	0.0424503132434144	9.35306544974687	-0.0544132458994132	0.978223270690827	0.434250535324712	0.514734550186728	0.39082179675761	0.461050252916484	0.543035447538419	0.416811014142054	0.459546785570828	0.541482731340176	0.4153633524261	0.00528470060727701	0.00541123450930983	0.00540773381205231
187	0.493409446652229	0.21	0.0425096897904449	0.0297901496260398	0.0552292299548501	0.277702486080628	0.4967249913718	0.371650239896288	0.621799742847312	8.08	4.98	12.18	0.0433586233231058	0.0579504853866716	0.0725423474502375	0.0441273762790095	0.0589779535930554	0.0738285309071013	0.0439597778824775	0.0587272873757014	0.0735566248717602	0.0425096897904449	9.59476604227225	-0.0688139781819039	0.963336095439267	0.434250535324712	0.514734550186728	0.39082179675761	0.461050252916484	0.543035447538419	0.416811014142054	0.459546785570828	0.541482731340176	0.4153633524261	0.00528470060727701	0.00541123450930983	0.00540773381205231
187	0.493409446652229	0.21	0.0425240566975805	0.0294590409308364	0.0555890724643246	0.222965126928726	0.4299447264914	0.304630645916288	0.555258807066513	8.31	5.42	13.44	0.0346143761882651	0.0488534843832609	0.0630925925782568	0.035173600870418	0.049642753966734	0.06411190706305	0.0350221716020057	0.0493900261711474	0.063778687368699	0.0425240566975805	9.84244671450856	-0.0312179740228574	1.01677629382334	0.434250535324712	0.514734550186728	0.39082179675761	0.461050252916484	0.543035447538419	0.416811014142054	0.459546785570828	0.541482731340176	0.4153633524261	0.00528470060727701	0.00541123450930983	0.00540773381205231
187	0.493409446652229	0.21	0.0430616598060703	0.0298420768231701	0.0562812427889705	0.247816255953279	0.468704660076265	0.341212990333303	0.596196329819226	7.84	4.79	12.72	0.0409777261433862	0.0562887455837272	0.0715997650240682	0.0417772447471519	0.0573869983056902	0.0729967518642284	0.0413047029456173	0.0566891595400761	0.0720666766742668	0.0430616598060703	9.6634989417563	-0.0530204261296893	0.974809039089461	0.434250535324712	0.514734550186728	0.39082179675761	0.461050252916484	0.543035447538419	0.416811014142054	0.459546785570828	0.541482731340176	0.4153633524261	0.00528470060727701	0.00541123450930983	0.00540773381205231
187	0.493409446652229	0.21	0.0430839861767691	0.0301372009678329	0.0560307713857054	0.262910125253348	0.467226314943588	0.345083106677014	0.589369523210163	7.17	4.81	11.61	0.0450637085237456	0.0610141443143675	0.0769645801049895	0.0461896996899577	0.062538683456009	0.0788876672220602	0.0461260542591845	0.0624477067516637	0.0787183097617468	0.0430839861767691	8.9830902345848	-0.0122921013318217	0.985044975812686	0.434250535324712	0.514734550186728	0.39082179675761	0.461050252916484	0.543035447538419	0.416811014142054	0.459546785570828	0.541482731340176	0.4153633524261	0.00528470060727701	0.00541123450930983	0.00540773381205231
187	0.493409446652229	0.21	0.0431739203898767	0.0300767458544344	0.0562710949253189	0.237625740221786	0.434221415675449	0.312789157462373	0.555653673888525	7.85	5.37	10.8	0.0375171774782507	0.0520822462291162	0.0666473149799816	0.0382462455283375	0.0530943559946873	0.067942466461037	0.0387582081537013	0.0538149114981546	0.0689501951097551	0.0431739203898767	9.11198921686171	-0.0643544036114875	0.950988317969589	0.434250535324712	0.514734550186728	0.39082179675761	0.461050252916484	0.543035447538419	0.416811014142054	0.459546785570828	0.541482731340176	0.4153633524261	0.00528470060727701	0.00541123450930983	0.00540773381205231
187	0.493409446652229	0.21	0.0436693425123317	0.0305919877535999	0.0567466972710636	0.271442744236357	0.530579319777305	0.394864115298443	0.666294524256168	8.2	5.81	12.29	0.045416221554362	0.0610258238355138	0.0766354261166656	0.0461826556339267	0.0620556821002544	0.0779287085665821	0.0466500695351472	0.0626887399422738	0.0786801526013413	0.0436693425123317	9.8589411978632	0.0818701190941402	1.13015739145139	0.434250535324712	0.514734550186728	0.39082179675761	0.461050252916484	0.543035447538419	0.416811014142054	0.459546785570828	0.541482731340176	0.4153633524261	0.00528470060727701	0.00541123450930983	0.00540773381205231
187	0.493409446652229	0.21	0.0438135954739466	0.0306494271363261	0.056977763811567	0.270410338280014	0.490602337149225	0.364784340935094	0.616420333363355	7.9	4.99	11.85	0.0434768745209357	0.0584725106270662	0.0734681467331968	0.0443046086076312	0.0595857389976425	0.0748668693876537	0.0442923259435365	0.0595870131825961	0.0748512102768882	0.0438135954739466	9.48004430550322	-0.0229063696186426	1.00174413309554	0.434250535324712	0.514734550186728	0.39082179675761	0.461050252916484	0.543035447538419	0.416811014142054	0.459546785570828	0.541482731340176	0.4153633524261	0.00528470060727701	0.00541123450930983	0.00540773381205231
187	0.493409446652229	0.21	0.0439282351591434	0.0306851256383147	0.0571713446799721	0.283869418691877	0.503318627175982	0.378504061243546	0.628133193108418	7.6	4.85	12.17	0.0467762348997456	0.0622010507809384	0.0776258666621312	0.0477738117916541	0.0635275861689294	0.0792813605462046	0.047475925243644	0.0631407680974462	0.078788550761347	0.0439282351591434	9.16105039679078	-0.0335787264420295	0.979403806480117	0.434250535324712	0.514734550186728	0.39082179675761	0.461050252916484	0.543035447538419	0.416811014142054	0.459546785570828	0.541482731340176	0.4153633524261	0.00528470060727701	0.00541123450930983	0.00540773381205231
187	0.493409446652229	0.21	0.0439706332876052	0.0307823610954733	0.0571589054797372	0.307211245731646	0.531858312056878	0.407159225427342	0.656557398686414	7.85	4.88	12.77	0.0488179778841107	0.0637692718081528	0.0787205657321948	0.0497655113395736	0.0650070026828762	0.0802484940261789	0.0492746066671907	0.064370133038881	0.0794548903294637	0.0439706332876052	9.5203195432124	0.0605774205894784	1.08481468233591	0.434250535324712	0.514734550186728	0.39082179675761	0.461050252916484	0.543035447538419	0.416811014142054	0.459546785570828	0.541482731340176	0.4153633524261	0.00528470060727701	0.00541123450930983	0.00540773381205231
187	0.493409446652229	0.21	0.0441090901857099	0.0308231257698692	0.0573950546015506	0.228572560804479	0.46737435336052	0.333318484111763	0.601430222609278	7.46	5.2	12.3	0.0419353534109722	0.0588011455039087	0.0756669375968451	0.0428784617515762	0.0601235583668296	0.077368654982083	0.0428526560579258	0.0601051432302381	0.077326785806643	0.0441090901857099	9.66450038464846	0.0130650003554992	1.05252281476504	0.434250535324712	0.514734550186728	0.39082179675761	0.461050252916484	0.543035447538419	0.416811014142054	0.459546785570828	0.541482731340176	0.4153633524261	0.00528470060727701	0.00541123450930983	0.00540773381205231
187	0.493409446652229	0.21	0.0441203492914634	0.03083223549884	0.0574084630840869	0.26121628863807	0.458765634060695	0.338307850560919	0.579223417560471	8.08	5.32	11.69	0.0394568471048031	0.0535058392823533	0.0675548314599034	0.0401557022702686	0.0544535285912765	0.0687513549122844	0.0404364322159085	0.0548560954541244	0.0692505851133355	0.0441203492914634	9.3920846541588	-0.0242849990960597	1.00180213403693	0.434250535324712	0.514734550186728	0.39082179675761	0.461050252916484	0.543035447538419	0.416811014142054	0.459546785570828	0.541482731340176	0.4153633524261	0.00528470060727701	0.00541123450930983	0.00540773381205231
187	0.493409446652229	0.21	0.0448149106302445	0.0310539563794558	0.0585758648810332	0.245943181350321	0.465697823047401	0.338384365776997	0.593011280317805	7.48	5.04	12.06	0.0424442976181043	0.058413505470739	0.0743827133233736	0.0433904463320145	0.0597156324036288	0.0760408184752431	0.0433325606243701	0.0596617273231572	0.075985276417251	0.0448149106302445	9.4175562933788	0.0143553324559076	1.03527419961593	0.434250535324712	0.514734550186728	0.39082179675761	0.461050252916484	0.543035447538419	0.416811014142054	0.459546785570828	0.541482731340176	0.4153633524261	0.00528470060727701	0.00541123450930983	0.00540773381205231
187	0.493409446652229	0.21	0.0448503074939784	0.0312676467389511	0.0584329682490057	0.270254118183155	0.457734884071471	0.3402994549621	0.575170313180841	7.37	5.25	11.8	0.0432959262258449	0.0582371070031871	0.0731782877805292	0.0443016764829393	0.059589936020757	0.0748781955585747	0.0444932257069497	0.0598923995083168	0.0751778254254102	0.0448503074939784	8.93887742661463	0.0141718523195127	1.0180576865903	0.434250535324712	0.514734550186728	0.39082179675761	0.461050252916484	0.543035447538419	0.416811014142054	0.459546785570828	0.541482731340176	0.4153633524261	0.00528470060727701	0.00541123450930983	0.00540773381205231
187	0.493409446652229	0.21	0.044893660710049	0.0314274619919077	0.0583598594281903	0.289540643864054	0.563059163352473	0.425352694103867	0.700765632601079	8.38	5.18	11.87	0.0479645529468826	0.0634929117111747	0.0790212704754667	0.0487180338580071	0.0644903294713081	0.0802626250846091	0.0488850680624864	0.0646344647752662	0.0805015793086427	0.044893660710049	9.63114815524256	-0.0192820587291855	1.01524978424941	0.434250535324712	0.514734550186728	0.39082179675761	0.461050252916484	0.543035447538419	0.416811014142054	0.459546785570828	0.541482731340176	0.4153633524261	0.00528470060727701	0.00541123450930983	0.00540773381205231
187	0.493409446652229	0.21	0.0450111949345057	0.0313014946981735	0.0587208951708379	0.257165080051282	0.487028426431804	0.357793491193356	0.616263361670253	7.33	5	11.48	0.045756998838293	0.0622844173831343	0.0788118359279755	0.0468356459420898	0.0637526715983947	0.0806696972546996	0.0469756211343566	0.0639492271987137	0.0808562923664282	0.0450111949345057	9.01008824867809	-0.0462629719001826	0.956573316927024	0.434250535324712	0.514734550186728	0.39082179675761	0.461050252916484	0.543035447538419	0.416811014142054	0.459546785570828	0.541482731340176	0.4153633524261	0.00528470060727701	0.00541123450930983	0.00540773381205231
187	0.493409446652229	0.21	0.0450220151608085	0.0313676506670951	0.0586763796545219	0.231557004436728	0.433114825702093	0.309927684001723	0.556301967402463	8.33	4.85	12.23	0.0351472382599882	0.0491172320469445	0.0630872258339008	0.0357110195928277	0.0499050998829315	0.0640991801730352	0.0354828588264353	0.049597947443567	0.0636689494343498	0.0450220151608085	9.57515191583017	-0.0335235861807453	0.995366336058397	0.434250535324712	0.514734550186728	0.39082179675761	0.461050252916484	0.543035447538419	0.416811014142054	0.459546785570828	0.541482731340176	0.4153633524261	0.00528470060727701	0.00541123450930983	0.00540773381205231
187	0.493409446652229	0.21	0.0450419487019623	0.0312971437142365	0.058786753689688	0.241637575691601	0.500790849068887	0.362275463851993	0.639306234285781	7.07	5.33	11.01	0.0479331819290992	0.0662603495738095	0.0845875172185198	0.049174154865852	0.0679758063261382	0.0867774577864245	0.0497412021183548	0.0688129251101881	0.0877733748077997	0.0450419487019623	9.26604196149044	-0.0658436847078909	0.951059953311703	0.434250535324712	0.514734550186728	0.39082179675761	0.461050252916484	0.543035447538419	0.416811014142054	0.459546785570828	0.541482731340176	0.4153633524261	0.00528470060727701	0.00541123450930983	0.00540773381205231
187	0.493409446652229	0.21	0.045175720832497	0.0315438890432757	0.0588075526217183	0.270590431859643	0.46902833779372	0.348798003575929	0.589258672011511	7.65	4.71	11.73	0.0428286186295554	0.057591602015717	0.0723545854018786	0.0437243173260438	0.0587960471859041	0.0738677770457644	0.0435131063455568	0.0585338486131379	0.0734996856192109	0.045175720832497	9.20441060334596	-0.0384721229508466	0.974325189446946	0.434250535324712	0.514734550186728	0.39082179675761	0.461050252916484	0.543035447538419	0.416811014142054	0.459546785570828	0.541482731340176	0.4153633524261	0.00528470060727701	0.00541123450930983	0.00540773381205231
187	0.493409446652229	0.21	0.0452154726660403	0.0314317050961778	0.0589992402359029	0.225773962790961	0.468537946801734	0.333072919147987	0.604002974455481	7.73	5.66	12.94	0.0405302868083329	0.0570144742269614	0.0734986616455899	0.0413546358382315	0.0581740965790418	0.0749935573198521	0.0414744649524664	0.0583316948978107	0.07523605954153	0.0452154726660403	9.76487144027449	-0.012560570943505	1.04016162382424	0.434250535324712	0.514734550186728	0.39082179675761	0.461050252916484	0.543035447538419	0.416811014142054	0.459546785570828	0.541482731340176	0.4153633524261	0.00528470060727701	0.00541123450930983	0.00540773381205231
187	0.493409446652229	0.21	0.0455138442814256	0.0316429368201838	0.0593847517426675	0.260546170863626	0.49556399472113	0.365217790021149	0.625910199421111	8	4.96	11.86	0.0430058124818162	0.0583545840647098	0.0737033556476033	0.0437926085743486	0.05942218762976	0.0750517666851714	0.0437496484048752	0.0593701754008407	0.0749299622161552	0.0455138442814256	9.38151215283902	0.0548386499298539	1.0769398592139	0.434250535324712	0.514734550186728	0.39082179675761	0.461050252916484	0.543035447538419	0.416811014142054	0.459546785570828	0.541482731340176	0.4153633524261	0.00528470060727701	0.00541123450930983	0.00540773381205231
187	0.493409446652229	0.21	0.0457282343843399	0.0316702135226314	0.0597862552460484	0.23489077235493	0.516454595510133	0.370926666264296	0.661982524755969	8.37	5.8	11.35	0.0418504312395547	0.0582698670748798	0.0746893029102049	0.0425092181817579	0.0591871199302473	0.0758650216787368	0.0432244967980111	0.0601577134442777	0.0770581198604838	0.0457282343843399	9.879369383447	0.000538821647354444	1.05901769362459	0.434250535324712	0.514734550186728	0.39082179675761	0.461050252916484	0.543035447538419	0.416811014142054	0.459546785570828	0.541482731340176	0.4153633524261	0.00528470060727701	0.00541123450930983	0.00540773381205231
187	0.493409446652229	0.21	0.0459303601754451	0.0321471908767669	0.0597135294741233	0.306347934740013	0.50369769016114	0.385361172698109	0.622034207624172	8.35	5.06	12.57	0.0436056618660379	0.0569960668483787	0.0703864718307195	0.0442994937154116	0.0579029602373594	0.0715064267593072	0.0440613642187501	0.0576028666285685	0.0711778275216146	0.0459303601754451	9.66796332727194	0.0135580336644229	1.04492515291077	0.434250535324712	0.514734550186728	0.39082179675761	0.461050252916484	0.543035447538419	0.416811014142054	0.459546785570828	0.541482731340176	0.4153633524261	0.00528470060727701	0.00541123450930983	0.00540773381205231
187	0.493409446652229	0.21	0.0461731336341011	0.0321772637042757	0.0601690035639266	0.229772133354492	0.431032776129217	0.307819730589069	0.554245821669366	6.93	4.62	11.3	0.0414734910449333	0.0580743604273125	0.0746752298096918	0.0425999203577528	0.0596516730735447	0.0767034257893366	0.0424567754111956	0.0594635140154509	0.0764487596830801	0.0461731336341011	8.45497235818584	0.00686254016874508	0.981271166419973	0.434250535324712	0.514734550186728	0.39082179675761	0.461050252916484	0.543035447538419	0.416811014142054	0.459546785570828	0.541482731340176	0.4153633524261	0.00528470060727701	0.00541123450930983	0.00540773381205231
187	0.493409446652229	0.21	0.0468901928901942	0.0328326781010898	0.0609477076792987	0.256895303269557	0.472314215385329	0.346895196417728	0.597733234352929	7.01	4.64	11.62	0.0462802683388809	0.063012774042506	0.079745279746131	0.0475051807224593	0.0646805501816397	0.0818559196408201	0.0472271283252554	0.0642976966600851	0.0815116128917681	0.0468901928901942	8.83617454457745	-0.0213428700070851	0.970106415211651	0.434250535324712	0.514734550186728	0.39082179675761	0.461050252916484	0.543035447538419	0.416811014142054	0.459546785570828	0.541482731340176	0.4153633524261	0.00528470060727701	0.00541123450930983	0.00540773381205231
187	0.493409446652229	0.21	0.0471386318374777	0.0330616014545238	0.0612156622204316	0.286444827230529	0.56649869048559	0.426901184530549	0.706096196440631	7.53	5.39	11.19	0.0532253356796867	0.0706301225103319	0.088034909340977	0.054390877673801	0.0721767989715316	0.0899627202692623	0.0550075413687408	0.0729791704344629	0.0909864994373212	0.0471386318374777	8.92856610500334	-0.0332593204640794	0.975076899516893	0.434250535324712	0.514734550186728	0.39082179675761	0.461050252916484	0.543035447538419	0.416811014142054	0.459546785570828	0.541482731340176	0.4153633524261	0.00528470060727701	0.00541123450930983	0.00540773381205231
187	0.493409446652229	0.21	0.0472577893576975	0.0330087258335287	0.0615068528818663	0.256326934235596	0.513728795684651	0.377109111893015	0.650348479476287	7.99	5.28	11.53	0.0444469037290675	0.0605491981088044	0.0766514924885413	0.0452625638193266	0.061660356822932	0.0780581498265374	0.0455840885239013	0.0621216223939597	0.0786073842409383	0.0472577893576975	9.51505719561915	-0.0410869593682654	1.00313696668392	0.434250535324712	0.514734550186728	0.39082179675761	0.461050252916484	0.543035447538419	0.416811014142054	0.459546785570828	0.541482731340176	0.4153633524261	0.00528470060727701	0.00541123450930983	0.00540773381205231
187	0.493409446652229	0.21	0.0475785509234822	0.0330771268943117	0.0620799749526527	0.237434951491543	0.484401505693931	0.348864755196559	0.619938256191303	7.8	5.09	11.46	0.0420596236000185	0.0584001241090975	0.0747406246181765	0.0428904684560546	0.0595537588436672	0.0762170492312799	0.0430650027473132	0.0597949319156136	0.0765861984610697	0.0475785509234822	9.31799169587822	-0.0156238674713385	1.01522408133796	0.434250535324712	0.514734550186728	0.39082179675761	0.461050252916484	0.543035447538419	0.416811014142054	0.459546785570828	0.541482731340176	0.4153633524261	0.00528470060727701	0.00541123450930983	0.00540773381205231
187	0.493409446652229	0.21	0.047921497434943	0.0334535847654981	0.062389410104388	0.304168991242044	0.57062417372866	0.435873778361206	0.705374569096115	8.32	5.15	11.6	0.0494906400207007	0.0647906732891654	0.08009070655763	0.0502880551857783	0.0658346093832381	0.0813811635806978	0.0507056279547431	0.066097210012863	0.0817779820133412	0.047921497434943	9.28767962885121	0.0570564734845536	1.07982312691283	0.434250535324712	0.514734550186728	0.39082179675761	0.461050252916484	0.543035447538419	0.416811014142054	0.459546785570828	0.541482731340176	0.4153633524261	0.00528470060727701	0.00541123450930983	0.00540773381205231
187	0.493409446652229	0.21	0.0480121794961526	0.0335864805893127	0.0624378784029926	0.253101377157888	0.493815887012399	0.361371336222098	0.6262604378027	8.25	5.43	11.55	0.0413594614885084	0.0565179279984465	0.0716763945083846	0.0420453081065588	0.0574551411144278	0.0728649741222967	0.0424322334440513	0.0580177897804787	0.0735816569006233	0.0480121794961526	9.53749407697982	-0.000804789869460351	1.04683994355769	0.434250535324712	0.514734550186728	0.39082179675761	0.461050252916484	0.543035447538419	0.416811014142054	0.459546785570828	0.541482731340176	0.4153633524261	0.00528470060727701	0.00541123450930983	0.00540773381205231
187	0.493409446652229	0.21	0.0483054230013557	0.0336199816611988	0.0629908643415125	0.303627229885168	0.545690818837631	0.416663212601509	0.674718425073753	7.77	5.54	11.36	0.0504260018356847	0.0660413624246199	0.081656723013555	0.0514342351343422	0.0673618141412199	0.0832893931480976	0.0521151642075748	0.0681980150665873	0.0842900323698135	0.0483054230013557	9.04845760579844	0.0100561173644143	1.02304272296272	0.434250535324712	0.514734550186728	0.39082179675761	0.461050252916484	0.543035447538419	0.416811014142054	0.459546785570828	0.541482731340176	0.4153633524261	0.00528470060727701	0.00541123450930983	0.00540773381205231
187	0.493409446652229	0.21	0.0496092353045355	0.0347296968345158	0.0644887737745552	0.283231812100012	0.50592894697279	0.380270023283976	0.631587870661605	7.68	5.19	11.36	0.0465180686933625	0.0618898047918586	0.0772615408903548	0.0474797791196034	0.063169309126802	0.0788588391340005	0.0478132882946464	0.0636438781191827	0.0794262958727096	0.0496092353045355	8.87552400742254	0.0223989210670453	1.03140156164244	0.434250535324712	0.514734550186728	0.39082179675761	0.461050252916484	0.543035447538419	0.416811014142054	0.459546785570828	0.541482731340176	0.4153633524261	0.00528470060727701	0.00541123450930983	0.00540773381205231
187	0.493409446652229	0.21	0.0497900793022915	0.0346182471033031	0.0649619115012798	0.209186500943198	0.497560937496361	0.34651746962474	0.648604405367983	8.08	5.82	12.37	0.0404346824293893	0.0580597524238016	0.0756848224182139	0.0411520885888557	0.0590898686879436	0.0770276487870315	0.0415776071106081	0.059610063513628	0.0776052930585761	0.0497900793022915	9.77355657516131	0.0058595128305307	1.06660775106063	0.434250535324712	0.514734550186728	0.39082179675761	0.461050252916484	0.543035447538419	0.416811014142054	0.459546785570828	0.541482731340176	0.4153633524261	0.00528470060727701	0.00541123450930983	0.00540773381205231
187	0.493409446652229	0.21	0.0500536203585649	0.0350583111342136	0.0650489295829162	0.209624992752192	0.454177837346369	0.316486547384783	0.591869127307956	8.04	5.25	12.33	0.0371130602977195	0.0532595448451409	0.0694060293925622	0.0377826463532478	0.0542204423908031	0.0706582384283583	0.037821522617268	0.0542174539227744	0.0706936911656007	0.0500536203585649	9.34330109360308	-0.00848461412251818	1.02226625443499	0.434250535324712	0.514734550186728	0.39082179675761	0.461050252916484	0.543035447538419	0.416811014142054	0.459546785570828	0.541482731340176	0.4153633524261	0.00528470060727701	0.00541123450930983	0.00540773381205231
187	0.493409446652229	0.21	0.0505922003039905	0.0353329155177083	0.0658514850902727	0.228176422878219	0.460935150477192	0.328577537386282	0.593292763568101	7.2	4.91	11.34	0.0427128417179232	0.0599184298511981	0.0771240179844731	0.0437667917748891	0.0613969321005224	0.0790270724261557	0.0438457520228368	0.0615327569368674	0.0791177812626187	0.0505922003039905	8.50839735725943	0.07660710377144	1.06057329422704	0.434250535324712	0.514734550186728	0.39082179675761	0.461050252916484	0.543035447538419	0.416811014142054	0.459546785570828	0.541482731340176	0.4153633524261	0.00528470060727701	0.00541123450930983	0.00540773381205231
187	0.493409446652229	0.21	0.0517340322079014	0.0360071980514002	0.0674608663644026	0.238199316416325	0.457845884202624	0.33000928768359	0.585682480721659	8.07	4.94	11.84	0.0385645792537636	0.0535034453462735	0.0684423114387833	0.039252213514899	0.0544574503638516	0.0696626872128042	0.0391965542571451	0.0543790019112545	0.069537106376137	0.0517340322079014	8.91143421414825	0.0225515965249155	1.03266728672978	0.434250535324712	0.514734550186728	0.39082179675761	0.461050252916484	0.543035447538419	0.416811014142054	0.459546785570828	0.541482731340176	0.4153633524261	0.00528470060727701	0.00541123450930983	0.00540773381205231
187	0.493409446652229	0.21	0.0526295469169239	0.036857673392942	0.0684014204409059	0.221935394812399	0.471618003256594	0.333747810944328	0.60948819556886	7.58	5	11.43	0.0413625058043402	0.0584492295003732	0.0755359531964062	0.0422522059020013	0.0597064619669141	0.0771607180318268	0.0424772992886574	0.0599060960749724	0.0774242786452487	0.0526295469169239	8.8239507038685	-0.00476889179174636	0.998914031582071	0.434250535324712	0.514734550186728	0.39082179675761	0.461050252916484	0.543035447538419	0.416811014142054	0.459546785570828	0.541482731340176	0.4153633524261	0.00528470060727701	0.00541123450930983	0.00540773381205231
187	0.493409446652229	0.21	0.0561950963192997	0.0389426943956962	0.0734474982429031	0.226213861904642	0.52904374089272	0.376277318599103	0.681810163186338	8.09	5.3	11.16	0.0438740376125087	0.0616866439704794	0.0794992503284501	0.0446504527926654	0.06277827923812	0.0809061056835746	0.0451003216707658	0.0634128004266812	0.0817902848187718	0.0561950963192997	8.98143179479448	-0.0219884979108678	0.997426407654086	0.434250535324712	0.514734550186728	0.39082179675761	0.461050252916484	0.543035447538419	0.416811014142054	0.459546785570828	0.541482731340176	0.4153633524261	0.00528470060727701	0.00541123450930983	0.00540773381205231
187	0.493409446652229	0.21	0.0584398234531622	0.0409312866394904	0.0759483602668339	0.269300881781778	0.545242883190026	0.405017746804909	0.685468019575143	7.63	5.09	10.59	0.0498857199096369	0.0671571405651077	0.0844285612205786	0.0509388846413318	0.068574931709603	0.0862109787778741	0.0514789665713623	0.0692537929961391	0.0872084543021762	0.0584398234531622	8.54135806510711	-0.00874768610656342	0.987160770551699	0.434250535324712	0.514734550186728	0.39082179675761	0.461050252916484	0.543035447538419	0.416811014142054	0.459546785570828	0.541482731340176	0.4153633524261	0.00528470060727701	0.00541123450930983	0.00540773381205231
187	0.493409446652229	0.22	0.0282005632858346	0.0198739630727855	0.0365271634988837	0.244255605310887	0.441795735853094	0.320464623484708	0.563126848221481	7.92	5.46	12.75	0.038116398644681	0.0525476484866988	0.0669788983287167	0.038837243025321	0.0535414117611516	0.0682455804969821	0.0388995700545498	0.0535838551718583	0.0682948103910634	0.0282005632858346	10.5563467359911	0.00847856856396688	1.07011319147043	0.434250535324712	0.514734550186728	0.39082179675761	0.461050252916484	0.543035447538419	0.416811014142054	0.459546785570828	0.541482731340176	0.4153633524261	0.00528470060727701	0.00541123450930983	0.00540773381205231
187	0.493409446652229	0.22	0.0290120964679204	0.0206019129698872	0.0374222799659536	0.356914737438774	0.554416189664322	0.438224945159713	0.670607434168932	8.87	5.38	13.39	0.0468025208063034	0.059211771348751	0.0716210218911987	0.0473936160588934	0.0599595899777207	0.072525563896548	0.0471339617404942	0.0596712237401906	0.0720699001762147	0.0290120964679204	11.0916889401639	0.029382593515517	1.09513611904875	0.434250535324712	0.514734550186728	0.39082179675761	0.461050252916484	0.543035447538419	0.416811014142054	0.459546785570828	0.541482731340176	0.4153633524261	0.00528470060727701	0.00541123450930983	0.00540773381205231
187	0.493409446652229	0.22	0.0301655399628066	0.0212431147229462	0.0390879652026671	0.303665877401657	0.466312052170009	0.356063487567889	0.576560616772128	7.22	4.83	12.31	0.046173111833873	0.0604697737512988	0.0747664356687245	0.0473047948754923	0.06195186180573	0.0765989287359677	0.046969175449801	0.061478092460311	0.0760134302733087	0.0301655399628066	9.92169624357272	-0.00993419251006035	1.0087411741168	0.434250535324712	0.514734550186728	0.39082179675761	0.461050252916484	0.543035447538419	0.416811014142054	0.459546785570828	0.541482731340176	0.4153633524261	0.00528470060727701	0.00541123450930983	0.00540773381205231
187	0.493409446652229	0.22	0.0303937155181187	0.0215753278487181	0.0392121031875193	0.321664756414081	0.507387820123284	0.392348594282069	0.622427045964499	7.83	5.08	12.8	0.0471363632007562	0.0609570594148145	0.0747777556288729	0.0480571392299492	0.0621478131197664	0.0762384870095836	0.0477388568640891	0.061766035243454	0.0757846100909828	0.0303937155181187	10.2910159531889	0.00904774171106875	1.05676620728341	0.434250535324712	0.514734550186728	0.39082179675761	0.461050252916484	0.543035447538419	0.416811014142054	0.459546785570828	0.541482731340176	0.4153633524261	0.00528470060727701	0.00541123450930983	0.00540773381205231
187	0.493409446652229	0.22	0.0307580617382278	0.0218414772997653	0.0396746461766902	0.219881512730076	0.414389032835465	0.292523850856208	0.536254214814721	8.34	5.19	13.29	0.0331229004502859	0.0469218719845389	0.0607208435187919	0.0336512410828829	0.0476703188653957	0.0616893966479084	0.0333835646708587	0.0473201107345533	0.0611672696755477	0.0307580617382278	10.7107713495155	0.0744222197015339	1.1407816020399	0.434250535324712	0.514734550186728	0.39082179675761	0.461050252916484	0.543035447538419	0.416811014142054	0.459546785570828	0.541482731340176	0.4153633524261	0.00528470060727701	0.00541123450930983	0.00540773381205231
187	0.493409446652229	0.22	0.0309268699366529	0.0217761514823454	0.0400775883909603	0.341845606300424	0.551609804185727	0.432110237791847	0.671109370579606	6.85	4.82	11.28	0.0589198562082752	0.0752140715567907	0.0915082869053062	0.0605703039017073	0.0773209485742045	0.0940715932467017	0.0606146536872135	0.0774024265497828	0.0941652218978361	0.0309268699366529	9.81233837614753	0.0650592243401278	1.07771489130482	0.434250535324712	0.514734550186728	0.39082179675761	0.461050252916484	0.543035447538419	0.416811014142054	0.459546785570828	0.541482731340176	0.4153633524261	0.00528470060727701	0.00541123450930983	0.00540773381205231
187	0.493409446652229	0.22	0.0316624090915997	0.0222235373634833	0.041101280819716	0.303895588386383	0.504512600538754	0.385297169230541	0.623728031846968	8.74	5.67	12.85	0.041738412723758	0.0546527637036007	0.0675671146834433	0.0422984249150862	0.055386050188795	0.0684736754625038	0.0424529448654632	0.0556402371871093	0.0687812851670014	0.0316624090915997	10.9536393168587	-0.0130020483193073	1.06694796085434	0.434250535324712	0.514734550186728	0.39082179675761	0.461050252916484	0.543035447538419	0.416811014142054	0.459546785570828	0.541482731340176	0.4153633524261	0.00528470060727701	0.00541123450930983	0.00540773381205231
187	0.493409446652229	0.22	0.0318058174793047	0.0224250702754781	0.0411865646831312	0.298003752536793	0.466554851905829	0.354754106114015	0.578355597697644	7.98	5.02	13.65	0.0418627120798675	0.0550557445232834	0.0682487769666993	0.042634050082	0.0560701696734143	0.0695062892648286	0.0420320420405037	0.0552878218380648	0.0685138414636185	0.0318058174793047	10.5574575588519	0.0756416083606917	1.13487658364205	0.434250535324712	0.514734550186728	0.39082179675761	0.461050252916484	0.543035447538419	0.416811014142054	0.459546785570828	0.541482731340176	0.4153633524261	0.00528470060727701	0.00541123450930983	0.00540773381205231
187	0.493409446652229	0.22	0.0321718815776224	0.0228338752325296	0.0415098879227153	0.282804349319375	0.435932030652115	0.327544324937065	0.544319736367166	8.57	5.24	13.31	0.0361621568807181	0.0481285776659411	0.0600949984511642	0.03668610525247	0.0488259058144247	0.0609657063763794	0.0364042730349311	0.0484913063407149	0.0605312942562769	0.0321718815776224	10.8517418395919	0.0139297166466279	1.08705427690467	0.434250535324712	0.514734550186728	0.39082179675761	0.461050252916484	0.543035447538419	0.416811014142054	0.459546785570828	0.541482731340176	0.4153633524261	0.00528470060727701	0.00541123450930983	0.00540773381205231
187	0.493409446652229	0.22	0.0322944908880993	0.0228534594236173	0.0417355223525814	0.278027003338182	0.414156839294199	0.309956942954571	0.518356735633828	8	4.83	12.97	0.0365283908931565	0.0488083369664348	0.0610882830397132	0.0371985024837781	0.0497037235827202	0.0622089446816623	0.0367215505923922	0.0491275703316205	0.0614053618233235	0.0322944908880993	10.1972811951446	0.0178615975018098	1.06252562061141	0.434250535324712	0.514734550186728	0.39082179675761	0.461050252916484	0.543035447538419	0.416811014142054	0.459546785570828	0.541482731340176	0.4153633524261	0.00528470060727701	0.00541123450930983	0.00540773381205231
187	0.493409446652229	0.22	0.0324475753283013	0.0229103048003713	0.0419848458562313	0.251098224714817	0.433911277979337	0.316913662991049	0.550908892967625	9.12	6.09	12.55	0.0329744037034609	0.0451478346390494	0.0573212655746378	0.0333441410714352	0.0456540709822233	0.0579640008930114	0.0337677188333778	0.0462437804568766	0.0586807245756154	0.0324475753283013	10.5445776628949	-0.0147131388192651	1.06498247623456	0.434250535324712	0.514734550186728	0.39082179675761	0.461050252916484	0.543035447538419	0.416811014142054	0.459546785570828	0.541482731340176	0.4153633524261	0.00528470060727701	0.00541123450930983	0.00540773381205231
187	0.493409446652229	0.22	0.03247650814366	0.0230323534986858	0.0419206627886342	0.304661224891486	0.495563088623786	0.378673980543893	0.612452196703679	8.29	5.93	12.02	0.0431237076336283	0.0564351364124234	0.0697465651912186	0.0438260670305159	0.0573543001520224	0.070882533273529	0.0444383253096931	0.0581122462975599	0.0717966066307778	0.03247650814366	10.4160097458448	-0.0141467497337992	1.05801834221799	0.434250535324712	0.514734550186728	0.39082179675761	0.461050252916484	0.543035447538419	0.416811014142054	0.459546785570828	0.541482731340176	0.4153633524261	0.00528470060727701	0.00541123450930983	0.00540773381205231
187	0.493409446652229	0.22	0.032797233779603	0.0230375862536004	0.0425568813056056	0.297597061790567	0.483513298166254	0.367536070026683	0.599490526305825	8.65	5.43	11.63	0.0401879372363681	0.0528693743671036	0.0655508114978392	0.0407482237697278	0.0536064611777756	0.0664646985858234	0.0410848746699401	0.054098144683917	0.0670924374932082	0.032797233779603	10.1508235983553	0.00345805178056717	1.06178212292079	0.434250535324712	0.514734550186728	0.39082179675761	0.461050252916484	0.543035447538419	0.416811014142054	0.459546785570828	0.541482731340176	0.4153633524261	0.00528470060727701	0.00541123450930983	0.00540773381205231
187	0.493409446652229	0.22	0.0328795938243766	0.0232442160238514	0.0425149716249019	0.291630182596925	0.456010926122797	0.345048869038189	0.566972983207405	7.91	5.35	12.98	0.0410870203471729	0.054299932216462	0.0675128440857511	0.0418669238557506	0.0553306399020842	0.0687943559484179	0.0417797458894884	0.0551733884062662	0.0686459293720884	0.0328795938243766	10.1557530259492	0.0211502805069413	1.08640137922659	0.434250535324712	0.514734550186728	0.39082179675761	0.461050252916484	0.543035447538419	0.416811014142054	0.459546785570828	0.541482731340176	0.4153633524261	0.00528470060727701	0.00541123450930983	0.00540773381205231
187	0.493409446652229	0.22	0.0331880265949849	0.0234018501196227	0.0429742030703471	0.252067629684047	0.474257368411541	0.346709802572708	0.601804934250374	8.39	5.47	12.6	0.0390619924388871	0.0534321141240106	0.0678022358091341	0.0396736133640805	0.0542687380910725	0.0688638628180646	0.0397692552564189	0.0543784469238772	0.0689881289987046	0.0331880265949849	10.4005839678577	0.0523090641884205	1.12089868523753	0.434250535324712	0.514734550186728	0.39082179675761	0.461050252916484	0.543035447538419	0.416811014142054	0.459546785570828	0.541482731340176	0.4153633524261	0.00528470060727701	0.00541123450930983	0.00540773381205231
187	0.493409446652229	0.22	0.0332697505057237	0.0233717648447432	0.0431677361667043	0.278063243867543	0.442473368497253	0.331159216404868	0.553787520589638	7.81	4.89	12.82	0.0398806816437967	0.0532859684126186	0.0666912551814404	0.040665706705224	0.0543348677519015	0.0680040287985789	0.0402521344820822	0.0537727197914961	0.0672846525336355	0.0332697505057237	10.2687206713525	-0.0117562958565394	1.03321825130359	0.434250535324712	0.514734550186728	0.39082179675761	0.461050252916484	0.543035447538419	0.416811014142054	0.459546785570828	0.541482731340176	0.4153633524261	0.00528470060727701	0.00541123450930983	0.00540773381205231
187	0.493409446652229	0.22	0.0332740681509388	0.0233767965068255	0.043171339795052	0.296072587719852	0.445393582063407	0.338169026347491	0.552618137779323	7.61	5.01	11.43	0.0417696863867313	0.0550137617344488	0.0682578370821663	0.0426590829058819	0.0561851626336315	0.0697112423613811	0.0427816829984234	0.0563485984419387	0.0699555406864469	0.0332740681509388	9.74305080344602	0.119601073216885	1.1455176595666	0.434250535324712	0.514734550186728	0.39082179675761	0.461050252916484	0.543035447538419	0.416811014142054	0.459546785570828	0.541482731340176	0.4153633524261	0.00528470060727701	0.00541123450930983	0.00540773381205231
187	0.493409446652229	0.22	0.0334653640448981	0.0237483410486107	0.0431823870411855	0.307548006536459	0.486930364473144	0.372855307108156	0.601005421838133	8.56	5.68	13.53	0.0411861902226141	0.0537871024872937	0.0663880147519733	0.0417841594466762	0.0545680203572163	0.0673518812677565	0.0417632167241766	0.0545092244745548	0.0672957782331752	0.0334653640448981	11.0034487797765	-0.0662194433021826	1.02528287424316	0.434250535324712	0.514734550186728	0.39082179675761	0.461050252916484	0.543035447538419	0.416811014142054	0.459546785570828	0.541482731340176	0.4153633524261	0.00528470060727701	0.00541123450930983	0.00540773381205231
187	0.493409446652229	0.22	0.0336988569211343	0.0239002472102091	0.0434974666320594	0.316564899270792	0.530326776187926	0.40866720609457	0.651986346281282	7.86	5.39	11.76	0.0489142937408618	0.0634760003304439	0.078037706920026	0.0498584395177235	0.0647012167868351	0.0795439940559467	0.0502344090400129	0.0651444785478332	0.0800826537980516	0.0336988569211343	9.43189672775169	-0.0273583404639962	0.998352943546077	0.434250535324712	0.514734550186728	0.39082179675761	0.461050252916484	0.543035447538419	0.416811014142054	0.459546785570828	0.541482731340176	0.4153633524261	0.00528470060727701	0.00541123450930983	0.00540773381205231
187	0.493409446652229	0.22	0.0337011713214529	0.0237135879128436	0.0436887547300622	0.318334046615112	0.49687654281246	0.3833550188517	0.610398066773221	9.1	6.63	13.8	0.0399587208472429	0.0517915511560497	0.0636243814648566	0.0404105895532824	0.0523772300944254	0.0643438706355685	0.0408473019091598	0.0529475747083327	0.0649964474791498	0.0337011713214529	11.0403252939161	-0.0200564317324904	1.0838899911284	0.434250535324712	0.514734550186728	0.39082179675761	0.461050252916484	0.543035447538419	0.416811014142054	0.459546785570828	0.541482731340176	0.4153633524261	0.00528470060727701	0.00541123450930983	0.00540773381205231
187	0.493409446652229	0.22	0.0337210282411875	0.0238144405671134	0.0436276159152616	0.304478992477376	0.4917323606604	0.375696905402617	0.607767815918184	7.42	4.96	12.26	0.0475056741531278	0.0621779869893988	0.0768502998256698	0.0485898091082074	0.0635969612558076	0.0786041134034078	0.0483883973035114	0.0633096375827895	0.0782689762275055	0.0337210282411875	10.2420179549813	0.027518475746388	1.06633209062625	0.434250535324712	0.514734550186728	0.39082179675761	0.461050252916484	0.543035447538419	0.416811014142054	0.459546785570828	0.541482731340176	0.4153633524261	0.00528470060727701	0.00541123450930983	0.00540773381205231
187	0.493409446652229	0.22	0.0339400442655189	0.0239052063462596	0.0439748821847783	0.240065799256253	0.449721248933359	0.324795570044818	0.5746469278219	8.12	5.38	12.19	0.037703892511156	0.0522058894689556	0.0667078864267552	0.0383610417866174	0.0531157971775347	0.067870552568452	0.0385317684848897	0.053298919403943	0.0681518469295609	0.0339400442655189	10.0468875793042	-0.045184467135005	1.00365927895166	0.434250535324712	0.514734550186728	0.39082179675761	0.461050252916484	0.543035447538419	0.416811014142054	0.459546785570828	0.541482731340176	0.4153633524261	0.00528470060727701	0.00541123450930983	0.00540773381205231
187	0.493409446652229	0.22	0.0339550785234909	0.0239723769247991	0.0439377801221826	0.287173277366867	0.435852525876023	0.328640129690382	0.543064922061664	7.68	4.53	12.4	0.0402062005929438	0.0533226849101546	0.0664391692273654	0.0410376727773466	0.0544254085857722	0.0678131443941978	0.040412554184188	0.053615100263687	0.0668299105511038	0.0339550785234909	9.68851905883393	0.0544478109487314	1.05777006320225	0.434250535324712	0.514734550186728	0.39082179675761	0.461050252916484	0.543035447538419	0.416811014142054	0.459546785570828	0.541482731340176	0.4153633524261	0.00528470060727701	0.00541123450930983	0.00540773381205231
187	0.493409446652229	0.22	0.0340942868185867	0.024097337574039	0.0440912360631344	0.291438999305892	0.433638649222879	0.328071636217407	0.539205662228351	7.27	4.48	10.78	0.0422583453571793	0.055856251428385	0.0694541574995907	0.0432748816536606	0.0571998891520682	0.0711248966504758	0.0432169850714672	0.0571126105718363	0.071040201568718	0.0340942868185867	9.1727685761574	-0.0187119299075128	0.964091292346709	0.434250535324712	0.514734550186728	0.39082179675761	0.461050252916484	0.543035447538419	0.416811014142054	0.459546785570828	0.541482731340176	0.4153633524261	0.00528470060727701	0.00541123450930983	0.00540773381205231
187	0.493409446652229	0.22	0.0342656947537002	0.0242203401022707	0.0443110494051298	0.25757201897697	0.450469260783441	0.33106262926077	0.569875892306111	7.35	5.09	11.92	0.0422282557629188	0.0574590107019071	0.0726897656408955	0.043216370539331	0.0588035156189784	0.0743906606986257	0.0432521738277813	0.0588292565511665	0.0744770478230578	0.0342656947537002	9.66534211717326	0.0209645691813952	1.04840845667537	0.434250535324712	0.514734550186728	0.39082179675761	0.461050252916484	0.543035447538419	0.416811014142054	0.459546785570828	0.541482731340176	0.4153633524261	0.00528470060727701	0.00541123450930983	0.00540773381205231
187	0.493409446652229	0.22	0.0345918828082021	0.0245676347907548	0.0446161308256494	0.313064278890997	0.48978310758813	0.376509024387884	0.603057190788377	8.56	5.43	14.12	0.041585891156411	0.0540971548703845	0.066608418584358	0.0421894412978421	0.0548822852250578	0.0675751291522735	0.0418074008725964	0.0543816215824565	0.0669321767209421	0.0345918828082021	10.8279894573371	-0.0533645212099263	1.0234656579911	0.434250535324712	0.514734550186728	0.39082179675761	0.461050252916484	0.543035447538419	0.416811014142054	0.459546785570828	0.541482731340176	0.4153633524261	0.00528470060727701	0.00541123450930983	0.00540773381205231
187	0.493409446652229	0.22	0.0350594464709082	0.0247332902390488	0.0453856027027675	0.253458680535878	0.425161230755549	0.311237956815319	0.53908450469578	8.05	5.04	12.75	0.0364467374899353	0.0497874357189671	0.0631281339479988	0.0371012122455133	0.0506814696453787	0.0642617270452442	0.0368333377089583	0.050351517345257	0.0638308075021039	0.0350594464709082	10.1762600817469	-0.0439251851615946	0.988903429217142	0.434250535324712	0.514734550186728	0.39082179675761	0.461050252916484	0.543035447538419	0.416811014142054	0.459546785570828	0.541482731340176	0.4153633524261	0.00528470060727701	0.00541123450930983	0.00540773381205231
187	0.493409446652229	0.22	0.0351758898341758	0.024719749333009	0.0456320303353426	0.306150566720619	0.518512267365305	0.396638683500494	0.640385851230115	8.06	4.96	12.42	0.0463980632992144	0.0606546108672847	0.0749111584353551	0.0472282410728502	0.0617398740491944	0.0762515070255385	0.0469572000452324	0.0613813060172873	0.0758382210314794	0.0351758898341758	10.1339088816711	-0.0379819951435297	1.00318647571443	0.434250535324712	0.514734550186728	0.39082179675761	0.461050252916484	0.543035447538419	0.416811014142054	0.459546785570828	0.541482731340176	0.4153633524261	0.00528470060727701	0.00541123450930983	0.00540773381205231
187	0.493409446652229	0.22	0.0353036512817001	0.0248187829015375	0.0457885196618626	0.297164425803574	0.474233052279727	0.360363991194056	0.588102113365398	7.87	4.88	11.83	0.0430819307334814	0.0566951083046492	0.070308285875817	0.0439103405290302	0.0577852818943572	0.0716602232596842	0.0438070532222753	0.0576472681067116	0.0715166199961889	0.0353036512817001	9.760395614447	-0.0190333650272498	0.998842288600596	0.434250535324712	0.514734550186728	0.39082179675761	0.461050252916484	0.543035447538419	0.416811014142054	0.459546785570828	0.541482731340176	0.4153633524261	0.00528470060727701	0.00541123450930983	0.00540773381205231
187	0.493409446652229	0.22	0.035313594091992	0.0249349440089982	0.0456922441749859	0.286463782027428	0.494358558175087	0.372543586425748	0.616173529924426	7.99	5.22	12.71	0.0439186251331914	0.058279216148052	0.0726398071629126	0.0447251918996484	0.0593495155660694	0.0739738392324905	0.0445927738178114	0.0591715229915567	0.0737091512299001	0.035313594091992	10.1406019715315	-0.0473483999947388	1.00188749446014	0.434250535324712	0.514734550186728	0.39082179675761	0.461050252916484	0.543035447538419	0.416811014142054	0.459546785570828	0.541482731340176	0.4153633524261	0.00528470060727701	0.00541123450930983	0.00540773381205231
187	0.493409446652229	0.22	0.035617163138227	0.0250274244427452	0.0462069018337088	0.265545426518669	0.474466076942535	0.351268069066572	0.597664084818499	8.23	5.73	12.83	0.0402667653950542	0.0543892710172185	0.0685117766393829	0.0409382711655894	0.055296289720731	0.0696543082758727	0.0411038936219598	0.055539876353396	0.0699838405159001	0.035617163138227	10.4824799789832	-0.0334594913958446	1.03116086979873	0.434250535324712	0.514734550186728	0.39082179675761	0.461050252916484	0.543035447538419	0.416811014142054	0.459546785570828	0.541482731340176	0.4153633524261	0.00528470060727701	0.00541123450930983	0.00540773381205231
187	0.493409446652229	0.22	0.0356503797940989	0.0250275456894038	0.0462732138987941	0.310060532275571	0.491810853719594	0.377268574419791	0.606353133019397	7.65	4.7	10.72	0.0463614731121968	0.0604372513827152	0.0745130296532336	0.0473334233827415	0.0617042948757089	0.0760751663686763	0.0474878732029907	0.0619115073893888	0.0763416475647146	0.0356503797940989	9.41731478426115	0.0345247905712017	1.04381443363487	0.434250535324712	0.514734550186728	0.39082179675761	0.461050252916484	0.543035447538419	0.416811014142054	0.459546785570828	0.541482731340176	0.4153633524261	0.00528470060727701	0.00541123450930983	0.00540773381205231
187	0.493409446652229	0.22	0.03582829257235	0.0252570320860539	0.0463995530586462	0.300349234391515	0.479745737242413	0.365425273293368	0.594066201191459	8.06	5.18	11.69	0.0427150882677482	0.0560781725021359	0.0694412567365236	0.0434774465374271	0.0570790286466322	0.0706806107558374	0.0435928276465596	0.0573115711103155	0.0709797896060018	0.03582829257235	9.8300206839504	-0.0732708122081736	0.956809994548472	0.434250535324712	0.514734550186728	0.39082179675761	0.461050252916484	0.543035447538419	0.416811014142054	0.459546785570828	0.541482731340176	0.4153633524261	0.00528470060727701	0.00541123450930983	0.00540773381205231
187	0.493409446652229	0.22	0.0359295392269977	0.0254497944126768	0.0464092840413185	0.287049042246343	0.44673338818294	0.336811127638899	0.556655648726981	7.88	5.12	12.13	0.0402338113834397	0.0533645874613364	0.066495363539233	0.0410054471877606	0.0543880556576636	0.0677706641275666	0.0409880098448086	0.0544005555481163	0.0677164038570936	0.0359295392269977	9.53365327884098	-0.0204733139613251	0.997617990528948	0.434250535324712	0.514734550186728	0.39082179675761	0.461050252916484	0.543035447538419	0.416811014142054	0.459546785570828	0.541482731340176	0.4153633524261	0.00528470060727701	0.00541123450930983	0.00540773381205231
187	0.493409446652229	0.22	0.03594855745236	0.0255216080728005	0.0463755068319195	0.280422068829318	0.457269548265468	0.342905224753553	0.571633871777384	7.96	5.02	13.54	0.040566947390662	0.0540966668593895	0.067626386328117	0.0413207048157119	0.0551018143239755	0.0688829238322391	0.040780954251603	0.054346306955722	0.0679472389321518	0.03594855745236	10.3147601022986	0.029705255543265	1.0827971830065	0.434250535324712	0.514734550186728	0.39082179675761	0.461050252916484	0.543035447538419	0.416811014142054	0.459546785570828	0.541482731340176	0.4153633524261	0.00528470060727701	0.00541123450930983	0.00540773381205231
187	0.493409446652229	0.22	0.0362093776918414	0.0254993709016565	0.0469193844820263	0.31084728692133	0.468434266313454	0.359536665269477	0.577331867357431	7.56	5.3	12.07	0.0446635593029062	0.0581913992480379	0.0717192391931696	0.0456310617647551	0.0594519419121164	0.0732728220594776	0.0457695702710222	0.0596908147749901	0.0735426958985649	0.0362093776918414	9.68689799971495	0.029418248708506	1.05136275891695	0.434250535324712	0.514734550186728	0.39082179675761	0.461050252916484	0.543035447538419	0.416811014142054	0.459546785570828	0.541482731340176	0.4153633524261	0.00528470060727701	0.00541123450930983	0.00540773381205231
187	0.493409446652229	0.22	0.0364264993557184	0.0257309465937462	0.0471220521176905	0.272764038550456	0.449712698400323	0.335065161294332	0.564360235506313	8.21	5.14	13	0.038516282389147	0.0516952022665125	0.064874122143878	0.0391649628750278	0.0525658384453924	0.065966714015757	0.0389007592516376	0.0522125538385381	0.0655698284813455	0.0364264993557184	10.1954342965471	0.0221170515592198	1.07404501340273	0.434250535324712	0.514734550186728	0.39082179675761	0.461050252916484	0.543035447538419	0.416811014142054	0.459546785570828	0.541482731340176	0.4153633524261	0.00528470060727701	0.00541123450930983	0.00540773381205231
187	0.493409446652229	0.22	0.0364291870749063	0.0257009274581723	0.0471574466916403	0.252229562378772	0.442826061393415	0.323782808260214	0.561869314526616	8.4	5.21	12.17	0.0364296396427295	0.0498235033776301	0.0632173671125306	0.0369971751145948	0.0505997011598952	0.0642022272051956	0.0370278054912372	0.0506810881968391	0.0642585099084265	0.0364291870749063	10.0054059748748	-0.0354549041292867	1.01680021755786	0.434250535324712	0.514734550186728	0.39082179675761	0.461050252916484	0.543035447538419	0.416811014142054	0.459546785570828	0.541482731340176	0.4153633524261	0.00528470060727701	0.00541123450930983	0.00540773381205231
187	0.493409446652229	0.22	0.0364471571705674	0.0256448422266593	0.0472494721144755	0.312449770373347	0.465721638470834	0.357858267447658	0.57358500949401	8.35	5.34	12.81	0.0404578738127893	0.0526524297329373	0.0648469856530853	0.0410995315493366	0.0534874918778854	0.0658754522064343	0.0410520151217088	0.0534170369277237	0.0657983033439336	0.0364471571705674	10.178568657141	-0.011165642819975	1.04413201690101	0.434250535324712	0.514734550186728	0.39082179675761	0.461050252916484	0.543035447538419	0.416811014142054	0.459546785570828	0.541482731340176	0.4153633524261	0.00528470060727701	0.00541123450930983	0.00540773381205231
187	0.493409446652229	0.22	0.0364755189336191	0.0256560463649147	0.0472949915023236	0.256003812952866	0.46178755351984	0.33887681651613	0.58469829052355	7.02	4.58	11.01	0.0451001873389595	0.0614580406787823	0.0778158940186051	0.0462861637106946	0.0630741710853008	0.079862178459907	0.0462139643104735	0.0629947173603486	0.0797705438016618	0.0364755189336191	9.16737308806256	-0.0160110313174598	0.981438280815919	0.434250535324712	0.514734550186728	0.39082179675761	0.461050252916484	0.543035447538419	0.416811014142054	0.459546785570828	0.541482731340176	0.4153633524261	0.00528470060727701	0.00541123450930983	0.00540773381205231
187	0.493409446652229	0.22	0.0365811830683407	0.0256863063028982	0.0474760598337833	0.306148622342262	0.523792325916609	0.400677128575479	0.646907523257738	8.26	5.58	13.65	0.0458106620734306	0.0598868054299281	0.0739629487864256	0.0465675138547229	0.0608762134261036	0.0751849129974843	0.0463882899557576	0.0606902796734354	0.0749229242366858	0.0365811830683407	10.5041997181794	0.00399276129318322	1.07314743347232	0.434250535324712	0.514734550186728	0.39082179675761	0.461050252916484	0.543035447538419	0.416811014142054	0.459546785570828	0.541482731340176	0.4153633524261	0.00528470060727701	0.00541123450930983	0.00540773381205231
187	0.493409446652229	0.22	0.0366530368343611	0.0258173015960958	0.0474887720726264	0.317500668932605	0.524340083648342	0.404313536359609	0.644366630937075	8.94	6.29	13.65	0.0428530978668202	0.0555746837525962	0.0682962696383722	0.043376421056451	0.0562533632929767	0.0691303055295023	0.0437378033245036	0.0566623062561211	0.0696300801592358	0.0366530368343611	11.125885264503	0.0206764837071329	1.13042175682311	0.434250535324712	0.514734550186728	0.39082179675761	0.461050252916484	0.543035447538419	0.416811014142054	0.459546785570828	0.541482731340176	0.4153633524261	0.00528470060727701	0.00541123450930983	0.00540773381205231
187	0.493409446652229	0.22	0.0368888840948017	0.0260807832469323	0.0476969849426711	0.323432734754231	0.491625598058369	0.380610140451741	0.602641055664996	7.79	4.91	11.3	0.0459862579361023	0.0593994199247281	0.0728125819133538	0.0469009143743698	0.0605808611704803	0.0742608079665907	0.0470282785232834	0.0607062725466675	0.0744006074476032	0.0368888840948017	9.74770814925966	0.0241284582618433	1.05250243211224	0.434250535324712	0.514734550186728	0.39082179675761	0.461050252916484	0.543035447538419	0.416811014142054	0.459546785570828	0.541482731340176	0.4153633524261	0.00528470060727701	0.00541123450930983	0.00540773381205231
187	0.493409446652229	0.22	0.0370344636029565	0.0261147263297152	0.0479542008761979	0.278136239592212	0.43483295535122	0.32546080692105	0.544205103781391	8.11	5.2	11.75	0.0378637518514431	0.0505879871496853	0.0633122224479274	0.0385286730067647	0.0514763571926999	0.0644240413786351	0.0386774289561335	0.0516758496158218	0.0647660094967482	0.0370344636029565	9.864174713261	-0.00302515672755392	1.02942066235457	0.434250535324712	0.514734550186728	0.39082179675761	0.461050252916484	0.543035447538419	0.416811014142054	0.459546785570828	0.541482731340176	0.4153633524261	0.00528470060727701	0.00541123450930983	0.00540773381205231
187	0.493409446652229	0.22	0.0371062930270558	0.0261321603198515	0.0480804257342601	0.305144286635367	0.515016629803497	0.39367735107106	0.636355908535934	8.57	5.22	11.79	0.0434277525394594	0.0568130594558271	0.0701983663721948	0.0440549341987485	0.0576335511187659	0.0712121680387833	0.0442441136462612	0.0578566813384895	0.0715454014702161	0.0371062930270558	10.1059276015445	0.0788784299764621	1.12606883145977	0.434250535324712	0.514734550186728	0.39082179675761	0.461050252916484	0.543035447538419	0.416811014142054	0.459546785570828	0.541482731340176	0.4153633524261	0.00528470060727701	0.00541123450930983	0.00540773381205231
187	0.493409446652229	0.22	0.0372377008786604	0.0264289589330139	0.0480464428243069	0.338378302203678	0.553231191289231	0.432450993780536	0.674011388797925	8.16	5.35	12.84	0.04998326713315	0.0639432047059503	0.0779031422787505	0.0508413843017044	0.0650409873223685	0.0792405903430326	0.0507580276361296	0.0649165565633372	0.0790926866229626	0.0372377008786604	10.3114208945373	-0.0127997258447785	1.04495406041838	0.434250535324712	0.514734550186728	0.39082179675761	0.461050252916484	0.543035447538419	0.416811014142054	0.459546785570828	0.541482731340176	0.4153633524261	0.00528470060727701	0.00541123450930983	0.00540773381205231
187	0.493409446652229	0.22	0.0373769149403394	0.0263796627541906	0.0483741671264883	0.250318786031548	0.427795520352362	0.312207377451734	0.54338366325299	7.62	4.75	12.97	0.0385124124472748	0.0527708142497489	0.0670292160522231	0.0393292017990445	0.0538900024912652	0.0684508031834859	0.0387467433817391	0.0531070825688857	0.0673981528213857	0.0373769149403394	10.0181260534487	-0.0579114284608408	0.978409567164585	0.434250535324712	0.514734550186728	0.39082179675761	0.461050252916484	0.543035447538419	0.416811014142054	0.459546785570828	0.541482731340176	0.4153633524261	0.00528470060727701	0.00541123450930983	0.00540773381205231
187	0.493409446652229	0.22	0.0376900769276189	0.0267264552552932	0.0486536985999446	0.264719865792879	0.492692465954757	0.364490545180223	0.620894386729292	7.84	5.45	11.94	0.0437674015147285	0.0591616689811838	0.0745559364476391	0.0446209858976736	0.0603154838059984	0.0760099817143232	0.0449264917991628	0.060697640987928	0.0765646075566341	0.0376900769276189	9.85846682629203	-0.0285178849848924	1.01862052575853	0.434250535324712	0.514734550186728	0.39082179675761	0.461050252916484	0.543035447538419	0.416811014142054	0.459546785570828	0.541482731340176	0.4153633524261	0.00528470060727701	0.00541123450930983	0.00540773381205231
187	0.493409446652229	0.22	0.0376935692443759	0.0267510549929469	0.0486360834958049	0.336491610036778	0.509473193236138	0.397775838342135	0.621170548130141	6.86	5.06	10.68	0.0541169133624637	0.0693132010575849	0.0845094887527062	0.0556241466469211	0.0712436726457658	0.0868631986446105	0.0562152920818533	0.0720229221784392	0.087804757962678	0.0376935692443759	9.06682225369891	0.0535347583253768	1.05449249351498	0.434250535324712	0.514734550186728	0.39082179675761	0.461050252916484	0.543035447538419	0.416811014142054	0.459546785570828	0.541482731340176	0.4153633524261	0.00528470060727701	0.00541123450930983	0.00540773381205231
187	0.493409446652229	0.22	0.0378448609448478	0.0267482321477279	0.0489414897419677	0.300448024800888	0.511718260630675	0.389807597524016	0.633628923737334	8.34	4.74	12.71	0.0441570198656274	0.0579669394434543	0.0717768590212811	0.0448624517837383	0.0588929921844012	0.0729235325850642	0.0442793869350071	0.0581560132832745	0.0719661074854957	0.0378448609448478	10.2592969532375	-0.0232406472252795	1.02611130374921	0.434250535324712	0.514734550186728	0.39082179675761	0.461050252916484	0.543035447538419	0.416811014142054	0.459546785570828	0.541482731340176	0.4153633524261	0.00528470060727701	0.00541123450930983	0.00540773381205231
187	0.493409446652229	0.22	0.0378737088743368	0.0268372111095793	0.0489102066390942	0.247137127020136	0.385710372834692	0.280602384677176	0.490818360992208	7.7	4.7	12.63	0.0342814011242713	0.0471225218707625	0.0599636426172536	0.0349873059262439	0.0480928443598885	0.0611983827935331	0.0345276336804034	0.0474255409362741	0.0604199694760978	0.0378737088743368	9.88272944204152	0.000629403748714903	1.03448006412931	0.434250535324712	0.514734550186728	0.39082179675761	0.461050252916484	0.543035447538419	0.416811014142054	0.459546785570828	0.541482731340176	0.4153633524261	0.00528470060727701	0.00541123450930983	0.00540773381205231
187	0.493409446652229	0.22	0.0379041237964605	0.0269121762797659	0.0488960713131551	0.263721190562559	0.477870526696469	0.353205583337896	0.602535470055042	7.85	5.17	12.26	0.0423510341314795	0.0572989554561745	0.0722468767808695	0.0431731746867748	0.0584112729242753	0.0736493711617759	0.0431529848939186	0.0584100786447464	0.0735838054781709	0.0379041237964605	9.87076362973988	-0.00387891922096466	1.03165971312671	0.434250535324712	0.514734550186728	0.39082179675761	0.461050252916484	0.543035447538419	0.416811014142054	0.459546785570828	0.541482731340176	0.4153633524261	0.00528470060727701	0.00541123450930983	0.00540773381205231
187	0.493409446652229	0.22	0.037912340483827	0.0267005636279956	0.0491241173396585	0.239499403042906	0.474544787927372	0.342518555158079	0.606571020696664	8.15	6.03	12.77	0.0396590779920075	0.0549459539394194	0.0702328298868312	0.0403441697388942	0.0558951192119024	0.0714460686849106	0.0407630092436871	0.0564793643075971	0.072183899050089	0.037912340483827	10.5521220337006	0.00802990359196376	1.09576643739207	0.434250535324712	0.514734550186728	0.39082179675761	0.461050252916484	0.543035447538419	0.416811014142054	0.459546785570828	0.541482731340176	0.4153633524261	0.00528470060727701	0.00541123450930983	0.00540773381205231
187	0.493409446652229	0.22	0.0379414331434451	0.0267826594978583	0.0491002067890319	0.296579487386567	0.418929223912395	0.318198239547242	0.519660208277547	7.94	4.88	12.79	0.0377399090405499	0.0496871096061944	0.061634310171839	0.0384470453295132	0.0506181017359975	0.0627891581424818	0.0380706097444056	0.0501145962848	0.0620998665844013	0.0379414331434451	9.48597801619694	-0.0322685973234309	0.983897202808997	0.434250535324712	0.514734550186728	0.39082179675761	0.461050252916484	0.543035447538419	0.416811014142054	0.459546785570828	0.541482731340176	0.4153633524261	0.00528470060727701	0.00541123450930983	0.00540773381205231
187	0.493409446652229	0.22	0.0380399013043626	0.0267265065525475	0.0493532960561777	0.278061429204704	0.488392841976256	0.365526055666362	0.61125962828615	8.59	5.76	12.61	0.0402743086958326	0.0538119889886603	0.067349669281488	0.0408532173811671	0.0545854902307533	0.0683177630803394	0.0411100333421945	0.0549980944235015	0.0687415416303803	0.0380399013043626	10.4895721216209	-0.087813320987805	0.981945235017013	0.434250535324712	0.514734550186728	0.39082179675761	0.461050252916484	0.543035447538419	0.416811014142054	0.459546785570828	0.541482731340176	0.4153633524261	0.00528470060727701	0.00541123450930983	0.00540773381205231
187	0.493409446652229	0.22	0.0380496488937287	0.0269303616180711	0.0491689361693863	0.249672217143239	0.436141186857939	0.318094726973277	0.554187646742601	8.99	5.73	13.02	0.0335502392737622	0.0460008919841534	0.0584515446945446	0.0339510185642311	0.0465504023676684	0.0591497861711058	0.0340996708569775	0.0467386629370353	0.0593354650168528	0.0380496488937287	10.5547667852029	0.0339926506444771	1.11551702257202	0.434250535324712	0.514734550186728	0.39082179675761	0.461050252916484	0.543035447538419	0.416811014142054	0.459546785570828	0.541482731340176	0.4153633524261	0.00528470060727701	0.00541123450930983	0.00540773381205231
187	0.493409446652229	0.22	0.038063353588082	0.0269186601926434	0.0492080469835207	0.265801726751695	0.468899039532033	0.34722649652319	0.590571582540876	7.6	5.17	13	0.0429188373566511	0.0579581391854443	0.0729974410142375	0.0438346607984227	0.0591948787100127	0.0745550966216026	0.0435554860380986	0.058834376841105	0.0741214410132625	0.038063353588082	9.97633296739008	-0.00926940921183545	1.0311173511778	0.434250535324712	0.514734550186728	0.39082179675761	0.461050252916484	0.543035447538419	0.416811014142054	0.459546785570828	0.541482731340176	0.4153633524261	0.00528470060727701	0.00541123450930983	0.00540773381205231
187	0.493409446652229	0.22	0.0380932368967368	0.0270509760818313	0.0491354977116424	0.285281657657146	0.47329576625209	0.356332733563961	0.590258798940219	8	4.95	12.73	0.0419591712554985	0.0557318939297198	0.0695046166039412	0.0427267950086513	0.0567514833140797	0.0707761716195082	0.0424068236124675	0.0562363025481319	0.0701516711756207	0.0380932368967368	10.143464876373	0.0427804211615884	1.08630597592087	0.434250535324712	0.514734550186728	0.39082179675761	0.461050252916484	0.543035447538419	0.416811014142054	0.459546785570828	0.541482731340176	0.4153633524261	0.00528470060727701	0.00541123450930983	0.00540773381205231
187	0.493409446652229	0.22	0.0382571567531921	0.0270176778240644	0.0494966356823198	0.300308533904267	0.501787838132119	0.38220329622054	0.621372380043699	7.97	5.25	13.84	0.0451724792844973	0.0593061361515743	0.0734397930186513	0.0460091357038394	0.0604045673270051	0.0747999989501708	0.0454992763159119	0.0596689851340835	0.0739745607519693	0.0382571567531921	10.1896820739293	-0.0152157184554737	1.03051932177503	0.434250535324712	0.514734550186728	0.39082179675761	0.461050252916484	0.543035447538419	0.416811014142054	0.459546785570828	0.541482731340176	0.4153633524261	0.00528470060727701	0.00541123450930983	0.00540773381205231
187	0.493409446652229	0.22	0.0383487753448807	0.0271773682600065	0.049520182429755	0.34644298253535	0.557245208840518	0.437748027513006	0.676742390168031	7.46	5.04	12.61	0.0550511263469683	0.0700790739650122	0.0851070215830561	0.0562877140186213	0.0716532273866845	0.0870187407547477	0.0559596157873045	0.0712486899438772	0.0865669548469783	0.0383487753448807	9.77816720028419	-0.0477766482248847	0.982592163551986	0.434250535324712	0.514734550186728	0.39082179675761	0.461050252916484	0.543035447538419	0.416811014142054	0.459546785570828	0.541482731340176	0.4153633524261	0.00528470060727701	0.00541123450930983	0.00540773381205231
187	0.493409446652229	0.22	0.038480660182198	0.0271396635381676	0.0498216568262285	0.314788332361058	0.489126396375826	0.376456051521427	0.601796741230226	7.94	5.57	12.98	0.0446645336230565	0.0580322783723642	0.071400023121672	0.0455023389619618	0.0591208322809202	0.0727393255998786	0.0455780122518235	0.059223223865274	0.0728163375456938	0.038480660182198	10.2057588178003	-0.0297451337574451	1.01604642148939	0.434250535324712	0.514734550186728	0.39082179675761	0.461050252916484	0.543035447538419	0.416811014142054	0.459546785570828	0.541482731340176	0.4153633524261	0.00528470060727701	0.00541123450930983	0.00540773381205231
187	0.493409446652229	0.22	0.0388553208283352	0.0272735659415579	0.0504370757151125	0.244187277334557	0.422133037047689	0.306180464972781	0.538085609122597	6.88	4.77	12.15	0.041558426066803	0.0572968775524622	0.0730353290381214	0.042708965049614	0.0588831332761868	0.0750573015027597	0.0423659130115072	0.0584734094562009	0.074509229615876	0.0388553208283352	9.30317890361297	0.0238697061633489	1.03125805828958	0.434250535324712	0.514734550186728	0.39082179675761	0.461050252916484	0.543035447538419	0.416811014142054	0.459546785570828	0.541482731340176	0.4153633524261	0.00528470060727701	0.00541123450930983	0.00540773381205231
187	0.493409446652229	0.22	0.0388735262779136	0.0275271925663226	0.0502198599895046	0.234357431399783	0.389535786183925	0.279608249904985	0.499463322462864	8.04	4.85	12.42	0.0327952905542186	0.0456887065868367	0.0585821226194549	0.0333873899094619	0.0465135888566627	0.0596397878038635	0.0331109717548881	0.0461579720075392	0.0591710567414191	0.0388735262779136	9.52743975187031	0.0246492681586925	1.0528561237412	0.434250535324712	0.514734550186728	0.39082179675761	0.461050252916484	0.543035447538419	0.416811014142054	0.459546785570828	0.541482731340176	0.4153633524261	0.00528470060727701	0.00541123450930983	0.00540773381205231
187	0.493409446652229	0.22	0.0389625640151986	0.0276109904192	0.0503141376111971	0.268521859091959	0.482847779074534	0.358423093127568	0.607272465021499	8.2	5.01	12.99	0.0412387813572032	0.055554606753474	0.0698704321497448	0.0419355471706859	0.0564932511433751	0.0710509551160643	0.0415403641453736	0.0559605496411679	0.0703708207962809	0.0389625640151986	10.1070812553629	-0.0397115718334316	1.00661046070642	0.434250535324712	0.514734550186728	0.39082179675761	0.461050252916484	0.543035447538419	0.416811014142054	0.459546785570828	0.541482731340176	0.4153633524261	0.00528470060727701	0.00541123450930983	0.00540773381205231
187	0.493409446652229	0.22	0.0390761870539859	0.0274744520336114	0.0506779220743603	0.333041244627967	0.52135843465319	0.406166427902486	0.636550441403894	7.76	4.79	11.57	0.0492584513563663	0.0632285371915601	0.0771986230267538	0.0502498276951214	0.0645010756896204	0.0787523236841195	0.0501608391882542	0.0643615234120503	0.0786165119393345	0.0390761870539859	9.56169084702265	-0.0674071277258837	0.942886982036179	0.434250535324712	0.514734550186728	0.39082179675761	0.461050252916484	0.543035447538419	0.416811014142054	0.459546785570828	0.541482731340176	0.4153633524261	0.00528470060727701	0.00541123450930983	0.00540773381205231
187	0.493409446652229	0.22	0.0393216630549128	0.0278008293459801	0.0508424967638454	0.242961806809695	0.448052360912573	0.324570227959575	0.571534493865572	7.95	5.22	13.91	0.0384486980444474	0.0530764329221685	0.0677041677998896	0.0391662255068631	0.0540669423585268	0.0689676592101906	0.038685045378317	0.0533850113748798	0.0681061180478992	0.0393216630549128	10.1861424023866	-0.0160185791886349	1.03693063342498	0.434250535324712	0.514734550186728	0.39082179675761	0.461050252916484	0.543035447538419	0.416811014142054	0.459546785570828	0.541482731340176	0.4153633524261	0.00528470060727701	0.00541123450930983	0.00540773381205231
187	0.493409446652229	0.22	0.0393721148426351	0.027849136925708	0.0508950927595622	0.300396501039757	0.525323181893372	0.400155969767613	0.65049039401913	8.05	5.05	12.8	0.046846391971148	0.0614997589684825	0.0761531259658169	0.0476868319556454	0.0626030852717312	0.0775193385878169	0.0473540876277469	0.0621687779611108	0.0769692765569905	0.0393721148426351	10.5306045281617	-0.0300480188208207	1.02581015905189	0.434250535324712	0.514734550186728	0.39082179675761	0.461050252916484	0.543035447538419	0.416811014142054	0.459546785570828	0.541482731340176	0.4153633524261	0.00528470060727701	0.00541123450930983	0.00540773381205231
187	0.493409446652229	0.22	0.0394041400575583	0.0277663556659381	0.0510419244491786	0.202239717973159	0.409597002879187	0.282584869327279	0.536609136431096	8.65	5.38	11.92	0.030927512034536	0.044828359940194	0.058729207845852	0.0313603028390379	0.0454556752554819	0.059551047671926	0.031542595414509	0.0457225813586998	0.05996138476234	0.0394041400575583	9.75818742751983	0.100988178584221	1.14477465905042	0.434250535324712	0.514734550186728	0.39082179675761	0.461050252916484	0.543035447538419	0.416811014142054	0.459546785570828	0.541482731340176	0.4153633524261	0.00528470060727701	0.00541123450930983	0.00540773381205231
187	0.493409446652229	0.22	0.0395329490840687	0.0278103231506491	0.0512555750174884	0.289112842620198	0.447745630332899	0.338127230016479	0.55736403064932	7.81	5.38	13.17	0.0407503875770075	0.0539613682432142	0.0671723489094208	0.0415544480665932	0.0550260993230441	0.0684977505794949	0.041421034595275	0.0548528418310723	0.0682352669812246	0.0395329490840687	9.79995988714254	-0.00559993794544883	1.03574801253073	0.434250535324712	0.514734550186728	0.39082179675761	0.461050252916484	0.543035447538419	0.416811014142054	0.459546785570828	0.541482731340176	0.4153633524261	0.00528470060727701	0.00541123450930983	0.00540773381205231
187	0.493409446652229	0.22	0.0395706333018667	0.0279143944917459	0.0512268721119875	0.295217706494603	0.491552156215907	0.372972180145533	0.610132132286281	8.08	5.7	13.08	0.0435165394670031	0.0573518614651457	0.0711871834632883	0.0442883157442938	0.0583690105004183	0.0724497052565428	0.0443838236350985	0.0585442803741897	0.0725967589001322	0.0395706333018667	10.1352768395102	0.00852268014927543	1.06761926415316	0.434250535324712	0.514734550186728	0.39082179675761	0.461050252916484	0.543035447538419	0.416811014142054	0.459546785570828	0.541482731340176	0.4153633524261	0.00528470060727701	0.00541123450930983	0.00540773381205231
187	0.493409446652229	0.22	0.0398896842718564	0.0280643453031091	0.0517150232406037	0.283854706020051	0.481479859162469	0.362076620083233	0.600883098241705	7.97	5.37	11.66	0.0427813713209452	0.0568895297179114	0.0709976881148775	0.0435729838209427	0.0579421949657322	0.0723114061105217	0.0439035262201339	0.0584271145317188	0.0728436397541959	0.0398896842718564	9.50569060220588	-0.0517161221665199	0.987433648770153	0.434250535324712	0.514734550186728	0.39082179675761	0.461050252916484	0.543035447538419	0.416811014142054	0.459546785570828	0.541482731340176	0.4153633524261	0.00528470060727701	0.00541123450930983	0.00540773381205231
187	0.493409446652229	0.22	0.0399091310304849	0.028238650109641	0.0515796119513288	0.224502570961777	0.418688971227818	0.297194502996735	0.540183439458901	8.66	5.41	12.54	0.0324839532155071	0.0457635414385934	0.0590431296616796	0.0329361258022418	0.0464005642409951	0.0598650026797483	0.0329879668720877	0.0464828281869032	0.0599819398925317	0.0399091310304849	9.86090331045377	-0.0358367571570072	1.01482592689309	0.434250535324712	0.514734550186728	0.39082179675761	0.461050252916484	0.543035447538419	0.416811014142054	0.459546785570828	0.541482731340176	0.4153633524261	0.00528470060727701	0.00541123450930983	0.00540773381205231
187	0.493409446652229	0.22	0.0399276524333541	0.0282645387893554	0.0515907660773529	0.3064047772785	0.555761616413721	0.425210890505833	0.686312342321608	7.03	4.72	10.31	0.0565600760480911	0.0739254802518725	0.0912908844556538	0.0580453087772406	0.0758667177900755	0.0936881268029104	0.0584487434133052	0.0763876981887166	0.0943503499145552	0.0399276524333541	8.99756805555916	0.00118540312169377	0.990476559882999	0.434250535324712	0.514734550186728	0.39082179675761	0.461050252916484	0.543035447538419	0.416811014142054	0.459546785570828	0.541482731340176	0.4153633524261	0.00528470060727701	0.00541123450930983	0.00540773381205231
187	0.493409446652229	0.22	0.0400410930064885	0.0283489825764923	0.0517332034364848	0.27181185942868	0.49780522321932	0.370591925542558	0.625018520896082	8.99	5.7	13.08	0.0390855302425572	0.0525024420825037	0.0659193539224502	0.0395523388335917	0.0531294923198244	0.0667066458060571	0.0396499988425262	0.0532667645041331	0.0668952051136022	0.0400410930064885	10.4450197710594	-0.011896512222021	1.06291806753567	0.434250535324712	0.514734550186728	0.39082179675761	0.461050252916484	0.543035447538419	0.416811014142054	0.459546785570828	0.541482731340176	0.4153633524261	0.00528470060727701	0.00541123450930983	0.00540773381205231
187	0.493409446652229	0.22	0.0400788069376633	0.0282502603129923	0.0519073535623342	0.268250121005858	0.515718776959205	0.382731598464863	0.648705955453547	8.82	5.83	13.17	0.0411052903894658	0.0553880844206138	0.0696708784517617	0.0416371349690906	0.056104728244214	0.0705723215193373	0.0417948173139094	0.0563439767370709	0.0708893218466858	0.0400788069376633	10.465194862688	0.0302214903995376	1.1151747681872	0.434250535324712	0.514734550186728	0.39082179675761	0.461050252916484	0.543035447538419	0.416811014142054	0.459546785570828	0.541482731340176	0.4153633524261	0.00528470060727701	0.00541123450930983	0.00540773381205231
187	0.493409446652229	0.22	0.0401529322582548	0.0283044857539354	0.0520013787625741	0.228301678722789	0.41510692407946	0.295951267410132	0.534262580748789	8.69	5.25	13.41	0.0322484241175596	0.0452322581991139	0.0582160922806681	0.0326917142802687	0.0458540254837318	0.0590163366871949	0.0324509789720974	0.0454933315878739	0.0585801461165396	0.0401529322582548	9.93068600271833	-0.0323918216163191	1.0247465840302	0.434250535324712	0.514734550186728	0.39082179675761	0.461050252916484	0.543035447538419	0.416811014142054	0.459546785570828	0.541482731340176	0.4153633524261	0.00528470060727701	0.00541123450930983	0.00540773381205231
187	0.493409446652229	0.22	0.0402473591506997	0.0282440034791669	0.0522507148222324	0.263316597005515	0.466488553654008	0.344665977483463	0.588311129824553	8.22	5.33	12.02	0.0395466842129517	0.0535245040865596	0.0675023239601674	0.0402083651415737	0.0544200568812595	0.0686317486209454	0.040360581477918	0.0546667958412456	0.0689180762741153	0.0402473591506997	9.94985754727808	0.0116060867158523	1.04439366422878	0.434250535324712	0.514734550186728	0.39082179675761	0.461050252916484	0.543035447538419	0.416811014142054	0.459546785570828	0.541482731340176	0.4153633524261	0.00528470060727701	0.00541123450930983	0.00540773381205231
187	0.493409446652229	0.22	0.0402725068789433	0.0283888418815102	0.0521561718763765	0.221336976919702	0.434238082763524	0.307074967487241	0.561401198039806	7.58	5.04	12.08	0.0380371909239844	0.053788809279048	0.0695404276341116	0.0388540947171235	0.0549440019013503	0.071033909085577	0.038854094461567	0.0548756743973043	0.0709517435242136	0.0402725068789433	9.54372942839202	0.0419549678168672	1.07648444586329	0.434250535324712	0.514734550186728	0.39082179675761	0.461050252916484	0.543035447538419	0.416811014142054	0.459546785570828	0.541482731340176	0.4153633524261	0.00528470060727701	0.00541123450930983	0.00540773381205231
187	0.493409446652229	0.22	0.0403163458721381	0.0284223358177545	0.0522103559265217	0.261104836877592	0.467027519658334	0.344364998430992	0.589690040885676	8.11	5.44	11.73	0.0400380495014114	0.0542995688754612	0.0685610882495111	0.0407396460662221	0.0552510735433494	0.0697625010204766	0.0410783434798847	0.0556779649589856	0.0703256782599872	0.0403163458721381	9.72155304680969	-0.0315525580055855	1.01525606577569	0.434250535324712	0.514734550186728	0.39082179675761	0.461050252916484	0.543035447538419	0.416811014142054	0.459546785570828	0.541482731340176	0.4153633524261	0.00528470060727701	0.00541123450930983	0.00540773381205231
187	0.493409446652229	0.22	0.0404726716846328	0.0285353790131053	0.0524099643561603	0.276874559568062	0.473307740243618	0.353882984323125	0.592732496164111	8	5.18	12.02	0.0416894864073023	0.0557584215050598	0.0698273566028173	0.0424533249531982	0.0567800323540823	0.0711067397549664	0.0425147551765503	0.0568739518281292	0.0712784450485642	0.0404726716846328	9.74572258684585	-0.0300373723277721	1.00622153981804	0.434250535324712	0.514734550186728	0.39082179675761	0.461050252916484	0.543035447538419	0.416811014142054	0.459546785570828	0.541482731340176	0.4153633524261	0.00528470060727701	0.00541123450930983	0.00540773381205231
187	0.493409446652229	0.22	0.0405353933699821	0.0286144832671508	0.0524563034728133	0.29980078985934	0.481420539732405	0.366551101043804	0.596289978421005	7.34	4.97	10.78	0.046800793312175	0.0614671818256508	0.0761335703391266	0.0478989620926915	0.0629094937039348	0.0779200253151781	0.048293551907814	0.0634512353419961	0.0785852188702578	0.0405353933699821	9.21527084555161	-0.00646391635892974	1.00425376671803	0.434250535324712	0.514734550186728	0.39082179675761	0.461050252916484	0.543035447538419	0.416811014142054	0.459546785570828	0.541482731340176	0.4153633524261	0.00528470060727701	0.00541123450930983	0.00540773381205231
187	0.493409446652229	0.22	0.0407712908972503	0.0288053198328296	0.0527372619616709	0.290583888563676	0.455826166749519	0.344627527705798	0.567024805793239	8.11	5.26	11.98	0.0400667808496674	0.0529948586820033	0.0659229365143391	0.0407687728345101	0.0539233576840125	0.0670779425335148	0.0409033441170776	0.054109628237683	0.0673382914249808	0.0407712908972503	9.5407613394936	-0.0119007370653772	1.02019060201151	0.434250535324712	0.514734550186728	0.39082179675761	0.461050252916484	0.543035447538419	0.416811014142054	0.459546785570828	0.541482731340176	0.4153633524261	0.00528470060727701	0.00541123450930983	0.00540773381205231
187	0.493409446652229	0.22	0.0409378677284432	0.0289376355637298	0.0529380998931567	0.273162075210864	0.485718655366068	0.362016053657847	0.60942125707429	7.29	5	13.18	0.0465334088812201	0.0624340952922151	0.0783347817032102	0.0476462450685349	0.0639271928802467	0.0802081406919586	0.047136869914869	0.0632222293269023	0.0793053855118132	0.0409378677284432	9.92964061863503	0.0299431773722792	1.07335097241505	0.434250535324712	0.514734550186728	0.39082179675761	0.461050252916484	0.543035447538419	0.416811014142054	0.459546785570828	0.541482731340176	0.4153633524261	0.00528470060727701	0.00541123450930983	0.00540773381205231
187	0.493409446652229	0.22	0.0410369275334064	0.0288658666760146	0.0532079883907983	0.272363306525342	0.448221636529714	0.33383869119077	0.562604581868658	8.01	4.97	12.43	0.039275325488053	0.0527322060924106	0.0661890866967683	0.0399917052606477	0.0536940386256735	0.0673963719906993	0.0397552169814829	0.0533912922628246	0.0669984201964944	0.0410369275334064	9.62569152603746	-0.0190152217324182	1.01424289270777	0.434250535324712	0.514734550186728	0.39082179675761	0.461050252916484	0.543035447538419	0.416811014142054	0.459546785570828	0.541482731340176	0.4153633524261	0.00528470060727701	0.00541123450930983	0.00540773381205231
187	0.493409446652229	0.22	0.0411980298794508	0.0291889593707174	0.0532071003881841	0.268399683391102	0.464163378290389	0.344516250737001	0.583810505843777	7.69	4.7	11.95	0.0421227419050638	0.0567515585801327	0.0713803752552015	0.0429922083924737	0.0579229822829134	0.072853756173353	0.0427008386928461	0.0574255926521802	0.0723539711822774	0.0411980298794508	9.54879222404906	-0.00886773654711043	1.00807562208208	0.434250535324712	0.514734550186728	0.39082179675761	0.461050252916484	0.543035447538419	0.416811014142054	0.459546785570828	0.541482731340176	0.4153633524261	0.00528470060727701	0.00541123450930983	0.00540773381205231
187	0.493409446652229	0.22	0.0412055388735175	0.0292490435188135	0.0531620342282215	0.273049991150714	0.456654757330033	0.340321299336454	0.572988215323612	7.69	5.08	12.07	0.0416087490065847	0.0558320423007767	0.0700553355949687	0.0424675365407962	0.0569843927819192	0.0715012490230422	0.0424269954047885	0.0569598438062144	0.0715183775364376	0.0412055388735175	9.51851277898731	0.0510859901823845	1.07745511702795	0.434250535324712	0.514734550186728	0.39082179675761	0.461050252916484	0.543035447538419	0.416811014142054	0.459546785570828	0.541482731340176	0.4153633524261	0.00528470060727701	0.00541123450930983	0.00540773381205231
187	0.493409446652229	0.22	0.0412788097565421	0.0293016222568458	0.0532559972562384	0.288008198749056	0.469948721490425	0.354584535833055	0.585312907147796	8.14	5.49	12.6	0.041093795950464	0.0544636748546796	0.0678335537588951	0.0418059333422852	0.055407506361673	0.0690090793810608	0.0419412144499651	0.0555392447747557	0.0691950906617899	0.0412788097565421	9.83396685607636	0.053307407617154	1.09705911123595	0.434250535324712	0.514734550186728	0.39082179675761	0.461050252916484	0.543035447538419	0.416811014142054	0.459546785570828	0.541482731340176	0.4153633524261	0.00528470060727701	0.00541123450930983	0.00540773381205231
187	0.493409446652229	0.22	0.0414714734618104	0.0293313078638927	0.0536116390597281	0.233110598170376	0.469244377121315	0.336361232367111	0.602127521875519	8.33	5.73	13.16	0.038134487214415	0.0531999290579322	0.0682653709014493	0.0387455731379173	0.054052431088334	0.0693592890387507	0.0388392000180882	0.0541775622900104	0.0695595089191317	0.0414714734618104	10.0991048634904	0.0437581924771383	1.10599939117175	0.434250535324712	0.514734550186728	0.39082179675761	0.461050252916484	0.543035447538419	0.416811014142054	0.459546785570828	0.541482731340176	0.4153633524261	0.00528470060727701	0.00541123450930983	0.00540773381205231
[truncated: 1,375 more rows]
