# Supplementary material for: Re-expressing coefficients from regression models for inclusion in a meta-analysis
Source: BMC Med Res Methodol. 2024 Jan 8;24:6. doi: 10.1186/s12874-023-02132-y (PMC10773134; doi:10.1186/s12874-023-02132-y)
Supplement: Supplementary file 2 — Additional file 2. [file 12874_2023_2132_MOESM2_ESM.zip › Supp_Files_R1/simdata/simdata_scenario_188.csv]

ex_no	errsd	rsquare	beta	b_low_ci	b_hi_ci	lrsquare	lbeta	lb_low_ci	lb_hi_ci	x_median	x_25	x_75	rbl	rb	rbu	altl	alt	altu	dzl	dz	dzu	observed_beta	xlog	error	ylog	RelBias_rb	RelBias_rbl	RelBias_rbu	RelBias_alt	RelBias_altl	RelBias_altu	RelBias_dz	RelBias_dzl	RelBias_dzu	MC_SE_RelBias_rb	MC_SE_RelBias_alt	MC_SE_RelBias_dz
188	0.493409446652229	0.21	0.0350723660386623	0.0336237140743275	0.0365210180029972	0.283271711077211	0.477843484693194	0.461656032198861	0.494030937187528	8.06	5.2	12.48	0.0540178973604357	0.0559119745226056	0.0578060516847755	0.0549852766776084	0.0569132739137047	0.0588412711498009	0.0549325318184983	0.0568491342604149	0.0587550839269988	0.0350723660386623	10.0032711220282	-0.0043941437744723	1.04003731273442	0.447589302309679	0.455496984944211	0.440255706215835	0.474079631195026	0.482132020596953	0.466611833924906	0.471764104575122	0.479761275552303	0.464760440739398	0.000797800263436274	0.000815999798356306	0.000814220108962401
188	0.493409446652229	0.21	0.0359897364446507	0.0345180839628022	0.0374613889264993	0.284034517779208	0.480410181170311	0.464166298192147	0.496654064148475	7.98	5.11	12.38	0.0548152352644495	0.0567335396965555	0.0586518441286615	0.055827764585064	0.0577815033170321	0.0597352420490002	0.0556777483154832	0.0576781905101483	0.0595860414691061	0.0359897364446507	9.92376486322643	0.0023449777246022	1.04173772360178	0.447589302309679	0.455496984944211	0.440255706215835	0.474079631195026	0.482132020596953	0.466611833924906	0.471764104575122	0.479761275552303	0.464760440739398	0.000797800263436274	0.000815999798356306	0.000814220108962401
188	0.493409446652229	0.22	0.0360400667786066	0.0346145343590291	0.0374655991981842	0.294581831277617	0.483017037170503	0.467098617167648	0.498935457173359	8.18	5.18	12.52	0.053844056333211	0.055679027090707	0.0575139978482031	0.0547598621751648	0.0566260430058605	0.0584922238365563	0.0546454046225335	0.0564748150670313	0.0583487827503716	0.0360400667786066	10.0734611672589	-0.00468249810251161	1.04063266244782	0.447589302309679	0.455496984944211	0.440255706215835	0.474079631195026	0.482132020596953	0.466611833924906	0.471764104575122	0.479761275552303	0.464760440739398	0.000797800263436274	0.000815999798356306	0.000814220108962401
188	0.493409446652229	0.22	0.0365752990053984	0.0351279332394279	0.038022664771369	0.294695906902949	0.486534654676074	0.47050470726905	0.502564602083099	8.04	5.22	12.58	0.0551467239872805	0.0570255555303629	0.0589043870734452	0.0561400026987378	0.058052674935142	0.0599653471715462	0.055984196951613	0.057982615119225	0.0598506010181153	0.0365752990053984	10.0478253244808	0.00559456144662966	1.05046698194268	0.447589302309679	0.455496984944211	0.440255706215835	0.474079631195026	0.482132020596953	0.466611833924906	0.471764104575122	0.479761275552303	0.464760440739398	0.000797800263436274	0.000815999798356306	0.000814220108962401
188	0.493409446652229	0.22	0.0377614854777329	0.0362660536726613	0.0392569172828045	0.297906308934512	0.500409886580674	0.484049229788273	0.516770543373075	8.21	5.31	12.39	0.0556436469297165	0.0575243783803022	0.059405109830888	0.0565808653906911	0.0584932744241256	0.0604056834575602	0.0566816190251301	0.0585047039487107	0.0605124934789274	0.0377614854777329	9.99300298084426	0.00535417513938993	1.05179744406416	0.447589302309679	0.455496984944211	0.440255706215835	0.474079631195026	0.482132020596953	0.466611833924906	0.471764104575122	0.479761275552303	0.464760440739398	0.000797800263436274	0.000815999798356306	0.000814220108962401
188	0.493409446652229	0.22	0.037898991300166	0.036397726600396	0.039400255999936	0.293858243754655	0.490467183011068	0.474275047513581	0.506659318508554	7.96	5.2	12.34	0.0561000114166781	0.0580153113908842	0.0599306113650904	0.0571418619771939	0.0590927315760987	0.0610436011750035	0.0571172312446835	0.0590770596894344	0.0610380948974976	0.037898991300166	9.92257263509414	0.00460180795232742	1.0455084573059	0.447589302309679	0.455496984944211	0.440255706215835	0.474079631195026	0.482132020596953	0.466611833924906	0.471764104575122	0.479761275552303	0.464760440739398	0.000797800263436274	0.000815999798356306	0.000814220108962401
188	0.493409446652229	0.22	0.037951705004239	0.036451395275827	0.039452014732651	0.290460893336321	0.48873605720315	0.472467992808114	0.505004121598187	7.86	5.14	12.18	0.0565712537024676	0.0585191206736667	0.0604669876448659	0.0576644704444864	0.0596499791620634	0.0616354878796403	0.0576761638657842	0.0596168081281347	0.0615949787459357	0.037951705004239	9.76523673695091	0.00634662025229494	1.04008480976632	0.447589302309679	0.455496984944211	0.440255706215835	0.474079631195026	0.482132020596953	0.466611833924906	0.471764104575122	0.479761275552303	0.464760440739398	0.000797800263436274	0.000815999798356306	0.000814220108962401
188	0.493409446652229	0.22	0.038000479122615	0.0364804949341714	0.0395204633110586	0.282342337922662	0.482973709256462	0.466574937619622	0.499372480893302	8.06	5.2	12.24	0.0545515283412075	0.0564688581923822	0.0583861880435568	0.0555259208082272	0.0574774977615562	0.0594290747148852	0.0555512188885018	0.0575154639442188	0.059432038977502	0.038000479122615	9.85411225822954	0.00490544777209289	1.04492124801007	0.447589302309679	0.455496984944211	0.440255706215835	0.474079631195026	0.482132020596953	0.466611833924906	0.471764104575122	0.479761275552303	0.464760440739398	0.000797800263436274	0.000815999798356306	0.000814220108962401
188	0.493409446652229	0.22	0.0380188605868446	0.0365090064535526	0.0395287147201366	0.281049586066379	0.472434725852214	0.45634246831097	0.488526983393457	8.05	5.22	12.45	0.0534362969917229	0.05532065076757	0.0572050045434171	0.0543956993089826	0.0563138850208144	0.0582320707326463	0.0543720898247215	0.0562282021244757	0.0581685135424208	0.0380188605868446	9.93395728207258	0.00418891966335729	1.04803450931755	0.447589302309679	0.455496984944211	0.440255706215835	0.474079631195026	0.482132020596953	0.466611833924906	0.471764104575122	0.479761275552303	0.464760440739398	0.000797800263436274	0.000815999798356306	0.000814220108962401
188	0.493409446652229	0.22	0.038288798603533	0.0367710093769968	0.0398065878300693	0.293762786116318	0.492930413120235	0.476653213408201	0.509207612832269	8.06	5.15	12.48	0.0557229990487076	0.057625880134065	0.0595287612194224	0.0567178993314872	0.0586547552021619	0.0605916110728366	0.056563093958704	0.058499265194756	0.0604333717010976	0.038288798603533	9.89751944406037	-0.00172694675800094	1.03950081751508	0.447589302309679	0.455496984944211	0.440255706215835	0.474079631195026	0.482132020596953	0.466611833924906	0.471764104575122	0.479761275552303	0.464760440739398	0.000797800263436274	0.000815999798356306	0.000814220108962401
188	0.493409446652229	0.22	0.038631761156306	0.0371008949120301	0.0401626274005819	0.294438184001233	0.48664309120681	0.470599625161925	0.502686557251695	7.91	5.15	12.49	0.0560333036375727	0.0579435652617354	0.059853826885898	0.0570966791608171	0.0590431928943908	0.0609897066279644	0.0569582308059766	0.0588816566457807	0.0608514858897251	0.038631761156306	9.84876233766059	-0.0021824135492138	1.03524960486596	0.447589302309679	0.455496984944211	0.440255706215835	0.474079631195026	0.482132020596953	0.466611833924906	0.471764104575122	0.479761275552303	0.464760440739398	0.000797800263436274	0.000815999798356306	0.000814220108962401
188	0.493409446652229	0.22	0.0387202246778308	0.0371844605666039	0.0402559887890576	0.289826338642101	0.485931615268177	0.469731963498258	0.502131267038095	8.11	5.22	12.45	0.0546280331950841	0.0565119908207168	0.0583959484463494	0.0555861397434201	0.0575031396008947	0.0594201394583694	0.055551932116839	0.0573884111130608	0.0593648575297265	0.0387202246778308	9.93185244478399	0.00555238249258239	1.04923442821277	0.447589302309679	0.455496984944211	0.440255706215835	0.474079631195026	0.482132020596953	0.466611833924906	0.471764104575122	0.479761275552303	0.464760440739398	0.000797800263436274	0.000815999798356306	0.000814220108962401
188	0.493409446652229	0.22	0.0387413091165006	0.0372088987166951	0.0402737195163062	0.279795455487937	0.474140832195255	0.457940193890208	0.490341470500301	7.97	5.18	12.33	0.0541567689294326	0.0560726833586563	0.0579885977878799	0.0551618516197388	0.0571133230525834	0.0590647944854279	0.0550971748673873	0.0570670070446796	0.0590268727065449	0.0387413091165006	9.80656390674345	-1.81499712409796e-05	1.03830427327064	0.447589302309679	0.455496984944211	0.440255706215835	0.474079631195026	0.482132020596953	0.466611833924906	0.471764104575122	0.479761275552303	0.464760440739398	0.000797800263436274	0.000815999798356306	0.000814220108962401
188	0.493409446652229	0.22	0.039064823323967	0.0375173944810686	0.0406122521668654	0.290316659954703	0.487789000852201	0.471546776809314	0.504031224895088	8.06	5.19	12.37	0.0551667890393586	0.0570669851415711	0.0589671812437836	0.0561542325077364	0.0580884406715976	0.0600226488354588	0.0561362505091894	0.0580555506734753	0.0599870200458098	0.039064823323967	9.85688802867129	0.00778110609092252	1.04888720942888	0.447589302309679	0.455496984944211	0.440255706215835	0.474079631195026	0.482132020596953	0.466611833924906	0.471764104575122	0.479761275552303	0.464760440739398	0.000797800263436274	0.000815999798356306	0.000814220108962401
188	0.493409446652229	0.22	0.0391061865409966	0.0375469490443115	0.0406654240376817	0.2880186790668	0.488932608748992	0.472561045749304	0.505304171748681	8.02	5.15	12.35	0.0555221070443457	0.0574456334998762	0.0593691599554068	0.0565303402591497	0.0584887962835539	0.0604472523079582	0.0564658221812353	0.0584072606853736	0.0603844003312069	0.0391061865409966	9.88265478545478	-0.00636908671496544	1.03348382454597	0.447589302309679	0.455496984944211	0.440255706215835	0.474079631195026	0.482132020596953	0.466611833924906	0.471764104575122	0.479761275552303	0.464760440739398	0.000797800263436274	0.000815999798356306	0.000814220108962401
188	0.493409446652229	0.22	0.0391619397463934	0.0376115898384133	0.0407122896543734	0.286120325073923	0.488795064552835	0.472352023779907	0.505238105325763	8.09	5.22	12.44	0.0550671314623639	0.0569840727313733	0.0589010140003828	0.0560410658326801	0.0579919107196588	0.0599427556066376	0.056023582001035	0.0579492661731079	0.0598839453305117	0.0391619397463934	9.89599414919678	0.00566478502352464	1.04856718481764	0.447589302309679	0.455496984944211	0.440255706215835	0.474079631195026	0.482132020596953	0.466611833924906	0.471764104575122	0.479761275552303	0.464760440739398	0.000797800263436274	0.000815999798356306	0.000814220108962401
188	0.493409446652229	0.22	0.0391816959708498	0.0376102519787433	0.0407531399629563	0.282459194345688	0.492092918701096	0.475389332321137	0.508796505081056	8.03	5.13	12.34	0.055782803272709	0.0577428238487546	0.0597028444248001	0.0567914096082987	0.0587868692274705	0.0607823288466423	0.0566745265632564	0.0586395371111203	0.06068292652576	0.0391816959708498	9.81353107144352	0.0101144911453973	1.04834247262563	0.447589302309679	0.455496984944211	0.440255706215835	0.474079631195026	0.482132020596953	0.466611833924906	0.471764104575122	0.479761275552303	0.464760440739398	0.000797800263436274	0.000815999798356306	0.000814220108962401
188	0.493409446652229	0.22	0.0391885046809208	0.0376316345404849	0.0407453748213568	0.280694745689195	0.480497914549667	0.464116622627173	0.496879206472161	7.94	5.16	12.43	0.0550408187438617	0.0569835195124583	0.0589262202810549	0.0560717700443037	0.0580508588959533	0.0600299477476028	0.0559803286559507	0.0579864966754997	0.0599516616309301	0.0391885046809208	9.86557107888242	-0.00675771444467201	1.03314702147536	0.447589302309679	0.455496984944211	0.440255706215835	0.474079631195026	0.482132020596953	0.466611833924906	0.471764104575122	0.479761275552303	0.464760440739398	0.000797800263436274	0.000815999798356306	0.000814220108962401
188	0.493409446652229	0.22	0.0392091866473748	0.0376568766115922	0.0407614966831574	0.287950189917749	0.483823661437513	0.467620462116329	0.500026860758697	8.05	5.12	12.4	0.0547349287170839	0.0566315115907673	0.0585280944644506	0.055716311435416	0.0576468995357388	0.0595774876360615	0.0555613668590325	0.0574881137309819	0.0594064921857352	0.0392091866473748	9.86648357597818	0.00344016459637907	1.04350201514527	0.447589302309679	0.455496984944211	0.440255706215835	0.474079631195026	0.482132020596953	0.466611833924906	0.471764104575122	0.479761275552303	0.464760440739398	0.000797800263436274	0.000815999798356306	0.000814220108962401
188	0.493409446652229	0.22	0.0393073251150021	0.0377375731513419	0.0408770770786622	0.271897742426797	0.47572982501041	0.459150343855481	0.492309306165338	8.07	5.2	12.35	0.053661626212667	0.0555992963733056	0.0575369665339442	0.0546187999378305	0.0565910327290992	0.0585632655203679	0.0546150384398188	0.0565829257127008	0.0586019124717267	0.0393073251150021	9.82710277237581	-0.00267338872911089	1.03914167960015	0.447589302309679	0.455496984944211	0.440255706215835	0.474079631195026	0.482132020596953	0.466611833924906	0.471764104575122	0.479761275552303	0.464760440739398	0.000797800263436274	0.000815999798356306	0.000814220108962401
188	0.493409446652229	0.22	0.0393311790586479	0.0377713632879609	0.040890994829335	0.288859997631188	0.490881956267186	0.474478774806823	0.50728513772755	7.96	5.22	12.23	0.0561388995881048	0.058079674614983	0.0600204496418611	0.0571823811383709	0.0591592303125626	0.0611360794867544	0.0572405038283242	0.0591854282294256	0.0612082989965984	0.0393311790586479	9.80736000664569	-0.000155414770309181	1.03728053546736	0.447589302309679	0.455496984944211	0.440255706215835	0.474079631195026	0.482132020596953	0.466611833924906	0.471764104575122	0.479761275552303	0.464760440739398	0.000797800263436274	0.000815999798356306	0.000814220108962401
188	0.493409446652229	0.22	0.040215766675962	0.0386184123026114	0.0418131210493126	0.282397378004695	0.489245257803994	0.472635799410981	0.505854716197007	8.06	5.17	12.45	0.0552753416008365	0.0572178383131525	0.0591603350254686	0.0562635840177286	0.0582408097356046	0.0602180354534806	0.056144173429948	0.0581136389210086	0.060053454741137	0.040215766675962	9.83942979117239	0.00431914768827155	1.04382234582822	0.447589302309679	0.455496984944211	0.440255706215835	0.474079631195026	0.482132020596953	0.466611833924906	0.471764104575122	0.479761275552303	0.464760440739398	0.000797800263436274	0.000815999798356306	0.000814220108962401
188	0.493409446652229	0.22	0.0407369578648723	0.0391235713850352	0.0423503443447094	0.286301274659101	0.488221580756446	0.471805103846349	0.504638057666544	7.92	5.11	12.33	0.056098452941031	0.0580504007896039	0.0600023486381769	0.0571582224377665	0.0591470450071327	0.061135867576499	0.0570343296369175	0.0590704811207259	0.0609925871307676	0.0407369578648723	9.71664802237381	0.00143281661892177	1.03493585808539	0.447589302309679	0.455496984944211	0.440255706215835	0.474079631195026	0.482132020596953	0.466611833924906	0.471764104575122	0.479761275552303	0.464760440739398	0.000797800263436274	0.000815999798356306	0.000814220108962401
188	0.493409446652229	0.23	0.0361604475376142	0.0347350517428025	0.0375858433324259	0.303258538108918	0.498269918408005	0.482185285792918	0.514354551023092	7.93	5.12	12.3	0.0572603597575442	0.0591704384705296	0.0610805171835149	0.05833761778539	0.0602836314389886	0.0622296450925872	0.0582295412787174	0.0601304249175882	0.0621428969395652	0.0361604475376142	9.94965730178033	-0.00794168316339966	1.03153114485857	0.447589302309679	0.455496984944211	0.440255706215835	0.474079631195026	0.482132020596953	0.466611833924906	0.471764104575122	0.479761275552303	0.464760440739398	0.000797800263436274	0.000815999798356306	0.000814220108962401
188	0.493409446652229	0.23	0.0362137615056515	0.0348175770967359	0.0376099459145671	0.308201253669192	0.491114282818695	0.475444159386222	0.506784406251168	8.04	5.15	12.54	0.0557543257432172	0.0575919278023494	0.0594295298614817	0.0567602925025179	0.0586310501341312	0.0605018077657444	0.0566359392236338	0.0584777416054897	0.0602981363932485	0.0362137615056515	10.0427616631169	-0.0024204018937018	1.03930741202904	0.447589302309679	0.455496984944211	0.440255706215835	0.474079631195026	0.482132020596953	0.466611833924906	0.471764104575122	0.479761275552303	0.464760440739398	0.000797800263436274	0.000815999798356306	0.000814220108962401
188	0.493409446652229	0.23	0.0370596996019631	0.0356044299883279	0.0385149692155984	0.300114056177801	0.493206858681837	0.477166401485201	0.509247315878474	7.95	5.18	12.34	0.0565031302252911	0.0584025431743876	0.0603019561234841	0.0575562255203777	0.0594910393903107	0.0614258532602437	0.0575089651089001	0.0594208847589612	0.0613791308593591	0.0370596996019631	9.95743021518017	0.00321196760605405	1.04484057813072	0.447589302309679	0.455496984944211	0.440255706215835	0.474079631195026	0.482132020596953	0.466611833924906	0.471764104575122	0.479761275552303	0.464760440739398	0.000797800263436274	0.000815999798356306	0.000814220108962401
188	0.493409446652229	0.23	0.0370600479137315	0.035600341373957	0.038519754453506	0.298793989922148	0.494327908215598	0.478200328989671	0.510455487441525	7.91	5.12	12.44	0.056911554702228	0.0588309293903845	0.0607503040785409	0.057989943228764	0.0599456871859144	0.0619014311430648	0.0578518188439204	0.0598348280147769	0.0617463948730403	0.0370600479137315	9.91274720356811	-0.0031933810932393	1.03527003698976	0.447589302309679	0.455496984944211	0.440255706215835	0.474079631195026	0.482132020596953	0.466611833924906	0.471764104575122	0.479761275552303	0.464760440739398	0.000797800263436274	0.000815999798356306	0.000814220108962401
188	0.493409446652229	0.23	0.0372478138979239	0.035780260181114	0.0387153676147339	0.288034799245984	0.477049367643593	0.461076334403472	0.493022400883713	7.93	5.18	12.53	0.0547517561859911	0.0566485172128724	0.0585452782397537	0.0557817031736047	0.0577141445775542	0.0596465859815037	0.0556333999052295	0.0575746990236985	0.060267430782812	0.0372478138979239	9.96826484288673	0.00577725799581233	1.04713665209859	0.447589302309679	0.455496984944211	0.440255706215835	0.474079631195026	0.482132020596953	0.466611833924906	0.471764104575122	0.479761275552303	0.464760440739398	0.000797800263436274	0.000815999798356306	0.000814220108962401
188	0.493409446652229	0.23	0.0374875514713847	0.0360342338572247	0.0389408690855446	0.291977857111073	0.479718366386955	0.463809033262431	0.49562769951148	8.06	5.18	12.33	0.054273402317483	0.0561350599725671	0.0579967176276513	0.0552455749871002	0.0571405795969573	0.0590355842068144	0.0552452612666116	0.0571200748881266	0.0589786731530466	0.0374875514713847	9.98696506511851	0.00474332066712565	1.04701383746338	0.447589302309679	0.455496984944211	0.440255706215835	0.474079631195026	0.482132020596953	0.466611833924906	0.471764104575122	0.479761275552303	0.464760440739398	0.000797800263436274	0.000815999798356306	0.000814220108962401
188	0.493409446652229	0.23	0.0375362401783497	0.0360700446683644	0.0390024356883349	0.305914405105949	0.499888283541324	0.483852260288277	0.515924306794371	8.13	5.15	12.42	0.0561456338395742	0.0580064346742588	0.0598672355089434	0.057122863131	0.0590160516859187	0.0609092402408374	0.0570091639096061	0.0589287425506426	0.0607767151960161	0.0375362401783497	9.99233121983801	0.00560356092821353	1.04789709999476	0.447589302309679	0.455496984944211	0.440255706215835	0.474079631195026	0.482132020596953	0.466611833924906	0.471764104575122	0.479761275552303	0.464760440739398	0.000797800263436274	0.000815999798356306	0.000814220108962401
188	0.493409446652229	0.23	0.0375417600801997	0.036078609584796	0.0390049105756033	0.290661018703654	0.479780899090358	0.463818666321231	0.495743131859486	8.02	5.21	12.55	0.0545191950271756	0.0563954629409092	0.0582717308546428	0.055510695585859	0.0574210858061266	0.0593314760263943	0.0553822568341275	0.0573309256049696	0.0592053880483277	0.0375417600801997	9.99207140396729	-0.00822465065013672	1.03543671080796	0.447589302309679	0.455496984944211	0.440255706215835	0.474079631195026	0.482132020596953	0.466611833924906	0.471764104575122	0.479761275552303	0.464760440739398	0.000797800263436274	0.000815999798356306	0.000814220108962401
188	0.493409446652229	0.23	0.0375463084773108	0.0360809654241358	0.0390116515304859	0.303973052946414	0.499074827968078	0.48299141112753	0.515158244808626	8.06	5.17	12.4	0.0564611832702831	0.058341317626558	0.0602214519828328	0.0574690947196583	0.0593827921157827	0.0612964895119071	0.0574102620223128	0.0592647290757667	0.0611738067558463	0.0375463084773108	9.99207016708904	0.00367694489597153	1.04640934338309	0.447589302309679	0.455496984944211	0.440255706215835	0.474079631195026	0.482132020596953	0.466611833924906	0.471764104575122	0.479761275552303	0.464760440739398	0.000797800263436274	0.000815999798356306	0.000814220108962401
188	0.493409446652229	0.23	0.0376131360247764	0.0361598211450794	0.0390664509044734	0.295401690614314	0.481064868676342	0.465242003763706	0.496887733588978	7.98	5.12	12.21	0.0548999277085389	0.0567670724048868	0.0586342171012348	0.0559114270722745	0.0578129728279897	0.0597145185837049	0.0558364224506931	0.0577902816550702	0.0596766971827491	0.0376131360247764	9.83853411099509	-0.0067492076592562	1.02894517790506	0.447589302309679	0.455496984944211	0.440255706215835	0.474079631195026	0.482132020596953	0.466611833924906	0.471764104575122	0.479761275552303	0.464760440739398	0.000797800263436274	0.000815999798356306	0.000814220108962401
188	0.493409446652229	0.23	0.0377690626745558	0.0362891707238823	0.0392489546252293	0.292918959628983	0.480427587896086	0.464530925145569	0.496324250646603	8.06	5.13	12.6	0.0543095985959092	0.0561681215192745	0.0580266444426398	0.0552794910645928	0.0571712045736529	0.0590629180827129	0.0550749954356796	0.0569774313680456	0.0588750720438384	0.0377690626745558	10.0075770701416	-0.00143482735475192	1.04151313715022	0.447589302309679	0.455496984944211	0.440255706215835	0.474079631195026	0.482132020596953	0.466611833924906	0.471764104575122	0.479761275552303	0.464760440739398	0.000797800263436274	0.000815999798356306	0.000814220108962401
188	0.493409446652229	0.23	0.0377877904413361	0.0362982827541299	0.0392772981285423	0.299597192161673	0.493378822818707	0.477313008542818	0.509444637094596	7.97	5.16	12.2	0.0564230637782805	0.0583222000836284	0.0602213363889763	0.0574686857616431	0.0594030165165175	0.0613373472713919	0.0574433048146374	0.0594001870187504	0.0613433763538524	0.0377877904413361	9.89983191570276	0.00185660669443077	1.03922026234836	0.447589302309679	0.455496984944211	0.440255706215835	0.474079631195026	0.482132020596953	0.466611833924906	0.471764104575122	0.479761275552303	0.464760440739398	0.000797800263436274	0.000815999798356306	0.000814220108962401
188	0.493409446652229	0.23	0.0378869972123159	0.0364247660725286	0.0393492283521032	0.304657321855261	0.503664950790564	0.4874598203594	0.519870081221728	7.89	5.07	12.32	0.0581539008602881	0.0600871710687478	0.0620204412772074	0.059264530866796	0.0612347228960181	0.0632049149252403	0.0591260499715308	0.0610462224023973	0.0629806739341802	0.0378869972123159	9.83913571273425	-0.00644318465096381	1.0278533303077	0.447589302309679	0.455496984944211	0.440255706215835	0.474079631195026	0.482132020596953	0.466611833924906	0.471764104575122	0.479761275552303	0.464760440739398	0.000797800263436274	0.000815999798356306	0.000814220108962401
188	0.493409446652229	0.23	0.0378999334443501	0.0364380551245567	0.0393618117641436	0.295161157898395	0.489605801508707	0.473492704009641	0.505718899007772	7.97	5.17	12.43	0.0559697311093814	0.0578743977002812	0.0597790642911809	0.0570068454927015	0.0589468053944266	0.0608867652961516	0.0569509804401606	0.0588515067257203	0.0607654446942351	0.0378999334443501	10.0042963871183	0.00569803005187228	1.04919672209333	0.447589302309679	0.455496984944211	0.440255706215835	0.474079631195026	0.482132020596953	0.466611833924906	0.471764104575122	0.479761275552303	0.464760440739398	0.000797800263436274	0.000815999798356306	0.000814220108962401
188	0.493409446652229	0.23	0.037921016870988	0.0364319579190429	0.0394100758229331	0.285528697714976	0.476986245783884	0.460917183415308	0.493055308152459	8.04	5.19	12.5	0.0540552856117262	0.0559398275361772	0.0578243694606281	0.0550308711897947	0.0569494251798921	0.0588679791699894	0.0549027864898747	0.0568574606993936	0.058651001912949	0.037921016870988	9.98549138163609	-0.000549562691123884	1.04387276030271	0.447589302309679	0.455496984944211	0.440255706215835	0.474079631195026	0.482132020596953	0.466611833924906	0.471764104575122	0.479761275552303	0.464760440739398	0.000797800263436274	0.000815999798356306	0.000814220108962401
188	0.493409446652229	0.23	0.0379329119703947	0.0364711640723219	0.0393946598684675	0.306103250159791	0.495778412118675	0.479881300035661	0.511675524201689	8.08	5.15	12.48	0.0560013514493825	0.0578565180514671	0.0597116846535518	0.056995226142339	0.05888331700588	0.0607714078694209	0.0568163726806235	0.0587613358128389	0.0606341545637338	0.0379329119703947	9.97771589683861	-0.00234829368273033	1.03833904298169	0.447589302309679	0.455496984944211	0.440255706215835	0.474079631195026	0.482132020596953	0.466611833924906	0.471764104575122	0.479761275552303	0.464760440739398	0.000797800263436274	0.000815999798356306	0.000814220108962401
188	0.493409446652229	0.23	0.0379419962708094	0.0364559918266811	0.0394280007149376	0.29539866178732	0.489587093554029	0.473483804136169	0.50569038297189	7.94	5.18	12.58	0.0561763127327277	0.0580868816148329	0.0599974504969381	0.0572300495945044	0.0591764563014881	0.0611228630084719	0.057060164842551	0.0590320916085573	0.0609858618162002	0.0379419962708094	9.95992116190901	0.00224589433825816	1.04400746339693	0.447589302309679	0.455496984944211	0.440255706215835	0.474079631195026	0.482132020596953	0.466611833924906	0.471764104575122	0.479761275552303	0.464760440739398	0.000797800263436274	0.000815999798356306	0.000814220108962401
188	0.493409446652229	0.23	0.0380771852131215	0.0365727229934852	0.0395816474327577	0.290668333309347	0.490503648679437	0.474184961240723	0.506822336118151	8.04	5.17	12.44	0.055563091921475	0.0574752502653892	0.0593874086093034	0.0565629588236785	0.0585095267688898	0.0604560947141011	0.0564323764727307	0.0583869221343888	0.060393801861802	0.0380771852131215	9.88867442475295	-0.00200048613919303	1.0385864834459	0.447589302309679	0.455496984944211	0.440255706215835	0.474079631195026	0.482132020596953	0.466611833924906	0.471764104575122	0.479761275552303	0.464760440739398	0.000797800263436274	0.000815999798356306	0.000814220108962401
188	0.493409446652229	0.23	0.0381193681390574	0.0366144592992494	0.0396242769788654	0.303848915846939	0.507729489051823	0.491362361675536	0.524096616428111	7.93	5.14	12.24	0.0583246428159057	0.0602674185199487	0.0622101942239916	0.0594203504944361	0.0613996238803131	0.0633788972661902	0.0594273076987519	0.0613610242595769	0.0633625916485924	0.0381193681390574	9.76335293139685	-0.00445351882680335	1.02928851755515	0.447589302309679	0.455496984944211	0.440255706215835	0.474079631195026	0.482132020596953	0.466611833924906	0.471764104575122	0.479761275552303	0.464760440739398	0.000797800263436274	0.000815999798356306	0.000814220108962401
188	0.493409446652229	0.23	0.0381471605603143	0.0366724308793688	0.0396218902412598	0.29883918977051	0.492609210287678	0.476539437457889	0.508678983117466	8.1	5.26	12.58	0.0555035113223555	0.0573751902393489	0.0592468691563424	0.0564820346388215	0.0583867111341227	0.0602913876294239	0.0564291077766031	0.0583413758413534	0.0601967687971495	0.0381471605603143	10.0856707760942	0.00670874298292484	1.05542569699826	0.447589302309679	0.455496984944211	0.440255706215835	0.474079631195026	0.482132020596953	0.466611833924906	0.471764104575122	0.479761275552303	0.464760440739398	0.000797800263436274	0.000815999798356306	0.000814220108962401
188	0.493409446652229	0.23	0.0382168520409007	0.0367442235776913	0.0396894805041102	0.30006017588213	0.496470582216424	0.480321908484607	0.512619255948241	8.03	5.11	12.49	0.0563688720350701	0.0582640229891392	0.0601591739432083	0.0573885180857983	0.0593179500732833	0.0612473820607683	0.0572021515262235	0.0591634446696529	0.0610521765145038	0.0382168520409007	10.0061610602223	0.00306343188053684	1.04604250535778	0.447589302309679	0.455496984944211	0.440255706215835	0.474079631195026	0.482132020596953	0.466611833924906	0.471764104575122	0.479761275552303	0.464760440739398	0.000797800263436274	0.000815999798356306	0.000814220108962401
188	0.493409446652229	0.23	0.0382460543119225	0.0367487770960952	0.0397433315277499	0.291636616850368	0.483780264936043	0.467722971574726	0.49983755829736	7.98	5.1	12.44	0.0552300506185006	0.0571261412085262	0.0590222317985518	0.0562499230509258	0.0581810266547091	0.0601121302584925	0.0560543744220496	0.0580221908889938	0.0598958859962294	0.0382460543119225	9.93471858048308	0.00383295019294439	1.04351203581449	0.447589302309679	0.455496984944211	0.440255706215835	0.474079631195026	0.482132020596953	0.466611833924906	0.471764104575122	0.479761275552303	0.464760440739398	0.000797800263436274	0.000815999798356306	0.000814220108962401
188	0.493409446652229	0.23	0.0382631299715992	0.0367797958488409	0.0397464640943574	0.297490509347326	0.49657342678005	0.480322049095569	0.512824804464531	8.03	5.22	12.46	0.0563689898532416	0.0582761972061471	0.0601834045590527	0.0573886442061464	0.059330350887217	0.0612720575682876	0.0573066605720668	0.0592384724253862	0.0612024753582938	0.0382631299715992	10.0142045354586	-0.00235819522386723	1.04247078234631	0.447589302309679	0.455496984944211	0.440255706215835	0.474079631195026	0.482132020596953	0.466611833924906	0.471764104575122	0.479761275552303	0.464760440739398	0.000797800263436274	0.000815999798356306	0.000814220108962401
188	0.493409446652229	0.23	0.0382735154851556	0.03676611350506	0.0397809174652511	0.288058649229164	0.490471764455515	0.47405026432968	0.50689326458135	8.06	5.21	12.35	0.0554582464196717	0.0573793667503333	0.0593004870809948	0.0564508200438122	0.0584063239601823	0.0603618278765524	0.056470330483353	0.0583811050850811	0.0603850448937851	0.0382735154851556	9.94493239105167	0.00580625556207951	1.04972629174761	0.447589302309679	0.455496984944211	0.440255706215835	0.474079631195026	0.482132020596953	0.466611833924906	0.471764104575122	0.479761275552303	0.464760440739398	0.000797800263436274	0.000815999798356306	0.000814220108962401
188	0.493409446652229	0.23	0.0382830254828824	0.0368003376371095	0.0397657133286553	0.290305532789169	0.483338366001979	0.467243903005951	0.499432828998007	8.06	5.12	12.43	0.0546773771755583	0.0565607683081349	0.0584441594407115	0.0556569097787948	0.0575740414291926	0.0594911730795903	0.0555069434833058	0.0574591030988356	0.0593381808921549	0.0382830254828824	9.97618791600049	-0.00455457441224302	1.03796723964122	0.447589302309679	0.455496984944211	0.440255706215835	0.474079631195026	0.482132020596953	0.466611833924906	0.471764104575122	0.479761275552303	0.464760440739398	0.000797800263436274	0.000815999798356306	0.000814220108962401
188	0.493409446652229	0.23	0.038287061125831	0.0368125650742683	0.0397615571773937	0.297449053385596	0.489232942064743	0.473220208550878	0.505245675578608	8.02	5.11	12.5	0.05558852904052	0.0574695228904644	0.0593505167404087	0.0565972962561566	0.0585124245752331	0.0604275528943097	0.0563914520266737	0.0583178081392644	0.0602519525724346	0.038287061125831	9.96877582659997	0.00746888925050783	1.0469146422542	0.447589302309679	0.455496984944211	0.440255706215835	0.474079631195026	0.482132020596953	0.466611833924906	0.471764104575122	0.479761275552303	0.464760440739398	0.000797800263436274	0.000815999798356306	0.000814220108962401
188	0.493409446652229	0.23	0.0383782206879153	0.0368757428474286	0.0398806985284019	0.300149904193978	0.495218255933195	0.479113756781437	0.511322755084953	7.92	5.16	12.29	0.0569436534831568	0.0588577062654814	0.060771759047806	0.0580179195997392	0.0599680817976637	0.0619182439955882	0.0579952276259974	0.0599163507547928	0.0618654719539574	0.0383782206879153	9.85194712903445	-0.00731843141614358	1.03104022315333	0.447589302309679	0.455496984944211	0.440255706215835	0.474079631195026	0.482132020596953	0.466611833924906	0.471764104575122	0.479761275552303	0.464760440739398	0.000797800263436274	0.000815999798356306	0.000814220108962401
188	0.493409446652229	0.23	0.038385410010746	0.0369065083463973	0.0398643116750947	0.296376028177429	0.49163653741528	0.475503724561534	0.507769350269027	8.11	5.27	12.48	0.0552999119753908	0.0571761183743003	0.0590523247732098	0.0562698413311804	0.0581789553351622	0.0600880693391441	0.0562392067802649	0.0581938537966937	0.0600563846449402	0.038385410010746	10.0133058167391	-0.00901888813513785	1.03665369503315	0.447589302309679	0.455496984944211	0.440255706215835	0.474079631195026	0.482132020596953	0.466611833924906	0.471764104575122	0.479761275552303	0.464760440739398	0.000797800263436274	0.000815999798356306	0.000814220108962401
188	0.493409446652229	0.23	0.0384161770156245	0.0369273691609762	0.0399049848702729	0.29525200583773	0.491478310771097	0.475307119249799	0.507649502292395	8.16	5.29	12.59	0.054947861663565	0.0568173316518324	0.0586868016400997	0.055891884176452	0.0577934722800138	0.0596950603835755	0.05580220685697	0.0577663235953309	0.0596628115192288	0.0384161770156245	10.0792881900841	7.5524843227068e-05	1.0499419107434	0.447589302309679	0.455496984944211	0.440255706215835	0.474079631195026	0.482132020596953	0.466611833924906	0.471764104575122	0.479761275552303	0.464760440739398	0.000797800263436274	0.000815999798356306	0.000814220108962401
188	0.493409446652229	0.23	0.0384203210488979	0.0369144096420547	0.0399262324557411	0.290469761070562	0.488917620141534	0.47264386235624	0.505191377926827	7.88	5.17	12.32	0.0564562443478136	0.0584001080455319	0.0603439717432502	0.0575387906322719	0.0595199278406137	0.0615010650489555	0.0575113002212676	0.0594430685048791	0.0614600849972247	0.0384203210488979	9.82925280730112	0.00410020270171041	1.04157417607053	0.447589302309679	0.455496984944211	0.440255706215835	0.474079631195026	0.482132020596953	0.466611833924906	0.471764104575122	0.479761275552303	0.464760440739398	0.000797800263436274	0.000815999798356306	0.000814220108962401
188	0.493409446652229	0.23	0.0384381626769758	0.0369486408548958	0.0399276844990558	0.29946596852236	0.492825762405483	0.47677293814629	0.508878586664675	8.02	5.21	12.3	0.0559976023699057	0.0578830274808092	0.0597684525917127	0.0570132894571485	0.0589329124954286	0.0608525355337087	0.0570002938176145	0.058924684607882	0.0608464983745165	0.0384381626769758	9.96571412540708	0.00295392465289971	1.04352706561936	0.447589302309679	0.455496984944211	0.440255706215835	0.474079631195026	0.482132020596953	0.466611833924906	0.471764104575122	0.479761275552303	0.464760440739398	0.000797800263436274	0.000815999798356306	0.000814220108962401
188	0.493409446652229	0.23	0.0384404847245274	0.0369488940029246	0.0399320754461302	0.295480700115194	0.482309625998587	0.466448829778965	0.498170422218209	7.94	5.17	12.3	0.0553204324771529	0.0572015093505095	0.0590825862238662	0.0563568078589008	0.0582731249080013	0.0601894419571019	0.0563139935514953	0.0582217879331436	0.0601407589041627	0.0384404847245274	9.81303998855948	0.00207665231765379	1.038115263178	0.447589302309679	0.455496984944211	0.440255706215835	0.474079631195026	0.482132020596953	0.466611833924906	0.471764104575122	0.479761275552303	0.464760440739398	0.000797800263436274	0.000815999798356306	0.000814220108962401
188	0.493409446652229	0.23	0.0384630942873122	0.0369502968118628	0.0399758917627616	0.282328332810553	0.482328652029023	0.465951216518843	0.498706087539203	8.03	5.17	12.44	0.0546925085794822	0.0566148622517023	0.0585372159239224	0.0556824483110391	0.0576395967719362	0.0595967452328333	0.0555873590484722	0.0575307934406736	0.0594838884329419	0.0384630942873122	9.91864845241044	0.00283026745718566	1.04430012644517	0.447589302309679	0.455496984944211	0.440255706215835	0.474079631195026	0.482132020596953	0.466611833924906	0.471764104575122	0.479761275552303	0.464760440739398	0.000797800263436274	0.000815999798356306	0.000814220108962401
188	0.493409446652229	0.23	0.038463632154793	0.0369508874295453	0.0399763768800406	0.289093518044176	0.481224096662926	0.465152774988815	0.497295418337037	7.94	5.14	12.39	0.0551908337935026	0.0570977119011934	0.0590045900088842	0.0562262673652932	0.0581689203557735	0.0601115733462537	0.0561337483711071	0.0580727155001994	0.0600412143674475	0.038463632154793	9.87380701145094	-0.00514905137139497	1.03189153835305	0.447589302309679	0.455496984944211	0.440255706215835	0.474079631195026	0.482132020596953	0.466611833924906	0.471764104575122	0.479761275552303	0.464760440739398	0.000797800263436274	0.000815999798356306	0.000814220108962401
188	0.493409446652229	0.23	0.0384851019281047	0.0369879834195586	0.0399822204366508	0.297469873044006	0.496061826815146	0.479826390717862	0.512297262912431	7.94	5.16	12.37	0.056923955374092	0.0588500379276133	0.0607761204811345	0.0579914160855082	0.0599536173071598	0.0619158185288115	0.0579050652248839	0.0598389324753952	0.0617997934535168	0.0384851019281047	9.90108745091648	-0.00196931169426793	1.03826298466534	0.447589302309679	0.455496984944211	0.440255706215835	0.474079631195026	0.482132020596953	0.466611833924906	0.471764104575122	0.479761275552303	0.464760440739398	0.000797800263436274	0.000815999798356306	0.000814220108962401
188	0.493409446652229	0.23	0.0384891536531704	0.0369931514963986	0.0399851558099421	0.296836842283379	0.496987405095202	0.480697006791284	0.513277803399119	7.88	5.16	12.23	0.0574465043650876	0.0593933158160716	0.0613401272670557	0.0585497984956832	0.0605339996132969	0.0625182007309106	0.0585563381854568	0.0604979018229641	0.0625140893105346	0.0384891536531704	9.91072414716255	0.00937420123950441	1.04851485213215	0.447589302309679	0.455496984944211	0.440255706215835	0.474079631195026	0.482132020596953	0.466611833924906	0.471764104575122	0.479761275552303	0.464760440739398	0.000797800263436274	0.000815999798356306	0.000814220108962401
188	0.493409446652229	0.23	0.0384925308546463	0.0369980955480265	0.039986966161266	0.295307874912163	0.490564477669586	0.474425520832498	0.506703434506673	8.05	5.2	12.63	0.0555518957714658	0.0574416542450421	0.0593314127186185	0.0565491681480246	0.0584728517270883	0.0603965353061519	0.0564139849561572	0.0583274639899194	0.0601995225173595	0.0384925308546463	9.99885772525464	0.000481448786319204	1.04440939041352	0.447589302309679	0.455496984944211	0.440255706215835	0.474079631195026	0.482132020596953	0.466611833924906	0.471764104575122	0.479761275552303	0.464760440739398	0.000797800263436274	0.000815999798356306	0.000814220108962401
188	0.493409446652229	0.23	0.0384945689043043	0.0369784950499598	0.0400106427586488	0.293795368907867	0.491012466405144	0.474799872885354	0.507225059924933	8.1	5.23	12.56	0.0552772552756707	0.0571647614058387	0.0590522675360066	0.0562503618585062	0.0581710958439873	0.0600918298294685	0.0561453225753668	0.0581151227430531	0.0600220338810231	0.0384945689043043	9.99684655012549	-0.00448564523744548	1.04031966378314	0.447589302309679	0.455496984944211	0.440255706215835	0.474079631195026	0.482132020596953	0.466611833924906	0.471764104575122	0.479761275552303	0.464760440739398	0.000797800263436274	0.000815999798356306	0.000814220108962401
188	0.493409446652229	0.23	0.03849942824349	0.0370165132566739	0.0399823432303062	0.291059510871902	0.486513576084704	0.470342976463574	0.502684175705834	8.01	5.22	12.33	0.0553061243867772	0.057207573411868	0.0591090224369588	0.0563131590790841	0.0582492304024312	0.0601853017257784	0.0563294139641359	0.0582293395736996	0.0601583079318515	0.03849942824349	9.95366472976082	-0.003619729891727	1.03890501862202	0.447589302309679	0.455496984944211	0.440255706215835	0.474079631195026	0.482132020596953	0.466611833924906	0.471764104575122	0.479761275552303	0.464760440739398	0.000797800263436274	0.000815999798356306	0.000814220108962401
188	0.493409446652229	0.23	0.038501377912605	0.0369816212169164	0.0400211346082935	0.277724625959956	0.47079375539868	0.45462442370031	0.48696308709705	7.99	5.15	12.43	0.0536251714227169	0.0555324230768591	0.0574396747310013	0.0546118459236485	0.0565541899891355	0.0584965340546226	0.054503034031768	0.0563959039325143	0.0584066394118962	0.038501377912605	9.89969017648731	-0.00121961350737623	1.03966961501476	0.447589302309679	0.455496984944211	0.440255706215835	0.474079631195026	0.482132020596953	0.466611833924906	0.471764104575122	0.479761275552303	0.464760440739398	0.000797800263436274	0.000815999798356306	0.000814220108962401
188	0.493409446652229	0.23	0.0385171706447693	0.0370233212609489	0.0400110200285896	0.297271051556342	0.486972918342478	0.471027365167751	0.502918471517204	8.04	5.2	12.47	0.0552082454764419	0.0570771942446614	0.0589461430128809	0.0562026482231165	0.0581052602199439	0.0600078722167712	0.056106329170885	0.0580258616918207	0.0599323170710704	0.0385171706447693	9.95429449162286	0.00614099123621329	1.04853120826292	0.447589302309679	0.455496984944211	0.440255706215835	0.474079631195026	0.482132020596953	0.466611833924906	0.471764104575122	0.479761275552303	0.464760440739398	0.000797800263436274	0.000815999798356306	0.000814220108962401
188	0.493409446652229	0.23	0.0385259024516464	0.0370133294981461	0.0400384754051466	0.287653909460852	0.484474597374924	0.468237867687615	0.500711327062234	7.9	5.12	12.44	0.055785549448656	0.0577199826702342	0.0596544158918124	0.0568462942820266	0.0588175101483142	0.0607887260146018	0.0567233163882521	0.0586522374923962	0.0606511768131895	0.0385259024516464	9.87263852389532	-0.0027547563003755	1.03577775626871	0.447589302309679	0.455496984944211	0.440255706215835	0.474079631195026	0.482132020596953	0.466611833924906	0.471764104575122	0.479761275552303	0.464760440739398	0.000797800263436274	0.000815999798356306	0.000814220108962401
188	0.493409446652229	0.23	0.0385357136707042	0.0370526514540503	0.040018775887358	0.300326745988981	0.492258141573995	0.4762566411742	0.508259641973789	7.97	5.16	12.59	0.0563032813251116	0.0581949861345444	0.0600866909439771	0.0573469960362657	0.0592737680761031	0.0612005401159405	0.0572140095129727	0.0590908849884726	0.0609817594527611	0.0385357136707042	10.0071650408787	-0.00652723544372019	1.03648399706185	0.447589302309679	0.455496984944211	0.440255706215835	0.474079631195026	0.482132020596953	0.466611833924906	0.471764104575122	0.479761275552303	0.464760440739398	0.000797800263436274	0.000815999798356306	0.000814220108962401
188	0.493409446652229	0.23	0.0385360676475881	0.0370223317036396	0.0400498035915366	0.295624289621663	0.488486815940853	0.472428420691768	0.504545211189938	7.99	5.13	12.43	0.0557382255280236	0.0576328330850817	0.0595274406421399	0.0567645745723695	0.0586940689353346	0.0606235632982998	0.056610792211268	0.0585685448923412	0.0604978700575884	0.0385360676475881	9.87501031543942	-0.000613279791831964	1.03722308738979	0.447589302309679	0.455496984944211	0.440255706215835	0.474079631195026	0.482132020596953	0.466611833924906	0.471764104575122	0.479761275552303	0.464760440739398	0.000797800263436274	0.000815999798356306	0.000814220108962401
188	0.493409446652229	0.23	0.0385385354759783	0.037034827272935	0.0400422436790216	0.288211079267606	0.4845902067221	0.468371654746232	0.500808758697969	8.04	5.23	12.39	0.0548852996835294	0.056785841863245	0.0586863840429607	0.0558731756123603	0.0578079254921686	0.0597426753719769	0.0558680678222856	0.0577570508270581	0.0597016285417339	0.0385385354759783	9.92326351536365	0.00579336160236033	1.04743879168137	0.447589302309679	0.455496984944211	0.440255706215835	0.474079631195026	0.482132020596953	0.466611833924906	0.471764104575122	0.479761275552303	0.464760440739398	0.000797800263436274	0.000815999798356306	0.000814220108962401
188	0.493409446652229	0.23	0.0385491977901015	0.0370525884493383	0.0400458071308648	0.292765479124731	0.495029131430497	0.478643253426713	0.511415009434282	7.9	5.15	12.39	0.0570797265130967	0.0590337944508289	0.0609878623885611	0.0581684561785542	0.0601597956987219	0.0621511352188897	0.0580580548278249	0.0600596729753305	0.0620275157634183	0.0385491977901015	9.83490243053621	-0.00112820991606483	1.03576802811613	0.447589302309679	0.455496984944211	0.440255706215835	0.474079631195026	0.482132020596953	0.466611833924906	0.471764104575122	0.479761275552303	0.464760440739398	0.000797800263436274	0.000815999798356306	0.000814220108962401
188	0.493409446652229	0.23	0.0385652062241914	0.0370798391856454	0.0400505732627373	0.29664755173449	0.491349551849131	0.475236646732236	0.507462456966026	8.08	5.14	12.69	0.0554402921879448	0.0573199960656228	0.0591996999433008	0.0564230575609246	0.0583360821122414	0.0602491066635583	0.0561837192220993	0.0580453636219259	0.0599561005423311	0.0385652062241914	10.0572740277884	-0.00277056740367853	1.04297306462079	0.447589302309679	0.455496984944211	0.440255706215835	0.474079631195026	0.482132020596953	0.466611833924906	0.471764104575122	0.479761275552303	0.464760440739398	0.000797800263436274	0.000815999798356306	0.000814220108962401
188	0.493409446652229	0.23	0.0385692060358234	0.0370798005595763	0.0400586115120705	0.297436290938233	0.48907031265663	0.473062413232221	0.505078212081038	7.92	5.09	12.36	0.0562334166923344	0.0581362921978121	0.0600391677032898	0.0572948383291622	0.0592336311477342	0.0611724239663063	0.0570838014187758	0.0590740660005891	0.0610007210831598	0.0385692060358234	9.87881580444042	-0.00189401334943047	1.03458707149658	0.447589302309679	0.455496984944211	0.440255706215835	0.474079631195026	0.482132020596953	0.466611833924906	0.471764104575122	0.479761275552303	0.464760440739398	0.000797800263436274	0.000815999798356306	0.000814220108962401
188	0.493409446652229	0.23	0.0385868142566053	0.0370782114352499	0.0400954170779607	0.2970291305168	0.485689024261156	0.469776297722026	0.501601750800286	7.97	5.11	12.46	0.0555277781180296	0.0574086698377743	0.0592895615575191	0.0565565404255871	0.0584722793978504	0.0603880183701136	0.0563836171824166	0.0583176492129136	0.0601869602921851	0.0385868142566053	9.8440168250459	-0.00157110112091757	1.03517536452598	0.447589302309679	0.455496984944211	0.440255706215835	0.474079631195026	0.482132020596953	0.466611833924906	0.471764104575122	0.479761275552303	0.464760440739398	0.000797800263436274	0.000815999798356306	0.000814220108962401
188	0.493409446652229	0.23	0.0386277636132636	0.0371264955241262	0.040129031702401	0.29944016348663	0.493411201119195	0.477338318824292	0.509484083414098	8.05	5.12	12.43	0.0558775807965518	0.0577590844254224	0.059640588054293	0.056879765480135	0.0587950145591858	0.0607102636382366	0.0567092261771906	0.0586421950428103	0.0605523854869306	0.0386277636132636	9.93674408974326	-0.00244477720260489	1.03768761334788	0.447589302309679	0.455496984944211	0.440255706215835	0.474079631195026	0.482132020596953	0.466611833924906	0.471764104575122	0.479761275552303	0.464760440739398	0.000797800263436274	0.000815999798356306	0.000814220108962401
188	0.493409446652229	0.23	0.0386326359538098	0.0371289715141924	0.0401363003934272	0.295136613345019	0.486932557207727	0.47090649174235	0.502958622673104	7.93	5.15	12.3	0.0559170865807916	0.0578200777391025	0.0597230688974135	0.0569688328201753	0.058907617399008	0.0608464019778406	0.056931395573014	0.0588534694597909	0.0607957980885694	0.0386326359538098	9.86564356727761	-0.00993927368069288	1.02814385666743	0.447589302309679	0.455496984944211	0.440255706215835	0.474079631195026	0.482132020596953	0.466611833924906	0.471764104575122	0.479761275552303	0.464760440739398	0.000797800263436274	0.000815999798356306	0.000814220108962401
188	0.493409446652229	0.23	0.0386464444008967	0.0371612595430663	0.0401316292587271	0.295436515658569	0.486730885246606	0.470722996691708	0.502738773801504	8.02	5.15	12.51	0.0553370489077089	0.0572188972943338	0.0591007456809587	0.0563438069838484	0.0582598922171918	0.0601759774505351	0.0561736701335237	0.0580886982834657	0.0600415152232926	0.0386464444008967	9.97540784535022	-0.00569752243890712	1.03698780063961	0.447589302309679	0.455496984944211	0.440255706215835	0.474079631195026	0.482132020596953	0.466611833924906	0.471764104575122	0.479761275552303	0.464760440739398	0.000797800263436274	0.000815999798356306	0.000814220108962401
188	0.493409446652229	0.23	0.0386483928015261	0.0371401623403106	0.0401566232627417	0.294244058537017	0.493732706204792	0.477447904101523	0.510017508308062	7.99	5.25	12.5	0.0563154046852508	0.0582362115686544	0.0601570184520581	0.0573514612093357	0.0593076059281714	0.0612637506470071	0.0572953031503856	0.0592518009764205	0.0612570423099669	0.0386483928015261	9.97270272419589	-0.00624483475928871	1.03878559950308	0.447589302309679	0.455496984944211	0.440255706215835	0.474079631195026	0.482132020596953	0.466611833924906	0.471764104575122	0.479761275552303	0.464760440739398	0.000797800263436274	0.000815999798356306	0.000814220108962401
188	0.493409446652229	0.23	0.0386675531766009	0.0371540116537842	0.0401810946994177	0.289415374841946	0.482069964198323	0.465982990752534	0.498156937644111	7.93	5.09	12.28	0.0553110281579949	0.0572205121067543	0.0591299960555138	0.0563500539706781	0.0582954078567311	0.0602407617427841	0.0562592415874292	0.0581598633915631	0.0600826541427522	0.0386675531766009	9.80641985103998	-0.00601472794654959	1.02920406581836	0.447589302309679	0.455496984944211	0.440255706215835	0.474079631195026	0.482132020596953	0.466611833924906	0.471764104575122	0.479761275552303	0.464760440739398	0.000797800263436274	0.000815999798356306	0.000814220108962401
188	0.493409446652229	0.23	0.0386680103976183	0.0371774695873125	0.040158551207924	0.293512061100982	0.485709231839663	0.469660788030757	0.501757675648568	8.03	5.19	12.41	0.0551075982465507	0.056990640681521	0.0588736831164913	0.0561038129230565	0.0580208962992017	0.0599379796753469	0.056011985504254	0.0579805042340097	0.0598252420064454	0.0386680103976183	9.95154067744375	-0.00324022820290828	1.03891459762083	0.447589302309679	0.455496984944211	0.440255706215835	0.474079631195026	0.482132020596953	0.466611833924906	0.471764104575122	0.479761275552303	0.464760440739398	0.000797800263436274	0.000815999798356306	0.000814220108962401
188	0.493409446652229	0.23	0.0386774527318725	0.0371749524461118	0.0401799530176332	0.297976541509126	0.497867274664257	0.481592479802268	0.514142069526245	7.99	5.19	12.43	0.0567719843333021	0.0586905201030298	0.0606090558727575	0.0578144652440747	0.059768230307618	0.0617219953711613	0.0577319712097674	0.0596910584367151	0.0616753783412321	0.0386774527318725	9.92266006864458	-0.00704654425506374	1.03444531078777	0.447589302309679	0.455496984944211	0.440255706215835	0.474079631195026	0.482132020596953	0.466611833924906	0.471764104575122	0.479761275552303	0.464760440739398	0.000797800263436274	0.000815999798356306	0.000814220108962401
188	0.493409446652229	0.23	0.0387018678686765	0.0371785184773603	0.0402252172599928	0.282106894232429	0.482650781096635	0.46625344786254	0.499048114330729	8	5.23	12.48	0.0549019059832598	0.0568327117536438	0.0587635175240279	0.0559062661682009	0.0578723935618674	0.0598385209555339	0.0559026879293697	0.0578212774459642	0.0597856537775441	0.0387018678686765	9.93899692459779	-0.000615600621831464	1.04294639037683	0.447589302309679	0.455496984944211	0.440255706215835	0.474079631195026	0.482132020596953	0.466611833924906	0.471764104575122	0.479761275552303	0.464760440739398	0.000797800263436274	0.000815999798356306	0.000814220108962401
188	0.493409446652229	0.23	0.0387117032085655	0.0371821919298896	0.0402412144872414	0.296825340790644	0.492419717922565	0.476278595886582	0.508560839958547	7.89	5.07	12.24	0.0568409272710333	0.058767271120293	0.0606936149695527	0.0579277810039444	0.0598909584184529	0.0618541358329613	0.0578331596372634	0.059754511693049	0.0617426850780049	0.0387117032085655	9.82779771066172	-0.0010500241715531	1.03304985394986	0.447589302309679	0.455496984944211	0.440255706215835	0.474079631195026	0.482132020596953	0.466611833924906	0.471764104575122	0.479761275552303	0.464760440739398	0.000797800263436274	0.000815999798356306	0.000814220108962401
188	0.493409446652229	0.23	0.0387144231393182	0.0371935492455348	0.0402352970331015	0.294544665199867	0.49554943290847	0.479216531828479	0.511882333988461	7.9	5.17	12.33	0.0571317585235018	0.059078952116615	0.0610261457097281	0.0582204687465978	0.0602047683141454	0.062189067881693	0.0581755924380217	0.0601153560914099	0.0621189311589021	0.0387144231393182	9.78855118500447	0.00612459529757742	1.04250550641591	0.447589302309679	0.455496984944211	0.440255706215835	0.474079631195026	0.482132020596953	0.466611833924906	0.471764104575122	0.479761275552303	0.464760440739398	0.000797800263436274	0.000815999798356306	0.000814220108962401
188	0.493409446652229	0.23	0.0387201549298505	0.0372295574612223	0.0402107523984787	0.303708575706559	0.496903140104077	0.480879694709497	0.512926585498658	8.05	5.17	12.46	0.0563307125816513	0.0582077144742664	0.0600847163668815	0.0573433691919256	0.0592541139272449	0.0611648586625641	0.0572267686577105	0.0591022385681753	0.0610163683619476	0.0387201549298505	9.93722785561608	-0.00028076098205613	1.04087276809759	0.447589302309679	0.455496984944211	0.440255706215835	0.474079631195026	0.482132020596953	0.466611833924906	0.471764104575122	0.479761275552303	0.464760440739398	0.000797800263436274	0.000815999798356306	0.000814220108962401
188	0.493409446652229	0.23	0.0387202138424032	0.0372209992814149	0.0402194284033914	0.292475241316776	0.49567117147141	0.479252534679221	0.512089808263599	8.03	5.24	12.2	0.0562384651759978	0.0581651298603963	0.0600917945447947	0.0572554533548416	0.0592169588764232	0.0611784643980048	0.0573018074139644	0.0592915094260661	0.0612966771109186	0.0387202138424032	9.90050465429669	0.0133707674386907	1.05514470243728	0.447589302309679	0.455496984944211	0.440255706215835	0.474079631195026	0.482132020596953	0.466611833924906	0.471764104575122	0.479761275552303	0.464760440739398	0.000797800263436274	0.000815999798356306	0.000814220108962401
188	0.493409446652229	0.23	0.0387386689755607	0.037216281571956	0.0402610563791654	0.290798656052362	0.488404623017748	0.472160902394431	0.504648343641066	8.15	5.25	12.57	0.0546647550559276	0.0565453830464443	0.0584260110369609	0.0556087520231659	0.0575218562795642	0.0594349605359625	0.0554946992803252	0.057455704312686	0.0593425120518076	0.0387386689755607	10.0163241669737	0.00631896460073343	1.05259730685956	0.447589302309679	0.455496984944211	0.440255706215835	0.474079631195026	0.482132020596953	0.466611833924906	0.471764104575122	0.479761275552303	0.464760440739398	0.000797800263436274	0.000815999798356306	0.000814220108962401
188	0.493409446652229	0.23	0.0387450341841308	0.0372291158607859	0.0402609525074758	0.290230315401966	0.484936917312529	0.468786276770047	0.501087557855011	7.96	5.17	12.37	0.0554500316605998	0.057360398012597	0.0592707643645943	0.0564797660348523	0.0584256088300752	0.0603714516252981	0.0564867599694027	0.0583265182611966	0.0602847655935874	0.0387450341841308	9.86744251259007	0.00187507833716068	1.04152187889201	0.447589302309679	0.455496984944211	0.440255706215835	0.474079631195026	0.482132020596953	0.466611833924906	0.471764104575122	0.479761275552303	0.464760440739398	0.000797800263436274	0.000815999798356306	0.000814220108962401
188	0.493409446652229	0.23	0.0387493190151642	0.0372220197304828	0.0402766182998456	0.27867812894676	0.475213120299722	0.458930709867619	0.491495530731825	7.97	5.09	12.3	0.0542758336036605	0.056201486823804	0.0581271400439475	0.0552832441913972	0.0572446393488539	0.0592060345063106	0.0551582893703667	0.0571038740625001	0.0590578882319049	0.0387493190151642	9.84145831693287	0.0124944785003575	1.0499512318065	0.447589302309679	0.455496984944211	0.440255706215835	0.474079631195026	0.482132020596953	0.466611833924906	0.471764104575122	0.479761275552303	0.464760440739398	0.000797800263436274	0.000815999798356306	0.000814220108962401
188	0.493409446652229	0.23	0.038770555067729	0.0372690416368343	0.0402720684986237	0.29905779317938	0.492961797266055	0.476888907140079	0.509034687392031	7.96	5.1	12.37	0.0564248888763239	0.058326612790848	0.0602283367053721	0.0574737372331799	0.0594108111509147	0.0613478850686496	0.0573081657864434	0.059248984887381	0.0612229365941132	0.038770555067729	9.87747760181494	0.00605228511436643	1.04340793719669	0.447589302309679	0.455496984944211	0.440255706215835	0.474079631195026	0.482132020596953	0.466611833924906	0.471764104575122	0.479761275552303	0.464760440739398	0.000797800263436274	0.000815999798356306	0.000814220108962401
188	0.493409446652229	0.23	0.0387743097365638	0.0372764920641726	0.0402721274089551	0.303517182650948	0.501837313343138	0.485647431489062	0.518027195197215	7.98	5.17	12.49	0.0573395515568993	0.0592510628819476	0.0611625742069958	0.058397944379159	0.0603447390262976	0.0622915336734362	0.0583013601507022	0.0602831714517378	0.0621384177489631	0.0387743097365638	9.99617944120688	-0.00225225241852959	1.04021746302592	0.447589302309679	0.455496984944211	0.440255706215835	0.474079631195026	0.482132020596953	0.466611833924906	0.471764104575122	0.479761275552303	0.464760440739398	0.000797800263436274	0.000815999798356306	0.000814220108962401
188	0.493409446652229	0.23	0.0388026554618931	0.0372878209066366	0.0403174900171497	0.290944555848282	0.490390424120424	0.474086425520205	0.506694422720644	8.05	5.16	12.53	0.0555405865848932	0.0574506468548996	0.059360707124906	0.056539382235576	0.0584837914386335	0.060428200641691	0.056392818373479	0.0583010222308182	0.0602502609719522	0.0388026554618931	10.0065686586878	0.00644150317114377	1.05106745378992	0.447589302309679	0.455496984944211	0.440255706215835	0.474079631195026	0.482132020596953	0.466611833924906	0.471764104575122	0.479761275552303	0.464760440739398	0.000797800263436274	0.000815999798356306	0.000814220108962401
188	0.493409446652229	0.23	0.0388214644504686	0.0373187677889723	0.040324161111965	0.297113321799114	0.493343335771701	0.477183087539861	0.509503584003542	7.93	5.14	12.4	0.0566462540095482	0.0585646319866842	0.0604830099638201	0.0577107200275637	0.0596651471345508	0.0616195742415378	0.0576146920005242	0.0595482751069653	0.0614842307738399	0.0388214644504686	9.93433020976045	-0.000575150322104049	1.04018537217648	0.447589302309679	0.455496984944211	0.440255706215835	0.474079631195026	0.482132020596953	0.466611833924906	0.471764104575122	0.479761275552303	0.464760440739398	0.000797800263436274	0.000815999798356306	0.000814220108962401
188	0.493409446652229	0.23	0.038831638858569	0.0372992196421505	0.0403640580749875	0.285626859408926	0.483569204757129	0.467282289375435	0.499856120138823	8.06	5.21	12.4	0.0546421003713344	0.0565466263618559	0.0584511523523775	0.0556185880585734	0.0575571490910706	0.0594957101235677	0.0555919969645954	0.0575096377166117	0.0594751541316327	0.038831638858569	9.92367955802118	-0.00575362649738875	1.03666512982737	0.447589302309679	0.455496984944211	0.440255706215835	0.474079631195026	0.482132020596953	0.466611833924906	0.471764104575122	0.479761275552303	0.464760440739398	0.000797800263436274	0.000815999798356306	0.000814220108962401
188	0.493409446652229	0.23	0.0388340519260005	0.0373280857270211	0.0403400181249798	0.296343063324808	0.49248937429368	0.476327298601117	0.508651449986243	7.89	5.03	12.36	0.0568729676181305	0.0588027020889542	0.0607324365597778	0.0579620614921195	0.0599287495821865	0.0618954376722535	0.0577468156111393	0.0596946726445821	0.0616780001029531	0.0388340519260005	9.85239022155773	0.00269942846844644	1.03767004012647	0.447589302309679	0.455496984944211	0.440255706215835	0.474079631195026	0.482132020596953	0.466611833924906	0.471764104575122	0.479761275552303	0.464760440739398	0.000797800263436274	0.000815999798356306	0.000814220108962401
188	0.493409446652229	0.23	0.0388340874061799	0.0373358122395684	0.0403323625727914	0.295670029846246	0.483880878672137	0.467975644770881	0.499786112573393	7.84	5.11	12.35	0.0561520574887348	0.0580605149445333	0.0599689724003317	0.0572445777407227	0.0591901670223841	0.0611357563040455	0.0570772908504183	0.0590694176365189	0.0609749378876585	0.0388340874061799	9.89365046680541	-0.00054282584114164	1.03624752490322	0.447589302309679	0.455496984944211	0.440255706215835	0.474079631195026	0.482132020596953	0.466611833924906	0.471764104575122	0.479761275552303	0.464760440739398	0.000797800263436274	0.000815999798356306	0.000814220108962401
188	0.493409446652229	0.23	0.0388552248166697	0.0373463829781397	0.0403640666551996	0.288466473207	0.486873381918634	0.47058855259061	0.503158211246658	8.06	5.24	12.44	0.0550355389964728	0.0569400569763503	0.0588445749562278	0.0560194713646326	0.0579580385592596	0.0598966057538866	0.0559724947578276	0.0578963621908598	0.0598969038270297	0.0388552248166697	9.97866264338172	-0.00491678910218198	1.03984133828228	0.447589302309679	0.455496984944211	0.440255706215835	0.474079631195026	0.482132020596953	0.466611833924906	0.471764104575122	0.479761275552303	0.464760440739398	0.000797800263436274	0.000815999798356306	0.000814220108962401
188	0.493409446652229	0.23	0.0388676957572444	0.0373708392377953	0.0403645522766935	0.29657323983034	0.494502543462016	0.478283353520637	0.510721733403395	8.04	5.14	12.56	0.0560628447736641	0.0579640063368772	0.0598651679000903	0.0570728921691538	0.0590083057096449	0.060943719250136	0.0568557490744753	0.0588396460342093	0.0607443430830672	0.0388676957572444	10.0102361353892	0.00308145597638874	1.04612978808026	0.447589302309679	0.455496984944211	0.440255706215835	0.474079631195026	0.482132020596953	0.466611833924906	0.471764104575122	0.479761275552303	0.464760440739398	0.000797800263436274	0.000815999798356306	0.000814220108962401
188	0.493409446652229	0.23	0.0388680379007095	0.0373576407902457	0.0403784350111733	0.293950227583084	0.491586224782839	0.475360741893731	0.507811707671948	8.04	5.16	12.63	0.055739414860796	0.0576419676851413	0.0595445205094865	0.0567448004920595	0.0586816701329177	0.0606185397737759	0.0565315444454656	0.0584608131980185	0.0604293217371392	0.0388680379007095	9.99845829656488	-0.000538979285648085	1.04406652543321	0.447589302309679	0.455496984944211	0.440255706215835	0.474079631195026	0.482132020596953	0.466611833924906	0.471764104575122	0.479761275552303	0.464760440739398	0.000797800263436274	0.000815999798356306	0.000814220108962401
188	0.493409446652229	0.23	0.0388760940991739	0.0373573985947694	0.0403947896035784	0.29857819528342	0.493670811050428	0.47755637154278	0.509785250558076	7.87	5.15	12.42	0.0570967654500788	0.0590234120781099	0.060950058706141	0.0581949327423473	0.0601586354153923	0.0621223380884372	0.0580779323508091	0.0600654853494617	0.0620025015619148	0.0388760940991739	9.80256191493287	0.00431984850609836	1.03900479462954	0.447589302309679	0.455496984944211	0.440255706215835	0.474079631195026	0.482132020596953	0.466611833924906	0.471764104575122	0.479761275552303	0.464760440739398	0.000797800263436274	0.000815999798356306	0.000814220108962401
188	0.493409446652229	0.23	0.0388837093523005	0.0373772060438793	0.0403902126607217	0.29969871040975	0.492212978315484	0.476189003471161	0.508236953159807	8.03	5.13	12.38	0.0559109926006832	0.0577924227312065	0.0596738528617297	0.0569240102489217	0.0588395288804264	0.0607550475119312	0.0567644022783499	0.0586926669575375	0.060610760052799	0.0388837093523005	9.8805383446142	-0.0052181397971932	1.03273569332339	0.447589302309679	0.455496984944211	0.440255706215835	0.474079631195026	0.482132020596953	0.466611833924906	0.471764104575122	0.479761275552303	0.464760440739398	0.000797800263436274	0.000815999798356306	0.000814220108962401
188	0.493409446652229	0.23	0.0388851631340846	0.0373746186471562	0.040395707621013	0.298436885306677	0.495124474530726	0.478957130245141	0.51129181881631	7.95	5.15	12.39	0.0567534774349394	0.0586692084078245	0.0605849393807097	0.0578135957801031	0.0597651113716679	0.0617166269632327	0.0577295972641422	0.0596994558096467	0.0616158206086125	0.0388851631340846	9.90709998229991	-0.00665063589656518	1.03270174425479	0.447589302309679	0.455496984944211	0.440255706215835	0.474079631195026	0.482132020596953	0.466611833924906	0.471764104575122	0.479761275552303	0.464760440739398	0.000797800263436274	0.000815999798356306	0.000814220108962401
188	0.493409446652229	0.23	0.0388874368739274	0.0373643455850419	0.040410528162813	0.287473315741446	0.49130106922135	0.474828297700293	0.507773840742408	8.07	5.17	12.46	0.0554914946597986	0.0574166088901848	0.0593417231205709	0.0564811602608844	0.0584406080291154	0.0604000557973464	0.0563512819673635	0.058348699524895	0.0603173851794211	0.0388874368739274	9.98397100652432	-0.00581033740560979	1.03908067423684	0.447589302309679	0.455496984944211	0.440255706215835	0.474079631195026	0.482132020596953	0.466611833924906	0.471764104575122	0.479761275552303	0.464760440739398	0.000797800263436274	0.000815999798356306	0.000814220108962401
188	0.493409446652229	0.23	0.0389035898268326	0.0374050075236459	0.0404021721300192	0.302759754121918	0.489088406669061	0.473281507314546	0.504895306023577	7.89	5.06	12.36	0.0564917459282603	0.0583784863321177	0.060265226735975	0.0575724504190253	0.0594952847476473	0.0614181190762693	0.0574122237189842	0.0593122356901797	0.0612085483446025	0.0389035898268326	9.78721962613908	-0.0021771440926614	1.03038438458744	0.447589302309679	0.455496984944211	0.440255706215835	0.474079631195026	0.482132020596953	0.466611833924906	0.471764104575122	0.479761275552303	0.464760440739398	0.000797800263436274	0.000815999798356306	0.000814220108962401
188	0.493409446652229	0.23	0.0389168764840844	0.0374192901893236	0.0404144627788452	0.305971248692467	0.499478743553376	0.483458002529018	0.515499484577733	7.89	5.08	12.3	0.05766903696244	0.0595800627422726	0.0614910885221053	0.0587699453174872	0.0607174527928456	0.062664960268204	0.0586317956106696	0.0606046227796468	0.0625115552305857	0.0389168764840844	9.83098360783181	-0.00790936204358065	1.02712794502452	0.447589302309679	0.455496984944211	0.440255706215835	0.474079631195026	0.482132020596953	0.466611833924906	0.471764104575122	0.479761275552303	0.464760440739398	0.000797800263436274	0.000815999798356306	0.000814220108962401
188	0.493409446652229	0.23	0.0389231229570066	0.0373950600090044	0.0404511859050088	0.287668811502598	0.484972137343777	0.468719324048147	0.501224950639407	7.9	5.15	12.2	0.0558579159590387	0.0577947857072806	0.0597316554555225	0.0569209660688135	0.0588946970132375	0.0608684279576615	0.0568932469043263	0.0588658798824894	0.0608712063757322	0.0389231229570066	9.77230333858348	0.00760058601270567	1.04300198437495	0.447589302309679	0.455496984944211	0.440255706215835	0.474079631195026	0.482132020596953	0.466611833924906	0.471764104575122	0.479761275552303	0.464760440739398	0.000797800263436274	0.000815999798356306	0.000814220108962401
188	0.493409446652229	0.23	0.0389423769087227	0.0374281189175731	0.0404566348998724	0.294199130925131	0.487019215231511	0.470954106618787	0.503084323844234	8.04	5.21	12.36	0.0552373587016161	0.057121606348149	0.0590058539946818	0.0562345805378088	0.0581528452507271	0.0600711099636455	0.056191262040443	0.0581271619931327	0.0600622914054838	0.0389423769087227	9.90510888477619	-0.00898516108768112	1.03196215629201	0.447589302309679	0.455496984944211	0.440255706215835	0.474079631195026	0.482132020596953	0.466611833924906	0.471764104575122	0.479761275552303	0.464760440739398	0.000797800263436274	0.000815999798356306	0.000814220108962401
188	0.493409446652229	0.23	0.0389579832328051	0.0374370887526894	0.0404788777129208	0.294899292139248	0.492780713692102	0.476552916166983	0.509008511217222	8.17	5.24	12.52	0.0550327364733694	0.0569067363471424	0.0587807362209154	0.0559746766374073	0.0578807518877948	0.0597868271381823	0.0559320676941754	0.0578125524025201	0.0597075178493469	0.0389579832328051	9.98644355766147	-0.000246591023784093	1.04436770899219	0.447589302309679	0.455496984944211	0.440255706215835	0.474079631195026	0.482132020596953	0.466611833924906	0.471764104575122	0.479761275552303	0.464760440739398	0.000797800263436274	0.000815999798356306	0.000814220108962401
188	0.493409446652229	0.23	0.0389598274825341	0.0374266829366237	0.0404929720284445	0.291612150610028	0.488874854911342	0.472647504598511	0.505102205224173	7.96	5.16	12.35	0.0559325792466556	0.0578529058082158	0.059773232369776	0.0569728619099457	0.0589289043719123	0.0608849468338789	0.0568808800864646	0.0588733932044422	0.0608336635400058	0.0389598274825341	9.80201416975103	0.00346438097865539	1.04051018159231	0.447589302309679	0.455496984944211	0.440255706215835	0.474079631195026	0.482132020596953	0.466611833924906	0.471764104575122	0.479761275552303	0.464760440739398	0.000797800263436274	0.000815999798356306	0.000814220108962401
188	0.493409446652229	0.23	0.0389625343331027	0.0374568943401685	0.040468174326037	0.301648951096794	0.500852226081475	0.484622441278756	0.517082010884195	8.02	5.15	12.44	0.056937781892368	0.0588446022715872	0.0607514226508065	0.0579716346122236	0.0599130782480892	0.0618545218839548	0.0578820715075834	0.0598124280843876	0.0616906595637701	0.0389625343331027	10.0064698475696	0.00487167426129229	1.04935106383995	0.447589302309679	0.455496984944211	0.440255706215835	0.474079631195026	0.482132020596953	0.466611833924906	0.471764104575122	0.479761275552303	0.464760440739398	0.000797800263436274	0.000815999798356306	0.000814220108962401
188	0.493409446652229	0.23	0.0389640809073689	0.0374644110342161	0.0404637507805216	0.296265370032227	0.488089022509066	0.472068369132008	0.504109675886124	7.99	5.16	12.4	0.0556641800232644	0.0575532634526638	0.0594423468820632	0.0566872330807549	0.0586110360115912	0.0605348389424275	0.0565553189569984	0.0585007353450591	0.0604483859502579	0.0389640809073689	9.91241517047376	-0.00198207999709601	1.03862609118325	0.447589302309679	0.455496984944211	0.440255706215835	0.474079631195026	0.482132020596953	0.466611833924906	0.471764104575122	0.479761275552303	0.464760440739398	0.000797800263436274	0.000815999798356306	0.000814220108962401
188	0.493409446652229	0.23	0.0389650888922948	0.0374500582058466	0.0404801195787429	0.300586284131976	0.501211909470317	0.484929411140553	0.51749440780008	8.02	5.19	12.4	0.0569685298539311	0.0588813649406173	0.0607942000273035	0.0580026166355367	0.0599501733041841	0.0618977299728315	0.0579382006036659	0.059845023159869	0.061843050462835	0.0389650888922948	9.87401430302082	-0.000992819665808258	1.03986777983012	0.447589302309679	0.455496984944211	0.440255706215835	0.474079631195026	0.482132020596953	0.466611833924906	0.471764104575122	0.479761275552303	0.464760440739398	0.000797800263436274	0.000815999798356306	0.000814220108962401
188	0.493409446652229	0.23	0.0389680912060257	0.0374529410445069	0.0404832413675444	0.297653373114511	0.49614626888923	0.479915195409344	0.512377342369116	8.02	5.16	12.47	0.0564020366573054	0.0583095936802062	0.0602171507031071	0.0574272171152399	0.0593694464708822	0.0613116758265244	0.057317728044046	0.0592537432154116	0.0612127022248956	0.0389680912060257	9.91767941045199	0.00122738807537361	1.04108917356247	0.447589302309679	0.455496984944211	0.440255706215835	0.474079631195026	0.482132020596953	0.466611833924906	0.471764104575122	0.479761275552303	0.464760440739398	0.000797800263436274	0.000815999798356306	0.000814220108962401
188	0.493409446652229	0.23	0.038969077836952	0.0374648601575444	0.0404732955163597	0.295746386198612	0.490085087785356	0.473978873429746	0.506191302140965	8.03	5.18	12.39	0.0556166109319483	0.057506511743182	0.0593964125544156	0.0566221704983339	0.0585462410982047	0.0604703116980754	0.0565557835960137	0.0584974439509238	0.0603976254226437	0.038969077836952	9.9142968900096	0.000573420629679211	1.04286391040255	0.447589302309679	0.455496984944211	0.440255706215835	0.474079631195026	0.482132020596953	0.466611833924906	0.471764104575122	0.479761275552303	0.464760440739398	0.000797800263436274	0.000815999798356306	0.000814220108962401
188	0.493409446652229	0.23	0.0389738214393464	0.037473431751244	0.0404742111274487	0.297890389159228	0.494218718784665	0.478059864247071	0.51037757332226	8.01	5.19	12.55	0.0562169691000895	0.0581171533535061	0.0600173376069227	0.0572407988114117	0.0591755894323856	0.0611103800533595	0.0571338933508058	0.0590315928745945	0.0609989412524202	0.0389738214393464	9.96903614032265	0.00788551004351602	1.05090239321261	0.447589302309679	0.455496984944211	0.440255706215835	0.474079631195026	0.482132020596953	0.466611833924906	0.471764104575122	0.479761275552303	0.464760440739398	0.000797800263436274	0.000815999798356306	0.000814220108962401
188	0.493409446652229	0.23	0.0389749451996509	0.0374681938557202	0.0404816965435816	0.29879018613851	0.491746345932625	0.47570284522602	0.507789846639229	8.04	5.18	12.23	0.0557810800133897	0.0576623464501813	0.0595436128869729	0.0567873115607166	0.05870251404961	0.0606177165385033	0.0567057786043735	0.058688564359755	0.0606221724578061	0.0389749451996509	9.82584678299459	-0.0054895575713103	1.03174263054663	0.447589302309679	0.455496984944211	0.440255706215835	0.474079631195026	0.482132020596953	0.466611833924906	0.471764104575122	0.479761275552303	0.464760440739398	0.000797800263436274	0.000815999798356306	0.000814220108962401
188	0.493409446652229	0.23	0.0389887096200386	0.0374900926027721	0.0404873266373051	0.299189215905802	0.496329529879772	0.480151907154154	0.512507152605391	7.86	5.15	12.34	0.0574906364971636	0.0594276522908095	0.0613646680844554	0.058601579140049	0.0605760256106924	0.0625504720813357	0.0585019102556897	0.0605250931868795	0.062466252111026	0.0389887096200386	9.85213293205091	9.2201741817198e-07	1.03715275813876	0.447589302309679	0.455496984944211	0.440255706215835	0.474079631195026	0.482132020596953	0.466611833924906	0.471764104575122	0.479761275552303	0.464760440739398	0.000797800263436274	0.000815999798356306	0.000814220108962401
188	0.493409446652229	0.23	0.0389947697882868	0.037458811552972	0.0405307280236016	0.290661844339744	0.487874754533388	0.471643273004668	0.504106236062108	7.94	5.14	12.53	0.0559201421242758	0.0578446193847933	0.0597690966453109	0.0569667457602562	0.0589272416148207	0.0608877374693851	0.0567945238374706	0.058728035385809	0.0607191375529509	0.0389947697882868	9.84547438740642	0.000328050167931675	1.03805830500129	0.447589302309679	0.455496984944211	0.440255706215835	0.474079631195026	0.482132020596953	0.466611833924906	0.471764104575122	0.479761275552303	0.464760440739398	0.000797800263436274	0.000815999798356306	0.000814220108962401
188	0.493409446652229	0.23	0.0390136952732447	0.0375131355476613	0.0405142549988282	0.296572779014518	0.493021441750935	0.476850812607959	0.509192070893911	8.14	5.17	12.53	0.055236769509991	0.0571099199612129	0.0589830704124348	0.0561923883511382	0.0580979450759233	0.0600035018007085	0.0560968536190559	0.0579473600295564	0.0598975199845199	0.0390136952732447	9.98577452221419	-0.000552564414850835	1.04308391025611	0.447589302309679	0.455496984944211	0.440255706215835	0.474079631195026	0.482132020596953	0.466611833924906	0.471764104575122	0.479761275552303	0.464760440739398	0.000797800263436274	0.000815999798356306	0.000814220108962401
188	0.493409446652229	0.23	0.0390211332482085	0.0374877886539186	0.0405544778424983	0.283313223380177	0.482412676137277	0.466072108008045	0.49875324426651	7.96	5.15	12.33	0.0551427783028494	0.0570760935779126	0.0590094088529758	0.0561676541428093	0.0581369017407881	0.0601061493387669	0.056095233743747	0.0580495632145242	0.0600336802846868	0.0390211332482085	9.86368664800098	0.00364176430402896	1.0434946443973	0.447589302309679	0.455496984944211	0.440255706215835	0.474079631195026	0.482132020596953	0.466611833924906	0.471764104575122	0.479761275552303	0.464760440739398	0.000797800263436274	0.000815999798356306	0.000814220108962401
188	0.493409446652229	0.23	0.0390273148697754	0.0375043141952139	0.0405503155443368	0.30008187775577	0.498503619824108	0.482289655282137	0.514717584366078	7.95	5.11	12.35	0.0571338127855101	0.0590545788739096	0.0609753449623092	0.0582001404019831	0.060156755068046	0.0621133697341089	0.0580789824708061	0.0600430724116449	0.0619757123483907	0.0390273148697754	9.81321761752026	0.00685353922765012	1.04399935842826	0.447589302309679	0.455496984944211	0.440255706215835	0.474079631195026	0.482132020596953	0.466611833924906	0.471764104575122	0.479761275552303	0.464760440739398	0.000797800263436274	0.000815999798356306	0.000814220108962401
188	0.493409446652229	0.23	0.0390288007718797	0.0375210031775727	0.0405365983661866	0.292992769018546	0.492623103519983	0.476325812510547	0.508920394529418	8.16	5.23	12.51	0.0550540254801999	0.0569376762312745	0.0588213269823491	0.0559991767779016	0.0579151654903925	0.0598311542028834	0.0559352425018689	0.057900066703874	0.0597376795579619	0.0390288007718797	9.97933662559342	0.00304013195697192	1.04919370455515	0.447589302309679	0.455496984944211	0.440255706215835	0.474079631195026	0.482132020596953	0.466611833924906	0.471764104575122	0.479761275552303	0.464760440739398	0.000797800263436274	0.000815999798356306	0.000814220108962401
188	0.493409446652229	0.23	0.0390301871349446	0.0375177531678427	0.0405426211020466	0.290334339456221	0.486655783280272	0.470451987930726	0.502859578629817	7.95	5.18	12.39	0.0557510807934309	0.0576713173465087	0.0595915538995865	0.056792808038488	0.0587489248418826	0.0607050416452771	0.0567422226564362	0.0587029985367009	0.0606335682226926	0.0390301871349446	9.90661428349471	-0.000631967650970224	1.03974534344323	0.447589302309679	0.455496984944211	0.440255706215835	0.474079631195026	0.482132020596953	0.466611833924906	0.471764104575122	0.479761275552303	0.464760440739398	0.000797800263436274	0.000815999798356306	0.000814220108962401
188	0.493409446652229	0.23	0.0390370426188172	0.0375346243189297	0.0405394609187046	0.293908613016197	0.494554699525838	0.478229601365249	0.510879797686426	8.01	5.19	12.52	0.0562590873876366	0.0581795772975175	0.0601000672073983	0.0572850372735998	0.0592405495504533	0.0611960618273068	0.0571719172351606	0.0591140455760756	0.0611136537698484	0.0390370426188172	9.98687299340589	-0.00407743161293552	1.0398412213857	0.447589302309679	0.455496984944211	0.440255706215835	0.474079631195026	0.482132020596953	0.466611833924906	0.471764104575122	0.479761275552303	0.464760440739398	0.000797800263436274	0.000815999798356306	0.000814220108962401
188	0.493409446652229	0.23	0.0390603955397349	0.0375555133352429	0.0405652777442269	0.303770455858773	0.501708600807237	0.485532562309808	0.517884639304666	8.07	5.18	12.49	0.0567290844679262	0.058619074811543	0.0605090651551599	0.057740010871565	0.0596636813134754	0.0615873517553858	0.0576332900551277	0.0595778537419391	0.0614379305336698	0.0390603955397349	9.98595756134869	-0.00539043634515788	1.03822023979786	0.447589302309679	0.455496984944211	0.440255706215835	0.474079631195026	0.482132020596953	0.466611833924906	0.471764104575122	0.479761275552303	0.464760440739398	0.000797800263436274	0.000815999798356306	0.000814220108962401
188	0.493409446652229	0.23	0.0391242917869751	0.0375901809209243	0.0406584026530259	0.286352266126366	0.494553070556881	0.477925771660025	0.511180369453736	8.01	5.22	12.21	0.0562286777320151	0.05818490417274	0.0601411306134649	0.0572543987623749	0.059246310598548	0.0612382224347211	0.0573504049160873	0.0593200473806197	0.0612731990881947	0.0391242917869751	9.86089087172703	-0.00351627974146505	1.0377371641415	0.447589302309679	0.455496984944211	0.440255706215835	0.474079631195026	0.482132020596953	0.466611833924906	0.471764104575122	0.479761275552303	0.464760440739398	0.000797800263436274	0.000815999798356306	0.000814220108962401
188	0.493409446652229	0.23	0.0391266176742807	0.0375938884812663	0.040659346867295	0.292787693005307	0.489921362308684	0.473705425603591	0.506137299013777	8.02	5.16	12.41	0.0556822562492175	0.057588377425228	0.0594944986012385	0.0566949652906938	0.0586357536350111	0.0605765419793285	0.0566154142959933	0.0585405724592895	0.0604268013561066	0.0391266176742807	9.89463492635398	-0.00781730624023232	1.03256284024722	0.447589302309679	0.455496984944211	0.440255706215835	0.474079631195026	0.482132020596953	0.466611833924906	0.471764104575122	0.479761275552303	0.464760440739398	0.000797800263436274	0.000815999798356306	0.000814220108962401
188	0.493409446652229	0.23	0.0391299720142145	0.0375949987855131	0.0406649452429159	0.29022423069441	0.492419651403803	0.476019559021914	0.508819743785693	7.92	5.06	12.35	0.056613021286297	0.0585634847946051	0.0605139483029131	0.0576833434422327	0.0596706822887555	0.0616580211352782	0.0574782792210378	0.0594836949711861	0.0614844108952796	0.0391299720142145	9.77971707419566	-0.00524247332694928	1.03003086506172	0.447589302309679	0.455496984944211	0.440255706215835	0.474079631195026	0.482132020596953	0.466611833924906	0.471764104575122	0.479761275552303	0.464760440739398	0.000797800263436274	0.000815999798356306	0.000814220108962401
188	0.493409446652229	0.23	0.0391408523401625	0.0376127716341435	0.0406689330461816	0.299673223189975	0.49388662492954	0.477807188266105	0.509966061592976	7.88	5.07	12.19	0.057109765120551	0.0590316551081251	0.0609535450956992	0.0582071270670477	0.0601659460970241	0.0621247651270004	0.0580899467679494	0.0600831616022035	0.0620169711048334	0.0391408523401625	9.75165198712721	0.00547998533845863	1.03726864508709	0.447589302309679	0.455496984944211	0.440255706215835	0.474079631195026	0.482132020596953	0.466611833924906	0.471764104575122	0.479761275552303	0.464760440739398	0.000797800263436274	0.000815999798356306	0.000814220108962401
188	0.493409446652229	0.23	0.0391425880853975	0.0376339573588853	0.0406512188119096	0.287737593699332	0.485756113149667	0.469479758272493	0.502032468026841	8.03	5.17	12.6	0.0551024057106936	0.0570127464530365	0.0589230871953795	0.0560995041046566	0.0580444131686825	0.0599893222327084	0.0559821878083653	0.0578431912040285	0.0598601862837313	0.0391425880853975	9.98090824823436	-0.00207262389304819	1.0424601447125	0.447589302309679	0.455496984944211	0.440255706215835	0.474079631195026	0.482132020596953	0.466611833924906	0.471764104575122	0.479761275552303	0.464760440739398	0.000797800263436274	0.000815999798356306	0.000814220108962401
188	0.493409446652229	0.23	0.0391500536437094	0.0376381893104478	0.0406619179769711	0.295323524664798	0.491284089720124	0.475122066263364	0.507446113176884	7.95	5.14	12.2	0.0562782638288085	0.0581926573808916	0.0601070509329746	0.0573282269423857	0.059278336639172	0.0612284463359583	0.0572970921596578	0.0592272724650683	0.0611981790947172	0.0391500536437094	9.81416687664098	0.00443922578661521	1.04068462519713	0.447589302309679	0.455496984944211	0.440255706215835	0.474079631195026	0.482132020596953	0.466611833924906	0.471764104575122	0.479761275552303	0.464760440739398	0.000797800263436274	0.000815999798356306	0.000814220108962401
188	0.493409446652229	0.23	0.0391539102049368	0.037637410387729	0.0406704100221446	0.29961952302388	0.499410686349905	0.483149322748943	0.515672049950867	8.05	5.2	12.33	0.0565900762249939	0.0584947292222598	0.0603993822195258	0.0576070001740903	0.0595458797951186	0.061484759416147	0.0575775849461932	0.0595741379598621	0.0614574761250111	0.0391539102049368	9.8823906706738	0.021291517520322	1.06126193312384	0.447589302309679	0.455496984944211	0.440255706215835	0.474079631195026	0.482132020596953	0.466611833924906	0.471764104575122	0.479761275552303	0.464760440739398	0.000797800263436274	0.000815999798356306	0.000814220108962401
188	0.493409446652229	0.23	0.039165697704592	0.0376469819553498	0.0406844134538342	0.299292837988469	0.495430383157634	0.479286057074043	0.511574709241225	7.84	5.12	12.23	0.0575450751697745	0.0594834300297451	0.0614217848897156	0.0586669390275845	0.0606430828773965	0.0626192267272084	0.0585288597268116	0.0605878302172641	0.0625395786837658	0.039165697704592	9.835326931838	-0.0108764956613901	1.02365653774632	0.447589302309679	0.455496984944211	0.440255706215835	0.474079631195026	0.482132020596953	0.466611833924906	0.471764104575122	0.479761275552303	0.464760440739398	0.000797800263436274	0.000815999798356306	0.000814220108962401
188	0.493409446652229	0.23	0.0391710729879763	0.0376578524064696	0.040684293569483	0.298659634171292	0.499640015105433	0.483333898859872	0.515946131350994	8.01	5.16	12.27	0.0568517363574526	0.0587697293308264	0.0606877223042002	0.057888016273908	0.0598409699666117	0.0617939236593154	0.0578361953510919	0.0598073084336647	0.061796778469973	0.0391710729879763	9.86806265466013	0.000598213226479779	1.03999161714402	0.447589302309679	0.455496984944211	0.440255706215835	0.474079631195026	0.482132020596953	0.466611833924906	0.471764104575122	0.479761275552303	0.464760440739398	0.000797800263436274	0.000815999798356306	0.000814220108962401
188	0.493409446652229	0.23	0.0391772879462941	0.0376600404979693	0.0406945353946188	0.298179891338058	0.499571445417943	0.483248876818523	0.515894014017363	8.14	5.25	12.46	0.0559773443151381	0.057868076164558	0.0597588080139779	0.0569457420674554	0.0588691832298236	0.0607926243921917	0.0569019113327156	0.0588364787997192	0.0607729738560533	0.0391772879462941	9.9573353481871	0.00129150125601678	1.04552238093543	0.447589302309679	0.455496984944211	0.440255706215835	0.474079631195026	0.482132020596953	0.466611833924906	0.471764104575122	0.479761275552303	0.464760440739398	0.000797800263436274	0.000815999798356306	0.000814220108962401
188	0.493409446652229	0.23	0.0391846892418678	0.0376756066901622	0.0406937717935734	0.303746444374494	0.501838750948889	0.485657597624086	0.518019904273692	8.22	5.23	12.61	0.0557304912124457	0.0575873212663496	0.0594441513202535	0.0566633430328612	0.0585512538696239	0.0604391647063866	0.0565852688283086	0.0584313069186236	0.0603641458795892	0.0391846892418678	10.0790583060692	-0.00359074368203167	1.04473931820212	0.447589302309679	0.455496984944211	0.440255706215835	0.474079631195026	0.482132020596953	0.466611833924906	0.471764104575122	0.479761275552303	0.464760440739398	0.000797800263436274	0.000815999798356306	0.000814220108962401
188	0.493409446652229	0.23	0.0391916163251799	0.0376673168033191	0.0407159158470408	0.294795287273803	0.493220979486394	0.476974620552703	0.509467338420085	8.02	5.18	12.56	0.056043659616843	0.0579525775568327	0.0598614954968224	0.0570615463180189	0.0590051347666449	0.0609487232152708	0.0569275071544327	0.0588740370126742	0.0607719648220691	0.0391916163251799	9.91573287322267	-0.00357279456589028	1.03783974457447	0.447589302309679	0.455496984944211	0.440255706215835	0.474079631195026	0.482132020596953	0.466611833924906	0.471764104575122	0.479761275552303	0.464760440739398	0.000797800263436274	0.000815999798356306	0.000814220108962401
188	0.493409446652229	0.23	0.0392118784084194	0.03767838751451	0.0407453693023288	0.28761516881115	0.482073071344036	0.465915299234065	0.498230843454007	7.9	5.13	12.38	0.055511846210865	0.057436976726977	0.0593621072430889	0.0565675727685112	0.0585293154953768	0.0604910582222423	0.0564491341019675	0.0584300042401536	0.0603440807433798	0.0392118784084194	9.81988735365888	0.00550532809108039	1.04175853787962	0.447589302309679	0.455496984944211	0.440255706215835	0.474079631195026	0.482132020596953	0.466611833924906	0.471764104575122	0.479761275552303	0.464760440739398	0.000797800263436274	0.000815999798356306	0.000814220108962401
188	0.493409446652229	0.23	0.0392136981167498	0.0377012864190552	0.0407261098144443	0.297475373779781	0.503583669030433	0.48710227006768	0.520065067993185	8.13	5.26	12.51	0.0564828198343073	0.0583939500946962	0.0603050803550851	0.0574635164122117	0.0594078291325378	0.0613521418528639	0.057492833880542	0.0593699928678688	0.0612827295246461	0.0392136981167498	10.0263354914298	0.00203317299121319	1.05003231546996	0.447589302309679	0.455496984944211	0.440255706215835	0.474079631195026	0.482132020596953	0.466611833924906	0.471764104575122	0.479761275552303	0.464760440739398	0.000797800263436274	0.000815999798356306	0.000814220108962401
188	0.493409446652229	0.23	0.0392192994741018	0.0376877598860903	0.0407508390621132	0.295443049555422	0.492406651949595	0.476212349644945	0.508600954254246	7.98	5.09	12.26	0.0562350500313873	0.0581474057294376	0.0600597614274879	0.0572736370184346	0.0592213113965873	0.06116898577474	0.0571768113909515	0.0590928569564765	0.0610258637845971	0.0392192994741018	9.80987234204658	-0.00500264683061858	1.03088560183352	0.447589302309679	0.455496984944211	0.440255706215835	0.474079631195026	0.482132020596953	0.466611833924906	0.471764104575122	0.479761275552303	0.464760440739398	0.000797800263436274	0.000815999798356306	0.000814220108962401
188	0.493409446652229	0.23	0.0392207925377628	0.0377000668808123	0.0407415181947133	0.287061812386694	0.487320777546663	0.470965032807426	0.503676522285901	8.06	5.14	12.43	0.0550570704493071	0.0569691007013009	0.0588811309532948	0.0560400231436612	0.0579861895251757	0.0599323559066902	0.0559157165238391	0.0578679537336048	0.059774707534234	0.0392207925377628	9.96144199153484	-0.00141977544170074	1.0421438774072	0.447589302309679	0.455496984944211	0.440255706215835	0.474079631195026	0.482132020596953	0.466611833924906	0.471764104575122	0.479761275552303	0.464760440739398	0.000797800263436274	0.000815999798356306	0.000814220108962401
188	0.493409446652229	0.23	0.0392268141031055	0.0377096141670872	0.0407440140391237	0.295861161124843	0.496968791493176	0.480640849231143	0.513296733755208	7.98	5.19	12.52	0.0567195155315682	0.0586463450472271	0.0605731745628859	0.0577646916219971	0.0597270270146231	0.0616893624072491	0.057670601723768	0.0596208787375871	0.0614978403380974	0.0392268141031055	9.95221212400873	0.00634029465445247	1.04848133846676	0.447589302309679	0.455496984944211	0.440255706215835	0.474079631195026	0.482132020596953	0.466611833924906	0.471764104575122	0.479761275552303	0.464760440739398	0.000797800263436274	0.000815999798356306	0.000814220108962401
188	0.493409446652229	0.23	0.0392342377226256	0.0377016280746282	0.040766847370623	0.28850248741935	0.492993044502769	0.476504972627983	0.509481116377555	7.99	5.22	12.52	0.0561673610591248	0.0581108696043817	0.0600543781496387	0.0571984403680954	0.0591776264208947	0.061156812473694	0.0571125755475806	0.0591064036997521	0.0610427503783182	0.0392342377226256	9.89511250085942	-0.000990588603094609	1.04087016798063	0.447589302309679	0.455496984944211	0.440255706215835	0.474079631195026	0.482132020596953	0.466611833924906	0.471764104575122	0.479761275552303	0.464760440739398	0.000797800263436274	0.000815999798356306	0.000814220108962401
188	0.493409446652229	0.23	0.0392482228942671	0.0377304608049582	0.0407659849835759	0.305892414899226	0.503898714441558	0.487733202624983	0.520064226258134	8.07	5.22	12.49	0.0569750227251067	0.0588634125213219	0.0607518023175371	0.0579896541095798	0.0599116730201282	0.0618336919306766	0.0579366670562668	0.0598201230139238	0.0617778897556804	0.0392482228942671	9.88782189816513	0.00624274915363335	1.0470818873206	0.447589302309679	0.455496984944211	0.440255706215835	0.474079631195026	0.482132020596953	0.466611833924906	0.471764104575122	0.479761275552303	0.464760440739398	0.000797800263436274	0.000815999798356306	0.000814220108962401
188	0.493409446652229	0.23	0.0392524170100093	0.0377372768440215	0.0407675571759971	0.287980715071592	0.484868735511787	0.46863174544987	0.501105725573703	8.05	5.24	12.42	0.0549030961539863	0.0568053595735611	0.0587076229931358	0.0558905213942789	0.0578269967808601	0.0597634721674413	0.0558226458615763	0.0578139706740146	0.0597354614640153	0.0392524170100093	9.93748863164104	-0.00657578051997509	1.03729538626999	0.447589302309679	0.455496984944211	0.440255706215835	0.474079631195026	0.482132020596953	0.466611833924906	0.471764104575122	0.479761275552303	0.464760440739398	0.000797800263436274	0.000815999798356306	0.000814220108962401
188	0.493409446652229	0.23	0.0392562694595408	0.0377454626972984	0.0407670762217833	0.294983963990339	0.484120014727298	0.46818066866781	0.500059360786786	8.11	5.1	12.62	0.0544303206969681	0.0562834166827262	0.0581365126684844	0.0553839163510108	0.0572694777761769	0.0591550392013429	0.0551324724999887	0.0570456712063531	0.0588939044483402	0.0392562694595408	9.93772138402858	0.00141143869034068	1.04358467435934	0.447589302309679	0.455496984944211	0.440255706215835	0.474079631195026	0.482132020596953	0.466611833924906	0.471764104575122	0.479761275552303	0.464760440739398	0.000797800263436274	0.000815999798356306	0.000814220108962401
188	0.493409446652229	0.23	0.0392681940814748	0.0377314398211713	0.0408049483417782	0.288934074265424	0.495497552733794	0.478943122619152	0.512051982848436	7.99	5.15	12.4	0.0564690703513947	0.0584208955987411	0.0603727208460874	0.0575065645387591	0.0594942502551423	0.0614819359715255	0.057362535543234	0.0593859112439815	0.0613404525391261	0.0392681940814748	9.92134683203835	-0.00172234432965718	1.03920544253052	0.447589302309679	0.455496984944211	0.440255706215835	0.474079631195026	0.482132020596953	0.466611833924906	0.471764104575122	0.479761275552303	0.464760440739398	0.000797800263436274	0.000815999798356306	0.000814220108962401
188	0.493409446652229	0.23	0.0392752696750507	0.0377430243533183	0.0408075149967832	0.293073578308516	0.492713254800902	0.476416160180953	0.509010349420851	7.97	5.11	12.35	0.0563233846464556	0.0582500773273891	0.0601767700083226	0.0573675484495463	0.0593299595584425	0.0612923706673387	0.0572189179923045	0.0592034046583648	0.0611551686280075	0.0392752696750507	9.85930567135681	-0.0101374853321955	1.02735702221143	0.447589302309679	0.455496984944211	0.440255706215835	0.474079631195026	0.482132020596953	0.466611833924906	0.471764104575122	0.479761275552303	0.464760440739398	0.000797800263436274	0.000815999798356306	0.000814220108962401
188	0.493409446652229	0.23	0.0392808737764372	0.0377588287439342	0.0408029188089402	0.287920854239094	0.480733402714775	0.464632543985044	0.496834261444506	7.9	5.09	12.47	0.0553925738303654	0.0573120863945728	0.0592315989587802	0.0564481112611423	0.0584042012439504	0.0603602912267585	0.0562383966232204	0.0581573059488165	0.0601812490844167	0.0392808737764372	9.8762346360707	0.00798670515719291	1.04398824211734	0.447589302309679	0.455496984944211	0.440255706215835	0.474079631195026	0.482132020596953	0.466611833924906	0.471764104575122	0.479761275552303	0.464760440739398	0.000797800263436274	0.000815999798356306	0.000814220108962401
188	0.493409446652229	0.23	0.0392862847453915	0.0377675400977514	0.0408050293930316	0.301985408318468	0.493081072051748	0.477115857076669	0.509046287026828	8.01	5.1	12.65	0.0561456548862701	0.0580243965731805	0.0599031382600909	0.0571706106376624	0.0590836493169452	0.0609966879962281	0.0568766694153966	0.0587843231867849	0.0607124713719874	0.0392862847453915	9.91903909453846	-0.00201994107427918	1.03706680551601	0.447589302309679	0.455496984944211	0.440255706215835	0.474079631195026	0.482132020596953	0.466611833924906	0.471764104575122	0.479761275552303	0.464760440739398	0.000797800263436274	0.000815999798356306	0.000814220108962401
188	0.493409446652229	0.23	0.0392963322597805	0.0377855216752309	0.0408071428443302	0.294867932529879	0.488935227002131	0.472832851243797	0.505037602760465	7.97	5.15	12.45	0.0558999427635661	0.0578036215813143	0.0597073003990625	0.0569362680311056	0.0588752390220221	0.0608142100129387	0.0568315876413637	0.0587588544407495	0.0606763019166908	0.0392963322597805	9.89856971320826	0.0119285671719024	1.05212571885212	0.447589302309679	0.455496984944211	0.440255706215835	0.474079631195026	0.482132020596953	0.466611833924906	0.471764104575122	0.479761275552303	0.464760440739398	0.000797800263436274	0.000815999798356306	0.000814220108962401
188	0.493409446652229	0.23	0.0393035977768956	0.0377825918538408	0.0408246036999505	0.293978941591578	0.4878593577437	0.471757999085496	0.503960716401903	8.06	5.19	12.58	0.0551457766860761	0.0570279322205428	0.0589100877550095	0.0561300708719797	0.0580458209056242	0.0599615709392687	0.0560634681140074	0.0578988025589868	0.0597853102328372	0.0393035977768956	9.95882634876726	0.00346123797437269	1.04716582797665	0.447589302309679	0.455496984944211	0.440255706215835	0.474079631195026	0.482132020596953	0.466611833924906	0.471764104575122	0.479761275552303	0.464760440739398	0.000797800263436274	0.000815999798356306	0.000814220108962401
188	0.493409446652229	0.23	0.0393086684787966	0.0377669779248855	0.0408503590327077	0.291358900045233	0.484890044656526	0.468785091735377	0.500994997577674	7.93	5.17	12.36	0.0556588949986131	0.057571037469436	0.0594831799402588	0.0567053970041634	0.0586534916966512	0.060601586389139	0.0566699539210392	0.0586138165589758	0.0605235199898743	0.0393086684787966	9.79502378912292	-0.00149094109436495	1.03480418674059	0.447589302309679	0.455496984944211	0.440255706215835	0.474079631195026	0.482132020596953	0.466611833924906	0.471764104575122	0.479761275552303	0.464760440739398	0.000797800263436274	0.000815999798356306	0.000814220108962401
188	0.493409446652229	0.23	0.0393127137375957	0.0377907951440277	0.0408346323311637	0.294918777499745	0.493172136688011	0.476932210104546	0.509412063271475	7.98	5.15	12.5	0.0563225741018644	0.0582404031958682	0.060158232289872	0.0573629318904022	0.0593161860065547	0.0612694401227072	0.0572298442921239	0.0591846561254896	0.0611117025212434	0.0393127137375957	9.90788551350943	-0.00193775557710384	1.03944499848994	0.447589302309679	0.455496984944211	0.440255706215835	0.474079631195026	0.482132020596953	0.466611833924906	0.471764104575122	0.479761275552303	0.464760440739398	0.000797800263436274	0.000815999798356306	0.000814220108962401
188	0.493409446652229	0.23	0.0393164947460056	0.0377981262609367	0.0408348632310745	0.294484295103728	0.493063687670274	0.476810353640124	0.509317021700424	8.02	5.18	12.38	0.0560390912978535	0.057949331003549	0.0598595707092445	0.0570577937826315	0.0590027586398177	0.0609477234970038	0.0569761029202711	0.0589332397525822	0.0608571750531285	0.0393164947460056	9.9490027505362	-0.0118344553111467	1.03107560931519	0.447589302309679	0.455496984944211	0.440255706215835	0.474079631195026	0.482132020596953	0.466611833924906	0.471764104575122	0.479761275552303	0.464760440739398	0.000797800263436274	0.000815999798356306	0.000814220108962401
188	0.493409446652229	0.23	0.0393218025284673	0.0378061928460344	0.0408374122109002	0.295956251683468	0.496560382942327	0.480249581562916	0.512871184321739	8.01	5.14	12.21	0.0565319068653026	0.0584519100050836	0.0603719131448647	0.0575649821644147	0.0595200718230823	0.06147516148175	0.0575636343320666	0.0595514743661624	0.0614548641750069	0.0393218025284673	9.87204413167374	-0.00351401450455512	1.03522245190029	0.447589302309679	0.455496984944211	0.440255706215835	0.474079631195026	0.482132020596953	0.466611833924906	0.471764104575122	0.479761275552303	0.464760440739398	0.000797800263436274	0.000815999798356306	0.000814220108962401
188	0.493409446652229	0.23	0.0393309219281619	0.0378135344439856	0.0408483094123383	0.292901737063216	0.497335527209822	0.480878720675748	0.513792333743896	7.99	5.07	12.3	0.0567076573398693	0.0586483274209479	0.0605889975020266	0.0577501701443152	0.0597265174778785	0.0617028648114419	0.057610110933757	0.059601286758382	0.0615895447843286	0.0393309219281619	9.85257686141211	-0.00569719701946668	1.03186412056631	0.447589302309679	0.455496984944211	0.440255706215835	0.474079631195026	0.482132020596953	0.466611833924906	0.471764104575122	0.479761275552303	0.464760440739398	0.000797800263436274	0.000815999798356306	0.000814220108962401
188	0.493409446652229	0.23	0.0393312562545846	0.037804892293038	0.0408576202161313	0.28564592723446	0.484574902694825	0.468254877324862	0.500894928064787	8.04	5.22	12.57	0.0549180570571698	0.0568321088435867	0.0587461606300036	0.0559093492289497	0.0578579503904524	0.0598065515519552	0.0558064744276414	0.0577802701289782	0.0596979492599757	0.0393312562545846	9.97462087786198	-0.00197680141843827	1.04228995416099	0.447589302309679	0.455496984944211	0.440255706215835	0.474079631195026	0.482132020596953	0.466611833924906	0.471764104575122	0.479761275552303	0.464760440739398	0.000797800263436274	0.000815999798356306	0.000814220108962401
188	0.493409446652229	0.23	0.0393541596691159	0.0378173515946708	0.040890967743561	0.300678314658828	0.507255158887096	0.490779944123434	0.523730373650758	7.94	5.2	12.33	0.0581885264284683	0.0601418834903636	0.0620952405522588	0.0592775516567802	0.0612674667009938	0.0632573817452074	0.0592381216664761	0.0612012372342624	0.0631999146632536	0.0393541596691159	9.8786718556387	0.00211990844650635	1.04151411286307	0.447589302309679	0.455496984944211	0.440255706215835	0.474079631195026	0.482132020596953	0.466611833924906	0.471764104575122	0.479761275552303	0.464760440739398	0.000797800263436274	0.000815999798356306	0.000814220108962401
188	0.493409446652229	0.23	0.0393590192121082	0.0378454818689056	0.0408725565553109	0.290567585810328	0.486682347702903	0.470486835280797	0.502877860125009	8.03	5.18	12.37	0.055194569846552	0.0570945259655137	0.0589944820844753	0.0561917508076805	0.0581260327683703	0.0600603147290601	0.056097432367733	0.058043867868649	0.0600105977937346	0.0393590192121082	9.89831391635111	0.00402885249431741	1.04517051914917	0.447589302309679	0.455496984944211	0.440255706215835	0.474079631195026	0.482132020596953	0.466611833924906	0.471764104575122	0.479761275552303	0.464760440739398	0.000797800263436274	0.000815999798356306	0.000814220108962401
188	0.493409446652229	0.23	0.0393592132643808	0.037820661361584	0.0408977651671776	0.29265454435655	0.493538156953946	0.477197254008767	0.509879059899124	8.09	5.16	12.49	0.0556455886477832	0.0575510882200922	0.0594565877924012	0.0566305762504117	0.0585698052431679	0.0605090342359242	0.0565227510214983	0.0584542380598633	0.0603622328064187	0.0393592132643808	9.9281646677092	0.00233198302032685	1.04291564265812	0.447589302309679	0.455496984944211	0.440255706215835	0.474079631195026	0.482132020596953	0.466611833924906	0.471764104575122	0.479761275552303	0.464760440739398	0.000797800263436274	0.000815999798356306	0.000814220108962401
188	0.493409446652229	0.23	0.0393775507812512	0.0378377302561744	0.040917371306328	0.290049020014138	0.495865361536976	0.479343483190976	0.512387239882977	8.01	5.2	12.35	0.0563653743092461	0.0583081604113222	0.0602509465133982	0.057391751715288	0.0593699147093724	0.0613480777034567	0.0573205173371206	0.0593619366110034	0.0613086715781862	0.0393775507812512	9.88291553947856	-0.00596342975646413	1.03574798106802	0.447589302309679	0.455496984944211	0.440255706215835	0.474079631195026	0.482132020596953	0.466611833924906	0.471764104575122	0.479761275552303	0.464760440739398	0.000797800263436274	0.000815999798356306	0.000814220108962401
188	0.493409446652229	0.23	0.0393796484862024	0.0378623435300077	0.040896953442397	0.295948393941501	0.489552756629279	0.473471835522775	0.505633677735783	7.99	5.1	12.3	0.0558171363231024	0.0577129005444563	0.0596086647658101	0.0568422333930629	0.0587728138460735	0.0607033942990842	0.056771444306287	0.0586081095599183	0.0605742683479963	0.0393796484862024	9.81919837429073	-0.00293894720583719	1.03420525484907	0.447589302309679	0.455496984944211	0.440255706215835	0.474079631195026	0.482132020596953	0.466611833924906	0.471764104575122	0.479761275552303	0.464760440739398	0.000797800263436274	0.000815999798356306	0.000814220108962401
188	0.493409446652229	0.23	0.039380594365276	0.0378653149087815	0.0408958738217704	0.293088392307251	0.487426515657574	0.471304862783865	0.503548168531283	7.96	5.16	12.24	0.0557553180484742	0.0576625079682459	0.0595696978880175	0.0567911749766538	0.0587337978553055	0.0606764207339571	0.0567582975214465	0.0587055531425508	0.0606830619650845	0.039380594365276	9.86073336633479	0.0030882786435576	1.04238845461302	0.447589302309679	0.455496984944211	0.440255706215835	0.474079631195026	0.482132020596953	0.466611833924906	0.471764104575122	0.479761275552303	0.464760440739398	0.000797800263436274	0.000815999798356306	0.000814220108962401
188	0.493409446652229	0.23	0.0393916891928231	0.0378772134187941	0.0409061649668521	0.294675411089074	0.486827744459045	0.470787349711932	0.502868139206158	8.22	5.3	12.48	0.0540364775639729	0.0558775772269098	0.0577186768898468	0.0549417105072175	0.0568136527443159	0.0586855949814142	0.0549621136034247	0.0568259953411141	0.0587052205794407	0.0393916891928231	9.9763423852441	0.000168941372225785	1.04719078524817	0.447589302309679	0.455496984944211	0.440255706215835	0.474079631195026	0.482132020596953	0.466611833924906	0.471764104575122	0.479761275552303	0.464760440739398	0.000797800263436274	0.000815999798356306	0.000814220108962401
188	0.493409446652229	0.23	0.0393983502728605	0.0378735387002931	0.040923161845428	0.295084351040293	0.491134269482815	0.47496788537916	0.50730065358647	8.02	5.19	12.43	0.0557789534858768	0.0576774902390148	0.0595760269921528	0.0567902697907617	0.0587232285087069	0.0606561872266521	0.0567142254631109	0.0586754749120998	0.0605773091095701	0.0393983502728605	9.92014079827543	-0.00573449040596841	1.03487757489121	0.447589302309679	0.455496984944211	0.440255706215835	0.474079631195026	0.482132020596953	0.466611833924906	0.471764104575122	0.479761275552303	0.464760440739398	0.000797800263436274	0.000815999798356306	0.000814220108962401
188	0.493409446652229	0.23	0.0394114427928381	0.0378933433547018	0.0409295422309745	0.29357457177818	0.489118507341918	0.472959852374469	0.505277162309368	8.05	5.19	12.41	0.0553813884024836	0.0572734913839974	0.0591655943655112	0.0563756673898656	0.0583017398743252	0.0602278123587848	0.0563251388874052	0.0582329952689234	0.0601909485412761	0.0394114427928381	9.93463370483018	0.00668100832608993	1.04847428485299	0.447589302309679	0.455496984944211	0.440255706215835	0.474079631195026	0.482132020596953	0.466611833924906	0.471764104575122	0.479761275552303	0.464760440739398	0.000797800263436274	0.000815999798356306	0.000814220108962401
188	0.493409446652229	0.23	0.0394127490165782	0.0378931169535183	0.040932381079638	0.290222377730661	0.486225145786771	0.470031289283887	0.502419002289654	7.94	5.18	12.45	0.0557453806495549	0.0576659606524583	0.0595865406553616	0.0567897214358239	0.0587462818196477	0.0607028422034714	0.0567075271353703	0.0585598523270163	0.0606275678454494	0.0394127490165782	9.86982285423607	-0.00475546316374361	1.03345357216411	0.447589302309679	0.455496984944211	0.440255706215835	0.474079631195026	0.482132020596953	0.466611833924906	0.471764104575122	0.479761275552303	0.464760440739398	0.000797800263436274	0.000815999798356306	0.000814220108962401
188	0.493409446652229	0.23	0.039438495391317	0.0379223138473039	0.04095467693533	0.296693814441266	0.499763016366224	0.483376023882827	0.516150008849622	8.05	5.2	12.54	0.0565859530114625	0.0585042806505046	0.0604226082895468	0.0576009394302748	0.0595536762538731	0.0615064130774715	0.0575063341750731	0.0594528604066908	0.0613918368345708	0.039438495391317	9.95369869052885	0.0022969536680082	1.04596888560827	0.447589302309679	0.455496984944211	0.440255706215835	0.474079631195026	0.482132020596953	0.466611833924906	0.471764104575122	0.479761275552303	0.464760440739398	0.000797800263436274	0.000815999798356306	0.000814220108962401
188	0.493409446652229	0.23	0.03944088760445	0.0379192864372609	0.0409624887716392	0.308471399142244	0.505394283434957	0.489278734068621	0.521509832801294	8.01	5.13	12.51	0.057584227904966	0.0594809002982417	0.0613775726915175	0.058635890000649	0.0605672013660271	0.0624985127314052	0.0584282351271211	0.0603714858672901	0.0623495458896088	0.03944088760445	9.87025103360803	-0.00379652149453877	1.03570807369454	0.447589302309679	0.455496984944211	0.440255706215835	0.474079631195026	0.482132020596953	0.466611833924906	0.471764104575122	0.479761275552303	0.464760440739398	0.000797800263436274	0.000815999798356306	0.000814220108962401
188	0.493409446652229	0.23	0.0394416316553975	0.0378915385765611	0.0409917247342338	0.287454479221763	0.483774268508969	0.467553116287494	0.499995420730444	7.95	5.13	12.34	0.0554089662741666	0.0573313088809372	0.0592536514877079	0.0564443882366859	0.0584026534727417	0.0603609187087974	0.0563600471710582	0.0583281576060677	0.0602197068748864	0.0394416316553975	9.79386516369647	0.000560134065622907	1.03649084319865	0.447589302309679	0.455496984944211	0.440255706215835	0.474079631195026	0.482132020596953	0.466611833924906	0.471764104575122	0.479761275552303	0.464760440739398	0.000797800263436274	0.000815999798356306	0.000814220108962401
188	0.493409446652229	0.23	0.0394430300614212	0.037926824911779	0.0409592352110634	0.291364592675217	0.480479577453748	0.464521332102934	0.496437822804563	7.93	5.08	12.37	0.055189632445855	0.0570856265251906	0.0589816206045262	0.056229593411697	0.0581613144880535	0.0600930355644099	0.0561070343950547	0.058017397050412	0.0599850600527133	0.0394430300614212	9.82443980290839	0.0124099503670822	1.04653054472175	0.447589302309679	0.455496984944211	0.440255706215835	0.474079631195026	0.482132020596953	0.466611833924906	0.471764104575122	0.479761275552303	0.464760440739398	0.000797800263436274	0.000815999798356306	0.000814220108962401
188	0.493409446652229	0.23	0.0394683875104171	0.0379334272252595	0.0410033477955747	0.293455951971948	0.495237871631848	0.478872375483487	0.511603367780209	8	5.17	12.45	0.0564268335298695	0.058355224420793	0.0602836153117166	0.0574614781155121	0.0594252280558361	0.0613889779961602	0.0573366880053981	0.0593418033290617	0.0612783846533319	0.0394683875104171	9.88265905787885	0.00545410767478306	1.04495815502988	0.447589302309679	0.455496984944211	0.440255706215835	0.474079631195026	0.482132020596953	0.466611833924906	0.471764104575122	0.479761275552303	0.464760440739398	0.000797800263436274	0.000815999798356306	0.000814220108962401
188	0.493409446652229	0.23	0.0394751382645138	0.037954210329106	0.0409960661999216	0.302533758052861	0.502424320029476	0.486177719721154	0.518670920337798	7.9	5.11	12.29	0.0579678339029468	0.0599049449427134	0.0618420559824799	0.0590728587062971	0.0610468963586635	0.0630209340110299	0.0589586674619794	0.060906905464296	0.0628973629120651	0.0394751382645138	9.76441021530162	0.00703561492487007	1.04115213138406	0.447589302309679	0.455496984944211	0.440255706215835	0.474079631195026	0.482132020596953	0.466611833924906	0.471764104575122	0.479761275552303	0.464760440739398	0.000797800263436274	0.000815999798356306	0.000814220108962401
188	0.493409446652229	0.23	0.0394881955209168	0.0379598325708375	0.0410165584709961	0.297975648330523	0.490233702076752	0.47420840703355	0.506258997119955	7.93	5.14	12.31	0.0563455141163002	0.0582496420791997	0.0601537700420993	0.0574075622152719	0.0593475807990116	0.0612875993827514	0.0573215586360676	0.0592839761064168	0.0611953699579884	0.0394881955209168	9.87252571675235	-0.000996985790373909	1.03584954038557	0.447589302309679	0.455496984944211	0.440255706215835	0.474079631195026	0.482132020596953	0.466611833924906	0.471764104575122	0.479761275552303	0.464760440739398	0.000797800263436274	0.000815999798356306	0.000814220108962401
188	0.493409446652229	0.23	0.0394906857243523	0.0379658993422089	0.0410154721064957	0.299537147061077	0.492300947250758	0.476267937780661	0.508333956720854	7.96	5.12	12.47	0.0563289274693177	0.0582251756857406	0.0601214239021634	0.0573746107414617	0.0593060606762348	0.0612375106110079	0.0572006976144395	0.0591971690359058	0.0610424366361938	0.0394906857243523	9.85480285847967	-0.000778747704321031	1.03744562896925	0.447589302309679	0.455496984944211	0.440255706215835	0.474079631195026	0.482132020596953	0.466611833924906	0.471764104575122	0.479761275552303	0.464760440739398	0.000797800263436274	0.000815999798356306	0.000814220108962401
188	0.493409446652229	0.23	0.039491988465129	0.0379640904817778	0.0410198864484802	0.291672187032195	0.495652580665535	0.479202645975709	0.512102515355361	8.12	5.25	12.37	0.0556278099973406	0.0575373859336986	0.0594469618700566	0.0565973333730997	0.0585401908373153	0.0604830483015309	0.0565993969823468	0.0585800819300885	0.0604998745463212	0.039491988465129	9.92329987847146	-0.00228244680479041	1.04144714298552	0.447589302309679	0.455496984944211	0.440255706215835	0.474079631195026	0.482132020596953	0.466611833924906	0.471764104575122	0.479761275552303	0.464760440739398	0.000797800263436274	0.000815999798356306	0.000814220108962401
188	0.493409446652229	0.23	0.0394928860606262	0.0379406722172398	0.0410450999040126	0.285998237690845	0.485387569160635	0.469054275102254	0.501720863219016	7.99	5.1	12.27	0.0553413398978314	0.0572684225961802	0.059195505294529	0.0563604545555619	0.0583230246170314	0.060285594678501	0.0562747515307253	0.0582123046873419	0.0601866569563298	0.0394928860606262	9.77604433364178	-0.00496583103914824	1.0324224054091	0.447589302309679	0.455496984944211	0.440255706215835	0.474079631195026	0.482132020596953	0.466611833924906	0.471764104575122	0.479761275552303	0.464760440739398	0.000797800263436274	0.000815999798356306	0.000814220108962401
188	0.493409446652229	0.23	0.0395045976961989	0.0379629864476076	0.0410462089447902	0.292375856550778	0.491806865175119	0.47551231701479	0.508101413335447	7.87	5.12	12.19	0.0569048508899245	0.0588548294713485	0.0608048080527726	0.0580025910133494	0.0599901862424788	0.0619777814716082	0.0579507454780411	0.059926662515531	0.0619678986100211	0.0395045976961989	9.77474263051058	-0.00409351653669553	1.02844843547227	0.447589302309679	0.455496984944211	0.440255706215835	0.474079631195026	0.482132020596953	0.466611833924906	0.471764104575122	0.479761275552303	0.464760440739398	0.000797800263436274	0.000815999798356306	0.000814220108962401
188	0.493409446652229	0.23	0.0395056872496077	0.0379787320420764	0.041032642457139	0.29888459682002	0.49449276369874	0.478363293750414	0.510622233647067	8.01	5.14	12.66	0.056255732386459	0.0581525651008476	0.0600493978152363	0.0572804561855542	0.0592118405721526	0.061143224958751	0.0570787663516968	0.0589922629209467	0.0609236902573654	0.0395056872496077	9.94682706058123	-0.00485464625064388	1.03795950890872	0.447589302309679	0.455496984944211	0.440255706215835	0.474079631195026	0.482132020596953	0.466611833924906	0.471764104575122	0.479761275552303	0.464760440739398	0.000797800263436274	0.000815999798356306	0.000814220108962401
188	0.493409446652229	0.23	0.0395063480758621	0.0379724762083454	0.0410402199433787	0.291302593226054	0.49299889747115	0.476622387185593	0.509375407756706	8.01	5.16	12.36	0.0560618739371421	0.0579881322914348	0.0599143906457275	0.0570837303823031	0.0590450992203549	0.0610064680584068	0.0570315569468677	0.0589824700953158	0.0609373747330278	0.0395063480758621	9.91178622097886	-0.000978725605156407	1.0401098887616	0.447589302309679	0.455496984944211	0.440255706215835	0.474079631195026	0.482132020596953	0.466611833924906	0.471764104575122	0.479761275552303	0.464760440739398	0.000797800263436274	0.000815999798356306	0.000814220108962401
188	0.493409446652229	0.23	0.0395068213148535	0.0379843394807243	0.0410293031489828	0.298333565860876	0.495903467585571	0.47970669053391	0.512100244637232	8.08	5.22	12.34	0.056000932928181	0.0578917437991181	0.0597825546700552	0.0569960088950042	0.0589204174286426	0.0608448259622809	0.0570215772793317	0.0589176917187614	0.0608238194649658	0.0395068213148535	9.91786098993337	-0.00138319479518381	1.04013527665623	0.447589302309679	0.455496984944211	0.440255706215835	0.474079631195026	0.482132020596953	0.466611833924906	0.471764104575122	0.479761275552303	0.464760440739398	0.000797800263436274	0.000815999798356306	0.000814220108962401
188	0.493409446652229	0.23	0.0395098633188642	0.0379902355004855	0.0410294911372429	0.292036771181496	0.483105670589366	0.467086283909774	0.499125057268957	8.04	5.16	12.55	0.0547542022990882	0.0566320753370622	0.0585099483750363	0.0557409064811919	0.0576526199387543	0.0595643333963168	0.0556191471880225	0.0574766366814172	0.0594533852628955	0.0395098633188642	9.93634530531656	-0.00592314379177917	1.0351119123278	0.447589302309679	0.455496984944211	0.440255706215835	0.474079631195026	0.482132020596953	0.466611833924906	0.471764104575122	0.479761275552303	0.464760440739398	0.000797800263436274	0.000815999798356306	0.000814220108962401
188	0.493409446652229	0.23	0.0395250099155252	0.038002599992409	0.0410474198386414	0.301085345714401	0.49788484950916	0.481729612157612	0.514040086860707	7.96	5.14	12.34	0.0570038088500072	0.0589154830312756	0.0608271572125439	0.0580637978139801	0.0600110196818984	0.0619582415498167	0.0579796505446209	0.0599019043727366	0.0619210000841918	0.0395250099155252	9.86470220554118	0.00442142382236941	1.04188224492828	0.447589302309679	0.455496984944211	0.440255706215835	0.474079631195026	0.482132020596953	0.466611833924906	0.471764104575122	0.479761275552303	0.464760440739398	0.000797800263436274	0.000815999798356306	0.000814220108962401
188	0.493409446652229	0.23	0.0395456569231524	0.0380111642082821	0.0410801496380228	0.290024376887506	0.492424479124289	0.476016266708417	0.508832691540161	8.03	5.21	12.32	0.0558721907864729	0.057798097186487	0.0597240035865011	0.0568833771803184	0.058844139030246	0.0608049008801736	0.0568591233364715	0.0588730162421369	0.0608246343302925	0.0395456569231524	9.8620435626236	0.000923440661053638	1.04195507704735	0.447589302309679	0.455496984944211	0.440255706215835	0.474079631195026	0.482132020596953	0.466611833924906	0.471764104575122	0.479761275552303	0.464760440739398	0.000797800263436274	0.000815999798356306	0.000814220108962401
188	0.493409446652229	0.23	0.0395575619669409	0.0380167048859026	0.0410984190479792	0.28911756128367	0.483222694769498	0.467085570341744	0.499359819197251	7.95	5.15	12.6	0.0553348007068823	0.0572465372727081	0.0591582738385339	0.0563676825663409	0.0583151036922207	0.0602625248181006	0.0561504977008255	0.058104215662024	0.0600712314894735	0.0395575619669409	9.9004437818639	0.00202052900909499	1.04171121896936	0.447589302309679	0.455496984944211	0.440255706215835	0.474079631195026	0.482132020596953	0.466611833924906	0.471764104575122	0.479761275552303	0.464760440739398	0.000797800263436274	0.000815999798356306	0.000814220108962401
188	0.493409446652229	0.23	0.0395641472768135	0.0380021189047564	0.0411261756488706	0.288718516259053	0.490005826572045	0.47362628113754	0.506385372006549	7.99	5.25	12.33	0.0558417508416532	0.0577729411735248	0.0597041315053965	0.0568676921634719	0.0588343629008091	0.0608010336381462	0.0569269712612824	0.058908807157476	0.0608447602089198	0.0395641472768135	9.88393934091373	0.00870680450191882	1.0500992095412	0.447589302309679	0.455496984944211	0.440255706215835	0.474079631195026	0.482132020596953	0.466611833924906	0.471764104575122	0.479761275552303	0.464760440739398	0.000797800263436274	0.000815999798356306	0.000814220108962401
188	0.493409446652229	0.23	0.0395784170536618	0.038054551515496	0.0411022825918277	0.302588099121655	0.499097285359701	0.482960347335291	0.515234223384111	7.96	5.08	12.44	0.0571526756904384	0.059062292474993	0.0609719092595477	0.058215631476165	0.0601607643268556	0.0621058971775461	0.058054848661095	0.0599518692666606	0.0618854533766637	0.0395784170536618	9.88734340828478	-0.0017916887209467	1.03563066104111	0.447589302309679	0.455496984944211	0.440255706215835	0.474079631195026	0.482132020596953	0.466611833924906	0.471764104575122	0.479761275552303	0.464760440739398	0.000797800263436274	0.000815999798356306	0.000814220108962401
188	0.493409446652229	0.23	0.0395801532356929	0.0380510101651083	0.0411092963062774	0.285645235011098	0.487134545228083	0.470728285685306	0.50354080477086	8.03	5.15	12.38	0.0552261599770152	0.0571509534123932	0.0590757468477712	0.0562241104447762	0.0581836853770024	0.0601432603092286	0.0561603501065294	0.058081203989206	0.0600374069681492	0.0395801532356929	9.89579400055136	-0.00804062952786713	1.03248678614888	0.447589302309679	0.455496984944211	0.440255706215835	0.474079631195026	0.482132020596953	0.466611833924906	0.471764104575122	0.479761275552303	0.464760440739398	0.000797800263436274	0.000815999798356306	0.000814220108962401
188	0.493409446652229	0.23	0.0395923141377192	0.0380382846289773	0.0411463436464611	0.291038826007328	0.49432865922147	0.477897480528463	0.510759837914477	8.12	5.19	12.47	0.055507626337211	0.0574161020340547	0.0593245777308983	0.0564769418236075	0.0584187447435812	0.0603605476635549	0.0563690558010195	0.0583201137708555	0.0602598181290913	0.0395923141377192	9.91653640957512	-0.00427920622914331	1.0380420049288	0.447589302309679	0.455496984944211	0.440255706215835	0.474079631195026	0.482132020596953	0.466611833924906	0.471764104575122	0.479761275552303	0.464760440739398	0.000797800263436274	0.000815999798356306	0.000814220108962401
188	0.493409446652229	0.23	0.039595668931822	0.0380496804069797	0.0411416574566643	0.288602794448414	0.484950161505539	0.468735044468315	0.501165278542763	8.06	5.22	12.41	0.054847953144426	0.0567453277699948	0.0586427023955635	0.0558303036333157	0.0577616610564945	0.0596930184796734	0.0557782565465231	0.0577388249961585	0.0596196253114612	0.039595668931822	9.88472844501916	-0.00651561182090623	1.03510710920142	0.447589302309679	0.455496984944211	0.440255706215835	0.474079631195026	0.482132020596953	0.466611833924906	0.471764104575122	0.479761275552303	0.464760440739398	0.000797800263436274	0.000815999798356306	0.000814220108962401
188	0.493409446652229	0.23	0.0395962025060957	0.0380735914173411	0.0411188135948504	0.298941798994506	0.499752320627335	0.483453517929717	0.516051123324953	8.01	5.17	12.33	0.0569009503210442	0.0588192678597419	0.0607375853984395	0.0579402744835514	0.0598936310463441	0.0618469876091368	0.057905868700618	0.0598303828634015	0.0617693465579763	0.0395962025060957	9.88868058291774	-0.000284636388145418	1.03946936053491	0.447589302309679	0.455496984944211	0.440255706215835	0.474079631195026	0.482132020596953	0.466611833924906	0.471764104575122	0.479761275552303	0.464760440739398	0.000797800263436274	0.000815999798356306	0.000814220108962401
188	0.493409446652229	0.23	0.0396028105499893	0.03806407589261	0.0411415452073686	0.285256138607905	0.482195486267061	0.465940072591421	0.498450899942702	8	5.16	12.47	0.0548862737529032	0.056801110311188	0.0587159468694727	0.0558916485862764	0.0578415600067096	0.0597914714271427	0.0557950212932155	0.0576950370531902	0.0596628947789667	0.0396028105499893	9.84965578642437	-0.00272562840010495	1.03704209169676	0.447589302309679	0.455496984944211	0.440255706215835	0.474079631195026	0.482132020596953	0.466611833924906	0.471764104575122	0.479761275552303	0.464760440739398	0.000797800263436274	0.000815999798356306	0.000814220108962401
188	0.493409446652229	0.23	0.039624657154873	0.0380641702838464	0.0411851440258997	0.289706130646601	0.493281847815423	0.47683235574134	0.509731339889505	8.01	5.22	12.33	0.0561098752479999	0.0580455218899623	0.0599811685319247	0.0571340301286056	0.0591050074845774	0.0610759848405493	0.0571354687947106	0.0591332352499733	0.0610974921318189	0.039624657154873	9.80542321943055	0.00126261471796355	1.0386509388785	0.447589302309679	0.455496984944211	0.440255706215835	0.474079631195026	0.482132020596953	0.466611833924906	0.471764104575122	0.479761275552303	0.464760440739398	0.000797800263436274	0.000815999798356306	0.000814220108962401
188	0.493409446652229	0.23	0.0396263328505997	0.0380814186368845	0.0411712470643149	0.284888994058585	0.483547069730682	0.467231403255272	0.499862736206091	8	5.12	12.32	0.0550409416834119	0.0569629649907973	0.0588849882981827	0.0560493057839301	0.058006541048892	0.0599637763138539	0.0559506352824158	0.0579253927048283	0.0598690255266774	0.0396263328505997	9.8427196785258	0.000694093685902761	1.04025284702824	0.447589302309679	0.455496984944211	0.440255706215835	0.474079631195026	0.482132020596953	0.466611833924906	0.471764104575122	0.479761275552303	0.464760440739398	0.000797800263436274	0.000815999798356306	0.000814220108962401
188	0.493409446652229	0.23	0.0396406573880276	0.0381134152999249	0.0411678994761304	0.307226811149188	0.509164222352711	0.492880974764197	0.525447469941225	7.92	5.1	12.25	0.0585913076534933	0.0605269814122807	0.0624626551710682	0.059697361021373	0.0616695753279954	0.0636417896346177	0.059612348154657	0.0615783260692296	0.0635191752716195	0.0396406573880276	9.81400397537385	-0.00526769093334452	1.03071417435911	0.447589302309679	0.455496984944211	0.440255706215835	0.474079631195026	0.482132020596953	0.466611833924906	0.471764104575122	0.479761275552303	0.464760440739398	0.000797800263436274	0.000815999798356306	0.000814220108962401
188	0.493409446652229	0.23	0.0396447677636289	0.038109680212079	0.0411798553151787	0.293626842437715	0.494029713705308	0.477710867300656	0.51034856010996	7.95	5.08	12.2	0.0566150453413602	0.0585490441099849	0.0604830428786095	0.0576731467874156	0.0596432908400617	0.0616134348927078	0.0576085800241457	0.05957782885705	0.0614934339590775	0.0396447677636289	9.74373945396219	0.00910263144461489	1.04298131061911	0.447589302309679	0.455496984944211	0.440255706215835	0.474079631195026	0.482132020596953	0.466611833924906	0.471764104575122	0.479761275552303	0.464760440739398	0.000797800263436274	0.000815999798356306	0.000814220108962401
188	0.493409446652229	0.23	0.0396494910103465	0.0381094637370597	0.0411895182836333	0.292008167780452	0.490145295465991	0.473891356281101	0.506399234650882	7.95	5.11	12.43	0.0561741704163748	0.0581008811225474	0.0600275918287199	0.05722475792786	0.0591875026010881	0.0611502472743161	0.0570900925526077	0.0590161118752568	0.0609572265175852	0.0396494910103465	9.86069828279872	-0.00806985693725806	1.02888054385068	0.447589302309679	0.455496984944211	0.440255706215835	0.474079631195026	0.482132020596953	0.466611833924906	0.471764104575122	0.479761275552303	0.464760440739398	0.000797800263436274	0.000815999798356306	0.000814220108962401
188	0.493409446652229	0.23	0.0396534458984324	0.0381001225279681	0.0412067692688967	0.283116023410352	0.490601018962179	0.473975017069184	0.507227020855174	8.02	5.23	12.42	0.0557252453936468	0.0576799645287002	0.0596346836637536	0.056739425877427	0.058729720234878	0.060720014592329	0.0567656627448743	0.0586974333652686	0.0607307540387863	0.0396534458984324	9.87556613821696	0.000773609433985774	1.04263322524722	0.447589302309679	0.455496984944211	0.440255706215835	0.474079631195026	0.482132020596953	0.466611833924906	0.471764104575122	0.479761275552303	0.464760440739398	0.000797800263436274	0.000815999798356306	0.000814220108962401
188	0.493409446652229	0.23	0.0396540916791876	0.0381223949869358	0.0411857883714393	0.292544594359824	0.486656734940026	0.470539393670738	0.502774076209314	8.02	5.13	12.42	0.0553142596170364	0.057208933710848	0.0591036078046596	0.0563205295326211	0.0582496712945104	0.0601788130563997	0.0561564339976146	0.0581342962660497	0.0600163313568145	0.0396540916791876	9.85818004816571	0.00244620202030621	1.04077522566727	0.447589302309679	0.455496984944211	0.440255706215835	0.474079631195026	0.482132020596953	0.466611833924906	0.471764104575122	0.479761275552303	0.464760440739398	0.000797800263436274	0.000815999798356306	0.000814220108962401
188	0.493409446652229	0.23	0.0396682694881556	0.03813281855229	0.0412037204240211	0.299206249309326	0.493824702945354	0.477729377622889	0.50992002826782	7.95	5.11	12.29	0.0566090619950081	0.0585162950681404	0.0604235281412727	0.0576665483431816	0.0596094095095298	0.061552270675878	0.0576364218577509	0.0594987651734783	0.0614725295637271	0.0396682694881556	9.80674140923202	0.00669750305866318	1.04105943829418	0.447589302309679	0.455496984944211	0.440255706215835	0.474079631195026	0.482132020596953	0.466611833924906	0.471764104575122	0.479761275552303	0.464760440739398	0.000797800263436274	0.000815999798356306	0.000814220108962401
188	0.493409446652229	0.23	0.0396743518329523	0.0381292440956453	0.0412194595702593	0.28548011535332	0.486524804431013	0.47013244823116	0.502917160630865	7.99	5.26	12.31	0.0554142854336736	0.057346444570544	0.0592786037074144	0.0564314226421849	0.058399046838931	0.0603666710356771	0.0564902731689843	0.0584379458986361	0.0604496325199815	0.0396743518329523	9.87440296328362	0.0111433062485746	1.05252206575656	0.447589302309679	0.455496984944211	0.440255706215835	0.474079631195026	0.482132020596953	0.466611833924906	0.471764104575122	0.479761275552303	0.464760440739398	0.000797800263436274	0.000815999798356306	0.000814220108962401
188	0.493409446652229	0.23	0.0397031891886973	0.0381476943741941	0.0412586840032004	0.287800032212317	0.486587537950238	0.470285807582592	0.502889268317885	7.86	5.14	12.22	0.0563434543327492	0.0582965130593896	0.06024957178603	0.0574343544743394	0.0594252275676468	0.0614161006609542	0.05744564921406	0.059404947507934	0.0613645149340526	0.0397031891886973	9.77940101295875	-0.00290612227718447	1.03192461415788	0.447589302309679	0.455496984944211	0.440255706215835	0.474079631195026	0.482132020596953	0.466611833924906	0.471764104575122	0.479761275552303	0.464760440739398	0.000797800263436274	0.000815999798356306	0.000814220108962401
188	0.493409446652229	0.23	0.0397110077206087	0.0381791425939891	0.0412428728472284	0.299047161535314	0.498274288152205	0.48202777365877	0.51452080264564	7.9	5.1	12.52	0.0574464985793991	0.0593827052105714	0.0613189118417437	0.0585399423278261	0.0605130029551318	0.0624860635824374	0.0583291135633203	0.0602387122111394	0.0622642024904138	0.0397110077206087	9.83329762616404	0.00547306657118651	1.04225869235203	0.447589302309679	0.455496984944211	0.440255706215835	0.474079631195026	0.482132020596953	0.466611833924906	0.471764104575122	0.479761275552303	0.464760440739398	0.000797800263436274	0.000815999798356306	0.000814220108962401
188	0.493409446652229	0.23	0.0397334004287637	0.0381887727238255	0.0412780281337019	0.28974544635395	0.495652336573373	0.47912537453827	0.512179298608476	8.15	5.27	12.37	0.0554720964637397	0.0573855522750652	0.0592990080863908	0.0564300967964358	0.0583765978939631	0.0603230989914903	0.0564319783374232	0.0584159582959114	0.0603512772135273	0.0397334004287637	9.93570556046085	0.00834559238661731	1.05366697483614	0.447589302309679	0.455496984944211	0.440255706215835	0.474079631195026	0.482132020596953	0.466611833924906	0.471764104575122	0.479761275552303	0.464760440739398	0.000797800263436274	0.000815999798356306	0.000814220108962401
188	0.493409446652229	0.23	0.0397355550205479	0.0382072103062534	0.0412638997348425	0.291705291998385	0.491387380763389	0.475080307903937	0.50769445362284	8.03	5.29	12.28	0.0557834760750875	0.057698236997769	0.0596129979204504	0.0567943453897915	0.0587438042767792	0.0606932631637669	0.0568695581139311	0.0588347956421784	0.060791478907916	0.0397355550205479	9.89119519762154	-0.00609213341768611	1.03635497728678	0.447589302309679	0.455496984944211	0.440255706215835	0.474079631195026	0.482132020596953	0.466611833924906	0.471764104575122	0.479761275552303	0.464760440739398	0.000797800263436274	0.000815999798356306	0.000814220108962401
188	0.493409446652229	0.23	0.0397482331006948	0.0382165352724925	0.0412799309288972	0.303376072754555	0.510452493398218	0.493979177429994	0.526925809366442	8.03	5.22	12.48	0.0579869512786702	0.0599207116760565	0.0618544720734428	0.0590367992619417	0.0610055701989159	0.0629743411358901	0.058987875954919	0.0609641266863035	0.0628984587402554	0.0397482331006948	9.95745066325105	0.00528270599422354	1.04924363539046	0.447589302309679	0.455496984944211	0.440255706215835	0.474079631195026	0.482132020596953	0.466611833924906	0.471764104575122	0.479761275552303	0.464760440739398	0.000797800263436274	0.000815999798356306	0.000814220108962401
188	0.493409446652229	0.23	0.0397507960788234	0.0382079905981323	0.0412936015595145	0.291782099347229	0.493849874583367	0.47746412765135	0.510235621515384	7.98	5.14	12.28	0.0563949109724309	0.0583302872361796	0.0602656634999283	0.0574371888561929	0.0594083343026866	0.0613794797491803	0.057395431441256	0.0593699329750279	0.0613728413609352	0.0397507960788234	9.82492992363134	0.00542078132220565	1.04346363531354	0.447589302309679	0.455496984944211	0.440255706215835	0.474079631195026	0.482132020596953	0.466611833924906	0.471764104575122	0.479761275552303	0.464760440739398	0.000797800263436274	0.000815999798356306	0.000814220108962401
188	0.493409446652229	0.23	0.0397508031720903	0.0382107825289156	0.041290823815265	0.293217019837994	0.489344389511593	0.473164325518253	0.505524453504933	8.01	5.15	12.42	0.0556792741852741	0.0575832516637827	0.0594872291422913	0.0566956319899719	0.0586343642744396	0.0605730965589073	0.0565612443817373	0.0585410376614697	0.0603971281631869	0.0397508031720903	9.87657246658023	-0.00633749764524092	1.0332545676859	0.447589302309679	0.455496984944211	0.440255706215835	0.474079631195026	0.482132020596953	0.466611833924906	0.471764104575122	0.479761275552303	0.464760440739398	0.000797800263436274	0.000815999798356306	0.000814220108962401
188	0.493409446652229	0.23	0.0397516064381389	0.0382094469115234	0.0412937659647544	0.286420802072198	0.491634245842532	0.475107851662931	0.508160640022133	7.95	5.12	12.42	0.0563095208757323	0.0582682200106753	0.0602269191456183	0.0573620949144904	0.0593574073224131	0.0613527197303358	0.0572337580820205	0.0592185316574613	0.0611882479431698	0.0397516064381389	9.85488393562301	-0.00312015596390015	1.03510762617349	0.447589302309679	0.455496984944211	0.440255706215835	0.474079631195026	0.482132020596953	0.466611833924906	0.471764104575122	0.479761275552303	0.464760440739398	0.000797800263436274	0.000815999798356306	0.000814220108962401
188	0.493409446652229	0.23	0.0397572471207157	0.0382289275433283	0.0412855666981032	0.295792307477044	0.494990957620397	0.478725309305262	0.511256605935532	7.97	5.17	12.2	0.0565838522463087	0.0585064016145251	0.0604289509827415	0.0576320758812469	0.0595902407405813	0.0615484055999157	0.0576085948947754	0.0595508038008119	0.0615389812204228	0.0397572471207157	9.78518481519951	0.00496417170673535	1.04211904207445	0.447589302309679	0.455496984944211	0.440255706215835	0.474079631195026	0.482132020596953	0.466611833924906	0.471764104575122	0.479761275552303	0.464760440739398	0.000797800263436274	0.000815999798356306	0.000814220108962401
188	0.493409446652229	0.23	0.0397586778029545	0.0382150001405142	0.0413023554653948	0.301031345729868	0.497277798046834	0.481140187603352	0.513415408490316	7.95	5.12	12.41	0.057007773526697	0.0589198342215365	0.060831894916376	0.0580723722401746	0.0600201399488105	0.0619679076574463	0.0579124209365451	0.0598783683726651	0.0617876450237788	0.0397586778029545	9.80071265243495	0.00421995467735984	1.04007207456738	0.447589302309679	0.455496984944211	0.440255706215835	0.474079631195026	0.482132020596953	0.466611833924906	0.471764104575122	0.479761275552303	0.464760440739398	0.000797800263436274	0.000815999798356306	0.000814220108962401
188	0.493409446652229	0.23	0.0397590012898813	0.0382015406387112	0.0413164619410514	0.289399651704895	0.488394492777579	0.472095842844884	0.504693142710274	7.95	5.12	12.44	0.0559570269683744	0.0578888889147453	0.0598207508611161	0.0570032882479821	0.0589712713477012	0.0609392544474203	0.0568227200707044	0.0587737256948301	0.0607815857211984	0.0397590012898813	9.84493180390373	-0.00329912152094904	1.03474706583657	0.447589302309679	0.455496984944211	0.440255706215835	0.474079631195026	0.482132020596953	0.466611833924906	0.471764104575122	0.479761275552303	0.464760440739398	0.000797800263436274	0.000815999798356306	0.000814220108962401
188	0.493409446652229	0.23	0.0397762698854207	0.0382396123244262	0.0413129274464152	0.297074558586353	0.49716043130953	0.480873636501182	0.513447226117878	8.06	5.22	12.34	0.0562348369954894	0.0581394647016169	0.0600440924077444	0.0572399953396846	0.0591786669327279	0.0611173385257712	0.0572541908489709	0.0591966607713402	0.0611216911938048	0.0397762698854207	9.90676209192376	0.00260413034165136	1.04427894213621	0.447589302309679	0.455496984944211	0.440255706215835	0.474079631195026	0.482132020596953	0.466611833924906	0.471764104575122	0.479761275552303	0.464760440739398	0.000797800263436274	0.000815999798356306	0.000814220108962401
188	0.493409446652229	0.23	0.0397858474679353	0.0382398992954911	0.0413317956403794	0.283467623096972	0.487156404483175	0.470661425643246	0.503651383323103	8.09	5.27	12.34	0.0548694845907341	0.0567924613591085	0.0587154381274829	0.0558398897092429	0.0577968756634648	0.0597538616176868	0.0559144867036302	0.0578665716834294	0.0597994338691932	0.0397858474679353	9.95574373989163	0.00458293173696666	1.04969526845961	0.447589302309679	0.455496984944211	0.440255706215835	0.474079631195026	0.482132020596953	0.466611833924906	0.471764104575122	0.479761275552303	0.464760440739398	0.000797800263436274	0.000815999798356306	0.000814220108962401
188	0.493409446652229	0.23	0.0398026685236396	0.038262983564102	0.0413423534831772	0.291731232344559	0.488870758435767	0.472648220024807	0.505093296846727	8.02	5.19	12.53	0.055544906470245	0.0574513547346634	0.0593578029990818	0.0565543196647035	0.0584954136627264	0.0604365076607493	0.0564420874528879	0.0583401339047553	0.0603184088526177	0.0398026685236396	9.88839914454609	-0.000673993203278679	1.04001205832434	0.447589302309679	0.455496984944211	0.440255706215835	0.474079631195026	0.482132020596953	0.466611833924906	0.471764104575122	0.479761275552303	0.464760440739398	0.000797800263436274	0.000815999798356306	0.000814220108962401
188	0.493409446652229	0.23	0.039804603878633	0.0382711801333686	0.0413380276238975	0.288578238745674	0.490997492609798	0.474579191147396	0.5074157940722	7.94	5.14	12.43	0.0562821430814463	0.0582292516131691	0.060176360144892	0.0573363785202289	0.0593199588475322	0.0613035391748355	0.0572094956352886	0.0592028986738113	0.0611282029612537	0.039804603878633	9.8794231783306	-0.000545395056363363	1.03791379888987	0.447589302309679	0.455496984944211	0.440255706215835	0.474079631195026	0.482132020596953	0.466611833924906	0.471764104575122	0.479761275552303	0.464760440739398	0.000797800263436274	0.000815999798356306	0.000814220108962401
188	0.493409446652229	0.23	0.039807913433461	0.0382441360197066	0.0413716908472154	0.279116257403169	0.485068071314392	0.468466090564407	0.501670052064378	8.08	5.21	12.44	0.0546758590463494	0.0566135180950178	0.0585511771436862	0.0556466120336741	0.057618673620185	0.0595907352066959	0.0555750512948975	0.0575734607962657	0.0595374898113732	0.039807913433461	9.90096936859965	-0.0112778954329736	1.03269685745272	0.447589302309679	0.455496984944211	0.440255706215835	0.474079631195026	0.482132020596953	0.466611833924906	0.471764104575122	0.479761275552303	0.464760440739398	0.000797800263436274	0.000815999798356306	0.000814220108962401
188	0.493409446652229	0.23	0.0398153744122312	0.0382831283911088	0.0413476204333536	0.291773398646644	0.492084425997595	0.475756912233185	0.508411939762005	8.05	5.2	12.43	0.0557299486153877	0.0576425461619718	0.0595551437085559	0.0567317641901937	0.0586787430713763	0.0606257219525589	0.0566755027515684	0.0586312597136837	0.0605587045387749	0.0398153744122312	9.87942882326712	0.00272243680838547	1.04426767773892	0.447589302309679	0.455496984944211	0.440255706215835	0.474079631195026	0.482132020596953	0.466611833924906	0.471764104575122	0.479761275552303	0.464760440739398	0.000797800263436274	0.000815999798356306	0.000814220108962401
188	0.493409446652229	0.23	0.0398162313498931	0.0382648227746748	0.0413676399251115	0.282195431561003	0.486646196765741	0.470116738466752	0.50317565506473	8.02	5.22	12.43	0.0552206931464917	0.0571622707801304	0.059103848413769	0.0562225855314807	0.0581993900290931	0.0601761945267055	0.0562073029648816	0.0581350452223741	0.0601517866603899	0.0398162313498931	9.92285445405462	0.00543747734944393	1.04911757835583	0.447589302309679	0.455496984944211	0.440255706215835	0.474079631195026	0.482132020596953	0.466611833924906	0.471764104575122	0.479761275552303	0.464760440739398	0.000797800263436274	0.000815999798356306	0.000814220108962401
188	0.493409446652229	0.23	0.0398275238275771	0.0382905657172534	0.0413644819379008	0.292705601603522	0.48935503305624	0.473154629997795	0.505555436114686	8.06	5.13	12.49	0.0553462112309218	0.0572412173723664	0.0591362235138111	0.0563363392572731	0.0582652465212883	0.0601941537853035	0.0561533706793399	0.0581141302959166	0.0599835147208068	0.0398275238275771	9.91124131157338	-0.00205687954902919	1.03884776151665	0.447589302309679	0.455496984944211	0.440255706215835	0.474079631195026	0.482132020596953	0.466611833924906	0.471764104575122	0.479761275552303	0.464760440739398	0.000797800263436274	0.000815999798356306	0.000814220108962401
188	0.493409446652229	0.23	0.0398354076415976	0.0383003540703341	0.0413704612128611	0.298859096362723	0.497411630948912	0.481185965524116	0.513637296373707	8.02	5.23	12.37	0.0565276041661989	0.0584337237502708	0.0603398433343426	0.0575536169924793	0.0594943338882633	0.0614350507840474	0.0575480287756361	0.059464233050312	0.061405307539917	0.0398354076415976	9.8841210974863	-0.00550574390990949	1.03596958519544	0.447589302309679	0.455496984944211	0.440255706215835	0.474079631195026	0.482132020596953	0.466611833924906	0.471764104575122	0.479761275552303	0.464760440739398	0.000797800263436274	0.000815999798356306	0.000814220108962401
188	0.493409446652229	0.23	0.0398664554673329	0.0383284030229836	0.0414045079116822	0.300463707117318	0.502122739661044	0.485805895241488	0.5184395840806	7.9	5.15	12.26	0.057912534338896	0.0598576523829663	0.0618027704270367	0.0590158256531699	0.0609980001284215	0.062980174603673	0.0589763492368347	0.0609716380200274	0.0628955372119435	0.0398664554673329	9.81529954270862	-0.0117946990860548	1.02518976044637	0.447589302309679	0.455496984944211	0.440255706215835	0.474079631195026	0.482132020596953	0.466611833924906	0.471764104575122	0.479761275552303	0.464760440739398	0.000797800263436274	0.000815999798356306	0.000814220108962401
188	0.493409446652229	0.23	0.0398701192534937	0.0383242136153298	0.0414160248916575	0.29287238947146	0.48392301913068	0.467908897190106	0.499937141071254	7.98	5.16	12.31	0.0552163650183638	0.057106138022958	0.0589959110275522	0.056233800926015	0.0581583955439397	0.0600829901618644	0.0561935314112261	0.0580998978184332	0.0600478350271259	0.0398701192534937	9.80028626903426	0.00579077618030534	1.0422507389771	0.447589302309679	0.455496984944211	0.440255706215835	0.474079631195026	0.482132020596953	0.466611833924906	0.471764104575122	0.479761275552303	0.464760440739398	0.000797800263436274	0.000815999798356306	0.000814220108962401
188	0.493409446652229	0.23	0.0398908811591896	0.0383540013457605	0.0414277609726187	0.297463024501266	0.491947839434117	0.475846784784339	0.508048894083894	7.95	5.2	12.28	0.0563799404245479	0.0582876479702408	0.0601953555159338	0.0574327748608712	0.0593761067825996	0.061319438704328	0.0574188054541422	0.0593610716183583	0.061326667300932	0.0398908811591896	9.78586754731652	-6.27836285006919e-05	1.03573532817541	0.447589302309679	0.455496984944211	0.440255706215835	0.474079631195026	0.482132020596953	0.466611833924906	0.471764104575122	0.479761275552303	0.464760440739398	0.000797800263436274	0.000815999798356306	0.000814220108962401
188	0.493409446652229	0.23	0.0399227792921918	0.0383720777190369	0.0414734808653466	0.287711297640312	0.488996689528052	0.472610700603272	0.505382678452833	7.99	5.13	12.22	0.0557478050004272	0.0576806493354196	0.0596134936704121	0.0567736000111178	0.0587420099091896	0.0607104198072613	0.0567016602779405	0.0586846478950707	0.0606797491652105	0.0399227792921918	9.80486255506905	-0.00466345043564789	1.03217373157731	0.447589302309679	0.455496984944211	0.440255706215835	0.474079631195026	0.482132020596953	0.466611833924906	0.471764104575122	0.479761275552303	0.464760440739398	0.000797800263436274	0.000815999798356306	0.000814220108962401
188	0.493409446652229	0.23	0.0399259611550093	0.038363256941132	0.0414886653688865	0.280922388490916	0.48431334355765	0.467811277927486	0.500815409187814	8.03	5.25	12.48	0.0548918064428767	0.0568281175905935	0.0587644287383102	0.055884194426142	0.0578555121083377	0.0598268297905334	0.0558636671917384	0.0578478907496899	0.059786437866569	0.0399259611550093	9.81843035450532	0.00428270891022074	1.04572208011024	0.447589302309679	0.455496984944211	0.440255706215835	0.474079631195026	0.482132020596953	0.466611833924906	0.471764104575122	0.479761275552303	0.464760440739398	0.000797800263436274	0.000815999798356306	0.000814220108962401
188	0.493409446652229	0.23	0.0399374087570171	0.0384026458157736	0.0414721716982605	0.295501587369408	0.496830688940407	0.480493185864558	0.513168192016255	7.96	5.25	12.41	0.0568331905610468	0.0587656059478138	0.0606980213345808	0.0578885135765295	0.0598568115595927	0.0618251095426559	0.057874614361293	0.0598923722831386	0.0618365172611057	0.0399374087570171	9.91538325954818	-0.00836330311363188	1.03412985782478	0.447589302309679	0.455496984944211	0.440255706215835	0.474079631195026	0.482132020596953	0.466611833924906	0.471764104575122	0.479761275552303	0.464760440739398	0.000797800263436274	0.000815999798356306	0.000814220108962401
188	0.493409446652229	0.23	0.0399466416691952	0.0384078981056653	0.0414853852327251	0.290739971062373	0.487292230033396	0.471083200047646	0.503501260019146	7.98	5.18	12.3	0.0556314978580027	0.0575456663463746	0.0594598348347464	0.0566590692461308	0.0586085944091643	0.0605581195721978	0.0566466238326258	0.0585776763833165	0.0605473685453895	0.0399466416691952	9.78929978264734	0.00874216992011723	1.04619235671441	0.447589302309679	0.455496984944211	0.440255706215835	0.474079631195026	0.482132020596953	0.466611833924906	0.471764104575122	0.479761275552303	0.464760440739398	0.000797800263436274	0.000815999798356306	0.000814220108962401
188	0.493409446652229	0.23	0.0399545654227362	0.0384099091975285	0.0414992216479439	0.289496323493894	0.492087329996762	0.475669302091952	0.508505357901573	7.94	5.13	12.42	0.0564020569427015	0.0583488097407095	0.0602955625387174	0.0574579616286771	0.0594411596471837	0.0614243576656902	0.0572919993717734	0.0592916169332965	0.0613010494002369	0.0399545654227362	9.84854452919628	0.00480081909548034	1.04373139438329	0.447589302309679	0.455496984944211	0.440255706215835	0.474079631195026	0.482132020596953	0.466611833924906	0.471764104575122	0.479761275552303	0.464760440739398	0.000797800263436274	0.000815999798356306	0.000814220108962401
188	0.493409446652229	0.23	0.0399659283121197	0.0384117357646092	0.0415201208596302	0.284204369958643	0.480009308177557	0.463785755149497	0.496232861205617	8.06	5.28	12.37	0.0542582412365965	0.0561562328073541	0.0580542243781117	0.0552293873586611	0.0571613503061468	0.0590933132536324	0.0552808456312732	0.0572241248966746	0.0591248681365868	0.0399659283121197	9.90605594555841	1.78141257844794e-05	1.04338595004964	0.447589302309679	0.455496984944211	0.440255706215835	0.474079631195026	0.482132020596953	0.466611833924906	0.471764104575122	0.479761275552303	0.464760440739398	0.000797800263436274	0.000815999798356306	0.000814220108962401
188	0.493409446652229	0.23	0.0400099338789007	0.0384539404933342	0.0415659272644672	0.294503869269692	0.495509888754376	0.479176687647424	0.511843089861329	8	5.15	12.47	0.0564160024676649	0.0583389965066251	0.0602619905455853	0.0574475947276297	0.0594057515870625	0.0613639084464952	0.0573249368851974	0.0592327722584968	0.0611846245943298	0.0400099338789007	9.9010207162866	-0.00301564419607404	1.03850784024594	0.447589302309679	0.455496984944211	0.440255706215835	0.474079631195026	0.482132020596953	0.466611833924906	0.471764104575122	0.479761275552303	0.464760440739398	0.000797800263436274	0.000815999798356306	0.000814220108962401
188	0.493409446652229	0.23	0.0400135976775456	0.0384747938458266	0.0415524015092646	0.299588980740855	0.495138213002707	0.479014792520015	0.511261633485398	8.1	5.23	12.48	0.0557842659310888	0.0576619390008357	0.0595396120705825	0.056767282578394	0.05867804354228	0.060588804506166	0.0566813945840296	0.0586264691333736	0.060489707966263	0.0400135976775456	9.93711988122724	0.00877922404971263	1.05213317616634	0.447589302309679	0.455496984944211	0.440255706215835	0.474079631195026	0.482132020596953	0.466611833924906	0.471764104575122	0.479761275552303	0.464760440739398	0.000797800263436274	0.000815999798356306	0.000814220108962401
188	0.493409446652229	0.23	0.0400145801845759	0.0384685277363783	0.0415606326327735	0.285058442619728	0.483207515414396	0.46691008388319	0.499504946945603	8	5.2	12.38	0.0549919277520632	0.0569114133409256	0.0588308989297879	0.0559987114220474	0.0579533386548679	0.0599079658876884	0.0559419339583147	0.0578868071217583	0.0598431566455928	0.0400145801845759	9.89671472394512	0.00135846279889939	1.04358170390453	0.447589302309679	0.455496984944211	0.440255706215835	0.474079631195026	0.482132020596953	0.466611833924906	0.471764104575122	0.479761275552303	0.464760440739398	0.000797800263436274	0.000815999798356306	0.000814220108962401
188	0.493409446652229	0.23	0.0400191778700136	0.0384782559628056	0.0415600997772216	0.2947066215855	0.497097450164178	0.480719910509441	0.513474989818915	8.12	5.22	12.5	0.0558583494570246	0.0577613751343075	0.0596644008115904	0.05683516937656	0.0587714741143061	0.0607077788520522	0.0567725363859608	0.0587116772205859	0.060681141809269	0.0400191778700136	9.97289435089185	-0.000548079111030831	1.04646273141634	0.447589302309679	0.455496984944211	0.440255706215835	0.474079631195026	0.482132020596953	0.466611833924906	0.471764104575122	0.479761275552303	0.464760440739398	0.000797800263436274	0.000815999798356306	0.000814220108962401
188	0.493409446652229	0.23	0.0400312887806284	0.03849308406666	0.0415694934945968	0.295461498723006	0.495044989761716	0.478764639106701	0.511325340416731	8.09	5.16	12.28	0.0557839299592656	0.0576808577322652	0.0595777855052648	0.056768681011642	0.0586990951600567	0.0606295093084714	0.0566942159816792	0.0586930576328888	0.0606140386524201	0.0400312887806284	9.85139280405656	-0.00184354236480209	1.03836051093173	0.447589302309679	0.455496984944211	0.440255706215835	0.474079631195026	0.482132020596953	0.466611833924906	0.471764104575122	0.479761275552303	0.464760440739398	0.000797800263436274	0.000815999798356306	0.000814220108962401
188	0.493409446652229	0.23	0.0400850770076819	0.038540667339512	0.0416294866758517	0.289147406793991	0.492257785920818	0.475820129937303	0.508695441904333	8.04	5.13	12.51	0.0557684068686372	0.05769497917859	0.0596215514885428	0.0567728024694493	0.0587340725744695	0.0606953426794897	0.0566226195317542	0.0585594615084772	0.0604792846150321	0.0400850770076819	9.9091744329265	0.00285753998069492	1.04323494127413	0.447589302309679	0.455496984944211	0.440255706215835	0.474079631195026	0.482132020596953	0.466611833924906	0.471764104575122	0.479761275552303	0.464760440739398	0.000797800263436274	0.000815999798356306	0.000814220108962401
188	0.493409446652229	0.23	0.0400962775494815	0.0385479049122411	0.041644650186722	0.293187705681603	0.495963321872983	0.479563244459036	0.512363399286929	7.94	5.13	12.22	0.0568863621716809	0.0588317588512487	0.0607771555308165	0.057952725113351	0.0599345892140501	0.0619164533147491	0.0578474812592504	0.0598876147919781	0.0618707483165415	0.0400962775494815	9.76423655041447	-0.00564467271238761	1.03073152840758	0.447589302309679	0.455496984944211	0.440255706215835	0.474079631195026	0.482132020596953	0.466611833924906	0.471764104575122	0.479761275552303	0.464760440739398	0.000797800263436274	0.000815999798356306	0.000814220108962401
188	0.493409446652229	0.23	0.0401073909865866	0.0385513042131334	0.0416634777600398	0.283064131607257	0.484974727902078	0.46853729437266	0.501412161431495	8	5.2	12.38	0.0552152176136078	0.0571523024097097	0.0590893872058117	0.0562280249709921	0.0582006415247899	0.0601732580785877	0.0561697665781928	0.0581926606681917	0.0601595422242553	0.0401073909865866	9.88779660892671	-0.0118562128343489	1.03111968855878	0.447589302309679	0.455496984944211	0.440255706215835	0.474079631195026	0.482132020596953	0.466611833924906	0.471764104575122	0.479761275552303	0.464760440739398	0.000797800263436274	0.000815999798356306	0.000814220108962401
188	0.493409446652229	0.23	0.0401106008649732	0.0385571552800007	0.0416640464499458	0.291097834268955	0.492899908008814	0.476518562538327	0.509281253479301	8.09	5.29	12.47	0.0555636459160805	0.0574737651662155	0.0593838844163505	0.056547013616638	0.0584909382361621	0.0604348628556862	0.0565852114515566	0.0585218935967687	0.0604926150823216	0.0401106008649732	9.92456936060911	0.00297392182644529	1.04741171457622	0.447589302309679	0.455496984944211	0.440255706215835	0.474079631195026	0.482132020596953	0.466611833924906	0.471764104575122	0.479761275552303	0.464760440739398	0.000797800263436274	0.000815999798356306	0.000814220108962401
188	0.493409446652229	0.23	0.0401107036689186	0.0385632241832134	0.0416581831546238	0.289809542801015	0.498160489081261	0.481552481963627	0.514768496198895	8.01	5.24	12.35	0.0566795730855761	0.0586343646991324	0.0605891563126887	0.0577149984122486	0.0597055002585194	0.0616960021047902	0.0576750423555494	0.0597301908032818	0.0617397334862574	0.0401107036689186	9.87278293700434	-0.00213095136269249	1.03819310958008	0.447589302309679	0.455496984944211	0.440255706215835	0.474079631195026	0.482132020596953	0.466611833924906	0.471764104575122	0.479761275552303	0.464760440739398	0.000797800263436274	0.000815999798356306	0.000814220108962401
188	0.493409446652229	0.23	0.0401109486055752	0.0385591822522106	0.0416627149589397	0.28942894552684	0.485242693071457	0.469050377946912	0.501435008196002	7.83	5.07	12.23	0.0563946572738088	0.0583414845334205	0.0602883117930322	0.0574990021651602	0.0594839530492858	0.0614689039334114	0.0574624987784775	0.059383203179351	0.0613188854658792	0.0401109486055752	9.71968485970739	0.001519365822883	1.03197563138383	0.447589302309679	0.455496984944211	0.440255706215835	0.474079631195026	0.482132020596953	0.466611833924906	0.471764104575122	0.479761275552303	0.464760440739398	0.000797800263436274	0.000815999798356306	0.000814220108962401
188	0.493409446652229	0.23	0.0401113574541201	0.0385581052535644	0.0416646096546758	0.292357963319544	0.488183416451058	0.472008220957215	0.504358611944902	7.97	5.12	12.28	0.0557957475431902	0.0577078056052426	0.059619863667295	0.056829729576405	0.058777221049957	0.060724712523509	0.0567637924845259	0.058679278422069	0.0606010909308727	0.0401113574541201	9.82008156713686	0.00319305242577638	1.0392174076287	0.447589302309679	0.455496984944211	0.440255706215835	0.474079631195026	0.482132020596953	0.466611833924906	0.471764104575122	0.479761275552303	0.464760440739398	0.000797800263436274	0.000815999798356306	0.000814220108962401
188	0.493409446652229	0.23	0.0401138844670135	0.0385472896588209	0.0416804792752061	0.283853639031581	0.492717260314567	0.476049831625238	0.509384689003896	8.08	5.29	12.41	0.0555389160277304	0.057483441287228	0.0594279665467255	0.0565236571663464	0.0585026601246372	0.0604816630829279	0.0565772484973651	0.0585375547052535	0.0605524013244992	0.0401138844670135	9.93384395819915	-0.000272032158262823	1.04502460481273	0.447589302309679	0.455496984944211	0.440255706215835	0.474079631195026	0.482132020596953	0.466611833924906	0.471764104575122	0.479761275552303	0.464760440739398	0.000797800263436274	0.000815999798356306	0.000814220108962401
188	0.493409446652229	0.23	0.0401281079361807	0.0385765060998077	0.0416797097725537	0.290875288734349	0.499250729919527	0.48264936589801	0.515852093941044	7.93	5.17	12.22	0.0572932989941649	0.0592639778757709	0.0612346567573769	0.058369809535075	0.0603775164221553	0.0623852233092356	0.058392830850515	0.0602720304625108	0.062394708955252	0.0401281079361807	9.82492299912878	0.00106712370151597	1.03856182913367	0.447589302309679	0.455496984944211	0.440255706215835	0.474079631195026	0.482132020596953	0.466611833924906	0.471764104575122	0.479761275552303	0.464760440739398	0.000797800263436274	0.000815999798356306	0.000814220108962401
188	0.493409446652229	0.23	0.0401311587232543	0.0385843746061096	0.0416779428403991	0.283684379581419	0.48283456916269	0.466494645485501	0.49917449283988	7.98	5.13	12.3	0.0550512998496453	0.0569795835857578	0.0589078673218704	0.0560658060927588	0.0580296249732571	0.0599934438537554	0.0560017583395051	0.0579308303689684	0.0599299840527237	0.0401311587232543	9.83229592151475	0.00371815573526451	1.04127409456391	0.447589302309679	0.455496984944211	0.440255706215835	0.474079631195026	0.482132020596953	0.466611833924906	0.471764104575122	0.479761275552303	0.464760440739398	0.000797800263436274	0.000815999798356306	0.000814220108962401
188	0.493409446652229	0.23	0.040141234366	0.0385907628172711	0.0416917059147289	0.298540404218705	0.498311265424194	0.48204388416374	0.514578646684647	8.12	5.22	12.62	0.0559582497976916	0.057846655011474	0.0597350602252564	0.056933569481148	0.0588548884973099	0.0607762075134719	0.0568326998542715	0.0587883166511062	0.060647967662068	0.040141234366	9.97307948809368	0.00135185538994798	1.04541243767608	0.447589302309679	0.455496984944211	0.440255706215835	0.474079631195026	0.482132020596953	0.466611833924906	0.471764104575122	0.479761275552303	0.464760440739398	0.000797800263436274	0.000815999798356306	0.000814220108962401
188	0.493409446652229	0.23	0.0401435322075788	0.0385907462485926	0.0416963181665649	0.296472355989946	0.495059382963251	0.478818002304925	0.511300763621576	7.98	5.14	12.14	0.0565087545489872	0.0584255166355002	0.0603422787220132	0.0575503134679608	0.059502404958965	0.0614544964499693	0.0575587355429887	0.0594873194339015	0.061473510879214	0.0401435322075788	9.79347604781912	-0.000731465922202061	1.03492727296895	0.447589302309679	0.455496984944211	0.440255706215835	0.474079631195026	0.482132020596953	0.466611833924906	0.471764104575122	0.479761275552303	0.464760440739398	0.000797800263436274	0.000815999798356306	0.000814220108962401
188	0.493409446652229	0.23	0.0401543172470987	0.0385998646791873	0.0417087698150102	0.292239746475152	0.491605135875322	0.475311912074538	0.507898359676106	8.08	5.24	12.41	0.0554451842205487	0.0573457904797906	0.0592463967390326	0.0564278010215084	0.0583620904160594	0.0602963798106105	0.0564407790603811	0.0583213343861416	0.0602757203782998	0.0401543172470987	9.9112077464718	-0.00582245883488784	1.03728136027682	0.447589302309679	0.455496984944211	0.440255706215835	0.474079631195026	0.482132020596953	0.466611833924906	0.471764104575122	0.479761275552303	0.464760440739398	0.000797800263436274	0.000815999798356306	0.000814220108962401
188	0.493409446652229	0.23	0.0401685097692426	0.0386176634540468	0.0417193560844384	0.29335604588001	0.489790243960831	0.473600868311109	0.505979619610552	7.98	5.13	12.36	0.0559174398703201	0.0578288984423019	0.0597403570142838	0.0569495954530429	0.0588963368033635	0.0608430781536841	0.0568659235206725	0.0587971608269078	0.0607295033495397	0.0401685097692426	9.86460413752325	-0.0038751416118239	1.0344046813266	0.447589302309679	0.455496984944211	0.440255706215835	0.474079631195026	0.482132020596953	0.466611833924906	0.471764104575122	0.479761275552303	0.464760440739398	0.000797800263436274	0.000815999798356306	0.000814220108962401
188	0.493409446652229	0.23	0.0401807486058504	0.0386296701321303	0.0417318270795706	0.289331105194351	0.489215299244077	0.472886536124389	0.505544062363764	7.99	5.2	12.3	0.0557327480004227	0.0576571987313878	0.0595816494623529	0.0567553536884141	0.0587151149743823	0.0606748762603505	0.0567690273061091	0.0587368862475708	0.0606734823999765	0.0401807486058504	9.86919495607593	0.000751512834138589	1.04273211383382	0.447589302309679	0.455496984944211	0.440255706215835	0.474079631195026	0.482132020596953	0.466611833924906	0.471764104575122	0.479761275552303	0.464760440739398	0.000797800263436274	0.000815999798356306	0.000814220108962401
188	0.493409446652229	0.23	0.0402022343213215	0.0386521661228203	0.0417523025198226	0.291062400394551	0.488616302245051	0.472375926521501	0.504856677968601	7.99	5.17	12.36	0.0557251908983921	0.0576410337401742	0.0595568765819564	0.0567508808956543	0.0587019871579373	0.0606530934202204	0.0567057606934669	0.0586125778050223	0.0606045794675746	0.0402022343213215	9.83753828318009	0.0102371438807671	1.04949939204931	0.447589302309679	0.455496984944211	0.440255706215835	0.474079631195026	0.482132020596953	0.466611833924906	0.471764104575122	0.479761275552303	0.464760440739398	0.000797800263436274	0.000815999798356306	0.000814220108962401
188	0.493409446652229	0.23	0.0402064035957646	0.0386567327204741	0.0417560744710551	0.295099020367498	0.493575071099201	0.477328917393816	0.509821224804587	8.05	5.16	12.31	0.0559056414047443	0.0578084208303417	0.0597112002559391	0.0569101016411547	0.0588470684264469	0.0607840352117391	0.0568393703799758	0.0588145787533903	0.0607378811180653	0.0402064035957646	9.87252044846862	0.00509873402140455	1.04446573137433	0.447589302309679	0.455496984944211	0.440255706215835	0.474079631195026	0.482132020596953	0.466611833924906	0.471764104575122	0.479761275552303	0.464760440739398	0.000797800263436274	0.000815999798356306	0.000814220108962401
188	0.493409446652229	0.23	0.0402084343224782	0.0386270224122666	0.0417898462326898	0.278219751861616	0.482692402094579	0.466134849326809	0.499249954862349	8.07	5.26	12.39	0.0544519914575176	0.0563861779341779	0.0583203644108382	0.0554216918758372	0.0573903230327621	0.059358954189687	0.0554833340904082	0.0573832262933136	0.059413681829119	0.0402084343224782	9.88095703738547	-0.00452876940604377	1.03901934113723	0.447589302309679	0.455496984944211	0.440255706215835	0.474079631195026	0.482132020596953	0.466611833924906	0.471764104575122	0.479761275552303	0.464760440739398	0.000797800263436274	0.000815999798356306	0.000814220108962401
188	0.493409446652229	0.23	0.0402319445812099	0.038677010727832	0.0417868784345878	0.295257484423173	0.499950832863186	0.483501085113608	0.516400580612763	7.86	5.15	12.34	0.0579119387217211	0.0598822275442115	0.0618525163667018	0.0590322859553941	0.0610406914025484	0.0630490968497026	0.0589463009653669	0.0609426875482313	0.0629404476492254	0.0402319445812099	9.76520841536549	0.000730470761841563	1.03570269903434	0.447589302309679	0.455496984944211	0.440255706215835	0.474079631195026	0.482132020596953	0.466611833924906	0.471764104575122	0.479761275552303	0.464760440739398	0.000797800263436274	0.000815999798356306	0.000814220108962401
188	0.493409446652229	0.23	0.0402438461730273	0.0386765596718415	0.0418111326742131	0.286765452690176	0.48985897324826	0.473406128240917	0.506311818255603	7.93	5.24	12.29	0.0562561756341033	0.0582113132700546	0.0601664509060058	0.0573169095004442	0.0593089120793183	0.0613009146581925	0.0573828992939269	0.0593852292841801	0.0613277839603768	0.0402438461730273	9.82704129929911	-0.00475380396896512	1.03534507456009	0.447589302309679	0.455496984944211	0.440255706215835	0.474079631195026	0.482132020596953	0.466611833924906	0.471764104575122	0.479761275552303	0.464760440739398	0.000797800263436274	0.000815999798356306	0.000814220108962401
188	0.493409446652229	0.23	0.0402694075316647	0.0387061149350653	0.041832700128264	0.286022135448449	0.485721805964379	0.46937822117889	0.502065390749867	7.95	5.18	12.54	0.055627772189736	0.0575647116773146	0.0595016511648931	0.0566674378128687	0.058640578092247	0.0606137183716253	0.0565489120260197	0.0583969551942572	0.0604824487615814	0.0402694075316647	9.89904362082826	0.00722806059849175	1.0505891724726	0.447589302309679	0.455496984944211	0.440255706215835	0.474079631195026	0.482132020596953	0.466611833924906	0.471764104575122	0.479761275552303	0.464760440739398	0.000797800263436274	0.000815999798356306	0.000814220108962401
188	0.493409446652229	0.23	0.0402980094323326	0.0387420907967858	0.0418539280678794	0.29263398198123	0.494148138975644	0.477786227083321	0.510510050867967	8.05	5.16	12.51	0.0559746303487789	0.057891495921826	0.0598083614948731	0.0569812680418039	0.0589326061808379	0.0608839443198719	0.0568467466197036	0.058773784937648	0.060790993414116	0.0402980094323326	9.89543190676965	0.00178575745247809	1.04301351785891	0.447589302309679	0.455496984944211	0.440255706215835	0.474079631195026	0.482132020596953	0.466611833924906	0.471764104575122	0.479761275552303	0.464760440739398	0.000797800263436274	0.000815999798356306	0.000814220108962401
188	0.493409446652229	0.23	0.0403070332293055	0.0387567802194079	0.0418572862392032	0.296691899962207	0.496002057231537	0.479738310207488	0.512265804255585	7.9	5.09	12.48	0.057194333116645	0.0591332947238928	0.0610722563311407	0.0582842586081538	0.0602601700943081	0.0622360815804624	0.0581062507983006	0.0600880570839991	0.0619169930600037	0.0403070332293055	9.81568332014931	-0.00490824865670919	1.03111416686804	0.447589302309679	0.455496984944211	0.440255706215835	0.474079631195026	0.482132020596953	0.466611833924906	0.471764104575122	0.479761275552303	0.464760440739398	0.000797800263436274	0.000815999798356306	0.000814220108962401
188	0.493409446652229	0.23	0.0403090279108443	0.0387500478144337	0.041868008007255	0.284213623193736	0.481431070620695	0.465159834331784	0.497702306909607	7.91	5.16	12.24	0.055388652465674	0.0573261410136438	0.0592636295616137	0.0564399829873212	0.058414246953272	0.0603885109192227	0.0564093136791597	0.0583906032263256	0.0603926927375141	0.0403090279108443	9.78600595485519	0.00642622531867593	1.04211127395349	0.447589302309679	0.455496984944211	0.440255706215835	0.474079631195026	0.482132020596953	0.466611833924906	0.471764104575122	0.479761275552303	0.464760440739398	0.000797800263436274	0.000815999798356306	0.000814220108962401
188	0.493409446652229	0.23	0.0403152453677039	0.0387466139856548	0.041883876749753	0.285363583992082	0.491186205444431	0.474632065380425	0.507740345508438	8.14	5.17	12.35	0.0550242172697124	0.056943342979993	0.0588624686902736	0.0559788312642953	0.0579312518463851	0.059883672428475	0.0559311777371706	0.057850586402749	0.0598291117898042	0.0403152453677039	9.86061980622609	0.000101368731716153	1.04091578175566	0.447589302309679	0.455496984944211	0.440255706215835	0.474079631195026	0.482132020596953	0.466611833924906	0.471764104575122	0.479761275552303	0.464760440739398	0.000797800263436274	0.000815999798356306	0.000814220108962401
188	0.493409446652229	0.23	0.0403295827263235	0.0387782464249394	0.0418809190277076	0.296683729792252	0.49947738451806	0.483099362001733	0.515855407034385	8	5.17	12.27	0.0569270949640907	0.058857035917123	0.0607869768701552	0.0579710459809403	0.0599363789352972	0.0619017118896541	0.0579796651596551	0.0598975424467425	0.0618714261035358	0.0403295827263235	9.78296715302562	0.00617686376930717	1.04336377939618	0.447589302309679	0.455496984944211	0.440255706215835	0.474079631195026	0.482132020596953	0.466611833924906	0.471764104575122	0.479761275552303	0.464760440739398	0.000797800263436274	0.000815999798356306	0.000814220108962401
188	0.493409446652229	0.23	0.0403392693782084	0.0387876268198845	0.0418909119365323	0.288301694979511	0.487839785892859	0.471516080346392	0.504163491439326	7.97	5.11	12.24	0.0557640636601475	0.0576945941196685	0.0596251245791895	0.0567990855567071	0.0587654480766346	0.0607318105965621	0.0567104763236786	0.058713049876951	0.0606731844533431	0.0403392693782084	9.76526511870556	-0.00943769610188904	1.0260208365238	0.447589302309679	0.455496984944211	0.440255706215835	0.474079631195026	0.482132020596953	0.466611833924906	0.471764104575122	0.479761275552303	0.464760440739398	0.000797800263436274	0.000815999798356306	0.000814220108962401
188	0.493409446652229	0.23	0.0403439025768425	0.0387728809397591	0.0419149242139259	0.288132298330072	0.49072666247744	0.474299577809276	0.507153747145603	8.07	5.19	12.43	0.0553940114682221	0.0573125502126601	0.0592310889570981	0.0563797757215117	0.058332455826409	0.0602851359313062	0.0562787558359561	0.0582862082793425	0.0601802681457778	0.0403439025768425	9.90830474713131	-0.00928765539347847	1.03264930108477	0.447589302309679	0.455496984944211	0.440255706215835	0.474079631195026	0.482132020596953	0.466611833924906	0.471764104575122	0.479761275552303	0.464760440739398	0.000797800263436274	0.000815999798356306	0.000814220108962401
188	0.493409446652229	0.23	0.0403471544850971	0.038792967929787	0.0419013410404073	0.291532860814873	0.48859133349061	0.472370281152627	0.504812385828593	7.86	5.13	12.22	0.0565581126094501	0.0585003010607151	0.0604424895119801	0.0576509856836692	0.0596307030651887	0.0616104204467082	0.0576007910867666	0.0596388019566801	0.0615801885983727	0.0403471544850971	9.69543079378003	-0.00648067427000599	1.02565476914003	0.447589302309679	0.455496984944211	0.440255706215835	0.474079631195026	0.482132020596953	0.466611833924906	0.471764104575122	0.479761275552303	0.464760440739398	0.000797800263436274	0.000815999798356306	0.000814220108962401
188	0.493409446652229	0.23	0.0403486454764754	0.0387920049447786	0.0419052860081723	0.297876789310322	0.503925702095034	0.48744893471189	0.520402469478178	8.04	5.2	12.54	0.0571498483937723	0.0590816297372328	0.0610134110806933	0.0581802488957659	0.0601468598760844	0.0621134708564029	0.0580430256889331	0.0600087771439575	0.0620192088716806	0.0403486454764754	9.85363656084106	0.00294468459702414	1.04395128975553	0.447589302309679	0.455496984944211	0.440255706215835	0.474079631195026	0.482132020596953	0.466611833924906	0.471764104575122	0.479761275552303	0.464760440739398	0.000797800263436274	0.000815999798356306	0.000814220108962401
188	0.493409446652229	0.23	0.0403553969298454	0.0388004796120093	0.0419103142476816	0.297965792805368	0.498423021135003	0.482129640860594	0.514716401409412	8.07	5.16	12.6	0.0563397375768146	0.0582437166959181	0.0601476958150216	0.0573442256953164	0.0592821510925758	0.0612200764898352	0.0572869555093347	0.0590698616947605	0.0610594626720626	0.0403553969298454	9.92937536523645	0.00075335565764978	1.04321596821654	0.447589302309679	0.455496984944211	0.440255706215835	0.474079631195026	0.482132020596953	0.466611833924906	0.471764104575122	0.479761275552303	0.464760440739398	0.000797800263436274	0.000815999798356306	0.000814220108962401
188	0.493409446652229	0.23	0.0403701537857379	0.0388185746023659	0.0419217329691098	0.29660812668737	0.496919101402988	0.480622013454336	0.51321618935164	7.9	5.12	12.21	0.057280328340309	0.0592226083910715	0.0611648884418341	0.0583706936364613	0.0603499461492212	0.0623291986619812	0.0583016949047077	0.0602272778749465	0.0622597330393781	0.0403701537857379	9.78104689622131	-0.00115262882700183	1.03307388343152	0.447589302309679	0.455496984944211	0.440255706215835	0.474079631195026	0.482132020596953	0.466611833924906	0.471764104575122	0.479761275552303	0.464760440739398	0.000797800263436274	0.000815999798356306	0.000814220108962401
188	0.493409446652229	0.23	0.0404067236329269	0.0388420078639322	0.0419714394019216	0.293183748305735	0.495826107318984	0.479430410643404	0.512221803994564	7.97	5.19	12.37	0.056676036239429	0.0586142593440269	0.0605524824486247	0.0577265104678652	0.0597006579870029	0.0616748055061405	0.0577146981584792	0.0596842105438554	0.0616010566237563	0.0404067236329269	9.85772350000886	-0.00492725886048321	1.03397812949988	0.447589302309679	0.455496984944211	0.440255706215835	0.474079631195026	0.482132020596953	0.466611833924906	0.471764104575122	0.479761275552303	0.464760440739398	0.000797800263436274	0.000815999798356306	0.000814220108962401
188	0.493409446652229	0.23	0.0404609594616301	0.0388880586004719	0.0420338603227884	0.290296283367068	0.492837226209213	0.476426096635763	0.509248355782663	7.9	5.13	12.33	0.0567796296379847	0.0587354793819459	0.0606913291259071	0.0578604247507852	0.0598535039176596	0.0618465830845339	0.0577456208396483	0.0597774682299345	0.0617490452814763	0.0404609594616301	9.77410951279349	0.000987615485002645	1.03782668138662	0.447589302309679	0.455496984944211	0.440255706215835	0.474079631195026	0.482132020596953	0.466611833924906	0.471764104575122	0.479761275552303	0.464760440739398	0.000797800263436274	0.000815999798356306	0.000814220108962401
188	0.493409446652229	0.23	0.0404763117290358	0.0389182704100355	0.0420343530480362	0.289867120694451	0.492587799084563	0.476167874780947	0.509007723388179	8.09	5.19	12.44	0.0554903694622269	0.0574038703815584	0.0593173713008899	0.0564704826456034	0.0584177812760623	0.0603650799065213	0.0564112867933547	0.0583274439517051	0.0603156937607554	0.0404763117290358	9.95009530319603	0.00411004301282361	1.04877221911308	0.447589302309679	0.455496984944211	0.440255706215835	0.474079631195026	0.482132020596953	0.466611833924906	0.471764104575122	0.479761275552303	0.464760440739398	0.000797800263436274	0.000815999798356306	0.000814220108962401
188	0.493409446652229	0.23	0.0404865716371116	0.0389206797135933	0.04205246356063	0.295074510606401	0.503142756224422	0.486580703918869	0.519704808529974	7.95	5.24	12.28	0.057622372905833	0.0595837017179916	0.0615450305301501	0.0586966026686267	0.0606944957123224	0.062692388756018	0.0587467229927433	0.0607602390964605	0.0627085991785861	0.0404865716371116	9.83163954900793	0.00113261511031192	1.0415916771498	0.447589302309679	0.455496984944211	0.440255706215835	0.474079631195026	0.482132020596953	0.466611833924906	0.471764104575122	0.479761275552303	0.464760440739398	0.000797800263436274	0.000815999798356306	0.000814220108962401
188	0.493409446652229	0.23	0.0404937456223213	0.0389218054609295	0.0420656857837131	0.286115947050038	0.48475542088058	0.468448098746624	0.501062743014535	8	5.16	12.38	0.0552019264954562	0.057123581424113	0.0590452363527698	0.0562143199916787	0.0581712177293327	0.0601281154669866	0.0561506223309663	0.0580919016444194	0.0599884080224001	0.0404937456223213	9.82302308741184	-0.000501642419488858	1.03806490695961	0.447589302309679	0.455496984944211	0.440255706215835	0.474079631195026	0.482132020596953	0.466611833924906	0.471764104575122	0.479761275552303	0.464760440739398	0.000797800263436274	0.000815999798356306	0.000814220108962401
188	0.493409446652229	0.23	0.0405067681257068	0.0389344037388632	0.0420791325125505	0.295825029671791	0.498879098009809	0.482486971020885	0.515271224998732	7.96	5.13	12.32	0.0570716122419282	0.0590105767560431	0.060949541270158	0.0581315218573744	0.0601064959925914	0.0620814701278084	0.058032829597718	0.0600121107174345	0.0619622880194356	0.0405067681257068	9.78311215715986	-0.00371100916738512	1.03280056401164	0.447589302309679	0.455496984944211	0.440255706215835	0.474079631195026	0.482132020596953	0.466611833924906	0.471764104575122	0.479761275552303	0.464760440739398	0.000797800263436274	0.000815999798356306	0.000814220108962401
188	0.493409446652229	0.23	0.0405245894465178	0.0389663956382325	0.042082783254803	0.293145600784123	0.503248061393991	0.486605407923356	0.519890714864626	8.01	5.2	12.14	0.0572426081941942	0.0592003934477469	0.0611581787012995	0.0582863830868726	0.0602798670473392	0.0622733510078058	0.0583696404661394	0.0603585696819968	0.0623195169437394	0.0405245894465178	9.85544272005419	-0.00375434523456219	1.03641160525478	0.447589302309679	0.455496984944211	0.440255706215835	0.474079631195026	0.482132020596953	0.466611833924906	0.471764104575122	0.479761275552303	0.464760440739398	0.000797800263436274	0.000815999798356306	0.000814220108962401
188	0.493409446652229	0.23	0.0405280811786533	0.0389477733863756	0.0421083889709311	0.290922019811531	0.496648888435455	0.48013591287719	0.513161863993721	7.93	5.18	12.31	0.0570541571870962	0.0590163805448165	0.0609786039025367	0.0581298300635969	0.0601290482793187	0.0621282664950406	0.0580613643663354	0.0601132719286397	0.062083452567677	0.0405280811786533	9.77352985004434	-0.00283716573973837	1.03498970307087	0.447589302309679	0.455496984944211	0.440255706215835	0.474079631195026	0.482132020596953	0.466611833924906	0.471764104575122	0.479761275552303	0.464760440739398	0.000797800263436274	0.000815999798356306	0.000814220108962401
188	0.493409446652229	0.23	0.0405415451232955	0.0389683299817037	0.0421147602648873	0.292537770357875	0.493041101007155	0.476712049905703	0.509370152108606	7.91	5.2	12.44	0.0567242644288799	0.0586672684136432	0.0606102723984064	0.0577984755002561	0.0597782749624605	0.0617580744246649	0.057801712553919	0.0597368081102246	0.0616671208019923	0.0405415451232955	9.82578608075567	-0.00189762260539572	1.03737639344138	0.447589302309679	0.455496984944211	0.440255706215835	0.474079631195026	0.482132020596953	0.466611833924906	0.471764104575122	0.479761275552303	0.464760440739398	0.000797800263436274	0.000815999798356306	0.000814220108962401
188	0.493409446652229	0.23	0.0405415744951254	0.0389723488210481	0.0421108001692026	0.291518919950193	0.497019474066793	0.480518053671437	0.513520894462148	8.11	5.26	12.3	0.0558909851462066	0.0578103316414347	0.0597296781366629	0.0568717593027102	0.058824786461018	0.0607778136193257	0.056910556448531	0.0588189024649409	0.0608283309927714	0.0405415744951254	9.86303444139537	0.00931358453555274	1.0508585320822	0.447589302309679	0.455496984944211	0.440255706215835	0.474079631195026	0.482132020596953	0.466611833924906	0.471764104575122	0.479761275552303	0.464760440739398	0.000797800263436274	0.000815999798356306	0.000814220108962401
188	0.493409446652229	0.23	0.0406143945888982	0.0390197666368697	0.0422090225409268	0.285227771215789	0.48534458870832	0.468981876544823	0.501707300871817	8.03	5.17	12.23	0.0550659364319173	0.0569871792622099	0.0589084220925024	0.0560637135520064	0.0580197686866456	0.0599758238212848	0.0560877999621375	0.0580295666511332	0.0599869905759078	0.0406143945888982	9.75288481252984	-0.00262487219876091	1.03392769836457	0.447589302309679	0.455496984944211	0.440255706215835	0.474079631195026	0.482132020596953	0.466611833924906	0.471764104575122	0.479761275552303	0.464760440739398	0.000797800263436274	0.000815999798356306	0.000814220108962401
188	0.493409446652229	0.23	0.0406154590481554	0.0390516725906598	0.042179245505651	0.297146368718526	0.493341812842148	0.477182893020967	0.509500732663328	7.9	5.19	12.31	0.0568730536320958	0.058798954847474	0.0607248560628521	0.0579558271255492	0.0599183944710865	0.0618809618166238	0.0579056803779423	0.0599010399077087	0.0618319131591079	0.0406154590481554	9.76194503117786	-0.0117167624783827	1.02353625042724	0.447589302309679	0.455496984944211	0.440255706215835	0.474079631195026	0.482132020596953	0.466611833924906	0.471764104575122	0.479761275552303	0.464760440739398	0.000797800263436274	0.000815999798356306	0.000814220108962401
188	0.493409446652229	0.23	0.0406353430179451	0.0390539205308425	0.0422167655050477	0.292973824366635	0.49476258825775	0.478393768866299	0.511131407649201	7.95	5.16	12.26	0.0566981750585828	0.0586381714543514	0.06057816785012	0.0577579653854124	0.0597342237845382	0.061710482183664	0.0577207577766783	0.0596941740104284	0.0617536751699959	0.0406353430179451	9.75640975064542	0.0148506990369454	1.05000342358351	0.447589302309679	0.455496984944211	0.440255706215835	0.474079631195026	0.482132020596953	0.466611833924906	0.471764104575122	0.479761275552303	0.464760440739398	0.000797800263436274	0.000815999798356306	0.000814220108962401
188	0.493409446652229	0.23	0.040641184528513	0.0390647924106317	0.0422175766463943	0.293737373076772	0.499327783360576	0.482838324298447	0.515817242422704	7.98	5.13	12.36	0.0570180653710136	0.0589652949247223	0.0609125244784309	0.058071148324739	0.0600543418178878	0.0620375353110366	0.0579908984296251	0.0599811409949324	0.0619660545010675	0.040641184528513	9.83845332935732	0.00281750241167041	1.04087573623866	0.447589302309679	0.455496984944211	0.440255706215835	0.474079631195026	0.482132020596953	0.466611833924906	0.471764104575122	0.479761275552303	0.464760440739398	0.000797800263436274	0.000815999798356306	0.000814220108962401
188	0.493409446652229	0.23	0.0406427948041956	0.0390808819144606	0.0422047076939306	0.294257725160142	0.496428548303012	0.480055367920921	0.512801728685104	7.98	5.13	12.17	0.0566442782099645	0.0585762365771041	0.0605081949442437	0.057687691367282	0.0596552372790663	0.0616227831908506	0.0575536996300798	0.0596034695326124	0.0616046193808416	0.0406427948041956	9.75206650591924	-0.000321148796715969	1.03450796547312	0.447589302309679	0.455496984944211	0.440255706215835	0.474079631195026	0.482132020596953	0.466611833924906	0.471764104575122	0.479761275552303	0.464760440739398	0.000797800263436274	0.000815999798356306	0.000814220108962401
188	0.493409446652229	0.23	0.0406598293161791	0.0390919268138604	0.0422277318184978	0.290311370767453	0.484237009949004	0.468112851865408	0.500361168032601	7.94	5.12	12.4	0.0555515890492741	0.0574650648277239	0.0593785406061736	0.0565943787794574	0.0585437734744471	0.0604931681694368	0.0564933199595204	0.0584128387517556	0.0603575453028497	0.0406598293161791	9.72869575502361	-0.00586158828169386	1.02811887938282	0.447589302309679	0.455496984944211	0.440255706215835	0.474079631195026	0.482132020596953	0.466611833924906	0.471764104575122	0.479761275552303	0.464760440739398	0.000797800263436274	0.000815999798356306	0.000814220108962401
188	0.493409446652229	0.23	0.0406920402519652	0.0391195784086643	0.0422645020952661	0.287167869003387	0.48918491225718	0.472770855431109	0.505598969083251	7.99	5.16	12.37	0.0557335568719665	0.0576685614499905	0.0596035660280145	0.0567570613523734	0.0587276008211593	0.0606981402899451	0.0566427302499507	0.0586851965556227	0.0606357629971165	0.0406920402519652	9.8288210924214	-0.00385499246510304	1.03410283571212	0.447589302309679	0.455496984944211	0.440255706215835	0.474079631195026	0.482132020596953	0.466611833924906	0.471764104575122	0.479761275552303	0.464760440739398	0.000797800263436274	0.000815999798356306	0.000814220108962401
188	0.493409446652229	0.23	0.040717738769453	0.0391504753810808	0.0422850021578252	0.28638560326977	0.487374532326186	0.470989918498565	0.503759146153807	7.89	5.12	12.3	0.0561860265854658	0.0581406041930842	0.0600951818007026	0.0572588868709114	0.0592507867242459	0.0612426865775804	0.0571645923135977	0.0591500235083788	0.0611280508990809	0.040717738769453	9.76392947663091	0.00173344582025518	1.03684251620875	0.447589302309679	0.455496984944211	0.440255706215835	0.474079631195026	0.482132020596953	0.466611833924906	0.471764104575122	0.479761275552303	0.464760440739398	0.000797800263436274	0.000815999798356306	0.000814220108962401
188	0.493409446652229	0.23	0.0407796028972319	0.0392118376300481	0.0423473681644156	0.288165524006212	0.494129381755606	0.477589730612766	0.510669032898446	8	5.28	12.48	0.0562577830245344	0.0582060747185403	0.0601543664125463	0.0572882324365082	0.0592722101444754	0.0612561878524426	0.0572874826758833	0.0592444247181418	0.0612764617437776	0.0407796028972319	9.90503048269953	-0.00687949211164084	1.03711185337489	0.447589302309679	0.455496984944211	0.440255706215835	0.474079631195026	0.482132020596953	0.466611833924906	0.471764104575122	0.479761275552303	0.464760440739398	0.000797800263436274	0.000815999798356306	0.000814220108962401
188	0.493409446652229	0.23	0.0407934374386202	0.0392204043395486	0.0423664705376918	0.301371449895091	0.496294478913487	0.480201786046694	0.51238717178028	7.87	5.12	12.29	0.0574080642824979	0.0593319437294718	0.0612558231764456	0.0585119090010904	0.060472780884463	0.0624336527678357	0.0584054512646516	0.0603741563470975	0.0623697495079199	0.0407934374386202	9.76047984825488	-0.00575511581435262	1.02856881465602	0.447589302309679	0.455496984944211	0.440255706215835	0.474079631195026	0.482132020596953	0.466611833924906	0.471764104575122	0.479761275552303	0.464760440739398	0.000797800263436274	0.000815999798356306	0.000814220108962401
188	0.493409446652229	0.23	0.0407946489668214	0.0392047453281002	0.0423845526055427	0.292385349364108	0.493237683889994	0.476896104735167	0.509579263044821	8.08	5.14	12.5	0.0556458707944344	0.0575526622175505	0.0594594536406666	0.0566330060742531	0.0585736232073122	0.0605142403403712	0.056457204392291	0.0584289467658549	0.0603363253848934	0.0407946489668214	9.86911967806521	-0.0064300476171721	1.03479241112731	0.447589302309679	0.455496984944211	0.440255706215835	0.474079631195026	0.482132020596953	0.466611833924906	0.471764104575122	0.479761275552303	0.464760440739398	0.000797800263436274	0.000815999798356306	0.000814220108962401
188	0.493409446652229	0.23	0.0408259840492172	0.0392454312542174	0.042406536844217	0.287331095046673	0.48795478469632	0.471588528706643	0.504321040685997	7.99	5.11	12.21	0.0556155154231405	0.0575456254809684	0.0594757355387963	0.0566381587719896	0.0586037591817124	0.0605693595914352	0.056570349154572	0.0585012629937806	0.0605061488884133	0.0408259840492172	9.74861871844065	-0.00174359475672175	1.0333420931065	0.447589302309679	0.455496984944211	0.440255706215835	0.474079631195026	0.482132020596953	0.466611833924906	0.471764104575122	0.479761275552303	0.464760440739398	0.000797800263436274	0.000815999798356306	0.000814220108962401
188	0.493409446652229	0.23	0.0408315668703602	0.0392609786339201	0.0424021551068004	0.29133445048626	0.499545284134153	0.482952595252349	0.516137973015957	7.99	5.22	12.3	0.0569762736469115	0.058933794098321	0.0608913145497304	0.0580251981069335	0.0600187562096502	0.062012314312367	0.0580013397135188	0.0600589342449893	0.0620211100923768	0.0408315668703602	9.84559846312454	-0.00657519274070085	1.03420444604185	0.447589302309679	0.455496984944211	0.440255706215835	0.474079631195026	0.482132020596953	0.466611833924906	0.471764104575122	0.479761275552303	0.464760440739398	0.000797800263436274	0.000815999798356306	0.000814220108962401
188	0.493409446652229	0.23	0.0408577458754249	0.0392849742991722	0.0424305174516776	0.294812216237926	0.495743083283973	0.479414312834401	0.512071853733546	8.02	5.14	12.41	0.0563216476239146	0.0582399534207427	0.0601582592175709	0.057344054488298	0.059297183290088	0.0612503120918779	0.057240487036688	0.0592268954856081	0.061083763074894	0.0408577458754249	9.82120214206931	-0.0025276866823048	1.03511464658527	0.447589302309679	0.455496984944211	0.440255706215835	0.474079631195026	0.482132020596953	0.466611833924906	0.471764104575122	0.479761275552303	0.464760440739398	0.000797800263436274	0.000815999798356306	0.000814220108962401
188	0.493409446652229	0.23	0.0408939538179941	0.0392999775658717	0.0424879300701165	0.280479555341228	0.484898867971405	0.468358723360355	0.501439012582456	8.16	5.17	12.39	0.0541339794428473	0.0560457274336441	0.0579574754244409	0.0550633832905827	0.0570079532899744	0.058952523289366	0.0550118702719601	0.0569523917100013	0.0588447325064407	0.0408939538179941	9.87188292271265	-0.00227436716441861	1.03969606920369	0.447589302309679	0.455496984944211	0.440255706215835	0.474079631195026	0.482132020596953	0.466611833924906	0.471764104575122	0.479761275552303	0.464760440739398	0.000797800263436274	0.000815999798356306	0.000814220108962401
188	0.493409446652229	0.23	0.0409261512865021	0.0393424724246971	0.0425098301483071	0.289106680830573	0.490917882277866	0.474523344662053	0.507312419893679	8.01	5.14	12.39	0.0558119341227046	0.0577402077549273	0.05966848138715	0.0568290490164062	0.0587924634453294	0.0607558778742525	0.0567211176501589	0.0587170105275866	0.0606719333108777	0.0409261512865021	9.80930892556824	0.0046527903217468	1.04256511918581	0.447589302309679	0.455496984944211	0.440255706215835	0.474079631195026	0.482132020596953	0.466611833924906	0.471764104575122	0.479761275552303	0.464760440739398	0.000797800263436274	0.000815999798356306	0.000814220108962401
188	0.493409446652229	0.23	0.0409304947600164	0.0393471060962471	0.0425138834237856	0.293877361812872	0.497860451361944	0.481424993860268	0.514295908863619	8.04	5.23	12.34	0.0564242571772559	0.0583505353986346	0.0602768136200134	0.0574403998417109	0.0594013683467066	0.0613623368517022	0.0574749323347303	0.0594195314009993	0.0614175088024098	0.0409304947600164	9.82734432165714	0.00279014873243556	1.04316402348099	0.447589302309679	0.455496984944211	0.440255706215835	0.474079631195026	0.482132020596953	0.466611833924906	0.471764104575122	0.479761275552303	0.464760440739398	0.000797800263436274	0.000815999798356306	0.000814220108962401
188	0.493409446652229	0.23	0.0409467820507786	0.0393384520530932	0.042555112048464	0.285075859026353	0.486741176519103	0.470325264506775	0.503157088531431	7.9	5.13	12.27	0.05603516010096	0.0579909730823841	0.0599467860638082	0.0571007081327343	0.0590937122753707	0.0610867164180071	0.0570961358131173	0.0590152233811238	0.0610329672609969	0.0409467820507786	9.73691107357191	0.00338335287661065	1.03778498361938	0.447589302309679	0.455496984944211	0.440255706215835	0.474079631195026	0.482132020596953	0.466611833924906	0.471764104575122	0.479761275552303	0.464760440739398	0.000797800263436274	0.000815999798356306	0.000814220108962401
188	0.493409446652229	0.23	0.0410225169369514	0.0394317399662132	0.0426132939076896	0.29079077390501	0.491122220787986	0.474787804152323	0.507456637423648	7.97	5.13	12.29	0.056110333002082	0.0580407312743336	0.0599711295465852	0.057149286411576	0.0591154284365257	0.0610815704614754	0.0570740641080194	0.0590541812445962	0.0609997740253446	0.0410225169369514	9.77037057840584	-0.00182847917600852	1.03464652873682	0.447589302309679	0.455496984944211	0.440255706215835	0.474079631195026	0.482132020596953	0.466611833924906	0.471764104575122	0.479761275552303	0.464760440739398	0.000797800263436274	0.000815999798356306	0.000814220108962401
188	0.493409446652229	0.23	0.0410241614947875	0.0394420532852023	0.0426062697043727	0.297389147921661	0.494150293741242	0.477974295384713	0.510326292097772	7.98	5.12	12.31	0.0564002999059194	0.0583090451405384	0.0602177903751574	0.0574393155823208	0.0593832240381342	0.0613271324939476	0.0573546127811368	0.0593116783520109	0.0612374082135531	0.0410241614947875	9.75382383819261	0.00300058928144884	1.03715182768017	0.447589302309679	0.455496984944211	0.440255706215835	0.474079631195026	0.482132020596953	0.466611833924906	0.471764104575122	0.479761275552303	0.464760440739398	0.000797800263436274	0.000815999798356306	0.000814220108962401
188	0.493409446652229	0.23	0.0410837869750074	0.0394915579473938	0.0426760160026211	0.284265134578613	0.484134350429943	0.467773820964844	0.500494879895042	8.01	5.16	12.38	0.0550042650718529	0.0569280557140013	0.0588518463561497	0.0560058180118514	0.0579646382679956	0.0599234585241397	0.0559411754898974	0.0578899321300467	0.0597864464405574	0.0410837869750074	9.78550069865558	-0.00107996783465499	1.03712358386924	0.447589302309679	0.455496984944211	0.440255706215835	0.474079631195026	0.482132020596953	0.466611833924906	0.471764104575122	0.479761275552303	0.464760440739398	0.000797800263436274	0.000815999798356306	0.000814220108962401
188	0.493409446652229	0.23	0.0411049348303472	0.0395246217395794	0.042685247921115	0.291991529262042	0.493955350247992	0.477574404868282	0.510336295627701	7.85	5.1	12.09	0.0572432512884111	0.0592067119830249	0.0611701726776387	0.0583532287873605	0.0603547620432289	0.0623562952990973	0.0583677096421066	0.0603021755232475	0.0623144860227171	0.0411049348303472	9.67082571257541	-1.67733916806682e-05	1.03141694887009	0.447589302309679	0.455496984944211	0.440255706215835	0.474079631195026	0.482132020596953	0.466611833924906	0.471764104575122	0.479761275552303	0.464760440739398	0.000797800263436274	0.000815999798356306	0.000814220108962401
188	0.493409446652229	0.23	0.0411335489128148	0.0395347919729612	0.0427323058526683	0.281021574051971	0.48553800955933	0.468998276351661	0.502077742766999	7.97	5.14	12.37	0.0554230851787976	0.0573776404269193	0.0593321956750411	0.0564491266238156	0.0584398663370332	0.0604306060502507	0.0563596600804205	0.0583449604559314	0.0602978208919011	0.0411335489128148	9.75840975989358	-0.00322675697888189	1.03434306214177	0.447589302309679	0.455496984944211	0.440255706215835	0.474079631195026	0.482132020596953	0.466611833924906	0.471764104575122	0.479761275552303	0.464760440739398	0.000797800263436274	0.000815999798356306	0.000814220108962401
188	0.493409446652229	0.23	0.0411349165564349	0.0395483129573097	0.04272152015556	0.296124237504255	0.499304804788065	0.482910464667268	0.515699144908862	7.96	5.13	12.2	0.0571375353528078	0.0590772990497561	0.0610170627467044	0.0581996419392948	0.0601754631208027	0.0621512843023106	0.0581657825548971	0.0601638214247941	0.062137851433333	0.0411349165564349	9.75222471878618	-0.000361946481053523	1.03554689219347	0.447589302309679	0.455496984944211	0.440255706215835	0.474079631195026	0.482132020596953	0.466611833924906	0.471764104575122	0.479761275552303	0.464760440739398	0.000797800263436274	0.000815999798356306	0.000814220108962401
188	0.493409446652229	0.23	0.0411499396327484	0.0395675141632125	0.0427323651022843	0.29108366826665	0.493095407614013	0.47670700228027	0.509483812947756	8.01	5.17	12.55	0.0561052088220319	0.0580340139352599	0.0599628190484878	0.0571298946318656	0.0590939267635996	0.0610579588953336	0.0569352851147416	0.058975868179064	0.0609288891956108	0.0411499396327484	9.82635867625161	0.00679664490861783	1.0458937349762	0.447589302309679	0.455496984944211	0.440255706215835	0.474079631195026	0.482132020596953	0.466611833924906	0.471764104575122	0.479761275552303	0.464760440739398	0.000797800263436274	0.000815999798356306	0.000814220108962401
188	0.493409446652229	0.23	0.0411979531477103	0.0395785358835527	0.0428173704118679	0.281786499827473	0.491287259228361	0.474583302347709	0.507991216109013	7.88	5.14	12.2	0.0567012867102393	0.0586970076797718	0.0606927286493043	0.0577893625532302	0.0598233806391473	0.0618573987250644	0.0577794682900502	0.0597815420966867	0.0618405468513515	0.0411979531477103	9.69567885152054	-0.017932313886379	1.01603568460942	0.447589302309679	0.455496984944211	0.440255706215835	0.474079631195026	0.482132020596953	0.466611833924906	0.471764104575122	0.479761275552303	0.464760440739398	0.000797800263436274	0.000815999798356306	0.000814220108962401
188	0.493409446652229	0.23	0.0412372341416362	0.0396463118635695	0.0428281564197028	0.291109797680042	0.488243198092299	0.472017086990837	0.504469309193761	8	5.13	12.46	0.0556208123566916	0.0575328394966556	0.0594448666366196	0.0566407851395906	0.0585878749756982	0.0605349648118059	0.0564670197287343	0.0584467631908465	0.0603591967703323	0.0412372341416362	9.81509826407676	-0.00258107500923474	1.035254011621	0.447589302309679	0.455496984944211	0.440255706215835	0.474079631195026	0.482132020596953	0.466611833924906	0.471764104575122	0.479761275552303	0.464760440739398	0.000797800263436274	0.000815999798356306	0.000814220108962401
188	0.493409446652229	0.23	0.0412496101065395	0.0396590268494674	0.0428401933636117	0.283995093684133	0.489601432495777	0.473045165243009	0.506157699748546	7.95	5.18	12.32	0.0560597870444822	0.0580218424350387	0.0599838978255952	0.0571073687940021	0.0591060888514625	0.061104808908923	0.0570963884130835	0.0590877948191724	0.0611006479868591	0.0412496101065395	9.78781866700629	-0.00697458677431839	1.03166755695305	0.447589302309679	0.455496984944211	0.440255706215835	0.474079631195026	0.482132020596953	0.466611833924906	0.471764104575122	0.479761275552303	0.464760440739398	0.000797800263436274	0.000815999798356306	0.000814220108962401
188	0.493409446652229	0.23	0.0416370456926642	0.0400277223011447	0.0432463690841838	0.281128907542499	0.48564623388625	0.469107207100565	0.502185260671936	7.99	5.17	12.22	0.0553248922080236	0.0572754482009685	0.0592260041939135	0.0563423144091215	0.0583287410362874	0.0603151676634533	0.0563680152007693	0.0583104971706432	0.0603339287697053	0.0416370456926642	9.74343957188676	0.00690172766320465	1.04361551963072	0.447589302309679	0.455496984944211	0.440255706215835	0.474079631195026	0.482132020596953	0.466611833924906	0.471764104575122	0.479761275552303	0.464760440739398	0.000797800263436274	0.000815999798356306	0.000814220108962401
188	0.493409446652229	0.23	0.0417531881314153	0.040133368878904	0.0433730073839266	0.288595025114369	0.494880906320885	0.478333425184423	0.511428387457346	7.92	5.14	12.14	0.0568758724230008	0.0588434380926517	0.0608110037623026	0.0579504018925128	0.059955139867487	0.0619598778424613	0.057971139885105	0.0599748872220516	0.0619725156424087	0.0417531881314153	9.66394064077403	-0.00625395552595831	1.02600125238107	0.447589302309679	0.455496984944211	0.440255706215835	0.474079631195026	0.482132020596953	0.466611833924906	0.471764104575122	0.479761275552303	0.464760440739398	0.000797800263436274	0.000815999798356306	0.000814220108962401
188	0.493409446652229	0.23	0.0417874686993037	0.0401754001053191	0.0433995372932882	0.297559110028325	0.502375260575928	0.485936704063217	0.518813817088639	8.05	5.16	12.46	0.0569287364395751	0.0588545556735086	0.0607803749074421	0.057952486647516	0.059912937913785	0.061873389180054	0.0578088972644762	0.0597763465208799	0.061770492589821	0.0417874686993037	9.8192816217535	0.0040031794941149	1.04298615618905	0.447589302309679	0.455496984944211	0.440255706215835	0.474079631195026	0.482132020596953	0.466611833924906	0.471764104575122	0.479761275552303	0.464760440739398	0.000797800263436274	0.000815999798356306	0.000814220108962401
188	0.493409446652229	0.24	0.0378957073812639	0.0364503032429653	0.0393411115195625	0.302347823812277	0.499311576757603	0.483158514890361	0.515464638624844	8.13	5.22	12.57	0.056066551643984	0.0579409809450875	0.059815410246191	0.0570424898847967	0.0589495469680807	0.0608566040513646	0.0569460546788035	0.0588197210491557	0.0607583840941885	0.0378957073812639	10.0696339560587	-0.00262025278945959	1.04401445862445	0.447589302309679	0.455496984944211	0.440255706215835	0.474079631195026	0.482132020596953	0.466611833924906	0.471764104575122	0.479761275552303	0.464760440739398	0.000797800263436274	0.000815999798356306	0.000814220108962401
188	0.493409446652229	0.24	0.037969123453098	0.0365177885662197	0.0394204583399763	0.307950375539043	0.493719043211148	0.477956536074995	0.5094815503473	7.9	5.07	12.34	0.0569758687698916	0.0588548733870248	0.060733878004158	0.0580612568444064	0.0599760564260997	0.0618908560077929	0.0578614702211097	0.0597907227814374	0.0617409520612796	0.037969123453098	9.88014211823352	0.00220630035916611	1.03830835221364	0.447589302309679	0.455496984944211	0.440255706215835	0.474079631195026	0.482132020596953	0.466611833924906	0.471764104575122	0.479761275552303	0.464760440739398	0.000797800263436274	0.000815999798356306	0.000814220108962401
188	0.493409446652229	0.24	0.0380863496513356	0.0366256341245227	0.0395470651781486	0.301162597136653	0.500247841112193	0.484018908960817	0.516476773263569	8.02	5.22	12.42	0.056860545712752	0.0587670537465883	0.0606735617804245	0.0578926101722881	0.0598337228543717	0.0617748355364553	0.0578712397632328	0.0598626379665801	0.0617401317844937	0.0380863496513356	9.9731407558167	-0.000734928380053455	1.04274265005271	0.447589302309679	0.455496984944211	0.440255706215835	0.474079631195026	0.482132020596953	0.466611833924906	0.471764104575122	0.479761275552303	0.464760440739398	0.000797800263436274	0.000815999798356306	0.000814220108962401
188	0.493409446652229	0.24	0.0381148686564873	0.0366718271599561	0.0395579101530185	0.317904699990879	0.508295458737842	0.492438954365301	0.524151963110382	8.01	5.26	12.37	0.0579622764397244	0.0598286582148897	0.0616950399900551	0.0590212165270025	0.0609216961085566	0.0628221756901106	0.0590010844977996	0.0609566440325267	0.0628153493169519	0.0381148686564873	9.95132903147021	0.000507368775504941	1.04228523161782	0.447589302309679	0.455496984944211	0.440255706215835	0.474079631195026	0.482132020596953	0.466611833924906	0.471764104575122	0.479761275552303	0.464760440739398	0.000797800263436274	0.000815999798356306	0.000814220108962401
188	0.493409446652229	0.24	0.0382406831976628	0.0367814792101022	0.0396998871852234	0.29440252407744	0.480113646279559	0.464284081929329	0.49594321062979	8.12	5.16	12.62	0.0539488889439772	0.0557882529075518	0.0576276168711265	0.0548923376527466	0.0567638680907447	0.0586353985287428	0.0547146080703701	0.0565678415236109	0.0585025578603721	0.0382406831976628	10.0749178651072	-0.00118993555726318	1.04507619175043	0.447589302309679	0.455496984944211	0.440255706215835	0.474079631195026	0.482132020596953	0.466611833924906	0.471764104575122	0.479761275552303	0.464760440739398	0.000797800263436274	0.000815999798356306	0.000814220108962401
188	0.493409446652229	0.24	0.0382811209184547	0.0368169646745099	0.0397452771623994	0.303006224055876	0.495983138258641	0.479962760395466	0.512003516121816	8.08	5.21	12.4	0.0560146375043973	0.0578843151809525	0.0597539928575077	0.0570089768304886	0.0589118439397304	0.0608147110489722	0.0569662025020761	0.0588388812335494	0.0607343258032806	0.0382811209184547	10.0001239487032	-0.00540152305476867	1.03839983163807	0.447589302309679	0.455496984944211	0.440255706215835	0.474079631195026	0.482132020596953	0.466611833924906	0.471764104575122	0.479761275552303	0.464760440739398	0.000797800263436274	0.000815999798356306	0.000814220108962401
188	0.493409446652229	0.24	0.0383206021346127	0.0368536752105299	0.0397875290586955	0.303831417859878	0.493086229601358	0.477190483700703	0.508981975502013	8.17	5.19	12.66	0.0550806698452965	0.0569154682367244	0.0587502666281522	0.05602189320148	0.0578880447900413	0.0597541963786025	0.0558772184709598	0.0577256945116573	0.0595778627485344	0.0383206021346127	10.09183924401	-0.00552798751665443	1.04205819816834	0.447589302309679	0.455496984944211	0.440255706215835	0.474079631195026	0.482132020596953	0.466611833924906	0.471764104575122	0.479761275552303	0.464760440739398	0.000797800263436274	0.000815999798356306	0.000814220108962401
188	0.493409446652229	0.24	0.0383251937099113	0.0368818901143802	0.0397684973054425	0.297454202841777	0.488232501198547	0.47225270928411	0.504212293112983	8.03	5.22	12.63	0.0554054040871414	0.057280177510019	0.0591549509328967	0.0564066177562105	0.0583152696212423	0.0602239214862741	0.0562875260331795	0.0581953817370048	0.0600579886260675	0.0383251937099113	10.1106432555706	-0.00723339702841571	1.040910848548	0.447589302309679	0.455496984944211	0.440255706215835	0.474079631195026	0.482132020596953	0.466611833924906	0.471764104575122	0.479761275552303	0.464760440739398	0.000797800263436274	0.000815999798356306	0.000814220108962401
188	0.493409446652229	0.24	0.0383304181875001	0.036864533638442	0.0397963027365582	0.301854634020923	0.491545491262724	0.475625057696464	0.507465924828983	7.84	5.14	12.2	0.0571126930064993	0.0590244064877104	0.0609361199689215	0.0582265752272807	0.0601755733040143	0.0621245713807479	0.0581825829034325	0.0601862020385713	0.0620815126678167	0.0383304181875001	9.89731161249885	-0.000293025479136821	1.03530360564421	0.447589302309679	0.455496984944211	0.440255706215835	0.474079631195026	0.482132020596953	0.466611833924906	0.471764104575122	0.479761275552303	0.464760440739398	0.000797800263436274	0.000815999798356306	0.000814220108962401
188	0.493409446652229	0.24	0.0383438146144851	0.0368871847234224	0.0398004445055479	0.301965973542287	0.498268946754601	0.482135012521445	0.514402880987757	8.09	5.22	12.43	0.0562163883028297	0.0580975864903665	0.0599787846779034	0.0572111779633374	0.059125665313747	0.0610401526641565	0.0571880316489112	0.0591071892007675	0.0609934477401367	0.0383438146144851	9.97653432445753	-0.0103843197499058	1.03362250226643	0.447589302309679	0.455496984944211	0.440255706215835	0.474079631195026	0.482132020596953	0.466611833924906	0.471764104575122	0.479761275552303	0.464760440739398	0.000797800263436274	0.000815999798356306	0.000814220108962401
188	0.493409446652229	0.24	0.0383446374136049	0.0368726989163347	0.0398165759108751	0.295783854124185	0.49349049573918	0.477273824287623	0.509707167190738	7.96	5.14	12.47	0.0564532779643128	0.0583714310548939	0.0602895841454749	0.0575016003100345	0.059455372992956	0.0614091456758775	0.0573685627240507	0.0593371022980135	0.0612659301985513	0.0383446374136049	10.0002841764359	-0.00129976409074191	1.04164486210651	0.447589302309679	0.455496984944211	0.440255706215835	0.474079631195026	0.482132020596953	0.466611833924906	0.471764104575122	0.479761275552303	0.464760440739398	0.000797800263436274	0.000815999798356306	0.000814220108962401
188	0.493409446652229	0.24	0.038373169511496	0.0369140741377937	0.0398322648851984	0.304189503840382	0.49762725319375	0.481598686061397	0.513655820326103	8.07	5.2	12.5	0.0562749352909193	0.0581478776478765	0.0600208200048336	0.0572781008972886	0.0591844306112547	0.0610907603252208	0.0572027639191218	0.0590897277715828	0.0609537430351708	0.038373169511496	10.0444866257424	0.00415503487695121	1.04889957769283	0.447589302309679	0.455496984944211	0.440255706215835	0.474079631195026	0.482132020596953	0.466611833924906	0.471764104575122	0.479761275552303	0.464760440739398	0.000797800263436274	0.000815999798356306	0.000814220108962401
188	0.493409446652229	0.24	0.0384597341483401	0.0370030025310791	0.039916465765601	0.302211529610879	0.492811675999599	0.476863738063521	0.508759613935677	8.06	5.17	12.46	0.0557479159233299	0.0576123149795914	0.059476714035853	0.0567432796152149	0.0586409670033728	0.0605386543915307	0.0566364140214775	0.0585432230956889	0.0604431211327113	0.0384597341483401	10.0289480460793	0.00651868544533207	1.05200940280474	0.447589302309679	0.455496984944211	0.440255706215835	0.474079631195026	0.482132020596953	0.466611833924906	0.471764104575122	0.479761275552303	0.464760440739398	0.000797800263436274	0.000815999798356306	0.000814220108962401
188	0.493409446652229	0.24	0.0385453212649058	0.0370655435155272	0.0400250990142843	0.296659712402468	0.490888869298041	0.474791540521844	0.506986198074237	8.08	5.26	12.6	0.0554315346562721	0.0573108849853669	0.0591902353144616	0.056416759292266	0.0583295126699209	0.0602422660475758	0.0563389952301806	0.0582188183268953	0.0601627685772398	0.0385453212649058	10.0005152319211	-0.000589134433576991	1.04398959072458	0.447589302309679	0.455496984944211	0.440255706215835	0.474079631195026	0.482132020596953	0.466611833924906	0.471764104575122	0.479761275552303	0.464760440739398	0.000797800263436274	0.000815999798356306	0.000814220108962401
188	0.493409446652229	0.24	0.03856539686428	0.0371050241683332	0.0400257695602268	0.304231042659054	0.494385966706193	0.478463363823409	0.510308569588978	8.1	5.24	12.51	0.0556752415618406	0.057528037050106	0.0593808325383713	0.0566536327434857	0.058538987745033	0.0604243427465804	0.0565659879663146	0.0584790271929966	0.0603851804240403	0.03856539686428	10.0526799806971	0.00642426487444203	1.05235456602394	0.447589302309679	0.455496984944211	0.440255706215835	0.474079631195026	0.482132020596953	0.466611833924906	0.471764104575122	0.479761275552303	0.464760440739398	0.000797800263436274	0.000815999798356306	0.000814220108962401
188	0.493409446652229	0.24	0.0385670360893609	0.0370960616969863	0.0400380104817355	0.301734414701294	0.488083430186603	0.472270617462078	0.503896242911128	8.04	5.12	12.57	0.0553821683267054	0.0572365031585747	0.0590908379904439	0.0563814201301194	0.0582692124354112	0.0601570047407031	0.0561414409895862	0.0580717091760781	0.0599643148249015	0.0385670360893609	10.0109723161141	-0.00104538341083929	1.04155189528727	0.447589302309679	0.455496984944211	0.440255706215835	0.474079631195026	0.482132020596953	0.466611833924906	0.471764104575122	0.479761275552303	0.464760440739398	0.000797800263436274	0.000815999798356306	0.000814220108962401
188	0.493409446652229	0.24	0.038645650180666	0.0371692520613223	0.0401220483000096	0.306439062497309	0.502877871802932	0.486765853610602	0.518989889995261	8.07	5.23	12.35	0.056895079286363	0.058778314410019	0.060661549533675	0.0579102917319841	0.059827130530326	0.0617439693286679	0.0579231994024339	0.05982436559716	0.0617467939060312	0.038645650180666	9.93966107705813	-0.00598470199423145	1.03643696487482	0.447589302309679	0.455496984944211	0.440255706215835	0.474079631195026	0.482132020596953	0.466611833924906	0.471764104575122	0.479761275552303	0.464760440739398	0.000797800263436274	0.000815999798356306	0.000814220108962401
188	0.493409446652229	0.24	0.0387016016411403	0.037232786329515	0.0401704169527656	0.298551154851377	0.490296919255385	0.474291577318478	0.506302261192292	7.96	5.13	12.51	0.0561043354412052	0.0579976203229573	0.0598909052047094	0.0571464118219426	0.0590748623899427	0.0610033129579429	0.0569745258719196	0.0589150421956657	0.0608018188205239	0.0387016016411403	9.95105480824295	-0.0113812430172597	1.02859611527247	0.447589302309679	0.455496984944211	0.440255706215835	0.474079631195026	0.482132020596953	0.466611833924906	0.471764104575122	0.479761275552303	0.464760440739398	0.000797800263436274	0.000815999798356306	0.000814220108962401
188	0.493409446652229	0.24	0.0387314275585432	0.0372491321941157	0.0402137229229707	0.297072015243679	0.493387987860192	0.477224678495802	0.509551297224582	7.9	5.19	12.33	0.0568525803235336	0.0587781426117822	0.0607037049000309	0.0579333883571513	0.059895556955589	0.0618577255540267	0.0579318633923604	0.059850724378145	0.0618459645380881	0.0387314275585432	9.92363804038783	-0.00449166405733226	1.03651764856478	0.447589302309679	0.455496984944211	0.440255706215835	0.474079631195026	0.482132020596953	0.466611833924906	0.471764104575122	0.479761275552303	0.464760440739398	0.000797800263436274	0.000815999798356306	0.000814220108962401
188	0.493409446652229	0.24	0.0388291281607635	0.0373420684132817	0.0403161879082454	0.300717672637998	0.493571488357853	0.47754220771262	0.509600769003087	7.92	5.21	12.55	0.0567705187831212	0.0586760897740267	0.0605816607649322	0.0578423615096384	0.0597839101954857	0.0617254588813329	0.0577155344207767	0.0596934918325132	0.0616318033763264	0.0388291281607635	9.98544006235171	-0.00566072016811155	1.03531779687222	0.447589302309679	0.455496984944211	0.440255706215835	0.474079631195026	0.482132020596953	0.466611833924906	0.471764104575122	0.479761275552303	0.464760440739398	0.000797800263436274	0.000815999798356306	0.000814220108962401
188	0.493409446652229	0.24	0.0388293303266045	0.0373697796600543	0.0402888809931548	0.310135703262372	0.500265433763621	0.484375444069637	0.516155423457605	7.92	5.08	12.5	0.0575937177305209	0.0594830859724102	0.0613724542142995	0.0586817735140434	0.0606068355455299	0.0625318975770164	0.058419089225208	0.0603812594814598	0.0622719085803734	0.0388293303266045	9.94243369742582	-0.000871346140915265	1.03777407878199	0.447589302309679	0.455496984944211	0.440255706215835	0.474079631195026	0.482132020596953	0.466611833924906	0.471764104575122	0.479761275552303	0.464760440739398	0.000797800263436274	0.000815999798356306	0.000814220108962401
188	0.493409446652229	0.24	0.0388481204230235	0.0373732747731791	0.0403229660728679	0.308193000051815	0.495071723903626	0.479275023520871	0.51086842428638	8.04	5.1	12.61	0.0561744028041625	0.0580258871643503	0.059877371524538	0.0571861752659638	0.0590710072150102	0.0609558391640566	0.0569394018000595	0.058816127141961	0.0606955105856342	0.0388481204230235	10.0133078519944	0.000861035789489309	1.04265989466011	0.447589302309679	0.455496984944211	0.440255706215835	0.474079631195026	0.482132020596953	0.466611833924906	0.471764104575122	0.479761275552303	0.464760440739398	0.000797800263436274	0.000815999798356306	0.000814220108962401
188	0.493409446652229	0.24	0.0388519199419024	0.0373770766833986	0.0403267632004062	0.302086460454263	0.49443544833171	0.478430217236259	0.510440679427162	7.99	5.18	12.45	0.0563992858050746	0.058286047072252	0.0601728083394293	0.0574349279746311	0.0593563352396129	0.0612777425045947	0.0573204161154137	0.0592547091995584	0.06117223967359	0.0388519199419024	9.96163659781432	0.00652480498636183	1.04783724972114	0.447589302309679	0.455496984944211	0.440255706215835	0.474079631195026	0.482132020596953	0.466611833924906	0.471764104575122	0.479761275552303	0.464760440739398	0.000797800263436274	0.000815999798356306	0.000814220108962401
188	0.493409446652229	0.24	0.0388584564645033	0.0373803370196543	0.0403365759093523	0.304570607220132	0.501008422134268	0.484885464191811	0.517131380076726	8.1	5.23	12.44	0.0564399072043302	0.0583165942105046	0.060193281216679	0.0574327848401373	0.0593424860848202	0.0612521873295031	0.0574267764804061	0.0592544101361454	0.0612460770805114	0.0388584564645033	9.96721336183443	0.00512918595509406	1.04909663863873	0.447589302309679	0.455496984944211	0.440255706215835	0.474079631195026	0.482132020596953	0.466611833924906	0.471764104575122	0.479761275552303	0.464760440739398	0.000797800263436274	0.000815999798356306	0.000814220108962401
188	0.493409446652229	0.24	0.0388710380979368	0.0373864745028909	0.0403556016929827	0.297684611998437	0.495813785591525	0.479594800864283	0.512032770318767	7.98	5.11	12.49	0.0566421188898757	0.0585576477061556	0.0604731765224354	0.0576886925167092	0.059639614464105	0.0615905364115009	0.057549198453762	0.0594409679556903	0.0613663563357449	0.0388710380979368	9.9807394121742	-0.00731444335373192	1.0342454406538	0.447589302309679	0.455496984944211	0.440255706215835	0.474079631195026	0.482132020596953	0.466611833924906	0.471764104575122	0.479761275552303	0.464760440739398	0.000797800263436274	0.000815999798356306	0.000814220108962401
188	0.493409446652229	0.24	0.03887213663796	0.0374045497434078	0.0403397235325122	0.308027569919769	0.503477471684125	0.487406326983577	0.519548616384673	8.01	5.23	12.52	0.0573094030678055	0.0591990537728029	0.0610887044778003	0.058352722196127	0.0602767740398701	0.0622008258836132	0.0583037481650591	0.0602024186810012	0.0620811408236392	0.03887213663796	10.0181814355838	0.00139395975776304	1.04588409317342	0.447589302309679	0.455496984944211	0.440255706215835	0.474079631195026	0.482132020596953	0.466611833924906	0.471764104575122	0.479761275552303	0.464760440739398	0.000797800263436274	0.000815999798356306	0.000814220108962401
188	0.493409446652229	0.24	0.0388757987260524	0.0373834102073435	0.0403681872447614	0.289899225717971	0.481832960066584	0.465772790064703	0.497893130068465	8.11	5.24	12.55	0.0541774582751197	0.0560455347465842	0.0579136112180487	0.0551282572336059	0.0570291179149612	0.0589299785963165	0.0550900480850032	0.0569510071592048	0.0588620385658245	0.0388757987260524	10.004910998787	0.00311860719503944	1.04966503034764	0.447589302309679	0.455496984944211	0.440255706215835	0.474079631195026	0.482132020596953	0.466611833924906	0.471764104575122	0.479761275552303	0.464760440739398	0.000797800263436274	0.000815999798356306	0.000814220108962401
188	0.493409446652229	0.24	0.0388847448877953	0.0373969716183805	0.0403725181572102	0.299877283222802	0.4930410524202	0.476996945390672	0.509085159449727	8.07	5.18	12.46	0.0556995233312518	0.0575730135547339	0.0594465037782161	0.0566901477812866	0.0585969583118609	0.0605037688424351	0.0565865129739906	0.0584565515314351	0.0604231057094806	0.0388847448877953	10.0193900571845	0.00371961088301548	1.04742418492266	0.447589302309679	0.455496984944211	0.440255706215835	0.474079631195026	0.482132020596953	0.466611833924906	0.471764104575122	0.479761275552303	0.464760440739398	0.000797800263436274	0.000815999798356306	0.000814220108962401
188	0.493409446652229	0.24	0.0388848750956447	0.037390735073556	0.0403790151177334	0.297255492771044	0.493110486883837	0.476963362443355	0.509257611324319	7.97	5.15	12.26	0.0563526184257584	0.058260380769613	0.0601681431134676	0.0573951487112861	0.059338204890221	0.0612812610691558	0.0572784195886924	0.05932836597824	0.0612348560294776	0.0388848750956447	9.92944763042842	0.00716280719347037	1.04672124676816	0.447589302309679	0.455496984944211	0.440255706215835	0.474079631195026	0.482132020596953	0.466611833924906	0.471764104575122	0.479761275552303	0.464760440739398	0.000797800263436274	0.000815999798356306	0.000814220108962401
188	0.493409446652229	0.24	0.0389128953800316	0.0374504577256892	0.0403753330343739	0.306921856013407	0.499449599430201	0.483465578816009	0.515433620044393	8.08	5.28	12.51	0.0563912990679718	0.0582556710651902	0.0601200430624085	0.0573903799965923	0.0592877829495974	0.0611851859026026	0.0573972849061659	0.059275760455057	0.0611509781679814	0.0389128953800316	10.007021083367	-0.000805401200178557	1.04398247615984	0.447589302309679	0.455496984944211	0.440255706215835	0.474079631195026	0.482132020596953	0.466611833924906	0.471764104575122	0.479761275552303	0.464760440739398	0.000797800263436274	0.000815999798356306	0.000814220108962401
188	0.493409446652229	0.24	0.0389228602551063	0.0374630558567047	0.040382664653508	0.306294528968462	0.504304640006859	0.488141413019025	0.520467866994694	8.11	5.16	12.6	0.0567458571895684	0.0586248130534062	0.0605037689172441	0.0577397135270935	0.059651577735006	0.0615634419429185	0.0575862316286019	0.0594896560527558	0.0613468106418282	0.0389228602551063	10.045363008973	-0.00633435125602009	1.03890003126628	0.447589302309679	0.455496984944211	0.440255706215835	0.474079631195026	0.482132020596953	0.466611833924906	0.471764104575122	0.479761275552303	0.464760440739398	0.000797800263436274	0.000815999798356306	0.000814220108962401
188	0.493409446652229	0.24	0.0389304125568759	0.0374393325900037	0.0404214925237482	0.295858515219588	0.498220096118558	0.481850938211021	0.514589254026095	7.95	5.19	12.49	0.057096513157536	0.0590361624675809	0.0609758117776257	0.0581630476362293	0.0601389286310362	0.0621148096258432	0.0579845313426629	0.0600001207814784	0.061970877908621	0.0389304125568759	9.94787508154227	-0.000401312632740349	1.04157395477022	0.447589302309679	0.455496984944211	0.440255706215835	0.474079631195026	0.482132020596953	0.466611833924906	0.471764104575122	0.479761275552303	0.464760440739398	0.000797800263436274	0.000815999798356306	0.000814220108962401
188	0.493409446652229	0.24	0.038935474728693	0.037442848652676	0.0404281008047101	0.292666626470202	0.488595089848171	0.472418322481873	0.50477185721447	8.03	5.17	12.49	0.0554272715513291	0.0573252378980279	0.0592232042447267	0.0564290288007984	0.0583612977839763	0.0602935667671543	0.056285011291766	0.0582473165730575	0.0601743515377165	0.038935474728693	9.96950067170821	-0.00756917356343767	1.03508387235443	0.447589302309679	0.455496984944211	0.440255706215835	0.474079631195026	0.482132020596953	0.466611833924906	0.471764104575122	0.479761275552303	0.464760440739398	0.000797800263436274	0.000815999798356306	0.000814220108962401
188	0.493409446652229	0.24	0.0389439943545385	0.0374804440324072	0.0404075446766698	0.303867060176031	0.496292235041791	0.480294484211684	0.512289985871897	8	5.15	12.51	0.0565588388287382	0.0584427126614919	0.0603265864942455	0.0575937295749862	0.0595120737688184	0.0614304179626507	0.057519766097539	0.0593299703455784	0.0612417315845363	0.0389439943545385	10.0082646085069	-0.00144273872732504	1.0408626386967	0.447589302309679	0.455496984944211	0.440255706215835	0.474079631195026	0.482132020596953	0.466611833924906	0.471764104575122	0.479761275552303	0.464760440739398	0.000797800263436274	0.000815999798356306	0.000814220108962401
188	0.493409446652229	0.24	0.0389522598840165	0.0374744008545159	0.0404301189135171	0.302129391038121	0.499981444848717	0.483798333528112	0.516164556169322	8.04	5.27	12.55	0.0567325163187491	0.0586302256812206	0.060527935043692	0.057756042008291	0.0596879884258027	0.0616199348433143	0.0576749190580811	0.0596574701244264	0.0615916036340792	0.0389522598840165	10.0853176079542	0.00504703482707313	1.05336969990532	0.447589302309679	0.455496984944211	0.440255706215835	0.474079631195026	0.482132020596953	0.466611833924906	0.471764104575122	0.479761275552303	0.464760440739398	0.000797800263436274	0.000815999798356306	0.000814220108962401
188	0.493409446652229	0.24	0.0389694177234413	0.0374975578168222	0.0404412776300604	0.309634949112932	0.496154872664351	0.480376985704681	0.511932759624022	7.96	5.08	12.37	0.056872238303724	0.0587401957076018	0.0606081531114797	0.057931532316641	0.0598342820225862	0.0617370317285315	0.0577646758944239	0.0596494419774559	0.0616208329250782	0.0389694177234413	9.92379195708104	0.00319604039048488	1.04000717276082	0.447589302309679	0.455496984944211	0.440255706215835	0.474079631195026	0.482132020596953	0.466611833924906	0.471764104575122	0.479761275552303	0.464760440739398	0.000797800263436274	0.000815999798356306	0.000814220108962401
188	0.493409446652229	0.24	0.0389814621879316	0.0374883107332537	0.0404746136426095	0.304243130943262	0.504215740958092	0.487977015925911	0.520454465990273	7.96	5.17	12.34	0.057727208253433	0.0596482336933797	0.0615692591333264	0.0587996741434409	0.0607563887206335	0.0627131032978261	0.0587376694530309	0.0607139673596006	0.062652315815535	0.0389814621879316	9.89252499857072	0.000837812243487892	1.04122648111389	0.447589302309679	0.455496984944211	0.440255706215835	0.474079631195026	0.482132020596953	0.466611833924906	0.471764104575122	0.479761275552303	0.464760440739398	0.000797800263436274	0.000815999798356306	0.000814220108962401
188	0.493409446652229	0.24	0.0390339924643349	0.0375358879308252	0.0405320969978447	0.2984171099581	0.490114221559711	0.474109721703755	0.506118721415667	8.03	5.19	12.55	0.055642332564774	0.0575206482009053	0.0593989638370365	0.0566489886968713	0.0585612859773005	0.0604735832577297	0.0565170844954993	0.0584564824015529	0.0603542435649528	0.0390339924643349	10.0336477525915	0.00523050671190864	1.05025049133526	0.447589302309679	0.455496984944211	0.440255706215835	0.474079631195026	0.482132020596953	0.466611833924906	0.471764104575122	0.479761275552303	0.464760440739398	0.000797800263436274	0.000815999798356306	0.000814220108962401
188	0.493409446652229	0.24	0.0390355990940448	0.037546044943092	0.0405251532449976	0.29674397490103	0.490936457186458	0.474840817998161	0.507032096374754	7.96	5.2	12.49	0.0561829240529938	0.0580873518945445	0.0599917797360953	0.0572272969445324	0.0591671258059683	0.0611069546674043	0.057119687886575	0.0591064563479448	0.0610106955008403	0.0390355990940448	9.95246955046642	0.00582045182417564	1.04863344964005	0.447589302309679	0.455496984944211	0.440255706215835	0.474079631195026	0.482132020596953	0.466611833924906	0.471764104575122	0.479761275552303	0.464760440739398	0.000797800263436274	0.000815999798356306	0.000814220108962401
188	0.493409446652229	0.24	0.0390504199519172	0.0375790903241872	0.0405217495796472	0.309237480956737	0.498551214759043	0.48268237168224	0.514420057835846	7.97	5.14	12.25	0.0570454545096386	0.0589209018409828	0.0607963491723271	0.0581018543901356	0.0600120323122647	0.0619222102343938	0.0580321522901611	0.0599611513862327	0.0618769977976193	0.0390504199519172	9.91253184658737	0.00453089698158535	1.0418136323805	0.447589302309679	0.455496984944211	0.440255706215835	0.474079631195026	0.482132020596953	0.466611833924906	0.471764104575122	0.479761275552303	0.464760440739398	0.000797800263436274	0.000815999798356306	0.000814220108962401
188	0.493409446652229	0.24	0.039055709022182	0.0375622218373857	0.0405491962069784	0.29128171941446	0.493566644700269	0.477170445992243	0.509962843408296	7.92	5.16	12.3	0.0567207933979387	0.0586697938174756	0.0606187942370126	0.0577913557779734	0.0597771421167973	0.0617629284556212	0.0577373940485763	0.0597892774110317	0.0617310634993828	0.039055709022182	9.8689139310352	-0.00124907865916674	1.03716364387832	0.447589302309679	0.455496984944211	0.440255706215835	0.474079631195026	0.482132020596953	0.466611833924906	0.471764104575122	0.479761275552303	0.464760440739398	0.000797800263436274	0.000815999798356306	0.000814220108962401
188	0.493409446652229	0.24	0.0390635888402657	0.0375826779064262	0.0405444997741052	0.302755495135129	0.492214579034498	0.4763064841112	0.508122673957796	7.95	5.1	12.34	0.056451828883143	0.0583372557719719	0.0602226826608008	0.0575070782252538	0.0594277492421012	0.0613484202589486	0.0573460936858083	0.0593120474662099	0.0612260443079307	0.0390635888402657	9.90570698460273	-0.00393420531718639	1.03533755540409	0.447589302309679	0.455496984944211	0.440255706215835	0.474079631195026	0.482132020596953	0.466611833924906	0.471764104575122	0.479761275552303	0.464760440739398	0.000797800263436274	0.000815999798356306	0.000814220108962401
188	0.493409446652229	0.24	0.0390659825067041	0.0375877323284601	0.0405442326849482	0.314833763404454	0.505330479796201	0.489454154507597	0.521206805084806	8.03	5.16	12.45	0.0574757452969961	0.0593400744075705	0.0612044035181449	0.058517555360104	0.0604156774527147	0.0623137995453253	0.0583821237597635	0.0602775598643347	0.0621305272751215	0.0390659825067041	9.87944215684088	-0.00466066009704695	1.03230475876739	0.447589302309679	0.455496984944211	0.440255706215835	0.474079631195026	0.482132020596953	0.466611833924906	0.471764104575122	0.479761275552303	0.464760440739398	0.000797800263436274	0.000815999798356306	0.000814220108962401
188	0.493409446652229	0.24	0.039075250920424	0.0375994210138219	0.0405510808270261	0.302476737580286	0.49033565173772	0.474477812997227	0.506193490478213	8.05	5.2	12.44	0.0555475463642897	0.0574040378767392	0.0592605293891888	0.0565441044749421	0.0584339026191905	0.060323700763439	0.0564867754070293	0.0583711181549103	0.0602608322792178	0.039075250920424	9.99863698448594	0.00293084355520863	1.04598239837067	0.447589302309679	0.455496984944211	0.440255706215835	0.474079631195026	0.482132020596953	0.466611833924906	0.471764104575122	0.479761275552303	0.464760440739398	0.000797800263436274	0.000815999798356306	0.000814220108962401
188	0.493409446652229	0.24	0.0390765031827024	0.0375788293258366	0.0405741770395682	0.292530171282961	0.489921349007984	0.473695323227007	0.506147374788961	8.04	5.13	12.44	0.0555004256789078	0.0574015450139822	0.0593026643490566	0.0564988431083707	0.0584341623735611	0.0603694816387515	0.0562795975012706	0.0582856300138756	0.060179122183581	0.0390765031827024	9.93927495622402	0.00453744747967579	1.04692027353769	0.447589302309679	0.455496984944211	0.440255706215835	0.474079631195026	0.482132020596953	0.466611833924906	0.471764104575122	0.479761275552303	0.464760440739398	0.000797800263436274	0.000815999798356306	0.000814220108962401
188	0.493409446652229	0.24	0.039083265156759	0.0375823292539215	0.0405842010595965	0.292579722313221	0.493965924042338	0.477607901634339	0.510323946450337	8	5.18	12.71	0.0562571274223033	0.0581839283563638	0.0601107292904243	0.0572873938454335	0.0592494813004626	0.0612115687554916	0.0571032383238391	0.0590454341738222	0.0609934943728752	0.039083265156759	10.0247264679813	-0.00208053504311552	1.04380342938925	0.447589302309679	0.455496984944211	0.440255706215835	0.474079631195026	0.482132020596953	0.466611833924906	0.471764104575122	0.479761275552303	0.464760440739398	0.000797800263436274	0.000815999798356306	0.000814220108962401
188	0.493409446652229	0.24	0.0390851048539455	0.0375900535824244	0.0405801561254666	0.298742008383162	0.49246265513431	0.476393936962525	0.508531373306096	8.01	5.17	12.56	0.0560196762866817	0.057909214168009	0.0597987520493363	0.05703982804871	0.0589637755433523	0.0608877230379946	0.0569046927687397	0.058768039467327	0.0607007643075301	0.0390851048539455	10.0023495829809	0.00275752337068666	1.0485540687903	0.447589302309679	0.455496984944211	0.440255706215835	0.474079631195026	0.482132020596953	0.466611833924906	0.471764104575122	0.479761275552303	0.464760440739398	0.000797800263436274	0.000815999798356306	0.000814220108962401
188	0.493409446652229	0.24	0.0390868839407745	0.0375977457851369	0.040576022096412	0.295696242557855	0.490630224126931	0.474504153186991	0.506756295066871	8.03	5.18	12.55	0.0556951241130892	0.0575879284572115	0.0594807328013339	0.0567031313182608	0.0586301928877191	0.0605572544571774	0.0565694713146515	0.0584785892037858	0.0604228621890625	0.0390868839407745	10.0355003525929	-0.00744165319398006	1.03662553001258	0.447589302309679	0.455496984944211	0.440255706215835	0.474079631195026	0.482132020596953	0.466611833924906	0.471764104575122	0.479761275552303	0.464760440739398	0.000797800263436274	0.000815999798356306	0.000814220108962401
188	0.493409446652229	0.24	0.03908751047864	0.0376080987607423	0.0405669221965377	0.299434903651941	0.494134581531833	0.478037933301519	0.510231229762147	7.99	5.15	12.41	0.056382233046201	0.0582807538717687	0.0601792746973364	0.0574193496476005	0.0593527925995176	0.0612862355514346	0.057305445601571	0.0592381957794866	0.0611866898200048	0.03908751047864	9.91122424682376	-0.00556332925459411	1.03527143065546	0.447589302309679	0.455496984944211	0.440255706215835	0.474079631195026	0.482132020596953	0.466611833924906	0.471764104575122	0.479761275552303	0.464760440739398	0.000797800263436274	0.000815999798356306	0.000814220108962401
188	0.493409446652229	0.24	0.0390891970064143	0.0376219580831385	0.0405564359296901	0.301804082570943	0.500149437962617	0.483948392140433	0.516350483784801	8.07	5.16	12.68	0.0565043269712263	0.0583959112915372	0.0602874956118481	0.0575088454869726	0.059434057877481	0.0613592702679893	0.0572530792471069	0.0592290680127955	0.0611326297325732	0.0390891970064143	10.0988037687017	0.00844108236271675	1.05551770152183	0.447589302309679	0.455496984944211	0.440255706215835	0.474079631195026	0.482132020596953	0.466611833924906	0.471764104575122	0.479761275552303	0.464760440739398	0.000797800263436274	0.000815999798356306	0.000814220108962401
188	0.493409446652229	0.24	0.0391045463150411	0.0376423075192899	0.0405667851107923	0.309976193955029	0.505058696483853	0.489010475801104	0.521106917166603	8.03	5.16	12.68	0.0574245920686081	0.0593091376391793	0.0611936832097505	0.0584655326542566	0.0603842395466456	0.0623029464390346	0.0582439599437519	0.0600278709083795	0.0620904366579453	0.0391045463150411	10.0562112530436	-0.000385320000697773	1.04444046503649	0.447589302309679	0.455496984944211	0.440255706215835	0.474079631195026	0.482132020596953	0.466611833924906	0.471764104575122	0.479761275552303	0.464760440739398	0.000797800263436274	0.000815999798356306	0.000814220108962401
188	0.493409446652229	0.24	0.0391056485745593	0.0376358407485932	0.0405754564005255	0.305170231273367	0.496838516198174	0.48087235355781	0.512804678838539	8.08	5.22	12.33	0.0560988721561799	0.0579614947631144	0.0598241173700489	0.0570933801522102	0.0589890229074113	0.0608846656626123	0.057111604707279	0.0589996602660363	0.0609040784349894	0.0391056485745593	9.9952735943655	-0.00610435046363663	1.0378570890339	0.447589302309679	0.455496984944211	0.440255706215835	0.474079631195026	0.482132020596953	0.466611833924906	0.471764104575122	0.479761275552303	0.464760440739398	0.000797800263436274	0.000815999798356306	0.000814220108962401
188	0.493409446652229	0.24	0.0391193878008269	0.0376216899747804	0.0406170856268733	0.295155088745117	0.491702597061633	0.475520257248137	0.507884936875128	7.88	5.09	12.17	0.0568123762422894	0.0587457474582398	0.0606791186741902	0.0579025308188306	0.059873000878706	0.0618434709385815	0.057867914029839	0.0597718466070119	0.0618026438387005	0.0391193878008269	9.78241612883532	-0.00162269240532623	1.03229702552532	0.447589302309679	0.455496984944211	0.440255706215835	0.474079631195026	0.482132020596953	0.466611833924906	0.471764104575122	0.479761275552303	0.464760440739398	0.000797800263436274	0.000815999798356306	0.000814220108962401
188	0.493409446652229	0.24	0.0391238207107356	0.037634540530758	0.0406131008907132	0.291390403996387	0.48519930372268	0.469085308569566	0.501313298875795	8.04	5.22	12.46	0.0549992321411001	0.0568885630238968	0.0587778939066935	0.0559910026111773	0.0579144027437583	0.0598378028763394	0.0559639512895159	0.0578801732540223	0.0598166590061737	0.0391238207107356	9.99162003136596	0.00530947788817307	1.04994136392955	0.447589302309679	0.455496984944211	0.440255706215835	0.474079631195026	0.482132020596953	0.466611833924906	0.471764104575122	0.479761275552303	0.464760440739398	0.000797800263436274	0.000815999798356306	0.000814220108962401
188	0.493409446652229	0.24	0.0391297373378894	0.0376358105583392	0.0406236641174395	0.304118925241963	0.494755108374937	0.478816395611191	0.510693821138683	8.09	5.13	12.56	0.0557942791066004	0.0576515442226064	0.0595088093386123	0.0567794738831187	0.0586695339006844	0.0605595939182502	0.0565669382233865	0.058462865414685	0.0603436583880465	0.0391297373378894	9.98080769652572	-0.001519596050611	1.03967665326712	0.447589302309679	0.455496984944211	0.440255706215835	0.474079631195026	0.482132020596953	0.466611833924906	0.471764104575122	0.479761275552303	0.464760440739398	0.000797800263436274	0.000815999798356306	0.000814220108962401
188	0.493409446652229	0.24	0.0391327273436564	0.0376527930389395	0.0406126616483734	0.299983353976394	0.490820039032021	0.4748522399642	0.506787838099843	8	5.21	12.6	0.0559393163403267	0.0578203809918928	0.0597014456434589	0.0569641769611413	0.0588797044773386	0.0607952319935359	0.0568216637368097	0.0587690863274815	0.0606384584576212	0.0391327273436564	9.9997309280617	-0.00545705375544139	1.03780797142264	0.447589302309679	0.455496984944211	0.440255706215835	0.474079631195026	0.482132020596953	0.466611833924906	0.471764104575122	0.479761275552303	0.464760440739398	0.000797800263436274	0.000815999798356306	0.000814220108962401
188	0.493409446652229	0.24	0.0391539462966373	0.0376726378095024	0.0406352547837722	0.303358025079052	0.491474886200464	0.47561333805566	0.507336434345268	7.94	5.11	12.42	0.0564456424674235	0.0583280860490555	0.0602105296306875	0.0575054591340408	0.0594232472523734	0.061341035370706	0.0573328068458979	0.0592572658670177	0.0611701310680358	0.0391539462966373	9.85891687444268	-0.00537587909173723	1.03258428390257	0.447589302309679	0.455496984944211	0.440255706215835	0.474079631195026	0.482132020596953	0.466611833924906	0.471764104575122	0.479761275552303	0.464760440739398	0.000797800263436274	0.000815999798356306	0.000814220108962401
188	0.493409446652229	0.24	0.0391565817653516	0.0376691958359812	0.0406439676947221	0.297917583080195	0.482592652625415	0.466814946823449	0.498370358427381	7.85	5.05	12.17	0.0559957174074822	0.0578882959580131	0.0597808745085439	0.0570841313409945	0.0590134967916676	0.0609428622423408	0.0569797857481946	0.0588887128485832	0.0608011762216847	0.0391565817653516	9.73458535515247	-0.00450218013305816	1.02496802449474	0.447589302309679	0.455496984944211	0.440255706215835	0.474079631195026	0.482132020596953	0.466611833924906	0.471764104575122	0.479761275552303	0.464760440739398	0.000797800263436274	0.000815999798356306	0.000814220108962401
188	0.493409446652229	0.24	0.0391673036350746	0.0376835628915259	0.0406510443786233	0.300445967077565	0.495531021337712	0.479427700037029	0.511634342638395	7.99	5.14	12.49	0.0565355575246383	0.0584345096453902	0.0603334617661421	0.0575748459515162	0.0595087063503272	0.0614425667491381	0.057412276573359	0.0593692666853492	0.0612977777630036	0.0391673036350746	9.97368656220706	-0.00449478384200822	1.0369965923759	0.447589302309679	0.455496984944211	0.440255706215835	0.474079631195026	0.482132020596953	0.466611833924906	0.471764104575122	0.479761275552303	0.464760440739398	0.000797800263436274	0.000815999798356306	0.000814220108962401
188	0.493409446652229	0.24	0.039168391907883	0.0376864585019994	0.0406503253137666	0.303286491923304	0.49675887605208	0.480724082039464	0.512793670064696	8.08	5.2	12.43	0.0560953611258335	0.0579664501648931	0.0598375392039527	0.0570906414238256	0.0589949285387865	0.0608992156537474	0.0570487727662452	0.0589166507118012	0.0608369049031254	0.039168391907883	9.96916157842987	-0.00448305426770688	1.037721597343	0.447589302309679	0.455496984944211	0.440255706215835	0.474079631195026	0.482132020596953	0.466611833924906	0.471764104575122	0.479761275552303	0.464760440739398	0.000797800263436274	0.000815999798356306	0.000814220108962401
188	0.493409446652229	0.24	0.039169198448926	0.0376885626985368	0.0406498341993152	0.30859188662179	0.505024878352127	0.488925655039387	0.521124101664867	8.13	5.17	12.43	0.0567175568291344	0.0585851385437239	0.0604527202583133	0.0577037307770572	0.0596037849840372	0.0615038391910173	0.0575689688566768	0.0594979667675943	0.0613680528732985	0.039169198448926	10.0538169355764	-0.00471488748221455	1.04241561493309	0.447589302309679	0.455496984944211	0.440255706215835	0.474079631195026	0.482132020596953	0.466611833924906	0.471764104575122	0.479761275552303	0.464760440739398	0.000797800263436274	0.000815999798356306	0.000814220108962401
188	0.493409446652229	0.24	0.0391801516595998	0.0376971102704485	0.0406631930487511	0.301408667271923	0.491319780239168	0.475389803376283	0.507249757102054	8.01	5.19	12.47	0.0559221373490858	0.0577960487114397	0.0596699600737937	0.0569417669849178	0.0588498454168895	0.0607579238488612	0.0568290532095945	0.0587746165221905	0.0606421412101714	0.0391801516595998	9.96450338497919	0.00789010581806092	1.05038047545127	0.447589302309679	0.455496984944211	0.440255706215835	0.474079631195026	0.482132020596953	0.466611833924906	0.471764104575122	0.479761275552303	0.464760440739398	0.000797800263436274	0.000815999798356306	0.000814220108962401
188	0.493409446652229	0.24	0.0391975072139638	0.0377060493448905	0.0406889650830372	0.293949886170321	0.487528931449275	0.471437351899739	0.503620510998811	8	5.14	12.4	0.0555057119478269	0.0574002894047528	0.0592948668616787	0.0565207142847348	0.0584499368345484	0.0603791593843621	0.0563797020393396	0.0583604794934401	0.060284487226454	0.0391975072139638	9.92195123636121	-0.00619406800449097	1.0336215749565	0.447589302309679	0.455496984944211	0.440255706215835	0.474079631195026	0.482132020596953	0.466611833924906	0.471764104575122	0.479761275552303	0.464760440739398	0.000797800263436274	0.000815999798356306	0.000814220108962401
188	0.493409446652229	0.24	0.0391999182701755	0.0377054342339574	0.0406944023063937	0.301675912377674	0.498143968957001	0.482002976356614	0.514284961557388	8.09	5.2	12.65	0.0561654982908034	0.0580463308515512	0.059927163412299	0.0571572419674768	0.0590712853757336	0.0609853287839904	0.0570133979738783	0.0588820785425895	0.0608227060203063	0.0391999182701755	10.0174386096467	-0.00929065739846901	1.03556370479851	0.447589302309679	0.455496984944211	0.440255706215835	0.474079631195026	0.482132020596953	0.466611833924906	0.471764104575122	0.479761275552303	0.464760440739398	0.000797800263436274	0.000815999798356306	0.000814220108962401
188	0.493409446652229	0.24	0.0392045320854084	0.0377176367317791	0.0406914274390377	0.298399893909906	0.493521040701542	0.477404629793729	0.509637451609355	8.04	5.17	12.4	0.0559964090520819	0.0578867575768443	0.0597771061016067	0.0570074852940451	0.0589319661232672	0.0608564469524894	0.0569511893118035	0.0588807431342615	0.0607456014055395	0.0392045320854084	9.96103336030666	-0.000744669636293487	1.04131712988711	0.447589302309679	0.455496984944211	0.440255706215835	0.474079631195026	0.482132020596953	0.466611833924906	0.471764104575122	0.479761275552303	0.464760440739398	0.000797800263436274	0.000815999798356306	0.000814220108962401
188	0.493409446652229	0.24	0.0392070307334387	0.0377252799774228	0.0406887814894546	0.308536897775717	0.502730375776195	0.486702231408186	0.518758520144204	8.12	5.2	12.37	0.0565153866410101	0.0583765590738446	0.060237731506679	0.0575014026595336	0.0593950467065794	0.0612886907536252	0.0574569543110554	0.0593988478532992	0.0612339276073272	0.0392070307334387	9.98024918627782	0.00141029525337654	1.04464644741471	0.447589302309679	0.455496984944211	0.440255706215835	0.474079631195026	0.482132020596953	0.466611833924906	0.471764104575122	0.479761275552303	0.464760440739398	0.000797800263436274	0.000815999798356306	0.000814220108962401
188	0.493409446652229	0.24	0.0392093708098132	0.0377362215035844	0.0406825201160419	0.305122000062395	0.492368480198905	0.476544164789526	0.508192795608283	8.03	5.19	12.42	0.0559009964028262	0.0577572671624684	0.0596135379221105	0.0569106855637803	0.0588004844639997	0.0606902833642192	0.0568777955741099	0.0587170494673215	0.0606202919403357	0.0392093708098132	9.96266454362902	0.00209954508293522	1.04436299338756	0.447589302309679	0.455496984944211	0.440255706215835	0.474079631195026	0.482132020596953	0.466611833924906	0.471764104575122	0.479761275552303	0.464760440739398	0.000797800263436274	0.000815999798356306	0.000814220108962401
188	0.493409446652229	0.24	0.0392116285273043	0.0377335504561957	0.040689706598413	0.301541089526572	0.493516614965169	0.477520440672226	0.509512789258111	8.11	5.23	12.66	0.0555419160897744	0.0574024818261548	0.0592630475625352	0.0565165403778789	0.0584097544757844	0.0603029685736898	0.0563712630954571	0.0582570108471188	0.0601747911068164	0.0392116285273043	10.0671272908094	-0.000626677356173924	1.04595421987454	0.447589302309679	0.455496984944211	0.440255706215835	0.474079631195026	0.482132020596953	0.466611833924906	0.471764104575122	0.479761275552303	0.464760440739398	0.000797800263436274	0.000815999798356306	0.000814220108962401
188	0.493409446652229	0.24	0.0392156804903575	0.037709380156204	0.0407219808245109	0.295325944004586	0.489506404251983	0.473402955826231	0.505609852677735	7.94	5.21	12.37	0.0561296252540382	0.0580389511556005	0.0599482770571628	0.0571802017627752	0.0591252644598466	0.061070327156918	0.0571945173636779	0.0591331647368965	0.0610417658011555	0.0392156804903575	9.90181635165919	-0.00432720988373262	1.03618283790274	0.447589302309679	0.455496984944211	0.440255706215835	0.474079631195026	0.482132020596953	0.466611833924906	0.471764104575122	0.479761275552303	0.464760440739398	0.000797800263436274	0.000815999798356306	0.000814220108962401
188	0.493409446652229	0.24	0.0392163925685126	0.0377229456338198	0.0407098395032054	0.298458689827448	0.498216138718122	0.481948689111313	0.51448358832493	7.98	5.16	12.3	0.0568968746760202	0.0588173426895005	0.0607378107029808	0.0579467302881713	0.0599026345911383	0.0618585388941053	0.0579179608273988	0.059842230207414	0.0618300647538121	0.0392163925685126	9.89589730801319	-0.0145062935564698	1.02440469733659	0.447589302309679	0.455496984944211	0.440255706215835	0.474079631195026	0.482132020596953	0.466611833924906	0.471764104575122	0.479761275552303	0.464760440739398	0.000797800263436274	0.000815999798356306	0.000814220108962401
188	0.493409446652229	0.24	0.0392179825900679	0.0377173894782033	0.0407185757019325	0.299873157099403	0.492250313711548	0.476231780799216	0.50826884662388	7.99	5.16	12.55	0.056146931887302	0.0580354901747264	0.0599240484621508	0.0571783568044222	0.0591016081019472	0.0610248593994721	0.0570451470691297	0.0589376716282486	0.0608403680253757	0.0392179825900679	9.92411415859822	0.00132619876880426	1.04301410379557	0.447589302309679	0.455496984944211	0.440255706215835	0.474079631195026	0.482132020596953	0.466611833924906	0.471764104575122	0.479761275552303	0.464760440739398	0.000797800263436274	0.000815999798356306	0.000814220108962401
188	0.493409446652229	0.24	0.039222415458229	0.0377293742008808	0.0407154567155772	0.300688573669643	0.498903596509328	0.482700028649009	0.515107164369647	7.96	5.15	12.38	0.0571061182243702	0.0590230910997971	0.0609400639752241	0.058167240312393	0.0601198335788306	0.0620724268452683	0.0580604177799613	0.0599864149877248	0.0619434096736939	0.039222415458229	9.90469844048727	0.00303855878950218	1.04149031960029	0.447589302309679	0.455496984944211	0.440255706215835	0.474079631195026	0.482132020596953	0.466611833924906	0.471764104575122	0.479761275552303	0.464760440739398	0.000797800263436274	0.000815999798356306	0.000814220108962401
188	0.493409446652229	0.24	0.0392332642914059	0.0377406238873871	0.0407259046954247	0.293679376223625	0.482509757349324	0.466573457701695	0.498446056996952	7.93	5.07	12.4	0.0554099514125696	0.0573025356875539	0.0591951199625381	0.0564526145072453	0.0583808120200467	0.0603090095328481	0.0562355759434354	0.0581757558370099	0.0601373586472618	0.0392332642914059	9.87533263135849	0.000859034670459582	1.03661156850382	0.447589302309679	0.455496984944211	0.440255706215835	0.474079631195026	0.482132020596953	0.466611833924906	0.471764104575122	0.479761275552303	0.464760440739398	0.000797800263436274	0.000815999798356306	0.000814220108962401
188	0.493409446652229	0.24	0.0392437078922382	0.037746153282447	0.0407412625020294	0.304432146509254	0.493687767861726	0.477795201596435	0.509580334127017	8.08	5.18	12.52	0.0557540318412144	0.0576085390498114	0.0594630462584084	0.0567432826738624	0.0586306946382173	0.0605181066025723	0.0565918776386072	0.058501982080338	0.0603569035586358	0.0392437078922382	9.99469211764716	-0.00363981958988006	1.03987290741973	0.447589302309679	0.455496984944211	0.440255706215835	0.474079631195026	0.482132020596953	0.466611833924906	0.471764104575122	0.479761275552303	0.464760440739398	0.000797800263436274	0.000815999798356306	0.000814220108962401
188	0.493409446652229	0.24	0.0392464748921723	0.0377461798826884	0.0407467699016562	0.291082150246614	0.48178290599034	0.465770421456584	0.497795390524097	8	5.09	12.33	0.0548292228821054	0.0567141688618265	0.0585991148415476	0.0558312874979206	0.0577506829476453	0.0596700783973701	0.0556967445004858	0.0576321590456274	0.0595477156137967	0.0392464748921723	9.8910197327853	-0.00498517824319838	1.03308529648421	0.447589302309679	0.455496984944211	0.440255706215835	0.474079631195026	0.482132020596953	0.466611833924906	0.471764104575122	0.479761275552303	0.464760440739398	0.000797800263436274	0.000815999798356306	0.000814220108962401
188	0.493409446652229	0.24	0.0392525337179698	0.037748602921433	0.0407564645145065	0.295540318413189	0.492155700113366	0.475973432093316	0.508337968133415	8.1	5.26	12.55	0.0554226940305695	0.0573069691365381	0.0591912442425066	0.0563988930355504	0.0583163572081231	0.0602338213806957	0.0563844785812764	0.058294755234548	0.0602257254277104	0.0392525337179698	10.0237844261794	-0.00381295630636746	1.04384589609157	0.447589302309679	0.455496984944211	0.440255706215835	0.474079631195026	0.482132020596953	0.466611833924906	0.471764104575122	0.479761275552303	0.464760440739398	0.000797800263436274	0.000815999798356306	0.000814220108962401
188	0.493409446652229	0.24	0.0392525448929322	0.0377706618214662	0.0407344279643981	0.305490933899408	0.499137300606641	0.483109387087972	0.515165214125311	7.98	5.16	12.59	0.0570030436592209	0.0588942092595792	0.0607853748599375	0.0580529677546798	0.0599789662377205	0.0619049647207611	0.0578943693482869	0.0598096875024566	0.0616954354056262	0.0392525448929322	10.0064914406577	-0.00458980766952711	1.03826567637866	0.447589302309679	0.455496984944211	0.440255706215835	0.474079631195026	0.482132020596953	0.466611833924906	0.471764104575122	0.479761275552303	0.464760440739398	0.000797800263436274	0.000815999798356306	0.000814220108962401
188	0.493409446652229	0.24	0.0392553853088516	0.0377629934963753	0.0407477771213279	0.304478076368257	0.502379802553605	0.486209180110387	0.518550424996823	8.12	5.16	12.48	0.0564566356948624	0.0583343027105873	0.0602119697263122	0.0574415364748241	0.0593519598828762	0.0612623832909283	0.0573305905608775	0.0592556556264753	0.0611501904954992	0.0392553853088516	9.96443332570948	0.000500437332745797	1.04288357110776	0.447589302309679	0.455496984944211	0.440255706215835	0.474079631195026	0.482132020596953	0.466611833924906	0.471764104575122	0.479761275552303	0.464760440739398	0.000797800263436274	0.000815999798356306	0.000814220108962401
188	0.493409446652229	0.24	0.0392587542686653	0.0377630974463824	0.0407544110909481	0.296926307131641	0.492814801508703	0.476664635283867	0.508964967733538	8.06	5.21	12.67	0.0557476322896772	0.0576364519366039	0.0595252715835306	0.0567443861351008	0.0586669774090735	0.0605895686830462	0.0565550377617002	0.0584950896336437	0.0603905198112555	0.0392587542686653	9.98802177052196	-0.000770815476395704	1.04436243275666	0.447589302309679	0.455496984944211	0.440255706215835	0.474079631195026	0.482132020596953	0.466611833924906	0.471764104575122	0.479761275552303	0.464760440739398	0.000797800263436274	0.000815999798356306	0.000814220108962401
188	0.493409446652229	0.24	0.0392607561416116	0.0377617734021789	0.0407597388810443	0.304062078174671	0.507328253065204	0.490982296599257	0.523674209531152	8.04	5.23	12.25	0.0575409386202281	0.0594566119229332	0.0613722852256382	0.0585769811835385	0.0605271467821044	0.0624773123806703	0.0586469942640746	0.0605783833578583	0.0625275592769481	0.0392607561416116	9.92433800505951	0.00680429173665563	1.04940616724098	0.447589302309679	0.455496984944211	0.440255706215835	0.474079631195026	0.482132020596953	0.466611833924906	0.471764104575122	0.479761275552303	0.464760440739398	0.000797800263436274	0.000815999798356306	0.000814220108962401
188	0.493409446652229	0.24	0.0392670543458891	0.0377827660201277	0.0407513426716506	0.309018829188603	0.500408612414724	0.484472492881086	0.516344731948362	8.06	5.18	12.51	0.0566415152511767	0.058504667382356	0.0603678195135353	0.0576530823323483	0.0595495087033631	0.0614459350743779	0.0575429162480075	0.0594755221431114	0.0613320330557656	0.0392670543458891	9.99263040940203	-0.0135609460354366	1.03069578219322	0.447589302309679	0.455496984944211	0.440255706215835	0.474079631195026	0.482132020596953	0.466611833924906	0.471764104575122	0.479761275552303	0.464760440739398	0.000797800263436274	0.000815999798356306	0.000814220108962401
188	0.493409446652229	0.24	0.0392702042744575	0.0377856043707265	0.0407548041781884	0.298131221319213	0.492351610682511	0.476263065914831	0.508440155450191	7.97	5.13	12.31	0.0563169928402807	0.0582194256034671	0.0601218583666535	0.0573617570645397	0.0592994827933088	0.0612372085220779	0.0573013335154626	0.0592244073506435	0.0611389891492131	0.0392702042744575	9.91021924535853	0.0033407542458603	1.0417914570204	0.447589302309679	0.455496984944211	0.440255706215835	0.474079631195026	0.482132020596953	0.466611833924906	0.471764104575122	0.479761275552303	0.464760440739398	0.000797800263436274	0.000815999798356306	0.000814220108962401
188	0.493409446652229	0.24	0.0392714544041823	0.0377713096271724	0.0407715991811923	0.303345270273376	0.502396776497161	0.486182252898684	0.518611300095637	7.95	5.11	12.32	0.0576127282394483	0.0595341536638474	0.0614555790882464	0.0586890887539774	0.0606464115663606	0.0626037343787438	0.0585794468364496	0.0605072970635774	0.0624624269064327	0.0392714544041823	9.86575584935551	-0.00168159387355007	1.03685389568204	0.447589302309679	0.455496984944211	0.440255706215835	0.474079631195026	0.482132020596953	0.466611833924906	0.471764104575122	0.479761275552303	0.464760440739398	0.000797800263436274	0.000815999798356306	0.000814220108962401
188	0.493409446652229	0.24	0.0392726125606877	0.0377714909988329	0.0407737341225425	0.299041457716297	0.486222769930805	0.470368986298562	0.502076553563047	7.99	5.12	12.34	0.0554505509038879	0.0573195113624349	0.059188471820982	0.0564688669636264	0.0583721497583619	0.0602754325530974	0.0563509000037586	0.0582751342053924	0.0601323329690785	0.0392726125606877	9.88962394885093	-0.00628371406372082	1.03138850240343	0.447589302309679	0.455496984944211	0.440255706215835	0.474079631195026	0.482132020596953	0.466611833924906	0.471764104575122	0.479761275552303	0.464760440739398	0.000797800263436274	0.000815999798356306	0.000814220108962401
188	0.493409446652229	0.24	0.0392749300356473	0.0377769282264122	0.0407729318448824	0.297114761572217	0.489303607285896	0.473275742057157	0.505331472514636	7.91	5.13	12.29	0.0563578298527193	0.0582664332760372	0.0601750366993551	0.0574277283219307	0.0593725647209731	0.0613174011200155	0.0573244227358374	0.0592693766668588	0.061217262955722	0.0392749300356473	9.91384188557247	0.00441921822758949	1.04392503185951	0.447589302309679	0.455496984944211	0.440255706215835	0.474079631195026	0.482132020596953	0.466611833924906	0.471764104575122	0.479761275552303	0.464760440739398	0.000797800263436274	0.000815999798356306	0.000814220108962401
188	0.493409446652229	0.24	0.0392776458533503	0.0377890571860467	0.040766234520654	0.302918800503704	0.496069021242357	0.480042552331081	0.512095490153633	7.99	5.17	12.26	0.0566074346387364	0.0584973031243099	0.0603871716098834	0.057648005920289	0.059572614416332	0.061497222912375	0.0576436224572551	0.0595567953625049	0.0615021640570763	0.0392776458533503	9.90326868107502	0.00805376762713907	1.04660161900816	0.447589302309679	0.455496984944211	0.440255706215835	0.474079631195026	0.482132020596953	0.466611833924906	0.471764104575122	0.479761275552303	0.464760440739398	0.000797800263436274	0.000815999798356306	0.000814220108962401
188	0.493409446652229	0.24	0.0392816857615059	0.0378005100159652	0.0407628615070466	0.295356569943967	0.488528226209399	0.472458139690356	0.504598312728442	7.99	5.18	12.43	0.0557402893487704	0.0576362272048063	0.0595321650608422	0.0567665880329234	0.058697434185088	0.0606282803372526	0.0567057606934669	0.0585835723635092	0.0605166972164004	0.0392816857615059	9.99742440189245	-0.00929212620111562	1.03328660447014	0.447589302309679	0.455496984944211	0.440255706215835	0.474079631195026	0.482132020596953	0.466611833924906	0.471764104575122	0.479761275552303	0.464760440739398	0.000797800263436274	0.000815999798356306	0.000814220108962401
188	0.493409446652229	0.24	0.0392822829205749	0.0377789753418038	0.040785590499346	0.294962435305168	0.48958797620224	0.473467766590686	0.505708185813794	8.03	5.15	12.5	0.0555675335836189	0.057459447568419	0.0593513615532191	0.0565728694985703	0.058499012266875	0.0604251550351797	0.0564930174892653	0.0583462500742824	0.0602959909128912	0.0392822829205749	9.93513305323353	-0.0024312408992801	1.03925844213681	0.447589302309679	0.455496984944211	0.440255706215835	0.474079631195026	0.482132020596953	0.466611833924906	0.471764104575122	0.479761275552303	0.464760440739398	0.000797800263436274	0.000815999798356306	0.000814220108962401
188	0.493409446652229	0.24	0.0392836271860164	0.0377787492897362	0.0407885050822966	0.296334517784954	0.492197817908355	0.476044979272377	0.508350656544334	8.09	5.27	12.72	0.055495085173039	0.0573781071455848	0.0592611291181306	0.0564764328355096	0.0583927532380943	0.0603090736406791	0.0563858233840621	0.0582530341040608	0.0601626344349712	0.0392836271860164	10.0608710696987	-0.00680440759210275	1.04179269953808	0.447589302309679	0.455496984944211	0.440255706215835	0.474079631195026	0.482132020596953	0.466611833924906	0.471764104575122	0.479761275552303	0.464760440739398	0.000797800263436274	0.000815999798356306	0.000814220108962401
188	0.493409446652229	0.24	0.0392956651397391	0.0378040286730641	0.040787301606414	0.302081562039726	0.492007534436136	0.476080711638704	0.507934357233568	7.93	5.1	12.4	0.0565480063907996	0.0584397656142184	0.0603315248376373	0.057612638651349	0.0595400141241635	0.061467389596978	0.0574321505323638	0.0593573223648717	0.0613003667004362	0.0392956651397391	9.8684527893893	0.00425133262826331	1.04091169722439	0.447589302309679	0.455496984944211	0.440255706215835	0.474079631195026	0.482132020596953	0.466611833924906	0.471764104575122	0.479761275552303	0.464760440739398	0.000797800263436274	0.000815999798356306	0.000814220108962401
188	0.493409446652229	0.24	0.0392990489176908	0.0378120830886687	0.0407860147467129	0.302198461031021	0.491424501167078	0.475520960979336	0.50732804135482	8.07	5.18	12.59	0.0555225252200519	0.0573794459104532	0.0592363666008544	0.056509720325596	0.0583996572199556	0.0602895941143152	0.0563384460840099	0.0582669002801381	0.0601227424594981	0.0392990489176908	10.0168710901157	0.0101763174062937	1.05382859130577	0.447589302309679	0.455496984944211	0.440255706215835	0.474079631195026	0.482132020596953	0.466611833924906	0.471764104575122	0.479761275552303	0.464760440739398	0.000797800263436274	0.000815999798356306	0.000814220108962401
188	0.493409446652229	0.24	0.0393290481044123	0.0378243765131354	0.0408337196956891	0.302625961528928	0.499209416506954	0.483070300871269	0.51534853214264	8.04	5.2	12.37	0.0566364402553918	0.0585286328758588	0.0604208254963257	0.0576575813650251	0.0595838897537746	0.0615101981425242	0.0576084841729424	0.0595817159266516	0.0614811425592734	0.0393290481044123	9.90896464475198	0.000824035641923115	1.04169017768214	0.447589302309679	0.455496984944211	0.440255706215835	0.474079631195026	0.482132020596953	0.466611833924906	0.471764104575122	0.479761275552303	0.464760440739398	0.000797800263436274	0.000815999798356306	0.000814220108962401
188	0.493409446652229	0.24	0.0393474189293949	0.0378549485391405	0.0408398893196493	0.299849107422995	0.491939345972907	0.475930015469073	0.507948676476741	7.9	5.05	12.41	0.0567225900637803	0.0586306241483075	0.0605386582328347	0.0578024284068319	0.0597467860859271	0.0616911437650223	0.0575998236242867	0.0594818339814081	0.0614515614732907	0.0393474189293949	9.86272884995659	-0.0096842389774484	1.02594410295474	0.447589302309679	0.455496984944211	0.440255706215835	0.474079631195026	0.482132020596953	0.466611833924906	0.471764104575122	0.479761275552303	0.464760440739398	0.000797800263436274	0.000815999798356306	0.000814220108962401
188	0.493409446652229	0.24	0.0393551477443868	0.0378562528770855	0.040854042611688	0.299031098959927	0.487873446304675	0.471965447636393	0.503781444972958	8.08	5.24	12.52	0.055045092146291	0.0569004340085904	0.0587557758708898	0.0560200299155639	0.0579082328883809	0.0597964358611979	0.055988531500043	0.0578373578678338	0.059715293879708	0.0393551477443868	9.98377580155254	0.00480561548756567	1.04816164224334	0.447589302309679	0.455496984944211	0.440255706215835	0.474079631195026	0.482132020596953	0.466611833924906	0.471764104575122	0.479761275552303	0.464760440739398	0.000797800263436274	0.000815999798356306	0.000814220108962401
188	0.493409446652229	0.24	0.0393560946359379	0.0378480506310751	0.0408641386408006	0.288965852743836	0.48653583206671	0.470282067496668	0.502789596636751	8.15	5.19	12.55	0.0544424718863613	0.0563240982161985	0.0582057245460357	0.0553823446091993	0.0572964545717723	0.0592105645343454	0.0552865899872898	0.0571402515718449	0.059096830245744	0.0393560946359379	10.0304372782613	0.000538166906850262	1.04764620652279	0.447589302309679	0.455496984944211	0.440255706215835	0.474079631195026	0.482132020596953	0.466611833924906	0.471764104575122	0.479761275552303	0.464760440739398	0.000797800263436274	0.000815999798356306	0.000814220108962401
188	0.493409446652229	0.24	0.039361506765197	0.0378527314070417	0.0408702821233522	0.299930965203119	0.497839325976874	0.481641148630021	0.514037503323727	8.05	5.23	12.48	0.0564148971752789	0.0583121987493843	0.0602095003234896	0.0574287624818152	0.0593601615787087	0.0612915606756021	0.0573751738295443	0.0593068264223802	0.0612256168622594	0.039361506765197	9.96746931653944	0.0045897955348718	1.04799432884098	0.447589302309679	0.455496984944211	0.440255706215835	0.474079631195026	0.482132020596953	0.466611833924906	0.471764104575122	0.479761275552303	0.464760440739398	0.000797800263436274	0.000815999798356306	0.000814220108962401
188	0.493409446652229	0.24	0.0393624071597937	0.0378774885415017	0.0408473257780857	0.298938998380465	0.494138503442993	0.478022680756875	0.510254326129111	8.07	5.25	12.44	0.0558279151364322	0.0577100701418178	0.0595922251472033	0.0568213450620754	0.05873699207773	0.0606526390933846	0.0568652894115077	0.0587374610837269	0.0606061664702588	0.0393624071597937	10.0025309781887	0.00300764304717082	1.04936499469374	0.447589302309679	0.455496984944211	0.440255706215835	0.474079631195026	0.482132020596953	0.466611833924906	0.471764104575122	0.479761275552303	0.464760440739398	0.000797800263436274	0.000815999798356306	0.000814220108962401
188	0.493409446652229	0.24	0.0393625380365601	0.0378765208912451	0.0408485551818751	0.30458850622077	0.497774856073135	0.481756634379598	0.513793077766673	8.08	5.18	12.42	0.0562328884286579	0.0581026102114792	0.0599723319943004	0.0572316406253639	0.059134570532292	0.06103750043922	0.0571261287481319	0.0590308706468306	0.060967526966307	0.0393625380365601	9.89359358163955	-0.00511178430183864	1.03510523696598	0.447589302309679	0.455496984944211	0.440255706215835	0.474079631195026	0.482132020596953	0.466611833924906	0.471764104575122	0.479761275552303	0.464760440739398	0.000797800263436274	0.000815999798356306	0.000814220108962401
188	0.493409446652229	0.24	0.0393663452677934	0.0378600645431467	0.0408726259924401	0.297732986592808	0.491609285606298	0.475529698120203	0.507688873092393	8.08	5.16	12.39	0.0555166134491844	0.0573938552837464	0.0592710971183084	0.0565032835971028	0.0584138887505617	0.0603244939040207	0.0564073444418683	0.0583021949029035	0.0602237258173859	0.0393663452677934	9.92475061743592	0.00142346685235453	1.04219305634578	0.447589302309679	0.455496984944211	0.440255706215835	0.474079631195026	0.482132020596953	0.466611833924906	0.471764104575122	0.479761275552303	0.464760440739398	0.000797800263436274	0.000815999798356306	0.000814220108962401
188	0.493409446652229	0.24	0.0393726004912912	0.0378888397796431	0.0408563612029393	0.29837987249349	0.487566958430026	0.471644222522004	0.503489694338049	7.93	5.2	12.3	0.056039348829887	0.0579312404491768	0.0598231320684665	0.0570955341856434	0.0590230826829072	0.060950631180171	0.0570665075523722	0.0590150429649591	0.0609697914465115	0.0393726004912912	9.89257012069653	0.000394274003814667	1.04010175529806	0.447589302309679	0.455496984944211	0.440255706215835	0.474079631195026	0.482132020596953	0.466611833924906	0.471764104575122	0.479761275552303	0.464760440739398	0.000797800263436274	0.000815999798356306	0.000814220108962401
188	0.493409446652229	0.24	0.039373158263977	0.0378762963897058	0.0408700201382482	0.300026382850851	0.49585715427382	0.479727135826293	0.511987172721346	8.14	5.17	12.56	0.0556177682777777	0.0574878222341494	0.059357876190521	0.0565828527930156	0.0584853560937576	0.0603878593944995	0.0564402825166327	0.0583391892070166	0.060184098114402	0.039373158263977	10.0022428791402	0.000185716052872865	1.0448915762054	0.447589302309679	0.455496984944211	0.440255706215835	0.474079631195026	0.482132020596953	0.466611833924906	0.471764104575122	0.479761275552303	0.464760440739398	0.000797800263436274	0.000815999798356306	0.000814220108962401
188	0.493409446652229	0.24	0.0393769991077298	0.0378822682001851	0.0408717300152746	0.301099959483584	0.495709797598699	0.479625694254454	0.511793900942943	7.98	5.11	12.51	0.0566091642636758	0.0585075355543623	0.0604059068450489	0.0576528857387772	0.0595862579150903	0.0615196300914033	0.057480223045158	0.0594228332807707	0.0612655465030002	0.0393769991077298	9.96171571767468	-0.00408244752023336	1.03620729511418	0.447589302309679	0.455496984944211	0.440255706215835	0.474079631195026	0.482132020596953	0.466611833924906	0.471764104575122	0.479761275552303	0.464760440739398	0.000797800263436274	0.000815999798356306	0.000814220108962401
188	0.493409446652229	0.24	0.0393812832258226	0.0379047904913859	0.0408577759602593	0.309876392885736	0.502230498881913	0.486268420237324	0.518192577526502	8.15	5.16	12.54	0.056253676218694	0.0581002398993291	0.0599468035799642	0.0572224499620927	0.0591008142738965	0.0609791785857003	0.0570321084127214	0.0589166272565307	0.0608015170808358	0.0393812832258226	9.98138528069671	-0.00222159630239857	1.040594155283	0.447589302309679	0.455496984944211	0.440255706215835	0.474079631195026	0.482132020596953	0.466611833924906	0.471764104575122	0.479761275552303	0.464760440739398	0.000797800263436274	0.000815999798356306	0.000814220108962401
188	0.493409446652229	0.24	0.0393827797227838	0.0378750504812641	0.0408905089643035	0.299600565826407	0.490800857848483	0.474819117898836	0.50678259779813	8.06	5.15	12.61	0.0555447802760607	0.0574143390205791	0.0592838977650974	0.0565386955012582	0.058441708026516	0.0603447205517739	0.0563614484053689	0.0582182416706927	0.0601421949278119	0.0393827797227838	9.9658364424555	0.00341055522095493	1.04442895562496	0.447589302309679	0.455496984944211	0.440255706215835	0.474079631195026	0.482132020596953	0.466611833924906	0.471764104575122	0.479761275552303	0.464760440739398	0.000797800263436274	0.000815999798356306	0.000814220108962401
188	0.493409446652229	0.24	0.0393853673900468	0.0378740207930522	0.0408967139870414	0.298286727262024	0.490315298362619	0.474299245528997	0.50633135119624	7.96	5.11	12.41	0.0561236058370968	0.0580187778087446	0.0599139497803925	0.057167168612606	0.0590975794270421	0.0610279902414781	0.0570176595456361	0.0589712367525885	0.0608577790427448	0.0393853673900468	9.88752510876786	0.00604038972904208	1.0442663682107	0.447589302309679	0.455496984944211	0.440255706215835	0.474079631195026	0.482132020596953	0.466611833924906	0.471764104575122	0.479761275552303	0.464760440739398	0.000797800263436274	0.000815999798356306	0.000814220108962401
188	0.493409446652229	0.24	0.0393904923511512	0.0378818938586802	0.0408990908436223	0.300981715794362	0.500747737962607	0.484495604689249	0.516999871235964	8.04	5.18	12.44	0.0567751689280855	0.058679660120794	0.0605841513135024	0.057797085560831	0.0597358563737236	0.0616746271866162	0.0577377582274492	0.0596057283499248	0.0616045112481743	0.0393904923511512	9.90746130663651	0.000452902342125037	1.04105823636799	0.447589302309679	0.455496984944211	0.440255706215835	0.474079631195026	0.482132020596953	0.466611833924906	0.471764104575122	0.479761275552303	0.464760440739398	0.000797800263436274	0.000815999798356306	0.000814220108962401
188	0.493409446652229	0.24	0.0394100425173507	0.0379285456794727	0.0408915393552286	0.297949059482571	0.499604637022894	0.483271976631947	0.515937297413841	8.05	5.2	12.43	0.0565878995881294	0.0585003443209094	0.0604127890536893	0.057603779263891	0.0595505566675986	0.0614973340713062	0.0575444114259197	0.0594678535609091	0.0614431803708044	0.0394100425173507	9.97072205223429	0.0103407481543904	1.05388116229355	0.447589302309679	0.455496984944211	0.440255706215835	0.474079631195026	0.482132020596953	0.466611833924906	0.471764104575122	0.479761275552303	0.464760440739398	0.000797800263436274	0.000815999798356306	0.000814220108962401
188	0.493409446652229	0.24	0.0394110631145595	0.0379136064928639	0.0409085197362551	0.306422866483568	0.506141681975373	0.489924474622932	0.522358889327814	7.89	5.1	12.4	0.0584374972864879	0.0603718628055448	0.0623062283246017	0.0595528965306762	0.0615241833748775	0.0634954702190788	0.0593668347650819	0.0613931210191707	0.0633236461799242	0.0394110631145595	9.87393351354035	-0.000579546575282004	1.03664156374433	0.447589302309679	0.455496984944211	0.440255706215835	0.474079631195026	0.482132020596953	0.466611833924906	0.471764104575122	0.479761275552303	0.464760440739398	0.000797800263436274	0.000815999798356306	0.000814220108962401
188	0.493409446652229	0.24	0.0394157508648566	0.03793719108711	0.0408943106426032	0.300584215906921	0.490561913916999	0.474625315677797	0.506498512156201	8.06	5.2	12.5	0.0555079019624888	0.0573717029513044	0.0592355039401201	0.0565002951784975	0.0583974179718112	0.0602945407651249	0.0564327121972384	0.0583264558478361	0.060206504071637	0.0394157508648566	10.0807184216658	-0.0167293245526198	1.02967326409843	0.447589302309679	0.455496984944211	0.440255706215835	0.474079631195026	0.482132020596953	0.466611833924906	0.471764104575122	0.479761275552303	0.464760440739398	0.000797800263436274	0.000815999798356306	0.000814220108962401
188	0.493409446652229	0.24	0.0394213019805746	0.0379079993682272	0.0409346045929221	0.300185940765761	0.4956698897487	0.479552086010713	0.511787693486687	8.05	5.19	12.41	0.0561647322852975	0.0580524357452107	0.0599401392051239	0.0571737691805857	0.0590953864928563	0.0610170038051269	0.0571048938484181	0.0590210465690414	0.0609595269145558	0.0394213019805746	9.92578020140423	0.00466598885022611	1.04659826644324	0.447589302309679	0.455496984944211	0.440255706215835	0.474079631195026	0.482132020596953	0.466611833924906	0.471764104575122	0.479761275552303	0.464760440739398	0.000797800263436274	0.000815999798356306	0.000814220108962401
188	0.493409446652229	0.24	0.0394225473475781	0.0379158381585351	0.040929256536621	0.297816947053066	0.491149979974546	0.47508864030754	0.507211319641551	8.06	5.22	12.49	0.0555851129233794	0.0574642809424533	0.0593434489615273	0.0565802843081967	0.0584930961239905	0.0604059079397844	0.0564852154624533	0.0583982525562859	0.0602874201819321	0.0394225473475781	9.99040840552954	0.00125101622997908	1.04492091409342	0.447589302309679	0.455496984944211	0.440255706215835	0.474079631195026	0.482132020596953	0.466611833924906	0.471764104575122	0.479761275552303	0.464760440739398	0.000797800263436274	0.000815999798356306	0.000814220108962401
188	0.493409446652229	0.24	0.0394269647170808	0.0379393462651391	0.0409145831690225	0.299636823131741	0.493385130479662	0.477320627825422	0.509449633133901	7.96	5.1	12.5	0.0564670068988316	0.0583674367761991	0.0602678666535666	0.0575160875265411	0.0594518248210741	0.0613875621156072	0.0573171496060242	0.0592604796677732	0.0611522783715598	0.0394269647170808	9.89742072894527	0.0063275178044568	1.04394169024845	0.447589302309679	0.455496984944211	0.440255706215835	0.474079631195026	0.482132020596953	0.466611833924906	0.471764104575122	0.479761275552303	0.464760440739398	0.000797800263436274	0.000815999798356306	0.000814220108962401
188	0.493409446652229	0.24	0.0394288266432708	0.0379483064247409	0.0409093468618007	0.30504312416011	0.499898335336502	0.483829027652726	0.515967643020277	8.02	5.2	12.63	0.0568242360013735	0.0587115269244327	0.0605988178474919	0.0578547877855289	0.0597763061996173	0.0616978246137058	0.0576836376416295	0.0596143692597251	0.0615456289812428	0.0394288266432708	10.0297996338124	-0.00240040441370421	1.04270421298391	0.447589302309679	0.455496984944211	0.440255706215835	0.474079631195026	0.482132020596953	0.466611833924906	0.471764104575122	0.479761275552303	0.464760440739398	0.000797800263436274	0.000815999798356306	0.000814220108962401
188	0.493409446652229	0.24	0.0394505889353593	0.0379648758540268	0.0409363020166918	0.307097650836742	0.503642862641836	0.487531301589651	0.51975442369402	8.13	5.16	12.46	0.056561779489257	0.058430989856858	0.0603002002244589	0.0575456042424382	0.0594473272969658	0.0613490503514934	0.0574146964043619	0.0593593438083189	0.0612482552272667	0.0394505889353593	9.96987720419378	-0.00117867821324989	1.04228579367982	0.447589302309679	0.455496984944211	0.440255706215835	0.474079631195026	0.482132020596953	0.466611833924906	0.471764104575122	0.479761275552303	0.464760440739398	0.000797800263436274	0.000815999798356306	0.000814220108962401
188	0.493409446652229	0.24	0.0394549012568775	0.0379594162344018	0.0409503862793532	0.294253247619084	0.489065565806719	0.472935057034268	0.505196074579169	7.95	5.16	12.29	0.0560284316114191	0.0579394066896509	0.0598503817678827	0.0570743009700323	0.0590209477638898	0.0609675945577473	0.0570492480475879	0.0589367709407269	0.0609431669417516	0.0394549012568775	9.88765025211082	-0.00584415357354838	1.03372594254587	0.447589302309679	0.455496984944211	0.440255706215835	0.474079631195026	0.482132020596953	0.466611833924906	0.471764104575122	0.479761275552303	0.464760440739398	0.000797800263436274	0.000815999798356306	0.000814220108962401
188	0.493409446652229	0.24	0.0394616083443832	0.037969874093774	0.0409533425949924	0.298783001468945	0.492270013153164	0.476209152130539	0.508330874175789	8.12	5.22	12.64	0.0552750221073369	0.0571392543341151	0.0590034865608933	0.0562380783747789	0.0581347911047124	0.0600315038346458	0.0561057870974766	0.0579858028142486	0.0598941956588077	0.0394616083443832	10.0618226454331	0.0084230611138586	1.05383003072662	0.447589302309679	0.455496984944211	0.440255706215835	0.474079631195026	0.482132020596953	0.466611833924906	0.471764104575122	0.479761275552303	0.464760440739398	0.000797800263436274	0.000815999798356306	0.000814220108962401
188	0.493409446652229	0.24	0.0394646125417512	0.0379802518018625	0.04094897328164	0.301685996222348	0.492345453458881	0.476392727689617	0.508298179228146	8.11	5.23	12.59	0.0553992637549029	0.0572543912812763	0.0591095188076497	0.0563706922050222	0.0582583494716046	0.0601460067381871	0.0562466928734467	0.0581680371854532	0.0600380500287015	0.0394646125417512	10.0546305801416	-0.00383088534906296	1.04329210117149	0.447589302309679	0.455496984944211	0.440255706215835	0.474079631195026	0.482132020596953	0.466611833924906	0.471764104575122	0.479761275552303	0.464760440739398	0.000797800263436274	0.000815999798356306	0.000814220108962401
188	0.493409446652229	0.24	0.0394720221842043	0.0379562940369159	0.0409877503314928	0.287985446491701	0.48316645058719	0.466986652282394	0.499346248891986	7.98	5.08	12.33	0.0551074505144923	0.0570167715412458	0.0589260925679994	0.0561228744116319	0.0580673770731694	0.0600118797347069	0.0559658996735607	0.0579355301936628	0.0599005521515209	0.0394720221842043	9.83416108266596	-0.00385694158745152	1.03265841449428	0.447589302309679	0.455496984944211	0.440255706215835	0.474079631195026	0.482132020596953	0.466611833924906	0.471764104575122	0.479761275552303	0.464760440739398	0.000797800263436274	0.000815999798356306	0.000814220108962401
188	0.493409446652229	0.24	0.039473273159297	0.0379792582933755	0.0409672880252184	0.305905544600122	0.499005820791482	0.482997772244907	0.515013869338056	8.01	5.26	12.47	0.0568025222001105	0.0586851344712208	0.0605677467423312	0.0578373142673996	0.0597542227663617	0.0616711312653238	0.0578121637465413	0.0597334474761737	0.0616063811799222	0.039473273159297	9.98873555495017	-0.00243279642698288	1.04136658037148	0.447589302309679	0.455496984944211	0.440255706215835	0.474079631195026	0.482132020596953	0.466611833924906	0.471764104575122	0.479761275552303	0.464760440739398	0.000797800263436274	0.000815999798356306	0.000814220108962401
188	0.493409446652229	0.24	0.0394732824921825	0.0379950070636658	0.0409515579206992	0.307046356661802	0.50468460802306	0.488537775356881	0.520831440689238	7.95	5.15	12.36	0.0578532846546097	0.0597654137746647	0.0616775428947198	0.0589317668908955	0.0608795413040704	0.0628273157172453	0.0587998413932694	0.0607668293456601	0.0627093615075864	0.0394732824921825	9.95518031429608	-0.00403743647635058	1.03795888492259	0.447589302309679	0.455496984944211	0.440255706215835	0.474079631195026	0.482132020596953	0.466611833924906	0.471764104575122	0.479761275552303	0.464760440739398	0.000797800263436274	0.000815999798356306	0.000814220108962401
188	0.493409446652229	0.24	0.0394781535034006	0.0379900542715467	0.0409662527352544	0.305977942580373	0.498469713350958	0.482481588883291	0.514457837818625	8.1	5.17	12.44	0.0561459964051147	0.05800652165534	0.0598670469055653	0.0571328524018398	0.0590260793693344	0.060919306336829	0.0570428639104647	0.0589343549081934	0.0608131664078634	0.0394781535034006	9.95669199751314	0.00871448708233384	1.05023797337954	0.447589302309679	0.455496984944211	0.440255706215835	0.474079631195026	0.482132020596953	0.466611833924906	0.471764104575122	0.479761275552303	0.464760440739398	0.000797800263436274	0.000815999798356306	0.000814220108962401
188	0.493409446652229	0.24	0.0394800475128805	0.0379761445813229	0.040983950444438	0.295484118057543	0.488104827603005	0.472053587419458	0.504156067786552	7.99	5.13	12.44	0.0556926611325857	0.0575863789309968	0.0594800967294078	0.0567180890403082	0.0586466744683198	0.0605752598963315	0.0565647325726788	0.0585689279082543	0.0604279914310609	0.0394800475128805	9.907534860773	0.00778782014574376	1.04759241463672	0.447589302309679	0.455496984944211	0.440255706215835	0.474079631195026	0.482132020596953	0.466611833924906	0.471764104575122	0.479761275552303	0.464760440739398	0.000797800263436274	0.000815999798356306	0.000814220108962401
188	0.493409446652229	0.24	0.0394801224055011	0.0379864103558991	0.0409738344551031	0.297085900618337	0.492950569050008	0.476802126346052	0.509099011753963	7.97	5.1	12.46	0.0563855210782125	0.0582951987120814	0.0602048763459503	0.0574318505000296	0.0593769654563935	0.0613220804127575	0.0572751768593663	0.0591813913482837	0.0611312214309292	0.0394801224055011	9.91664815329816	-0.00524711121217234	1.03496410731807	0.447589302309679	0.455496984944211	0.440255706215835	0.474079631195026	0.482132020596953	0.466611833924906	0.471764104575122	0.479761275552303	0.464760440739398	0.000797800263436274	0.000815999798356306	0.000814220108962401
188	0.493409446652229	0.24	0.0394892373696241	0.0379785738631086	0.0409999008761396	0.292976882114507	0.488688723313622	0.472520972155087	0.504856474472158	7.99	5.09	12.34	0.0557154723683866	0.0576218298551749	0.0595281873419633	0.0567393410041362	0.0586807311229076	0.0606221212416791	0.0565694427270502	0.0585940208919054	0.0604383305821102	0.0394892373696241	9.83358442513856	-0.00760444652850327	1.0281527226359	0.447589302309679	0.455496984944211	0.440255706215835	0.474079631195026	0.482132020596953	0.466611833924906	0.471764104575122	0.479761275552303	0.464760440739398	0.000797800263436274	0.000815999798356306	0.000814220108962401
188	0.493409446652229	0.24	0.0394932437904841	0.0379897711981532	0.0409967163828149	0.305254664129113	0.499071496027638	0.483036767934116	0.51510622412116	7.88	5.12	12.24	0.0577327238578252	0.0596492001813934	0.0615656765049616	0.0588419251513922	0.060795222152648	0.0627485191539037	0.0587529060134609	0.060739824067059	0.0626547190658549	0.0394932437904841	9.79935082911003	-0.00426135613448762	1.03057151870983	0.447589302309679	0.455496984944211	0.440255706215835	0.474079631195026	0.482132020596953	0.466611833924906	0.471764104575122	0.479761275552303	0.464760440739398	0.000797800263436274	0.000815999798356306	0.000814220108962401
188	0.493409446652229	0.24	0.0394947195859443	0.0379948165235144	0.0409946226483742	0.312937556592577	0.510126727399699	0.494029002273615	0.526224452525783	8.04	5.17	12.39	0.0579042647930674	0.0597910506578181	0.0616778365225689	0.0589472302744759	0.0608680007262821	0.0627887711780883	0.0588936362077905	0.0607697281949754	0.062674589671852	0.0394947195859443	9.90585944636042	0.00263598851006957	1.04231760702748	0.447589302309679	0.455496984944211	0.440255706215835	0.474079631195026	0.482132020596953	0.466611833924906	0.471764104575122	0.479761275552303	0.464760440739398	0.000797800263436274	0.000815999798356306	0.000814220108962401
188	0.493409446652229	0.24	0.0394957989604905	0.0379942201893938	0.0409973777315873	0.299388472099844	0.498934733158067	0.482679918996923	0.51518954731921	8.01	5.15	12.27	0.0567888160734777	0.0587012462686763	0.0606136764638749	0.0578248043382001	0.0597721226570877	0.0617194409759754	0.0577319381740379	0.0596921044227201	0.0616146638281862	0.0394957989604905	9.89296115524903	-0.00782866559880555	1.03111785464725	0.447589302309679	0.455496984944211	0.440255706215835	0.474079631195026	0.482132020596953	0.466611833924906	0.471764104575122	0.479761275552303	0.464760440739398	0.000797800263436274	0.000815999798356306	0.000814220108962401
188	0.493409446652229	0.24	0.039496438678286	0.037985136848206	0.0410077405083661	0.301364398813116	0.494270168791368	0.478242847212786	0.51029749036995	7.97	5.17	12.38	0.0565528184102725	0.0584480693525899	0.0603433202949073	0.0576020632397969	0.0595324774561611	0.0614628916725252	0.0575329929161398	0.0594798602440107	0.0613608214395527	0.039496438678286	9.86220147745167	-0.00528445112071568	1.03212382359756	0.447589302309679	0.455496984944211	0.440255706215835	0.474079631195026	0.482132020596953	0.466611833924906	0.471764104575122	0.479761275552303	0.464760440739398	0.000797800263436274	0.000815999798356306	0.000814220108962401
188	0.493409446652229	0.24	0.0394965100034217	0.0379888139485206	0.0410042060583227	0.306071914494992	0.503540308860811	0.487393120838292	0.519687496883331	8.12	5.24	12.55	0.0565822472410108	0.0584568001345064	0.060331353028002	0.057568625196812	0.0594758564963675	0.0613830877959231	0.0575024087206315	0.0594432189129292	0.0612822836252775	0.0394965100034217	10.0458268659419	0.00192100341684681	1.0482418570614	0.447589302309679	0.455496984944211	0.440255706215835	0.474079631195026	0.482132020596953	0.466611833924906	0.471764104575122	0.479761275552303	0.464760440739398	0.000797800263436274	0.000815999798356306	0.000814220108962401
188	0.493409446652229	0.24	0.0394974230474709	0.0379984118045191	0.0409964342904227	0.301652044656811	0.490463451198496	0.474570424465143	0.50635647793185	7.91	5.08	12.27	0.0565134812427771	0.0584060776244386	0.0602986740061002	0.0575864261899064	0.059514954736425	0.0614434832829436	0.0574654592131994	0.0593614293590689	0.0613404167011593	0.0394974230474709	9.77398216672916	-0.00147369452743906	1.03062195387042	0.447589302309679	0.455496984944211	0.440255706215835	0.474079631195026	0.482132020596953	0.466611833924906	0.471764104575122	0.479761275552303	0.464760440739398	0.000797800263436274	0.000815999798356306	0.000814220108962401
188	0.493409446652229	0.24	0.0394975529634424	0.0379918044270826	0.0410033014998021	0.298435852060552	0.50226293640089	0.48586245880576	0.51866341399602	8.05	5.15	12.29	0.0569033750497716	0.0588241707619675	0.0607449664741634	0.0579256564641409	0.0598809596858766	0.0618362629076124	0.0579325375751039	0.0598169843046889	0.0617719203134186	0.0394975529634424	9.91510790442767	-0.00508603229561649	1.03578895425837	0.447589302309679	0.455496984944211	0.440255706215835	0.474079631195026	0.482132020596953	0.466611833924906	0.471764104575122	0.479761275552303	0.464760440739398	0.000797800263436274	0.000815999798356306	0.000814220108962401
188	0.493409446652229	0.24	0.0395034590742898	0.0380195532403696	0.0409873649082099	0.307822413878191	0.496568446357468	0.480710208276201	0.512426684438735	8.17	5.14	12.5	0.0555355990593088	0.0573676732210505	0.0591997473827923	0.0564875100804177	0.0583509870111147	0.0602144639418118	0.0563225773968726	0.0581792294244223	0.0600620875513584	0.0395034590742898	10.016595894467	-0.00429916105780961	1.03941330650241	0.447589302309679	0.455496984944211	0.440255706215835	0.474079631195026	0.482132020596953	0.466611833924906	0.471764104575122	0.479761275552303	0.464760440739398	0.000797800263436274	0.000815999798356306	0.000814220108962401
188	0.493409446652229	0.24	0.0395091108252823	0.0379986550059575	0.041019566644607	0.286989603316187	0.483449339719312	0.467220667502137	0.499678011936488	8.08	5.15	12.5	0.0545270646570034	0.0564210345107218	0.0583150043644403	0.0554949677022799	0.0574225571759175	0.0593501466495551	0.055364339843846	0.057265924950161	0.059195715850188	0.0395091108252823	9.98522894826058	0.000896188265534333	1.04564126629315	0.447589302309679	0.455496984944211	0.440255706215835	0.474079631195026	0.482132020596953	0.466611833924906	0.471764104575122	0.479761275552303	0.464760440739398	0.000797800263436274	0.000815999798356306	0.000814220108962401
188	0.493409446652229	0.24	0.0395110560040459	0.03800326092595	0.0410188510821418	0.29819161410996	0.497940918776664	0.481672080278767	0.514209757274561	8	5.18	12.41	0.0567031775177599	0.0586183701874702	0.0605335628571805	0.0577396162954166	0.0596898154680508	0.0616400146406851	0.0576814345386081	0.0596282961148972	0.0615471523039332	0.0395110560040459	9.9355980111241	-0.00530217979173159	1.03645512230815	0.447589302309679	0.455496984944211	0.440255706215835	0.474079631195026	0.482132020596953	0.466611833924906	0.471764104575122	0.479761275552303	0.464760440739398	0.000797800263436274	0.000815999798356306	0.000814220108962401
188	0.493409446652229	0.24	0.0395143276337853	0.0379987487572755	0.0410299065102952	0.299627285656398	0.493790119258506	0.477712064908804	0.509868173608208	8.03	5.18	12.44	0.0560610246325698	0.0579478352600438	0.0598346458875178	0.0570750067442603	0.0589959443295797	0.0609168819148991	0.0570036328390872	0.0591528133088609	0.0607956402943609	0.0395143276337853	9.93949605587153	-0.0010309957357143	1.04117755474582	0.447589302309679	0.455496984944211	0.440255706215835	0.474079631195026	0.482132020596953	0.466611833924906	0.471764104575122	0.479761275552303	0.464760440739398	0.000797800263436274	0.000815999798356306	0.000814220108962401
188	0.493409446652229	0.24	0.039521018011146	0.0380207958896679	0.041021240132624	0.300803764960981	0.497079470006459	0.480939567717903	0.513219372295015	8.09	5.24	12.51	0.056054447765891	0.0579355849617209	0.0598167221575507	0.0570450082475098	0.0589593877682747	0.0608737672890396	0.0569670305891804	0.0588677497215712	0.0608359513958845	0.039521018011146	10.0031367506646	0.00197805495696223	1.04760024237262	0.447589302309679	0.455496984944211	0.440255706215835	0.474079631195026	0.482132020596953	0.466611833924906	0.471764104575122	0.479761275552303	0.464760440739398	0.000797800263436274	0.000815999798356306	0.000814220108962401
188	0.493409446652229	0.24	0.0395245438057793	0.0380289450720185	0.04102014253954	0.307883280818688	0.498252825796904	0.482343068459535	0.514162583134272	8.03	5.1	12.29	0.0566277339109229	0.0584955611152511	0.0603633883195793	0.0576533826036822	0.0595550401310361	0.0614566976583899	0.0575439592962651	0.0594475617552347	0.0613132969844173	0.0395245438057793	9.90192111514461	-0.00264913163894045	1.03465023188526	0.447589302309679	0.455496984944211	0.440255706215835	0.474079631195026	0.482132020596953	0.466611833924906	0.471764104575122	0.479761275552303	0.464760440739398	0.000797800263436274	0.000815999798356306	0.000814220108962401
188	0.493409446652229	0.24	0.039524905774077	0.0380258252445499	0.0410239863036041	0.30654995302275	0.496619186093578	0.480711843822459	0.512526528364697	8.15	5.21	12.53	0.0556609812847242	0.0575028711649525	0.0593447610451808	0.056622556218933	0.0584962657886371	0.0603699753583411	0.0565632916497636	0.0583944857983884	0.0602757888876419	0.039524905774077	9.97546366956122	-0.00829284658935025	1.03459149471042	0.447589302309679	0.455496984944211	0.440255706215835	0.474079631195026	0.482132020596953	0.466611833924906	0.471764104575122	0.479761275552303	0.464760440739398	0.000797800263436274	0.000815999798356306	0.000814220108962401
188	0.493409446652229	0.24	0.0395340053544246	0.0380283329602026	0.0410396777486466	0.301733134643737	0.4970690583437	0.480965082421364	0.513173034266036	8.02	5.14	12.28	0.0565472248622939	0.0584405746727891	0.0603339244832843	0.0575763747009774	0.0595041831547887	0.0614319916086	0.0575419513589542	0.0594184456785114	0.0613628318965539	0.0395340053544246	9.83162213889197	0.00860751914330122	1.04597747840748	0.447589302309679	0.455496984944211	0.440255706215835	0.474079631195026	0.482132020596953	0.466611833924906	0.471764104575122	0.479761275552303	0.464760440739398	0.000797800263436274	0.000815999798356306	0.000814220108962401
188	0.493409446652229	0.24	0.0395340890215972	0.0380304319478128	0.0410377460953816	0.300976855754269	0.501470722491259	0.485194936242628	0.51774650873989	8.05	5.18	12.41	0.0567813099148062	0.0586860298408783	0.0605907497669505	0.0577987333917016	0.0597375826249807	0.0616764318582599	0.0577312159463643	0.0596170586650259	0.061607743724214	0.0395340890215972	9.95459634751457	0.0025469775858272	1.04586469232013	0.447589302309679	0.455496984944211	0.440255706215835	0.474079631195026	0.482132020596953	0.466611833924906	0.471764104575122	0.479761275552303	0.464760440739398	0.000797800263436274	0.000815999798356306	0.000814220108962401
188	0.493409446652229	0.24	0.0395421277538521	0.0380502205756133	0.0410340349320909	0.311207682377543	0.509330108157524	0.493192635849882	0.525467580465166	7.92	5.17	12.2	0.0586267381101673	0.0605450298565756	0.062463321602984	0.059733360371648	0.0616878612679941	0.0636423621643401	0.059714950438638	0.0617581866022192	0.0636630786061504	0.0395421277538521	9.82009150197013	0.00902439736012999	1.04495189382137	0.447589302309679	0.455496984944211	0.440255706215835	0.474079631195026	0.482132020596953	0.466611833924906	0.471764104575122	0.479761275552303	0.464760440739398	0.000797800263436274	0.000815999798356306	0.000814220108962401
188	0.493409446652229	0.24	0.0395496941344366	0.0380502908387243	0.041049097430149	0.292237098364652	0.48239940089434	0.466411179573007	0.498387622215673	7.96	5.04	12.35	0.0552183411813037	0.057111184017129	0.0590040268529542	0.0562468008334727	0.0581748984857755	0.0601029961380783	0.0560292465583799	0.0580352752670021	0.0598775460371598	0.0395496941344366	9.89919536291482	-0.0028529442434501	1.03410242015996	0.447589302309679	0.455496984944211	0.440255706215835	0.474079631195026	0.482132020596953	0.466611833924906	0.471764104575122	0.479761275552303	0.464760440739398	0.000797800263436274	0.000815999798356306	0.000814220108962401
188	0.493409446652229	0.24	0.0395497855911635	0.0380554763794809	0.0410440948028461	0.296588291657662	0.491437103578591	0.475319038470151	0.50755516868703	7.95	5.12	12.4	0.0563416514171618	0.058252196403497	0.0601627413898322	0.0573952632404925	0.0593415361960294	0.0612878091515664	0.0572605963417347	0.0592270901963728	0.06116859832764	0.0395497855911635	9.88023936116893	-0.0101466370311571	1.02762153696529	0.447589302309679	0.455496984944211	0.440255706215835	0.474079631195026	0.482132020596953	0.466611833924906	0.471764104575122	0.479761275552303	0.464760440739398	0.000797800263436274	0.000815999798356306	0.000814220108962401
188	0.493409446652229	0.24	0.0395511625272956	0.0380346572637737	0.0410676677908175	0.290606450112801	0.491110333782185	0.474769010063798	0.507451657500573	7.93	5.2	12.31	0.0563527353747703	0.0582923697478141	0.0602320041208579	0.0574112575760495	0.0593873257802565	0.0613633939844636	0.0574119614023401	0.0593738393024182	0.06133691577744	0.0395511625272956	9.84368077453703	-0.00583980882888268	1.032576081138	0.447589302309679	0.455496984944211	0.440255706215835	0.474079631195026	0.482132020596953	0.466611833924906	0.471764104575122	0.479761275552303	0.464760440739398	0.000797800263436274	0.000815999798356306	0.000814220108962401
188	0.493409446652229	0.24	0.0395610408991638	0.0380674836591924	0.0410545981391351	0.29820858868911	0.494632271497894	0.47847218926415	0.510792353731637	7.99	5.17	12.46	0.0564171343819924	0.0583225858407433	0.0602280372994943	0.0574538940564754	0.0593943613886088	0.0613348287207422	0.0573204161154137	0.0592750300078267	0.0612299033426071	0.0395610408991638	9.92629514172482	-0.00496128810220955	1.03683397946892	0.447589302309679	0.455496984944211	0.440255706215835	0.474079631195026	0.482132020596953	0.466611833924906	0.471764104575122	0.479761275552303	0.464760440739398	0.000797800263436274	0.000815999798356306	0.000814220108962401
188	0.493409446652229	0.24	0.0395662160877599	0.0380752019533013	0.0410572302222185	0.31128714650887	0.506136648029387	0.490103328328208	0.522169967730566	8.04	5.11	12.54	0.057457234143116	0.0593368994114677	0.0612165646798194	0.0584929441809246	0.0604064918352836	0.0623200394896427	0.0582887770508476	0.0601818755745625	0.0620784622409701	0.0395662160877599	9.93935914350563	-0.00242320217011621	1.03723337979882	0.447589302309679	0.455496984944211	0.440255706215835	0.474079631195026	0.482132020596953	0.466611833924906	0.471764104575122	0.479761275552303	0.464760440739398	0.000797800263436274	0.000815999798356306	0.000814220108962401
188	0.493409446652229	0.24	0.0395761252918328	0.0380851484543531	0.0410671021293125	0.303575180655544	0.50180100080757	0.485614510928018	0.517987490687122	8.07	5.26	12.32	0.0567460932290826	0.0586375524896416	0.0605290117502007	0.0577577734280217	0.0596829539858916	0.0616081345437615	0.0578292452055575	0.0597116512869433	0.0616567350670099	0.0395761252918328	9.97715177138693	0.0015570742694056	1.04533093803918	0.447589302309679	0.455496984944211	0.440255706215835	0.474079631195026	0.482132020596953	0.466611833924906	0.471764104575122	0.479761275552303	0.464760440739398	0.000797800263436274	0.000815999798356306	0.000814220108962401
188	0.493409446652229	0.24	0.0395769341276495	0.0380583812153374	0.0410954870399616	0.28821139468384	0.483240027083221	0.467066676152445	0.499413378013997	7.86	5.07	12.28	0.0559472100508576	0.0578845220192563	0.0598218339876551	0.0570297800493826	0.0590045787094835	0.0609793773695844	0.0569403609003531	0.0588533332152159	0.0608279336142004	0.0395769341276495	9.75356896087932	0.0080593286924371	1.04064687047891	0.447589302309679	0.455496984944211	0.440255706215835	0.474079631195026	0.482132020596953	0.466611833924906	0.471764104575122	0.479761275552303	0.464760440739398	0.000797800263436274	0.000815999798356306	0.000814220108962401
188	0.493409446652229	0.24	0.0395814585602511	0.0380860895745707	0.0410768275459315	0.296051102032776	0.486648495857486	0.470666913435786	0.502630078279186	8.06	5.21	12.55	0.0550237644459595	0.0568921065824952	0.0587604487190309	0.056006216226543	0.0579079176956737	0.0598096191648044	0.0559241584372389	0.0578011689955258	0.059737084081189	0.0395814585602511	9.98812156960859	0.00397509288838116	1.04915556426908	0.447589302309679	0.455496984944211	0.440255706215835	0.474079631195026	0.482132020596953	0.466611833924906	0.471764104575122	0.479761275552303	0.464760440739398	0.000797800263436274	0.000815999798356306	0.000814220108962401
188	0.493409446652229	0.24	0.0395876800531754	0.0380778543323411	0.0410975057740098	0.290669835211336	0.484323482957598	0.468210463670736	0.500436502244461	7.98	5.11	12.5	0.0552641254384832	0.0571659879301513	0.0590678504218194	0.0562831874673592	0.0582201200127742	0.0601570525581891	0.0560687986615789	0.0580293063514089	0.0599714605628605	0.0395876800531754	9.86104120394982	-0.00280222663738148	1.03524478755506	0.447589302309679	0.455496984944211	0.440255706215835	0.474079631195026	0.482132020596953	0.466611833924906	0.471764104575122	0.479761275552303	0.464760440739398	0.000797800263436274	0.000815999798356306	0.000814220108962401
188	0.493409446652229	0.24	0.039591830544181	0.0380720389328024	0.0411116221555596	0.2949748492858	0.48824030113878	0.472164944979212	0.504315657298347	8.05	5.2	12.51	0.0552768158430634	0.0571587736450836	0.0590407314471038	0.0562685192478158	0.0581842406436935	0.0600999620395713	0.0561811315079468	0.0580597551843822	0.0600176659587304	0.039591830544181	9.96168701537585	0.0033404714244702	1.04702608472321	0.447589302309679	0.455496984944211	0.440255706215835	0.474079631195026	0.482132020596953	0.466611833924906	0.471764104575122	0.479761275552303	0.464760440739398	0.000797800263436274	0.000815999798356306	0.000814220108962401
188	0.493409446652229	0.24	0.0396002142908288	0.0380956113722442	0.0411048172094135	0.295576747530452	0.494264477872827	0.478014294130454	0.510514661615201	8.06	5.21	12.51	0.0559204451491965	0.0578214709548846	0.0597224967605726	0.0569211972353533	0.058856243792053	0.0607912903487527	0.056876054685563	0.0587613449688653	0.0607048898556222	0.0396002142908288	9.96377740393966	-0.0100450337145221	1.03406297763673	0.447589302309679	0.455496984944211	0.440255706215835	0.474079631195026	0.482132020596953	0.466611833924906	0.471764104575122	0.479761275552303	0.464760440739398	0.000797800263436274	0.000815999798356306	0.000814220108962401
188	0.493409446652229	0.24	0.0396050605856525	0.0380866504252821	0.041123470746023	0.304958342079481	0.501918006789175	0.485780549597748	0.518055463980603	7.97	5.15	12.33	0.0574019089082076	0.0593087799191599	0.0612156509301122	0.0584643145234109	0.060406478271278	0.062348642019145	0.0584179761545938	0.0603425265946043	0.0622876006374824	0.0396050605856525	9.84673454613289	0.0139730131426168	1.05260738549934	0.447589302309679	0.455496984944211	0.440255706215835	0.474079631195026	0.482132020596953	0.466611833924906	0.471764104575122	0.479761275552303	0.464760440739398	0.000797800263436274	0.000815999798356306	0.000814220108962401
188	0.493409446652229	0.24	0.0396056978305772	0.0381245359945443	0.0410868596666101	0.308579300947971	0.494881196455406	0.479104868943644	0.510657523967169	8.06	5.1	12.56	0.0560469790495713	0.0578925363687455	0.0597380936879197	0.057049932042733	0.0589285153566835	0.060807098670634	0.0567746998993245	0.0586695081455388	0.0605795133206356	0.0396056978305772	9.97122586066897	-0.00019053505524978	1.04117219507939	0.447589302309679	0.455496984944211	0.440255706215835	0.474079631195026	0.482132020596953	0.466611833924906	0.471764104575122	0.479761275552303	0.464760440739398	0.000797800263436274	0.000815999798356306	0.000814220108962401
188	0.493409446652229	0.24	0.0396060179250619	0.0381035303497847	0.0411085055003391	0.303562045828076	0.509262392257671	0.492834711531775	0.525690072983568	7.94	5.16	12.2	0.0584806143864096	0.0604299512316335	0.0623792880768575	0.0595780936042756	0.0615640127716708	0.063549931939066	0.0595680087097043	0.0615558879448827	0.0635460057275683	0.0396060179250619	9.87660651974701	0.00237840407405443	1.04072775659387	0.447589302309679	0.455496984944211	0.440255706215835	0.474079631195026	0.482132020596953	0.466611833924906	0.471764104575122	0.479761275552303	0.464760440739398	0.000797800263436274	0.000815999798356306	0.000814220108962401
188	0.493409446652229	0.24	0.0396082650215201	0.0381124886660395	0.0411040413770007	0.306119774783913	0.507795655241448	0.491513844157432	0.524077466325464	8.01	5.2	12.4	0.0578237805961063	0.0597392421502835	0.0616547037044607	0.0588783823774583	0.060828778506067	0.0627791746346757	0.0588636945681627	0.0607845918332769	0.062760664831012	0.0396082650215201	9.93219152097601	-0.00898545439693289	1.03079764560576	0.447589302309679	0.455496984944211	0.440255706215835	0.474079631195026	0.482132020596953	0.466611833924906	0.471764104575122	0.479761275552303	0.464760440739398	0.000797800263436274	0.000815999798356306	0.000814220108962401
188	0.493409446652229	0.24	0.03960947273084	0.0380896128633074	0.0411293325983727	0.296149601763195	0.494342695601343	0.478112270564553	0.510573120638132	8.01	5.14	12.4	0.056253947613327	0.058163594229766	0.060073240846205	0.0572803328799942	0.0592248220849947	0.0611693112899953	0.0571719172351606	0.0590780627615373	0.0610354354616219	0.03960947273084	9.90050903470529	0.00765648853174847	1.04705400777277	0.447589302309679	0.455496984944211	0.440255706215835	0.474079631195026	0.482132020596953	0.466611833924906	0.471764104575122	0.479761275552303	0.464760440739398	0.000797800263436274	0.000815999798356306	0.000814220108962401
188	0.493409446652229	0.24	0.0396097061489586	0.0381208933635666	0.0410985189343506	0.305429320795741	0.499954313664437	0.483897833485559	0.516010793843315	7.93	5.15	12.33	0.0574602236536698	0.0593668429404796	0.0612734622272894	0.0585410256275548	0.0604835075991507	0.0624259895707466	0.0584615404762263	0.0603928077174714	0.0623429025565344	0.0396097061489586	9.90868252173104	-0.00050176413356121	1.03865206441408	0.447589302309679	0.455496984944211	0.440255706215835	0.474079631195026	0.482132020596953	0.466611833924906	0.471764104575122	0.479761275552303	0.464760440739398	0.000797800263436274	0.000815999798356306	0.000814220108962401
188	0.493409446652229	0.24	0.0396125157834265	0.0380933991366273	0.0411316324302257	0.300970770261702	0.494640757953708	0.47858641356448	0.510695102342935	8.15	5.27	12.86	0.0553655684181566	0.0572228252844146	0.0590800821506726	0.056319082418204	0.0582083252366387	0.0600975680550735	0.0561468869492502	0.0580255368560205	0.0599174545405115	0.0396125157834265	10.0729545779298	-0.00395041459584496	1.04564032262294	0.447589302309679	0.455496984944211	0.440255706215835	0.474079631195026	0.482132020596953	0.466611833924906	0.471764104575122	0.479761275552303	0.464760440739398	0.000797800263436274	0.000815999798356306	0.000814220108962401
188	0.493409446652229	0.24	0.0396175852962916	0.0381265376374777	0.0411086329551055	0.304458281277576	0.502853304120827	0.486666684079143	0.519039924162511	8.07	5.21	12.41	0.056863313219805	0.0587545970810413	0.0606458809422776	0.057876735832716	0.059801726309411	0.061726716786106	0.0578041450917012	0.0597269428777508	0.0616955182856401	0.0396175852962916	9.97836200024039	-0.00331667365015709	1.04022990840097	0.447589302309679	0.455496984944211	0.440255706215835	0.474079631195026	0.482132020596953	0.466611833924906	0.471764104575122	0.479761275552303	0.464760440739398	0.000797800263436274	0.000815999798356306	0.000814220108962401
188	0.493409446652229	0.24	0.0396239999275448	0.0381407103754535	0.041107289479636	0.303720292244744	0.494020696006509	0.478090640989585	0.509950751023434	7.81	5.08	12.39	0.0576065861891436	0.0595260466609712	0.0614455071327989	0.0587424966550946	0.060699805841508	0.0626571150279213	0.0585560148756486	0.0605311667372006	0.0624523681063991	0.0396239999275448	9.8546105039939	-0.00140682101743107	1.03318717340189	0.447589302309679	0.455496984944211	0.440255706215835	0.474079631195026	0.482132020596953	0.466611833924906	0.471764104575122	0.479761275552303	0.464760440739398	0.000797800263436274	0.000815999798356306	0.000814220108962401
188	0.493409446652229	0.24	0.0396250826589574	0.0381312361266282	0.0411189291912866	0.299445228045398	0.492021519040325	0.475994099147162	0.508048938933488	8.09	5.18	12.27	0.05545006227844	0.0573171472545582	0.0591842322306765	0.0564282516196362	0.0583282736664754	0.0602282957133146	0.0563949548069105	0.0583708211391158	0.0601827333717967	0.0396250826589574	9.92756424616603	0.012374733680934	1.05492741738129	0.447589302309679	0.455496984944211	0.440255706215835	0.474079631195026	0.482132020596953	0.466611833924906	0.471764104575122	0.479761275552303	0.464760440739398	0.000797800263436274	0.000815999798356306	0.000814220108962401
188	0.493409446652229	0.24	0.0396270942066302	0.0381126747495882	0.0411415136636721	0.297858333922768	0.489441985237701	0.473438083218914	0.505445887256489	8	5.14	12.34	0.0557542718017149	0.0576389657768528	0.0595236597519906	0.056774614143515	0.0586937993424107	0.0606129845413064	0.056678543833914	0.0585831438351209	0.0605251092731645	0.0396270942066302	9.84468614560654	-0.00559387045430305	1.03154232095793	0.447589302309679	0.455496984944211	0.440255706215835	0.474079631195026	0.482132020596953	0.466611833924906	0.471764104575122	0.479761275552303	0.464760440739398	0.000797800263436274	0.000815999798356306	0.000814220108962401
188	0.493409446652229	0.24	0.0396279437515472	0.0381078489364875	0.0411480385666068	0.295297048184664	0.499718069381138	0.483277543173789	0.516158595588487	8.19	5.29	12.56	0.0556964325036839	0.0575911587767468	0.0594858850498097	0.0566429904408778	0.0585699174871672	0.0604968445334566	0.05662433010458	0.0585279013170747	0.060487241584724	0.0396279437515472	10.0411706406127	-0.00402731776439946	1.04486300300232	0.447589302309679	0.455496984944211	0.440255706215835	0.474079631195026	0.482132020596953	0.466611833924906	0.471764104575122	0.479761275552303	0.464760440739398	0.000797800263436274	0.000815999798356306	0.000814220108962401
188	0.493409446652229	0.24	0.039632321552718	0.0381355678754689	0.041129075229967	0.301644130509082	0.49806554193621	0.481925873121667	0.514205210750752	8.07	5.17	12.45	0.0562846896264024	0.0581696605328515	0.0600546314393007	0.0572863035851294	0.0592048184834568	0.0611233333817841	0.0571962817409427	0.0591024795444567	0.0610016381115628	0.039632321552718	9.89850369267919	0.00946545884380905	1.04989498689959	0.447589302309679	0.455496984944211	0.440255706215835	0.474079631195026	0.482132020596953	0.466611833924906	0.471764104575122	0.479761275552303	0.464760440739398	0.000797800263436274	0.000815999798356306	0.000814220108962401
188	0.493409446652229	0.24	0.0396331117009874	0.0381312750817646	0.0411349483202102	0.303668399276902	0.501421468338433	0.485250786050689	0.517592150626177	8.03	5.17	12.4	0.0569363779048166	0.0588337474798502	0.0607311170548838	0.0579656238930963	0.0598972924540375	0.0618289610149787	0.057888898504825	0.0597838600588147	0.0616353183468164	0.0396331117009874	9.9546659652145	-0.00449301244951849	1.03724029427546	0.447589302309679	0.455496984944211	0.440255706215835	0.474079631195026	0.482132020596953	0.466611833924906	0.471764104575122	0.479761275552303	0.464760440739398	0.000797800263436274	0.000815999798356306	0.000814220108962401
188	0.493409446652229	0.24	0.0396333620008309	0.0381355398174923	0.0411311841841694	0.300630762581474	0.497005882017386	0.48086172956857	0.513150034466201	7.97	5.11	12.57	0.0568171107825571	0.0587246531003827	0.0606321954182083	0.0578684738416093	0.0598113139684737	0.0617541540953381	0.0576647928428939	0.0595946471962635	0.0614896347980391	0.0396333620008309	9.9464050414037	0.00973019934551721	1.04966685371937	0.447589302309679	0.455496984944211	0.440255706215835	0.474079631195026	0.482132020596953	0.466611833924906	0.471764104575122	0.479761275552303	0.464760440739398	0.000797800263436274	0.000815999798356306	0.000814220108962401
188	0.493409446652229	0.24	0.0396365171314527	0.0381471227201531	0.0411259115427524	0.301961195315448	0.500044579216041	0.483852966531077	0.516236191901004	8.02	5.13	12.45	0.0568329782232301	0.0587348319572702	0.0606366856913103	0.0578640501187345	0.0598004075510821	0.0617367649834297	0.0577255736493908	0.0596671755115494	0.0615080587044759	0.0396365171314527	9.94547894681168	0.000862689669079831	1.04128125152168	0.447589302309679	0.455496984944211	0.440255706215835	0.474079631195026	0.482132020596953	0.466611833924906	0.471764104575122	0.479761275552303	0.464760440739398	0.000797800263436274	0.000815999798356306	0.000814220108962401
188	0.493409446652229	0.24	0.0396388138283405	0.0381275803656708	0.0411500472910101	0.301309166492657	0.493053367268873	0.47706340467661	0.509043329861136	7.97	5.12	12.43	0.0563970718144164	0.0582873594780384	0.0601776471416604	0.0574424278224222	0.0593677531839681	0.061293078545514	0.057276539171184	0.0592607903842235	0.0611341918391885	0.0396388138283405	9.88019890343401	-0.0126897046659862	1.02498933307163	0.447589302309679	0.455496984944211	0.440255706215835	0.474079631195026	0.482132020596953	0.466611833924906	0.471764104575122	0.479761275552303	0.464760440739398	0.000797800263436274	0.000815999798356306	0.000814220108962401
188	0.493409446652229	0.24	0.0396405417387547	0.0381569911102641	0.0411240923672452	0.296043448255284	0.486260930061736	0.470291782100079	0.502230078023392	8.11	5.21	12.79	0.054669233708673	0.056525572933113	0.058381912157553	0.055626621743441	0.0575154698735558	0.0594043180036706	0.0554103574112105	0.0572553377184161	0.0591964685818993	0.0396405417387547	10.0460352021839	-0.00041470917399727	1.0459523387562	0.447589302309679	0.455496984944211	0.440255706215835	0.474079631195026	0.482132020596953	0.466611833924906	0.471764104575122	0.479761275552303	0.464760440739398	0.000797800263436274	0.000815999798356306	0.000814220108962401
188	0.493409446652229	0.24	0.0396405444242527	0.0381576347281135	0.0411234541203919	0.315863565748961	0.511729787235249	0.49569070705776	0.527768867412738	7.95	5.18	12.39	0.0587148146254022	0.0606146517737986	0.062514488922195	0.0598102474496191	0.0617455295531992	0.0636808116567794	0.0596633445180486	0.0616720037619352	0.0636395658643386	0.0396405444242527	9.91889253507637	-0.00460433354385595	1.03496970339256	0.447589302309679	0.455496984944211	0.440255706215835	0.474079631195026	0.482132020596953	0.466611833924906	0.471764104575122	0.479761275552303	0.464760440739398	0.000797800263436274	0.000815999798356306	0.000814220108962401
188	0.493409446652229	0.24	0.0396454808938017	0.0381524188574284	0.041138542930175	0.30466016757586	0.491939311806104	0.476111553382125	0.507767070230082	8.09	5.09	12.48	0.0554995140641833	0.0573445289457086	0.0591895438272338	0.0564807385690824	0.0583583730842059	0.0602360075993293	0.0562891738902182	0.058141199942797	0.0600236289050826	0.0396454808938017	9.99185463394146	0.00864187605264472	1.05055095948318	0.447589302309679	0.455496984944211	0.440255706215835	0.474079631195026	0.482132020596953	0.466611833924906	0.471764104575122	0.479761275552303	0.464760440739398	0.000797800263436274	0.000815999798356306	0.000814220108962401
188	0.493409446652229	0.24	0.0396459940684369	0.038129989359218	0.0411619987776559	0.304912659271526	0.500150239889506	0.484067886128606	0.516232593650405	8.02	5.18	12.29	0.0568801095171604	0.0587698569460379	0.0606596043749153	0.0579133713593499	0.0598374472015551	0.0617615230437604	0.0579055589178095	0.0598289100767942	0.0617226652396511	0.0396459940684369	9.8737089896444	-0.0100097334316227	1.02871745346022	0.447589302309679	0.455496984944211	0.440255706215835	0.474079631195026	0.482132020596953	0.466611833924906	0.471764104575122	0.479761275552303	0.464760440739398	0.000797800263436274	0.000815999798356306	0.000814220108962401
188	0.493409446652229	0.24	0.0396479341600664	0.0381334016364132	0.0411624666837196	0.297379162400488	0.499984654312223	0.483617277206338	0.516352031418107	8.06	5.17	12.5	0.0565732137850982	0.0584878582110819	0.0604025026370655	0.0575854841978105	0.0595343875561336	0.0614832909144567	0.0574408982712153	0.0593979200241392	0.0613968978179855	0.0396479341600664	9.95418264837557	-0.00819221756454894	1.03474609437217	0.447589302309679	0.455496984944211	0.440255706215835	0.474079631195026	0.482132020596953	0.466611833924906	0.471764104575122	0.479761275552303	0.464760440739398	0.000797800263436274	0.000815999798356306	0.000814220108962401
188	0.493409446652229	0.24	0.0396541153864977	0.0381431121396715	0.0411651186333239	0.297516803111736	0.496292532618715	0.480051369453678	0.512533695783752	7.92	5.13	12.39	0.0570947688342457	0.0590264068119946	0.0609580447897434	0.0581743375534837	0.0601424996468433	0.0621106617402029	0.0580732021106087	0.0600160303962183	0.0619669417143584	0.0396541153864977	9.87832560100974	0.00655942186231161	1.04536278522293	0.447589302309679	0.455496984944211	0.440255706215835	0.474079631195026	0.482132020596953	0.466611833924906	0.471764104575122	0.479761275552303	0.464760440739398	0.000797800263436274	0.000815999798356306	0.000814220108962401
188	0.493409446652229	0.24	0.0396616999690767	0.0381464054888095	0.0411769944493439	0.29255081171123	0.486664771151166	0.470547405825745	0.502782136476586	8.07	5.23	12.48	0.0549585531949752	0.0568410140663629	0.0587234749377506	0.0559367356332206	0.0578527015744841	0.0597686675157478	0.0559029317009937	0.0578110505672345	0.0597353583812946	0.0396616999690767	9.92072053604302	-0.00244108906028736	1.04120129492066	0.447589302309679	0.455496984944211	0.440255706215835	0.474079631195026	0.482132020596953	0.466611833924906	0.471764104575122	0.479761275552303	0.464760440739398	0.000797800263436274	0.000815999798356306	0.000814220108962401
188	0.493409446652229	0.24	0.039665514927346	0.0381753928022099	0.041155637052482	0.305518621488749	0.496883329238889	0.480928834551548	0.512837823926231	7.93	5.13	12.39	0.0571140459167319	0.059008766458911	0.0609034870010901	0.0581887297093554	0.0601191021726259	0.0620494746358963	0.0581000207088208	0.0600133276341693	0.0619481259045387	0.039665514927346	9.92956529408151	-0.00357594087969814	1.03495928613424	0.447589302309679	0.455496984944211	0.440255706215835	0.474079631195026	0.482132020596953	0.466611833924906	0.471764104575122	0.479761275552303	0.464760440739398	0.000797800263436274	0.000815999798356306	0.000814220108962401
188	0.493409446652229	0.24	0.0396659340776214	0.0381574322460259	0.0411744359092169	0.293804982624051	0.482038897135291	0.466122967949382	0.497954826321201	8.03	5.17	12.31	0.0547053502726023	0.056573283287917	0.0584412163032316	0.0556950766784707	0.0575968042425897	0.0594985318067088	0.0556473321599071	0.0575728015806815	0.0594557637356046	0.0396659340776214	9.87140584365307	0.0039862021429853	1.04239972818704	0.447589302309679	0.455496984944211	0.440255706215835	0.474079631195026	0.482132020596953	0.466611833924906	0.471764104575122	0.479761275552303	0.464760440739398	0.000797800263436274	0.000815999798356306	0.000814220108962401
188	0.493409446652229	0.24	0.039669922220992	0.0381820235307525	0.0411578209112314	0.296102878465695	0.490522378522649	0.474415578251987	0.50662917879331	8.12	5.21	12.57	0.0551048766287223	0.056975732651344	0.0588465886739657	0.0560672597138612	0.0579707894361817	0.0598743191585021	0.0559755125104177	0.0578683928225472	0.0597919111532974	0.039669922220992	9.99346573427586	0.00565478120697604	1.05014239149732	0.447589302309679	0.455496984944211	0.440255706215835	0.474079631195026	0.482132020596953	0.466611833924906	0.471764104575122	0.479761275552303	0.464760440739398	0.000797800263436274	0.000815999798356306	0.000814220108962401
188	0.493409446652229	0.24	0.0396706419877794	0.0381529531897882	0.0411883307857707	0.302709916379059	0.501148274493965	0.484949698872382	0.517346850115548	8.04	5.23	12.38	0.0568237821537936	0.0587218436114312	0.0606199050690687	0.057846294122498	0.0597785101274784	0.0617107261324588	0.0578912409256644	0.0597394275793703	0.0617163965449166	0.0396706419877794	9.93859729617219	-0.00512810396612509	1.03704111627487	0.447589302309679	0.455496984944211	0.440255706215835	0.474079631195026	0.482132020596953	0.466611833924906	0.471764104575122	0.479761275552303	0.464760440739398	0.000797800263436274	0.000815999798356306	0.000814220108962401
188	0.493409446652229	0.24	0.0396792984274119	0.0381589489059816	0.0411996479488422	0.2971652301974	0.487362094152075	0.471399754852221	0.503324433451929	7.98	5.09	12.27	0.0556310554317585	0.0575148107228259	0.0593985660138932	0.0566563008288503	0.058574772546317	0.0604932442637837	0.0565734790832722	0.0584247195409942	0.060382851169561	0.0396792984274119	9.83546429036412	-0.00259621038089889	1.03356585065949	0.447589302309679	0.455496984944211	0.440255706215835	0.474079631195026	0.482132020596953	0.466611833924906	0.471764104575122	0.479761275552303	0.464760440739398	0.000797800263436274	0.000815999798356306	0.000814220108962401
188	0.493409446652229	0.24	0.0396848117083793	0.0381659248212872	0.0412036985954714	0.301240546219498	0.494926362693685	0.478873041670145	0.510979683717224	8.16	5.17	12.49	0.0553560500284617	0.0572117578348622	0.0590674656412627	0.056306842664761	0.0581944240119315	0.060082005359102	0.0562093686991831	0.0580426759769806	0.0599385750070955	0.0396848117083793	9.96130685204301	-0.00199104089028944	1.04107199404351	0.447589302309679	0.455496984944211	0.440255706215835	0.474079631195026	0.482132020596953	0.466611833924906	0.471764104575122	0.479761275552303	0.464760440739398	0.000797800263436274	0.000815999798356306	0.000814220108962401
188	0.493409446652229	0.24	0.0396873656088624	0.0381893638936053	0.0411853673241195	0.305411347606203	0.510516801151208	0.494120402667184	0.526913199635233	8.07	5.21	12.44	0.0577079365248115	0.0596228591182606	0.0615377817117098	0.0587348193040305	0.060683816951158	0.0626328145982856	0.0586533472679822	0.0606032891184884	0.0626648687524719	0.0396873656088624	9.96860231595102	-0.00361691546401585	1.04179286457615	0.447589302309679	0.455496984944211	0.440255706215835	0.474079631195026	0.482132020596953	0.466611833924906	0.471764104575122	0.479761275552303	0.464760440739398	0.000797800263436274	0.000815999798356306	0.000814220108962401
188	0.493409446652229	0.24	0.0396891846680578	0.0381701814754819	0.0412081878606336	0.301262990552036	0.496765472281577	0.480653357304702	0.512877587258452	8.13	5.17	12.52	0.0557365142462868	0.0576048734542245	0.0594732326621622	0.0567043424832513	0.0586051445309089	0.0605059465785664	0.0565424673824056	0.0584827671539647	0.0603384518958782	0.0396891846680578	9.98228582397507	-0.0144425339999243	1.02967479965165	0.447589302309679	0.455496984944211	0.440255706215835	0.474079631195026	0.482132020596953	0.466611833924906	0.471764104575122	0.479761275552303	0.464760440739398	0.000797800263436274	0.000815999798356306	0.000814220108962401
188	0.493409446652229	0.24	0.0396906634070715	0.0381732965697763	0.0412080302443667	0.294305669092363	0.490573162989867	0.474394972134284	0.506751353845451	7.95	5.16	12.42	0.0562402429524048	0.0581581919984391	0.0600761410444733	0.0572924587219546	0.0592462912586263	0.061200123795298	0.0571215999778362	0.0591350515749609	0.0610873871888314	0.0396906634070715	9.87265679785444	-0.00358203412725789	1.03543428735959	0.447589302309679	0.455496984944211	0.440255706215835	0.474079631195026	0.482132020596953	0.466611833924906	0.471764104575122	0.479761275552303	0.464760440739398	0.000797800263436274	0.000815999798356306	0.000814220108962401
188	0.493409446652229	0.24	0.0396939336993639	0.0382058737492261	0.0411819936495017	0.297232793621512	0.497328924296811	0.481042780380759	0.513615068212864	8.06	5.17	12.43	0.0562710231303298	0.0581761301569412	0.0600812371835526	0.0572778240311995	0.059217017224437	0.0611562104176746	0.057202996370006	0.0591170192834851	0.0610443274221041	0.0396939336993639	9.9665396586046	0.0105816639809523	1.0543231283297	0.447589302309679	0.455496984944211	0.440255706215835	0.474079631195026	0.482132020596953	0.466611833924906	0.471764104575122	0.479761275552303	0.464760440739398	0.000797800263436274	0.000815999798356306	0.000814220108962401
188	0.493409446652229	0.24	0.0397015621484299	0.0381982899061431	0.0412048343907167	0.297339452907732	0.495212024596377	0.4789993425681	0.511424706624653	7.91	5.18	12.37	0.057038557056815	0.0589691400591964	0.0608997230615778	0.0581213264322112	0.0600885579099311	0.062055789387651	0.0580675078722834	0.0600345355531317	0.0619813073954902	0.0397015621484299	9.87523526367308	0.0115142627811829	1.05047979204184	0.447589302309679	0.455496984944211	0.440255706215835	0.474079631195026	0.482132020596953	0.466611833924906	0.471764104575122	0.479761275552303	0.464760440739398	0.000797800263436274	0.000815999798356306	0.000814220108962401
188	0.493409446652229	0.24	0.0397066827059925	0.038219925062053	0.0411934403499319	0.302433312636959	0.499368382224644	0.4832167557609	0.515520008688388	8	5.25	12.54	0.0569370156693591	0.0588401479554151	0.0607432802414711	0.0579809092680857	0.0599189339275404	0.0618569585869951	0.0579498910742357	0.0598478354477265	0.0617644469883743	0.0397066827059925	9.96239236004534	0.000777142436885277	1.04351227149072	0.447589302309679	0.455496984944211	0.440255706215835	0.474079631195026	0.482132020596953	0.466611833924906	0.471764104575122	0.479761275552303	0.464760440739398	0.000797800263436274	0.000815999798356306	0.000814220108962401
188	0.493409446652229	0.24	0.03970703622063	0.0382127622447616	0.0412013101964985	0.313633006260041	0.50656824041866	0.49060862430451	0.522527856532809	8.08	5.22	12.6	0.0572198661331868	0.0590812420902101	0.0609426180472334	0.0582333486705536	0.0601276934573803	0.0620220382442069	0.0581111574722853	0.0600007942248339	0.0619194218170833	0.03970703622063	10.0063842942169	0.000733208833299139	1.04557416504564	0.447589302309679	0.455496984944211	0.440255706215835	0.474079631195026	0.482132020596953	0.466611833924906	0.471764104575122	0.479761275552303	0.464760440739398	0.000797800263436274	0.000815999798356306	0.000814220108962401
188	0.493409446652229	0.24	0.0397073068831363	0.0382178690255085	0.0411967447407641	0.294019614620031	0.489627082269743	0.473468964660831	0.505785199878655	8.04	5.2	12.39	0.0554745572336738	0.0573677423988854	0.0592609275640971	0.0564725489982012	0.0583997927174207	0.0603270364366403	0.0564135419262131	0.0583539828875529	0.0602714706583155	0.0397073068831363	9.99699106928466	-0.00914588681635841	1.03556202780057	0.447589302309679	0.455496984944211	0.440255706215835	0.474079631195026	0.482132020596953	0.466611833924906	0.471764104575122	0.479761275552303	0.464760440739398	0.000797800263436274	0.000815999798356306	0.000814220108962401
188	0.493409446652229	0.24	0.0397106393829385	0.0382253598654745	0.0411959189004024	0.314725738372172	0.508356801770686	0.492381396429442	0.524332207111929	8.05	5.17	12.55	0.0576796445301062	0.0595510712492904	0.0614224979684746	0.0587166488358325	0.0606217213512322	0.062526793866632	0.0585628872214833	0.060460471358731	0.0623890392640987	0.0397106393829385	9.98969229272623	-0.00556044175456714	1.03705260609294	0.447589302309679	0.455496984944211	0.440255706215835	0.474079631195026	0.482132020596953	0.466611833924906	0.471764104575122	0.479761275552303	0.464760440739398	0.000797800263436274	0.000815999798356306	0.000814220108962401
188	0.493409446652229	0.24	0.0397159056914431	0.0382052641809441	0.0412265472019422	0.295833604157508	0.487904825381755	0.471873620045744	0.503936030717766	8.01	5.21	12.34	0.0555276450701157	0.0574141143324955	0.0593005835948752	0.0565412505680961	0.0584621555716946	0.0603830605752931	0.0565160742044101	0.0584363328194626	0.0603479411789164	0.0397159056914431	9.91050795668518	-0.00235427651051967	1.039284028767	0.447589302309679	0.455496984944211	0.440255706215835	0.474079631195026	0.482132020596953	0.466611833924906	0.471764104575122	0.479761275552303	0.464760440739398	0.000797800263436274	0.000815999798356306	0.000814220108962401
188	0.493409446652229	0.24	0.0397220130604959	0.0382156474556521	0.0412283786653397	0.298729452297976	0.492887986097844	0.476804907701045	0.508971064494643	8.02	5.2	12.57	0.0560053965005301	0.0578945112474919	0.0597836259944538	0.0570214712140306	0.0589448591176028	0.060868247021175	0.0568811111734705	0.0588382881860354	0.0607224508147167	0.0397220130604959	9.96522808026193	-0.00497263206181278	1.0364116229091	0.447589302309679	0.455496984944211	0.440255706215835	0.474079631195026	0.482132020596953	0.466611833924906	0.471764104575122	0.479761275552303	0.464760440739398	0.000797800263436274	0.000815999798356306	0.000814220108962401
188	0.493409446652229	0.24	0.0397222735602541	0.0381986217557292	0.0412459253647791	0.311582959024684	0.509727708999435	0.493591765372056	0.525863652626815	8.08	5.19	12.42	0.0575959043588322	0.0594787645098753	0.0613616246609184	0.0586177490761637	0.0605340142187637	0.0624502793613637	0.0585100344836973	0.0604423360603667	0.0623338922731012	0.0397222735602541	9.93118339187192	0.00120088179427043	1.04360374568769	0.447589302309679	0.455496984944211	0.440255706215835	0.474079631195026	0.482132020596953	0.466611833924906	0.471764104575122	0.479761275552303	0.464760440739398	0.000797800263436274	0.000815999798356306	0.000814220108962401
188	0.493409446652229	0.24	0.0397299178998453	0.0382408221663577	0.041219013633333	0.297728608361574	0.493149321321404	0.477019193370645	0.509279449272163	8.08	5.17	12.73	0.0556552823901203	0.0575372335538562	0.0594191847175922	0.0566422849775982	0.0585576110626057	0.0604729371476132	0.056399583939856	0.0582973891008549	0.0602255922680479	0.0397299178998453	10.0116156539443	-0.00386726801889734	1.04119134835654	0.447589302309679	0.455496984944211	0.440255706215835	0.474079631195026	0.482132020596953	0.466611833924906	0.471764104575122	0.479761275552303	0.464760440739398	0.000797800263436274	0.000815999798356306	0.000814220108962401
188	0.493409446652229	0.24	0.0397418738463189	0.0382165482526097	0.0412671994400281	0.289381118751791	0.487158288359427	0.470900160322594	0.50341641639626	7.98	5.19	12.57	0.0555734736010321	0.0574921831819296	0.0594108927628271	0.0565977421525816	0.0585518152577638	0.0605058883629459	0.056505227218179	0.058387189613404	0.060382851169561	0.0397418738463189	9.92661479966207	-0.0039784680115297	1.03830085501958	0.447589302309679	0.455496984944211	0.440255706215835	0.474079631195026	0.482132020596953	0.466611833924906	0.471764104575122	0.479761275552303	0.464760440739398	0.000797800263436274	0.000815999798356306	0.000814220108962401
188	0.493409446652229	0.24	0.0397509290300996	0.038229722658626	0.0412721354015733	0.298657249494254	0.49526927435668	0.479105708413553	0.511432840299806	7.96	5.1	12.42	0.0566743805417734	0.0585864013569837	0.0604984221721941	0.0577270803687359	0.0596746160667219	0.0616221517647078	0.0575813578632732	0.0594770961972756	0.0614535335643098	0.0397509290300996	9.86628733162995	-0.00505848166422181	1.03439519149434	0.447589302309679	0.455496984944211	0.440255706215835	0.474079631195026	0.482132020596953	0.466611833924906	0.471764104575122	0.479761275552303	0.464760440739398	0.000797800263436274	0.000815999798356306	0.000814220108962401
188	0.493409446652229	0.24	0.039752345911583	0.0382475873295008	0.0412571044936653	0.298567891821026	0.493370230650564	0.477265206545717	0.50947525475541	7.96	5.19	12.51	0.056485460285273	0.0583915277860903	0.0602975952869076	0.057536420970209	0.059477952500107	0.061419484030005	0.057430082110568	0.0593290414079092	0.0612698240900954	0.039752345911583	9.92590007128974	0.00250299846565786	1.04440920148879	0.447589302309679	0.455496984944211	0.440255706215835	0.474079631195026	0.482132020596953	0.466611833924906	0.471764104575122	0.479761275552303	0.464760440739398	0.000797800263436274	0.000815999798356306	0.000814220108962401
188	0.493409446652229	0.24	0.0397600342766423	0.0382513584177347	0.0412687101355499	0.305891846258401	0.5053553143421	0.489143051815954	0.521567576868246	8.03	5.2	12.37	0.0573862152792312	0.0592882363424658	0.0611902574057004	0.0584231755005568	0.0603595657964216	0.0622959560922864	0.0584153913320974	0.0603307208050422	0.0622336793967406	0.0397600342766423	9.88915662142021	-0.00340315232883805	1.03611243320731	0.447589302309679	0.455496984944211	0.440255706215835	0.474079631195026	0.482132020596953	0.466611833924906	0.471764104575122	0.479761275552303	0.464760440739398	0.000797800263436274	0.000815999798356306	0.000814220108962401
188	0.493409446652229	0.24	0.0397603875089238	0.0382436377332761	0.0412771372845714	0.290405741341548	0.47998526395093	0.464006340376848	0.495964187525013	8.06	5.1	12.36	0.0542414841315462	0.0561093907829485	0.0579772974343508	0.0552097487239788	0.0571109993721667	0.0590122500203545	0.0550573747430093	0.0569816278573398	0.0588611123720093	0.0397603875089238	9.8736544485648	-0.00448321680407408	1.03370148527087	0.447589302309679	0.455496984944211	0.440255706215835	0.474079631195026	0.482132020596953	0.466611833924906	0.471764104575122	0.479761275552303	0.464760440739398	0.000797800263436274	0.000815999798356306	0.000814220108962401
188	0.493409446652229	0.24	0.0397608737306245	0.0382654359008293	0.0412563115604197	0.299673542462354	0.491620677709597	0.475615025525955	0.50762632989324	8.01	5.15	12.46	0.0559239913510057	0.0578059755320046	0.0596879597130034	0.0569421508856175	0.058858398717897	0.0607746465501765	0.0568129186535431	0.0587210149942889	0.060637923866365	0.0397608737306245	9.90325280166359	-0.000712212597060165	1.04060568542156	0.447589302309679	0.455496984944211	0.440255706215835	0.474079631195026	0.482132020596953	0.466611833924906	0.471764104575122	0.479761275552303	0.464760440739398	0.000797800263436274	0.000815999798356306	0.000814220108962401
188	0.493409446652229	0.24	0.0397719010879297	0.0382440564878525	0.0412997456880068	0.305888385258423	0.502373365496321	0.486256635270358	0.518490095722284	7.82	5.07	12.24	0.0585241928719044	0.0604639476429304	0.0624037024139564	0.0596740446785731	0.0616519107061326	0.0636297767336921	0.0595438570811514	0.0614771530194953	0.0635214497039214	0.0397719010879297	9.79756551838753	-0.00683265212686893	1.02667261513494	0.447589302309679	0.455496984944211	0.440255706215835	0.474079631195026	0.482132020596953	0.466611833924906	0.471764104575122	0.479761275552303	0.464760440739398	0.000797800263436274	0.000815999798356306	0.000814220108962401
188	0.493409446652229	0.24	0.039772430174389	0.0382607851784303	0.0412840751703477	0.298335134513623	0.501190237840132	0.484820850130717	0.517559625549546	7.97	5.16	12.58	0.0573227301720453	0.0592581625992921	0.0611935950265389	0.0583857716039442	0.0603570963352148	0.0623284210664853	0.0582301640375134	0.0602161177697325	0.0621442775823269	0.039772430174389	9.90768276329005	-0.00544249795943118	1.03537686713442	0.447589302309679	0.455496984944211	0.440255706215835	0.474079631195026	0.482132020596953	0.466611833924906	0.471764104575122	0.479761275552303	0.464760440739398	0.000797800263436274	0.000815999798356306	0.000814220108962401
188	0.493409446652229	0.24	0.0397753007237866	0.0382753703807117	0.0412752310668614	0.301066044602187	0.493643508381187	0.477625158351292	0.509661858411082	7.99	5.14	12.38	0.0563289544123581	0.0582180862824416	0.0601072181525252	0.0573648096933728	0.0592886815518792	0.0612125534103857	0.0572536261198251	0.0592155035721013	0.0610735657499927	0.0397753007237866	9.89382360971709	0.0089191244907315	1.04740820057314	0.447589302309679	0.455496984944211	0.440255706215835	0.474079631195026	0.482132020596953	0.466611833924906	0.471764104575122	0.479761275552303	0.464760440739398	0.000797800263436274	0.000815999798356306	0.000814220108962401
188	0.493409446652229	0.24	0.0397764574088633	0.0382498655677186	0.0413030492500081	0.301689662765573	0.496562448374857	0.480473225700557	0.512651671049156	7.95	5.16	12.34	0.0569481285419742	0.0588551049810057	0.0607620814200373	0.0580128064676609	0.0599554349249664	0.0618980633822718	0.0579596549955672	0.0599329242392741	0.0618450236095553	0.0397764574088633	9.86166312638511	-0.0084005058005693	1.02970434215522	0.447589302309679	0.455496984944211	0.440255706215835	0.474079631195026	0.482132020596953	0.466611833924906	0.471764104575122	0.479761275552303	0.464760440739398	0.000797800263436274	0.000815999798356306	0.000814220108962401
188	0.493409446652229	0.24	0.0397766245410527	0.0382536964514895	0.0412995526306159	0.299262271685107	0.490654382854401	0.474664524492998	0.506644241215804	7.95	5.17	12.45	0.0562490668688601	0.0581439095752006	0.0600387522815411	0.0573000239281576	0.0592302698585752	0.0611605157889929	0.0571621468187006	0.0590889056679315	0.0610626809676715	0.0397766245410527	9.91937271162997	-0.00704847885022336	1.03148502329165	0.447589302309679	0.455496984944211	0.440255706215835	0.474079631195026	0.482132020596953	0.466611833924906	0.471764104575122	0.479761275552303	0.464760440739398	0.000797800263436274	0.000815999798356306	0.000814220108962401
188	0.493409446652229	0.24	0.0397769815283877	0.0382503548348971	0.0413036082218783	0.296921412087163	0.494824865191196	0.47860863651011	0.511041093872281	8.03	5.23	12.51	0.0562008439319038	0.0581050422011102	0.0600092404703165	0.05721946389917	0.0591581750732181	0.0610968862472661	0.0571735982256711	0.0591050650065198	0.0610459491942621	0.0397769815283877	9.96776852664079	-0.0021923365858974	1.04081958700112	0.447589302309679	0.455496984944211	0.440255706215835	0.474079631195026	0.482132020596953	0.466611833924906	0.471764104575122	0.479761275552303	0.464760440739398	0.000797800263436274	0.000815999798356306	0.000814220108962401
188	0.493409446652229	0.24	0.0397808321682676	0.0382724271190106	0.0412892372175246	0.306785129794297	0.495561993871138	0.47969729102016	0.511426696722115	8.03	5.12	12.47	0.0562739015889525	0.0581350101332081	0.0599961186774638	0.0572905105404898	0.0591852407024483	0.0610799708644068	0.0571070459128065	0.0590188162425631	0.060893539624876	0.0397808321682676	9.89519705840894	-0.0014008634537478	1.03693817582616	0.447589302309679	0.455496984944211	0.440255706215835	0.474079631195026	0.482132020596953	0.466611833924906	0.471764104575122	0.479761275552303	0.464760440739398	0.000797800263436274	0.000815999798356306	0.000814220108962401
188	0.493409446652229	0.24	0.0397824265726382	0.0382688512334347	0.0412960019118416	0.299643143837579	0.504481797806564	0.48805623766478	0.520907357948348	7.94	5.16	12.22	0.057903606324966	0.0598523554540985	0.0618011045832309	0.0589896416645586	0.0609749413741568	0.062960241083755	0.058955630036447	0.0609705540875437	0.0629398243028845	0.0397824265726382	9.85215792940976	-0.0045561663120258	1.03324262694221	0.447589302309679	0.455496984944211	0.440255706215835	0.474079631195026	0.482132020596953	0.466611833924906	0.471764104575122	0.479761275552303	0.464760440739398	0.000797800263436274	0.000815999798356306	0.000814220108962401
188	0.493409446652229	0.24	0.0397863964631973	0.0382727301922877	0.041300062734107	0.300964050362591	0.491518732790774	0.475565463864345	0.507472001717203	8.12	5.22	12.49	0.0552192662799182	0.0570716459664611	0.0589240256530039	0.056182492657925	0.0580671846350208	0.0599518766121167	0.0561326180684775	0.0579948752431732	0.059869779501605	0.0397863964631973	9.90702898186284	-0.00413321408221183	1.03716307930491	0.447589302309679	0.455496984944211	0.440255706215835	0.474079631195026	0.482132020596953	0.466611833924906	0.471764104575122	0.479761275552303	0.464760440739398	0.000797800263436274	0.000815999798356306	0.000814220108962401
188	0.493409446652229	0.24	0.0397893848697192	0.0382927150588514	0.041286054680587	0.301163862723421	0.491400826510369	0.475458955223065	0.507342697797674	8.03	5.23	12.45	0.0558234155829034	0.0576951433025398	0.0595668710221761	0.0568347331600552	0.0587403697891115	0.0606460064181677	0.0567874673952248	0.058704697672102	0.0606147234404942	0.0397893848697192	9.90848078937742	0.00117479304818414	1.0421879537952	0.447589302309679	0.455496984944211	0.440255706215835	0.474079631195026	0.482132020596953	0.466611833924906	0.471764104575122	0.479761275552303	0.464760440739398	0.000797800263436274	0.000815999798356306	0.000814220108962401
188	0.493409446652229	0.24	0.0397895140616766	0.0382623735697984	0.0413166545535547	0.306781815080861	0.505799605802492	0.489607034372419	0.521992177232564	8.08	5.14	12.63	0.0571263692317002	0.0590156860702761	0.0609050029088519	0.0581396071709906	0.0600624344098585	0.0619852616487264	0.0579239233466645	0.0598521416115545	0.0617380360399061	0.0397895140616766	10.00709728449	-0.00181938111019216	1.0408686198963	0.447589302309679	0.455496984944211	0.440255706215835	0.474079631195026	0.482132020596953	0.466611833924906	0.471764104575122	0.479761275552303	0.464760440739398	0.000797800263436274	0.000815999798356306	0.000814220108962401
188	0.493409446652229	0.24	0.0397897098899326	0.0383014764210067	0.0412779433588584	0.310735010496601	0.506795913755064	0.490721013447964	0.522870814062164	8.01	5.15	12.48	0.0577012997722278	0.0595914626468751	0.0614816255215224	0.0587518849054102	0.0606764625510113	0.0626010401966124	0.0586123619344261	0.0605786042208136	0.0624434908466355	0.0397897098899326	9.97288753062032	-0.00892137163858523	1.03288562271918	0.447589302309679	0.455496984944211	0.440255706215835	0.474079631195026	0.482132020596953	0.466611833924906	0.471764104575122	0.479761275552303	0.464760440739398	0.000797800263436274	0.000815999798356306	0.000814220108962401
188	0.493409446652229	0.24	0.0397909478903326	0.0382870730464127	0.0412948227342524	0.301746107323311	0.49877015043395	0.48261156022306	0.51492874064484	8.01	5.14	12.41	0.0568027670264072	0.0587046125495441	0.0606064580726811	0.0578403535733818	0.0597769391176926	0.0617135246620034	0.0577287957299857	0.0596557479684633	0.061556776410147	0.0397909478903326	9.92896500677128	-0.00474687132198741	1.03647539864576	0.447589302309679	0.455496984944211	0.440255706215835	0.474079631195026	0.482132020596953	0.466611833924906	0.471764104575122	0.479761275552303	0.464760440739398	0.000797800263436274	0.000815999798356306	0.000814220108962401
188	0.493409446652229	0.24	0.0397930741259012	0.0382704854393566	0.0413156628124458	0.293711569045723	0.494894192226546	0.478550128585556	0.511238255867536	8.01	5.2	12.4	0.056299256909209	0.0582220620301359	0.0601448671510629	0.057326089722815	0.0592839645675844	0.0612418394123537	0.0572762894554216	0.0592016324780502	0.0611594991858283	0.0397930741259012	9.94560372274138	-0.010439116815532	1.03223857202817	0.447589302309679	0.455496984944211	0.440255706215835	0.474079631195026	0.482132020596953	0.466611833924906	0.471764104575122	0.479761275552303	0.464760440739398	0.000797800263436274	0.000815999798356306	0.000814220108962401
188	0.493409446652229	0.24	0.039794807285613	0.0382956131977692	0.0412940013734569	0.310109296257297	0.504284245508927	0.488265617282173	0.520302873735682	8.04	5.19	12.32	0.0572622760287165	0.0591408910256675	0.0610195060226184	0.058295718616862	0.0602082379724801	0.0621207573280983	0.0582502617094404	0.0601476736715994	0.0620729025519097	0.039794807285613	9.91601335080038	0.00387763820780158	1.04307884042199	0.447589302309679	0.455496984944211	0.440255706215835	0.474079631195026	0.482132020596953	0.466611833924906	0.471764104575122	0.479761275552303	0.464760440739398	0.000797800263436274	0.000815999798356306	0.000814220108962401
188	0.493409446652229	0.24	0.0398151408969645	0.0383190877123234	0.0413111940816055	0.293900362212475	0.488943308812421	0.472803120080153	0.505083497544689	8.01	5.22	12.48	0.0556494930288245	0.0575492125572997	0.059448932085775	0.0566660846214855	0.0586005077707117	0.060534930919938	0.0566259710347369	0.0585323164981673	0.0604754661969034	0.0398151408969645	9.97289919373006	-0.00574345468579801	1.03762071655022	0.447589302309679	0.455496984944211	0.440255706215835	0.474079631195026	0.482132020596953	0.466611833924906	0.471764104575122	0.479761275552303	0.464760440739398	0.000797800263436274	0.000815999798356306	0.000814220108962401
188	0.493409446652229	0.24	0.0398180166473968	0.038310928694553	0.0413251046002405	0.308199416799928	0.506807327816588	0.490636412265882	0.522978243367295	7.96	5.17	12.29	0.0580588029538287	0.0599723665949893	0.06188593023615	0.0591384734245863	0.0610876219908946	0.0630367705572029	0.0591049555547214	0.0610454656001364	0.0629827137884092	0.0398180166473968	9.86983170328981	0.00369948011425618	1.0424840851672	0.447589302309679	0.455496984944211	0.440255706215835	0.474079631195026	0.482132020596953	0.466611833924906	0.471764104575122	0.479761275552303	0.464760440739398	0.000797800263436274	0.000815999798356306	0.000814220108962401
188	0.493409446652229	0.24	0.0398194864176176	0.0382976662555499	0.0413413065796853	0.295403115845572	0.495398739141674	0.479104469906095	0.511693008377254	8	5.2	12.48	0.056399988089636	0.0583181429985145	0.060236297907393	0.0574308284613023	0.0593840420924635	0.0613372557236247	0.0573153424343672	0.0592777989563287	0.0612380528705977	0.0398194864176176	9.96883283437258	-0.00355845586274616	1.04055126741601	0.447589302309679	0.455496984944211	0.440255706215835	0.474079631195026	0.482132020596953	0.466611833924906	0.471764104575122	0.479761275552303	0.464760440739398	0.000797800263436274	0.000815999798356306	0.000814220108962401
188	0.493409446652229	0.24	0.0398272253010604	0.0382982741506408	0.04135617645148	0.288448227931297	0.489657001446053	0.473278338291236	0.50603566460087	7.95	5.18	12.35	0.0560975052399452	0.0580388620860412	0.0599802189321372	0.0571464127215917	0.0591240689309429	0.0611017251402941	0.0570962166770188	0.059054098930024	0.0610669824073737	0.0398272253010604	9.86249015455453	-0.00469283213902697	1.03527066348085	0.447589302309679	0.455496984944211	0.440255706215835	0.474079631195026	0.482132020596953	0.466611833924906	0.471764104575122	0.479761275552303	0.464760440739398	0.000797800263436274	0.000815999798356306	0.000814220108962401
188	0.493409446652229	0.24	0.0398275216955002	0.0382988996657447	0.0413561437252558	0.29785050553192	0.496339685491106	0.480109936913825	0.512569434068388	8.12	5.18	12.53	0.0557759395454458	0.0576614024485948	0.0595468653517438	0.056750623527863	0.0586690348762757	0.0605874462246884	0.0566388557912434	0.0585720243983686	0.0604720101503134	0.0398275216955002	9.97477168237204	-0.000931378870455209	1.04302538815717	0.447589302309679	0.455496984944211	0.440255706215835	0.474079631195026	0.482132020596953	0.466611833924906	0.471764104575122	0.479761275552303	0.464760440739398	0.000797800263436274	0.000815999798356306	0.000814220108962401
188	0.493409446652229	0.24	0.039830344673717	0.0383064424789749	0.041354246868459	0.291811246844044	0.486455494148539	0.47031622812128	0.502594760175799	8.04	5.18	12.39	0.0551271593276298	0.0570188905427523	0.0589106217578749	0.0561202393310653	0.0580460488564894	0.0599718583819136	0.0560784443562058	0.0580015659873054	0.0599239598319399	0.039830344673717	9.87187362870863	0.00944424310235023	1.04904822384884	0.447589302309679	0.455496984944211	0.440255706215835	0.474079631195026	0.482132020596953	0.466611833924906	0.471764104575122	0.479761275552303	0.464760440739398	0.000797800263436274	0.000815999798356306	0.000814220108962401
188	0.493409446652229	0.24	0.0398321338365247	0.0383100949564356	0.0413541727166139	0.295049550006434	0.494277593465344	0.478006381258134	0.510548805672554	7.95	5.19	12.53	0.0566249652314044	0.0585524642390139	0.0604799632466233	0.0576817075790582	0.0596451778198169	0.0616086480605755	0.0575475226429602	0.0595140612255505	0.0614610502342188	0.0398321338365247	9.92511630258442	0.00458375553013627	1.04597405741562	0.447589302309679	0.455496984944211	0.440255706215835	0.474079631195026	0.482132020596953	0.466611833924906	0.471764104575122	0.479761275552303	0.464760440739398	0.000797800263436274	0.000815999798356306	0.000814220108962401
188	0.493409446652229	0.24	0.039832885708535	0.0383223535001201	0.04134341791695	0.30454446340155	0.498091256319345	0.482061186418747	0.514121326219943	8.08	5.15	12.39	0.0562697535705131	0.0581409021060876	0.0600120506416621	0.0572692402445825	0.0591736248956158	0.0610780095466491	0.0571465311759311	0.0591079408017776	0.0609741709521011	0.039832885708535	9.9117306091177	-0.00238925256044935	1.04020362498534	0.447589302309679	0.455496984944211	0.440255706215835	0.474079631195026	0.482132020596953	0.466611833924906	0.471764104575122	0.479761275552303	0.464760440739398	0.000797800263436274	0.000815999798356306	0.000814220108962401
188	0.493409446652229	0.24	0.0398351096636547	0.0383045854277091	0.0413656338996004	0.294539609100366	0.490412712570667	0.474248916905153	0.506576508236181	7.93	5.16	12.32	0.0562999231794331	0.0582187898796358	0.0601376565798384	0.0573580034626507	0.0593129326458365	0.0612678618290222	0.0572583799785208	0.0592409366326591	0.0612102829885087	0.0398351096636547	9.8410025101608	-0.00572113689009594	1.03176310583286	0.447589302309679	0.455496984944211	0.440255706215835	0.474079631195026	0.482132020596953	0.466611833924906	0.471764104575122	0.479761275552303	0.464760440739398	0.000797800263436274	0.000815999798356306	0.000814220108962401
188	0.493409446652229	0.24	0.0398352868769018	0.0383365940350091	0.0413339797187945	0.302072064382186	0.50027292413508	0.484078176840015	0.516467671430144	8.03	5.18	12.18	0.0568384783130327	0.0587399992593484	0.060641520205664	0.0578683730777157	0.0598043489659241	0.0617403248541324	0.0578756440765573	0.0598289092929689	0.0617706396027188	0.0398352868769018	9.88331993139622	0.00213871920785067	1.04054588446117	0.447589302309679	0.455496984944211	0.440255706215835	0.474079631195026	0.482132020596953	0.466611833924906	0.471764104575122	0.479761275552303	0.464760440739398	0.000797800263436274	0.000815999798356306	0.000814220108962401
188	0.493409446652229	0.24	0.0398459606110167	0.0383514406716849	0.0413404805503484	0.30949520835939	0.507354287723647	0.491214980588921	0.523493594858373	7.92	5.16	12.28	0.0583993556506669	0.0603181186659686	0.0622368816812704	0.0595021618177628	0.0614571585151471	0.0634121552125314	0.0594976829061039	0.0614224813245073	0.0634357758087388	0.0398459606110167	9.84329363433754	-0.00900506424740996	1.02696957800536	0.447589302309679	0.455496984944211	0.440255706215835	0.474079631195026	0.482132020596953	0.466611833924906	0.471764104575122	0.479761275552303	0.464760440739398	0.000797800263436274	0.000815999798356306	0.000814220108962401
188	0.493409446652229	0.24	0.0398498830951014	0.0383299034106615	0.0413698627795413	0.297429737312146	0.493049828108037	0.476911420967229	0.509188235248844	7.88	5.05	12.38	0.056955674009142	0.0588830211342632	0.0608103682593844	0.0580471562500129	0.060011438503998	0.0619757207579832	0.0578478956078924	0.0597816911848838	0.0617028285825654	0.0398498830951014	9.80969564400013	0.00245680836735302	1.03691033214443	0.447589302309679	0.455496984944211	0.440255706215835	0.474079631195026	0.482132020596953	0.466611833924906	0.471764104575122	0.479761275552303	0.464760440739398	0.000797800263436274	0.000815999798356306	0.000814220108962401
188	0.493409446652229	0.24	0.039850955328675	0.038328668129651	0.041373242527699	0.296117696500956	0.494498570572801	0.478261785178279	0.510735355967322	7.99	5.19	12.38	0.0563676167191597	0.0582812734741699	0.0601949302291801	0.0574019544822676	0.0593507265670104	0.0612994986517533	0.0573204161154137	0.0593173311408236	0.0612299969363449	0.039850955328675	9.86946028618923	0.00331868240611883	1.04416944901163	0.447589302309679	0.455496984944211	0.440255706215835	0.474079631195026	0.482132020596953	0.466611833924906	0.471764104575122	0.479761275552303	0.464760440739398	0.000797800263436274	0.000815999798356306	0.000814220108962401
188	0.493409446652229	0.24	0.0398539534188955	0.0383608050078735	0.0413471018299175	0.304428616092002	0.499823456079145	0.483733238471206	0.515913673687085	8.05	5.18	12.66	0.0566410067570409	0.0585250330173281	0.0604090592776154	0.0576577849298718	0.0595756318598148	0.0614934787897579	0.0574461758442522	0.0593938881844223	0.0613140571769535	0.0398539534188955	10.0787145245554	-0.00132850016431873	1.04581476793999	0.447589302309679	0.455496984944211	0.440255706215835	0.474079631195026	0.482132020596953	0.466611833924906	0.471764104575122	0.479761275552303	0.464760440739398	0.000797800263436274	0.000815999798356306	0.000814220108962401
188	0.493409446652229	0.24	0.0398544851621603	0.0383269582598283	0.0413820120644924	0.299019962199262	0.491361503580228	0.475339344846082	0.507383662314374	8.06	5.21	12.57	0.0556027648823107	0.057476955047003	0.0593511452116952	0.0565975433652189	0.0585052643094085	0.0604129852535982	0.0564663240749043	0.0583525172746419	0.0602999625055638	0.0398544851621603	9.95373536853614	0.00800085842738251	1.05266470648939	0.447589302309679	0.455496984944211	0.440255706215835	0.474079631195026	0.482132020596953	0.466611833924906	0.471764104575122	0.479761275552303	0.464760440739398	0.000797800263436274	0.000815999798356306	0.000814220108962401
188	0.493409446652229	0.24	0.0398566336881133	0.0383339018595905	0.041379365516636	0.305485678925301	0.506907613263289	0.490629983850921	0.523185242675656	7.95	5.17	12.26	0.0581161299474165	0.0600442486056771	0.0619723672639376	0.0592004399980889	0.0611645328074488	0.0631286256168087	0.059197445071686	0.0611705173451083	0.0630877493340448	0.0398566336881133	9.834509017443	-0.00603776736205678	1.0316859941369	0.447589302309679	0.455496984944211	0.440255706215835	0.474079631195026	0.482132020596953	0.466611833924906	0.471764104575122	0.479761275552303	0.464760440739398	0.000797800263436274	0.000815999798356306	0.000814220108962401
188	0.493409446652229	0.24	0.0398634286472522	0.0383662372847155	0.0413606200097888	0.299940067242875	0.494028489784009	0.477954653846208	0.51010232572181	8.05	5.15	12.6	0.0559871748572242	0.0578700494270899	0.0597529239969556	0.0569936012529289	0.058910322407691	0.0608270435624531	0.0568113091669604	0.0586760711349199	0.060661977339916	0.0398634286472522	9.99151866995262	-0.00116842541109913	1.04122189103413	0.447589302309679	0.455496984944211	0.440255706215835	0.474079631195026	0.482132020596953	0.466611833924906	0.471764104575122	0.479761275552303	0.464760440739398	0.000797800263436274	0.000815999798356306	0.000814220108962401
188	0.493409446652229	0.24	0.0398637276625777	0.0383573278176	0.0413701275075553	0.303777281258315	0.498744262127994	0.482664059014724	0.514824465241264	8.04	5.26	12.47	0.0565513521467528	0.0584353897332807	0.0603194273198085	0.0575686815323607	0.0594866119742775	0.0614045424161944	0.0575393797223226	0.0594538145970545	0.0614147727128469	0.0398637276625777	9.96904721022234	0.00962543422401471	1.05440635935255	0.447589302309679	0.455496984944211	0.440255706215835	0.474079631195026	0.482132020596953	0.466611833924906	0.471764104575122	0.479761275552303	0.464760440739398	0.000797800263436274	0.000815999798356306	0.000814220108962401
188	0.493409446652229	0.24	0.0398655537210502	0.0383568725184408	0.0413742349236595	0.295734579317273	0.488525787866548	0.472470363459018	0.504581212274079	8.05	5.14	12.41	0.0553038268428464	0.0571831540557151	0.0590624812685837	0.0562954837107311	0.0582085092740402	0.0601215348373492	0.0561866497071948	0.0580781356511294	0.0600062919082119	0.0398655537210502	9.95967775485467	-0.00582135586163255	1.03592573959244	0.447589302309679	0.455496984944211	0.440255706215835	0.474079631195026	0.482132020596953	0.466611833924906	0.471764104575122	0.479761275552303	0.464760440739398	0.000797800263436274	0.000815999798356306	0.000814220108962401
188	0.493409446652229	0.24	0.0398667160483483	0.0383639380841778	0.0413694940125188	0.313769113995148	0.504723327935174	0.488826862113459	0.520619793756889	8.03	5.16	12.35	0.0573654867797042	0.0592309908479482	0.0610964949161921	0.0584030692702092	0.0603023151310507	0.0622015609918921	0.0583340580349498	0.0602519525724346	0.0621035311066578	0.0398667160483483	9.87658629728387	-0.00436310989678971	1.03446919129628	0.447589302309679	0.455496984944211	0.440255706215835	0.474079631195026	0.482132020596953	0.466611833924906	0.471764104575122	0.479761275552303	0.464760440739398	0.000797800263436274	0.000815999798356306	0.000814220108962401
188	0.493409446652229	0.24	0.0398720886898307	0.0383810826301978	0.0413630947494637	0.31100657815099	0.49777516960963	0.48199639955671	0.513553939662549	8.03	5.15	12.51	0.0565864737724246	0.0584389045345253	0.0602913352966261	0.0576113409893135	0.0594973220936262	0.0613833031979389	0.0574746346403456	0.0593590535289916	0.0611999129878683	0.0398720886898307	9.95607023825736	-0.0051034679726424	1.0357005043095	0.447589302309679	0.455496984944211	0.440255706215835	0.474079631195026	0.482132020596953	0.466611833924906	0.471764104575122	0.479761275552303	0.464760440739398	0.000797800263436274	0.000815999798356306	0.000814220108962401
188	0.493409446652229	0.24	0.0398748264789831	0.0383448439955293	0.0414048089624369	0.293627203022734	0.489295465782306	0.473133015649638	0.505457915914973	7.89	5.13	12.3	0.0564468573537904	0.0583751090017413	0.0603033606496923	0.0575250188883634	0.0594901010500623	0.0614551832117612	0.0574674807416615	0.0594300253195796	0.0614021281598637	0.0398748264789831	9.7660196041038	0.00178979013097422	1.0361582059085	0.447589302309679	0.455496984944211	0.440255706215835	0.474079631195026	0.482132020596953	0.466611833924906	0.471764104575122	0.479761275552303	0.464760440739398	0.000797800263436274	0.000815999798356306	0.000814220108962401
188	0.493409446652229	0.24	0.0398754705477904	0.0383843515550258	0.041366589540555	0.311195970831111	0.504790775268582	0.488796688989446	0.520784861547717	8	5.17	12.23	0.0575522382943401	0.0594354250784816	0.0613186118626231	0.0586048285499989	0.0605224575055888	0.0624400864611787	0.0586055911404162	0.0605094687368448	0.062421422675834	0.0398754705477904	9.86910134801476	0.00267250488666133	1.04033974945858	0.447589302309679	0.455496984944211	0.440255706215835	0.474079631195026	0.482132020596953	0.466611833924906	0.471764104575122	0.479761275552303	0.464760440739398	0.000797800263436274	0.000815999798356306	0.000814220108962401
188	0.493409446652229	0.24	0.0398768632123834	0.0383593511888958	0.0413943752358711	0.292167702170432	0.487625134796372	0.471461004729059	0.503789264863684	8.03	5.19	12.39	0.0553364105125131	0.0572336298541138	0.0591308491957145	0.0563378327192457	0.0582693860113525	0.0602009393034592	0.0562757939578661	0.0582210868278251	0.0601816346737905	0.0398768632123834	9.9181623768413	-0.00315746340116498	1.03878416490721	0.447589302309679	0.455496984944211	0.440255706215835	0.474079631195026	0.482132020596953	0.466611833924906	0.471764104575122	0.479761275552303	0.464760440739398	0.000797800263436274	0.000815999798356306	0.000814220108962401
188	0.493409446652229	0.24	0.0398778563839395	0.0383820952626811	0.0413736175051978	0.300788950537341	0.502106430363426	0.48580273119156	0.518410129535292	7.94	5.22	12.38	0.0575938354911779	0.0595267035211681	0.0614595715511583	0.0586714490306679	0.0606404821248773	0.0626095152190867	0.0586160972137803	0.0605713277856011	0.0626056635390114	0.0398778563839395	9.95788044192895	-0.0088324469943864	1.03230575435073	0.447589302309679	0.455496984944211	0.440255706215835	0.474079631195026	0.482132020596953	0.466611833924906	0.471764104575122	0.479761275552303	0.464760440739398	0.000797800263436274	0.000815999798356306	0.000814220108962401
188	0.493409446652229	0.24	0.0398888414429571	0.0383643521886377	0.0414133306972765	0.297977677890387	0.495158153282601	0.478971960916953	0.511344345648248	8.04	5.22	12.32	0.0561689452671622	0.0580670967817713	0.0599652482963804	0.0571824490393906	0.0591148505067301	0.0610472519740697	0.0571722703534646	0.0590901321938645	0.0610265746920881	0.0398888414429571	9.9022526890694	-0.00694375211698072	1.03463251536295	0.447589302309679	0.455496984944211	0.440255706215835	0.474079631195026	0.482132020596953	0.466611833924906	0.471764104575122	0.479761275552303	0.464760440739398	0.000797800263436274	0.000815999798356306	0.000814220108962401
188	0.493409446652229	0.24	0.0398931845542631	0.0383755233351452	0.0414108457733811	0.293351207385243	0.488186010922937	0.472049472778066	0.504322549067809	8.11	5.35	12.56	0.0548849842663276	0.0567611724484309	0.0586373606305341	0.0558468396548339	0.0577559078994339	0.0596649761440338	0.0558707481494822	0.0578067843701545	0.0597234232540358	0.0398931845542631	10.0277587095563	-0.00269691962155823	1.04568203857379	0.447589302309679	0.455496984944211	0.440255706215835	0.474079631195026	0.482132020596953	0.466611833924906	0.471764104575122	0.479761275552303	0.464760440739398	0.000797800263436274	0.000815999798356306	0.000814220108962401
188	0.493409446652229	0.24	0.0398983382964633	0.0383656321692211	0.0414310444237055	0.296015031079257	0.496291758975687	0.479992080312839	0.512591437638536	7.99	5.07	12.34	0.0565729393358618	0.0584940558917565	0.0604151724476513	0.0576111298676976	0.0595675015304031	0.0615238731931086	0.0574777970531612	0.0594050912342566	0.0613321042002909	0.0398983382964633	9.8701853201318	-0.000412963721047563	1.03721657371767	0.447589302309679	0.455496984944211	0.440255706215835	0.474079631195026	0.482132020596953	0.466611833924906	0.471764104575122	0.479761275552303	0.464760440739398	0.000797800263436274	0.000815999798356306	0.000814220108962401
188	0.493409446652229	0.24	0.0398985571558173	0.0383968613851191	0.0414002529265156	0.311765825662554	0.514434716616616	0.498156707028295	0.530712726204937	7.99	5.2	12.31	0.0587570240688577	0.0606769970164864	0.062596969964115	0.0598379386371974	0.0617932320722537	0.0637485255073099	0.0597880935078137	0.0617801810727485	0.0636913428406841	0.0398985571558173	9.89271161037418	-0.00298227581723018	1.03643076182917	0.447589302309679	0.455496984944211	0.440255706215835	0.474079631195026	0.482132020596953	0.466611833924906	0.471764104575122	0.479761275552303	0.464760440739398	0.000797800263436274	0.000815999798356306	0.000814220108962401
188	0.493409446652229	0.24	0.0399045982775838	0.0383844685253038	0.0414247280298638	0.29565731560721	0.490006557272601	0.47389947974573	0.506113634799472	8.07	5.13	12.55	0.0553395444191759	0.0572204461090019	0.0591013477988278	0.0563238705478118	0.0582382278921453	0.0601525852364788	0.0561205196780067	0.0580520601581354	0.0599245511778463	0.0399045982775838	9.91878441637708	0.00299313427202484	1.04495235019645	0.447589302309679	0.455496984944211	0.440255706215835	0.474079631195026	0.482132020596953	0.466611833924906	0.471764104575122	0.479761275552303	0.464760440739398	0.000797800263436274	0.000815999798356306	0.000814220108962401
188	0.493409446652229	0.24	0.0399056209612298	0.0383864426013541	0.0414247993211054	0.306595339643713	0.505068477906702	0.488892220994741	0.521244734818664	7.95	5.17	12.5	0.0579365759522792	0.0598535566219583	0.0617705372916375	0.0590191539721527	0.0609719545207841	0.0629247550694155	0.0588830360084931	0.0608553140380925	0.0628097919252468	0.0399056209612298	9.90309950974649	0.00405560015390671	1.04403754145963	0.447589302309679	0.455496984944211	0.440255706215835	0.474079631195026	0.482132020596953	0.466611833924906	0.471764104575122	0.479761275552303	0.464760440739398	0.000797800263436274	0.000815999798356306	0.000814220108962401
188	0.493409446652229	0.24	0.0399067411698091	0.0384017342401642	0.0414117480994539	0.306109146725483	0.498726647841571	0.482735222685058	0.514718072998084	7.94	5.13	12.34	0.0572954026528789	0.0591934102982285	0.0610914179435781	0.0583714540511411	0.0603051077289143	0.0622387614066876	0.0582456106617427	0.0601869554215909	0.0621255146874333	0.0399067411698091	9.92548956996166	-0.0035241763766932	1.03581603291552	0.447589302309679	0.455496984944211	0.440255706215835	0.474079631195026	0.482132020596953	0.466611833924906	0.471764104575122	0.479761275552303	0.464760440739398	0.000797800263436274	0.000815999798356306	0.000814220108962401
188	0.493409446652229	0.24	0.0399145731173285	0.0384101620458214	0.0414189841888356	0.296818189470021	0.487146976384546	0.47117841700964	0.503115535759451	8.08	5.15	12.65	0.0549851947691049	0.0568486806923009	0.0587121666154968	0.0559610024161811	0.0578575591290997	0.0597541158420184	0.0557407504442132	0.0576598190282992	0.0595238032905399	0.0399145731173285	9.94222396549072	0.00289334060445891	1.04486623844179	0.447589302309679	0.455496984944211	0.440255706215835	0.474079631195026	0.482132020596953	0.466611833924906	0.471764104575122	0.479761275552303	0.464760440739398	0.000797800263436274	0.000815999798356306	0.000814220108962401
188	0.493409446652229	0.24	0.0399235565318441	0.0384105969834349	0.0414365160802532	0.300818290586314	0.500877848359684	0.48461517636022	0.517140520359149	8.05	5.18	12.46	0.0567596148113769	0.058664348801398	0.0605690827914191	0.0577794545044438	0.0597184121821029	0.0616573698597619	0.0576914845791178	0.0595876342453266	0.061587665313013	0.0399235565318441	9.97627113629052	-0.0039354670750026	1.03959931294465	0.447589302309679	0.455496984944211	0.440255706215835	0.474079631195026	0.482132020596953	0.466611833924906	0.471764104575122	0.479761275552303	0.464760440739398	0.000797800263436274	0.000815999798356306	0.000814220108962401
188	0.493409446652229	0.24	0.0399244963156512	0.0384182301079052	0.0414307625233972	0.305897147175781	0.50634790992826	0.490104006800465	0.522591813056056	8.1	5.27	12.41	0.0570688172633063	0.0589602940241164	0.0608517707849265	0.0580740558222783	0.0599988499964246	0.0619236441705708	0.0580593786337203	0.0600088819591845	0.0619006808206904	0.0399244963156512	9.97287989990414	0.0067239584280644	1.05138733422756	0.447589302309679	0.455496984944211	0.440255706215835	0.474079631195026	0.482132020596953	0.466611833924906	0.471764104575122	0.479761275552303	0.464760440739398	0.000797800263436274	0.000815999798356306	0.000814220108962401
188	0.493409446652229	0.24	0.0399277656146605	0.0384324336770305	0.0414230975522905	0.307521415410679	0.504707078865364	0.488577536149121	0.520836621581607	7.94	5.14	12.57	0.0579337316705156	0.0598463136673386	0.0617588956641616	0.0590183781796377	0.0609667679058516	0.0629151576320656	0.0588017567744372	0.0607857021585505	0.062727947055805	0.0399277656146605	10.0402738220558	-0.00834356057795981	1.03640505870573	0.447589302309679	0.455496984944211	0.440255706215835	0.474079631195026	0.482132020596953	0.466611833924906	0.471764104575122	0.479761275552303	0.464760440739398	0.000797800263436274	0.000815999798356306	0.000814220108962401
188	0.493409446652229	0.24	0.0399280718902307	0.0384079662326365	0.0414481775478249	0.30063848504767	0.502110826109755	0.485801150206882	0.518420502012629	8.06	5.18	12.43	0.0568440060370414	0.0587524150951309	0.0606608241532204	0.0578620521590519	0.0598046398153129	0.0617472274715739	0.0577880853538771	0.0597218970227345	0.061664182702468	0.0399280718902307	9.96292815298937	-0.00303659755160935	1.04104080489646	0.447589302309679	0.455496984944211	0.440255706215835	0.474079631195026	0.482132020596953	0.466611833924906	0.471764104575122	0.479761275552303	0.464760440739398	0.000797800263436274	0.000815999798356306	0.000814220108962401
188	0.493409446652229	0.24	0.0399288587410839	0.038412731284446	0.0414449861977218	0.298428752461772	0.494923237694002	0.478762150533525	0.511084324854478	8.05	5.24	12.36	0.0560415952156676	0.0579333343681534	0.0598250735206391	0.0570465599673873	0.0589722226932542	0.0608978854191211	0.0570739277939139	0.0589837271244164	0.0609058451671103	0.0399288587410839	9.92236991969325	0.00575680099098126	1.04757116316168	0.447589302309679	0.455496984944211	0.440255706215835	0.474079631195026	0.482132020596953	0.466611833924906	0.471764104575122	0.479761275552303	0.464760440739398	0.000797800263436274	0.000815999798356306	0.000814220108962401
188	0.493409446652229	0.24	0.0399314854286637	0.0384074805176855	0.0414554903396419	0.297488772040561	0.499562965499265	0.483213681111109	0.515912249887421	7.96	5.17	12.26	0.0571752434971593	0.0591097382195514	0.0610442329419435	0.0582381635907687	0.060208621663479	0.0621790797361892	0.0584007931236555	0.0602207293017272	0.0621109551068401	0.0399314854286637	9.87297910521349	-0.00934415733650351	1.03061642776337	0.447589302309679	0.455496984944211	0.440255706215835	0.474079631195026	0.482132020596953	0.466611833924906	0.471764104575122	0.479761275552303	0.464760440739398	0.000797800263436274	0.000815999798356306	0.000814220108962401
188	0.493409446652229	0.24	0.0399330249858775	0.0384197652683076	0.0414462847034474	0.296855620146004	0.493506880837961	0.477331295793676	0.509682465882246	8.02	5.24	12.53	0.0560662543754033	0.0579662020087465	0.0598661496420898	0.0570833739691781	0.0590177892869877	0.0609522046047973	0.0570416736558401	0.0589434819042991	0.0608746290224225	0.0399330249858775	9.93202822689276	-0.00727837683831449	1.03571143542981	0.447589302309679	0.455496984944211	0.440255706215835	0.474079631195026	0.482132020596953	0.466611833924906	0.471764104575122	0.479761275552303	0.464760440739398	0.000797800263436274	0.000815999798356306	0.000814220108962401
188	0.493409446652229	0.24	0.0399343450087841	0.0384187012487792	0.041449988768789	0.292230371568564	0.495286167736646	0.478870571814574	0.511701763658717	7.98	5.17	12.33	0.0565233611539996	0.0584609716723186	0.0603985821906376	0.057565704267331	0.0595390461175958	0.0615123879678607	0.0575042717942778	0.0594587053154681	0.0615098945036152	0.0399343450087841	9.91794643728026	-0.000249934580068387	1.04266550437452	0.447589302309679	0.455496984944211	0.440255706215835	0.474079631195026	0.482132020596953	0.466611833924906	0.471764104575122	0.479761275552303	0.464760440739398	0.000797800263436274	0.000815999798356306	0.000814220108962401
188	0.493409446652229	0.24	0.0399349838789018	0.0384160610659424	0.0414539066918612	0.296328556839892	0.495384119898716	0.47912648153472	0.511641758262711	7.97	5.1	12.24	0.0566142803685789	0.0585353065108242	0.0604563326530695	0.057662025238137	0.0596186032812759	0.0615751813244147	0.0576155187220137	0.0595487124088437	0.0614784675968452	0.0399349838789018	9.78450285576631	0.00968556842108312	1.04510770320996	0.447589302309679	0.455496984944211	0.440255706215835	0.474079631195026	0.482132020596953	0.466611833924906	0.471764104575122	0.479761275552303	0.464760440739398	0.000797800263436274	0.000815999798356306	0.000814220108962401
188	0.493409446652229	0.24	0.0399350628186322	0.0384321690793091	0.0414379565579552	0.30416891259303	0.495721329797144	0.479753375711837	0.511689283882451	8.09	5.25	12.43	0.0559404074010865	0.0578023095827408	0.0596642117643951	0.0569304171257839	0.0588252704665719	0.0607201238073598	0.0569372924185187	0.0588001513094411	0.0607223458924381	0.0399350628186322	9.97254101765175	0.00191808593861462	1.04561306220491	0.447589302309679	0.455496984944211	0.440255706215835	0.474079631195026	0.482132020596953	0.466611833924906	0.471764104575122	0.479761275552303	0.464760440739398	0.000797800263436274	0.000815999798356306	0.000814220108962401
188	0.493409446652229	0.24	0.039936077422289	0.0384282304558638	0.0414439243887142	0.30289591795445	0.502090851903673	0.485868957159849	0.518312746647498	8.08	5.21	12.58	0.0566632853429499	0.0585551243607085	0.060446963378467	0.0576666802955028	0.0595920200485253	0.0615173598015478	0.0575629040366719	0.0594278213640791	0.0613958942309182	0.039936077422289	9.98555080020854	0.00372770174626231	1.04913411647773	0.447589302309679	0.455496984944211	0.440255706215835	0.474079631195026	0.482132020596953	0.466611833924906	0.471764104575122	0.479761275552303	0.464760440739398	0.000797800263436274	0.000815999798356306	0.000814220108962401
188	0.493409446652229	0.24	0.039940482165021	0.0384265250017303	0.0414544393283117	0.295452653636759	0.493248452097423	0.477026838837602	0.509470065357244	7.92	5.19	12.48	0.0567350186281188	0.0586643304729548	0.0605936423177909	0.0578077832953821	0.059773575212479	0.0617393671295758	0.0577036505894056	0.0596528928783584	0.0616228353737597	0.039940482165021	9.88977863947874	0.00249237871073694	1.04289996877264	0.447589302309679	0.455496984944211	0.440255706215835	0.474079631195026	0.482132020596953	0.466611833924906	0.471764104575122	0.479761275552303	0.464760440739398	0.000797800263436274	0.000815999798356306	0.000814220108962401
188	0.493409446652229	0.24	0.0399436871250349	0.0384106350320782	0.0414767392179917	0.297185838792186	0.49633220421759	0.480076873143911	0.512587535291269	7.93	5.12	12.35	0.056992126532793	0.0589218714074349	0.0608516162820767	0.0580632370561361	0.06002924957279	0.0619952620894438	0.0579123626412184	0.0599762031957652	0.06190682573191	0.0399436871250349	9.84914901595806	0.00163548438447492	1.03816859399356	0.447589302309679	0.455496984944211	0.440255706215835	0.474079631195026	0.482132020596953	0.466611833924906	0.471764104575122	0.479761275552303	0.464760440739398	0.000797800263436274	0.000815999798356306	0.000814220108962401
188	0.493409446652229	0.24	0.0399471091809099	0.0384254057777451	0.0414688125840748	0.295195947379404	0.491783066208371	0.475599667307042	0.507966465109699	8.02	5.2	12.42	0.0558632366050389	0.0577641148100587	0.0596649930150786	0.056876696060923	0.0588120596110184	0.0607474231611137	0.0567969347526743	0.0587674305255176	0.0606387020259715	0.0399471091809099	9.91299157965099	0.00416989219423667	1.04598135495268	0.447589302309679	0.455496984944211	0.440255706215835	0.474079631195026	0.482132020596953	0.466611833924906	0.471764104575122	0.479761275552303	0.464760440739398	0.000797800263436274	0.000815999798356306	0.000814220108962401
188	0.493409446652229	0.24	0.0399521039831277	0.038426677404036	0.0414775305622193	0.299992628170331	0.49617718925761	0.48003546300341	0.51231891551181	8.04	5.14	12.38	0.0562432026688292	0.058134442902331	0.0600256831358328	0.0572549782739192	0.0591802405872604	0.0611055029006016	0.0571410673239483	0.0590718637660984	0.0609615265908985	0.0399521039831277	9.87506990433507	0.000885006645515943	1.0398946044954	0.447589302309679	0.455496984944211	0.440255706215835	0.474079631195026	0.482132020596953	0.466611833924906	0.471764104575122	0.479761275552303	0.464760440739398	0.000797800263436274	0.000815999798356306	0.000814220108962401
188	0.493409446652229	0.24	0.039952639763457	0.038450458329435	0.041454821197479	0.299252572189332	0.49456574852306	0.478448050535644	0.510683446510476	7.92	5.16	12.42	0.056917786509628	0.0588352019783447	0.0607526174470615	0.0579948560437227	0.0599485552457361	0.0619022544477496	0.0579030978149148	0.0598226349597258	0.0617895330072543	0.039952639763457	9.92309095113391	-0.0033305773305932	1.0349017843169	0.447589302309679	0.455496984944211	0.440255706215835	0.474079631195026	0.482132020596953	0.466611833924906	0.471764104575122	0.479761275552303	0.464760440739398	0.000797800263436274	0.000815999798356306	0.000814220108962401
188	0.493409446652229	0.24	0.0399535247036237	0.0384296901044448	0.0414773593028027	0.308704252696658	0.512562364265882	0.496227161918587	0.528897566613177	8.04	5.21	12.53	0.0582068977046166	0.0601229988876655	0.0620391000707145	0.0592580529195884	0.0612087568701855	0.0631594608207827	0.0591426539710994	0.0611505585033342	0.0630196542343696	0.0399535247036237	9.96682352574292	-0.000140150391415689	1.04388516820322	0.447589302309679	0.455496984944211	0.440255706215835	0.474079631195026	0.482132020596953	0.466611833924906	0.471764104575122	0.479761275552303	0.464760440739398	0.000797800263436274	0.000815999798356306	0.000814220108962401
188	0.493409446652229	0.24	0.0399539679114957	0.0384526047730579	0.0414553310499334	0.309894149328833	0.504222377652074	0.488197657645184	0.520247097658965	8.06	5.19	12.51	0.0570783280077597	0.0589518810870548	0.06082543416635	0.0580977744068181	0.0600047900454908	0.0619118056841636	0.0579727369761329	0.0598764787306208	0.0617910679593614	0.0399539679114957	9.97209429947007	-0.0138165329668801	1.03006356714388	0.447589302309679	0.455496984944211	0.440255706215835	0.474079631195026	0.482132020596953	0.466611833924906	0.471764104575122	0.479761275552303	0.464760440739398	0.000797800263436274	0.000815999798356306	0.000814220108962401
188	0.493409446652229	0.24	0.0399592441699681	0.03845074113735	0.0414677472025862	0.294211716959326	0.489247014123371	0.473108907087474	0.505385121159269	7.87	5.09	12.28	0.0565997838839288	0.0585304458453587	0.0604611078067887	0.0576905539119274	0.0596584228741128	0.0616262918362982	0.0575617359315858	0.0595550586196622	0.0614580952504182	0.0399592441699681	9.76660950988568	-0.00589653907696245	1.02767316578036	0.447589302309679	0.455496984944211	0.440255706215835	0.474079631195026	0.482132020596953	0.466611833924906	0.471764104575122	0.479761275552303	0.464760440739398	0.000797800263436274	0.000815999798356306	0.000814220108962401
188	0.493409446652229	0.24	0.0399703470221274	0.0384354759161666	0.0415052181280882	0.297289001646987	0.495235647224725	0.479020234024365	0.511451060425085	8.07	5.22	12.49	0.0559319408553844	0.0578253045750096	0.0597186682946349	0.0569264660086187	0.0588534956052829	0.0607805252019472	0.0568849126928043	0.0588021997496639	0.0607100602955994	0.0399703470221274	9.91704473965399	-0.0049826278726929	1.03804922075667	0.447589302309679	0.455496984944211	0.440255706215835	0.474079631195026	0.482132020596953	0.466611833924906	0.471764104575122	0.479761275552303	0.464760440739398	0.000797800263436274	0.000815999798356306	0.000814220108962401
188	0.493409446652229	0.24	0.0399759922377153	0.0384408685054892	0.0415111159699413	0.292280731069137	0.493655739078421	0.477296173165988	0.510015304990854	8.11	5.29	12.53	0.0554988354952755	0.0574010859393252	0.0593033363833749	0.0564716789243681	0.0584072740652654	0.0603428692061626	0.0564273885193872	0.0584521303087512	0.0603658291780333	0.0399759922377153	9.92983599741467	0.00286721514976586	1.04908687885982	0.447589302309679	0.455496984944211	0.440255706215835	0.474079631195026	0.482132020596953	0.466611833924906	0.471764104575122	0.479761275552303	0.464760440739398	0.000797800263436274	0.000815999798356306	0.000814220108962401
188	0.493409446652229	0.24	0.0399761622186929	0.0384439408090775	0.0415083836283083	0.29452943393188	0.500219799211385	0.483732362427001	0.516707235995769	8.03	5.2	12.46	0.056802162712347	0.058738196229388	0.060674229746429	0.0578316608175115	0.0598027835414094	0.0617739062653072	0.0577789600618415	0.0597189086767684	0.0616996604924808	0.0399761622186929	9.89489312914291	0.00618496436970878	1.04709194276248	0.447589302309679	0.455496984944211	0.440255706215835	0.474079631195026	0.482132020596953	0.466611833924906	0.471764104575122	0.479761275552303	0.464760440739398	0.000797800263436274	0.000815999798356306	0.000814220108962401
188	0.493409446652229	0.24	0.0399765373416095	0.0384812669179988	0.0414718077652203	0.310123474774961	0.505887563822232	0.489818538537022	0.521956589107441	8.02	5.23	12.46	0.0575755906874933	0.0594644200187218	0.0613532493499502	0.0586226916198458	0.0605458722261575	0.0624690528324691	0.0584926545945222	0.0605182915404232	0.0624426083617436	0.0399765373416095	9.99842564868486	0.00211387477193417	1.04695346366826	0.447589302309679	0.455496984944211	0.440255706215835	0.474079631195026	0.482132020596953	0.466611833924906	0.471764104575122	0.479761275552303	0.464760440739398	0.000797800263436274	0.000815999798356306	0.000814220108962401
188	0.493409446652229	0.24	0.039979392684457	0.0384438596929374	0.0415149256759765	0.301030076223599	0.492993218217436	0.476994602275953	0.508991834158919	8.08	5.19	12.46	0.0556408779896394	0.057507098348016	0.0593733187063927	0.0566269271002161	0.0585262199943076	0.0604255128883991	0.0565611516118681	0.0584160493425896	0.0603271059316649	0.039979392684457	9.94193551130484	0.000401952441742676	1.04293096065206	0.447589302309679	0.455496984944211	0.440255706215835	0.474079631195026	0.482132020596953	0.466611833924906	0.471764104575122	0.479761275552303	0.464760440739398	0.000797800263436274	0.000815999798356306	0.000814220108962401
188	0.493409446652229	0.24	0.0399801112882479	0.0384685554576641	0.0414916671188317	0.301315517473766	0.490620659586225	0.4747098308952	0.506531488277249	8.05	5.09	12.5	0.0555634462427736	0.0574257638463181	0.0592880814498625	0.0565596055672574	0.0584553113994192	0.060351017231581	0.0563366870326719	0.0582411792711126	0.0600948876785678	0.0399801112882479	9.90995063532012	-0.00480180287420343	1.03328740079453	0.447589302309679	0.455496984944211	0.440255706215835	0.474079631195026	0.482132020596953	0.466611833924906	0.471764104575122	0.479761275552303	0.464760440739398	0.000797800263436274	0.000815999798356306	0.000814220108962401
188	0.493409446652229	0.24	0.0399816282682956	0.0384841281047489	0.0414791284318422	0.314642172397666	0.506206256201991	0.490295350609564	0.522117161794419	8.12	5.2	12.63	0.0569320080841496	0.0587795471331901	0.0606270861822307	0.0579252562254644	0.0598050278408278	0.0616847994561912	0.0577860236129909	0.0596605098906365	0.0615108539600271	0.0399816282682956	10.0189876172324	-0.00740005612093673	1.03647963206936	0.447589302309679	0.455496984944211	0.440255706215835	0.474079631195026	0.482132020596953	0.466611833924906	0.471764104575122	0.479761275552303	0.464760440739398	0.000797800263436274	0.000815999798356306	0.000814220108962401
188	0.493409446652229	0.24	0.0399846169634866	0.0384618898019395	0.0415073441250338	0.299876895877792	0.505246804939013	0.488805493910842	0.521688115967184	7.91	5.13	12.23	0.0581791384452804	0.0601360340253132	0.0620929296053459	0.0592818823471216	0.0612758694813624	0.0632698566156033	0.0592772764143205	0.0612436085590444	0.0632317790797969	0.0399846169634866	9.7995969300283	0.00193692214267282	1.03773452915945	0.447589302309679	0.455496984944211	0.440255706215835	0.474079631195026	0.482132020596953	0.466611833924906	0.471764104575122	0.479761275552303	0.464760440739398	0.000797800263436274	0.000815999798356306	0.000814220108962401
188	0.493409446652229	0.24	0.0399849999196762	0.0384644093533757	0.0415055904859766	0.303907637000719	0.502747585534177	0.486543303663021	0.518951867405334	7.89	5.14	12.22	0.0580688065736564	0.0600027830615804	0.0619367595495045	0.0591793152883177	0.061150277171164	0.0631212390540103	0.0591397093648919	0.0611440581887542	0.063067132677088	0.0399849999196762	9.78738641034189	-0.00747876243590536	1.0275482155453	0.447589302309679	0.455496984944211	0.440255706215835	0.474079631195026	0.482132020596953	0.466611833924906	0.471764104575122	0.479761275552303	0.464760440739398	0.000797800263436274	0.000815999798356306	0.000814220108962401
188	0.493409446652229	0.24	0.0399888232514941	0.0384564015718854	0.0415212449311027	0.297887800678361	0.493588653642797	0.477450299696392	0.509727007589201	8.01	5.13	12.41	0.0561367497374156	0.0580342346426281	0.0599317195478407	0.0571585973858289	0.0590906218840418	0.0610226463822548	0.0570492930447473	0.0589661597820622	0.0609174443042745	0.0399888232514941	9.87293724199763	0.0091667019984104	1.04771680792102	0.447589302309679	0.455496984944211	0.440255706215835	0.474079631195026	0.482132020596953	0.466611833924906	0.471764104575122	0.479761275552303	0.464760440739398	0.000797800263436274	0.000815999798356306	0.000814220108962401
188	0.493409446652229	0.24	0.039996255369171	0.0384971798857076	0.0414953308526344	0.304830740206871	0.501888029778123	0.485746677905739	0.518029381650507	8.12	5.23	12.41	0.0564315210892811	0.0583067393460958	0.0601819576029106	0.0574177061116876	0.0593256952760185	0.0612336844403495	0.0573847108266362	0.059319422529802	0.0611636283935127	0.039996255369171	9.97370429214422	0.00375674727175953	1.04701236425531	0.447589302309679	0.455496984944211	0.440255706215835	0.474079631195026	0.482132020596953	0.466611833924906	0.471764104575122	0.479761275552303	0.464760440739398	0.000797800263436274	0.000815999798356306	0.000814220108962401
188	0.493409446652229	0.24	0.0399990313427565	0.0384839879079802	0.0415140747775327	0.306369623407095	0.507611130262054	0.491344803030443	0.523877457493666	8.1	5.24	12.5	0.0571656857043031	0.0590581973261836	0.060950708948064	0.0581697574140558	0.0600955095605009	0.062021261706946	0.0581043560890506	0.0600148242669449	0.0619771016370578	0.0399990313427565	10.000570984045	0.00442267208160058	1.05022201545077	0.447589302309679	0.455496984944211	0.440255706215835	0.474079631195026	0.482132020596953	0.466611833924906	0.471764104575122	0.479761275552303	0.464760440739398	0.000797800263436274	0.000815999798356306	0.000814220108962401
188	0.493409446652229	0.24	0.0400043831579828	0.0384706964835254	0.0415380698324401	0.296279348614694	0.499871672641908	0.483464824756109	0.516278520527706	8	5.17	12.5	0.0569173558342987	0.0588489015257693	0.0607804472172398	0.0579579009491818	0.059924758548663	0.0618916161481443	0.0578247635643946	0.0597842252587724	0.0617381093001072	0.0400043831579828	9.89350433717867	-0.00339025574009042	1.03887710769894	0.447589302309679	0.455496984944211	0.440255706215835	0.474079631195026	0.482132020596953	0.466611833924906	0.471764104575122	0.479761275552303	0.464760440739398	0.000797800263436274	0.000815999798356306	0.000814220108962401
188	0.493409446652229	0.24	0.0400101190572391	0.0384917800845599	0.0415284580299184	0.290804060347945	0.483768274796772	0.467678964063903	0.499857585529642	8.02	5.17	12.4	0.0549787840471307	0.0568701899221419	0.0587615957971531	0.0559789987664166	0.057904814496595	0.0598306302267734	0.0558837234043672	0.0578115860189653	0.0597259270001813	0.0400101190572391	9.87832653090553	0.00131717828807074	1.04251220906156	0.447589302309679	0.455496984944211	0.440255706215835	0.474079631195026	0.482132020596953	0.466611833924906	0.471764104575122	0.479761275552303	0.464760440739398	0.000797800263436274	0.000815999798356306	0.000814220108962401
188	0.493409446652229	0.24	0.0400124399211148	0.038512758021818	0.0415121218204116	0.310158675246805	0.506918735264415	0.490818280332648	0.523019190196181	8.02	5.18	12.42	0.0576836601143485	0.0595758740093587	0.0614680879043688	0.0587321502859198	0.0606587581092538	0.0625853659325878	0.0586126388439822	0.0605749083390879	0.0625115949629616	0.0400124399211148	9.89783066749126	-0.00262112993904203	1.03828183764531	0.447589302309679	0.455496984944211	0.440255706215835	0.474079631195026	0.482132020596953	0.466611833924906	0.471764104575122	0.479761275552303	0.464760440739398	0.000797800263436274	0.000815999798356306	0.000814220108962401
188	0.493409446652229	0.24	0.0400139988841118	0.0384929296121034	0.0415350681561201	0.306769740308022	0.502015235065251	0.485943359490798	0.518087110639704	7.96	5.13	12.38	0.0574853534540767	0.0593865985889736	0.0612878437238706	0.0585532477822888	0.0604898119815057	0.0624263761807226	0.0584616577930318	0.0603488832190123	0.0622867485657466	0.0400139988841118	9.89507379642534	-0.000549699455896806	1.03781507047292	0.447589302309679	0.455496984944211	0.440255706215835	0.474079631195026	0.482132020596953	0.466611833924906	0.471764104575122	0.479761275552303	0.464760440739398	0.000797800263436274	0.000815999798356306	0.000814220108962401
188	0.493409446652229	0.24	0.0400142283996875	0.0385169324341957	0.0415115243651793	0.299840371311875	0.497419939853291	0.481231915918549	0.513607963788032	7.86	5.14	12.25	0.0576553056439083	0.059594756118524	0.0615342065931396	0.058771632292986	0.0607486345631425	0.0627256368332989	0.0587424259747556	0.0606882765598129	0.0626475214283189	0.0400142283996875	9.80750955025347	0.00334321398053196	1.03754452318472	0.447589302309679	0.455496984944211	0.440255706215835	0.474079631195026	0.482132020596953	0.466611833924906	0.471764104575122	0.479761275552303	0.464760440739398	0.000797800263436274	0.000815999798356306	0.000814220108962401
188	0.493409446652229	0.24	0.0400183982193381	0.0384849134867727	0.0415518829519035	0.307280202792184	0.505111721938256	0.488960100600031	0.521263343276482	8.01	5.2	12.47	0.0575515365061949	0.0594526131460688	0.0613536897859428	0.0586028954078241	0.0605387011612778	0.0624745069147315	0.058549077515363	0.0604659053878602	0.0623863646753306	0.0400183982193381	9.90468765116609	-0.00770981311175573	1.03221116391924	0.447589302309679	0.455496984944211	0.440255706215835	0.474079631195026	0.482132020596953	0.466611833924906	0.471764104575122	0.479761275552303	0.464760440739398	0.000797800263436274	0.000815999798356306	0.000814220108962401
188	0.493409446652229	0.24	0.0400195223330566	0.0384892621025787	0.0415497825635346	0.301818562658123	0.499413271294839	0.483236627498474	0.515589915091203	8	5.1	12.4	0.0568911785547907	0.0587956458038904	0.0607001130529901	0.0579312871490528	0.0598705726740891	0.0618098581991253	0.0577986330558814	0.0596672361198216	0.0616583197205955	0.0400195223330566	9.88283086497387	0.00229901581782864	1.04027273277491	0.447589302309679	0.455496984944211	0.440255706215835	0.474079631195026	0.482132020596953	0.466611833924906	0.471764104575122	0.479761275552303	0.464760440739398	0.000797800263436274	0.000815999798356306	0.000814220108962401
188	0.493409446652229	0.24	0.0400216336573918	0.0385147965704528	0.0415284707443309	0.306177368597099	0.504241104489122	0.48807545712099	0.520406751857254	8.1	5.23	12.45	0.0567984535345153	0.0586796867690448	0.0605609200035744	0.0577968682386041	0.0597111701714219	0.0616254721042398	0.0577213216815014	0.0597364673158153	0.0615768479549843	0.0400216336573918	9.95759086479814	-0.00868117655211274	1.03476814178159	0.447589302309679	0.455496984944211	0.440255706215835	0.474079631195026	0.482132020596953	0.466611833924906	0.471764104575122	0.479761275552303	0.464760440739398	0.000797800263436274	0.000815999798356306	0.000814220108962401
188	0.493409446652229	0.24	0.0400349605323864	0.038499573750799	0.0415703473139739	0.300089141545039	0.504821336104745	0.488402170059992	0.521240502149498	7.94	5.08	12.25	0.057954099505226	0.0599024077664968	0.0618507160277675	0.0590416644553413	0.0610265346129242	0.0630114047705072	0.0589196706918592	0.0608828692156824	0.0629170584521489	0.0400349605323864	9.78747296056692	-0.00540668448997921	1.03015408538526	0.447589302309679	0.455496984944211	0.440255706215835	0.474079631195026	0.482132020596953	0.466611833924906	0.471764104575122	0.479761275552303	0.464760440739398	0.000797800263436274	0.000815999798356306	0.000814220108962401
188	0.493409446652229	0.24	0.0400365399928646	0.0385242203033878	0.0415488596823415	0.300559042914014	0.493763887284252	0.477722308017066	0.509805466551438	8.06	5.24	12.45	0.0558652957980473	0.057741213157965	0.0596171305178828	0.056863787255395	0.0587732332565167	0.0606826792576384	0.0568409821691377	0.0587531710018292	0.0606430601956199	0.0400365399928646	9.91930319477923	-0.00733627325330218	1.03483849095042	0.447589302309679	0.455496984944211	0.440255706215835	0.474079631195026	0.482132020596953	0.466611833924906	0.471764104575122	0.479761275552303	0.464760440739398	0.000797800263436274	0.000815999798356306	0.000814220108962401
188	0.493409446652229	0.24	0.0400381110367658	0.0385401401906086	0.0415360818829231	0.310499663567525	0.503914222383436	0.487921939692169	0.519906505074702	7.91	5.04	12.23	0.0580632195151949	0.0599663178284986	0.0618694161418023	0.0591631012363859	0.0611022496183201	0.0630413980002544	0.0590870834085421	0.0609618370264825	0.062903459124891	0.0400381110367658	9.87200033898708	-0.00669888049756381	1.02856356104491	0.447589302309679	0.455496984944211	0.440255706215835	0.474079631195026	0.482132020596953	0.466611833924906	0.471764104575122	0.479761275552303	0.464760440739398	0.000797800263436274	0.000815999798356306	0.000814220108962401
188	0.493409446652229	0.24	0.0400426174943061	0.0385408335910646	0.0415444013975475	0.300925577529952	0.49811201268143	0.481943266693149	0.514280758669712	8.06	5.24	12.45	0.0563384572867269	0.0582285598531369	0.0601186624195469	0.0573441658345037	0.0592680089823701	0.0611918521302365	0.0573105382222679	0.0591979902649199	0.0611785072087784	0.0400426174943061	9.95275356349749	0.0035260439205643	1.04743124432856	0.447589302309679	0.455496984944211	0.440255706215835	0.474079631195026	0.482132020596953	0.466611833924906	0.471764104575122	0.479761275552303	0.464760440739398	0.000797800263436274	0.000815999798356306	0.000814220108962401
188	0.493409446652229	0.24	0.0400438631260879	0.0385101871888693	0.0415775390633064	0.305287536572153	0.50871371457741	0.492370457134205	0.525056972020614	8.08	5.24	12.46	0.0574779993419714	0.05938586714142	0.0612937349408687	0.058499242389447	0.0604410083194499	0.0623827742494527	0.0584234204981546	0.0603768947294155	0.0623194157385131	0.0400438631260879	9.93870685497816	0.00320519454240717	1.0458575773591	0.447589302309679	0.455496984944211	0.440255706215835	0.474079631195026	0.482132020596953	0.466611833924906	0.471764104575122	0.479761275552303	0.464760440739398	0.000797800263436274	0.000815999798356306	0.000814220108962401
188	0.493409446652229	0.24	0.0400454812688936	0.0385298039068675	0.0415611586309197	0.303737080823003	0.493150023384478	0.477248675029633	0.509051371739322	7.94	5.06	12.18	0.0566326267668924	0.0585195573621724	0.0604064879574524	0.0576955167600991	0.0596178615637974	0.0615402063674957	0.057569301024487	0.0595276759788333	0.0614282039994577	0.0400454812688936	9.8002676116278	0.00317748946305912	1.03638314481164	0.447589302309679	0.455496984944211	0.440255706215835	0.474079631195026	0.482132020596953	0.466611833924906	0.471764104575122	0.479761275552303	0.464760440739398	0.000797800263436274	0.000815999798356306	0.000814220108962401
188	0.493409446652229	0.24	0.0400469574452822	0.0385483512662269	0.0415455636243375	0.302984319123315	0.495235829141106	0.47923875994553	0.511232898336683	7.98	5.1	12.41	0.0565651117719506	0.0584532645732271	0.0603414173745035	0.0576081201062514	0.059531088698507	0.0614540572907626	0.057464112087183	0.0593411332663357	0.061273936300897	0.0400469574452822	9.90402362967876	0.00969107496366971	1.04952478992355	0.447589302309679	0.455496984944211	0.440255706215835	0.474079631195026	0.482132020596953	0.466611833924906	0.471764104575122	0.479761275552303	0.464760440739398	0.000797800263436274	0.000815999798356306	0.000814220108962401
188	0.493409446652229	0.24	0.0400469888325681	0.0385276545452121	0.0415663231199242	0.304685504487149	0.501751847434243	0.485609343783947	0.51789435108454	8.08	5.19	12.53	0.0566655328806266	0.0585491942703433	0.06043285566006	0.0576709364329334	0.0595880191946251	0.0615051019563168	0.0575350108631026	0.0594411493413644	0.0614012372570329	0.0400469888325681	9.94018346162152	-0.00141318767177376	1.04227221247308	0.447589302309679	0.455496984944211	0.440255706215835	0.474079631195026	0.482132020596953	0.466611833924906	0.471764104575122	0.479761275552303	0.464760440739398	0.000797800263436274	0.000815999798356306	0.000814220108962401
188	0.493409446652229	0.24	0.0400477915098774	0.0385286547876997	0.041566928232055	0.308006172721565	0.510790432829007	0.494485037897913	0.527095827760102	7.96	5.16	12.34	0.0585165363508593	0.0604460896478743	0.0623756429448893	0.0596048609587078	0.0615703012112101	0.0635357414637125	0.059567243771778	0.0614843675644565	0.063489380547095	0.0400477915098774	9.84437399885461	0.00138769211304941	1.03993994725028	0.447589302309679	0.455496984944211	0.440255706215835	0.474079631195026	0.482132020596953	0.466611833924906	0.471764104575122	0.479761275552303	0.464760440739398	0.000797800263436274	0.000815999798356306	0.000814220108962401
188	0.493409446652229	0.24	0.0400549172597417	0.038531066792289	0.0415787677271944	0.302699684289541	0.501792450823026	0.485572660409507	0.518012241236544	8.02	5.14	12.49	0.0570473364988636	0.0589529129802097	0.0608584894615559	0.0580830512841198	0.060023224187618	0.0619633970911163	0.0579382557014353	0.0598711458421803	0.0617804566313481	0.0400549172597417	9.93145297718804	-0.0046276281629497	1.03652604650298	0.447589302309679	0.455496984944211	0.440255706215835	0.474079631195026	0.482132020596953	0.466611833924906	0.471764104575122	0.479761275552303	0.464760440739398	0.000797800263436274	0.000815999798356306	0.000814220108962401
188	0.493409446652229	0.24	0.0400602744114629	0.0385505120298036	0.0415700367931221	0.306529790701201	0.503031675288314	0.486918168701233	0.519145181875396	8.05	5.2	12.43	0.0569941834719627	0.0588802830464567	0.0607663826209507	0.0580161019730809	0.0599360197362516	0.0618559374994222	0.0579830863967465	0.0598747421230655	0.0617744200847767	0.0400602744114629	9.98379026558424	0.00531430992586949	1.04843281481145	0.447589302309679	0.455496984944211	0.440255706215835	0.474079631195026	0.482132020596953	0.466611833924906	0.471764104575122	0.479761275552303	0.464760440739398	0.000797800263436274	0.000815999798356306	0.000814220108962401
188	0.493409446652229	0.24	0.040063669125329	0.0385476381963318	0.0415797000543262	0.294330077033248	0.486775389858055	0.470723385729233	0.502827393986877	8.06	5.22	12.52	0.0550376098242248	0.0569144316837768	0.0587912535433289	0.0560207482297447	0.057931095812095	0.0598414433944453	0.0559549351435978	0.0578520339497715	0.0597402010164387	0.040063669125329	9.96893815499084	-0.00272059172623484	1.041791050971	0.447589302309679	0.455496984944211	0.440255706215835	0.474079631195026	0.482132020596953	0.466611833924906	0.471764104575122	0.479761275552303	0.464760440739398	0.000797800263436274	0.000815999798356306	0.000814220108962401
188	0.493409446652229	0.24	0.0400644167026992	0.03855794605904	0.0415708873463584	0.309201515939916	0.509958651663559	0.493725344262564	0.526191959064555	8.07	5.19	12.44	0.057660506923752	0.0595563397884565	0.061452172653161	0.0586864674952511	0.0606160331499206	0.0625455988045902	0.0585942046514119	0.0605369516009573	0.0624390587831497	0.0400644167026992	9.93833712345387	-0.00425967338322968	1.03801300566535	0.447589302309679	0.455496984944211	0.440255706215835	0.474079631195026	0.482132020596953	0.466611833924906	0.471764104575122	0.479761275552303	0.464760440739398	0.000797800263436274	0.000815999798356306	0.000814220108962401
188	0.493409446652229	0.24	0.0400705909140327	0.0385570809778716	0.0415841008501937	0.30730059536071	0.503609756122494	0.487506933500204	0.519712578744783	7.97	5.18	12.36	0.0576185174849907	0.0595217125024616	0.0614249075199324	0.0586857061674671	0.0606241514529393	0.0625625967384116	0.0586879597162805	0.0605584179925718	0.0625173173284565	0.0400705909140327	9.91717684313151	0.00809537262515718	1.04878401007271	0.447589302309679	0.455496984944211	0.440255706215835	0.474079631195026	0.482132020596953	0.466611833924906	0.471764104575122	0.479761275552303	0.464760440739398	0.000797800263436274	0.000815999798356306	0.000814220108962401
188	0.493409446652229	0.24	0.0400719677643316	0.0385353952628313	0.0416085402658319	0.297924816302582	0.496870498971357	0.480626279416179	0.513114718526535	8.06	5.22	12.48	0.0561979102369806	0.0580972886761716	0.0599966671153626	0.0572019231978875	0.0591352352933759	0.0610685473888644	0.0571258483273296	0.0590822471967214	0.0609747904614473	0.0400719677643316	9.98120134381169	-0.00959443916732726	1.03469933812347	0.447589302309679	0.455496984944211	0.440255706215835	0.474079631195026	0.482132020596953	0.466611833924906	0.471764104575122	0.479761275552303	0.464760440739398	0.000797800263436274	0.000815999798356306	0.000814220108962401
188	0.493409446652229	0.24	0.0400732638378528	0.0385627492826471	0.0415837783930584	0.308970891227637	0.501848943136133	0.485865160317094	0.517832725955171	8.12	5.16	12.5	0.0564114592863012	0.0582672591817882	0.0601230590772752	0.0573952570508707	0.0592834215015698	0.061171585952269	0.0572666381970713	0.059139216386211	0.0609882010663455	0.0400732638378528	9.87718739044869	-0.00255255215232001	1.03820834272152	0.447589302309679	0.455496984944211	0.440255706215835	0.474079631195026	0.482132020596953	0.466611833924906	0.471764104575122	0.479761275552303	0.464760440739398	0.000797800263436274	0.000815999798356306	0.000814220108962401
188	0.493409446652229	0.24	0.0400764816963911	0.0385651555182946	0.0415878078744875	0.303159367273583	0.505927621228218	0.489591957096678	0.522263285359758	7.9	5.19	12.26	0.0583885234284165	0.0603367076133026	0.0622848917981886	0.0595024108146182	0.0614877608270012	0.0634731108393841	0.0595002918025328	0.061489216641894	0.0634274168404771	0.0400764816963911	9.84929551144825	-0.00132541002570318	1.0368642353651	0.447589302309679	0.455496984944211	0.440255706215835	0.474079631195026	0.482132020596953	0.466611833924906	0.471764104575122	0.479761275552303	0.464760440739398	0.000797800263436274	0.000815999798356306	0.000814220108962401
188	0.493409446652229	0.24	0.0400795282751165	0.0385482251831263	0.0416108313671068	0.300911514917407	0.497839082392671	0.481678655599888	0.513999509185455	8.04	5.15	12.32	0.0564992165821585	0.0583947779544774	0.0602903393267962	0.0575194624196822	0.0594492532683879	0.0613790441170937	0.0574362906967849	0.0594102507151546	0.0613317153999049	0.0400795282751165	9.86390576671498	0.000142044045720986	1.03845139275005	0.447589302309679	0.455496984944211	0.440255706215835	0.474079631195026	0.482132020596953	0.466611833924906	0.471764104575122	0.479761275552303	0.464760440739398	0.000797800263436274	0.000815999798356306	0.000814220108962401
188	0.493409446652229	0.24	0.0400829926228438	0.0385810983440064	0.0415848869016813	0.303588299743861	0.493907294329409	0.477975924384655	0.509838664274164	7.85	5.15	12.35	0.0572990761008502	0.059208906140994	0.0611187361811378	0.058410615810059	0.0603574944742281	0.0623043731383973	0.0583297815678634	0.0602580865808704	0.0622361528338502	0.0400829926228438	9.85718037782304	-0.00335129714442617	1.03319526693031	0.447589302309679	0.455496984944211	0.440255706215835	0.474079631195026	0.482132020596953	0.466611833924906	0.471764104575122	0.479761275552303	0.464760440739398	0.000797800263436274	0.000815999798356306	0.000814220108962401
188	0.493409446652229	0.24	0.0400835133522015	0.03856406204064	0.041602964663763	0.302169668454104	0.497261377704668	0.481167845111355	0.51335491029798	8.07	5.19	12.51	0.0562356321773636	0.0581165350443091	0.0599974379112546	0.0572387666377756	0.0591532211588853	0.061067675679995	0.0571439048868853	0.059037495867733	0.0609405973163796	0.0400835133522015	9.96339788735568	0.00239717638921705	1.04588265251764	0.447589302309679	0.455496984944211	0.440255706215835	0.474079631195026	0.482132020596953	0.466611833924906	0.471764104575122	0.479761275552303	0.464760440739398	0.000797800263436274	0.000815999798356306	0.000814220108962401
188	0.493409446652229	0.24	0.0400870374418221	0.0385713686962883	0.0416027061873558	0.3059612914849	0.504422574206053	0.488242880874958	0.520602267537148	7.95	5.21	12.29	0.0578504030193657	0.0597674853089348	0.061684567598504	0.0589308032891831	0.0608836885483914	0.0628365738075996	0.0589040409385688	0.0608124560909344	0.0628687697477289	0.0400870374418221	9.86210418749061	-0.00321708728568485	1.03548306659534	0.447589302309679	0.455496984944211	0.440255706215835	0.474079631195026	0.482132020596953	0.466611833924906	0.471764104575122	0.479761275552303	0.464760440739398	0.000797800263436274	0.000815999798356306	0.000814220108962401
188	0.493409446652229	0.24	0.040092428748352	0.0385730361111312	0.0416118213855728	0.309626600483192	0.508346817615854	0.492180907139507	0.524512728092201	7.98	5.13	12.44	0.0581312278878183	0.0600405750654166	0.0619499222430149	0.0592054774998537	0.0611501089048682	0.0630947403098827	0.0590697646856823	0.060990010576097	0.062922095947215	0.040092428748352	9.9060630656352	0.00208755745031088	1.04093197290895	0.447589302309679	0.455496984944211	0.440255706215835	0.474079631195026	0.482132020596953	0.466611833924906	0.471764104575122	0.479761275552303	0.464760440739398	0.000797800263436274	0.000815999798356306	0.000814220108962401
188	0.493409446652229	0.24	0.0400938745557449	0.0385856070182526	0.0416021420932372	0.305367865850953	0.501956608404257	0.485833487442707	0.518079729365807	8.01	5.25	12.48	0.0571399071567266	0.05903618161831	0.0609324560798935	0.0581810831709563	0.0601119106373317	0.062042738103707	0.0581398687932485	0.0600971902950959	0.0619982852599034	0.0400938745557449	9.98366151751296	-0.00184342804479084	1.04229451063418	0.447589302309679	0.455496984944211	0.440255706215835	0.474079631195026	0.482132020596953	0.466611833924906	0.471764104575122	0.479761275552303	0.464760440739398	0.000797800263436274	0.000815999798356306	0.000814220108962401
188	0.493409446652229	0.24	0.0400956320751706	0.0385805538122186	0.0416107103381226	0.300850162580404	0.494115866692822	0.478073960479464	0.51015777290618	7.97	5.11	12.3	0.0564772021929096	0.0583723105980251	0.0602674190031407	0.0575216304588791	0.0594517849482292	0.0613819394375792	0.0574447493634579	0.0593794513728283	0.0613413778727135	0.0400956320751706	9.84202422160553	-0.00175042593760578	1.03532216871641	0.447589302309679	0.455496984944211	0.440255706215835	0.474079631195026	0.482132020596953	0.466611833924906	0.471764104575122	0.479761275552303	0.464760440739398	0.000797800263436274	0.000815999798356306	0.000814220108962401
[truncated: 1,381 more rows]
