# Supplementary material for: Re-expressing coefficients from regression models for inclusion in a meta-analysis
Source: BMC Med Res Methodol. 2024 Jan 8;24:6. doi: 10.1186/s12874-023-02132-y (PMC10773134; doi:10.1186/s12874-023-02132-y)
Supplement: Supplementary file 2 — Additional file 2. [file 12874_2023_2132_MOESM2_ESM.zip › Supp_Files_R1/simdata/simdata_scenario_189.csv]

ex_no	errsd	rsquare	beta	b_low_ci	b_hi_ci	lrsquare	lbeta	lb_low_ci	lb_hi_ci	x_median	x_25	x_75	rbl	rb	rbu	altl	alt	altu	dzl	dz	dzu	observed_beta	xlog	error	ylog	RelBias_rb	RelBias_rbl	RelBias_rbu	RelBias_alt	RelBias_altl	RelBias_altu	RelBias_dz	RelBias_dzl	RelBias_dzu	MC_SE_RelBias_rb	MC_SE_RelBias_alt	MC_SE_RelBias_dz
189	0.454198798779319	0.12	0.0108925389048947	0.00626524506705247	0.0155198327427369	0.28542679183198	0.476809552389738	0.359020099268088	0.594599005511387	15.21	9.93	23.36	0.0228558384449188	0.0303545180914125	0.0378531977379062	0.0226436954240722	0.0300727739243905	0.0375018524247087	0.022668930065554	0.0300780147388823	0.0374978451066911	0.0108925389048947	19.3689788508242	0.00223736303890342	1.37995972004819	0.461289177868443	0.534906269134933	0.419163610899706	0.445771717019023	0.518609530619738	0.404092131571568	0.443883541006658	0.516605712055819	0.402241138710497	0.0050368362374519	0.00500132991312379	0.00499256512694939
189	0.454198798779319	0.12	0.0140254878111066	0.00818641534065029	0.019864560281563	0.193215439370552	0.395344283290699	0.269214165697524	0.521474400883874	15.67	10.02	23.33	0.0166566362809271	0.0244604733761139	0.0322643104713006	0.0164871125174062	0.0242115256633652	0.0319359388093243	0.0165098436338312	0.0242301169528947	0.0319724899826898	0.0140254878111066	19.2208645199727	0.0252932175641299	1.40151338354719	0.461289177868443	0.534906269134933	0.419163610899706	0.445771717019023	0.518609530619738	0.404092131571568	0.443883541006658	0.516605712055819	0.402241138710497	0.0050368362374519	0.00500132991312379	0.00499256512694939
189	0.454198798779319	0.12	0.0141682715664114	0.0082896001121711	0.0200469430206517	0.231483257220315	0.414848419914332	0.296832179298927	0.532864660529737	15.7	9.82	22.98	0.0183282148630165	0.0256152516675615	0.0329022884721065	0.0181405305428893	0.0253529467387922	0.032565362934695	0.0181459152005614	0.0253628351920919	0.0326019180765066	0.0141682715664114	18.5714503836157	0.00861444558283922	1.37066094756739	0.461289177868443	0.534906269134933	0.419163610899706	0.445771717019023	0.518609530619738	0.404092131571568	0.443883541006658	0.516605712055819	0.402241138710497	0.0050368362374519	0.00500132991312379	0.00499256512694939
189	0.454198798779319	0.13	0.0137939208802461	0.00826328795883143	0.0193245538016608	0.175673010558618	0.328303733082707	0.217269085039458	0.439338381125956	16.52	10.03	27.97	0.0127658237149053	0.0192897557455909	0.0258136877762765	0.01261603310504	0.0190634151394683	0.0255107971738966	0.0124018081599275	0.0187359323515629	0.025076626114997	0.0137939208802461	20.0069530727677	0.0501939998376786	1.44864766709377	0.461289177868443	0.534906269134933	0.419163610899706	0.445771717019023	0.518609530619738	0.404092131571568	0.443883541006658	0.516605712055819	0.402241138710497	0.0050368362374519	0.00500132991312379	0.00499256512694939
189	0.454198798779319	0.13	0.0156542651867379	0.00925888908854647	0.0220496412849293	0.204825943950019	0.386847062248106	0.267842562470259	0.505851562025953	15.68	10	22.07	0.0165567491893006	0.0239130395303429	0.0312693298713852	0.0163877776653476	0.0236689926654909	0.0309502076656342	0.0164898177454066	0.0238306781886725	0.0311659283946632	0.0156542651867379	18.2859539191127	-0.00381097767529805	1.35208499782563	0.461289177868443	0.534906269134933	0.419163610899706	0.445771717019023	0.518609530619738	0.404092131571568	0.443883541006658	0.516605712055819	0.402241138710497	0.0050368362374519	0.00500132991312379	0.00499256512694939
189	0.454198798779319	0.14	0.0103602754463333	0.00627223530557315	0.0144483155870935	0.227556008817946	0.393414266328131	0.280245935118792	0.50658259753747	17.07	11.08	25.84	0.0159577650901256	0.0224017966309031	0.0288458281716805	0.01575608742136	0.0221186779049934	0.0284812683886268	0.015784164631157	0.0221381881456673	0.0284999481243171	0.0103602754463333	21.6031912163883	-0.0490086756883878	1.37887747658042	0.461289177868443	0.534906269134933	0.419163610899706	0.445771717019023	0.518609530619738	0.404092131571568	0.443883541006658	0.516605712055819	0.402241138710497	0.0050368362374519	0.00500132991312379	0.00499256512694939
189	0.454198798779319	0.14	0.0105438466806382	0.00651543653622353	0.0145722568250529	0.314062325867491	0.430135120526779	0.330886432934288	0.529383808119269	17.94	10.95	28.25	0.0179467272854866	0.0233298102782505	0.0287128932710145	0.0176957528042833	0.0230035565308116	0.0283113602573398	0.0175313856159689	0.0228076570906601	0.0280604398306945	0.0105438466806382	21.8997031693691	0.0422137898169629	1.46262217622582	0.461289177868443	0.534906269134933	0.419163610899706	0.445771717019023	0.518609530619738	0.404092131571568	0.443883541006658	0.516605712055819	0.402241138710497	0.0050368362374519	0.00500132991312379	0.00499256512694939
189	0.454198798779319	0.14	0.0125872425734175	0.00780512441474648	0.0173693607320885	0.17345059891924	0.324614686839659	0.213977752700814	0.435251620978503	15.3	10.48	22.2	0.013550062996373	0.0205561064209109	0.0275621498454487	0.0134220078595296	0.0203618405328923	0.0273016732062551	0.0135393129292763	0.0205710731837667	0.0275593034409897	0.0125872425734175	19.0260777496279	-0.0187905696083527	1.35176787582082	0.461289177868443	0.534906269134933	0.419163610899706	0.445771717019023	0.518609530619738	0.404092131571568	0.443883541006658	0.516605712055819	0.402241138710497	0.0050368362374519	0.00500132991312379	0.00499256512694939
189	0.454198798779319	0.14	0.0138335950261626	0.00853583629898291	0.0191313537533424	0.234344997953668	0.421441081092737	0.302505705899005	0.54037645628647	16.49	11.15	24.57	0.0178110683052102	0.0248137993286991	0.0318165303521881	0.0176031681060834	0.0245241595534129	0.0314451510007423	0.0176850255584363	0.0246808619342985	0.0316666073042746	0.0138335950261626	20.1663609485794	-0.0278741399759475	1.37804746577496	0.461289177868443	0.534906269134933	0.419163610899706	0.445771717019023	0.518609530619738	0.404092131571568	0.443883541006658	0.516605712055819	0.402241138710497	0.0050368362374519	0.00500132991312379	0.00499256512694939
189	0.454198798779319	0.14	0.0140273612723817	0.00850011090029252	0.019554611644471	0.218454052576444	0.412083067069077	0.290389552017313	0.53377658212084	15.95	10.11	23.87	0.0176541617974908	0.0250524892838087	0.0324508167701265	0.0174649858826419	0.0247840354408072	0.0321030849989725	0.017461202281583	0.0247885343515712	0.0320921294643926	0.0140273612723817	19.680459071934	0.038424553424363	1.42005685302714	0.461289177868443	0.534906269134933	0.419163610899706	0.445771717019023	0.518609530619738	0.404092131571568	0.443883541006658	0.516605712055819	0.402241138710497	0.0050368362374519	0.00500132991312379	0.00499256512694939
189	0.454198798779319	0.14	0.0170874873957323	0.0105935239205602	0.0235814508709044	0.172155766167334	0.37150928874544	0.244314691161206	0.498703886329674	13.97	10.04	23.07	0.0168907938611803	0.0256844432231562	0.0344780925851321	0.0167803863171698	0.0255165555371864	0.034252724757203	0.0168217647697326	0.0255916366746345	0.0343508674382997	0.0170874873957323	18.0417997308171	-0.0308389120378021	1.32389669605468	0.461289177868443	0.534906269134933	0.419163610899706	0.445771717019023	0.518609530619738	0.404092131571568	0.443883541006658	0.516605712055819	0.402241138710497	0.0050368362374519	0.00500132991312379	0.00499256512694939
189	0.454198798779319	0.14	0.0171459207426617	0.0104924399544053	0.0237994015309181	0.17870746104466	0.375392128623238	0.249746258039878	0.501037999206599	16.1	11.06	24.56	0.0150476683294754	0.0226180615851962	0.030188454840917	0.0148823413675891	0.0223695596031108	0.0298567778386325	0.0149778264070322	0.0225223474185332	0.0300162894768134	0.0171459207426617	19.1199907786785	0.0975125029009512	1.48285851670091	0.461289177868443	0.534906269134933	0.419163610899706	0.445771717019023	0.518609530619738	0.404092131571568	0.443883541006658	0.516605712055819	0.402241138710497	0.0050368362374519	0.00500132991312379	0.00499256512694939
189	0.454198798779319	0.15	0.0142484857845078	0.009000050997114	0.0194969205719015	0.265974391605152	0.454620677525219	0.336705328679731	0.572536026370707	14.93	8.89	23.25	0.021828152023186	0.0294724449441172	0.0371167378650485	0.0216383043363697	0.0292161119530552	0.0367939195697407	0.0214155072406281	0.0289204159997543	0.0364232015758317	0.0142484857845078	18.965388317209	0.0661716790108379	1.41771123682791	0.461289177868443	0.534906269134933	0.419163610899706	0.445771717019023	0.518609530619738	0.404092131571568	0.443883541006658	0.516605712055819	0.402241138710497	0.0050368362374519	0.00500132991312379	0.00499256512694939
189	0.454198798779319	0.15	0.0145170088506269	0.00918367941065346	0.0198503382906004	0.242149838781707	0.396097590576494	0.286692572121442	0.505502609031547	16.07	10.84	23.55	0.0173043752891688	0.0239079139991383	0.0305114527091078	0.0171151774232494	0.0236465161600581	0.0301778548968668	0.0172425254974177	0.0238178653114097	0.0304402663075904	0.0145170088506269	19.5487831294979	0.0337991590920648	1.41709551496686	0.461289177868443	0.534906269134933	0.419163610899706	0.445771717019023	0.518609530619738	0.404092131571568	0.443883541006658	0.516605712055819	0.402241138710497	0.0050368362374519	0.00500132991312379	0.00499256512694939
189	0.454198798779319	0.15	0.0148916570585967	0.00945494967244964	0.0203283644447437	0.279762906768905	0.424885346822125	0.318446565956561	0.53132412768769	15.9	9.67	23.57	0.0194251519873906	0.0259178880275971	0.0324106240678036	0.0192189882631622	0.0256428153628698	0.0320666424625774	0.0191681079068802	0.0255723772279787	0.0319368207622956	0.0148916570585967	19.2918060875244	0.0229432863159276	1.38780312526523	0.461289177868443	0.534906269134933	0.419163610899706	0.445771717019023	0.518609530619738	0.404092131571568	0.443883541006658	0.516605712055819	0.402241138710497	0.0050368362374519	0.00500132991312379	0.00499256512694939
189	0.454198798779319	0.15	0.0150981874564502	0.00959224229176627	0.020604132621134	0.209108240206982	0.386044534473507	0.268826125720009	0.503262943227005	15.9	10.16	23.56	0.0163933654367678	0.0235414958703921	0.0306896263040164	0.0162192278285924	0.0232914276461734	0.0303636274637544	0.0162590162104007	0.0233193191093789	0.0304087818671017	0.0150981874564502	19.1818997479442	-0.0494843624484197	1.3322824728174	0.461289177868443	0.534906269134933	0.419163610899706	0.445771717019023	0.518609530619738	0.404092131571568	0.443883541006658	0.516605712055819	0.402241138710497	0.0050368362374519	0.00500132991312379	0.00499256512694939
189	0.454198798779319	0.15	0.0152993076657514	0.00951140705255079	0.021087208278952	0.222720610692006	0.39199726990987	0.277662880849722	0.506331658970018	16.4	10.97	25.03	0.0164376225273273	0.0232062101163916	0.029974797705456	0.0162483911127621	0.0229390581021802	0.0296297250915984	0.0163001062041484	0.0230219903051972	0.0297749103848409	0.0152993076657514	20.1092743964558	-0.00723550406742716	1.39408405429209	0.461289177868443	0.534906269134933	0.419163610899706	0.445771717019023	0.518609530619738	0.404092131571568	0.443883541006658	0.516605712055819	0.402241138710497	0.0050368362374519	0.00500132991312379	0.00499256512694939
189	0.454198798779319	0.15	0.0164801864334302	0.0104163519812903	0.0225440208855702	0.273444694804871	0.471937471401642	0.351830141854675	0.592044800948609	14.21	9.9	22.06	0.0239223691746513	0.0320889573551229	0.0402555455355946	0.0237522861411894	0.031860811590473	0.0399693370397567	0.0238675663284694	0.0320073355971506	0.0401618178139813	0.0164801864334302	18.4176122424731	0.000697288333239622	1.35609659291679	0.461289177868443	0.534906269134933	0.419163610899706	0.445771717019023	0.518609530619738	0.404092131571568	0.443883541006658	0.516605712055819	0.402241138710497	0.0050368362374519	0.00500132991312379	0.00499256512694939
189	0.454198798779319	0.15	0.0207021429377865	0.0130910006751722	0.0283132852004009	0.195190821345186	0.416341267259194	0.284348028342514	0.548334506175874	16.27	10.71	22.77	0.0169625162063315	0.024836449664922	0.0327103831235126	0.0167710876424029	0.0245561607128227	0.0323412337832425	0.0169366660582885	0.0247723423438515	0.0326452421322014	0.0207021429377865	17.8208514812403	-0.047128609992186	1.31931473446851	0.461289177868443	0.534906269134933	0.419163610899706	0.445771717019023	0.518609530619738	0.404092131571568	0.443883541006658	0.516605712055819	0.402241138710497	0.0050368362374519	0.00500132991312379	0.00499256512694939
189	0.454198798779319	0.16	0.00997174256222138	0.00635756156686521	0.0135859235575776	0.381218728896797	0.574377837264696	0.460125629429765	0.688630045099626	15.93	9.92	24.94	0.0280162236033016	0.0349728354439443	0.0419294472845871	0.0277173195895435	0.0345997116056029	0.0414821036216623	0.0275522725374961	0.0343900879826668	0.0412434752572448	0.00997174256222138	20.9914231510846	0.0181878594393418	1.41693405833242	0.461289177868443	0.534906269134933	0.419163610899706	0.445771717019023	0.518609530619738	0.404092131571568	0.443883541006658	0.516605712055819	0.402241138710497	0.0050368362374519	0.00500132991312379	0.00499256512694939
189	0.454198798779319	0.16	0.0137867248464956	0.00892833476081662	0.0186451149321745	0.25890935777868	0.400506741852521	0.294713705088543	0.506299778616498	15.79	9.93	22.76	0.0180977069694944	0.0245942198418502	0.031090732714206	0.017909322417641	0.0243382111059977	0.0307670997943543	0.0179574750733674	0.024395971217035	0.0308695676816658	0.0137867248464956	18.3670755313435	-0.0011347808120589	1.35867572762863	0.461289177868443	0.534906269134933	0.419163610899706	0.445771717019023	0.518609530619738	0.404092131571568	0.443883541006658	0.516605712055819	0.402241138710497	0.0050368362374519	0.00500132991312379	0.00499256512694939
189	0.454198798779319	0.16	0.0137872361510726	0.00893013649786013	0.0186443358042851	0.20816516832293	0.351618286355326	0.244547699150892	0.45868887355976	17.48	10.31	25.1	0.0136033897285302	0.0195593767660765	0.0255153638036229	0.0134225542615383	0.0192993659083309	0.0251761775551235	0.0133771408305903	0.0192045772391095	0.025121467064322	0.0137872361510726	20.8810529099918	-0.0137389255402521	1.39646652120378	0.461289177868443	0.534906269134933	0.419163610899706	0.445771717019023	0.518609530619738	0.404092131571568	0.443883541006658	0.516605712055819	0.402241138710497	0.0050368362374519	0.00500132991312379	0.00499256512694939
189	0.454198798779319	0.16	0.013931932015668	0.00891481607307154	0.0189490479582646	0.19272696291678	0.315241303929945	0.214509279630578	0.415973328229312	15.91	11.11	26.48	0.0130771805615405	0.0192181310712849	0.0253590815810294	0.0129381509473211	0.0190138141440784	0.0250894773408357	0.0129325762063733	0.0190018461815157	0.0250478872945062	0.013931932015668	19.9827506113754	-0.0201798370690825	1.36348494949054	0.461289177868443	0.534906269134933	0.419163610899706	0.445771717019023	0.518609530619738	0.404092131571568	0.443883541006658	0.516605712055819	0.402241138710497	0.0050368362374519	0.00500132991312379	0.00499256512694939
189	0.454198798779319	0.16	0.0140148837785735	0.00892252376077685	0.0191072437963701	0.246147532433652	0.394596064210695	0.286779956836425	0.502412171584966	14.26	9.54	23.67	0.0194434533310652	0.0267532997903297	0.0340631462495941	0.019303312151201	0.0265604719559918	0.0338176317607827	0.019204115320585	0.0264430548026334	0.0336477835054653	0.0140148837785735	18.8498096305514	0.0175696193286811	1.36896031177072	0.461289177868443	0.534906269134933	0.419163610899706	0.445771717019023	0.518609530619738	0.404092131571568	0.443883541006658	0.516605712055819	0.402241138710497	0.0050368362374519	0.00500132991312379	0.00499256512694939
189	0.454198798779319	0.16	0.0150644172579717	0.00960518902729978	0.0205236454886437	0.214835751401524	0.377807009478682	0.265039898743566	0.490574120213798	16.31	11.08	24.34	0.0157713166254662	0.0224815735217807	0.0291918304180953	0.0155921609811637	0.0222261921300506	0.0288602232789375	0.015698922999266	0.0223877584501263	0.0290622751432569	0.0150644172579717	19.6511142276468	-0.0691168912235008	1.3316158545356	0.461289177868443	0.534906269134933	0.419163610899706	0.445771717019023	0.518609530619738	0.404092131571568	0.443883541006658	0.516605712055819	0.402241138710497	0.0050368362374519	0.00500132991312379	0.00499256512694939
189	0.454198798779319	0.16	0.0154931451339164	0.0100173670938974	0.0209689231739354	0.220651677005985	0.383391722506251	0.270894867843451	0.495888577169052	15.8	9.42	25.48	0.0166261300663813	0.0235306068937658	0.0304350837211504	0.0164527900912218	0.0232852825279532	0.0301177749646847	0.0162292771809528	0.0229604271341545	0.029703180661182	0.0154931451339164	19.6314188597568	-0.00138045301971031	1.37534203866816	0.461289177868443	0.534906269134933	0.419163610899706	0.445771717019023	0.518609530619738	0.404092131571568	0.443883541006658	0.516605712055819	0.402241138710497	0.0050368362374519	0.00500132991312379	0.00499256512694939
189	0.454198798779319	0.16	0.0157637389837266	0.0100856863756115	0.0214417915918417	0.186487963867781	0.33446926974858	0.225401038236383	0.443537501260778	16.72	11.23	28.52	0.0130947156860715	0.0194310550978583	0.0257673945096451	0.01293675039188	0.0191966527321582	0.0254565550724365	0.0128374320010829	0.0190660835364222	0.0252950417941937	0.0157637389837266	20.1722320996415	0.0941163304977177	1.50143215238558	0.461289177868443	0.534906269134933	0.419163610899706	0.445771717019023	0.518609530619738	0.404092131571568	0.443883541006658	0.516605712055819	0.402241138710497	0.0050368362374519	0.00500132991312379	0.00499256512694939
189	0.454198798779319	0.16	0.0160398540922598	0.0103807777344756	0.021698930450044	0.208454339558426	0.376041661506035	0.261634307803716	0.490449015208354	17.98	10.67	24.5	0.0141585790618395	0.0203498372964643	0.0265410955310891	0.0139597174176503	0.020064017505786	0.0261683175939217	0.0139924485594699	0.0201084390007225	0.0262673452700573	0.0160398540922598	19.8418633458323	-0.0237265246470583	1.3770438256194	0.461289177868443	0.534906269134933	0.419163610899706	0.445771717019023	0.518609530619738	0.404092131571568	0.443883541006658	0.516605712055819	0.402241138710497	0.0050368362374519	0.00500132991312379	0.00499256512694939
189	0.454198798779319	0.16	0.0162083342536566	0.0104715802732693	0.0219450882340439	0.24305772919165	0.438576412016988	0.317737336751702	0.559415487282275	17.74	11.71	24.09	0.0174209629060011	0.0240463506218839	0.0306717383377666	0.0171824538512488	0.0237171338967227	0.0302518139421967	0.0174020450711653	0.0240024798688254	0.0306439118075065	0.0162083342536566	20.0388555149361	0.0561405735476393	1.48312057026164	0.461289177868443	0.534906269134933	0.419163610899706	0.445771717019023	0.518609530619738	0.404092131571568	0.443883541006658	0.516605712055819	0.402241138710497	0.0050368362374519	0.00500132991312379	0.00499256512694939
189	0.454198798779319	0.16	0.0167102234375557	0.01083373178366	0.0225867150914514	0.227042292808155	0.421692908376866	0.300212500036016	0.543173316717716	17.05	11.29	25.2	0.017111632351512	0.0240358213349514	0.0309600103183908	0.0168958528133674	0.0237327270234304	0.0305696012334934	0.016976416245039	0.0238657593596274	0.0306883479429605	0.0167102234375557	19.8507768460515	-0.0328275238339634	1.3765671990019	0.461289177868443	0.534906269134933	0.419163610899706	0.445771717019023	0.518609530619738	0.404092131571568	0.443883541006658	0.516605712055819	0.402241138710497	0.0050368362374519	0.00500132991312379	0.00499256512694939
189	0.454198798779319	0.16	0.0171368981973324	0.0111179617677981	0.0231558346268668	0.206864065949278	0.381142178989384	0.264621298138274	0.497663059840493	15.79	10.14	21.86	0.0162472083443883	0.023401352931308	0.0305554975182278	0.0160780066642023	0.0231576465572238	0.0302372864502452	0.0162276598015654	0.0233687253328241	0.0304983809869001	0.0171368981973324	18.4822168127517	-0.0194033884369703	1.35182383203941	0.461289177868443	0.534906269134933	0.419163610899706	0.445771717019023	0.518609530619738	0.404092131571568	0.443883541006658	0.516605712055819	0.402241138710497	0.0050368362374519	0.00500132991312379	0.00499256512694939
189	0.454198798779319	0.16	0.0173505096174835	0.0112450593759965	0.0234559598589705	0.232849464428251	0.436123238034667	0.312529244852482	0.559717231216852	13.68	9.91	22	0.0220419140329047	0.0307586924386855	0.0394754708444664	0.0219132610013864	0.0305791617943927	0.0392450625873989	0.0220287375785824	0.0307703722325233	0.0394737247523992	0.0173505096174835	17.6826237567875	0.0350157112099384	1.37762398726837	0.461289177868443	0.534906269134933	0.419163610899706	0.445771717019023	0.518609530619738	0.404092131571568	0.443883541006658	0.516605712055819	0.402241138710497	0.0050368362374519	0.00500132991312379	0.00499256512694939
189	0.454198798779319	0.16	0.0180104646811577	0.011603963422455	0.0244169659398603	0.17702239884783	0.400949198813012	0.265973772342481	0.535924625283543	16.96	11.7	23.62	0.0152378868744875	0.0229707556505309	0.0307036244265743	0.0150479573118221	0.022684441307162	0.0303209253025019	0.0152554250921254	0.0229936230004182	0.0307551033553246	0.0180104646811577	19.65568750791	0.0346658326661528	1.44456564903841	0.461289177868443	0.534906269134933	0.419163610899706	0.445771717019023	0.518609530619738	0.404092131571568	0.443883541006658	0.516605712055819	0.402241138710497	0.0050368362374519	0.00500132991312379	0.00499256512694939
189	0.454198798779319	0.16	0.0180649490232835	0.0114937476969492	0.0246361503496177	0.205437597295461	0.375718874158379	0.260354287103589	0.491083461213169	16.97	10.3	23.99	0.0149060211757187	0.021510970902867	0.0281159206300153	0.0147199449741263	0.0212424431910797	0.027764941408033	0.0147435905676576	0.0212806197079693	0.0278083800799531	0.0180649490232835	18.7126912281703	0.0426344330133464	1.41946174947623	0.461289177868443	0.534906269134933	0.419163610899706	0.445771717019023	0.518609530619738	0.404092131571568	0.443883541006658	0.516605712055819	0.402241138710497	0.0050368362374519	0.00500132991312379	0.00499256512694939
189	0.454198798779319	0.16	0.0202275002187756	0.0129312766172724	0.0275237238202787	0.187174027420144	0.415936952923216	0.280608548582791	0.551265357263641	16.11	10	21.8	0.0168966531591574	0.0250453611093279	0.0331940690594983	0.0167106950923488	0.0247697214965274	0.032828747900706	0.0168654506095245	0.024930830537683	0.0330527410561175	0.0202275002187756	17.8200957394005	-0.0480152394820369	1.31042122669029	0.461289177868443	0.534906269134933	0.419163610899706	0.445771717019023	0.518609530619738	0.404092131571568	0.443883541006658	0.516605712055819	0.402241138710497	0.0050368362374519	0.00500132991312379	0.00499256512694939
189	0.454198798779319	0.17	0.0138226952082296	0.00902571174266011	0.0186196786737991	0.231025052423112	0.372528940814478	0.266415099561329	0.478642782067626	15.31	10.71	22.65	0.0168576936782541	0.023572157812659	0.0302866219470639	0.0166979697496097	0.0233488154193089	0.0299996610890081	0.0168593918300374	0.0235675335245942	0.0303188924047652	0.0138226952082296	19.1387421252521	0.0427658235622471	1.41525073954049	0.461289177868443	0.534906269134933	0.419163610899706	0.445771717019023	0.518609530619738	0.404092131571568	0.443883541006658	0.516605712055819	0.402241138710497	0.0050368362374519	0.00500132991312379	0.00499256512694939
189	0.454198798779319	0.17	0.0139671708165015	0.00916894562567759	0.0187653960073254	0.195036948814789	0.348905443790372	0.238237272627465	0.459573614953279	16.71	10.62	27.11	0.0138494442998846	0.0202829156681011	0.0267163870363175	0.0136826355969041	0.0200386194507224	0.0263946033045406	0.013583026090036	0.019890717485729	0.0261871343243797	0.0139671708165015	21.584787633458	0.0299843450260588	1.45739039391106	0.461289177868443	0.534906269134933	0.419163610899706	0.445771717019023	0.518609530619738	0.404092131571568	0.443883541006658	0.516605712055819	0.402241138710497	0.0050368362374519	0.00500132991312379	0.00499256512694939
189	0.454198798779319	0.17	0.0150689257029439	0.00984477323146934	0.0202930781744184	0.24766124368749	0.403400197704299	0.293626255488031	0.513174139920568	15.96	9.95	25.7	0.0178476829647587	0.0245201466217002	0.0311926102786418	0.0176563345349145	0.0242572614301111	0.0308581883253077	0.0175132944077443	0.0240669579873335	0.030591002660016	0.0150689257029439	20.0403898708158	-0.0375408214969941	1.35406274662687	0.461289177868443	0.534906269134933	0.419163610899706	0.445771717019023	0.518609530619738	0.404092131571568	0.443883541006658	0.516605712055819	0.402241138710497	0.0050368362374519	0.00500132991312379	0.00499256512694939
189	0.454198798779319	0.17	0.0159239152612845	0.0104593812710878	0.0213884492514812	0.255208371898627	0.43121201114548	0.316199192865882	0.546224829425078	16.3	10.98	24.24	0.0188291814866002	0.0256780200590329	0.0325268586314655	0.0186156943154346	0.0253868800608637	0.0321580658062927	0.0187439735870068	0.0255532304519313	0.0323717945600909	0.0159239152612845	20.1172917547233	0.0116830628975289	1.41658802675402	0.461289177868443	0.534906269134933	0.419163610899706	0.445771717019023	0.518609530619738	0.404092131571568	0.443883541006658	0.516605712055819	0.402241138710497	0.0050368362374519	0.00500132991312379	0.00499256512694939
189	0.454198798779319	0.17	0.0159395890035727	0.0104958057025532	0.0213833723045922	0.219428802367558	0.369267009470697	0.260527989254942	0.478006029686452	15.22	9.24	25.14	0.0165775445272199	0.0234966703939956	0.0304157962607713	0.0164234167519886	0.0232782128578253	0.030133008963662	0.0161943881092005	0.0229117599808343	0.0297277530894532	0.0159395890035727	19.1216679736046	0.0686181862806334	1.43663718982082	0.461289177868443	0.534906269134933	0.419163610899706	0.445771717019023	0.518609530619738	0.404092131571568	0.443883541006658	0.516605712055819	0.402241138710497	0.0050368362374519	0.00500132991312379	0.00499256512694939
189	0.454198798779319	0.17	0.0161277864300081	0.0106201041807004	0.0216354686793159	0.273717663249007	0.454767463753273	0.339109331039281	0.570425596467265	16.59	9.43	25.33	0.0198482245489781	0.0266177480592495	0.0333872715695209	0.0196130992576528	0.0263024298930623	0.0329917605284718	0.0193491689003177	0.0259553820108867	0.0325793953741283	0.0161277864300081	19.3667732179829	0.0783022744711802	1.45126471565906	0.461289177868443	0.534906269134933	0.419163610899706	0.445771717019023	0.518609530619738	0.404092131571568	0.443883541006658	0.516605712055819	0.402241138710497	0.0050368362374519	0.00500132991312379	0.00499256512694939
189	0.454198798779319	0.17	0.0162324408543663	0.0106546366357644	0.0218102450729683	0.235632048203632	0.441153825472511	0.31710016978592	0.565207481159103	15.61	11.25	23.74	0.0196844704036305	0.0273852878313647	0.0350861052590989	0.0194861503663174	0.0271093824504638	0.0347326145346102	0.0196844352665671	0.0273951168441282	0.0350608326102135	0.0162324408543663	19.6158128904508	-0.0776080261693055	1.31473980445262	0.461289177868443	0.534906269134933	0.419163610899706	0.445771717019023	0.518609530619738	0.404092131571568	0.443883541006658	0.516605712055819	0.402241138710497	0.0050368362374519	0.00500132991312379	0.00499256512694939
189	0.454198798779319	0.17	0.0167487547893654	0.0110118786265805	0.0224856309521503	0.251335182725671	0.381391169696725	0.278619558790416	0.484162780603034	15.47	9.84	23.76	0.0174529687294398	0.0238906708032243	0.0303283728770087	0.0172820575382306	0.0236567173097491	0.0300313770812676	0.0172510615505108	0.0236152935999366	0.0299964115730918	0.0167487547893654	18.250023663173	-0.00514254733176527	1.36375536482559	0.461289177868443	0.534906269134933	0.419163610899706	0.445771717019023	0.518609530619738	0.404092131571568	0.443883541006658	0.516605712055819	0.402241138710497	0.0050368362374519	0.00500132991312379	0.00499256512694939
189	0.454198798779319	0.17	0.0169628760907559	0.0111892794247617	0.0227364727567502	0.236213049621453	0.385653898563399	0.277381598875427	0.493926198251372	15.62	10.27	26.42	0.0172154028496418	0.0239352114603878	0.0306550200711339	0.017041850611903	0.023693915363748	0.030345980115593	0.0169076093143807	0.023515496872316	0.0300880497527051	0.0169628760907559	19.6697735114411	0.00888371751225274	1.39148832732052	0.461289177868443	0.534906269134933	0.419163610899706	0.445771717019023	0.518609530619738	0.404092131571568	0.443883541006658	0.516605712055819	0.402241138710497	0.0050368362374519	0.00500132991312379	0.00499256512694939
189	0.454198798779319	0.17	0.0173313041539543	0.0113654781159785	0.0232971301919301	0.25493198607694	0.408376770229871	0.29937531737766	0.517378223082083	15.59	10.77	24.29	0.0186071779367475	0.0253819830420947	0.0321567881474418	0.0184204266045966	0.0251272362362192	0.0318340458678418	0.0185066961812426	0.0252484391727249	0.0320355807042341	0.0173313041539543	19.1858988618955	-0.0401706519479585	1.33171911879276	0.461289177868443	0.534906269134933	0.419163610899706	0.445771717019023	0.518609530619738	0.404092131571568	0.443883541006658	0.516605712055819	0.402241138710497	0.0050368362374519	0.00500132991312379	0.00499256512694939
189	0.454198798779319	0.17	0.0176605094296185	0.0116070886535707	0.0237139302056664	0.209682493986349	0.424929643954531	0.296127763035057	0.553731524874005	14.53	10.11	22.65	0.0197081634862151	0.0282803030940523	0.0368524427018894	0.0195537891466684	0.0280587830566637	0.036563776966659	0.0196346461747049	0.0281885174172645	0.0367651320573716	0.0176605094296185	18.6758363811715	-0.0201209122715951	1.33971983150173	0.461289177868443	0.534906269134933	0.419163610899706	0.445771717019023	0.518609530619738	0.404092131571568	0.443883541006658	0.516605712055819	0.402241138710497	0.0050368362374519	0.00500132991312379	0.00499256512694939
189	0.454198798779319	0.17	0.017832932548984	0.0117749793733062	0.0238908857246618	0.279377438904226	0.461342747540849	0.345660312732729	0.577025182348969	15.97	11.08	23.52	0.0209959048056084	0.0280226223645616	0.0350493399235147	0.0207703606083498	0.027721595096396	0.0346728295844422	0.0209752284321402	0.0279831793876206	0.0350495299944103	0.017832932548984	19.1297383299237	0.0485260157530756	1.42853609333937	0.461289177868443	0.534906269134933	0.419163610899706	0.445771717019023	0.518609530619738	0.404092131571568	0.443883541006658	0.516605712055819	0.402241138710497	0.0050368362374519	0.00500132991312379	0.00499256512694939
189	0.454198798779319	0.17	0.018270368708252	0.0120411576269332	0.0244995797895708	0.229627433722843	0.403015330989611	0.287764106803669	0.518266555175554	16.37	10.76	24.76	0.0170580933707733	0.0238899605035322	0.0307218276362912	0.0168623841395853	0.023615868569479	0.0303693529993726	0.0169019146850881	0.0236645918148652	0.030433036765636	0.018270368708252	18.9829850245441	0.0468146886502752	1.43524273417487	0.461289177868443	0.534906269134933	0.419163610899706	0.445771717019023	0.518609530619738	0.404092131571568	0.443883541006658	0.516605712055819	0.402241138710497	0.0050368362374519	0.00500132991312379	0.00499256512694939
189	0.454198798779319	0.17	0.0194343653611768	0.0127500218625905	0.0261187088597631	0.224067627959239	0.460273014205329	0.326544705584135	0.594001322826524	16.39	10.73	22.26	0.0193421515741667	0.027263251414022	0.0351843512538773	0.0191198001406903	0.0269498414497846	0.0347798827588788	0.0193323550706311	0.027219295371261	0.0351880397982504	0.0194343653611768	18.4920940644099	0.0398101777660864	1.41384415254905	0.461289177868443	0.534906269134933	0.419163610899706	0.445771717019023	0.518609530619738	0.404092131571568	0.443883541006658	0.516605712055819	0.402241138710497	0.0050368362374519	0.00500132991312379	0.00499256512694939
189	0.454198798779319	0.18	0.0126346194915537	0.00848924580074452	0.0167799931823629	0.390786617251772	0.567731813965598	0.457058333161826	0.678405294769371	17.07	10.39	25.6	0.0260187037824992	0.0323189510478563	0.0386191983132134	0.0256896719942942	0.0319102465118778	0.0381308210294615	0.0255796599971075	0.0317867313188462	0.0379726973051283	0.0126346194915537	21.1759576365626	0.0320695712280272	1.43747429546658	0.461289177868443	0.534906269134933	0.419163610899706	0.445771717019023	0.518609530619738	0.404092131571568	0.443883541006658	0.516605712055819	0.402241138710497	0.0050368362374519	0.00500132991312379	0.00499256512694939
189	0.454198798779319	0.18	0.0127843675347369	0.00845591860492762	0.0171128164645462	0.248132481733253	0.382169937769042	0.278304552808726	0.486035322729357	14.8	9.43	25.3	0.0181940155988746	0.0249841611968515	0.0317743067948284	0.018040751696265	0.0247736980350691	0.0315066443738732	0.0178069729044258	0.0244485084815826	0.0310872469209726	0.0127843675347369	20.1917442631719	-0.0097015886741581	1.37293641429468	0.461289177868443	0.534906269134933	0.419163610899706	0.445771717019023	0.518609530619738	0.404092131571568	0.443883541006658	0.516605712055819	0.402241138710497	0.0050368362374519	0.00500132991312379	0.00499256512694939
189	0.454198798779319	0.18	0.0132608857434197	0.00880622113809835	0.0177155503487411	0.26080163035746	0.410444442062522	0.302558417607549	0.518330466517496	16.83	10.54	24.04	0.0174682714489248	0.0236970928964553	0.0299259143439859	0.0172544107716291	0.0234069739598684	0.0295595371481076	0.0173005637647816	0.0234714226685196	0.0297063668262385	0.0132608857434197	20.7813861147644	-0.0417022901305192	1.36466877142423	0.461289177868443	0.534906269134933	0.419163610899706	0.445771717019023	0.518609530619738	0.404092131571568	0.443883541006658	0.516605712055819	0.402241138710497	0.0050368362374519	0.00500132991312379	0.00499256512694939
189	0.454198798779319	0.18	0.0132723785882997	0.00884966241344567	0.0176950947631538	0.205792841214159	0.354965923434078	0.246091995493476	0.46383985137468	14.98	9.86	20.15	0.0159076662424127	0.0229454006665115	0.0299831350906102	0.015767816895012	0.0227436803600781	0.0297195438251442	0.0159671343904047	0.0230427950228759	0.0301098695524338	0.0132723785882997	17.6613625112572	-0.0291093722638187	1.29824449613706	0.461289177868443	0.534906269134933	0.419163610899706	0.445771717019023	0.518609530619738	0.404092131571568	0.443883541006658	0.516605712055819	0.402241138710497	0.0050368362374519	0.00500132991312379	0.00499256512694939
189	0.454198798779319	0.18	0.0133152527614593	0.00894160975261698	0.0176888957703015	0.246682866821865	0.34753390111574	0.25271343934829	0.44235436288319	16.66	10.44	25.06	0.0147341873024908	0.0202625931023296	0.0257909989021683	0.0145579786999252	0.0200202693730585	0.0254825600461918	0.0145350346550726	0.0199920976684381	0.0254524127771026	0.0133152527614593	20.6802743161132	-0.0454271852544949	1.34781608851484	0.461289177868443	0.534906269134933	0.419163610899706	0.445771717019023	0.518609530619738	0.404092131571568	0.443883541006658	0.516605712055819	0.402241138710497	0.0050368362374519	0.00500132991312379	0.00499256512694939
189	0.454198798779319	0.18	0.0134702927046718	0.0089608721967422	0.0179797132126014	0.228632009154013	0.39873265012615	0.284384392641447	0.513080907610853	18.12	11.06	25.56	0.0152754326945374	0.0214175387880581	0.0275596448815788	0.0150578312885988	0.0211124419279415	0.0271670525672842	0.0150843714159919	0.0211640101424346	0.0272361234395475	0.0134702927046718	21.3371735310438	-0.00509226420295759	1.42357916381027	0.461289177868443	0.534906269134933	0.419163610899706	0.445771717019023	0.518609530619738	0.404092131571568	0.443883541006658	0.516605712055819	0.402241138710497	0.0050368362374519	0.00500132991312379	0.00499256512694939
189	0.454198798779319	0.18	0.0147046882288977	0.00988355768499033	0.019525818772805	0.262703167881307	0.438034840874003	0.323461745659773	0.552607936088234	16.74	10.87	25.35	0.0187658945365002	0.0254129452321709	0.0320599959278415	0.0185387732549767	0.0251053755249454	0.031671977794914	0.0185531437094227	0.0251176097929116	0.0316906559604709	0.0147046882288977	20.8470055087146	-0.041564771897179	1.37729400532582	0.461289177868443	0.534906269134933	0.419163610899706	0.445771717019023	0.518609530619738	0.404092131571568	0.443883541006658	0.516605712055819	0.402241138710497	0.0050368362374519	0.00500132991312379	0.00499256512694939
189	0.454198798779319	0.18	0.0147779728636122	0.00992309937461095	0.0196328463526135	0.248898267699312	0.410506810572431	0.299168590758527	0.521845030386334	15.16	10.09	23.75	0.0191100457241433	0.0262220171583563	0.0333339885925694	0.0189347317138604	0.0259814584986808	0.0330281852835012	0.0189479366313774	0.026005993155292	0.0330392226383904	0.0147779728636122	20.4744226456412	0.00541435041112506	1.38406042267989	0.461289177868443	0.534906269134933	0.419163610899706	0.445771717019023	0.518609530619738	0.404092131571568	0.443883541006658	0.516605712055819	0.402241138710497	0.0050368362374519	0.00500132991312379	0.00499256512694939
189	0.454198798779319	0.18	0.014779865181788	0.00982079367343236	0.0197389366901436	0.236375159276913	0.357006815953343	0.256822191215157	0.457191440691529	16.37	9.95	26.62	0.0152261385250327	0.021165753661577	0.0271053687981214	0.0150515132342396	0.0209230082089508	0.0267945031836621	0.0148555684877295	0.0206547099464525	0.0264511057288542	0.014779865181788	20.2587922595272	0.0362856177830215	1.4202509139461	0.461289177868443	0.534906269134933	0.419163610899706	0.445771717019023	0.518609530619738	0.404092131571568	0.443883541006658	0.516605712055819	0.402241138710497	0.0050368362374519	0.00500132991312379	0.00499256512694939
189	0.454198798779319	0.18	0.0151846468875829	0.010072764346985	0.0202965294281808	0.220242909558464	0.379336654920624	0.267897202325844	0.490776107515404	15.97	11.26	23.61	0.0162679914839807	0.0230351247352878	0.0298022579865949	0.0160931003019375	0.0227874825972012	0.0294818648924649	0.0162702819885227	0.0230262324291937	0.0298050297088071	0.0151846468875829	19.7741062961486	0.0155314823665718	1.41144701764555	0.461289177868443	0.534906269134933	0.419163610899706	0.445771717019023	0.518609530619738	0.404092131571568	0.443883541006658	0.516605712055819	0.402241138710497	0.0050368362374519	0.00500132991312379	0.00499256512694939
189	0.454198798779319	0.18	0.0151991702522309	0.0101591568692275	0.0202391836352343	0.254064603537365	0.397966492375423	0.291500600816873	0.504432383933972	13.85	9.52	22.44	0.020319152327938	0.027740394899122	0.035161637470306	0.0201921551684553	0.0275670140760316	0.0349418729836079	0.0202172719650046	0.027574706233696	0.0349424197381717	0.0151991702522309	18.4068572521581	-0.095993331018504	1.25048387993512	0.461289177868443	0.534906269134933	0.419163610899706	0.445771717019023	0.518609530619738	0.404092131571568	0.443883541006658	0.516605712055819	0.402241138710497	0.0050368362374519	0.00500132991312379	0.00499256512694939
189	0.454198798779319	0.18	0.0153287356139936	0.0101570878882541	0.0205003833397332	0.248897031228746	0.461732969149858	0.336500706252688	0.586965232047029	16.18	10.89	24.55	0.0201749416996309	0.027683257598873	0.0351915734981152	0.0199502924668039	0.0273750028007016	0.0347997131345994	0.0200485185448073	0.0274688756252041	0.0349944789744131	0.0153287356139936	20.5799385020823	0.0111323948484978	1.41954349909251	0.461289177868443	0.534906269134933	0.419163610899706	0.445771717019023	0.518609530619738	0.404092131571568	0.443883541006658	0.516605712055819	0.402241138710497	0.0050368362374519	0.00500132991312379	0.00499256512694939
189	0.454198798779319	0.18	0.0166346073051279	0.0111586476767079	0.0221105669335479	0.295554925982572	0.465073984628408	0.352972342262724	0.577175626994091	15.53	10.88	24.2	0.022030171956548	0.0290268064296514	0.0360234409027549	0.0218119300543709	0.0287392523668947	0.0356665746794186	0.02194231786002	0.028914432050316	0.0358630283763969	0.0166346073051279	19.8916031439496	0.0526348247388145	1.4433543002856	0.461289177868443	0.534906269134933	0.419163610899706	0.445771717019023	0.518609530619738	0.404092131571568	0.443883541006658	0.516605712055819	0.402241138710497	0.0050368362374519	0.00500132991312379	0.00499256512694939
189	0.454198798779319	0.18	0.0168040636040338	0.0112009197157321	0.0224072074923356	0.222699517294988	0.391145290525849	0.277052448613567	0.505238132438131	15.2	10.76	24.3	0.0176543715987662	0.0249246102772489	0.0321948489557316	0.0174910413489159	0.0246940190720491	0.0318969967951824	0.0175669398847253	0.0248046699709766	0.032010102586349	0.0168040636040338	19.5788116088474	-0.0127815456234378	1.37870735141815	0.461289177868443	0.534906269134933	0.419163610899706	0.445771717019023	0.518609530619738	0.404092131571568	0.443883541006658	0.516605712055819	0.402241138710497	0.0050368362374519	0.00500132991312379	0.00499256512694939
189	0.454198798779319	0.18	0.0170359408158807	0.0114043602735979	0.0226675213581635	0.252173567825912	0.416879961250311	0.304795062069497	0.528964860431124	15.88	9.63	25.26	0.0186152825820326	0.0254608399124652	0.0323063972428977	0.0184184121679569	0.0251915726545445	0.0319647331411321	0.0182026175337713	0.0249465971465735	0.0316144608006075	0.0170359408158807	19.6296345054841	-0.00574074328762272	1.37421218475455	0.461289177868443	0.534906269134933	0.419163610899706	0.445771717019023	0.518609530619738	0.404092131571568	0.443883541006658	0.516605712055819	0.402241138710497	0.0050368362374519	0.00500132991312379	0.00499256512694939
189	0.454198798779319	0.18	0.0173963790883012	0.0116950289160073	0.0230977292605951	0.211031501381827	0.387046500021866	0.270202936578301	0.50389006346543	16.94	10.26	25.69	0.015496866836266	0.0221981601911404	0.0288994535460148	0.0153041863548299	0.0219221590976409	0.0285401318404519	0.0152268087336772	0.0218160152616346	0.0283503400545813	0.0173963790883012	19.9384659530933	-0.00501071166429632	1.39927709549227	0.461289177868443	0.534906269134933	0.419163610899706	0.445771717019023	0.518609530619738	0.404092131571568	0.443883541006658	0.516605712055819	0.402241138710497	0.0050368362374519	0.00500132991312379	0.00499256512694939
189	0.454198798779319	0.18	0.0174255207337435	0.0116948294330724	0.0231562120344146	0.250467679322875	0.420635351241574	0.307026918913403	0.534243783569746	15.36	9.98	24.05	0.0193605075560247	0.0265244296000656	0.0336883516441066	0.0191749573793581	0.0262702207378222	0.0333654840962863	0.0191290963144605	0.0262103314343347	0.0333139994989152	0.0174255207337435	18.7800620609774	0.0419580180005373	1.39772611841977	0.461289177868443	0.534906269134933	0.419163610899706	0.445771717019023	0.518609530619738	0.404092131571568	0.443883541006658	0.516605712055819	0.402241138710497	0.0050368362374519	0.00500132991312379	0.00499256512694939
189	0.454198798779319	0.18	0.0176328616684512	0.0118459953893745	0.023419727947528	0.23008688084289	0.381353867691524	0.272438653833154	0.490269081549893	15.47	9.76	23.84	0.0170644655701215	0.023886478125237	0.0307084906803526	0.0168973173138658	0.0236525075300071	0.0304076977461484	0.0168501829177287	0.0235865041084269	0.0303275116733777	0.0176328616684512	18.6863193307661	0.0451827516668814	1.4111660095882	0.461289177868443	0.534906269134933	0.419163610899706	0.445771717019023	0.518609530619738	0.404092131571568	0.443883541006658	0.516605712055819	0.402241138710497	0.0050368362374519	0.00500132991312379	0.00499256512694939
189	0.454198798779319	0.18	0.017820662881247	0.0119007972459502	0.0237405285165438	0.250894339749913	0.421535077199754	0.30781286783624	0.535257286563267	16.63	10.03	24.63	0.017972781398088	0.0246128690050993	0.0312529566121106	0.017758601544151	0.0243195598855079	0.0308805182268648	0.0176808484632261	0.0242364916910245	0.0307838789402338	0.017820662881247	19.0433634310544	0.0557660572949242	1.43493096248925	0.461289177868443	0.534906269134933	0.419163610899706	0.445771717019023	0.518609530619738	0.404092131571568	0.443883541006658	0.516605712055819	0.402241138710497	0.0050368362374519	0.00500132991312379	0.00499256512694939
189	0.454198798779319	0.18	0.0178521778381036	0.0118838977763629	0.0238204578998444	0.219010399756289	0.417237646048965	0.294222324955666	0.540252967142264	14.01	9.47	24.58	0.0202783535579456	0.0287567998299952	0.0372352461020447	0.0201436275897836	0.0285657444917367	0.0369878613936898	0.0199666365149095	0.0282805242778444	0.036633006946759	0.0178521778381036	18.5414550508492	-0.0190409357044009	1.33294869038481	0.461289177868443	0.534906269134933	0.419163610899706	0.445771717019023	0.518609530619738	0.404092131571568	0.443883541006658	0.516605712055819	0.402241138710497	0.0050368362374519	0.00500132991312379	0.00499256512694939
189	0.454198798779319	0.18	0.0178595061483569	0.0118424522850732	0.0238765600116407	0.235964527122105	0.405844570217738	0.291825209184412	0.519863931251064	18.12	10.58	28.99	0.0156769333086759	0.0218020858402645	0.0279272383718531	0.0154536611878356	0.0214915788138933	0.0275294964399509	0.0152241234774947	0.0211706416801301	0.0271003519909154	0.0178595061483569	20.8749728002969	-0.0486211928819349	1.36089719282425	0.461289177868443	0.534906269134933	0.419163610899706	0.445771717019023	0.518609530619738	0.404092131571568	0.443883541006658	0.516605712055819	0.402241138710497	0.0050368362374519	0.00500132991312379	0.00499256512694939
189	0.454198798779319	0.18	0.0181336044627739	0.0120192240043877	0.0242479849211601	0.170618099478986	0.388178510595705	0.254555369155436	0.521801652035974	15.39	11.26	20.99	0.0160219436466558	0.0244323042261564	0.032842664805657	0.01586745116593	0.0241967143768229	0.0325259775877157	0.0161858064660462	0.0246707451873297	0.0331576470601967	0.0181336044627739	18.7664412162725	0.0872371862339537	1.47306195072398	0.461289177868443	0.534906269134933	0.419163610899706	0.445771717019023	0.518609530619738	0.404092131571568	0.443883541006658	0.516605712055819	0.402241138710497	0.0050368362374519	0.00500132991312379	0.00499256512694939
189	0.454198798779319	0.18	0.0181489277968087	0.0121662562606593	0.0241315993329582	0.208624940607225	0.379969417249462	0.264426807983407	0.495512026515518	16.59	10.14	26.4	0.0154778457465984	0.0222409674475256	0.0290040891484529	0.0152945167202409	0.0219775318910433	0.0286605470618457	0.0151381239496829	0.021777455503508	0.0284028567226543	0.0181489277968087	19.5956385800989	0.0214219067253458	1.42152496321922	0.461289177868443	0.534906269134933	0.419163610899706	0.445771717019023	0.518609530619738	0.404092131571568	0.443883541006658	0.516605712055819	0.402241138710497	0.0050368362374519	0.00500132991312379	0.00499256512694939
189	0.454198798779319	0.18	0.0181857203687165	0.0120683536341661	0.0243030871032669	0.21931198370351	0.420174188413235	0.296402189083276	0.543946187743194	16.69	11.49	24.98	0.017245303777518	0.0244466194432273	0.0316479351089365	0.0170380163731078	0.024152772703479	0.0312675290338502	0.0171755821258444	0.0243504785044232	0.0315146270975773	0.0181857203687165	19.731584812402	0.0306171300833328	1.43432519331468	0.461289177868443	0.534906269134933	0.419163610899706	0.445771717019023	0.518609530619738	0.404092131571568	0.443883541006658	0.516605712055819	0.402241138710497	0.0050368362374519	0.00500132991312379	0.00499256512694939
189	0.454198798779319	0.18	0.0183002949029388	0.0122806043082566	0.024319985497621	0.230187799622044	0.415241813882731	0.296681924579854	0.533801703185609	16.41	10.63	22.1	0.0175506758892895	0.0245642686235674	0.0315778613578453	0.0173482508271899	0.0242809505546268	0.0312136502820636	0.0175462483530721	0.0245760949128997	0.0315330969521538	0.0183002949029388	19.2331537412075	-0.0120689038259566	1.37598029018725	0.461289177868443	0.534906269134933	0.419163610899706	0.445771717019023	0.518609530619738	0.404092131571568	0.443883541006658	0.516605712055819	0.402241138710497	0.0050368362374519	0.00500132991312379	0.00499256512694939
189	0.454198798779319	0.18	0.0183006994696707	0.0122502380133189	0.0243511609260226	0.198454360302228	0.40575795718956	0.278440981950759	0.533074932428361	17.3	10.68	27.23	0.0156485585558815	0.0228038527522453	0.029959146948609	0.0154450083831229	0.0225072293827057	0.0295694503822886	0.0153316199286955	0.0224120100957441	0.0293419729495817	0.0183006994696707	20.2789460498104	0.00955192963094181	1.42392620370813	0.461289177868443	0.534906269134933	0.419163610899706	0.445771717019023	0.518609530619738	0.404092131571568	0.443883541006658	0.516605712055819	0.402241138710497	0.0050368362374519	0.00500132991312379	0.00499256512694939
189	0.454198798779319	0.18	0.0184997550786505	0.0122638458989452	0.0247356642583557	0.248108091953866	0.423664254864488	0.30851410007567	0.538814409653305	15.83	10.42	23.82	0.0189037811007927	0.0259594499318649	0.0330151187629371	0.0187057386276922	0.0256874898600981	0.0326692410925041	0.0187512046793139	0.0257673850201405	0.0327787764471819	0.0184997550786505	19.1140421081426	-0.0587530555067512	1.31483250666713	0.461289177868443	0.534906269134933	0.419163610899706	0.445771717019023	0.518609530619738	0.404092131571568	0.443883541006658	0.516605712055819	0.402241138710497	0.0050368362374519	0.00500132991312379	0.00499256512694939
189	0.454198798779319	0.18	0.0189264542615677	0.0126042181989867	0.0252486903241487	0.249249250685833	0.437202439056248	0.318735001678932	0.555669876433564	16.92	10.56	23.99	0.0182997003768282	0.0251013336991683	0.0319029670215083	0.0180727257643525	0.0247899971542155	0.0315072685440786	0.0181478738896034	0.0248970768347063	0.0316594839673601	0.0189264542615677	19.3637739721245	-0.0109713648180121	1.37354748098733	0.461289177868443	0.534906269134933	0.419163610899706	0.445771717019023	0.518609530619738	0.404092131571568	0.443883541006658	0.516605712055819	0.402241138710497	0.0050368362374519	0.00500132991312379	0.00499256512694939
189	0.454198798779319	0.18	0.0189660640665254	0.0125506005562168	0.0253815275768339	0.18873707166887	0.369546055592287	0.249925382498848	0.489166728685727	16.34	10.45	24.36	0.0148442876713875	0.0219491429889629	0.0290539983065383	0.0146748433714708	0.0216985983181866	0.0287223532649024	0.0146936250002285	0.0217309069844455	0.0287842195278066	0.0189660640665254	19.0487592375693	-0.0430656011525543	1.33700828782069	0.461289177868443	0.534906269134933	0.419163610899706	0.445771717019023	0.518609530619738	0.404092131571568	0.443883541006658	0.516605712055819	0.402241138710497	0.0050368362374519	0.00500132991312379	0.00499256512694939
189	0.454198798779319	0.18	0.0191190729902926	0.0126974669664279	0.0255406790141574	0.240137356120011	0.416824663571295	0.3010598558819	0.53258947126069	14.78	9.53	22.9	0.01970630330095	0.0272838543006364	0.0348614053003229	0.0195411094935442	0.0270551394725027	0.0345691694514613	0.0194960904976273	0.0270288743573692	0.03449621413079	0.0191190729902926	18.1483759786021	-0.0513869874824967	1.29261358072678	0.461289177868443	0.534906269134933	0.419163610899706	0.445771717019023	0.518609530619738	0.404092131571568	0.443883541006658	0.516605712055819	0.402241138710497	0.0050368362374519	0.00500132991312379	0.00499256512694939
189	0.454198798779319	0.18	0.0191287899006264	0.0127305989420202	0.0255269808592326	0.228601924640478	0.424861278427352	0.303009478881157	0.546713077973547	16.69	11.15	25.71	0.0176296181314081	0.0247191676153265	0.0318087170992449	0.0174177080529155	0.0244220403201922	0.031426372587469	0.0174577115688975	0.0244775469130198	0.0315234051972425	0.0191287899006264	19.3950819404458	0.0381333641987531	1.44294532689981	0.461289177868443	0.534906269134933	0.419163610899706	0.445771717019023	0.518609530619738	0.404092131571568	0.443883541006658	0.516605712055819	0.402241138710497	0.0050368362374519	0.00500132991312379	0.00499256512694939
189	0.454198798779319	0.18	0.0192077663598204	0.0128874621665266	0.0255280705531143	0.276180526005464	0.48953928608373	0.365804555457197	0.613274016710263	15.1	9.01	20.83	0.0234596273172802	0.0313949321772061	0.039330237037132	0.0232473991279001	0.0311109170254917	0.0389744349230833	0.0233129739146724	0.0311777837246612	0.0390620144093645	0.0192077663598204	17.4497327426445	0.0314243634409816	1.36431359461198	0.461289177868443	0.534906269134933	0.419163610899706	0.445771717019023	0.518609530619738	0.404092131571568	0.443883541006658	0.516605712055819	0.402241138710497	0.0050368362374519	0.00500132991312379	0.00499256512694939
189	0.454198798779319	0.18	0.0201270467815927	0.0134970102857726	0.0267570832774128	0.236082786143908	0.40984945874972	0.29474270271948	0.524956214779961	15.06	9.76	24.72	0.0189521970575863	0.0263536556952947	0.0337551143330031	0.0187823516716069	0.0261174800788248	0.0334526084860428	0.0186453140507979	0.0259426834129195	0.0332618540775351	0.0201270467815927	18.1492552191224	0.0240831005405156	1.38051642445382	0.461289177868443	0.534906269134933	0.419163610899706	0.445771717019023	0.518609530619738	0.404092131571568	0.443883541006658	0.516605712055819	0.402241138710497	0.0050368362374519	0.00500132991312379	0.00499256512694939
189	0.454198798779319	0.18	0.0203501427245107	0.0135872089516081	0.0271130764974134	0.178325089402937	0.376846826041286	0.250549512953284	0.503144139129289	15.51	10.03	24.84	0.0156523202576952	0.0235423615067812	0.0314324027558673	0.0154977197780852	0.0233098298232878	0.0311219398684903	0.0154312548803121	0.0231935036449377	0.0309940875590512	0.0203501427245107	18.4097557645535	0.0406478381669653	1.41200329208281	0.461289177868443	0.534906269134933	0.419163610899706	0.445771717019023	0.518609530619738	0.404092131571568	0.443883541006658	0.516605712055819	0.402241138710497	0.0050368362374519	0.00500132991312379	0.00499256512694939
189	0.454198798779319	0.18	0.0207944175544148	0.0139527393823816	0.027636095726448	0.227343358924113	0.433764368576135	0.308913528053123	0.558615209099146	16.59	10.72	24.34	0.0180824619461847	0.0253906901967723	0.0326989184473599	0.0178683012289555	0.0250899740420989	0.0323116468552423	0.0179293172418205	0.0251994578900389	0.0324128215562436	0.0207944175544148	18.7224782240729	0.00191822118167468	1.38065788107457	0.461289177868443	0.534906269134933	0.419163610899706	0.445771717019023	0.518609530619738	0.404092131571568	0.443883541006658	0.516605712055819	0.402241138710497	0.0050368362374519	0.00500132991312379	0.00499256512694939
189	0.454198798779319	0.18	0.0215809023709934	0.0144395251507481	0.0287222795912386	0.247498831207256	0.478250247786428	0.348051238835256	0.608449256737599	15.76	10.87	23.67	0.0214164822161305	0.0294279599775425	0.0374394377389546	0.021194887595926	0.0291234712408393	0.0370520548857526	0.0213456863813831	0.029350681523606	0.0373096207419849	0.0215809023709934	18.5935709267874	0.0464139690329747	1.4239354764529	0.461289177868443	0.534906269134933	0.419163610899706	0.445771717019023	0.518609530619738	0.404092131571568	0.443883541006658	0.516605712055819	0.402241138710497	0.0050368362374519	0.00500132991312379	0.00499256512694939
189	0.454198798779319	0.18	0.0222359739188562	0.0149229101759932	0.0295490376617193	0.176539166920333	0.406631262766515	0.269515569465673	0.543746956067357	15.16	10.88	21.71	0.0172185188967682	0.0259784178548309	0.0347383168128936	0.0170606415523346	0.0257402206180013	0.0344197996836681	0.017319899746782	0.0261041852825315	0.0349264263567568	0.0222359739188562	17.827258868809	-0.036755938796094	1.3279182799895	0.461289177868443	0.534906269134933	0.419163610899706	0.445771717019023	0.518609530619738	0.404092131571568	0.443883541006658	0.516605712055819	0.402241138710497	0.0050368362374519	0.00500132991312379	0.00499256512694939
189	0.454198798779319	0.19	0.0099651448172553	0.00672506506225503	0.0132052245722556	0.321830538114572	0.459227588550792	0.355147196026447	0.563307981075137	16.96	10.47	26.61	0.0203466554093183	0.0263095009709703	0.0322723465326223	0.0200930469042612	0.0259815692752778	0.0318700916462945	0.0199308755817025	0.0257840263979001	0.0316439480357546	0.0099651448172553	21.7528918232764	-0.0670443810884285	1.33614186373184	0.461289177868443	0.534906269134933	0.419163610899706	0.445771717019023	0.518609530619738	0.404092131571568	0.443883541006658	0.516605712055819	0.402241138710497	0.0050368362374519	0.00500132991312379	0.00499256512694939
189	0.454198798779319	0.19	0.0100925229887394	0.00679013305733294	0.0133949129201459	0.329741346844775	0.466539546742566	0.362689084093367	0.570390009391764	15.85	10.12	22.7	0.0221854597205902	0.0285379262190728	0.0348903927175553	0.0219518810270813	0.0282374658452218	0.0345230506633623	0.0220543705290952	0.0283906031682287	0.0346964503365143	0.0100925229887394	19.2914452754755	-0.00695045499044231	1.34492457000303	0.461289177868443	0.534906269134933	0.419163610899706	0.445771717019023	0.518609530619738	0.404092131571568	0.443883541006658	0.516605712055819	0.402241138710497	0.0050368362374519	0.00500132991312379	0.00499256512694939
189	0.454198798779319	0.19	0.0126329377109026	0.0086244783557412	0.0166413970660639	0.294085092685036	0.466718756475019	0.353822280027167	0.579615232922871	16.1	10.67	24.49	0.021322153412378	0.0281255576252309	0.0349289618380837	0.021088001228773	0.0278166929151011	0.0345453846014292	0.0211629048151903	0.0278866515148636	0.0345873149334562	0.0126329377109026	19.9620807001405	0.00170326809073356	1.38728796209447	0.461289177868443	0.534906269134933	0.419163610899706	0.445771717019023	0.518609530619738	0.404092131571568	0.443883541006658	0.516605712055819	0.402241138710497	0.0050368362374519	0.00500132991312379	0.00499256512694939
189	0.454198798779319	0.19	0.0129217524147114	0.00876999763627099	0.0170735071931518	0.297134801441784	0.443903719726465	0.337309536657962	0.550497902794968	18	11	25.8	0.018239169450596	0.0240029832659336	0.0297667970812712	0.0179826007837018	0.0236653355767279	0.029348070369754	0.0179388534397731	0.0236755128957602	0.029380600839956	0.0129217524147114	21.4406505544142	-0.0195480011269077	1.4042942319124	0.461289177868443	0.534906269134933	0.419163610899706	0.445771717019023	0.518609530619738	0.404092131571568	0.443883541006658	0.516605712055819	0.402241138710497	0.0050368362374519	0.00500132991312379	0.00499256512694939
189	0.454198798779319	0.19	0.0130854211834994	0.00881289418667769	0.017357948180321	0.330931341526372	0.479655005572587	0.373171868846308	0.586138142298865	16.51	10.48	24.88	0.0219498331860294	0.0282131324413911	0.0344764316967527	0.0216929788917894	0.0278829857764885	0.0340729926611876	0.0216647392031777	0.0279094819282236	0.0340604110288832	0.0130854211834994	20.5687671792235	-0.0402405866212084	1.35534739677624	0.461289177868443	0.534906269134933	0.419163610899706	0.445771717019023	0.518609530619738	0.404092131571568	0.443883541006658	0.516605712055819	0.402241138710497	0.0050368362374519	0.00500132991312379	0.00499256512694939
189	0.454198798779319	0.19	0.013555953760041	0.00920753429947509	0.0179043732206068	0.300753436667013	0.448231931617878	0.341523650431635	0.55494021280412	15.79	10.29	25.69	0.0209699141041701	0.0275219156649729	0.0340739172257757	0.0207515616948821	0.0272353395462623	0.0337191173976424	0.0206358569683032	0.0270649015597768	0.0335578500577335	0.013555953760041	21.6945670724042	0.0560780296078237	1.46067568993144	0.461289177868443	0.534906269134933	0.419163610899706	0.445771717019023	0.518609530619738	0.404092131571568	0.443883541006658	0.516605712055819	0.402241138710497	0.0050368362374519	0.00500132991312379	0.00499256512694939
189	0.454198798779319	0.19	0.0137024721704211	0.00932778965584893	0.0180771546849933	0.313987437597979	0.43532638354702	0.334862410656414	0.535790356437627	16.47	10.01	22.84	0.0197358648465561	0.0256569337029572	0.0315780025593584	0.0195060763253458	0.025358205022951	0.0312103337205561	0.0195769386297834	0.0254473321451185	0.031277580521472	0.0137024721704211	19.6268028895441	0.00267883792047165	1.37183788731188	0.461289177868443	0.534906269134933	0.419163610899706	0.445771717019023	0.518609530619738	0.404092131571568	0.443883541006658	0.516605712055819	0.402241138710497	0.0050368362374519	0.00500132991312379	0.00499256512694939
189	0.454198798779319	0.19	0.0137792646868951	0.00928276584705367	0.0182757635267365	0.238960244670673	0.408710122702157	0.294831632495061	0.522588612909253	16.93	10.82	24.49	0.0169215708632777	0.02345751453233	0.0299934582013823	0.0167115248498835	0.0231663384085846	0.0296211519672857	0.0167750047788861	0.0232497261760806	0.0297260602513734	0.0137792646868951	20.3000480453376	0.0555730836465686	1.45588386690656	0.461289177868443	0.534906269134933	0.419163610899706	0.445771717019023	0.518609530619738	0.404092131571568	0.443883541006658	0.516605712055819	0.402241138710497	0.0050368362374519	0.00500132991312379	0.00499256512694939
189	0.454198798779319	0.19	0.0139888952952145	0.00950179046314149	0.0184760001272875	0.280075072917845	0.43976814605989	0.329686324611952	0.549849967507829	15.77	9.85	27.5	0.0202743509834356	0.0270439295747172	0.0338135081659988	0.0200642022043302	0.026763612400225	0.0334630225961199	0.0197275693251338	0.0263124360299636	0.0328999779641879	0.0139888952952145	20.5632026078831	0.0364315823987892	1.43131413947428	0.461289177868443	0.534906269134933	0.419163610899706	0.445771717019023	0.518609530619738	0.404092131571568	0.443883541006658	0.516605712055819	0.402241138710497	0.0050368362374519	0.00500132991312379	0.00499256512694939
189	0.454198798779319	0.19	0.0140919840101376	0.0094928531809053	0.0186911148393699	0.21661183431833	0.38956550523646	0.273897467150733	0.505233543322187	16.82	11.21	26.54	0.015818709251551	0.0224990158758123	0.0291793225000737	0.0156251931234493	0.0222237770829912	0.0288223610425331	0.0156194613128524	0.0222118876611383	0.0288028601849471	0.0140919840101376	21.2390765669143	-0.0149137289058549	1.40369189853667	0.461289177868443	0.534906269134933	0.419163610899706	0.445771717019023	0.518609530619738	0.404092131571568	0.443883541006658	0.516605712055819	0.402241138710497	0.0050368362374519	0.00500132991312379	0.00499256512694939
189	0.454198798779319	0.19	0.0142268797720477	0.00969212030134672	0.0187616392427488	0.222131383020032	0.375642852129531	0.265891783972819	0.485393920286242	18.87	11.54	26.29	0.0137333976004577	0.0194020761641592	0.0250707547278607	0.0135236784764768	0.0191057921319818	0.0246879057874868	0.0135780883905718	0.0191918894108266	0.0247690514699373	0.0142268797720477	22.7438600960839	0.0346342937417432	1.48937366867841	0.461289177868443	0.534906269134933	0.419163610899706	0.445771717019023	0.518609530619738	0.404092131571568	0.443883541006658	0.516605712055819	0.402241138710497	0.0050368362374519	0.00500132991312379	0.00499256512694939
189	0.454198798779319	0.19	0.0142630113943886	0.00963525872191456	0.0188907640668626	0.252970455787131	0.389467916921427	0.284973969250344	0.49396186459251	16.84	10.98	26.65	0.016437215266607	0.0224643956313452	0.0284915759960833	0.0162355227808942	0.0221887467625171	0.0281419707441401	0.0161848432291476	0.0221239552438615	0.0280597102505442	0.0142630113943886	20.946381087683	0.0438993736164209	1.45805996320203	0.461289177868443	0.534906269134933	0.419163610899706	0.445771717019023	0.518609530619738	0.404092131571568	0.443883541006658	0.516605712055819	0.402241138710497	0.0050368362374519	0.00500132991312379	0.00499256512694939
189	0.454198798779319	0.19	0.0143729743853976	0.00971819260865542	0.0190277561621398	0.26574626981846	0.443195146538227	0.328176050659814	0.55821424241664	16.47	10.89	25.36	0.0193451283620372	0.0261252062177484	0.0329052840734596	0.0191199874871369	0.0258211580008156	0.0325223285144942	0.0191443086381424	0.0258421246935381	0.032577920906721	0.0143729743853976	21.4394189416015	-0.00699896820211587	1.41577830133492	0.461289177868443	0.534906269134933	0.419163610899706	0.445771717019023	0.518609530619738	0.404092131571568	0.443883541006658	0.516605712055819	0.402241138710497	0.0050368362374519	0.00500132991312379	0.00499256512694939
189	0.454198798779319	0.19	0.0144377138559628	0.00974918601792647	0.0191262416939991	0.303940934537645	0.470457305516419	0.359300993740937	0.5816136172919	17.45	9.95	25.71	0.0200265929843676	0.0262221845701122	0.0324177761558568	0.0197614773020126	0.0258750505188749	0.0319886237357372	0.0195871516559072	0.0256396923070767	0.0317274591331321	0.0144377138559628	20.481976156085	-0.061514702553978	1.3329019912827	0.461289177868443	0.534906269134933	0.419163610899706	0.445771717019023	0.518609530619738	0.404092131571568	0.443883541006658	0.516605712055819	0.402241138710497	0.0050368362374519	0.00500132991312379	0.00499256512694939
189	0.454198798779319	0.19	0.0144921024959593	0.00978111911020284	0.0192030858817158	0.316542584284581	0.471839853217319	0.363591888404943	0.580087818029695	13.78	9.49	22.53	0.0254684111577438	0.0330508236447907	0.0406332361318376	0.0253136007729072	0.0328499233728449	0.0403862459727826	0.0253065271162996	0.0328239223239463	0.0403462429424451	0.0144921024959593	20.0028529271412	0.0181641750721685	1.38275290359256	0.461289177868443	0.534906269134933	0.419163610899706	0.445771717019023	0.518609530619738	0.404092131571568	0.443883541006658	0.516605712055819	0.402241138710497	0.0050368362374519	0.00500132991312379	0.00499256512694939
189	0.454198798779319	0.19	0.0147740254131308	0.0099732676379102	0.0195747831883513	0.214608575939137	0.344970287287829	0.241934832370186	0.448005742205473	16.79	10.63	23.38	0.013999515515507	0.019961643563112	0.0259237716107169	0.0138290269946163	0.0197185472158238	0.0256080674370314	0.0139324766415424	0.0198406475326576	0.0257522929201914	0.0147740254131308	20.1983427244195	0.000493519145108343	1.39496762586191	0.461289177868443	0.534906269134933	0.419163610899706	0.445771717019023	0.518609530619738	0.404092131571568	0.443883541006658	0.516605712055819	0.402241138710497	0.0050368362374519	0.00500132991312379	0.00499256512694939
189	0.454198798779319	0.19	0.0150885545861461	0.0103020471228526	0.0198750620494395	0.275336317402554	0.420809290357989	0.314221544078455	0.527397036637524	16.07	11.15	23.77	0.0189703837194736	0.0254053672042846	0.0318403506890956	0.0187631031027478	0.0251277744966134	0.0314924458904791	0.0189283600169552	0.0253419304879467	0.0318027120851962	0.0150885545861461	20.3768598628851	-0.0871658559986167	1.31070684098951	0.461289177868443	0.534906269134933	0.419163610899706	0.445771717019023	0.518609530619738	0.404092131571568	0.443883541006658	0.516605712055819	0.402241138710497	0.0050368362374519	0.00500132991312379	0.00499256512694939
189	0.454198798779319	0.19	0.0155864315820031	0.0106256927009338	0.0205471704630723	0.244580265331432	0.391363017134027	0.283976760847978	0.498749273420077	17.67	11.63	27.15	0.0156290886887725	0.0215392530220729	0.0274494173553734	0.0154167324404927	0.0212465939263572	0.0270764554122218	0.0154292923207889	0.0212829095267282	0.0270954083481569	0.0155864315820031	21.3176239304445	-0.0038314041518668	1.42961079560253	0.461289177868443	0.534906269134933	0.419163610899706	0.445771717019023	0.518609530619738	0.404092131571568	0.443883541006658	0.516605712055819	0.402241138710497	0.0050368362374519	0.00500132991312379	0.00499256512694939
189	0.454198798779319	0.19	0.0155899021628727	0.0106108479233382	0.0205689564024072	0.262566065491087	0.447410464743303	0.330343634183459	0.564477295303148	16.39	10.96	26.03	0.0195690194160393	0.0265038679892905	0.0334387165625417	0.0193441145832276	0.0261992616177465	0.0330544086522654	0.0193333015893344	0.026175101808383	0.0330575780974043	0.0155899021628727	20.7112618551241	0.0167899699082844	1.43209779978912	0.461289177868443	0.534906269134933	0.419163610899706	0.445771717019023	0.518609530619738	0.404092131571568	0.443883541006658	0.516605712055819	0.402241138710497	0.0050368362374519	0.00500132991312379	0.00499256512694939
189	0.454198798779319	0.19	0.0157622142747876	0.0106724471234182	0.0208519814261569	0.209091596063449	0.372686628682597	0.259518514447946	0.485854742917247	17.76	10.92	25.08	0.0142185171430059	0.0204187791000763	0.0266190410571467	0.0140235686057519	0.0201388194476008	0.0262540702894497	0.0140543385125301	0.020168585241396	0.0263150549196806	0.0157622142747876	21.2198482552823	-0.0134620806855958	1.41191910903334	0.461289177868443	0.534906269134933	0.419163610899706	0.445771717019023	0.518609530619738	0.404092131571568	0.443883541006658	0.516605712055819	0.402241138710497	0.0050368362374519	0.00500132991312379	0.00499256512694939
189	0.454198798779319	0.19	0.0158191016947032	0.0107841007062762	0.0208541026831302	0.264836190517233	0.434646308011495	0.321582176744436	0.547710439278553	15.68	10.75	25.7	0.0198852727333664	0.0268766772613398	0.0338680817893133	0.0196825356018043	0.0266026603782452	0.033522785154686	0.0196337035028253	0.0265766856375134	0.0335079078655851	0.0158191016947032	20.5169833285451	-0.00248657364069004	1.39650984535302	0.461289177868443	0.534906269134933	0.419163610899706	0.445771717019023	0.518609530619738	0.404092131571568	0.443883541006658	0.516605712055819	0.402241138710497	0.0050368362374519	0.00500132991312379	0.00499256512694939
189	0.454198798779319	0.19	0.0158423834819544	0.0106815741975241	0.0210031927663847	0.295543347372971	0.461398568934794	0.35017975785983	0.572617380009758	14.89	10.36	22.62	0.0227676957657462	0.0299988277690882	0.0372299597724303	0.0225718270109853	0.0297407501357662	0.0369096732605471	0.0227236146538586	0.0299573874639273	0.0371695457132438	0.0158423834819544	19.0849088188898	-0.118926196347305	1.2487559162416	0.461289177868443	0.534906269134933	0.419163610899706	0.445771717019023	0.518609530619738	0.404092131571568	0.443883541006658	0.516605712055819	0.402241138710497	0.0050368362374519	0.00500132991312379	0.00499256512694939
189	0.454198798779319	0.19	0.0160807366923939	0.0108918082404173	0.0212696651443705	0.235377016140593	0.391170208122839	0.281094147097356	0.501246269148322	16.03	11.1	24.77	0.0170066818561147	0.0236664738481062	0.0303262658400977	0.0168219543774765	0.0234094073562882	0.0299968603350998	0.0169106760793921	0.0235211180389849	0.0301748413998702	0.0160807366923939	20.1022147662642	0.0455563422454267	1.44519901202172	0.461289177868443	0.534906269134933	0.419163610899706	0.445771717019023	0.518609530619738	0.404092131571568	0.443883541006658	0.516605712055819	0.402241138710497	0.0050368362374519	0.00500132991312379	0.00499256512694939
189	0.454198798779319	0.19	0.0163570444021249	0.0111178768600766	0.0215962119441731	0.272357555655211	0.486384497684972	0.362260863103753	0.61050813226619	17.26	10.88	26.63	0.0204012383381258	0.027391438247633	0.0343816381571403	0.0201370440414405	0.0270367214582355	0.0339363988750306	0.0200731539070776	0.0269716459348367	0.0338356431111484	0.0163570444021249	20.9812349988651	0.025678739511971	1.44247150551282	0.461289177868443	0.534906269134933	0.419163610899706	0.445771717019023	0.518609530619738	0.404092131571568	0.443883541006658	0.516605712055819	0.402241138710497	0.0050368362374519	0.00500132991312379	0.00499256512694939
189	0.454198798779319	0.19	0.016408282771588	0.0110468647500715	0.0217697007931044	0.252295598600496	0.39431539936937	0.288331637377161	0.500299161361578	14.3	9.22	24.79	0.0194832771038521	0.0266448602800397	0.0338064434562273	0.0193406312923772	0.0264497813055929	0.0335589313188087	0.0190952290730661	0.0260978331540262	0.0331041693510488	0.016408282771588	18.8479612158937	0.0336191128323817	1.39269043445	0.461289177868443	0.534906269134933	0.419163610899706	0.445771717019023	0.518609530619738	0.404092131571568	0.443883541006658	0.516605712055819	0.402241138710497	0.0050368362374519	0.00500132991312379	0.00499256512694939
189	0.454198798779319	0.19	0.016563981671577	0.0112713148878572	0.0218566484552969	0.241438146976429	0.428633719200679	0.31001196315962	0.547255475241738	15.97	10.9	24.57	0.0188281776875551	0.026032517409119	0.0332368571306829	0.0186258471763649	0.0257527679483714	0.0328796887203778	0.0187126127126482	0.0258489712155539	0.0330348046005945	0.016563981671577	20.1614030103301	0.00602405195448574	1.41096896416419	0.461289177868443	0.534906269134933	0.419163610899706	0.445771717019023	0.518609530619738	0.404092131571568	0.443883541006658	0.516605712055819	0.402241138710497	0.0050368362374519	0.00500132991312379	0.00499256512694939
189	0.454198798779319	0.19	0.0168503510113295	0.0114735349142311	0.0222271671084278	0.256671276124851	0.42214251134551	0.309980348915217	0.534304673775802	16.89	11.04	26.11	0.0178332961018967	0.0242860311254175	0.0307387661489384	0.0176131455497948	0.0239862220979627	0.0303592986461305	0.0176252741038972	0.0240003821892362	0.0303508283612652	0.0168503510113295	20.6580457668337	0.0186304601293049	1.43400731825307	0.461289177868443	0.534906269134933	0.419163610899706	0.445771717019023	0.518609530619738	0.404092131571568	0.443883541006658	0.516605712055819	0.402241138710497	0.0050368362374519	0.00500132991312379	0.00499256512694939
189	0.454198798779319	0.19	0.0170577496741295	0.0114949170641336	0.0226205822841255	0.259323996527958	0.414040102955215	0.304790302174821	0.523289903735609	14.94	9.72	22.5	0.0197454629590791	0.0268230762532145	0.0339006895473499	0.0195732851684778	0.0265891826232712	0.0336050800780646	0.0196129807939077	0.0266070664408754	0.0336792353118034	0.0170577496741295	18.7950114189137	-0.0169007233649475	1.33869830133784	0.461289177868443	0.534906269134933	0.419163610899706	0.445771717019023	0.518609530619738	0.404092131571568	0.443883541006658	0.516605712055819	0.402241138710497	0.0050368362374519	0.00500132991312379	0.00499256512694939
189	0.454198798779319	0.19	0.0172235830065605	0.0117449762712587	0.0227021897418623	0.250499882833366	0.420735030622449	0.307109421694085	0.534360639550812	15.36	10.52	23.37	0.0193688009818016	0.0265349497558426	0.0337010985298835	0.0191832688726039	0.0262807737126129	0.0333782785526219	0.0192760237198181	0.026425826115143	0.0335503597522619	0.0172235830065605	19.5552619016237	-0.0072045177770034	1.37358690177452	0.461289177868443	0.534906269134933	0.419163610899706	0.445771717019023	0.518609530619738	0.404092131571568	0.443883541006658	0.516605712055819	0.402241138710497	0.0050368362374519	0.00500132991312379	0.00499256512694939
189	0.454198798779319	0.19	0.0173648778051693	0.0118274295008795	0.0229023261094592	0.325811657741698	0.494058539580196	0.383097330243422	0.605019748916969	16.23	10.82	22.94	0.0229011560764232	0.0295343006400657	0.0361674452037083	0.0226441356253015	0.029202836182606	0.0357615367399104	0.0228741319084727	0.0294713512204013	0.0361257691558169	0.0173648778051693	18.9822757373505	-0.0408730164993426	1.3345046135869	0.461289177868443	0.534906269134933	0.419163610899706	0.445771717019023	0.518609530619738	0.404092131571568	0.443883541006658	0.516605712055819	0.402241138710497	0.0050368362374519	0.00500132991312379	0.00499256512694939
189	0.454198798779319	0.19	0.0173892139113582	0.0117035395773133	0.023074888245403	0.312838469925621	0.481165436285602	0.369825946459751	0.592504926111453	15.19	10.01	23.22	0.0235737851008675	0.0306708891075505	0.0377679931142335	0.023355936484391	0.0303874551689787	0.0374189738535664	0.0234063299472071	0.0304466084790322	0.0374974264578102	0.0173892139113582	18.9185042991746	0.0322670262079482	1.39769778194075	0.461289177868443	0.534906269134933	0.419163610899706	0.445771717019023	0.518609530619738	0.404092131571568	0.443883541006658	0.516605712055819	0.402241138710497	0.0050368362374519	0.00500132991312379	0.00499256512694939
189	0.454198798779319	0.19	0.0175971701480375	0.0119873921153018	0.0232069481807732	0.320047079509145	0.474652826447579	0.366635351624629	0.582670301270528	14.85	9.67	22.04	0.0238991272101557	0.0309402468410758	0.0379813664719958	0.0236955348316515	0.0306766724272284	0.0376578100228052	0.0237906886633533	0.0307858434178783	0.0377730569400231	0.0175971701480375	18.6309519639868	-0.0366159713158723	1.31073017243267	0.461289177868443	0.534906269134933	0.419163610899706	0.445771717019023	0.518609530619738	0.404092131571568	0.443883541006658	0.516605712055819	0.402241138710497	0.0050368362374519	0.00500132991312379	0.00499256512694939
189	0.454198798779319	0.19	0.0176943497225689	0.011973320722775	0.0234153787223627	0.258205281203266	0.406736854558116	0.299100669825874	0.514373039290359	16.36	10.51	24.66	0.0177470450075799	0.0241336044760002	0.0305201639444204	0.0175439331505999	0.02385739955182	0.0301708659530401	0.0175818980784527	0.0238616900353356	0.0302054725227182	0.0176943497225689	19.464514143491	0.0177399735628139	1.40455937891173	0.461289177868443	0.534906269134933	0.419163610899706	0.445771717019023	0.518609530619738	0.404092131571568	0.443883541006658	0.516605712055819	0.402241138710497	0.0050368362374519	0.00500132991312379	0.00499256512694939
189	0.454198798779319	0.19	0.0177680755108195	0.0120140111775016	0.0235221398441373	0.247288937305056	0.405820083924147	0.295277196778105	0.516362971070188	16.12	10.96	24.51	0.0177765227598439	0.0244315173572329	0.0310865119546219	0.0175807791606483	0.024162493251342	0.0307442073420358	0.017674977905881	0.0243015417676557	0.0308705334617315	0.0177680755108195	19.323123860292	0.0275061988289544	1.42035621291448	0.461289177868443	0.534906269134933	0.419163610899706	0.445771717019023	0.518609530619738	0.404092131571568	0.443883541006658	0.516605712055819	0.402241138710497	0.0050368362374519	0.00500132991312379	0.00499256512694939
189	0.454198798779319	0.19	0.0177824949912286	0.0120076620180767	0.0235573279643806	0.276263056294313	0.438336673631624	0.327566653626011	0.549106693637237	15.44	10.49	22.63	0.020554987447438	0.0275058670487768	0.0344567466501156	0.0203548271937738	0.0272380205545955	0.0341212139154172	0.0205304398186585	0.0274396703169227	0.034390278701618	0.0177824949912286	18.6380288247161	-0.0372996935596043	1.32506750066442	0.461289177868443	0.534906269134933	0.419163610899706	0.445771717019023	0.518609530619738	0.404092131571568	0.443883541006658	0.516605712055819	0.402241138710497	0.0050368362374519	0.00500132991312379	0.00499256512694939
189	0.454198798779319	0.19	0.0177877816014669	0.0120995414306721	0.0234760217722617	0.238190076677624	0.404825202597246	0.291789800367673	0.517860604826819	16.18	10.93	26.34	0.0175007044182527	0.0242802394147652	0.0310597744112778	0.0173060249902847	0.0240101438227694	0.0307142626552541	0.017266599238244	0.023978947561955	0.0306538179077097	0.0177877816014669	20.0466148267243	-0.0407065832890447	1.37081215706087	0.461289177868443	0.534906269134933	0.419163610899706	0.445771717019023	0.518609530619738	0.404092131571568	0.443883541006658	0.516605712055819	0.402241138710497	0.0050368362374519	0.00500132991312379	0.00499256512694939
189	0.454198798779319	0.19	0.017946676401872	0.0121322707098718	0.0237610820938722	0.280347387112804	0.474952684475531	0.356143776221647	0.593761592729415	17.05	9.5	26.57	0.0203005380634623	0.0270727601976639	0.0338449823318655	0.0200445719992812	0.0267314043255854	0.0334182366518896	0.0196920689521925	0.0262947777972026	0.0328463815332816	0.017946676401872	20.2919859601665	-0.0246401256210087	1.36417822528768	0.461289177868443	0.534906269134933	0.419163610899706	0.445771717019023	0.518609530619738	0.404092131571568	0.443883541006658	0.516605712055819	0.402241138710497	0.0050368362374519	0.00500132991312379	0.00499256512694939
189	0.454198798779319	0.19	0.0181090683878083	0.0123545833558903	0.0238635534197263	0.26658458820289	0.424037186795455	0.314225919685666	0.533848453905245	16.23	9.82	23.84	0.0187834332366001	0.0253476040295333	0.0319117748224664	0.0185726063622467	0.0250631003361679	0.031553594310089	0.0185330369208377	0.0250102400357671	0.0314620789217388	0.0181090683878083	19.38684393702	0.0273982744223527	1.41002286631747	0.461289177868443	0.534906269134933	0.419163610899706	0.445771717019023	0.518609530619738	0.404092131571568	0.443883541006658	0.516605712055819	0.402241138710497	0.0050368362374519	0.00500132991312379	0.00499256512694939
189	0.454198798779319	0.19	0.0182117809091203	0.0123237645993254	0.0240997972189152	0.258522962826844	0.446022739429679	0.328087999689049	0.56395747917031	17.45	11.72	26.39	0.0182874350895667	0.0248610491804686	0.0314346632713704	0.0180453588233675	0.024531956011857	0.0310185532003465	0.0181369122232219	0.0246390448044232	0.0311245850501944	0.0182117809091203	20.2592639298681	-0.00254122648481265	1.41455373983062	0.461289177868443	0.534906269134933	0.419163610899706	0.445771717019023	0.518609530619738	0.404092131571568	0.443883541006658	0.516605712055819	0.402241138710497	0.0050368362374519	0.00500132991312379	0.00499256512694939
189	0.454198798779319	0.19	0.0183519273883243	0.0124105016983303	0.0242933530783182	0.220231839162279	0.40039249281738	0.282763579770189	0.51802140586457	14.39	9.57	21.44	0.0189970568673949	0.0268997830679312	0.0348025092684676	0.0188542629418916	0.0266975872411635	0.0345409115404354	0.0189415959798345	0.026837657333257	0.03472768600535	0.0183519273883243	18.1963897298819	-0.0715176701744047	1.27658810129571	0.461289177868443	0.534906269134933	0.419163610899706	0.445771717019023	0.518609530619738	0.404092131571568	0.443883541006658	0.516605712055819	0.402241138710497	0.0050368362374519	0.00500132991312379	0.00499256512694939
189	0.454198798779319	0.19	0.0183587691281129	0.0124944886838736	0.0242230495723523	0.235813041382566	0.423084101424299	0.304171448442921	0.541996754405677	17.18	11.56	25.88	0.0172129510648021	0.0239421746235292	0.0306713981822563	0.0169923876958571	0.0236353843076239	0.0302783809193906	0.0170754173713523	0.0237469435802196	0.0304288037334043	0.0183587691281129	20.4164228796646	-0.0108761181062888	1.40235863841108	0.461289177868443	0.534906269134933	0.419163610899706	0.445771717019023	0.518609530619738	0.404092131571568	0.443883541006658	0.516605712055819	0.402241138710497	0.0050368362374519	0.00500132991312379	0.00499256512694939
189	0.454198798779319	0.19	0.018402647464843	0.0125555653027216	0.0242497296269645	0.22338387193307	0.394143946673841	0.279403214185522	0.508884679162161	16.41	10.67	24.93	0.0165247724203359	0.0233108951112981	0.0300970178022602	0.016334069034681	0.0230418767849156	0.0297496845351501	0.0163439463656891	0.023060720046834	0.029776920761228	0.018402647464843	19.3364483976054	0.0449193478965065	1.42943409491464	0.461289177868443	0.534906269134933	0.419163610899706	0.445771717019023	0.518609530619738	0.404092131571568	0.443883541006658	0.516605712055819	0.402241138710497	0.0050368362374519	0.00500132991312379	0.00499256512694939
189	0.454198798779319	0.19	0.0184666802057832	0.0125415228645156	0.0243918375470508	0.224854131107164	0.432043282334433	0.306800126783888	0.557286437884979	15.38	10.16	23.67	0.019320970739907	0.0272082534771474	0.0350955362143878	0.0191350042286946	0.0269463709846245	0.0347577377405544	0.0191633524210445	0.0269732592682586	0.0348282170283713	0.0184666802057832	19.1763005262294	-0.00152189208703294	1.38203510830708	0.461289177868443	0.534906269134933	0.419163610899706	0.445771717019023	0.518609530619738	0.404092131571568	0.443883541006658	0.516605712055819	0.402241138710497	0.0050368362374519	0.00500132991312379	0.00499256512694939
189	0.454198798779319	0.19	0.0192300629259342	0.0130391054900749	0.0254210203617934	0.246601044549597	0.43065172664742	0.313127688548807	0.548175764746034	15.54	9.57	22.04	0.0195317240526945	0.0268624302330988	0.0341931364135032	0.0193378707559191	0.0265958193263486	0.0338537678967781	0.0193752093616743	0.0266516207579138	0.0339115301840907	0.0192300629259342	18.1631084064521	-0.0102891802342483	1.34036950514198	0.461289177868443	0.534906269134933	0.419163610899706	0.445771717019023	0.518609530619738	0.404092131571568	0.443883541006658	0.516605712055819	0.402241138710497	0.0050368362374519	0.00500132991312379	0.00499256512694939
189	0.454198798779319	0.19	0.0193811636254961	0.0132056546792443	0.0255566725717479	0.241642052833166	0.436266119821407	0.315599315391694	0.556932924251121	15.87	9.76	25.15	0.0192835708204454	0.0266564856381131	0.0340294004557808	0.0190798899075254	0.0263749290021268	0.0336699680967281	0.0189294754650654	0.0261539776371389	0.033368724592879	0.0193811636254961	19.2307143182685	0.00151788598048229	1.38302797534897	0.461289177868443	0.534906269134933	0.419163610899706	0.445771717019023	0.518609530619738	0.404092131571568	0.443883541006658	0.516605712055819	0.402241138710497	0.0050368362374519	0.00500132991312379	0.00499256512694939
189	0.454198798779319	0.19	0.0195941194130174	0.0133156618447967	0.0258725769812381	0.219023777095085	0.413450064316162	0.291556212966961	0.535343915665363	15.68	9.89	23.36	0.0180212530838117	0.0255555804170227	0.0330899077502337	0.0178372933657122	0.0252947108011575	0.0327521282366028	0.0178488632224653	0.0253063754002899	0.0327560308341189	0.0195941194130174	18.1222242379634	-0.00171337956974646	1.35609537406882	0.461289177868443	0.534906269134933	0.419163610899706	0.445771717019023	0.518609530619738	0.404092131571568	0.443883541006658	0.516605712055819	0.402241138710497	0.0050368362374519	0.00500132991312379	0.00499256512694939
189	0.454198798779319	0.19	0.0199425728421191	0.013559274804728	0.0263258708795102	0.218077486313555	0.375892078980838	0.264763674698215	0.487020483263462	13.89	9.11	21.82	0.0184004171457336	0.0261235649599899	0.0338467127742462	0.0182834901591595	0.0259575605860047	0.0336316310128499	0.0182615928542289	0.0259288474713997	0.0335626688192128	0.0199425728421191	17.2190115300552	-0.00460334855692949	1.32925138905808	0.461289177868443	0.534906269134933	0.419163610899706	0.445771717019023	0.518609530619738	0.404092131571568	0.443883541006658	0.516605712055819	0.402241138710497	0.0050368362374519	0.00500132991312379	0.00499256512694939
189	0.454198798779319	0.19	0.0202572316828478	0.013769027397579	0.0267454359681167	0.219769888356775	0.435773838542024	0.307578015373598	0.563969661710449	15.79	10.73	26.04	0.0188836282257394	0.0267541590953296	0.0346246899649197	0.0186869385785996	0.0264754909257873	0.0342640432729751	0.0186394576492862	0.0264178676821029	0.0341532450256696	0.0202572316828478	19.1866180554781	-0.0309352695359161	1.3690894216933	0.461289177868443	0.534906269134933	0.419163610899706	0.445771717019023	0.518609530619738	0.404092131571568	0.443883541006658	0.516605712055819	0.402241138710497	0.0050368362374519	0.00500132991312379	0.00499256512694939
189	0.454198798779319	0.19	0.0206184076580863	0.0138840068267396	0.0273528084894329	0.225870359282784	0.448469111721688	0.318842184926605	0.578096038516771	14.45	10.17	22.47	0.0213330160240567	0.0300060631840657	0.0386791103440747	0.0211697116756672	0.0297763666146504	0.0383830215536335	0.0212768354550961	0.0299635690021672	0.0386133496764196	0.0206184076580863	18.4657225663433	-0.0483148086619341	1.31434231377605	0.461289177868443	0.534906269134933	0.419163610899706	0.445771717019023	0.518609530619738	0.404092131571568	0.443883541006658	0.516605712055819	0.402241138710497	0.0050368362374519	0.00500132991312379	0.00499256512694939
189	0.454198798779319	0.19	0.0219122053222112	0.014857595002135	0.0289668156422874	0.222343310944177	0.4569772560244	0.323544649794304	0.590409862254497	16.2	11.06	23.39	0.019385030048441	0.0273795837610636	0.0353741374736861	0.0191687837005652	0.0270741555528074	0.0349795274050495	0.0193648780960484	0.0273464218921812	0.0353377181112152	0.0219122053222112	18.6364534534906	0.0163375967551677	1.40049095344012	0.461289177868443	0.534906269134933	0.419163610899706	0.445771717019023	0.518609530619738	0.404092131571568	0.443883541006658	0.516605712055819	0.402241138710497	0.0050368362374519	0.00500132991312379	0.00499256512694939
189	0.454198798779319	0.19	0.0220626646835313	0.0148497006723481	0.0292756286947144	0.21989067588776	0.42994956673443	0.30351165788122	0.556387475587639	16.69	11.28	24.46	0.0176585499079712	0.0250148081134392	0.0323710663189072	0.0174462837703397	0.0247141154331508	0.031981947095962	0.0175935301552979	0.0249056265584189	0.0321899599938454	0.0220626646835313	19.0290357172031	-0.00539572866443686	1.39146276834908	0.461289177868443	0.534906269134933	0.419163610899706	0.445771717019023	0.518609530619738	0.404092131571568	0.443883541006658	0.516605712055819	0.402241138710497	0.0050368362374519	0.00500132991312379	0.00499256512694939
189	0.454198798779319	0.19	0.0234150668604518	0.0159080831883818	0.0309220505325218	0.223460813861156	0.457573085378914	0.32439678909081	0.590749381667017	17.15	11.12	24.81	0.0183880427494001	0.025936981307688	0.033485919865976	0.0181532847422155	0.025605846878257	0.0330584090142985	0.0182373983245157	0.0257385461817832	0.0332526848729338	0.0234150668604518	19.1363518722823	-0.0227787591592977	1.37479511270513	0.461289177868443	0.534906269134933	0.419163610899706	0.445771717019023	0.518609530619738	0.404092131571568	0.443883541006658	0.516605712055819	0.402241138710497	0.0050368362374519	0.00500132991312379	0.00499256512694939
189	0.454198798779319	0.19	0.0241734091120272	0.0164934217828832	0.0318533964411712	0.21931193814661	0.502335405405027	0.354360904715643	0.650309906094412	13.97	9.74	20.16	0.024504169495969	0.0347366533781392	0.0449691372603094	0.0243441804154603	0.0345098558433429	0.0446755312712254	0.0246203819222963	0.0348907050626069	0.0451464392266444	0.0241734091120272	16.9331729571551	0.00723384759797598	1.34092222201511	0.461289177868443	0.534906269134933	0.419163610899706	0.445771717019023	0.518609530619738	0.404092131571568	0.443883541006658	0.516605712055819	0.402241138710497	0.0050368362374519	0.00500132991312379	0.00499256512694939
189	0.454198798779319	0.19	0.0242878477581616	0.0165587993075103	0.0320168962088129	0.22772105603244	0.491809659393918	0.350403600513082	0.633215718274755	14.68	10.31	20.88	0.0230857682776507	0.032402075255087	0.0417183822325233	0.0228971858912011	0.0321373900774471	0.041377594263693	0.0231846177760596	0.0325692833352302	0.0419145671106665	0.0242878477581616	17.0463557938767	-0.00686850812117375	1.33606791679799	0.461289177868443	0.534906269134933	0.419163610899706	0.445771717019023	0.518609530619738	0.404092131571568	0.443883541006658	0.516605712055819	0.402241138710497	0.0050368362374519	0.00500132991312379	0.00499256512694939
189	0.454198798779319	0.19	0.0246181938863489	0.0165740460187728	0.0326623417539249	0.263605021465698	0.502000796332092	0.371001658511391	0.632999934152793	13.61	8.88	21.66	0.0263053247075672	0.0355936251173593	0.0448819255271514	0.0261567621658177	0.0353926057619133	0.0446284493580089	0.0260909587397061	0.0352980274398988	0.0444920480871492	0.0246181938863489	16.203231615457	0.0337170141730251	1.34219751485561	0.461289177868443	0.534906269134933	0.419163610899706	0.445771717019023	0.518609530619738	0.404092131571568	0.443883541006658	0.516605712055819	0.402241138710497	0.0050368362374519	0.00500132991312379	0.00499256512694939
189	0.454198798779319	0.2	0.011632237384014	0.00800671822264572	0.0152577565453824	0.282946308116515	0.44090032911406	0.331315683670723	0.550484974557398	16.93	11.46	24.66	0.0190176972778772	0.0253079144817694	0.0315981316856616	0.0187816940428697	0.0249938517642006	0.0312060094855316	0.0189398977351572	0.0251941572721807	0.0314762066102689	0.011632237384014	20.4858640427809	-0.0337819893502993	1.36053302089576	0.461289177868443	0.534906269134933	0.419163610899706	0.445771717019023	0.518609530619738	0.404092131571568	0.443883541006658	0.516605712055819	0.402241138710497	0.0050368362374519	0.00500132991312379	0.00499256512694939
189	0.454198798779319	0.2	0.0137110541467895	0.00947690112946474	0.0179452071641142	0.292195431243532	0.428180476503405	0.324132822384769	0.53222813062204	16.16	9.88	25.32	0.0194605583911187	0.0257074587621987	0.0319543591332787	0.0192446774301224	0.0254222793346193	0.0315998812391161	0.0191115760089602	0.0252142547361991	0.0313494578733383	0.0137110541467895	21.4803840152998	-0.0268998603587616	1.37429545476487	0.461289177868443	0.534906269134933	0.419163610899706	0.445771717019023	0.518609530619738	0.404092131571568	0.443883541006658	0.516605712055819	0.402241138710497	0.0050368362374519	0.00500132991312379	0.00499256512694939
189	0.454198798779319	0.2	0.0141452172897532	0.00975802169164639	0.0185324128878599	0.312470111839359	0.47771483511002	0.367079020077694	0.588350650142346	15.54	10.39	23.31	0.0228923064120515	0.0297919352094995	0.0366915640069475	0.0226649526236184	0.0294960581050822	0.0363271635865459	0.0227881799619918	0.0296239709496919	0.0365211751231167	0.0141452172897532	20.299641737773	0.0152430072597075	1.40825367602176	0.461289177868443	0.534906269134933	0.419163610899706	0.445771717019023	0.518609530619738	0.404092131571568	0.443883541006658	0.516605712055819	0.402241138710497	0.0050368362374519	0.00500132991312379	0.00499256512694939
189	0.454198798779319	0.2	0.0142811087196824	0.0098267634596071	0.0187354539797577	0.273978784313329	0.419391589313954	0.312800385528157	0.52598279309975	18	11.57	23.98	0.0169146238307848	0.0226785237462629	0.0284424236617411	0.0166767069333747	0.0223595332643268	0.0280423595952788	0.016854857838111	0.0226612949773352	0.0283690235843112	0.0142811087196824	21.046246296716	-0.0513159028417014	1.36729856986056	0.461289177868443	0.534906269134933	0.419163610899706	0.445771717019023	0.518609530619738	0.404092131571568	0.443883541006658	0.516605712055819	0.402241138710497	0.0050368362374519	0.00500132991312379	0.00499256512694939
189	0.454198798779319	0.2	0.0144803151581792	0.00998274659376288	0.0189778837225956	0.320477457834702	0.484329415427728	0.374218721732023	0.594440109123434	17.95	11.39	23.43	0.020287752944595	0.0262572526529932	0.0322267523613914	0.0200037912519812	0.0258897376341	0.0317756840162189	0.0202623774781747	0.0261870864979692	0.0322633801692065	0.0144803151581792	20.9984087683722	0.00194851333589185	1.40856565422126	0.461289177868443	0.534906269134933	0.419163610899706	0.445771717019023	0.518609530619738	0.404092131571568	0.443883541006658	0.516605712055819	0.402241138710497	0.0050368362374519	0.00500132991312379	0.00499256512694939
189	0.454198798779319	0.2	0.014545801594772	0.00995517641128639	0.0191364267782575	0.260409241959734	0.40768387074577	0.30041430255637	0.51495343893517	15.05	9.56	24.09	0.019327694933288	0.0262290756996089	0.0331304564659299	0.0191548327193768	0.0259944892106392	0.0328341457019016	0.0190478496515228	0.025814414757605	0.0326111732298246	0.014545801594772	18.6258463827831	-0.0181436021599299	1.33031530739424	0.461289177868443	0.534906269134933	0.419163610899706	0.445771717019023	0.518609530619738	0.404092131571568	0.443883541006658	0.516605712055819	0.402241138710497	0.0050368362374519	0.00500132991312379	0.00499256512694939
189	0.454198798779319	0.2	0.0145605862260027	0.00996725552748329	0.0191539169245222	0.416540796690657	0.608918046228737	0.496400362716078	0.721435729741395	15.58	10.54	26.42	0.0308742533965677	0.0378724341661324	0.0448706149356971	0.0305650461429105	0.0374931397680653	0.0444212333932201	0.0304143596562024	0.0373058071705268	0.044171853935758	0.0145605862260027	20.3835363916697	-0.0176506767969852	1.37634007760637	0.461289177868443	0.534906269134933	0.419163610899706	0.445771717019023	0.518609530619738	0.404092131571568	0.443883541006658	0.516605712055819	0.402241138710497	0.0050368362374519	0.00500132991312379	0.00499256512694939
189	0.454198798779319	0.2	0.0146203053324583	0.01010984269359	0.0191307679713267	0.278423310921594	0.418887634071415	0.313601433959586	0.524173834183244	15.7	10.38	23.02	0.0193674550571947	0.0258697395750374	0.03237202409288	0.0191692462118339	0.0256049855742762	0.0320407249367185	0.0192747813488272	0.0257458000222098	0.0322486011804037	0.0146203053324583	19.4770964681702	0.0260401049094615	1.40488732225665	0.461289177868443	0.534906269134933	0.419163610899706	0.445771717019023	0.518609530619738	0.404092131571568	0.443883541006658	0.516605712055819	0.402241138710497	0.0050368362374519	0.00500132991312379	0.00499256512694939
189	0.454198798779319	0.2	0.0147935375948115	0.0101881903028993	0.0193988848867236	0.240596052794473	0.423818063221192	0.306258733805332	0.541377392637052	14.95	9.76	25.86	0.019832512149477	0.027445345912469	0.035058179675461	0.0196593131220558	0.027205663355693	0.0347520135893301	0.0194434840592299	0.0269131767243144	0.0343559165764477	0.0147935375948115	20.6305701046436	0.0287387672114782	1.41503568244366	0.461289177868443	0.534906269134933	0.419163610899706	0.445771717019023	0.518609530619738	0.404092131571568	0.443883541006658	0.516605712055819	0.402241138710497	0.0050368362374519	0.00500132991312379	0.00499256512694939
189	0.454198798779319	0.2	0.0150683915498388	0.0103971930209789	0.0197395900786988	0.267537094208131	0.382917895567095	0.283996111596897	0.481839679537293	15.09	8.69	22.91	0.018222594763656	0.0245699055505919	0.0309172163375278	0.0180580479267341	0.0243480436097292	0.0306380392927242	0.017851167198637	0.0240907845692398	0.0303135711305681	0.0150683915498388	19.0407997644675	0.0297179260634406	1.37190168185985	0.461289177868443	0.534906269134933	0.419163610899706	0.445771717019023	0.518609530619738	0.404092131571568	0.443883541006658	0.516605712055819	0.402241138710497	0.0050368362374519	0.00500132991312379	0.00499256512694939
189	0.454198798779319	0.2	0.0156075688609511	0.0106796383604317	0.0205354993614706	0.249525009889057	0.39449765458293	0.287680511496004	0.501314797669856	16.73	10.87	27.23	0.0167015422976894	0.0229029044410871	0.0291042665844849	0.0164997393110635	0.0226261710450787	0.0287526027790939	0.0164155107533696	0.0225022851778773	0.0285901743483718	0.0156075688609511	21.0168024736036	0.0274962835425412	1.44676825356487	0.461289177868443	0.534906269134933	0.419163610899706	0.445771717019023	0.518609530619738	0.404092131571568	0.443883541006658	0.516605712055819	0.402241138710497	0.0050368362374519	0.00500132991312379	0.00499256512694939
189	0.454198798779319	0.2	0.0156164084780174	0.0107100690129652	0.0205227479430696	0.272528522676278	0.460452681576224	0.342997421137879	0.57790794201457	16.9	10.72	25.9	0.0197150189368183	0.0264661853919155	0.0332173518470128	0.0194711296589181	0.0261387792217925	0.0328064287846669	0.0194186803259273	0.0261108238398962	0.0327496448177967	0.0156164084780174	20.7239324552734	0.0134699163831399	1.42152079779075	0.461289177868443	0.534906269134933	0.419163610899706	0.445771717019023	0.518609530619738	0.404092131571568	0.443883541006658	0.516605712055819	0.402241138710497	0.0050368362374519	0.00500132991312379	0.00499256512694939
189	0.454198798779319	0.2	0.0156828467946705	0.0107918682951551	0.020573825294186	0.282334221214168	0.401479824821208	0.301542309945845	0.501417339696571	13.61	10.11	22.04	0.0213869875580761	0.0284750886859353	0.0355631898137946	0.0212664365327153	0.0283145844948235	0.0353627324569317	0.0214083597722721	0.0285670361497198	0.0356080084807748	0.0156828467946705	18.4090027237497	0.0236595689359978	1.37124179926986	0.461289177868443	0.534906269134933	0.419163610899706	0.445771717019023	0.518609530619738	0.404092131571568	0.443883541006658	0.516605712055819	0.402241138710497	0.0050368362374519	0.00500132991312379	0.00499256512694939
189	0.454198798779319	0.2	0.0156889551792126	0.0108499226791545	0.0205279876792707	0.354281223880994	0.48876046031373	0.385738652629042	0.591782267998418	14.9	10.04	25	0.0250574361025227	0.0317496935302687	0.0384419509580148	0.0248411463620892	0.0314756378389998	0.0381101293159104	0.0247507837230158	0.0313054844691645	0.0379036209373837	0.0156889551792126	19.4379141041356	0.0129256837078152	1.37543226458328	0.461289177868443	0.534906269134933	0.419163610899706	0.445771717019023	0.518609530619738	0.404092131571568	0.443883541006658	0.516605712055819	0.402241138710497	0.0050368362374519	0.00500132991312379	0.00499256512694939
189	0.454198798779319	0.2	0.0157075240374203	0.0107318793163579	0.0206831687584828	0.298438669908403	0.463624286446072	0.352641170716647	0.574607402175497	15.94	10.27	27.27	0.0214563409043061	0.0282090736067108	0.0349618063091155	0.0212269574377353	0.0279074986493815	0.0345880398610277	0.0209882760616411	0.0275758783169534	0.0341783961470357	0.0157075240374203	20.4261398212537	-0.00592467062508356	1.39849287038303	0.461289177868443	0.534906269134933	0.419163610899706	0.445771717019023	0.518609530619738	0.404092131571568	0.443883541006658	0.516605712055819	0.402241138710497	0.0050368362374519	0.00500132991312379	0.00499256512694939
189	0.454198798779319	0.2	0.0157281447818487	0.0108892514342563	0.0205670381294412	0.326332098080692	0.471611347608858	0.365816933255154	0.577405761962562	17.26	10.38	26.06	0.020607404765801	0.0265670750827216	0.0325267453996421	0.0203407062360725	0.0262232472235479	0.0321057882110234	0.0202204832447582	0.0260842022590334	0.0319369462456017	0.0157281447818487	21.1440516655784	0.0265566781348496	1.44354058818304	0.461289177868443	0.534906269134933	0.419163610899706	0.445771717019023	0.518609530619738	0.404092131571568	0.443883541006658	0.516605712055819	0.402241138710497	0.0050368362374519	0.00500132991312379	0.00499256512694939
189	0.454198798779319	0.2	0.0157339143568041	0.01089101790716	0.0205768108064483	0.321193638108676	0.444025251958849	0.343243334805837	0.544807169111861	16.14	9.9	24.86	0.0206317045647435	0.0266895140815564	0.0327473235983693	0.0204035454201716	0.0263943636405069	0.0323851818608422	0.0202947440924303	0.0262551225334062	0.0322170215597108	0.0157339143568041	19.6972198825711	-0.0334205152713779	1.33750637071057	0.461289177868443	0.534906269134933	0.419163610899706	0.445771717019023	0.518609530619738	0.404092131571568	0.443883541006658	0.516605712055819	0.402241138710497	0.0050368362374519	0.00500132991312379	0.00499256512694939
189	0.454198798779319	0.2	0.0158822537299146	0.0108492811740577	0.0209152262857715	0.246348936518204	0.37863739704383	0.275237815850483	0.482036978237176	15.96	10.36	23.8	0.0167308572235155	0.0230161985912037	0.0293015399588918	0.0165515095642961	0.0227694747511567	0.0289874399380174	0.0166006199123641	0.0228259278375395	0.0290666208589992	0.0158822537299146	19.6256879849129	-0.0223223616502937	1.35987576129521	0.461289177868443	0.534906269134933	0.419163610899706	0.445771717019023	0.518609530619738	0.404092131571568	0.443883541006658	0.516605712055819	0.402241138710497	0.0050368362374519	0.00500132991312379	0.00499256512694939
189	0.454198798779319	0.2	0.0160296232368682	0.0109747729799881	0.0210844734937483	0.265265886126443	0.443931132763691	0.328579043249407	0.559283222277975	15.72	10.02	22.71	0.0202619347088924	0.0273751592260709	0.0344883837432494	0.0200536310118311	0.0270937277163775	0.0341338244209239	0.0201205456559541	0.0271858972507749	0.0342617793812367	0.0160296232368682	19.7408637003441	-0.0149307931127102	1.36714480585685	0.461289177868443	0.534906269134933	0.419163610899706	0.445771717019023	0.518609530619738	0.404092131571568	0.443883541006658	0.516605712055819	0.402241138710497	0.0050368362374519	0.00500132991312379	0.00499256512694939
189	0.454198798779319	0.2	0.016202828422911	0.0111600635683554	0.0212455932774665	0.23363876141465	0.409052649281875	0.293385777822024	0.524719520741725	17.27	10.89	25.4	0.0165182875481615	0.0230305958705134	0.0295429041928652	0.0163042606834646	0.0227321892583331	0.0291601178332016	0.0163223348167551	0.0227612675835036	0.0292058382978588	0.016202828422911	21.0661740610622	-0.0118803454500018	1.40758900765739	0.461289177868443	0.534906269134933	0.419163610899706	0.445771717019023	0.518609530619738	0.404092131571568	0.443883541006658	0.516605712055819	0.402241138710497	0.0050368362374519	0.00500132991312379	0.00499256512694939
189	0.454198798779319	0.2	0.0162684864596497	0.0112373774237066	0.0212995954955927	0.311016285378723	0.458563500401929	0.352002605582332	0.565124395221525	16.53	10.78	25.57	0.0206799437935087	0.0269403330079852	0.0332007222224617	0.0204372248973858	0.026624136409282	0.0328110479211782	0.0204368189459876	0.0266271826780879	0.0327776840260445	0.0162684864596497	19.9874725562637	0.00579751253856158	1.40217866364234	0.461289177868443	0.534906269134933	0.419163610899706	0.445771717019023	0.518609530619738	0.404092131571568	0.443883541006658	0.516605712055819	0.402241138710497	0.0050368362374519	0.00500132991312379	0.00499256512694939
189	0.454198798779319	0.2	0.0163296389952971	0.0113063334384383	0.0213529445521558	0.411820614564696	0.52928924653405	0.430529630998999	0.628048862069101	15.65	9.85	24.53	0.0266597387383564	0.0327752424307634	0.0388907461231704	0.0263890984081563	0.0324425196490098	0.0384959408898633	0.0262751915046281	0.0322899832172063	0.0383002211112853	0.0163296389952971	19.4574103191185	-0.0726332524863842	1.28392046326505	0.461289177868443	0.534906269134933	0.419163610899706	0.445771717019023	0.518609530619738	0.404092131571568	0.443883541006658	0.516605712055819	0.402241138710497	0.0050368362374519	0.00500132991312379	0.00499256512694939
189	0.454198798779319	0.2	0.0164352859672521	0.0113100112443338	0.0215605606901703	0.289690734442507	0.509681578170826	0.385075038485818	0.634288117855835	15.89	10.57	22.7	0.0234975648858911	0.0311011484964208	0.0387047321069505	0.023248426515938	0.030771391371472	0.038294356227006	0.0234439294983509	0.0310520540738467	0.0385925472211615	0.0164352859672521	19.5142552146535	0.0189680052356473	1.39690393760062	0.461289177868443	0.534906269134933	0.419163610899706	0.445771717019023	0.518609530619738	0.404092131571568	0.443883541006658	0.516605712055819	0.402241138710497	0.0050368362374519	0.00500132991312379	0.00499256512694939
189	0.454198798779319	0.2	0.0164769031705921	0.011351099607081	0.0216027067341032	0.31607982846243	0.428861393738236	0.33036808431573	0.527354703160743	14.78	8.6	20.46	0.0216300360141932	0.0280786426778135	0.0345272493414338	0.0214488905643552	0.027843491966304	0.0342380933682529	0.0214398819807996	0.0278167186942751	0.0342222003261837	0.0164769031705921	17.6875113908186	-0.0453818812727213	1.27322828032073	0.461289177868443	0.534906269134933	0.419163610899706	0.445771717019023	0.518609530619738	0.404092131571568	0.443883541006658	0.516605712055819	0.402241138710497	0.0050368362374519	0.00500132991312379	0.00499256512694939
189	0.454198798779319	0.2	0.0164803150024586	0.0113388242460259	0.0216218057588913	0.309234342864631	0.468610302455671	0.359260298554973	0.577960306356369	16.7	10.88	24.42	0.020896814379128	0.0272572910114218	0.0336177676437156	0.0206454704995043	0.026929444233126	0.0332134179667477	0.0207519392905128	0.0270724683057733	0.033366676778968	0.0164803150024586	20.101114083042	0.00797692137353319	1.40490331679289	0.461289177868443	0.534906269134933	0.419163610899706	0.445771717019023	0.518609530619738	0.404092131571568	0.443883541006658	0.516605712055819	0.402241138710497	0.0050368362374519	0.00500132991312379	0.00499256512694939
189	0.454198798779319	0.2	0.0165401351017375	0.0114426902839076	0.0216375799195673	0.279461807115056	0.439693565301142	0.329462794826773	0.549924335775512	17.86	11.75	26.39	0.0179453066499266	0.0239493987947174	0.0299534909395082	0.017696405943748	0.0236172215637096	0.0295380371836712	0.0177676326373004	0.0237362794817409	0.0296617962720864	0.0165401351017375	21.3527998207986	-0.0185857666239155	1.41710793355606	0.461289177868443	0.534906269134933	0.419163610899706	0.445771717019023	0.518609530619738	0.404092131571568	0.443883541006658	0.516605712055819	0.402241138710497	0.0050368362374519	0.00500132991312379	0.00499256512694939
189	0.454198798779319	0.2	0.0165731135399607	0.0114232536892579	0.0217229733906636	0.299176886444598	0.481960774604759	0.366791310899844	0.597130238309675	17	11.04	27.28	0.0209699973745959	0.0275544045831548	0.0341388117917137	0.020707372279887	0.0272093173623969	0.0337112624449069	0.0206292847204648	0.0271043218536108	0.033598632882219	0.0165731135399607	21.3426465576807	-0.0400152658276712	1.39029333860681	0.461289177868443	0.534906269134933	0.419163610899706	0.445771717019023	0.518609530619738	0.404092131571568	0.443883541006658	0.516605712055819	0.402241138710497	0.0050368362374519	0.00500132991312379	0.00499256512694939
189	0.454198798779319	0.2	0.0166618091744334	0.0115002174829041	0.0218234008659628	0.25265534988301	0.438157531136274	0.320502105852202	0.555812956420346	16.8	11.02	26.62	0.0185295876162702	0.0253317473260603	0.0321339070358505	0.0183034637879584	0.025022614073782	0.0317417643596055	0.0182657517420602	0.0249386600279959	0.0316806827264777	0.0166618091744334	20.9746678097231	0.0120040249548918	1.43166901082379	0.461289177868443	0.534906269134933	0.419163610899706	0.445771717019023	0.518609530619738	0.404092131571568	0.443883541006658	0.516605712055819	0.402241138710497	0.0050368362374519	0.00500132991312379	0.00499256512694939
189	0.454198798779319	0.2	0.0166903187100151	0.0114010088756611	0.021979628544369	0.265819939554147	0.406529934437262	0.301046197568576	0.512013671305949	14.61	9.64	23.66	0.0199357283515766	0.0269210187844322	0.0339063092172878	0.0197762578837289	0.0267056713747575	0.0336350848657861	0.0197037223616992	0.0266205567053993	0.0334998239719639	0.0166903187100151	18.8324147380398	0.0152152558964821	1.37981003323396	0.461289177868443	0.534906269134933	0.419163610899706	0.445771717019023	0.518609530619738	0.404092131571568	0.443883541006658	0.516605712055819	0.402241138710497	0.0050368362374519	0.00500132991312379	0.00499256512694939
189	0.454198798779319	0.2	0.0167262511406701	0.0114447711051659	0.0220077311761744	0.249822324694183	0.409898616078747	0.298999429990961	0.520797802166533	15.38	11.18	23.38	0.0188372931625284	0.0258240639395984	0.0328108347166683	0.0186562209745158	0.0255758318968853	0.0324954428192547	0.0188651970723083	0.0258368048334577	0.0328248466830021	0.0167262511406701	18.7423361908271	0.0482921759449649	1.42371795285921	0.461289177868443	0.534906269134933	0.419163610899706	0.445771717019023	0.518609530619738	0.404092131571568	0.443883541006658	0.516605712055819	0.402241138710497	0.0050368362374519	0.00500132991312379	0.00499256512694939
189	0.454198798779319	0.2	0.0167484715654439	0.0114498851410178	0.0220470579898699	0.231620580652459	0.439719772217862	0.314676380576638	0.564763163859087	16.49	11.03	24.46	0.0185243875704216	0.0258854492606488	0.033246510950876	0.0183080650365214	0.0255831663401517	0.032858267643782	0.0184231364376157	0.0257259814769338	0.0330376947074241	0.0167484715654439	20.1869244185783	-0.0207614684760471	1.39334485421744	0.461289177868443	0.534906269134933	0.419163610899706	0.445771717019023	0.518609530619738	0.404092131571568	0.443883541006658	0.516605712055819	0.402241138710497	0.0050368362374519	0.00500132991312379	0.00499256512694939
189	0.454198798779319	0.2	0.0167687491338553	0.0116109366482236	0.0219265616194871	0.302012291469737	0.435933458462421	0.332462792892309	0.539404124032533	17.11	10.8	25.22	0.0188830519435868	0.0247599259709033	0.0306367999982199	0.0186430439590179	0.0244452215498115	0.0302473991406052	0.0186648084304347	0.0244843665145312	0.0302896098350509	0.0167687491338553	20.0570424223946	0.0324035443128884	1.42213339373396	0.461289177868443	0.534906269134933	0.419163610899706	0.445771717019023	0.518609530619738	0.404092131571568	0.443883541006658	0.516605712055819	0.402241138710497	0.0050368362374519	0.00500132991312379	0.00499256512694939
189	0.454198798779319	0.2	0.0171371040348456	0.0117912363270832	0.0224829717426079	0.231644304651528	0.405160466358405	0.289952405216698	0.520368527500113	16.55	11.53	23.92	0.0170155408713869	0.0237764003703964	0.0305372598694059	0.0168152747289895	0.0234965616031032	0.0301778484772169	0.0170274430853165	0.0237769033092708	0.0305450139189686	0.0171371040348456	19.9392368977253	0.0321494634122184	1.43965596878194	0.461289177868443	0.534906269134933	0.419163610899706	0.445771717019023	0.518609530619738	0.404092131571568	0.443883541006658	0.516605712055819	0.402241138710497	0.0050368362374519	0.00500132991312379	0.00499256512694939
189	0.454198798779319	0.2	0.0171497916864467	0.0117862124128058	0.0225133709600876	0.315632706644117	0.467740865930299	0.360207212753921	0.575274519106677	15.97	9.67	24.31	0.0218790686785313	0.0284106874240633	0.0349423061695953	0.0216440240499972	0.0281054742739926	0.0345669244979879	0.0215260643521719	0.0279168963426191	0.0343728968180928	0.0171497916864467	19.8207092497926	-0.0192329975510571	1.35851463662846	0.461289177868443	0.534906269134933	0.419163610899706	0.445771717019023	0.518609530619738	0.404092131571568	0.443883541006658	0.516605712055819	0.402241138710497	0.0050368362374519	0.00500132991312379	0.00499256512694939
189	0.454198798779319	0.2	0.0171602665008239	0.011804738440963	0.0225157945606848	0.219039146231319	0.36438051946314	0.256958237029308	0.471802801896973	16.83	11.05	24.95	0.0148304723842902	0.0210304028146608	0.0272303332450313	0.0146487600544455	0.0207727250149251	0.0268966899754047	0.01472030108865	0.0208567117162109	0.0269915124384342	0.0171602665008239	20.1424151735769	0.0457202348615016	1.44840600619446	0.461289177868443	0.534906269134933	0.419163610899706	0.445771717019023	0.518609530619738	0.404092131571568	0.443883541006658	0.516605712055819	0.402241138710497	0.0050368362374519	0.00500132991312379	0.00499256512694939
189	0.454198798779319	0.2	0.0173724104705676	0.0118752175037412	0.022869603437394	0.247380151297432	0.449354700085595	0.326983235290947	0.571726164880242	16.97	10.77	24.81	0.0187222123078888	0.0257288851187262	0.0327355579295636	0.0184885401481904	0.0254077625903917	0.0323269850325931	0.0185011674981489	0.0254681406859735	0.0324416312743687	0.0173724104705676	20.3164095599074	-0.00851843573789202	1.39584285675233	0.461289177868443	0.534906269134933	0.419163610899706	0.445771717019023	0.518609530619738	0.404092131571568	0.443883541006658	0.516605712055819	0.402241138710497	0.0050368362374519	0.00500132991312379	0.00499256512694939
189	0.454198798779319	0.2	0.0174957869185252	0.0120357139949009	0.0229558598421495	0.324244226299504	0.471319115882807	0.365086158297826	0.577552073467788	14.03	9.87	21.26	0.0251393207625505	0.0324543732113608	0.0397694256601711	0.0249715002256908	0.0322377201686148	0.0395039401115388	0.0251921329527891	0.0325344212344617	0.0397805339061961	0.0174957869185252	17.3518933341004	0.00303694234269805	1.32394154006449	0.461289177868443	0.534906269134933	0.419163610899706	0.445771717019023	0.518609530619738	0.404092131571568	0.443883541006658	0.516605712055819	0.402241138710497	0.0050368362374519	0.00500132991312379	0.00499256512694939
189	0.454198798779319	0.2	0.0176296747286959	0.0121863209372338	0.023073028520158	0.320868952958198	0.506956109058904	0.391804829981758	0.62210738813605	15.71	10.45	23.16	0.0241830962229358	0.0312904982992359	0.038397900375536	0.0239351696939082	0.0309697062648595	0.0380042428358109	0.0240625828686955	0.0311849130833248	0.0382472300932704	0.0176296747286959	19.6791240024062	0.00191660645775308	1.39163285021789	0.461289177868443	0.534906269134933	0.419163610899706	0.445771717019023	0.518609530619738	0.404092131571568	0.443883541006658	0.516605712055819	0.402241138710497	0.0050368362374519	0.00500132991312379	0.00499256512694939
189	0.454198798779319	0.2	0.0177233001663008	0.0121558704078717	0.0232907299247299	0.240574099233517	0.403713076749733	0.29172377243111	0.515702381068357	17.36	10.63	25.95	0.0163374058735092	0.0226091426706102	0.0288808794677111	0.0161232872379312	0.0223128264244631	0.0285023656109949	0.0160807159070633	0.0222233414623387	0.0284125131040379	0.0177233001663008	20.322295815883	0.0393949685400702	1.44830558961381	0.461289177868443	0.534906269134933	0.419163610899706	0.445771717019023	0.518609530619738	0.404092131571568	0.443883541006658	0.516605712055819	0.402241138710497	0.0050368362374519	0.00500132991312379	0.00499256512694939
189	0.454198798779319	0.2	0.0177735942576797	0.0122337819686153	0.0233134065467441	0.264880112402844	0.469922504493631	0.34769579633932	0.592149212647942	16.25	10.64	24.59	0.0207616475877388	0.0280600615094093	0.0353584754310798	0.0205279459672121	0.0277442059483747	0.0349604659295373	0.0205695538205958	0.0278235527986788	0.0350624190709484	0.0177735942576797	19.9357008553701	-0.0321372801679444	1.36692187632146	0.461289177868443	0.534906269134933	0.419163610899706	0.445771717019023	0.518609530619738	0.404092131571568	0.443883541006658	0.516605712055819	0.402241138710497	0.0050368362374519	0.00500132991312379	0.00499256512694939
189	0.454198798779319	0.2	0.0177786203115642	0.0121897138920735	0.0233675267310549	0.259886225502144	0.486478414797127	0.35830243394476	0.614654395649495	15.7	9.77	23.92	0.0221192238262362	0.0300319616170657	0.0379446994078951	0.0218925788522977	0.0297242386512196	0.0375558984501415	0.021825814450879	0.0296174845458491	0.0374036657939012	0.0177786203115642	20.0699432458854	-0.0536030193080899	1.335673742083	0.461289177868443	0.534906269134933	0.419163610899706	0.445771717019023	0.518609530619738	0.404092131571568	0.443883541006658	0.516605712055819	0.402241138710497	0.0050368362374519	0.00500132991312379	0.00499256512694939
189	0.454198798779319	0.2	0.0178412250453125	0.0121879526511952	0.0234944974394297	0.231347497204708	0.419436811171651	0.300069716221869	0.538803906121433	16.21	10.88	26.75	0.0179580271061368	0.0251016920973218	0.0322453570885068	0.017757086430631	0.0248208176484437	0.0318845488662564	0.0176918036566462	0.0247394644862321	0.0317755927724051	0.0178412250453125	20.0725948085361	-0.0089654812154522	1.3921594155678	0.461289177868443	0.534906269134933	0.419163610899706	0.445771717019023	0.518609530619738	0.404092131571568	0.443883541006658	0.516605712055819	0.402241138710497	0.0050368362374519	0.00500132991312379	0.00499256512694939
189	0.454198798779319	0.2	0.0179307657651595	0.0122650129376405	0.0235965185926786	0.302147771768643	0.454648439494455	0.346770360776627	0.562526518212283	16.37	11.31	23.96	0.0205634855813274	0.0269606566408354	0.0333578277003433	0.0203277840876462	0.0266516298945798	0.0329754757015133	0.0205369166589298	0.0268709196829943	0.0332844416632012	0.0179307657651595	19.6934873889367	-0.013678283464836	1.37662987160702	0.461289177868443	0.534906269134933	0.419163610899706	0.445771717019023	0.518609530619738	0.404092131571568	0.443883541006658	0.516605712055819	0.402241138710497	0.0050368362374519	0.00500132991312379	0.00499256512694939
189	0.454198798779319	0.2	0.0180502984530321	0.0124083445536876	0.0236922523523766	0.237540805228461	0.398040099614614	0.28670003252042	0.509380166708807	15.11	10.19	25.19	0.0183715983475847	0.0255062155803259	0.0326408328130671	0.0182049200661267	0.0252748077246243	0.0323446953831219	0.0181262157432313	0.0251730218754169	0.0322144739575607	0.0180502984530321	19.642144638715	0.0232186632003362	1.4079805248981	0.461289177868443	0.534906269134933	0.419163610899706	0.445771717019023	0.518609530619738	0.404092131571568	0.443883541006658	0.516605712055819	0.402241138710497	0.0050368362374519	0.00500132991312379	0.00499256512694939
189	0.454198798779319	0.2	0.0182909250936845	0.0126099848123467	0.0239718653750223	0.244600305993647	0.439669753714943	0.319035134978967	0.560304372450919	17.54	10.83	25.92	0.0176897048427211	0.0243785944516799	0.0310674840606388	0.0174529697924643	0.0240523443624886	0.0306517189325128	0.0174155879097384	0.0240072855088005	0.030613495050635	0.0182909250936845	20.5346734178143	0.0199904128598565	1.42765610043889	0.461289177868443	0.534906269134933	0.419163610899706	0.445771717019023	0.518609530619738	0.404092131571568	0.443883541006658	0.516605712055819	0.402241138710497	0.0050368362374519	0.00500132991312379	0.00499256512694939
189	0.454198798779319	0.2	0.0183991996106965	0.0125726392525272	0.0242257599688659	0.232721311028414	0.421131771880904	0.301743419250041	0.540520124511768	14.75	10.1	20.88	0.0197887079822536	0.0276183443420668	0.03544798070188	0.0196240613814274	0.0273885533663019	0.0351530453511764	0.0198695173879756	0.0277426835672944	0.0355558361902324	0.0183991996106965	18.1196829460495	0.0195559561422444	1.36674074097324	0.461289177868443	0.534906269134933	0.419163610899706	0.445771717019023	0.518609530619738	0.404092131571568	0.443883541006658	0.516605712055819	0.402241138710497	0.0050368362374519	0.00500132991312379	0.00499256512694939
189	0.454198798779319	0.2	0.0184526839657735	0.0126088090796126	0.0242965588519343	0.278936859389301	0.470194445249828	0.352163292075809	0.588225598423848	17.24	11.23	23.52	0.019856011178524	0.0265109577603299	0.0331659043421358	0.0195995356893612	0.0261685218703305	0.0327375080512998	0.0198035278655705	0.0264394414455901	0.033113993997576	0.0184526839657735	19.1711591030688	-0.0326334674881771	1.36129317389608	0.461289177868443	0.534906269134933	0.419163610899706	0.445771717019023	0.518609530619738	0.404092131571568	0.443883541006658	0.516605712055819	0.402241138710497	0.0050368362374519	0.00500132991312379	0.00499256512694939
189	0.454198798779319	0.2	0.0185067863061802	0.0126681559983417	0.0243454166140188	0.258591214015137	0.464658023146055	0.341817718856512	0.587498327435597	15.87	9.89	23.92	0.0208923419629816	0.0284005005588535	0.0359086591547254	0.0206718759345893	0.0281008048342834	0.0355297337339774	0.0206375587764803	0.0280261036718305	0.0354847037506291	0.0185067863061802	19.2896576890571	-0.023324298325211	1.36347006877991	0.461289177868443	0.534906269134933	0.419163610899706	0.445771717019023	0.518609530619738	0.404092131571568	0.443883541006658	0.516605712055819	0.402241138710497	0.0050368362374519	0.00500132991312379	0.00499256512694939
189	0.454198798779319	0.2	0.0185446549096064	0.0127407873891934	0.0243485224300194	0.274352298009706	0.435480146426525	0.324903749947891	0.546056542905158	16.11	10.51	25.58	0.0195637100875253	0.0262219421441827	0.0328801742008401	0.0193483949506963	0.0259333475455386	0.032518300140381	0.0192988292521264	0.0258645538442385	0.0324423640289641	0.0185446549096064	19.6347074814501	0.0364865827930413	1.42264129187817	0.461289177868443	0.534906269134933	0.419163610899706	0.445771717019023	0.518609530619738	0.404092131571568	0.443883541006658	0.516605712055819	0.402241138710497	0.0050368362374519	0.00500132991312379	0.00499256512694939
189	0.454198798779319	0.2	0.0189863258399927	0.0131160084643487	0.0248566432156367	0.253875388964539	0.416109797365552	0.304734523532002	0.527485071199103	14.88	10.13	21.17	0.0198166456000293	0.0270592917714727	0.034301937942916	0.0196462840968896	0.0268266660429247	0.0340070479889599	0.0198475452788919	0.0271353262616758	0.0343840186322849	0.0189863258399927	17.8432366209209	0.0198305234152286	1.36675164149908	0.461289177868443	0.534906269134933	0.419163610899706	0.445771717019023	0.518609530619738	0.404092131571568	0.443883541006658	0.516605712055819	0.402241138710497	0.0050368362374519	0.00500132991312379	0.00499256512694939
189	0.454198798779319	0.2	0.0193157126792576	0.0132663196000877	0.0253651057584275	0.194070239212734	0.356912758917079	0.243355039751182	0.470470478082975	15.11	9.67	23.41	0.0155969919715602	0.0228750776686967	0.0301531633658332	0.0154555803052917	0.0226676785205117	0.0298797767357316	0.0154272047260759	0.0226072442520303	0.0297872414280183	0.0193157126792576	18.0039829514764	-0.0300206154651494	1.32264973093458	0.461289177868443	0.534906269134933	0.419163610899706	0.445771717019023	0.518609530619738	0.404092131571568	0.443883541006658	0.516605712055819	0.402241138710497	0.0050368362374519	0.00500132991312379	0.00499256512694939
189	0.454198798779319	0.2	0.0194431295543025	0.0133895798145685	0.0254966792940365	0.248531400715452	0.42656240745011	0.310755936943535	0.542368877956684	15.02	10.44	22.72	0.0200287548505814	0.0274926811417426	0.0349566074329038	0.0198507753655564	0.0272483757284471	0.0346459760913378	0.0199997785591319	0.0274652263720984	0.0348970290839102	0.0194431295543025	18.2163091019317	0.053263297569761	1.41882171090027	0.461289177868443	0.534906269134933	0.419163610899706	0.445771717019023	0.518609530619738	0.404092131571568	0.443883541006658	0.516605712055819	0.402241138710497	0.0050368362374519	0.00500132991312379	0.00499256512694939
189	0.454198798779319	0.2	0.020430824623029	0.0140628007043215	0.0267988485417365	0.239840678882856	0.443607573110086	0.320304101762702	0.56691104445747	15.09	10.02	21.5	0.0205563499225077	0.0284696713246624	0.036382992726817	0.0203708600094918	0.0282127756755073	0.0360546913415228	0.0205525894978137	0.0284447243903775	0.0363575774502721	0.020430824623029	18.3283606219823	-0.0140312336610949	1.35155802100489	0.461289177868443	0.534906269134933	0.419163610899706	0.445771717019023	0.518609530619738	0.404092131571568	0.443883541006658	0.516605712055819	0.402241138710497	0.0050368362374519	0.00500132991312379	0.00499256512694939
189	0.454198798779319	0.2	0.0207698641794873	0.0142155578364524	0.0273241705225222	0.266442638417618	0.453309244597114	0.33587487666385	0.570743612530379	14.73	9.98	23.55	0.0220587530266235	0.0297713147543948	0.0374838764821661	0.0218762614793195	0.0295250173644994	0.0371737732496793	0.0218956384046134	0.0295215736735426	0.0371580763100133	0.0207698641794873	17.9804315634112	0.0311702844009459	1.38119471096162	0.461289177868443	0.534906269134933	0.419163610899706	0.445771717019023	0.518609530619738	0.404092131571568	0.443883541006658	0.516605712055819	0.402241138710497	0.0050368362374519	0.00500132991312379	0.00499256512694939
189	0.454198798779319	0.2	0.020814136390568	0.0143121296108326	0.0273161431703035	0.27330642212421	0.474188861942693	0.353466547500411	0.594911176384976	14.13	9.67	21.8	0.0241681451048225	0.0324224889273527	0.0406768327498829	0.0240009328248206	0.0321981672728208	0.0403954017208211	0.0240863195652348	0.0323205854695061	0.0405769147384311	0.020814136390568	17.6037762767063	-0.0165536817723024	1.32167660752538	0.461289177868443	0.534906269134933	0.419163610899706	0.445771717019023	0.518609530619738	0.404092131571568	0.443883541006658	0.516605712055819	0.402241138710497	0.0050368362374519	0.00500132991312379	0.00499256512694939
189	0.454198798779319	0.2	0.0209104268983786	0.0143089901502085	0.0275118636465487	0.194280456499897	0.399840829401178	0.272710259877618	0.526971398924738	16.49	11	23.97	0.0160556627663284	0.0235404033568641	0.0310251439473999	0.0158682203962752	0.0232655801333424	0.0306629398704097	0.0159929977240061	0.0234515338868126	0.0308845079487407	0.0209104268983786	18.7249366737699	-0.00606104994411025	1.37604563788853	0.461289177868443	0.534906269134933	0.419163610899706	0.445771717019023	0.518609530619738	0.404092131571568	0.443883541006658	0.516605712055819	0.402241138710497	0.0050368362374519	0.00500132991312379	0.00499256512694939
189	0.454198798779319	0.2	0.0210950466259658	0.0145123760143237	0.027677717237608	0.245505143412145	0.46874992282032	0.340450555442637	0.597049290198003	16.33	10.36	27.27	0.0202385329011246	0.0278654582397857	0.0354923835784468	0.0200080341911435	0.0275480957012715	0.0350881572113996	0.0197959627631707	0.0272557747585771	0.0346906706612615	0.0210950466259658	19.7538050531371	-0.0469053135603354	1.357727218008	0.461289177868443	0.534906269134933	0.419163610899706	0.445771717019023	0.518609530619738	0.404092131571568	0.443883541006658	0.516605712055819	0.402241138710497	0.0050368362374519	0.00500132991312379	0.00499256512694939
189	0.454198798779319	0.2	0.0213935293650447	0.0147497251422343	0.0280373335878551	0.268167613723537	0.464057450499986	0.344366901264078	0.583747999735894	18.46	11.99	24.21	0.0181707013855127	0.0244862364176263	0.03080177144974	0.0179032882670755	0.0241258793405765	0.0303484704140775	0.0181690124689169	0.0244728583528926	0.0307366528654523	0.0213935293650447	19.2659364322252	-0.0440072752056021	1.35900904061398	0.461289177868443	0.534906269134933	0.419163610899706	0.445771717019023	0.518609530619738	0.404092131571568	0.443883541006658	0.516605712055819	0.402241138710497	0.0050368362374519	0.00500132991312379	0.00499256512694939
189	0.454198798779319	0.2	0.0215424018435581	0.0149026788984803	0.0281821247886359	0.268350561029308	0.476855158816234	0.353921101567395	0.599789216065074	16.82	11.31	23.65	0.0204404906197567	0.0275404697758881	0.0346404489320194	0.0201904370105275	0.0272035603545127	0.034216683698498	0.0203953826390315	0.0274750905721269	0.0345821750656809	0.0215424018435581	19.2147627682069	0.0142495727765509	1.40657289735187	0.461289177868443	0.534906269134933	0.419163610899706	0.445771717019023	0.518609530619738	0.404092131571568	0.443883541006658	0.516605712055819	0.402241138710497	0.0050368362374519	0.00500132991312379	0.00499256512694939
189	0.454198798779319	0.2	0.0215653327097472	0.014920715772015	0.0282099496474795	0.228718580247652	0.418284217947073	0.298358410365419	0.538210025528726	15.03	9.75	24.25	0.0192209899275056	0.0269469083514299	0.0346728267753542	0.0190499069312779	0.0267070581752827	0.0343642094192874	0.018966109993784	0.0265619058986378	0.0342084705547433	0.0215653327097472	18.2597258722339	-0.0140878869762313	1.34814364281372	0.461289177868443	0.534906269134933	0.419163610899706	0.445771717019023	0.518609530619738	0.404092131571568	0.443883541006658	0.516605712055819	0.402241138710497	0.0050368362374519	0.00500132991312379	0.00499256512694939
189	0.454198798779319	0.2	0.0218298905944266	0.0149844568170096	0.0286753243718435	0.271637680253604	0.465766082297748	0.346687940282748	0.584844224312747	15.63	10.1	22.9	0.021500712245368	0.0288856384821719	0.0362705647189758	0.0212834590220119	0.0285937645201685	0.035904070018325	0.0213555512376892	0.0286956388546061	0.036066804603017	0.0218298905944266	18.2523451591534	0.0341942472692462	1.39454937600357	0.461289177868443	0.534906269134933	0.419163610899706	0.445771717019023	0.518609530619738	0.404092131571568	0.443883541006658	0.516605712055819	0.402241138710497	0.0050368362374519	0.00500132991312379	0.00499256512694939
189	0.454198798779319	0.21	0.0132185551194797	0.00917327709373561	0.0172638331452237	0.237325325185605	0.356833414089683	0.256960298709057	0.45670652947031	17.04	9.58	27.69	0.014654862414535	0.0203507880970905	0.0260467137796461	0.0144703056490863	0.0200944993978664	0.0257186931466464	0.0141622818375912	0.0196759987579169	0.0251654186244213	0.0132185551194797	21.9004098643191	0.0229408162696804	1.43458644520798	0.461289177868443	0.534906269134933	0.419163610899706	0.445771717019023	0.518609530619738	0.404092131571568	0.443883541006658	0.516605712055819	0.402241138710497	0.0050368362374519	0.00500132991312379	0.00499256512694939
189	0.454198798779319	0.21	0.013463571221427	0.00934179573524259	0.0175853467076115	0.311855493369022	0.534862798035195	0.41081445207852	0.658911143991869	16.15	10.9	23.43	0.0246857897577945	0.0321398395668877	0.0395938893759809	0.0244125731726284	0.0317841232904222	0.0391556734082161	0.0246175537344617	0.0320762859920499	0.0395151892149863	0.013463571221427	20.6220898445329	0.0327782130495549	1.42732095346471	0.461289177868443	0.534906269134933	0.419163610899706	0.445771717019023	0.518609530619738	0.404092131571568	0.443883541006658	0.516605712055819	0.402241138710497	0.0050368362374519	0.00500132991312379	0.00499256512694939
189	0.454198798779319	0.21	0.0136280390409109	0.00949685722797207	0.0177592208538498	0.3264225201076	0.486855344552913	0.377663770622158	0.596046918483668	15.87	10.44	23.24	0.0230761672818539	0.0297480358109534	0.0364199043400528	0.022832438698535	0.0294338395002678	0.0360352403020005	0.0229475104243901	0.029589218097328	0.0362556086077854	0.0136280390409109	20.4086196144358	0.00849566694402692	1.39887812389162	0.461289177868443	0.534906269134933	0.419163610899706	0.445771717019023	0.518609530619738	0.404092131571568	0.443883541006658	0.516605712055819	0.402241138710497	0.0050368362374519	0.00500132991312379	0.00499256512694939
189	0.454198798779319	0.21	0.0138326807130129	0.00964459746937289	0.0180207639566529	0.278724939229314	0.453928353093932	0.339920356223	0.567936349964864	15.58	10.88	22.25	0.0211523689552001	0.028246793191668	0.0353412174281359	0.0209408564292646	0.0279643401676024	0.0349878239059402	0.0212106662087268	0.0283070493756416	0.0354594011787166	0.0138326807130129	20.6068836351998	-0.0476889564565895	1.34898603287064	0.461289177868443	0.534906269134933	0.419163610899706	0.445771717019023	0.518609530619738	0.404092131571568	0.443883541006658	0.516605712055819	0.402241138710497	0.0050368362374519	0.00500132991312379	0.00499256512694939
189	0.454198798779319	0.21	0.0138977896071898	0.00973565243199739	0.0180599267823822	0.348352747934928	0.45419803626835	0.357207942884432	0.551188129652268	16.24	10.37	27.51	0.0213399104776158	0.0271341822771598	0.0329284540767038	0.0211000061081213	0.0268291384065317	0.032558270704942	0.0208535773934086	0.0265245045685365	0.0321611218933139	0.0138977896071898	21.5363168043225	0.018722603735081	1.43435294365142	0.461289177868443	0.534906269134933	0.419163610899706	0.445771717019023	0.518609530619738	0.404092131571568	0.443883541006658	0.516605712055819	0.402241138710497	0.0050368362374519	0.00500132991312379	0.00499256512694939
189	0.454198798779319	0.21	0.0139762404611757	0.00978620343599939	0.0181662774863521	0.312420059112328	0.462489353610754	0.355367187627432	0.569611519594076	16.3	10.13	24.2	0.0211632827922175	0.0275427594882953	0.0339222361843731	0.0209233820867325	0.027230542924489	0.0335377037622456	0.0209062637027544	0.0272137852850752	0.0334634799313792	0.0139762404611757	20.3368738923906	0.0153321525746903	1.40480673701635	0.461289177868443	0.534906269134933	0.419163610899706	0.445771717019023	0.518609530619738	0.404092131571568	0.443883541006658	0.516605712055819	0.402241138710497	0.0050368362374519	0.00500132991312379	0.00499256512694939
189	0.454198798779319	0.21	0.0146147867534532	0.0101589448368554	0.019070628670051	0.270039461890984	0.414817780430185	0.308335118526063	0.521300442334306	16.92	10.75	25.34	0.0177022914733738	0.0238157278114021	0.0299291641494303	0.0174827176214366	0.0235203247501598	0.029557931878883	0.0174971750550033	0.0235423846273421	0.0295552346683195	0.0146147867534532	20.8715842216874	-0.0255844563560482	1.3814710908009	0.461289177868443	0.534906269134933	0.419163610899706	0.445771717019023	0.518609530619738	0.404092131571568	0.443883541006658	0.516605712055819	0.402241138710497	0.0050368362374519	0.00500132991312379	0.00499256512694939
189	0.454198798779319	0.21	0.0147066881030683	0.0101899531004021	0.0192234231057344	0.282364979562517	0.460207057344242	0.34565968482225	0.574754429866234	16.83	10.52	24.87	0.0199477552373847	0.0265581962303204	0.0331686372232561	0.0197032804138427	0.0262327054540534	0.032762130494264	0.0196946688791561	0.0262226131192302	0.0327832518397163	0.0147066881030683	21.3299151789265	0.0178075460736068	1.42440069038681	0.461289177868443	0.534906269134933	0.419163610899706	0.445771717019023	0.518609530619738	0.404092131571568	0.443883541006658	0.516605712055819	0.402241138710497	0.0050368362374519	0.00500132991312379	0.00499256512694939
189	0.454198798779319	0.21	0.014790580905085	0.0103054698571586	0.0192756919530113	0.240758316628541	0.427578462287691	0.309028708790384	0.546128215784998	17.69	11.45	24.77	0.0169911483876717	0.0235093015420472	0.0300274546964227	0.0167598281625491	0.0231892421322237	0.0296186561018984	0.0168938976006832	0.0233549073771172	0.0298677370006659	0.014790580905085	21.4826899487751	0.0638909488369083	1.49547911076508	0.461289177868443	0.534906269134933	0.419163610899706	0.445771717019023	0.518609530619738	0.404092131571568	0.443883541006658	0.516605712055819	0.402241138710497	0.0050368362374519	0.00500132991312379	0.00499256512694939
189	0.454198798779319	0.21	0.0148069144211567	0.0103463295602571	0.0192674992820564	0.327737977582762	0.490318142440345	0.380678066240923	0.599958218639767	16.02	10.02	24.96	0.0230556377932028	0.0296959517714534	0.036336265749704	0.0228059310693318	0.0293743263670473	0.0359427216647628	0.0226955138545871	0.0292263371821714	0.0357793613798094	0.0148069144211567	20.4277045085636	0.00301148626838024	1.3967636610019	0.461289177868443	0.534906269134933	0.419163610899706	0.445771717019023	0.518609530619738	0.404092131571568	0.443883541006658	0.516605712055819	0.402241138710497	0.0050368362374519	0.00500132991312379	0.00499256512694939
189	0.454198798779319	0.21	0.0149231311580873	0.0104059183619038	0.0194403439542709	0.248197906384565	0.391781272710002	0.285322404992401	0.498240140427602	15.48	10.68	23.2	0.0178654064766181	0.0245313076170003	0.0311972087573825	0.0176902235445937	0.0242907608149803	0.0308912980853669	0.0178286057260557	0.0244741096789972	0.0311581826292874	0.0149231311580873	19.631882001803	-0.00859620650155847	1.3754652007506	0.461289177868443	0.534906269134933	0.419163610899706	0.445771717019023	0.518609530619738	0.404092131571568	0.443883541006658	0.516605712055819	0.402241138710497	0.0050368362374519	0.00500132991312379	0.00499256512694939
189	0.454198798779319	0.21	0.0149366830503042	0.0104199485762008	0.0194534175244076	0.273897899676898	0.457482208667105	0.341186372340395	0.573778044993816	15.41	9.9	23.47	0.0214549609197799	0.0287680391251232	0.0360811173304666	0.0212474630630434	0.0284898141270311	0.0357321651910187	0.0212350983666938	0.0284812718290111	0.0357039481189377	0.0149366830503042	19.8736939501151	-0.0343812007182947	1.33833290167293	0.461289177868443	0.534906269134933	0.419163610899706	0.445771717019023	0.518609530619738	0.404092131571568	0.443883541006658	0.516605712055819	0.402241138710497	0.0050368362374519	0.00500132991312379	0.00499256512694939
189	0.454198798779319	0.21	0.0149691599263585	0.0104880490353233	0.0194502708173936	0.336134963622471	0.445613198088742	0.347838482664935	0.543387913512549	14.9	9.21	24.04	0.0225969022685208	0.0289487172598841	0.0353005322512474	0.0224018983553801	0.0286988992503623	0.0349959001453445	0.022172119729246	0.0284116544071807	0.0345720863361505	0.0149691599263585	19.7025263786986	0.0391872436503927	1.40380563239128	0.461289177868443	0.534906269134933	0.419163610899706	0.445771717019023	0.518609530619738	0.404092131571568	0.443883541006658	0.516605712055819	0.402241138710497	0.0050368362374519	0.00500132991312379	0.00499256512694939
189	0.454198798779319	0.21	0.0149769275585258	0.0104779464532374	0.0194759086638142	0.253506359305698	0.422162484942601	0.309056984375633	0.535267985509568	18.11	10.7	26.47	0.0166119202024299	0.0226913801236162	0.0287708400448025	0.0163755802723868	0.022368546933615	0.0283615135948431	0.0163001637712298	0.0222673330605944	0.0282320898630587	0.0149769275585258	22.3096773830062	0.0192411902057743	1.46306714917315	0.461289177868443	0.534906269134933	0.419163610899706	0.445771717019023	0.518609530619738	0.404092131571568	0.443883541006658	0.516605712055819	0.402241138710497	0.0050368362374519	0.00500132991312379	0.00499256512694939
189	0.454198798779319	0.21	0.0150784290203054	0.0105052474508439	0.0196516105897668	0.307068338364861	0.485253921787617	0.371443456476636	0.599064387098599	16.85	11.3	25.8	0.0214149629168946	0.0279765185229832	0.0345380741290718	0.0211519097448278	0.0276328657242641	0.0341138217037004	0.0211928576456746	0.027721497643337	0.0342476448252476	0.0150784290203054	21.7082656738168	0.00966099150994055	1.43111418336724	0.461289177868443	0.534906269134933	0.419163610899706	0.445771717019023	0.518609530619738	0.404092131571568	0.443883541006658	0.516605712055819	0.402241138710497	0.0050368362374519	0.00500132991312379	0.00499256512694939
189	0.454198798779319	0.21	0.0153357930794601	0.0106688383686851	0.0200027477902351	0.330611316209507	0.51413530160761	0.399915023881898	0.628355579333321	14.67	9.36	22.64	0.0263722285133551	0.0339044368205152	0.0414366451276753	0.0261576091912215	0.0336285197798276	0.0410994303684337	0.0260993822002169	0.0335402179583514	0.0409832766419903	0.0153357930794601	18.6220358138116	0.0171586781210891	1.36276468048663	0.461289177868443	0.534906269134933	0.419163610899706	0.445771717019023	0.518609530619738	0.404092131571568	0.443883541006658	0.516605712055819	0.402241138710497	0.0050368362374519	0.00500132991312379	0.00499256512694939
189	0.454198798779319	0.21	0.0155369711904508	0.0107722082558546	0.0203017341250471	0.26698290944194	0.36915650502361	0.273654760096519	0.464658249950701	14.86	9.53	21.92	0.0178201142142654	0.0240390888144594	0.0302580634146533	0.0176677181081111	0.0238335085647049	0.0299992990212987	0.0177020994176916	0.023923733501686	0.0300918386567114	0.0155369711904508	18.4658062446513	0.0297324463249263	1.37421795437611	0.461289177868443	0.534906269134933	0.419163610899706	0.445771717019023	0.518609530619738	0.404092131571568	0.443883541006658	0.516605712055819	0.402241138710497	0.0050368362374519	0.00500132991312379	0.00499256512694939
189	0.454198798779319	0.21	0.0156530378416104	0.0109148606825037	0.0203912150007172	0.292300990843703	0.462900290694294	0.350444437451544	0.575356143937043	16.96	10.74	26.5	0.0200762680527429	0.0265186412580917	0.0329610144634405	0.0198260022671364	0.0261880664435775	0.0325501306200186	0.0197348079490589	0.0260816360627473	0.0323695813525635	0.0156530378416104	20.02661884723	0.0112841610726519	1.40815469267754	0.461289177868443	0.534906269134933	0.419163610899706	0.445771717019023	0.518609530619738	0.404092131571568	0.443883541006658	0.516605712055819	0.402241138710497	0.0050368362374519	0.00500132991312379	0.00499256512694939
189	0.454198798779319	0.21	0.0157356557573619	0.0109549689981782	0.0205163425165456	0.282988739606702	0.46007584436595	0.345737130168589	0.574414558563312	17.46	11.79	27.82	0.0192534950769772	0.0256208177589042	0.0319881404408312	0.0189981401713705	0.0252810144414164	0.0315638887114623	0.0189876775605475	0.0252934884056391	0.0315412511661384	0.0157356557573619	22.1002991878933	0.0143238105090043	1.45811769527385	0.461289177868443	0.534906269134933	0.419163610899706	0.445771717019023	0.518609530619738	0.404092131571568	0.443883541006658	0.516605712055819	0.402241138710497	0.0050368362374519	0.00500132991312379	0.00499256512694939
189	0.454198798779319	0.21	0.01578149033774	0.0109907732697573	0.0205722074057227	0.278682595033704	0.461872169432717	0.345856796997108	0.577887541868326	17.11	11.3	25.54	0.0196409436811332	0.0262293681849677	0.0328177926888023	0.0193912219489383	0.0258958789512596	0.0324005359535808	0.0194681071144966	0.0260220096270214	0.0325700562070369	0.01578149033774	20.7341484305168	0.0261264685352381	1.44179908857805	0.461289177868443	0.534906269134933	0.419163610899706	0.445771717019023	0.518609530619738	0.404092131571568	0.443883541006658	0.516605712055819	0.402241138710497	0.0050368362374519	0.00500132991312379	0.00499256512694939
189	0.454198798779319	0.21	0.0158070675740235	0.0110678631894243	0.0205462719586226	0.299446556372804	0.439983540496419	0.334912540350417	0.54505454064242	15.26	10.03	24.89	0.0212558584279393	0.0279243883720514	0.0345929183161634	0.0210564930232003	0.0276624767203175	0.0342684604174347	0.0209548459163172	0.0275281911969574	0.0340930072151765	0.0158070675740235	19.2786822257352	-0.0654450374149844	1.29937568181202	0.461289177868443	0.534906269134933	0.419163610899706	0.445771717019023	0.518609530619738	0.404092131571568	0.443883541006658	0.516605712055819	0.402241138710497	0.0050368362374519	0.00500132991312379	0.00499256512694939
189	0.454198798779319	0.21	0.0161831225728363	0.0113219890098179	0.0210442561358548	0.308443540048359	0.494498150945801	0.378893284765813	0.610103017125788	17.65	11.45	24.63	0.0208823624498536	0.0272538206244935	0.0336252787991335	0.0205994352052806	0.0268845688986943	0.033169702592108	0.0207637772661997	0.0270935353106518	0.0334541260022892	0.0161831225728363	20.3596714859942	-0.00792448715373545	1.40125152429955	0.461289177868443	0.534906269134933	0.419163610899706	0.445771717019023	0.518609530619738	0.404092131571568	0.443883541006658	0.516605712055819	0.402241138710497	0.0050368362374519	0.00500132991312379	0.00499256512694939
189	0.454198798779319	0.21	0.0162408436945892	0.0112871852090939	0.0211945021800846	0.270600775228015	0.427666162069584	0.318041446073784	0.537290878065385	15.41	10.44	23.73	0.0199936001538518	0.0268851319515381	0.0337766637492243	0.0198000490962443	0.0266248663824012	0.0334496836685581	0.0198687180720565	0.0267299540029435	0.0335738974768484	0.0162408436945892	20.0383109701782	-0.0507495552918381	1.32901602684745	0.461289177868443	0.534906269134933	0.419163610899706	0.445771717019023	0.518609530619738	0.404092131571568	0.443883541006658	0.516605712055819	0.402241138710497	0.0050368362374519	0.00500132991312379	0.00499256512694939
189	0.454198798779319	0.21	0.0162898349097428	0.011355292586803	0.0212243772326826	0.292868985220894	0.41672518177435	0.315625809759915	0.517824553788785	15.42	10.16	25.3	0.0198354108099096	0.026188970989464	0.0325425311690183	0.0196431920582025	0.0259351818766328	0.0322271716950631	0.019533058524071	0.0258149209080815	0.0320885962263793	0.0162898349097428	20.1549332151946	0.0160054016134488	1.39715080985072	0.461289177868443	0.534906269134933	0.419163610899706	0.445771717019023	0.518609530619738	0.404092131571568	0.443883541006658	0.516605712055819	0.402241138710497	0.0050368362374519	0.00500132991312379	0.00499256512694939
189	0.454198798779319	0.21	0.0163094759465815	0.011366033566563	0.0212529183266	0.270219420400106	0.391702512426174	0.291199358511094	0.492205666341254	16.26	10.2	24.97	0.0173793592399753	0.023377588170051	0.0293758171001266	0.0171834687965454	0.0231140890358355	0.0290447092751256	0.0171292425573311	0.0230258624200888	0.0289741507398255	0.0163094759465815	19.3833452359715	0.0518940241569045	1.43051294620187	0.461289177868443	0.534906269134933	0.419163610899706	0.445771717019023	0.518609530619738	0.404092131571568	0.443883541006658	0.516605712055819	0.402241138710497	0.0050368362374519	0.00500132991312379	0.00499256512694939
189	0.454198798779319	0.21	0.0163929550313691	0.0114838335911661	0.0213020764715721	0.329393347320549	0.497216484189631	0.386450222979583	0.607982745399678	15.65	11.04	25.18	0.0239389776072968	0.0308004849608361	0.0376619923143754	0.0236962292487282	0.0304881588753193	0.0372800885019105	0.0237687774410664	0.0306017864908343	0.0374336700791951	0.0163929550313691	20.3439993096103	0.0224128378131015	1.42339359392908	0.461289177868443	0.534906269134933	0.419163610899706	0.445771717019023	0.518609530619738	0.404092131571568	0.443883541006658	0.516605712055819	0.402241138710497	0.0050368362374519	0.00500132991312379	0.00499256512694939
189	0.454198798779319	0.21	0.0164110337300985	0.0113713302975351	0.0214507371626618	0.355632367466883	0.516969020471704	0.408322405894564	0.625615635048844	16.59	9.88	25.19	0.0238935146309539	0.0302511120528128	0.0366087094746717	0.0236102993534589	0.0298925387233173	0.0361747780931757	0.0234335245824288	0.0296892176861334	0.0358915351408079	0.0164110337300985	20.8136983819345	-0.0202466391841189	1.36989623539156	0.461289177868443	0.534906269134933	0.419163610899706	0.445771717019023	0.518609530619738	0.404092131571568	0.443883541006658	0.516605712055819	0.402241138710497	0.0050368362374519	0.00500132991312379	0.00499256512694939
189	0.454198798779319	0.21	0.0164438762126219	0.011493561560675	0.0213941908645688	0.284888478096729	0.487550282526707	0.366948335525924	0.608152229527489	15.88	10.82	23	0.0224043738590355	0.0297678385409519	0.0371313032228682	0.0221672203249621	0.0294527416694155	0.0367382630138689	0.0223756995224732	0.0297406953216688	0.0371359684791657	0.0164438762126219	19.650791629169	0.0413772920601402	1.42058018704909	0.461289177868443	0.534906269134933	0.419163610899706	0.445771717019023	0.518609530619738	0.404092131571568	0.443883541006658	0.516605712055819	0.402241138710497	0.0050368362374519	0.00500132991312379	0.00499256512694939
189	0.454198798779319	0.21	0.0164512927623078	0.0115393651381956	0.0213632203864199	0.320218455141369	0.547144331442091	0.422678864805804	0.671609798078378	15.48	10.44	21.96	0.0264554414190489	0.0342457265159953	0.0420360116129417	0.0261956979550904	0.0339094968727191	0.0416232957903479	0.026457266961741	0.0342360618193691	0.0420362448490838	0.0164512927623078	19.0900853160797	0.0485379862552291	1.41959987977736	0.461289177868443	0.534906269134933	0.419163610899706	0.445771717019023	0.518609530619738	0.404092131571568	0.443883541006658	0.516605712055819	0.402241138710497	0.0050368362374519	0.00500132991312379	0.00499256512694939
189	0.454198798779319	0.21	0.0164741762025911	0.0115246705023468	0.0214236819028354	0.307647263054803	0.485716265101599	0.371952151541428	0.59948037866177	17.22	10.7	26.01	0.021001789416045	0.0274253305790476	0.0338488717420501	0.0207313587339593	0.0270721868202948	0.0334130149066303	0.0206833120009775	0.0270059849035306	0.033326990979732	0.0164741762025911	20.8918782798721	-0.0445732413445472	1.37091958992879	0.461289177868443	0.534906269134933	0.419163610899706	0.445771717019023	0.518609530619738	0.404092131571568	0.443883541006658	0.516605712055819	0.402241138710497	0.0050368362374519	0.00500132991312379	0.00499256512694939
189	0.454198798779319	0.21	0.0165706932861694	0.0115940542560272	0.0215473323163115	0.269412002610721	0.421555462404081	0.313170762582054	0.529940162226107	15.28	11.31	23.41	0.019849603121282	0.0267193161754271	0.0335890292295722	0.0196625907633339	0.0264675810505384	0.0332725713377429	0.0198807441338175	0.0267683691922095	0.033657572426279	0.0165706932861694	19.873813332433	0.00378530932086261	1.39663991195527	0.461289177868443	0.534906269134933	0.419163610899706	0.445771717019023	0.518609530619738	0.404092131571568	0.443883541006658	0.516605712055819	0.402241138710497	0.0050368362374519	0.00500132991312379	0.00499256512694939
189	0.454198798779319	0.21	0.0166404905742088	0.0116403134803031	0.0216406676681145	0.291078172458663	0.458177870680382	0.346539387912836	0.569816353447927	16.74	11.82	26.88	0.0201095750573618	0.0265879221855925	0.0330662693138232	0.0198663306552219	0.0262663160244614	0.0326663013937009	0.019925425415501	0.026372796054301	0.0327941659632923	0.0166404905742088	21.3734143940663	0.032136899911885	1.46443980161649	0.461289177868443	0.534906269134933	0.419163610899706	0.445771717019023	0.518609530619738	0.404092131571568	0.443883541006658	0.516605712055819	0.402241138710497	0.0050368362374519	0.00500132991312379	0.00499256512694939
189	0.454198798779319	0.21	0.0167096328717529	0.0116717325122129	0.0217475332312929	0.296637790737658	0.437662073156278	0.332441502935331	0.542882643377225	14.85	10.06	23.52	0.0216684982716707	0.0285267627297648	0.035385027187859	0.0214838526038886	0.0282836751337599	0.0350834976636312	0.0215137025794685	0.0283240422082901	0.0351385561466902	0.0167096328717529	19.2655474539425	-0.00823753206110668	1.3522047368724	0.461289177868443	0.534906269134933	0.419163610899706	0.445771717019023	0.518609530619738	0.404092131571568	0.443883541006658	0.516605712055819	0.402241138710497	0.0050368362374519	0.00500132991312379	0.00499256512694939
189	0.454198798779319	0.21	0.0169887236302952	0.0118394905410846	0.0221379567195057	0.232966807035848	0.398748464142468	0.285783299341414	0.511713628943522	16.13	10.07	24.39	0.0171849137766684	0.0239778111270278	0.0307707084773872	0.0169950824494604	0.0237129427797704	0.0304308031100804	0.0169580723239704	0.0236431412373204	0.0303532662314141	0.0169887236302952	19.5536063593027	0.0394643200846523	1.42420753546561	0.461289177868443	0.534906269134933	0.419163610899706	0.445771717019023	0.518609530619738	0.404092131571568	0.443883541006658	0.516605712055819	0.402241138710497	0.0050368362374519	0.00500132991312379	0.00499256512694939
189	0.454198798779319	0.21	0.017060429240311	0.0119205240743991	0.022200334406223	0.291574684023984	0.444520582347395	0.336339962474448	0.552701202220342	16.63	10.91	24.23	0.0196352471421924	0.0259507417137369	0.0322662362852814	0.0194011628574395	0.0256413663965394	0.0318815699356393	0.0195034255704089	0.0258192861175403	0.0320489075385896	0.017060429240311	20.1303573937949	0.019393332636792	1.41976056050619	0.461289177868443	0.534906269134933	0.419163610899706	0.445771717019023	0.518609530619738	0.404092131571568	0.443883541006658	0.516605712055819	0.402241138710497	0.0050368362374519	0.00500132991312379	0.00499256512694939
189	0.454198798779319	0.21	0.017111619717088	0.0118754041006859	0.0223478353334902	0.321153059065088	0.490511518228457	0.379168094198017	0.601854942258896	15.38	9.56	22.71	0.0238888302041736	0.030903830125621	0.0379188300470685	0.0236592264080836	0.0306068027429523	0.037554379077821	0.0236311959274492	0.0306006033217767	0.0375566780310379	0.017111619717088	18.3891420379101	0.00996360954396446	1.36587919054785	0.461289177868443	0.534906269134933	0.419163610899706	0.445771717019023	0.518609530619738	0.404092131571568	0.443883541006658	0.516605712055819	0.402241138710497	0.0050368362374519	0.00500132991312379	0.00499256512694939
189	0.454198798779319	0.21	0.0171389095125851	0.0119145673974456	0.0223632516277247	0.295977687789868	0.46352834225935	0.351912592561832	0.575144091956869	17.96	10.99	25.19	0.0190725547743906	0.0251217770664759	0.0311709993585613	0.0188054427296787	0.0247699453733232	0.0307344480169677	0.0188536488809707	0.0248491484267451	0.0308147021795385	0.0171389095125851	20.669452027488	-0.0429577623301806	1.35827114096512	0.461289177868443	0.534906269134933	0.419163610899706	0.445771717019023	0.518609530619738	0.404092131571568	0.443883541006658	0.516605712055819	0.402241138710497	0.0050368362374519	0.00500132991312379	0.00499256512694939
189	0.454198798779319	0.21	0.0173462740444972	0.0120671091829895	0.0226254389060049	0.25904416868971	0.42797498160454	0.314965965604627	0.540983997604453	16.61	10.7	24.65	0.0184140898901411	0.0250210201818761	0.0316279504736112	0.0181953407280525	0.024723784356916	0.0312522279857795	0.0182411977947948	0.0247768303089176	0.0313064169038584	0.0173462740444972	20.1942102015398	-0.0145985093396676	1.39198576204263	0.461289177868443	0.534906269134933	0.419163610899706	0.445771717019023	0.518609530619738	0.404092131571568	0.443883541006658	0.516605712055819	0.402241138710497	0.0050368362374519	0.00500132991312379	0.00499256512694939
189	0.454198798779319	0.21	0.0178702484622528	0.0124342894464338	0.0233062074780717	0.238163167991785	0.449159940974643	0.323736081350909	0.574583800598377	14.86	10.38	21.04	0.0210792729517227	0.0292459368609009	0.0374126007700791	0.0208989367677435	0.0289957337033978	0.037092530639052	0.0211888649912591	0.029379745495714	0.0375697674680346	0.0178702484622528	18.3934485953077	-0.0100869351406705	1.33856163895766	0.461289177868443	0.534906269134933	0.419163610899706	0.445771717019023	0.518609530619738	0.404092131571568	0.443883541006658	0.516605712055819	0.402241138710497	0.0050368362374519	0.00500132991312379	0.00499256512694939
189	0.454198798779319	0.21	0.0179111316544938	0.012455801539885	0.0233664617691025	0.221224319770682	0.415122580651756	0.293517540551574	0.536727620751938	16.33	11.18	26.83	0.0174416579561572	0.0246677798130875	0.0318939016700178	0.0172428090555806	0.0243865473231586	0.0315302855907367	0.01719943298323	0.0243583551475195	0.0314675119094778	0.0179111316544938	20.7355508622416	0.0355825179078608	1.45349686336677	0.461289177868443	0.534906269134933	0.419163610899706	0.445771717019023	0.518609530619738	0.404092131571568	0.443883541006658	0.516605712055819	0.402241138710497	0.0050368362374519	0.00500132991312379	0.00499256512694939
189	0.454198798779319	0.21	0.0179176288737828	0.0125284100706092	0.0233068476769563	0.308931016702034	0.495111168919577	0.379495118633424	0.61072721920573	14.87	10.22	23.13	0.0246994020784558	0.0322242612203176	0.0397491203621794	0.0244877533006914	0.0319481320460171	0.0394085107913428	0.0245772995878582	0.0320636535906971	0.0395784193487777	0.0179176288737828	19.263847352352	-0.0264829197709799	1.33745572711169	0.461289177868443	0.534906269134933	0.419163610899706	0.445771717019023	0.518609530619738	0.404092131571568	0.443883541006658	0.516605712055819	0.402241138710497	0.0050368362374519	0.00500132991312379	0.00499256512694939
189	0.454198798779319	0.21	0.0180321601369815	0.0126233579632734	0.0234409623106896	0.258249247471063	0.421146379717564	0.309709742329013	0.532583017106116	17.06	10.84	23.12	0.0176424550101385	0.0239903853232898	0.0303383156364412	0.0174196835058986	0.0236874584220908	0.029955233338283	0.0175881445077835	0.0239067178500617	0.0302178025873268	0.0180321601369815	19.1358968626897	0.0634605753505047	1.44685324563439	0.461289177868443	0.534906269134933	0.419163610899706	0.445771717019023	0.518609530619738	0.404092131571568	0.443883541006658	0.516605712055819	0.402241138710497	0.0050368362374519	0.00500132991312379	0.00499256512694939
189	0.454198798779319	0.21	0.0181307809030546	0.0127116901061779	0.0235498716999312	0.330709700377641	0.476514821687355	0.370675834918779	0.582353808455931	15.73	10.88	25.28	0.0228474133132571	0.029371030035906	0.0358946467585549	0.0226122079718081	0.0290686665668521	0.0355251251618962	0.0226622000128754	0.0291020290702942	0.0356069978853877	0.0181307809030546	19.5718465144025	0.0124803647856986	1.40501848173273	0.461289177868443	0.534906269134933	0.419163610899706	0.445771717019023	0.518609530619738	0.404092131571568	0.443883541006658	0.516605712055819	0.402241138710497	0.0050368362374519	0.00500132991312379	0.00499256512694939
189	0.454198798779319	0.21	0.0182384726106328	0.0127162441508361	0.0237607010704296	0.314491747339443	0.463035443919349	0.356301780805159	0.56976910703354	16.17	9.09	22.96	0.021374824808182	0.0277778614279986	0.0341808980478153	0.0211371954867028	0.0274690479325658	0.0338009003784289	0.0210086231271721	0.0273007188103666	0.0336032965473023	0.0182384726106328	18.9924856689742	0.0249020896532854	1.38276327866	0.461289177868443	0.534906269134933	0.419163610899706	0.445771717019023	0.518609530619738	0.404092131571568	0.443883541006658	0.516605712055819	0.402241138710497	0.0050368362374519	0.00500132991312379	0.00499256512694939
189	0.454198798779319	0.21	0.0183802341294041	0.0127540612633221	0.0240064069954861	0.277031856931642	0.474390402656555	0.354739472333511	0.594041332979599	17.68	11.73	26.86	0.0195132449822834	0.0260949143420343	0.0326765837017852	0.0192478296709677	0.0257399764616287	0.0322321232522897	0.0192952344382869	0.0258240761341512	0.0323492717187724	0.0183802341294041	21.1490439356713	-0.0137311461663543	1.41919614354382	0.461289177868443	0.534906269134933	0.419163610899706	0.445771717019023	0.518609530619738	0.404092131571568	0.443883541006658	0.516605712055819	0.402241138710497	0.0050368362374519	0.00500132991312379	0.00499256512694939
189	0.454198798779319	0.21	0.0183896553530765	0.0128956977148179	0.023883612991335	0.366522902955993	0.487823426938889	0.387693704007548	0.587953149870231	15.49	10.83	22.92	0.024251201326588	0.0305145634717111	0.0367779256168342	0.0240126450237684	0.0302143951894914	0.0364161453552145	0.0242369110215225	0.0305003260388635	0.0367974672097079	0.0183896553530765	19.2298127169007	-0.0245878943937555	1.3430781187707	0.461289177868443	0.534906269134933	0.419163610899706	0.445771717019023	0.518609530619738	0.404092131571568	0.443883541006658	0.516605712055819	0.402241138710497	0.0050368362374519	0.00500132991312379	0.00499256512694939
189	0.454198798779319	0.21	0.0187771022998829	0.0131507061772634	0.0244034984225025	0.248825968228563	0.426389829172651	0.310721428713555	0.542058229631746	16.94	10.99	25.91	0.0178186614070119	0.0244517927999912	0.0310849241929706	0.0175970542557659	0.024147690711653	0.0306983271675402	0.0176098846426018	0.0241601988570083	0.0307142207819343	0.0187771022998829	20.6561893936119	0.0265541373765419	1.43931574802949	0.461289177868443	0.534906269134933	0.419163610899706	0.445771717019023	0.518609530619738	0.404092131571568	0.443883541006658	0.516605712055819	0.402241138710497	0.0050368362374519	0.00500132991312379	0.00499256512694939
189	0.454198798779319	0.21	0.0188386885420296	0.0131132630281142	0.024564114055945	0.225776450730302	0.395018435875583	0.280810391694958	0.509226480056208	14.27	9.05	22.74	0.0190160341849191	0.0267500217315435	0.0344840092781679	0.01887820244748	0.0265561326200737	0.0342340627926673	0.0187720408154945	0.0264157164719584	0.0340265096275206	0.0188386885420296	18.3574108998852	0.0245706209934134	1.36029653872031	0.461289177868443	0.534906269134933	0.419163610899706	0.445771717019023	0.518609530619738	0.404092131571568	0.443883541006658	0.516605712055819	0.402241138710497	0.0050368362374519	0.00500132991312379	0.00499256512694939
189	0.454198798779319	0.21	0.0188451616570041	0.0131572965792094	0.0245330267347988	0.276837010156069	0.462548691730593	0.345827707990167	0.579269675471019	15.49	11	23.94	0.0216361618737192	0.0289386250365014	0.0362410881992836	0.0214234477899426	0.0286541174077306	0.0358847870255186	0.0215932774440059	0.028862282190726	0.0361433532678257	0.0188451616570041	19.1974094352952	0.00285380574434138	1.37965405465162	0.461289177868443	0.534906269134933	0.419163610899706	0.445771717019023	0.518609530619738	0.404092131571568	0.443883541006658	0.516605712055819	0.402241138710497	0.0050368362374519	0.00500132991312379	0.00499256512694939
189	0.454198798779319	0.21	0.0190858462970875	0.0133784270468029	0.0247932655473722	0.33198854935237	0.506210139232078	0.394099532645644	0.618320745818511	18.19	11.69	27.73	0.0210875201036408	0.0270863464771511	0.0330851728506614	0.0207849651081872	0.0266977228080344	0.0326104805078817	0.0207699182083207	0.0266928334751692	0.0325835103700407	0.0190858462970875	21.2674827125505	-0.00338346386496143	1.43276636510599	0.461289177868443	0.534906269134933	0.419163610899706	0.445771717019023	0.518609530619738	0.404092131571568	0.443883541006658	0.516605712055819	0.402241138710497	0.0050368362374519	0.00500132991312379	0.00499256512694939
189	0.454198798779319	0.21	0.0191213023436078	0.013251435602593	0.0249911690846225	0.274713025395994	0.458477945704203	0.34216736495875	0.574788526449657	15.05	9.63	22.95	0.0220062525048645	0.0294866853894572	0.0369671182740499	0.0218091858695614	0.0292226312587207	0.0366360766478799	0.0217914492189483	0.029196640407652	0.0365868193794997	0.0191213023436078	18.0197762446625	0.100007470328116	1.45242163186386	0.461289177868443	0.534906269134933	0.419163610899706	0.445771717019023	0.518609530619738	0.404092131571568	0.443883541006658	0.516605712055819	0.402241138710497	0.0050368362374519	0.00500132991312379	0.00499256512694939
189	0.454198798779319	0.21	0.0191562943300544	0.013413659522731	0.0248989291373778	0.276767730031131	0.45164172080299	0.337653313132699	0.565630128473281	16.2	10.56	26.8	0.0202275657876643	0.0270561912609045	0.0338848167341447	0.020001837563596	0.0267542594284988	0.0335066812934016	0.0198638084209426	0.0265544165782238	0.0332544112890222	0.0191562943300544	20.1345641399769	-0.0107666944020412	1.38469500094587	0.461289177868443	0.534906269134933	0.419163610899706	0.445771717019023	0.518609530619738	0.404092131571568	0.443883541006658	0.516605712055819	0.402241138710497	0.0050368362374519	0.00500132991312379	0.00499256512694939
189	0.454198798779319	0.21	0.0193398009892987	0.0134148331812563	0.025264768797341	0.233000344964022	0.414640492938095	0.297184149665504	0.532096836210687	15.51	10.4	23.89	0.0185627751692084	0.0258993565273345	0.0332359378854605	0.0183793369736462	0.0256434178983153	0.0329074988229845	0.0184219671860953	0.0257287432208368	0.0329804588728287	0.0193398009892987	18.9765546617411	-0.000364217623465481	1.37886804222763	0.461289177868443	0.534906269134933	0.419163610899706	0.445771717019023	0.518609530619738	0.404092131571568	0.443883541006658	0.516605712055819	0.402241138710497	0.0050368362374519	0.00500132991312379	0.00499256512694939
189	0.454198798779319	0.21	0.0193964213609837	0.0135741577511859	0.0252186849707816	0.296607162617163	0.503632221273456	0.382542543734068	0.624721898812845	15.44	9.59	24.17	0.0240025562274433	0.0316003040892409	0.0391980519510385	0.023768755240375	0.0312924959450702	0.0388162366497654	0.0236481197676769	0.0311022179646608	0.0385557694391906	0.0193964213609837	19.475927865336	0.011966265653312	1.39118881960598	0.461289177868443	0.534906269134933	0.419163610899706	0.445771717019023	0.518609530619738	0.404092131571568	0.443883541006658	0.516605712055819	0.402241138710497	0.0050368362374519	0.00500132991312379	0.00499256512694939
189	0.454198798779319	0.21	0.0195528700489029	0.0136174891044773	0.0254882509933284	0.285501179275019	0.483419992773492	0.364019292468747	0.602820693078236	15.45	9.72	23.24	0.0228257776793449	0.0303127815176048	0.0377997853558648	0.0226029831404604	0.0300169089179767	0.0374308346954931	0.0225766856824908	0.0299743660049274	0.037388224835759	0.0195528700489029	19.1676413549202	-0.00275763264387617	1.36537203136182	0.461289177868443	0.534906269134933	0.419163610899706	0.445771717019023	0.518609530619738	0.404092131571568	0.443883541006658	0.516605712055819	0.402241138710497	0.0050368362374519	0.00500132991312379	0.00499256512694939
189	0.454198798779319	0.21	0.0196380249291249	0.0137493368187718	0.0255267130394779	0.232795942670075	0.410165322785915	0.293910188016122	0.526420457555707	16.91	11.59	24.65	0.0168815442078529	0.023558979278251	0.0302364143486491	0.0166723632405096	0.0232670575195322	0.0298617517985548	0.0168440500533507	0.0234811250749678	0.0301356610731545	0.0196380249291249	19.9386269357362	0.024349286868259	1.43884220101345	0.461289177868443	0.534906269134933	0.419163610899706	0.445771717019023	0.518609530619738	0.404092131571568	0.443883541006658	0.516605712055819	0.402241138710497	0.0050368362374519	0.00500132991312379	0.00499256512694939
189	0.454198798779319	0.21	0.0196754014691326	0.0136469104557413	0.0257038924825239	0.286561249002791	0.434239498690577	0.32726397954052	0.541215017840633	14.38	9.53	23.68	0.0219993402889059	0.0291904489824707	0.0363815576760355	0.0218344039618233	0.0289715985361467	0.0361087931104701	0.0217246958412834	0.0288454580823675	0.0359055397370288	0.0196754014691326	18.2357243811075	-0.00166460976774568	1.34989506038664	0.461289177868443	0.534906269134933	0.419163610899706	0.445771717019023	0.518609530619738	0.404092131571568	0.443883541006658	0.516605712055819	0.402241138710497	0.0050368362374519	0.00500132991312379	0.00499256512694939
189	0.454198798779319	0.21	0.0196895195093625	0.0137204553587258	0.0256585836599993	0.291292256848433	0.486798227405236	0.368247678705709	0.605348776104764	16.96	11.54	24.51	0.0211023497317728	0.0278958620448546	0.0346893743579363	0.0208394692934058	0.0275483520975649	0.0342572349017239	0.0210177379176757	0.0277998575179783	0.0345855058055689	0.0196895195093625	19.6535980837914	-0.0560622933186852	1.34514696909348	0.461289177868443	0.534906269134933	0.419163610899706	0.445771717019023	0.518609530619738	0.404092131571568	0.443883541006658	0.516605712055819	0.402241138710497	0.0050368362374519	0.00500132991312379	0.00499256512694939
189	0.454198798779319	0.21	0.019891871822952	0.0138020685176895	0.0259816751282145	0.233162348032932	0.436558936563941	0.312949721481507	0.560168151646374	14.85	10.82	22.39	0.0203923910011458	0.0284469993688183	0.0365016077364908	0.0202184355247635	0.0282043347726671	0.0361902340205707	0.0204803380996007	0.0285507170531277	0.0366433087294811	0.019891871822952	18.8088070402115	0.0435063435316813	1.42117854185208	0.461289177868443	0.534906269134933	0.419163610899706	0.445771717019023	0.518609530619738	0.404092131571568	0.443883541006658	0.516605712055819	0.402241138710497	0.0050368362374519	0.00500132991312379	0.00499256512694939
189	0.454198798779319	0.21	0.0199353793927983	0.0139427040440027	0.025928054741594	0.293307794993766	0.44946833278023	0.340540739407219	0.558395926153241	16.02	9.76	24.11	0.0206220048197758	0.0272182944720946	0.0338145841244133	0.0203985732647096	0.0269233946350855	0.0334482160054615	0.020306855701445	0.0268290710413306	0.0333127808388131	0.0199353793927983	19.1609975069836	0.021354531601352	1.39247382142225	0.461289177868443	0.534906269134933	0.419163610899706	0.445771717019023	0.518609530619738	0.404092131571568	0.443883541006658	0.516605712055819	0.402241138710497	0.0050368362374519	0.00500132991312379	0.00499256512694939
189	0.454198798779319	0.21	0.0205127168643758	0.0143070603870394	0.0267183733417121	0.236332380387939	0.449022421487867	0.323001090340021	0.575043752635712	16.02	10.66	23.28	0.0195540656992318	0.0271832330997986	0.0348124005003653	0.019342029541958	0.0268884694236703	0.0344349093053827	0.0194981599819622	0.0270833317647668	0.034685071765869	0.0205127168643758	18.8784631704955	0.0319688155330664	1.41470559615794	0.461289177868443	0.534906269134933	0.419163610899706	0.445771717019023	0.518609530619738	0.404092131571568	0.443883541006658	0.516605712055819	0.402241138710497	0.0050368362374519	0.00500132991312379	0.00499256512694939
189	0.454198798779319	0.21	0.0206548184271075	0.0144022967734212	0.0269073400807939	0.263881688190355	0.489155614543235	0.361599380678896	0.616711848407573	15.84	11.16	23.58	0.0221302278108099	0.0299367912756226	0.0377433547404353	0.0218975800702802	0.0296220757241821	0.0373465713780839	0.0221260470529166	0.0299291206277793	0.0377259155479862	0.0206548184271075	18.7742486500191	0.0256509916916877	1.41568204616075	0.461289177868443	0.534906269134933	0.419163610899706	0.445771717019023	0.518609530619738	0.404092131571568	0.443883541006658	0.516605712055819	0.402241138710497	0.0050368362374519	0.00500132991312379	0.00499256512694939
189	0.454198798779319	0.21	0.0206759821434837	0.0144584760063845	0.0268934882805829	0.234944552367037	0.404266322957079	0.290368140964733	0.518164504949424	16.06	9.83	23.58	0.01753912990882	0.0244189308529077	0.0312987317969954	0.0173477546372178	0.0241524877882572	0.0309572209392965	0.0173378779589203	0.0241045021112821	0.0309025584804829	0.0206759821434837	18.2919594812001	-0.00429928627195275	1.35609504079789	0.461289177868443	0.534906269134933	0.419163610899706	0.445771717019023	0.518609530619738	0.404092131571568	0.443883541006658	0.516605712055819	0.402241138710497	0.0050368362374519	0.00500132991312379	0.00499256512694939
189	0.454198798779319	0.21	0.0211785289038512	0.0148021875593379	0.0275548702483645	0.268684482550155	0.464741939895704	0.345032491475687	0.584451388315721	16.05	10.72	23	0.0208520166634433	0.0280866495600432	0.035321282456643	0.020624825210298	0.027780633752051	0.034936442293804	0.0207933975214587	0.0280318474765584	0.035237234356464	0.0211785289038512	18.2785663573169	0.019232426435558	1.38843027663751	0.461289177868443	0.534906269134933	0.419163610899706	0.445771717019023	0.518609530619738	0.404092131571568	0.443883541006658	0.516605712055819	0.402241138710497	0.0050368362374519	0.00500132991312379	0.00499256512694939
189	0.454198798779319	0.21	0.021287517010236	0.0147955469057723	0.0277794871146996	0.274174569698078	0.490192330539212	0.365667924623739	0.614716736454684	15.65	10.1	24.26	0.0226536235740133	0.0303680793067368	0.0380825350394604	0.0224239717434245	0.0300602219354218	0.037696472127419	0.0223668110501867	0.0300325881669379	0.0376387341392262	0.021287517010236	19.0103017863669	-0.0109951784964866	1.37492964664731	0.461289177868443	0.534906269134933	0.419163610899706	0.445771717019023	0.518609530619738	0.404092131571568	0.443883541006658	0.516605712055819	0.402241138710497	0.0050368362374519	0.00500132991312379	0.00499256512694939
189	0.454198798779319	0.21	0.0215234313231118	0.0150908143629485	0.027956048283275	0.273269774133617	0.482062993307251	0.359324703541177	0.604801283073326	14.35	9.37	21.58	0.0242108141738685	0.0324807546935698	0.0407506952132712	0.0240312009611417	0.0322397891208961	0.0404483772806505	0.0240858909871345	0.032338076099646	0.0405483121846081	0.0215234313231118	17.7062200399228	0.00369159702027357	1.3481074257083	0.461289177868443	0.534906269134933	0.419163610899706	0.445771717019023	0.518609530619738	0.404092131571568	0.443883541006658	0.516605712055819	0.402241138710497	0.0050368362374519	0.00500132991312379	0.00499256512694939
189	0.454198798779319	0.21	0.0215623727566547	0.0149530493720658	0.0281716961412435	0.230695761826406	0.440783269352922	0.315110895737294	0.56645564296855	15.67	10.64	23.02	0.0194901829299426	0.0272632481718717	0.0350363134138008	0.0192916305663592	0.0269855092515678	0.0346793879367765	0.0194430930634056	0.0272081202160223	0.034928148978008	0.0215623727566547	18.0547496461755	-0.0179152476362747	1.35104221372888	0.461289177868443	0.534906269134933	0.419163610899706	0.445771717019023	0.518609530619738	0.404092131571568	0.443883541006658	0.516605712055819	0.402241138710497	0.0050368362374519	0.00500132991312379	0.00499256512694939
189	0.454198798779319	0.21	0.0216166221225552	0.0151179924609635	0.0281152517841469	0.225499094910774	0.437935326853637	0.311218583022192	0.564652070685081	15.83	11.4	23.05	0.0190649823328921	0.0268275409146071	0.0345900994963221	0.0188651129035693	0.026546292015494	0.0342274711274187	0.0191043279391695	0.0269053550271673	0.0346472182551796	0.0216166221225552	18.610599421685	-0.0266220272569514	1.36095563438654	0.461289177868443	0.534906269134933	0.419163610899706	0.445771717019023	0.518609530619738	0.404092131571568	0.443883541006658	0.516605712055819	0.402241138710497	0.0050368362374519	0.00500132991312379	0.00499256512694939
189	0.454198798779319	0.21	0.0216365286226641	0.0151121094767671	0.028160947768561	0.304868356761866	0.507125683775284	0.387567744140643	0.626683623409924	17.2	11.31	25.12	0.021896628352723	0.0286513591330198	0.0354060899133166	0.0216150446683116	0.0282829117566426	0.0349507788449735	0.0217298826212494	0.0284451491444766	0.0351395501840152	0.0216365286226641	19.8778648493912	-0.0663634824517403	1.33590740576509	0.461289177868443	0.534906269134933	0.419163610899706	0.445771717019023	0.518609530619738	0.404092131571568	0.443883541006658	0.516605712055819	0.402241138710497	0.0050368362374519	0.00500132991312379	0.00499256512694939
189	0.454198798779319	0.21	0.0221899350101892	0.0154710197312623	0.028908850289116	0.321090388428531	0.5303206737899	0.409923485368682	0.650717862211119	16.1	9.81	23.01	0.0246974166515576	0.0319512082303459	0.0392049998091343	0.0244260322588127	0.0316001164799255	0.0387742007010383	0.024444162324691	0.0316339275882848	0.038777407595112	0.0221899350101892	18.204172085185	-0.00399844098772105	1.34786047866253	0.461289177868443	0.534906269134933	0.419163610899706	0.445771717019023	0.518609530619738	0.404092131571568	0.443883541006658	0.516605712055819	0.402241138710497	0.0050368362374519	0.00500132991312379	0.00499256512694939
189	0.454198798779319	0.21	0.0222859769996702	0.0155579875424279	0.0290139664569126	0.28713017440005	0.487254705482831	0.367385617192896	0.607123793772765	16.29	10.26	21.95	0.0218932190658975	0.0290364497378349	0.0361796804097722	0.0216454664628752	0.0287078614209034	0.0357702563789317	0.0218305152688035	0.0289627459189009	0.0360383725070024	0.0222859769996702	17.9314382312979	-0.0315794132259627	1.32186784760475	0.461289177868443	0.534906269134933	0.419163610899706	0.445771717019023	0.518609530619738	0.404092131571568	0.443883541006658	0.516605712055819	0.402241138710497	0.0050368362374519	0.00500132991312379	0.00499256512694939
189	0.454198798779319	0.21	0.0224469005288811	0.0156031674774112	0.0292906335803509	0.305466488558952	0.545680003275695	0.417213969190889	0.674146037360502	15.48	9.88	22.13	0.0261188468827543	0.0341612062515044	0.0422035656202545	0.0258625789261804	0.0338260297959943	0.0417894806658082	0.0259814779930745	0.0340202467800024	0.0419886762001646	0.0224469005288811	18.0954125788761	0.0115131811662112	1.36334545931225	0.461289177868443	0.534906269134933	0.419163610899706	0.445771717019023	0.518609530619738	0.404092131571568	0.443883541006658	0.516605712055819	0.402241138710497	0.0050368362374519	0.00500132991312379	0.00499256512694939
189	0.454198798779319	0.21	0.0225453381613706	0.0156846876527677	0.0294059886699736	0.239332710625725	0.459971653014095	0.331941321463742	0.588001984564447	14.57	8.93	21.62	0.0220353854244462	0.030534471013704	0.0390335566029617	0.021860908258142	0.0302926977079755	0.038724487157809	0.021802103755741	0.0302139843577509	0.0386193466549229	0.0225453381613706	17.4879352116786	0.0185799987889718	1.35196962203618	0.461289177868443	0.534906269134933	0.419163610899706	0.445771717019023	0.518609530619738	0.404092131571568	0.443883541006658	0.516605712055819	0.402241138710497	0.0050368362374519	0.00500132991312379	0.00499256512694939
189	0.454198798779319	0.21	0.0227468980031767	0.0159115484837042	0.0295822475226492	0.26505594202432	0.483571859571742	0.357851721076035	0.609291998067449	14.19	10.28	21.33	0.0243696199670264	0.0329311325067169	0.0414926450464074	0.0241976501856241	0.0326987464594099	0.0411998427331958	0.0244722065696887	0.0330755436158869	0.0416542588667653	0.0227468980031767	17.4614351584905	-0.0574101638320382	1.28825659554524	0.461289177868443	0.534906269134933	0.419163610899706	0.445771717019023	0.518609530619738	0.404092131571568	0.443883541006658	0.516605712055819	0.402241138710497	0.0050368362374519	0.00500132991312379	0.00499256512694939
189	0.454198798779319	0.21	0.0251058567312649	0.0175818879646891	0.0326298254978407	0.258055694741915	0.466169563481889	0.342757303486952	0.589581823476825	14.54	9.83	21.64	0.0228038878507913	0.0310145935241843	0.0392252991975774	0.0226250108021976	0.0307713104932714	0.0389176101843452	0.0227597206960003	0.0309766044565149	0.039182829440341	0.0251058567312649	17.2431799116464	-0.0170017407940959	1.32216610760776	0.461289177868443	0.534906269134933	0.419163610899706	0.445771717019023	0.518609530619738	0.404092131571568	0.443883541006658	0.516605712055819	0.402241138710497	0.0050368362374519	0.00500132991312379	0.00499256512694939
189	0.454198798779319	0.22	0.0141314216124964	0.00996614958695031	0.0182966936380425	0.381678443486841	0.506031377951709	0.405472299098053	0.606590456805365	15.53	9.92	25.95	0.0252993404698866	0.031573698493643	0.0378480565173994	0.0250484776195785	0.0312606204508256	0.0374727632820726	0.024794117325533	0.030927669814563	0.0371004666359056	0.0141314216124964	19.9441625983418	0.0176195980002147	1.39031537897426	0.461289177868443	0.534906269134933	0.419163610899706	0.445771717019023	0.518609530619738	0.404092131571568	0.443883541006658	0.516605712055819	0.402241138710497	0.0050368362374519	0.00500132991312379	0.00499256512694939
189	0.454198798779319	0.22	0.0148974403640212	0.0105548393612811	0.0192400413667614	0.270578897235826	0.473848338285977	0.352378899739727	0.595317776832227	17.32	11.49	24.47	0.0197800773562985	0.0265985187914855	0.0334169602266726	0.0195221195071709	0.0262516396274742	0.0329811597477775	0.0196986819297052	0.0264847804653809	0.0332716848696681	0.0148974403640212	21.6388761175319	-0.0225983303138793	1.40709831201322	0.461289177868443	0.534906269134933	0.419163610899706	0.445771717019023	0.518609530619738	0.404092131571568	0.443883541006658	0.516605712055819	0.402241138710497	0.0050368362374519	0.00500132991312379	0.00499256512694939
189	0.454198798779319	0.22	0.0150360364419725	0.0105606537307491	0.0195114191531959	0.392815469314829	0.509363719824104	0.410490306291003	0.608237133357205	15.7	8.57	22.32	0.0253411589353004	0.0314449982913552	0.0375488376474099	0.0250815065517032	0.0311228043151677	0.0371641020786323	0.0248544248404667	0.0308356941557687	0.036732251095965	0.0150360364419725	19.0102652650203	-0.060870173134717	1.28162356123513	0.461289177868443	0.534906269134933	0.419163610899706	0.445771717019023	0.518609530619738	0.404092131571568	0.443883541006658	0.516605712055819	0.402241138710497	0.0050368362374519	0.00500132991312379	0.00499256512694939
189	0.454198798779319	0.22	0.0155887175024158	0.0110629663206961	0.0201144686841355	0.404910672060499	0.620549542621161	0.50309403379053	0.738005051451792	16.12	10.05	24.84	0.0302877266989933	0.0373588905606474	0.0444300544223014	0.0299542190665998	0.0369475201311808	0.0439408211957618	0.0298453170606822	0.0367713972848415	0.0437725396210884	0.0155887175024158	21.3989943870851	0.00366761278513065	1.40857425644396	0.461289177868443	0.534906269134933	0.419163610899706	0.445771717019023	0.518609530619738	0.404092131571568	0.443883541006658	0.516605712055819	0.402241138710497	0.0050368362374519	0.00500132991312379	0.00499256512694939
189	0.454198798779319	0.22	0.015704636752633	0.0110773266727441	0.0203319468325219	0.369707798731164	0.540494960845959	0.430310900663098	0.650679021028821	16.53	11.05	25.77	0.0252695567913822	0.0317400002823682	0.0382104437733543	0.0249726490337645	0.031367067255152	0.0377614854765395	0.0250161579108016	0.0313887474945148	0.0378331698366536	0.015704636752633	21.8993417647587	-0.0233570202412032	1.40386904553209	0.461289177868443	0.534906269134933	0.419163610899706	0.445771717019023	0.518609530619738	0.404092131571568	0.443883541006658	0.516605712055819	0.402241138710497	0.0050368362374519	0.00500132991312379	0.00499256512694939
189	0.454198798779319	0.22	0.0158423287221641	0.0112391557864335	0.0204455016578947	0.326806140535436	0.445332838453247	0.345540970685047	0.545124706221447	14.21	9.58	24.38	0.0234960306039232	0.0302816594526696	0.037067288301416	0.0233290227162513	0.030066419863241	0.0368038170102307	0.0231555253126193	0.0298489764194187	0.0365434196283838	0.0158423287221641	19.7241113950975	0.00935020538284798	1.37473153668452	0.461289177868443	0.534906269134933	0.419163610899706	0.445771717019023	0.518609530619738	0.404092131571568	0.443883541006658	0.516605712055819	0.402241138710497	0.0050368362374519	0.00500132991312379	0.00499256512694939
189	0.454198798779319	0.22	0.0159804987991455	0.0113483151113184	0.0206126824869725	0.290865346481778	0.411173761044663	0.310936494041438	0.511411028047889	16.28	9.44	24.78	0.0185411728515336	0.0245183306612066	0.0304954884708797	0.0183317066361717	0.0242413383710361	0.0301509701059005	0.0181227206321345	0.0240085701676167	0.0298243063686925	0.0159804987991455	19.8512304989206	-0.0755408272459691	1.29219685847894	0.461289177868443	0.534906269134933	0.419163610899706	0.445771717019023	0.518609530619738	0.404092131571568	0.443883541006658	0.516605712055819	0.402241138710497	0.0050368362374519	0.00500132991312379	0.00499256512694939
189	0.454198798779319	0.22	0.0160302915344261	0.0113191900033524	0.0207413930654998	0.283175764207046	0.442545568404489	0.332614168805011	0.552476968003967	17.02	10.49	22.83	0.0189929059804499	0.0252701994114347	0.0315474928424194	0.018754383255073	0.0249528431921895	0.0311513031293061	0.0188764100761012	0.0251364705782531	0.0314221359812056	0.0160302915344261	19.3523864002323	0.0242834141032391	1.41024511890138	0.461289177868443	0.534906269134933	0.419163610899706	0.445771717019023	0.518609530619738	0.404092131571568	0.443883541006658	0.516605712055819	0.402241138710497	0.0050368362374519	0.00500132991312379	0.00499256512694939
189	0.454198798779319	0.22	0.0162583444219214	0.0114283271440701	0.0210883616997728	0.294007078752702	0.442153009979135	0.335178741046952	0.549127278911319	15.17	10.43	26.81	0.0214003875677268	0.0282304472778749	0.035060506988023	0.0212037461499121	0.0279710465936259	0.0347383470373396	0.0210350862448734	0.0277440921533983	0.0344742364989889	0.0162583444219214	20.7228243071389	0.00815222491401569	1.40676448390895	0.461289177868443	0.534906269134933	0.419163610899706	0.445771717019023	0.518609530619738	0.404092131571568	0.443883541006658	0.516605712055819	0.402241138710497	0.0050368362374519	0.00500132991312379	0.00499256512694939
189	0.454198798779319	0.22	0.0163574540888667	0.0115124603700907	0.0212024478076427	0.297969948582264	0.49647049974443	0.377491441250784	0.615449558238076	15.61	11.12	22.49	0.0234365450833063	0.0308233564481319	0.0382101678129575	0.0232005223004219	0.0305129431879492	0.0378253640754765	0.0235309447972469	0.0309183536314372	0.0383364664220608	0.0163574540888667	20.0101972466931	-0.00657340694979232	1.38182688563876	0.461289177868443	0.534906269134933	0.419163610899706	0.445771717019023	0.518609530619738	0.404092131571568	0.443883541006658	0.516605712055819	0.402241138710497	0.0050368362374519	0.00500132991312379	0.00499256512694939
189	0.454198798779319	0.22	0.0164482868289906	0.0115815508937439	0.0213150227642373	0.2752757612597	0.436441794060589	0.325877677256718	0.54700591086446	16.21	11.34	25.98	0.0195081659618841	0.0261269167710716	0.0327456675802592	0.0192900483852518	0.0258347960364975	0.0323795436877432	0.0193344417406263	0.0259029825567956	0.0324472966119716	0.0164482868289906	21.0087358810627	-0.0165998895978618	1.40426906092288	0.461289177868443	0.534906269134933	0.419163610899706	0.445771717019023	0.518609530619738	0.404092131571568	0.443883541006658	0.516605712055819	0.402241138710497	0.0050368362374519	0.00500132991312379	0.00499256512694939
189	0.454198798779319	0.22	0.0166174127280324	0.0116632178314529	0.0215716076246118	0.336888754716424	0.497532975889127	0.388550349138481	0.606515602639773	14.54	9.55	22.37	0.0258461925802891	0.0330956673655996	0.04034514215091	0.0256433064684573	0.0328358746998354	0.0400284429312135	0.025643092243466	0.0328659792546556	0.0400698919827277	0.0166174127280324	18.2332099148027	0.000481530379942863	1.33012693579043	0.461289177868443	0.534906269134933	0.419163610899706	0.445771717019023	0.518609530619738	0.404092131571568	0.443883541006658	0.516605712055819	0.402241138710497	0.0050368362374519	0.00500132991312379	0.00499256512694939
189	0.454198798779319	0.22	0.0166349380068086	0.0117802969863931	0.021489579027224	0.277216292509132	0.465377676307253	0.348053960282047	0.582701392332459	17.52	11.09	27.28	0.0193164068871937	0.0258276749515592	0.0323389430159248	0.0190583907902869	0.0254826855380469	0.0319069802858069	0.0189874930195716	0.025402614633839	0.0318032668495721	0.0166349380068086	21.9063294169829	0.0157398225624786	1.45502595676509	0.461289177868443	0.534906269134933	0.419163610899706	0.445771717019023	0.518609530619738	0.404092131571568	0.443883541006658	0.516605712055819	0.402241138710497	0.0050368362374519	0.00500132991312379	0.00499256512694939
189	0.454198798779319	0.22	0.0166542717558927	0.0117888348602132	0.0215197086515721	0.33613529588838	0.502645322415308	0.392356922116396	0.61293372271422	14.68	10.15	26.29	0.0258503572001715	0.033116686356247	0.0403830155123224	0.0256392101106832	0.032846187504588	0.0400531648984928	0.0254018521740267	0.0325277965020476	0.0396964606668234	0.0166542717558927	20.3523420947457	-0.0858461427710055	1.29386550357303	0.461289177868443	0.534906269134933	0.419163610899706	0.445771717019023	0.518609530619738	0.404092131571568	0.443883541006658	0.516605712055819	0.402241138710497	0.0050368362374519	0.00500132991312379	0.00499256512694939
189	0.454198798779319	0.22	0.0167865359882672	0.0118782727336139	0.0216947992429205	0.308112118602279	0.443041599629212	0.339385839724125	0.546697359534299	14.68	10.26	23.73	0.0223624325646886	0.0291924020846405	0.0360223716045925	0.022179843230367	0.0289540460270666	0.0357282488237662	0.0222182103203986	0.0290290713496686	0.0357788154945129	0.0167865359882672	19.2560723304832	-0.0213922565014127	1.33729135109604	0.461289177868443	0.534906269134933	0.419163610899706	0.445771717019023	0.518609530619738	0.404092131571568	0.443883541006658	0.516605712055819	0.402241138710497	0.0050368362374519	0.00500132991312379	0.00499256512694939
189	0.454198798779319	0.22	0.0168082501121127	0.0118782599680643	0.0217382402561611	0.312638540944608	0.527420797834378	0.405321253300813	0.649520342367943	16.11	11.2	22.32	0.0244142904567414	0.0317688856589474	0.0391234808611534	0.0241458412508399	0.0314195684366169	0.0386932956223938	0.0244933097826113	0.0318820380296506	0.0392573714313585	0.0168082501121127	19.5039901034521	0.0610621104986763	1.45204582556038	0.461289177868443	0.534906269134933	0.419163610899706	0.445771717019023	0.518609530619738	0.404092131571568	0.443883541006658	0.516605712055819	0.402241138710497	0.0050368362374519	0.00500132991312379	0.00499256512694939
189	0.454198798779319	0.22	0.0169103504266279	0.0120022821590931	0.0218184186941627	0.275078279063257	0.418662318392835	0.312549770483483	0.524774866302187	18.13	12.2	28.2	0.0167802793795241	0.0224772862812974	0.0281742931830706	0.0165410267789862	0.0221568059678172	0.0277725851566482	0.0165835436133961	0.022203258248016	0.0278116736951216	0.0169103504266279	21.9879674375127	0.043586877397131	1.48248531506617	0.461289177868443	0.534906269134933	0.419163610899706	0.445771717019023	0.518609530619738	0.404092131571568	0.443883541006658	0.516605712055819	0.402241138710497	0.0050368362374519	0.00500132991312379	0.00499256512694939
189	0.454198798779319	0.22	0.0169813630168983	0.0119678200515269	0.0219949059822696	0.259836946349354	0.4669651502462	0.343914707304669	0.590015593187731	17.7	11.88	24.98	0.018901061215568	0.0256637378480048	0.0324264144804417	0.0186435147225356	0.0253140428967281	0.0319845710709206	0.0188345634705301	0.0255604644250292	0.032373077356856	0.0169813630168983	20.7781279744342	-0.0519757735947204	1.3759984933078	0.461289177868443	0.534906269134933	0.419163610899706	0.445771717019023	0.518609530619738	0.404092131571568	0.443883541006658	0.516605712055819	0.402241138710497	0.0050368362374519	0.00500132991312379	0.00499256512694939
189	0.454198798779319	0.22	0.0170198642113249	0.0119958072248384	0.0220439211978114	0.238183411634601	0.404654091377271	0.291664391755856	0.517643790998687	17.72	11.7	26.24	0.0160080313548581	0.0222094831105104	0.0284109348661628	0.01578932008272	0.0219060439057168	0.0280227677287136	0.0158653859440063	0.0219900959497585	0.0281840959430286	0.0170198642113249	21.1370101801043	-0.0104776284962975	1.41521076612354	0.461289177868443	0.534906269134933	0.419163610899706	0.445771717019023	0.518609530619738	0.404092131571568	0.443883541006658	0.516605712055819	0.402241138710497	0.0050368362374519	0.00500132991312379	0.00499256512694939
189	0.454198798779319	0.22	0.0172887233557028	0.012277693152532	0.0222997535588736	0.276905456431166	0.413376680475396	0.309081744854808	0.517671616095985	16.67	9.59	25.3	0.0180094650357198	0.024086485201838	0.0301635053679561	0.0177937608461801	0.0237979949130361	0.029802228979892	0.0175932143112004	0.023539366408413	0.0294792349913249	0.0172887233557028	20.0157272128693	0.0236633080871533	1.40992861389807	0.461289177868443	0.534906269134933	0.419163610899706	0.445771717019023	0.518609530619738	0.404092131571568	0.443883541006658	0.516605712055819	0.402241138710497	0.0050368362374519	0.00500132991312379	0.00499256512694939
189	0.454198798779319	0.22	0.0173821933553465	0.0122095365305453	0.0225548501801476	0.302623607332223	0.481195545295666	0.36714712382366	0.595243966767671	16.4	10.78	23.88	0.0217287261739553	0.0284784097747106	0.0352280933754659	0.0214783953076978	0.0281503176016368	0.0348222398955758	0.0216097143857972	0.0282965329851605	0.0349887883052462	0.0173821933553465	20.1721249418857	-0.0198619948959198	1.37650185369058	0.461289177868443	0.534906269134933	0.419163610899706	0.445771717019023	0.518609530619738	0.404092131571568	0.443883541006658	0.516605712055819	0.402241138710497	0.0050368362374519	0.00500132991312379	0.00499256512694939
189	0.454198798779319	0.22	0.0174169623022964	0.0122870584246361	0.0225468661799567	0.362633343626585	0.464176639921293	0.368097403108474	0.560255876734112	15.16	10.34	23.35	0.0235173726357966	0.0296557783827781	0.0357941841297596	0.0233017652774702	0.0293838940981156	0.035466022918761	0.0234138975923472	0.0295272353271177	0.0356070616342353	0.0174169623022964	19.4016140285218	0.0153277129772406	1.37308184996948	0.461289177868443	0.534906269134933	0.419163610899706	0.445771717019023	0.518609530619738	0.404092131571568	0.443883541006658	0.516605712055819	0.402241138710497	0.0050368362374519	0.00500132991312379	0.00499256512694939
189	0.454198798779319	0.22	0.0174838847883794	0.0124116608630191	0.0225561087137397	0.3363137729134	0.578483509131337	0.451605743902997	0.705361274359676	16.48	12.23	23.43	0.0265972770281344	0.0340697308577155	0.0415421846872965	0.0262870378928551	0.0336723306340266	0.041057623375198	0.026736953152822	0.0342323069227862	0.0417720640773043	0.0174838847883794	20.4005684361572	0.0873188070936354	1.4973458526704	0.461289177868443	0.534906269134933	0.419163610899706	0.445771717019023	0.518609530619738	0.404092131571568	0.443883541006658	0.516605712055819	0.402241138710497	0.0050368362374519	0.00500132991312379	0.00499256512694939
189	0.454198798779319	0.22	0.0174926541726414	0.0123758126283341	0.0226094957169486	0.274171102916252	0.452629740195752	0.337646422552341	0.567613057839164	16.55	9.85	25.08	0.0198136431965687	0.0265610519566633	0.033308460716758	0.0195804219852125	0.0262484087617308	0.0329163955382491	0.0194620713433693	0.0260353839206922	0.0326911711585849	0.0174926541726414	20.0155863108912	-0.0202696873059806	1.36830347563283	0.461289177868443	0.534906269134933	0.419163610899706	0.445771717019023	0.518609530619738	0.404092131571568	0.443883541006658	0.516605712055819	0.402241138710497	0.0050368362374519	0.00500132991312379	0.00499256512694939
189	0.454198798779319	0.22	0.0177092080797832	0.0124964178382849	0.0229219983212814	0.281825166271804	0.40731932108893	0.305800707504535	0.508837934673325	15.75	9.39	23.54	0.0188234721099689	0.0250724203450551	0.0313213685801413	0.0186289155741052	0.0248132756336249	0.0309976356931446	0.0185143082974984	0.0246636331973411	0.0308449219686324	0.0177092080797832	19.1835380707039	-0.04484361925639	1.31521001356567	0.461289177868443	0.534906269134933	0.419163610899706	0.445771717019023	0.518609530619738	0.404092131571568	0.443883541006658	0.516605712055819	0.402241138710497	0.0050368362374519	0.00500132991312379	0.00499256512694939
189	0.454198798779319	0.22	0.0177106362611558	0.0124771534617815	0.02294411906053	0.329572345479364	0.466829804709628	0.36287498823619	0.570784621183066	14.88	9.53	22.17	0.023607053027967	0.030369896829711	0.0371327406314549	0.0234044180647907	0.03010921190142	0.0368140057380493	0.0234449683739737	0.0301721047917355	0.0368585511208547	0.0177106362611558	18.5129264576861	-0.0302794713071986	1.3088856253158	0.461289177868443	0.534906269134933	0.419163610899706	0.445771717019023	0.518609530619738	0.404092131571568	0.443883541006658	0.516605712055819	0.402241138710497	0.0050368362374519	0.00500132991312379	0.00499256512694939
189	0.454198798779319	0.22	0.0178775522218679	0.0125445837145995	0.0232105207291363	0.271380403134238	0.456615166169726	0.339800606568965	0.573429725770486	16.72	11.26	27.6	0.0197351005187667	0.0265195118211891	0.0333039231236115	0.0194968658482064	0.0261993783029365	0.0329018907576666	0.0194398080905912	0.0261062953940777	0.0327895878097305	0.0178775522218679	21.0683731149433	0.054797258052867	1.47508669010524	0.461289177868443	0.534906269134933	0.419163610899706	0.445771717019023	0.518609530619738	0.404092131571568	0.443883541006658	0.516605712055819	0.402241138710497	0.0050368362374519	0.00500132991312379	0.00499256512694939
189	0.454198798779319	0.22	0.0179626200554425	0.0127471287330773	0.0231781113778077	0.315409114468087	0.486927864006109	0.374925155344678	0.59893057266754	16.81	11.02	26.16	0.021670704080318	0.0281444696332444	0.0346182351861707	0.0214060948969203	0.0278008128189936	0.0341955307410669	0.0214202474785521	0.0277811783081456	0.0341560834134221	0.0179626200554425	20.9881297070839	-0.0591847848036602	1.35583141320179	0.461289177868443	0.534906269134933	0.419163610899706	0.445771717019023	0.518609530619738	0.404092131571568	0.443883541006658	0.516605712055819	0.402241138710497	0.0050368362374519	0.00500132991312379	0.00499256512694939
189	0.454198798779319	0.22	0.017967304653107	0.0127418964507948	0.0231927128554192	0.275984480996582	0.431351545594651	0.322270717364283	0.540432373825019	15.4	9.24	22.79	0.020280622345292	0.0271451215481506	0.0340096207510091	0.0200849586936711	0.02688323049198	0.0336815022902889	0.020007911011128	0.0267796878064517	0.0335321381196404	0.017967304653107	18.8786801080692	-0.0220349537918717	1.33607935046484	0.461289177868443	0.534906269134933	0.419163610899706	0.445771717019023	0.518609530619738	0.404092131571568	0.443883541006658	0.516605712055819	0.402241138710497	0.0050368362374519	0.00500132991312379	0.00499256512694939
189	0.454198798779319	0.22	0.0180731597115798	0.0127751588215951	0.0233711606015645	0.284593918350996	0.422697263244374	0.318061919872344	0.527332606616405	15.37	9.81	23.48	0.0200534741112776	0.0266506239690092	0.0332477738267408	0.0198611917528443	0.0263950849635459	0.0329289781742474	0.0198186521186702	0.0263744321068214	0.0328667776650212	0.0180731597115798	19.5823713350096	0.00666331214712608	1.37870939179248	0.461289177868443	0.534906269134933	0.419163610899706	0.445771717019023	0.518609530619738	0.404092131571568	0.443883541006658	0.516605712055819	0.402241138710497	0.0050368362374519	0.00500132991312379	0.00499256512694939
189	0.454198798779319	0.22	0.0181101455657712	0.012851679844409	0.0233686112871334	0.280476792847419	0.479044865540868	0.359250721737274	0.598839009344462	16.84	10.47	24.18	0.0207182997399182	0.0276269315901412	0.0345355634403642	0.0204639849491856	0.0272878141232579	0.0341116432973302	0.0205216459205345	0.0273403981440829	0.0341568805229262	0.0181101455657712	19.7081876071968	-0.00780301746015466	1.37862589139458	0.461289177868443	0.534906269134933	0.419163610899706	0.445771717019023	0.518609530619738	0.404092131571568	0.443883541006658	0.516605712055819	0.402241138710497	0.0050368362374519	0.00500132991312379	0.00499256512694939
189	0.454198798779319	0.22	0.0182777585002516	0.0129176496720614	0.0236378673284419	0.28968756296631	0.463298423017507	0.350030726679676	0.576566119355338	14.59	9.77	22.36	0.0232097584391331	0.0307202872886873	0.0382308161382415	0.0230251025311305	0.0304758779141448	0.037926653297159	0.0230983243135788	0.0305535005833347	0.0380419084823276	0.0182777585002516	18.7786675440338	0.0221703720408663	1.3908138258853	0.461289177868443	0.534906269134933	0.419163610899706	0.445771717019023	0.518609530619738	0.404092131571568	0.443883541006658	0.516605712055819	0.402241138710497	0.0050368362374519	0.00500132991312379	0.00499256512694939
189	0.454198798779319	0.22	0.0185358370981225	0.0130395439102463	0.0240321302859987	0.227151606745843	0.418509801293818	0.297983912558462	0.539035690029175	17.91	10.66	23.1	0.016186002060289	0.0227327725441013	0.0292795430279136	0.0159602948378096	0.022415773267129	0.0288712516964483	0.016096340519352	0.0225979535832813	0.0291086259455733	0.0185358370981225	19.8274781256003	-0.0374888048606752	1.36651830235382	0.461289177868443	0.534906269134933	0.419163610899706	0.445771717019023	0.518609530619738	0.404092131571568	0.443883541006658	0.516605712055819	0.402241138710497	0.0050368362374519	0.00500132991312379	0.00499256512694939
189	0.454198798779319	0.22	0.0185501166421467	0.0131120145119656	0.0239882187723277	0.336687055512537	0.515590238983524	0.402601236406445	0.628579241560604	15.17	10.93	25.83	0.0256995380618927	0.0329120473880525	0.0401245567142122	0.0254632134922976	0.0326093989351993	0.0397555843781009	0.025463837020131	0.032597991120468	0.039728856366048	0.0185501166421467	19.9697005946137	-0.0434233421758487	1.34932482589953	0.461289177868443	0.534906269134933	0.419163610899706	0.445771717019023	0.518609530619738	0.404092131571568	0.443883541006658	0.516605712055819	0.402241138710497	0.0050368362374519	0.00500132991312379	0.00499256512694939
189	0.454198798779319	0.22	0.0185628969173625	0.0131434410098006	0.0239823528249243	0.350656779538531	0.530217669806946	0.417566503190625	0.642868836423266	15.42	9.74	21.98	0.0262399591385471	0.033318980052187	0.0403980009658268	0.0259856166657894	0.0329960210212109	0.0400064253766324	0.0260804452460514	0.0331443029543377	0.040189859253286	0.0185628969173625	18.6885047181746	-0.0232848147210989	1.33044342229039	0.461289177868443	0.534906269134933	0.419163610899706	0.445771717019023	0.518609530619738	0.404092131571568	0.443883541006658	0.516605712055819	0.402241138710497	0.0050368362374519	0.00500132991312379	0.00499256512694939
189	0.454198798779319	0.22	0.0186436130172089	0.0131478043327447	0.024139421701673	0.249293128451246	0.384712819018743	0.280480557446385	0.4889450805911	15.37	9.75	24.2	0.0176810604584291	0.0242517009882345	0.03082234151804	0.0175114329575128	0.0240190364689725	0.0305266399804323	0.0174290444046202	0.0239344647292063	0.0303984292451798	0.0186436130172089	19.0279136316853	0.0337920313593841	1.40089203068967	0.461289177868443	0.534906269134933	0.419163610899706	0.445771717019023	0.518609530619738	0.404092131571568	0.443883541006658	0.516605712055819	0.402241138710497	0.0050368362374519	0.00500132991312379	0.00499256512694939
189	0.454198798779319	0.22	0.0186704657897362	0.0131868053620109	0.0241541262174615	0.293370046091266	0.43839630133338	0.332167940525228	0.544624662141531	17.07	11.79	25.61	0.0189073680654815	0.0249540043351245	0.0310006406047676	0.0186682158088718	0.0246383704284103	0.0306085250479487	0.018811136040161	0.0248117588923229	0.0308377298010793	0.0186704657897362	20.3378038904929	0.0395097254554122	1.45865032915933	0.461289177868443	0.534906269134933	0.419163610899706	0.445771717019023	0.518609530619738	0.404092131571568	0.443883541006658	0.516605712055819	0.402241138710497	0.0050368362374519	0.00500132991312379	0.00499256512694939
189	0.454198798779319	0.22	0.0187028987323761	0.0131255070352909	0.0242802904294613	0.305301478084023	0.480634886976239	0.367437999224288	0.593831774728189	14.21	9.78	22.72	0.0249953486466066	0.0326956836175242	0.0403960185884419	0.0248180378379707	0.032463748540999	0.0401094592440273	0.0248833860576156	0.0325304297876868	0.0401533842765729	0.0187028987323761	18.3000567055517	-0.0360088300050914	1.31127589744263	0.461289177868443	0.534906269134933	0.419163610899706	0.445771717019023	0.518609530619738	0.404092131571568	0.443883541006658	0.516605712055819	0.402241138710497	0.0050368362374519	0.00500132991312379	0.00499256512694939
189	0.454198798779319	0.22	0.0187388554143081	0.0132114838798193	0.0242662269487969	0.275081553332663	0.398414627044261	0.297434810476386	0.499394443612136	16.06	9.84	24.87	0.0179641231638517	0.0240629851598065	0.0301618471557613	0.0177680546747934	0.0238003509583216	0.0298326472418498	0.0176531701905884	0.0236467875956817	0.0296271274646645	0.0187388554143081	18.8938381293425	-0.039045464714544	1.33245487880795	0.461289177868443	0.534906269134933	0.419163610899706	0.445771717019023	0.518609530619738	0.404092131571568	0.443883541006658	0.516605712055819	0.402241138710497	0.0050368362374519	0.00500132991312379	0.00499256512694939
189	0.454198798779319	0.22	0.0191395071357453	0.0135485582315961	0.0247304560398946	0.305800414040504	0.524193033891571	0.400882593905858	0.647503473877284	15.64	11.17	25.02	0.0248515840951507	0.0324958665252195	0.0401401489552883	0.0246001576393131	0.0321671019475361	0.0397340462557591	0.0247290857308428	0.0323343710070722	0.0399609721242343	0.0191395071357453	19.9744664971863	-0.00735817638257042	1.38900696727	0.461289177868443	0.534906269134933	0.419163610899706	0.445771717019023	0.518609530619738	0.404092131571568	0.443883541006658	0.516605712055819	0.402241138710497	0.0050368362374519	0.00500132991312379	0.00499256512694939
189	0.454198798779319	0.22	0.019163625492687	0.0135430713503106	0.0247841796350635	0.287255023124272	0.466683116092131	0.351909829696996	0.581456402487266	14.26	9.86	23.44	0.0238448616240709	0.0316217206410193	0.0393985796579677	0.0236725087782932	0.0313931559453297	0.0391138031123662	0.0236432442214104	0.0313423137501956	0.0391427051246864	0.019163625492687	18.6662738238893	-0.00786855881353919	1.34977633238438	0.461289177868443	0.534906269134933	0.419163610899706	0.445771717019023	0.518609530619738	0.404092131571568	0.443883541006658	0.516605712055819	0.402241138710497	0.0050368362374519	0.00500132991312379	0.00499256512694939
189	0.454198798779319	0.22	0.0191727281406801	0.0135346710746671	0.0248107852066931	0.293242544098261	0.473833398661271	0.358982911743984	0.588683885578558	16.04	9.96	28.43	0.0217123297445527	0.0286588209609619	0.035605312177371	0.0214762851099796	0.0283472578537038	0.0352182305974279	0.0210570236251866	0.0277877502859557	0.0345349729506969	0.0191727281406801	20.9847452236832	-0.0341382870440127	1.37825893805652	0.461289177868443	0.534906269134933	0.419163610899706	0.445771717019023	0.518609530619738	0.404092131571568	0.443883541006658	0.516605712055819	0.402241138710497	0.0050368362374519	0.00500132991312379	0.00499256512694939
189	0.454198798779319	0.22	0.0192013766625081	0.0135520216579641	0.024850731667052	0.259457739556334	0.422269443104994	0.310887003581463	0.533651882628524	15.32	9.6	23.43	0.0196634948879727	0.0267083954626182	0.0337532960372638	0.0194769267152701	0.026454984938921	0.0334330431625719	0.0194209922011332	0.0263639601619496	0.0333188798761486	0.0192013766625081	18.6602831254202	0.0270674345703479	1.38124467657824	0.461289177868443	0.534906269134933	0.419163610899706	0.445771717019023	0.518609530619738	0.404092131571568	0.443883541006658	0.516605712055819	0.402241138710497	0.0050368362374519	0.00500132991312379	0.00499256512694939
189	0.454198798779319	0.22	0.0192722006824015	0.0136347262553161	0.0249096751094868	0.281874613357931	0.484799961786743	0.363985145832928	0.605614777740558	14.97	10.19	24.06	0.0235320901400386	0.031342917509852	0.0391537448796654	0.0233253311359405	0.0310675305649907	0.0388097299940409	0.0233363422828709	0.031076408664312	0.0388112703309374	0.0192722006824015	19.1926677724549	-0.00119137947250635	1.36161509538071	0.461289177868443	0.534906269134933	0.419163610899706	0.445771717019023	0.518609530619738	0.404092131571568	0.443883541006658	0.516605712055819	0.402241138710497	0.0050368362374519	0.00500132991312379	0.00499256512694939
189	0.454198798779319	0.22	0.0192893712472482	0.0136595789159381	0.0249191635785583	0.343197618617927	0.528732476622209	0.414532326400783	0.642932626843636	17.06	10.67	23.86	0.0236194555866561	0.030126415850924	0.0366333761151919	0.0233213781541821	0.0297462206066457	0.0361710630591094	0.0234468254734535	0.0298982798658677	0.0363448308520849	0.0192893712472482	20.0180525768733	-0.0705140546943703	1.32722624542276	0.461289177868443	0.534906269134933	0.419163610899706	0.445771717019023	0.518609530619738	0.404092131571568	0.443883541006658	0.516605712055819	0.402241138710497	0.0050368362374519	0.00500132991312379	0.00499256512694939
189	0.454198798779319	0.22	0.0193141243321855	0.0136356420187347	0.0249926066456363	0.260315523140505	0.429239074547449	0.316270426770663	0.542207722324235	15.34	9.8	23.21	0.0199793000688779	0.0271157071473192	0.0342521142257604	0.0197889548047832	0.0268573724498934	0.0339257900950037	0.019783215581362	0.0268445016673405	0.0339047324325194	0.0193141243321855	18.8200943076221	0.0557757447248401	1.41566761622848	0.461289177868443	0.534906269134933	0.419163610899706	0.445771717019023	0.518609530619738	0.404092131571568	0.443883541006658	0.516605712055819	0.402241138710497	0.0050368362374519	0.00500132991312379	0.00499256512694939
189	0.454198798779319	0.22	0.0193926076855568	0.0137346598606823	0.0250505555104314	0.298982961551856	0.493754570264568	0.375712271812257	0.611796868716878	16.64	10.48	25.29	0.0219318763585145	0.028822492633153	0.0357131089077915	0.0216703573580661	0.0284788088853223	0.0352872604125785	0.0216335747966988	0.0284013071924669	0.0351765780548434	0.0193926076855568	20.1422495113279	-0.0154978417401272	1.37322050291636	0.461289177868443	0.534906269134933	0.419163610899706	0.445771717019023	0.518609530619738	0.404092131571568	0.443883541006658	0.516605712055819	0.402241138710497	0.0050368362374519	0.00500132991312379	0.00499256512694939
189	0.454198798779319	0.22	0.0196538685676852	0.0139566293971729	0.0253511077381975	0.26566802163242	0.481637986236945	0.356617042429983	0.606658930043908	17.71	10.7	26.75	0.019588555117614	0.0264558086620086	0.0333230622064031	0.0193213507996165	0.0260949292470563	0.0328685076944961	0.0192253945250098	0.0259686047463818	0.032704421819656	0.0196538685676852	20.8007973059039	-0.0108606776671682	1.41231577396323	0.461289177868443	0.534906269134933	0.419163610899706	0.445771717019023	0.518609530619738	0.404092131571568	0.443883541006658	0.516605712055819	0.402241138710497	0.0050368362374519	0.00500132991312379	0.00499256512694939
189	0.454198798779319	0.22	0.0196563052622234	0.013908784788543	0.0254038257359039	0.298471192187338	0.477332999083934	0.363077143866419	0.59158885430145	16.85	11.13	26.18	0.0209293888672192	0.0275156068779124	0.0341018248886056	0.0206722075213554	0.0271774937655795	0.0336827800098037	0.0206742064835884	0.0271626262351032	0.0336768631793607	0.0196563052622234	20.091623205987	0.041535455800526	1.4462549332845	0.461289177868443	0.534906269134933	0.419163610899706	0.445771717019023	0.518609530619738	0.404092131571568	0.443883541006658	0.516605712055819	0.402241138710497	0.0050368362374519	0.00500132991312379	0.00499256512694939
189	0.454198798779319	0.22	0.0198599292412364	0.0139843908619952	0.0257354676204777	0.246391852265387	0.410827587067505	0.298650364817899	0.523004809317112	15.96	9.47	25.03	0.0181507595874741	0.0249684368184554	0.0317861140494367	0.0179560917529562	0.0247006490433311	0.031445206333706	0.0177532454331925	0.0244167719525904	0.0311008717677418	0.0198599292412364	18.805564686317	-0.00676554927768221	1.36225599519134	0.461289177868443	0.534906269134933	0.419163610899706	0.445771717019023	0.518609530619738	0.404092131571568	0.443883541006658	0.516605712055819	0.402241138710497	0.0050368362374519	0.00500132991312379	0.00499256512694939
189	0.454198798779319	0.22	0.0199366066232542	0.0141337470051914	0.0257394662413169	0.295143137571989	0.470152620466458	0.356714651050702	0.583590589882213	16.46	10.18	26.57	0.0210372580892347	0.0277272660064558	0.0344172739236769	0.0207927139968094	0.0274049550345496	0.0340171960722898	0.0206013865203217	0.0271521253788066	0.0336871416977948	0.0199366066232542	19.5697568604932	-0.0173449498088329	1.36550520844196	0.461289177868443	0.534906269134933	0.419163610899706	0.445771717019023	0.518609530619738	0.404092131571568	0.443883541006658	0.516605712055819	0.402241138710497	0.0050368362374519	0.00500132991312379	0.00499256512694939
189	0.454198798779319	0.22	0.0199792370792409	0.0140275546756814	0.0259309194828004	0.253031387970905	0.449239320970154	0.328728179168979	0.569750462771328	13.58	10.07	23.82	0.0233573198391737	0.0319200700431564	0.0404828202471392	0.0232271699696138	0.031742207472405	0.0402572449751962	0.0232162568639909	0.0317474283749077	0.0402451212144708	0.0199792370792409	18.292839478957	0.0233560669578382	1.38080447317033	0.461289177868443	0.534906269134933	0.419163610899706	0.445771717019023	0.518609530619738	0.404092131571568	0.443883541006658	0.516605712055819	0.402241138710497	0.0050368362374519	0.00500132991312379	0.00499256512694939
189	0.454198798779319	0.22	0.0200450990284651	0.0142362947719063	0.0258539032850238	0.283676073689793	0.481203790580706	0.361816560447972	0.600591020713441	13.8	8.83	21.37	0.0253177532677273	0.0336717557270829	0.0420257581864385	0.0251629333707667	0.0334658504993551	0.0417687676279434	0.025109694652741	0.0333853586702459	0.0416701585019454	0.0200450990284651	17.7288806455097	-0.00240073026933731	1.3293121912233	0.461289177868443	0.534906269134933	0.419163610899706	0.445771717019023	0.518609530619738	0.404092131571568	0.443883541006658	0.516605712055819	0.402241138710497	0.0050368362374519	0.00500132991312379	0.00499256512694939
189	0.454198798779319	0.22	0.0200558503192124	0.0141303611855795	0.0259813394528453	0.257589426123162	0.410064411190653	0.301372906917028	0.518755915464278	17.21	10.99	24.63	0.0170188491838293	0.0231567742472314	0.0292946993106334	0.0167997676203506	0.0228586799253175	0.0289175922302845	0.0168805929694533	0.0229776795161593	0.0290657616308406	0.0200558503192124	19.1679586251417	-0.0131556001858502	1.37327422445959	0.461289177868443	0.534906269134933	0.419163610899706	0.445771717019023	0.518609530619738	0.404092131571568	0.443883541006658	0.516605712055819	0.402241138710497	0.0050368362374519	0.00500132991312379	0.00499256512694939
189	0.454198798779319	0.22	0.0201189308699788	0.0142773760300591	0.0259604857098985	0.248441681857349	0.401658343646654	0.292586823208285	0.510729864085023	15.09	9.23	22.35	0.0187740266992017	0.0257726728254312	0.0327713189516607	0.0186045072572559	0.025539959343938	0.03247541143062	0.0185730268738507	0.025473354352188	0.0323974722226629	0.0201189308699788	17.8926052521974	0.012879902256778	1.3619066692326	0.461289177868443	0.534906269134933	0.419163610899706	0.445771717019023	0.518609530619738	0.404092131571568	0.443883541006658	0.516605712055819	0.402241138710497	0.0050368362374519	0.00500132991312379	0.00499256512694939
189	0.454198798779319	0.22	0.0201421316749255	0.014223354972858	0.0260609083769931	0.300282258680447	0.497962540262901	0.379282211388555	0.616642869137247	14.63	10.6	22.35	0.0250703187865083	0.0329150148709218	0.0407597109553353	0.024868240399888	0.0326497045987494	0.0404311687976108	0.0251138494778666	0.0329942158228395	0.0408675410461228	0.0201421316749255	18.3504170632954	0.00538465821439417	1.36471604706081	0.461289177868443	0.534906269134933	0.419163610899706	0.445771717019023	0.518609530619738	0.404092131571568	0.443883541006658	0.516605712055819	0.402241138710497	0.0050368362374519	0.00500132991312379	0.00499256512694939
189	0.454198798779319	0.22	0.0202997945204701	0.0142506843075817	0.0263489047333585	0.262949325520151	0.427465482022584	0.315727929096828	0.539203034948341	16.74	10.5	23.96	0.0183144736090623	0.0247960492810466	0.0312776249530309	0.0180927366297279	0.0244958385742379	0.0308989405187478	0.0181691532244419	0.0245945133406803	0.0309984122976107	0.0202997945204701	19.3393707839345	0.0168478764533325	1.40728723065004	0.461289177868443	0.534906269134933	0.419163610899706	0.445771717019023	0.518609530619738	0.404092131571568	0.443883541006658	0.516605712055819	0.402241138710497	0.0050368362374519	0.00500132991312379	0.00499256512694939
189	0.454198798779319	0.22	0.0204351917855278	0.0144017647068106	0.0264686188642449	0.303001071153137	0.474616824164706	0.362228145853023	0.587005502476389	14.37	9.48	24.31	0.0243698426139132	0.0319310838741458	0.0394923251343784	0.0241878138334824	0.0316925769478792	0.0391973400622761	0.0239760789450041	0.0314132832916084	0.0388942838782895	0.0204351917855278	18.7296815744998	-0.0102175138656432	1.34376212009487	0.461289177868443	0.534906269134933	0.419163610899706	0.445771717019023	0.518609530619738	0.404092131571568	0.443883541006658	0.516605712055819	0.402241138710497	0.0050368362374519	0.00500132991312379	0.00499256512694939
189	0.454198798779319	0.22	0.020503238548812	0.0145612952198521	0.0264451818777719	0.295276567929452	0.453985835545422	0.344483690069502	0.563487981021341	17.49	11.32	25.45	0.0191528208016768	0.0252409899375691	0.0313291590734614	0.0188979464343608	0.0249050978302193	0.0309122492260779	0.0189748293050296	0.0249991251993638	0.0310384650966396	0.020503238548812	20.3093407930756	0.0243174567334753	1.42731568082004	0.461289177868443	0.534906269134933	0.419163610899706	0.445771717019023	0.518609530619738	0.404092131571568	0.443883541006658	0.516605712055819	0.402241138710497	0.0050368362374519	0.00500132991312379	0.00499256512694939
189	0.454198798779319	0.22	0.0207102745548517	0.0147073035406864	0.026713245569017	0.32257832707802	0.499156862525377	0.38622032761907	0.612093397431683	15.45	10.36	23.51	0.0242203192005593	0.0313026986850844	0.0383850781696095	0.0239839892240379	0.0309972623287736	0.0380105354335093	0.0240840232974111	0.031136159271779	0.0381694469977769	0.0207102745548517	18.1934467349028	-0.0365781678013846	1.31746376058556	0.461289177868443	0.534906269134933	0.419163610899706	0.445771717019023	0.518609530619738	0.404092131571568	0.443883541006658	0.516605712055819	0.402241138710497	0.0050368362374519	0.00500132991312379	0.00499256512694939
189	0.454198798779319	0.22	0.0208858785073764	0.0147524744169869	0.0270192825977658	0.281794066269132	0.450862521968365	0.338482743922658	0.563242300014072	16.16	9.9	23.71	0.0203283105656367	0.0270775202976769	0.033826730029717	0.0201029893489186	0.0267773901024262	0.0334517908559337	0.0200903479142839	0.0267288648223737	0.033390964074655	0.0208858785073764	19.1546015804274	-0.103452164151409	1.26476272765943	0.461289177868443	0.534906269134933	0.419163610899706	0.445771717019023	0.518609530619738	0.404092131571568	0.443883541006658	0.516605712055819	0.402241138710497	0.0050368362374519	0.00500132991312379	0.00499256512694939
189	0.454198798779319	0.22	0.021366583370193	0.0150747317042804	0.0276584350361056	0.25713763387628	0.457110069025955	0.335805375097458	0.578414762954453	15.33	10	26.23	0.0212187532758437	0.028883712095885	0.0365486709159262	0.0210167703428759	0.028608765834515	0.0362007613261541	0.0208017715660101	0.0283001896499659	0.0358149410238889	0.021366583370193	19.5149820943377	0.017051176539932	1.40138256406853	0.461289177868443	0.534906269134933	0.419163610899706	0.445771717019023	0.518609530619738	0.404092131571568	0.443883541006658	0.516605712055819	0.402241138710497	0.0050368362374519	0.00500132991312379	0.00499256512694939
189	0.454198798779319	0.22	0.0214302846071511	0.0151726174896418	0.0276879517246604	0.287334444054644	0.481281549004002	0.362940963525359	0.599622134482645	14.6	9.33	24.89	0.0240372487119667	0.0318748376637333	0.0397124266154999	0.0238450607945626	0.0316199849249031	0.0393949090552437	0.0235449046201714	0.0312445228681754	0.0388848414178937	0.0214302846071511	18.7100583694778	0.0152835953354137	1.37561907477337	0.461289177868443	0.534906269134933	0.419163610899706	0.445771717019023	0.518609530619738	0.404092131571568	0.443883541006658	0.516605712055819	0.402241138710497	0.0050368362374519	0.00500132991312379	0.00499256512694939
189	0.454198798779319	0.22	0.0219036386081661	0.015509532074239	0.0282977451420932	0.267226076528139	0.460096206639069	0.341142028825927	0.57905038445221	14.5	9.44	22.75	0.0227449805785649	0.030676018784003	0.038607056989441	0.0225681895528705	0.0304375817888024	0.0383069740247344	0.0225460290344518	0.0303858474635091	0.038261032617163	0.0219036386081661	17.9810500193857	0.0113435679583056	1.35876383911388	0.461289177868443	0.534906269134933	0.419163610899706	0.445771717019023	0.518609530619738	0.404092131571568	0.443883541006658	0.516605712055819	0.402241138710497	0.0050368362374519	0.00500132991312379	0.00499256512694939
189	0.454198798779319	0.22	0.0219748198166432	0.01549343224415	0.0284562073891365	0.256152860727584	0.476593607763754	0.349791661939866	0.603395553587642	15.2	11.3	23.4	0.0222829799512769	0.030360717427656	0.0384384549040351	0.0220766209624105	0.0300795518491145	0.0380824827358185	0.022348560923571	0.0304140442857069	0.0384883548792913	0.0219748198166432	18.7724124288669	-0.0447493782449692	1.33911419772735	0.461289177868443	0.534906269134933	0.419163610899706	0.445771717019023	0.518609530619738	0.404092131571568	0.443883541006658	0.516605712055819	0.402241138710497	0.0050368362374519	0.00500132991312379	0.00499256512694939
189	0.454198798779319	0.22	0.0224349516992379	0.0157667860546144	0.0291031173438613	0.276161618467367	0.52297549101147	0.390783256975736	0.655167725047205	16.27	11.35	23.91	0.0233108715479133	0.0311963582780422	0.0390818450081711	0.0230477713738181	0.0308442578738502	0.0386407443738822	0.0232833784803756	0.0311221410929744	0.0390451334758838	0.0224349516992379	19.0208775558123	0.0306612651167297	1.42446632988118	0.461289177868443	0.534906269134933	0.419163610899706	0.445771717019023	0.518609530619738	0.404092131571568	0.443883541006658	0.516605712055819	0.402241138710497	0.0050368362374519	0.00500132991312379	0.00499256512694939
189	0.454198798779319	0.22	0.0230982577356122	0.0163941301084858	0.0298023853627386	0.301760705505846	0.496325446688225	0.378450148785923	0.614200744590527	16.85	9.24	24.23	0.0218221249526871	0.0286190293479191	0.0354159337431511	0.0215541624374811	0.0282676049516493	0.0349810474658174	0.0213417636807201	0.0279641847243205	0.034630948180473	0.0230982577356122	18.7240296606094	0.0242927060822579	1.39192249740906	0.461289177868443	0.534906269134933	0.419163610899706	0.445771717019023	0.518609530619738	0.404092131571568	0.443883541006658	0.516605712055819	0.402241138710497	0.0050368362374519	0.00500132991312379	0.00499256512694939
189	0.454198798779319	0.22	0.0232076481548471	0.0163867589657131	0.0300285373439812	0.270314303920622	0.465977690863157	0.346445745062184	0.585509636664131	15.39	10.14	24.03	0.0218126626474727	0.0293385452611692	0.0368644278748657	0.0216025551376181	0.0290559457093765	0.0365093362811349	0.0215827191365172	0.0290577489807346	0.0365120640889751	0.0232076481548471	18.3203102866252	-0.0174902425624989	1.3424274986196	0.461289177868443	0.534906269134933	0.419163610899706	0.445771717019023	0.518609530619738	0.404092131571568	0.443883541006658	0.516605712055819	0.402241138710497	0.0050368362374519	0.00500132991312379	0.00499256512694939
189	0.454198798779319	0.22	0.0237404695332717	0.0166612020631477	0.0308197370033958	0.254248697924233	0.444247112656834	0.325457704982644	0.563036520331024	16.29	11.33	24.1	0.0193876486868203	0.0264639823192518	0.0335403159516834	0.0191680418080974	0.0261642207210515	0.0331603996340055	0.0193342407394324	0.0263966450523868	0.0334477410518156	0.0237404695332717	18.4816194841302	0.0151819767940256	1.38945045403853	0.461289177868443	0.534906269134933	0.419163610899706	0.445771717019023	0.518609530619738	0.404092131571568	0.443883541006658	0.516605712055819	0.402241138710497	0.0050368362374519	0.00500132991312379	0.00499256512694939
189	0.454198798779319	0.22	0.0238305589410513	0.0169034116371312	0.0307577062449714	0.24024930157046	0.476846611014923	0.34445250571637	0.609240716313476	15.12	10.27	24.14	0.0220528675617661	0.0305291295185063	0.0390053914752465	0.0218521660244554	0.0302512861400904	0.0386504062557253	0.0218513766948423	0.0302518651889849	0.0386698428694899	0.0238305589410513	18.6446953706878	-0.00394396347973798	1.37004651395229	0.461289177868443	0.534906269134933	0.419163610899706	0.445771717019023	0.518609530619738	0.404092131571568	0.443883541006658	0.516605712055819	0.402241138710497	0.0050368362374519	0.00500132991312379	0.00499256512694939
189	0.454198798779319	0.22	0.0259531079618653	0.018392384785163	0.0335138311385675	0.227733223006306	0.492222566208716	0.350702683009476	0.633742449407956	17.66	12.74	25.12	0.0193154252864751	0.0271098245395077	0.0349042237925403	0.0190533649854803	0.0267420144253957	0.0344306638653112	0.0193594739716049	0.027137945740353	0.034957677041797	0.0259531079618653	19.6110030231829	0.00911499813801946	1.42597232847867	0.461289177868443	0.534906269134933	0.419163610899706	0.445771717019023	0.518609530619738	0.404092131571568	0.443883541006658	0.516605712055819	0.402241138710497	0.0050368362374519	0.00500132991312379	0.00499256512694939
189	0.454198798779319	0.23	0.0132531537147772	0.00951828623327077	0.0169880211962836	0.356210239417237	0.413211436907886	0.32647998276486	0.499942891050912	16.77	9.39	27.01	0.0189141266684351	0.0239387829916384	0.0289634393148418	0.0186844349261516	0.0236480721980667	0.0286117094699819	0.0183089546710163	0.0231554119371051	0.0280331035669161	0.0132531537147772	21.4714849321402	-0.00352268928715378	1.38557089985781	0.461289177868443	0.534906269134933	0.419163610899706	0.445771717019023	0.518609530619738	0.404092131571568	0.443883541006658	0.516605712055819	0.402241138710497	0.0050368362374519	0.00500132991312379	0.00499256512694939
189	0.454198798779319	0.23	0.0134298601827805	0.00959664458585119	0.0172630757797098	0.323790155404359	0.450998051021412	0.349239936555297	0.552756165487527	16.32	10.17	27.95	0.020766784395492	0.0268176067740919	0.0328684291526918	0.0205304402115175	0.0265123989350512	0.032494357658585	0.0202077713494313	0.0261019424948347	0.0320207021548046	0.0134298601827805	21.3662041952693	0.0278822465839648	1.42709461770532	0.461289177868443	0.534906269134933	0.419163610899706	0.445771717019023	0.518609530619738	0.404092131571568	0.443883541006658	0.516605712055819	0.402241138710497	0.0050368362374519	0.00500132991312379	0.00499256512694939
189	0.454198798779319	0.23	0.014824680347262	0.0105996001562923	0.0190497605382316	0.277474482067088	0.390787806340914	0.292331954083059	0.48924365859877	17.96	11.37	27.98	0.0158398168924443	0.0211745832427246	0.0265093495930049	0.01561788098509	0.0208779004984269	0.0261379200117638	0.0155485275441472	0.0207819447992376	0.0260583313334408	0.014824680347262	22.26214878275	0.0207135401536667	1.46408086909443	0.461289177868443	0.534906269134933	0.419163610899706	0.445771717019023	0.518609530619738	0.404092131571568	0.443883541006658	0.516605712055819	0.402241138710497	0.0050368362374519	0.00500132991312379	0.00499256512694939
189	0.454198798779319	0.23	0.0149419494040555	0.0106376882106469	0.0192462105974641	0.368180198448161	0.426481765093036	0.33925448488736	0.513709045298713	15.64	9.98	25.19	0.0210300800148162	0.026437220565395	0.0318443611159738	0.0208172838265645	0.0261697113709306	0.0315221389152966	0.0206906131898411	0.0259779606343432	0.0313113545323002	0.0149419494040555	20.0459234119699	-0.00279692666622073	1.3679805154003	0.461289177868443	0.534906269134933	0.419163610899706	0.445771717019023	0.518609530619738	0.404092131571568	0.443883541006658	0.516605712055819	0.402241138710497	0.0050368362374519	0.00500132991312379	0.00499256512694939
189	0.454198798779319	0.23	0.0151463310349426	0.0108084544306444	0.0194842076392409	0.274408782971579	0.385478293705444	0.28761216839005	0.483344419020838	15.51	9.67	25.44	0.0179717482330229	0.0240870157982133	0.0302022833634036	0.017794365014297	0.0238492741864129	0.0299041833585288	0.0175921309011368	0.0236053556368391	0.029602639033748	0.0151463310349426	19.5266506522841	-0.0098285066635101	1.35739280656057	0.461289177868443	0.534906269134933	0.419163610899706	0.445771717019023	0.518609530619738	0.404092131571568	0.443883541006658	0.516605712055819	0.402241138710497	0.0050368362374519	0.00500132991312379	0.00499256512694939
189	0.454198798779319	0.23	0.0151738912194463	0.0108548973022933	0.0194928851365993	0.312740832294336	0.478614859990593	0.367840406253224	0.589389313727962	17.45	11.26	28.36	0.0204972311138858	0.0266699341154321	0.0328426371169784	0.020225737178835	0.0263166802871314	0.0324076233954279	0.0201082687189557	0.0261319501740919	0.0321844942006275	0.0151738912194463	22.1156941124495	0.0208868307330902	1.45040294371394	0.461289177868443	0.534906269134933	0.419163610899706	0.445771717019023	0.518609530619738	0.404092131571568	0.443883541006658	0.516605712055819	0.402241138710497	0.0050368362374519	0.00500132991312379	0.00499256512694939
189	0.454198798779319	0.23	0.0153683756134693	0.0110379015503934	0.0196988496765451	0.295012862220227	0.423439217760295	0.321240214205137	0.525638221315453	15.43	9.97	23.3	0.0201700471376301	0.026586923443814	0.0330037997499979	0.0199740138036458	0.0263285242835387	0.0326830347634315	0.0200038486975836	0.0263718663318663	0.0327252152439363	0.0153683756134693	20.3452686748046	-0.0168433946757963	1.36701975930421	0.461289177868443	0.534906269134933	0.419163610899706	0.445771717019023	0.518609530619738	0.404092131571568	0.443883541006658	0.516605712055819	0.402241138710497	0.0050368362374519	0.00500132991312379	0.00499256512694939
189	0.454198798779319	0.23	0.0156134812785281	0.0111995254318778	0.0200274371251783	0.30928153910055	0.489786068801697	0.375507334281954	0.60406480332144	16.45	11.03	26.54	0.0221657690336945	0.0289115122018572	0.03565725537002	0.0219087021666594	0.0285762117729987	0.035243721379338	0.0218741998323264	0.0285153460369221	0.0351951436850141	0.0156134812785281	21.7862553091884	-0.0179358659360637	1.40208008955886	0.461289177868443	0.534906269134933	0.419163610899706	0.445771717019023	0.518609530619738	0.404092131571568	0.443883541006658	0.516605712055819	0.402241138710497	0.0050368362374519	0.00500132991312379	0.00499256512694939
189	0.454198798779319	0.23	0.0157173045544912	0.0111952567623798	0.0202393523466026	0.314510694066877	0.41522016399833	0.319512540904407	0.510927787092254	14.92	8.6	26.93	0.0207301041968767	0.0269396538864021	0.0331492035759275	0.0205503442126883	0.0267060481258778	0.0328617520390673	0.0199256182300561	0.0258993346064113	0.0318722818752266	0.0157173045544912	20.238762133671	0.0496917568247195	1.41756773230942	0.461289177868443	0.534906269134933	0.419163610899706	0.445771717019023	0.518609530619738	0.404092131571568	0.443883541006658	0.516605712055819	0.402241138710497	0.0050368362374519	0.00500132991312379	0.00499256512694939
189	0.454198798779319	0.23	0.0160439105333501	0.0114375543897673	0.0206502666769328	0.261230870215542	0.396727474120197	0.292562943779536	0.500892004460858	15.96	10.79	26.54	0.0177758707771779	0.0241048173176404	0.0304337638581029	0.0175850742828227	0.0238460893656358	0.0301071044484489	0.0175184732440976	0.0237442138628277	0.0299870777009036	0.0160439105333501	20.9311583190017	0.0535782081754756	1.46811647962248	0.461289177868443	0.534906269134933	0.419163610899706	0.445771717019023	0.518609530619738	0.404092131571568	0.443883541006658	0.516605712055819	0.402241138710497	0.0050368362374519	0.00500132991312379	0.00499256512694939
189	0.454198798779319	0.23	0.0162058460853147	0.011516596111155	0.0208950960594744	0.312650735867279	0.450390966030324	0.346127023997906	0.554654908062741	16.4	9.46	28.67	0.020484031465954	0.026654442099275	0.0328248527325961	0.0202480205974072	0.0263473376095688	0.0324466546217303	0.0197175981902048	0.0256427957835568	0.0316083311589361	0.0162058460853147	21.1808514523612	0.0353876277016123	1.43524935097627	0.461289177868443	0.534906269134933	0.419163610899706	0.445771717019023	0.518609530619738	0.404092131571568	0.443883541006658	0.516605712055819	0.402241138710497	0.0050368362374519	0.00500132991312379	0.00499256512694939
189	0.454198798779319	0.23	0.0162241697238931	0.0115874605058886	0.0208608789418977	0.337454482441692	0.462582295802863	0.361383643673338	0.563780947932388	16.31	10.53	24.74	0.0215088109656153	0.0275319465356262	0.0335550821056371	0.0212646139706998	0.0272193667924259	0.0331741196141521	0.0212776137068507	0.0272433360919557	0.0332152819399375	0.0162241697238931	20.3409265135558	0.0596405436357307	1.46190179037464	0.461289177868443	0.534906269134933	0.419163610899706	0.445771717019023	0.518609530619738	0.404092131571568	0.443883541006658	0.516605712055819	0.402241138710497	0.0050368362374519	0.00500132991312379	0.00499256512694939
189	0.454198798779319	0.23	0.0162746441701443	0.0116668199875147	0.0208824683527739	0.30826963149742	0.455156205071839	0.348705392969785	0.561607017173892	17.35	11.72	28.49	0.0195355528424959	0.0254992560339934	0.0314629592254908	0.0192797146449843	0.0251653169970886	0.031050919349193	0.0192399490692441	0.0250954353434369	0.0309815288771954	0.0162746441701443	21.6485172608424	-0.0139922354285059	1.42560459023873	0.461289177868443	0.534906269134933	0.419163610899706	0.445771717019023	0.518609530619738	0.404092131571568	0.443883541006658	0.516605712055819	0.402241138710497	0.0050368362374519	0.00500132991312379	0.00499256512694939
189	0.454198798779319	0.23	0.0163733655439997	0.0116563352119822	0.0210903958760172	0.318470668896529	0.464566114675833	0.358459967166144	0.570672262185522	15.1	10.96	22.98	0.0229897349099361	0.0297948245349979	0.0365999141600597	0.0227817938341973	0.0295253317422569	0.0362688696503164	0.0230182245189756	0.0298681246137836	0.0366468689557641	0.0163733655439997	19.7448407039775	0.00813580063249638	1.37799585705681	0.461289177868443	0.534906269134933	0.419163610899706	0.445771717019023	0.518609530619738	0.404092131571568	0.443883541006658	0.516605712055819	0.402241138710497	0.0050368362374519	0.00500132991312379	0.00499256512694939
189	0.454198798779319	0.23	0.0164423739375713	0.0116994545025563	0.0211852933725863	0.324491399043835	0.488687307200696	0.378601744344992	0.5987728700564	15.13	9.14	24.77	0.0242236018119199	0.0312670686730438	0.0383105355341677	0.0240026447651693	0.0309818642179761	0.037961083670783	0.0236565548398083	0.0305613230917253	0.0374422558668243	0.0164423739375713	20.4647374931091	0.0407974522503045	1.41592823854721	0.461289177868443	0.534906269134933	0.419163610899706	0.445771717019023	0.518609530619738	0.404092131571568	0.443883541006658	0.516605712055819	0.402241138710497	0.0050368362374519	0.00500132991312379	0.00499256512694939
189	0.454198798779319	0.23	0.0165377283349175	0.0118204973308495	0.0212549593389856	0.315570115269941	0.464738301761214	0.35787945668116	0.571597146841267	15.05	9.56	23.74	0.0230179122422359	0.0298908060964107	0.0367636999505854	0.022811823132973	0.0296231810599291	0.0364345389868852	0.0226996648923115	0.0294742338403611	0.0362840308896923	0.0165377283349175	19.8326032960776	0.00787422119927238	1.37474840672392	0.461289177868443	0.534906269134933	0.419163610899706	0.445771717019023	0.518609530619738	0.404092131571568	0.443883541006658	0.516605712055819	0.402241138710497	0.0050368362374519	0.00500132991312379	0.00499256512694939
189	0.454198798779319	0.23	0.0166051425059412	0.0118279478365235	0.0213823371753589	0.344044697022614	0.517647220627421	0.40605111541233	0.629243325842512	17.59	11	26.06	0.0224509185525135	0.0286211640557614	0.0347914095590093	0.0221487150433497	0.0282359051544932	0.0343230952656367	0.0221374627350305	0.028230750511457	0.0342967406818203	0.0166051425059412	21.8258983692779	-0.046120459981971	1.38411628996032	0.461289177868443	0.534906269134933	0.419163610899706	0.445771717019023	0.518609530619738	0.404092131571568	0.443883541006658	0.516605712055819	0.402241138710497	0.0050368362374519	0.00500132991312379	0.00499256512694939
189	0.454198798779319	0.23	0.0168690047656582	0.0120731980653727	0.0216648114659436	0.365321990898913	0.503289338207336	0.399717422468783	0.606861253945889	16.82	11.45	24.1	0.0230800542561528	0.0290603926159255	0.0350407309756981	0.0227975554796171	0.0287046947796668	0.0346118340797164	0.0230424120698546	0.0290166139648379	0.034947142226963	0.0168690047656582	20.4661527836427	0.0847109442228619	1.48930672813835	0.461289177868443	0.534906269134933	0.419163610899706	0.445771717019023	0.518609530619738	0.404092131571568	0.443883541006658	0.516605712055819	0.402241138710497	0.0050368362374519	0.00500132991312379	0.00499256512694939
189	0.454198798779319	0.23	0.0172879612311133	0.0123788150769403	0.0221971073852864	0.272395263951408	0.463903160721779	0.345527947166086	0.582278374277472	16.44	10.76	25.66	0.0203974133531812	0.0273854100737647	0.0343734067943482	0.0201608930420327	0.027067859725619	0.0339748264092052	0.02014010324253	0.0270171347610087	0.0338646217079954	0.0172879612311133	20.6940388275499	0.0100429349319021	1.41796232600336	0.461289177868443	0.534906269134933	0.419163610899706	0.445771717019023	0.518609530619738	0.404092131571568	0.443883541006658	0.516605712055819	0.402241138710497	0.0050368362374519	0.00500132991312379	0.00499256512694939
189	0.454198798779319	0.23	0.0173087330538577	0.0123108833588441	0.0223065827488713	0.303935915313205	0.471732287133424	0.36027340958984	0.583191164677007	16.67	10.72	23.78	0.0209927452060267	0.0274873344677932	0.0339819237295598	0.0207413229123422	0.0271581288964713	0.0335749348806004	0.020878982877218	0.0273233907634197	0.0337888663826273	0.0173087330538577	20.2127827224283	-0.0524933957989066	1.34295170164779	0.461289177868443	0.534906269134933	0.419163610899706	0.445771717019023	0.518609530619738	0.404092131571568	0.443883541006658	0.516605712055819	0.402241138710497	0.0050368362374519	0.00500132991312379	0.00499256512694939
189	0.454198798779319	0.23	0.0173383385093759	0.0123515216479352	0.0223251553708166	0.298504536185243	0.445457432097977	0.338839897288176	0.552074966907778	16.33	9.82	25.99	0.0201355245328861	0.0264712600970271	0.0328069956611681	0.0199059836091046	0.02616949306402	0.0324330025189353	0.0196767283237416	0.0258672938057875	0.0320461588625669	0.0173383385093759	20.7687503727389	0.00315866738914241	1.39842661988069	0.461289177868443	0.534906269134933	0.419163610899706	0.445771717019023	0.518609530619738	0.404092131571568	0.443883541006658	0.516605712055819	0.402241138710497	0.0050368362374519	0.00500132991312379	0.00499256512694939
189	0.454198798779319	0.23	0.0173558202508529	0.0123629442063513	0.0223486962953546	0.265708940350925	0.393240898578904	0.291176289173866	0.495305507983942	15.58	9.7	22.74	0.0181155582783282	0.0244655168724077	0.0308154754664872	0.0179343004628425	0.024220723635849	0.0305071468088554	0.0179514323996102	0.0242149357520931	0.0305476093387696	0.0173558202508529	18.7692530490688	-0.0252836330997325	1.33637270844176	0.461289177868443	0.534906269134933	0.419163610899706	0.445771717019023	0.518609530619738	0.404092131571568	0.443883541006658	0.516605712055819	0.402241138710497	0.0050368362374519	0.00500132991312379	0.00499256512694939
189	0.454198798779319	0.23	0.0175110946900246	0.0125629591666993	0.0224592302133498	0.298847957731477	0.418052843682626	0.318076419602436	0.518029267762816	16.15	10.48	25.65	0.0191147996268957	0.0251228819490464	0.0311309642711971	0.0189032902905737	0.0248448918999087	0.0307864935092436	0.0188478141475855	0.0247570987893448	0.0306645100811295	0.0175110946900246	20.0327954465954	-0.0582328279393139	1.33255643219255	0.461289177868443	0.534906269134933	0.419163610899706	0.445771717019023	0.518609530619738	0.404092131571568	0.443883541006658	0.516605712055819	0.402241138710497	0.0050368362374519	0.00500132991312379	0.00499256512694939
189	0.454198798779319	0.23	0.0175722724225675	0.0125368022526581	0.022607742592477	0.305098238419434	0.486834947707538	0.372122891501853	0.601547003913222	15.15	9.71	22.99	0.0237823139504477	0.0311135429527124	0.0384447719549771	0.0235645258249377	0.030828618608859	0.0380927113927804	0.0235634086811051	0.0307961228382337	0.0380633797705374	0.0175722724225675	19.7865901924948	-0.071918682099875	1.31214889055308	0.461289177868443	0.534906269134933	0.419163610899706	0.445771717019023	0.518609530619738	0.404092131571568	0.443883541006658	0.516605712055819	0.402241138710497	0.0050368362374519	0.00500132991312379	0.00499256512694939
189	0.454198798779319	0.23	0.0176239674296019	0.0125212011936098	0.0227267336655941	0.250316270132267	0.40156708538604	0.293065002989531	0.51006916778255	14.93	9.95	24.72	0.0190055505834907	0.0260420161947551	0.0330784818060196	0.0188404646833035	0.0258158101889194	0.0327911556945353	0.0187532770358018	0.0256931971192637	0.0326224740084466	0.0176239674296019	19.3010143307234	-0.0170089587917586	1.34856043395594	0.461289177868443	0.534906269134933	0.419163610899706	0.445771717019023	0.518609530619738	0.404092131571568	0.443883541006658	0.516605712055819	0.402241138710497	0.0050368362374519	0.00500132991312379	0.00499256512694939
189	0.454198798779319	0.23	0.0177013135781284	0.0126711297339699	0.0227314974222869	0.275711517820224	0.427692862843808	0.3194633261122	0.535922399575417	15.39	8.91	24.78	0.0201141354584865	0.0269285125230521	0.0337428895876178	0.0199203988646489	0.0266691407840034	0.0334178827033578	0.0195851226734844	0.0262338822200409	0.0328247894138704	0.0177013135781284	19.512039487044	0.0193586796430305	1.39376844481958	0.461289177868443	0.534906269134933	0.419163610899706	0.445771717019023	0.518609530619738	0.404092131571568	0.443883541006658	0.516605712055819	0.402241138710497	0.0050368362374519	0.00500132991312379	0.00499256512694939
189	0.454198798779319	0.23	0.0178920080387303	0.0128487198982202	0.0229352961792404	0.275456733325221	0.394710174896574	0.294763293077461	0.494657056715686	16.13	10.53	24.39	0.0177332233956159	0.023746117214548	0.0297590110334801	0.0175375851694573	0.0234841429447626	0.0294307007200679	0.0175828513247417	0.0235256158275061	0.0294631276502336	0.0178920080387303	19.0447760070903	0.0739777230817428	1.44993447994893	0.461289177868443	0.534906269134933	0.419163610899706	0.445771717019023	0.518609530619738	0.404092131571568	0.443883541006658	0.516605712055819	0.402241138710497	0.0050368362374519	0.00500132991312379	0.00499256512694939
189	0.454198798779319	0.23	0.0179943350280764	0.0127979429368841	0.0231907271192687	0.307905969119749	0.481396490480836	0.368712588026729	0.594080392934943	15.29	9.26	26.82	0.0233538163121938	0.0304910805247832	0.0376283447373726	0.0231332762960436	0.0302031402883148	0.0372730042805859	0.0226459463863462	0.0295572977381272	0.0364845590463009	0.0179943350280764	19.7993013918848	-0.0233631840969729	1.357286686428	0.461289177868443	0.534906269134933	0.419163610899706	0.445771717019023	0.518609530619738	0.404092131571568	0.443883541006658	0.516605712055819	0.402241138710497	0.0050368362374519	0.00500132991312379	0.00499256512694939
189	0.454198798779319	0.23	0.0180012090698441	0.0128972427168788	0.0231051754228095	0.310979615339762	0.458994906942229	0.35232463495454	0.565665178929919	14.79	9.58	23.44	0.0230563206517437	0.0300368827554246	0.0370174448591056	0.0228628609333558	0.029784850917089	0.0367068409008222	0.0227888409836636	0.0296662783459398	0.0366023048960006	0.0180012090698441	19.7316217902815	-0.00237996606838029	1.36628864493068	0.461289177868443	0.534906269134933	0.419163610899706	0.445771717019023	0.518609530619738	0.404092131571568	0.443883541006658	0.516605712055819	0.402241138710497	0.0050368362374519	0.00500132991312379	0.00499256512694939
189	0.454198798779319	0.23	0.0180858036092064	0.0129893391411169	0.023182268077296	0.305937520699228	0.465377190703281	0.355937850175937	0.574816531230625	15.72	10.06	24.09	0.0219486428144549	0.0286971383562942	0.0354456338981335	0.0217229870738383	0.0284021007968374	0.0350812145198364	0.0217009362364558	0.0283660093015976	0.0350195485506938	0.0180858036092064	19.7461828668198	0.0241059736271736	1.40636962107549	0.461289177868443	0.534906269134933	0.419163610899706	0.445771717019023	0.518609530619738	0.404092131571568	0.443883541006658	0.516605712055819	0.402241138710497	0.0050368362374519	0.00500132991312379	0.00499256512694939
189	0.454198798779319	0.23	0.0181060450164295	0.0129059816502644	0.0233061083825946	0.280028047972033	0.453552401312024	0.340006894105966	0.567097908518081	17.06	11.71	23.96	0.019368066529762	0.0258360440203511	0.0323040215109402	0.0191234986085984	0.0255098024945158	0.0318961063804332	0.0193744876948504	0.0258266005390958	0.0323245999516077	0.0181060450164295	20.1713295052218	-0.0148933180435137	1.38761723689259	0.461289177868443	0.534906269134933	0.419163610899706	0.445771717019023	0.518609530619738	0.404092131571568	0.443883541006658	0.516605712055819	0.402241138710497	0.0050368362374519	0.00500132991312379	0.00499256512694939
189	0.454198798779319	0.23	0.0182085411989537	0.0130724636354665	0.0233446187624409	0.317147188944579	0.517713746024015	0.399107304723501	0.636320187324529	15.08	9.62	24.82	0.0256332378896856	0.0332509063440662	0.0408685747984469	0.0254025635471524	0.0329516803550375	0.0405007971629226	0.0251869917625834	0.0326390736852882	0.0401264405823794	0.0182085411989537	19.6959869007892	0.00879635428966029	1.38376627715257	0.461289177868443	0.534906269134933	0.419163610899706	0.445771717019023	0.518609530619738	0.404092131571568	0.443883541006658	0.516605712055819	0.402241138710497	0.0050368362374519	0.00500132991312379	0.00499256512694939
189	0.454198798779319	0.23	0.0183131800652465	0.013128716569947	0.0234976435605459	0.26116873638876	0.41541200707942	0.306324116225059	0.524499897933781	15.6	10.04	22.72	0.0190284431628426	0.0258048366001504	0.0325812300374581	0.0188371336927088	0.0255453981597789	0.032253662626849	0.0188824246367006	0.0256494891228798	0.0323625538907864	0.0183131800652465	18.8330896503814	0.0922566990875642	1.45256523293326	0.461289177868443	0.534906269134933	0.419163610899706	0.445771717019023	0.518609530619738	0.404092131571568	0.443883541006658	0.516605712055819	0.402241138710497	0.0050368362374519	0.00500132991312379	0.00499256512694939
189	0.454198798779319	0.23	0.0183132708383797	0.0131178387066689	0.0235087029700904	0.304797192927232	0.49452116919082	0.377915242176983	0.611127096204657	16.99	13.11	26.64	0.0216098588631369	0.0282775910531875	0.0349453232432382	0.0213393311122726	0.0279235918366295	0.0345078525609865	0.0216114513263332	0.0282957291883952	0.0349332277600915	0.0183132708383797	21.8450374410386	0.0302097221975011	1.47226568461012	0.461289177868443	0.534906269134933	0.419163610899706	0.445771717019023	0.518609530619738	0.404092131571568	0.443883541006658	0.516605712055819	0.402241138710497	0.0050368362374519	0.00500132991312379	0.00499256512694939
189	0.454198798779319	0.23	0.0183921822523494	0.0131680010554786	0.0236163634492202	0.289661385869642	0.485346163833418	0.366680664082351	0.604011663584485	16.8	10.51	23.83	0.0212043447438398	0.028066512325593	0.0349286799073462	0.0209457233695684	0.0277241956883029	0.0345026680070375	0.0210309439916917	0.0278333060891952	0.0346357885225192	0.0183921822523494	19.9901925493933	0.0254488213137882	1.41525034493577	0.461289177868443	0.534906269134933	0.419163610899706	0.445771717019023	0.518609530619738	0.404092131571568	0.443883541006658	0.516605712055819	0.402241138710497	0.0050368362374519	0.00500132991312379	0.00499256512694939
189	0.454198798779319	0.23	0.0183932996624724	0.0131511755192807	0.0236354238056642	0.267071897351546	0.411013576515418	0.304707468027619	0.517319685003216	16.83	11.04	23.5	0.0175916211495047	0.0237289724868405	0.0298663238241762	0.0173762294214072	0.0234384350573175	0.0295006406932278	0.0175387493079829	0.0236648969763863	0.0297849837628279	0.0183932996624724	19.3993200399393	0.0371679223415279	1.42954484788721	0.461289177868443	0.534906269134933	0.419163610899706	0.445771717019023	0.518609530619738	0.404092131571568	0.443883541006658	0.516605712055819	0.402241138710497	0.0050368362374519	0.00500132991312379	0.00499256512694939
189	0.454198798779319	0.23	0.0184629158050856	0.0131612252959306	0.0237646063142405	0.287627128169193	0.485830346371031	0.366456588973128	0.605204103768935	14.72	9.66	24	0.0240880453882094	0.0319347605869165	0.0397814757856237	0.0238894517008003	0.0316714747221121	0.0394534977434239	0.0237610269603257	0.0315046290956379	0.0392352663510792	0.0184629158050856	18.8867717219933	-0.0929505585459814	1.27780476934819	0.461289177868443	0.534906269134933	0.419163610899706	0.445771717019023	0.518609530619738	0.404092131571568	0.443883541006658	0.516605712055819	0.402241138710497	0.0050368362374519	0.00500132991312379	0.00499256512694939
189	0.454198798779319	0.23	0.0184935762718198	0.0131461776062004	0.0238409749374391	0.298757556913123	0.471243301961851	0.358522180912654	0.583964423011048	15.04	9.66	25.52	0.0230738545758292	0.0303283869121347	0.0375829192484402	0.0228677353233161	0.0300574627620447	0.0372471902007733	0.0226111773944516	0.0297044528482868	0.036813493093421	0.0184935762718198	19.6725317842896	0.00497303799749414	1.36932960172501	0.461289177868443	0.534906269134933	0.419163610899706	0.445771717019023	0.518609530619738	0.404092131571568	0.443883541006658	0.516605712055819	0.402241138710497	0.0050368362374519	0.00500132991312379	0.00499256512694939
189	0.454198798779319	0.23	0.0185583334050714	0.0132151619872109	0.0239015048229319	0.302331851325953	0.454241721998026	0.346507177587089	0.561976266408963	17.14	10.79	24.17	0.0196447498424283	0.0257526122800221	0.031860474717616	0.0193940438261403	0.0254239578107354	0.0314538717953305	0.0194970952075087	0.0255556150969315	0.0315828990387448	0.0185583334050714	19.6237553810338	0.0424147982927217	1.43550359986995	0.461289177868443	0.534906269134933	0.419163610899706	0.445771717019023	0.518609530619738	0.404092131571568	0.443883541006658	0.516605712055819	0.402241138710497	0.0050368362374519	0.00500132991312379	0.00499256512694939
189	0.454198798779319	0.23	0.0185870509279603	0.0133066990797997	0.023867402776121	0.366594835366802	0.545409635788934	0.433477214890559	0.657342056687309	17.78	10.19	25.96	0.0237241668285516	0.0298502176005331	0.0359762683725147	0.0233982007316382	0.0294400805873525	0.0354819604430668	0.0232296714730791	0.0292361102384622	0.0352492756349983	0.0185870509279603	20.4162863123721	0.0388525498771575	1.4343047686478	0.461289177868443	0.534906269134933	0.419163610899706	0.445771717019023	0.518609530619738	0.404092131571568	0.443883541006658	0.516605712055819	0.402241138710497	0.0050368362374519	0.00500132991312379	0.00499256512694939
189	0.454198798779319	0.23	0.0187275020810162	0.0133478703564859	0.0241071338055465	0.337616866166092	0.50786496824649	0.396800207849591	0.618929728643388	16.91	10.86	23.64	0.0227931080336368	0.0291729209278278	0.0355527338220188	0.0225107275559249	0.0288115018824	0.0351122762088751	0.022685649930833	0.0290390248344522	0.0353594303083739	0.0187275020810162	19.8038688032746	-0.0297928892462191	1.3584582497802	0.461289177868443	0.534906269134933	0.419163610899706	0.445771717019023	0.518609530619738	0.404092131571568	0.443883541006658	0.516605712055819	0.402241138710497	0.0050368362374519	0.00500132991312379	0.00499256512694939
189	0.454198798779319	0.23	0.0187516558802357	0.0133248186028584	0.0241784931576129	0.293278115412499	0.458219416029645	0.347163067343849	0.569275764715441	15.06	11.42	26.07	0.0223188378453667	0.0294585622895047	0.0365982867336426	0.0221186915638963	0.0291943898563091	0.0362700881487218	0.0222038602554144	0.0292757019735293	0.0363612184806528	0.0187516558802357	19.8423544249807	-0.081497683986153	1.31394779368794	0.461289177868443	0.534906269134933	0.419163610899706	0.445771717019023	0.518609530619738	0.404092131571568	0.443883541006658	0.516605712055819	0.402241138710497	0.0050368362374519	0.00500132991312379	0.00499256512694939
189	0.454198798779319	0.23	0.018772739795279	0.0134704776233593	0.0240750019671987	0.32192376614135	0.457415675632239	0.353768076448008	0.561063274816471	13.86	9.24	21.96	0.0246540101252868	0.0318771857871678	0.0391003614490488	0.0244997262690121	0.0316776995727372	0.0388556728764622	0.0245069480752889	0.0316507883559264	0.0387775489898671	0.018772739795279	18.0046980744055	-0.0360744210328776	1.30001960519633	0.461289177868443	0.534906269134933	0.419163610899706	0.445771717019023	0.518609530619738	0.404092131571568	0.443883541006658	0.516605712055819	0.402241138710497	0.0050368362374519	0.00500132991312379	0.00499256512694939
189	0.454198798779319	0.23	0.0188047944225378	0.0134738348033794	0.0241357540416961	0.29587348040553	0.470513107890195	0.357187118616899	0.583839097163491	16.74	10.68	26.19	0.0207186117060282	0.0272920771127504	0.0338655425194725	0.0204677444703759	0.026961616363853	0.0334554882573302	0.0203983289527961	0.0268759525383611	0.0333216554384992	0.0188047944225378	19.5779352912633	-0.0463196336574059	1.34673448691679	0.461289177868443	0.534906269134933	0.419163610899706	0.445771717019023	0.518609530619738	0.404092131571568	0.443883541006658	0.516605712055819	0.402241138710497	0.0050368362374519	0.00500132991312379	0.00499256512694939
189	0.454198798779319	0.23	0.018877598848213	0.013410581505575	0.0243446161908511	0.224151475006238	0.383537345466379	0.272130779265086	0.494943911667671	15.9	10.97	23.42	0.0165993515170276	0.0233948957721625	0.0301904400272974	0.016423161904359	0.0231465765760607	0.0298699912477625	0.0165670689551182	0.0233183723209682	0.0301171908900855	0.018877598848213	19.1968352777279	0.0389154474680298	1.42560469878057	0.461289177868443	0.534906269134933	0.419163610899706	0.445771717019023	0.518609530619738	0.404092131571568	0.443883541006658	0.516605712055819	0.402241138710497	0.0050368362374519	0.00500132991312379	0.00499256512694939
189	0.454198798779319	0.23	0.0189442684969633	0.0135671249543813	0.0243214120395454	0.312641601610104	0.493281538283183	0.379086151051078	0.607476925515288	16.84	10.37	24.65	0.0218719694615302	0.0284606512565865	0.0350493330516429	0.0216037738050453	0.0281116647119055	0.0346195556187658	0.021595387836073	0.0280846115729264	0.034614527082579	0.0189442684969633	19.9155629831594	0.0278836100736754	1.4269905003086	0.461289177868443	0.534906269134933	0.419163610899706	0.445771717019023	0.518609530619738	0.404092131571568	0.443883541006658	0.516605712055819	0.402241138710497	0.0050368362374519	0.00500132991312379	0.00499256512694939
189	0.454198798779319	0.23	0.019014959687741	0.0135586332147003	0.0244712861607816	0.265050522799921	0.485062237088629	0.358952872641571	0.611171601535686	15.72	10.9	24.63	0.0221363800217915	0.0299134589323542	0.0376905378429169	0.0219088501941253	0.0296059920317553	0.0373031338693853	0.0219760259927702	0.0297473487748682	0.0374458206965839	0.019014959687741	20.067821243378	-0.0221376555552832	1.38317396575792	0.461289177868443	0.534906269134933	0.419163610899706	0.445771717019023	0.518609530619738	0.404092131571568	0.443883541006658	0.516605712055819	0.402241138710497	0.0050368362374519	0.00500132991312379	0.00499256512694939
189	0.454198798779319	0.23	0.0190312225901218	0.013641868215471	0.0244205769647727	0.327585692555872	0.519534569851673	0.403321246081608	0.635747893621738	13.98	9	22.89	0.0278573349373334	0.0358841709046814	0.0439110068720294	0.0276743264430068	0.0356484301885578	0.0436225339341088	0.0274670774500215	0.0353978298840772	0.0433036731293373	0.0190312225901218	18.7473203854543	0.0641937132451116	1.41376508123695	0.461289177868443	0.534906269134933	0.419163610899706	0.445771717019023	0.518609530619738	0.404092131571568	0.443883541006658	0.516605712055819	0.402241138710497	0.0050368362374519	0.00500132991312379	0.00499256512694939
189	0.454198798779319	0.23	0.0190397353663751	0.0135537928554432	0.0245256778773069	0.248123999982101	0.427164473783694	0.311067924324885	0.543261023242503	15.27	9.99	23.77	0.0197330613416068	0.027097820459705	0.0344625795778032	0.0195476785600698	0.0268432492483026	0.0341388199365354	0.0195411055761221	0.026855327518093	0.0341359318933262	0.0190397353663751	18.9824782383592	0.0430619351553573	1.4087647212053	0.461289177868443	0.534906269134933	0.419163610899706	0.445771717019023	0.518609530619738	0.404092131571568	0.443883541006658	0.516605712055819	0.402241138710497	0.0050368362374519	0.00500132991312379	0.00499256512694939
189	0.454198798779319	0.23	0.0190985004960015	0.013594821765129	0.0246021792268741	0.305923998830021	0.493375452959684	0.377348272144449	0.609402633774919	15.32	10.86	22.77	0.0238535020048464	0.0311879852779894	0.0385224685511324	0.0236267471656103	0.0308915077802044	0.0381562683947985	0.0238832220277654	0.0312250259494356	0.038557711612043	0.0190985004960015	19.1204447345442	0.0402307400180942	1.41987609991372	0.461289177868443	0.534906269134933	0.419163610899706	0.445771717019023	0.518609530619738	0.404092131571568	0.443883541006658	0.516605712055819	0.402241138710497	0.0050368362374519	0.00500132991312379	0.00499256512694939
189	0.454198798779319	0.23	0.0193339357380697	0.0138311187576866	0.0248367527184528	0.327120583959658	0.490913844437497	0.380986578474399	0.600841110400595	15.34	9.15	21.43	0.0240582333971099	0.0309998317910389	0.0379414301849679	0.0238287341222049	0.030704114362382	0.0375794946025591	0.0238478782880666	0.0307403005577023	0.0375949076745371	0.0193339357380697	17.9327859064604	0.00382214140946623	1.33872128502766	0.461289177868443	0.534906269134933	0.419163610899706	0.445771717019023	0.518609530619738	0.404092131571568	0.443883541006658	0.516605712055819	0.402241138710497	0.0050368362374519	0.00500132991312379	0.00499256512694939
189	0.454198798779319	0.23	0.0193699253890121	0.0138106406109452	0.0249292101670789	0.382676640206797	0.567871822187911	0.455262029102089	0.680481615273733	15.83	10.21	23.92	0.0278851409316487	0.0347825752656194	0.0416800095995901	0.0275926876807399	0.0344177832340372	0.0412428787873346	0.027638396869304	0.0344338432311079	0.0412830821876973	0.0193699253890121	18.8270085206799	-0.0740957483602846	1.28561214103863	0.461289177868443	0.534906269134933	0.419163610899706	0.445771717019023	0.518609530619738	0.404092131571568	0.443883541006658	0.516605712055819	0.402241138710497	0.0050368362374519	0.00500132991312379	0.00499256512694939
189	0.454198798779319	0.23	0.0193755746292699	0.0138491699215516	0.0249019793369882	0.305491736526971	0.471184307845066	0.360262930140782	0.58210568554935	17.42	10.64	27.17	0.0201122849941296	0.0263046577688091	0.0324970305434886	0.0198469266326366	0.025957598203613	0.0320682697745893	0.0196813769810087	0.0257725496849756	0.0318099582878947	0.0193755746292699	20.8215457869038	0.0289751914432615	1.44567233541361	0.461289177868443	0.534906269134933	0.419163610899706	0.445771717019023	0.518609530619738	0.404092131571568	0.443883541006658	0.516605712055819	0.402241138710497	0.0050368362374519	0.00500132991312379	0.00499256512694939
189	0.454198798779319	0.23	0.0193854960818109	0.0138771949629505	0.0248937972006712	0.291792162869373	0.452183493555999	0.342195895210341	0.562171091901658	17.56	12.39	25.64	0.0189575899015696	0.0250508826992926	0.0311441754970156	0.0187034370265751	0.0247150407546027	0.0307266444826304	0.0189281963326646	0.0250103399093905	0.0310633528997013	0.0193854960818109	20.2809394416107	-0.0392620792681066	1.3805384483945	0.461289177868443	0.534906269134933	0.419163610899706	0.445771717019023	0.518609530619738	0.404092131571568	0.443883541006658	0.516605712055819	0.402241138710497	0.0050368362374519	0.00500132991312379	0.00499256512694939
189	0.454198798779319	0.23	0.0194145970852434	0.0139180291519006	0.0249111650185862	0.321579172695592	0.454309598129776	0.35128450803031	0.557334688229242	16.2	10.72	23.26	0.0210383063602898	0.0272084429839124	0.0333785796075349	0.0208033556558134	0.0269045856896368	0.0330058157234603	0.0209529951867198	0.0270963300571677	0.0332979192592306	0.0194145970852434	19.1165548075933	0.0300198084156947	1.41055697488495	0.461289177868443	0.534906269134933	0.419163610899706	0.445771717019023	0.518609530619738	0.404092131571568	0.443883541006658	0.516605712055819	0.402241138710497	0.0050368362374519	0.00500132991312379	0.00499256512694939
189	0.454198798779319	0.23	0.0194641848618914	0.0139427881094311	0.0249855816143517	0.265711019201526	0.430503592519176	0.318768147161348	0.542239037877005	16.14	11.49	26.64	0.0191659170490916	0.0258840044622844	0.0326020918754772	0.0189541287955745	0.0255979796357627	0.0322418304759508	0.0189910156280793	0.0256400576566766	0.0322947333257121	0.0194641848618914	20.5989695929274	0.0561406192628192	1.46554518054629	0.461289177868443	0.534906269134933	0.419163610899706	0.445771717019023	0.518609530619738	0.404092131571568	0.443883541006658	0.516605712055819	0.402241138710497	0.0050368362374519	0.00500132991312379	0.00499256512694939
189	0.454198798779319	0.23	0.0194642542087962	0.0138608513109491	0.0250676571066433	0.254235640773992	0.441039868679527	0.323104000856399	0.558975736502655	14.19	9.63	24.7	0.0219963195194327	0.0300251740819364	0.0380540286444401	0.0218408585852373	0.029812968507816	0.0377850784303947	0.0216721474220543	0.0295200798796031	0.0374850205961041	0.0194642542087962	18.800476367675	0.0262196467088436	1.38913102624349	0.461289177868443	0.534906269134933	0.419163610899706	0.445771717019023	0.518609530619738	0.404092131571568	0.443883541006658	0.516605712055819	0.402241138710497	0.0050368362374519	0.00500132991312379	0.00499256512694939
189	0.454198798779319	0.23	0.019645579978941	0.0140969606476285	0.0251941993102535	0.295174718896917	0.460001710552736	0.349021366810249	0.570982054295224	14.79	9.91	21.24	0.0228319312234009	0.0300919325196981	0.0373519338159954	0.0226400847298568	0.029839083486413	0.0370380822429692	0.022848038204077	0.0301129623598134	0.0373590447496408	0.019645579978941	18.0855232226063	0.0564646609415012	1.40288267441379	0.461289177868443	0.534906269134933	0.419163610899706	0.445771717019023	0.518609530619738	0.404092131571568	0.443883541006658	0.516605712055819	0.402241138710497	0.0050368362374519	0.00500132991312379	0.00499256512694939
189	0.454198798779319	0.23	0.019765604331374	0.01410984564865	0.025421363014098	0.291150856659926	0.501122130774597	0.379041457011509	0.623202804537685	15	10.79	23.44	0.024458753248869	0.0323363640505191	0.0402139748521691	0.0242423413384407	0.0320502507621894	0.0398581601859381	0.0244265201177758	0.0322831810233416	0.0401556817330403	0.019765604331374	18.9932433280897	0.0563638222950009	1.43682438911404	0.461289177868443	0.534906269134933	0.419163610899706	0.445771717019023	0.518609530619738	0.404092131571568	0.443883541006658	0.516605712055819	0.402241138710497	0.0050368362374519	0.00500132991312379	0.00499256512694939
189	0.454198798779319	0.23	0.019789676964922	0.0141990356651661	0.0253803182646778	0.29038198482112	0.450049427072717	0.340206232191542	0.559892621953891	14.97	10.7	27.22	0.0220015240977384	0.0291052084823033	0.0362088928668683	0.0218084323737857	0.0288497727744457	0.0358911131751058	0.0216490870531417	0.0286342465534	0.0356464552264245	0.019789676964922	19.018896937578	0.0179455141904473	1.38936377117967	0.461289177868443	0.534906269134933	0.419163610899706	0.445771717019023	0.518609530619738	0.404092131571568	0.443883541006658	0.516605712055819	0.402241138710497	0.0050368362374519	0.00500132991312379	0.00499256512694939
189	0.454198798779319	0.23	0.0199382896221397	0.0142651818517158	0.0256113973925635	0.283873894593898	0.511531299583875	0.384681525296247	0.638381073871502	15.72	11.03	26.19	0.0237265030070582	0.0315503816005577	0.0393742601940573	0.0234827355461054	0.0312262311594847	0.0389697267728639	0.0234752827495084	0.031198864105753	0.0389358492299435	0.0199382896221397	20.7911708131282	0.0169515988240653	1.4341479386632	0.461289177868443	0.534906269134933	0.419163610899706	0.445771717019023	0.518609530619738	0.404092131571568	0.443883541006658	0.516605712055819	0.402241138710497	0.0050368362374519	0.00500132991312379	0.00499256512694939
189	0.454198798779319	0.23	0.019955741560779	0.0143048878480323	0.0256065952735257	0.270930978703606	0.456088608140648	0.339276012027988	0.572901204253307	16.91	11.48	26.84	0.0194907735997658	0.0262014392045151	0.0329121048092643	0.0192493621511237	0.0258769098900426	0.0325044576289616	0.0192521797475436	0.025918471718862	0.0325421294716468	0.019955741560779	20.9527631607194	-0.0699322518946589	1.34833190834758	0.461289177868443	0.534906269134933	0.419163610899706	0.445771717019023	0.518609530619738	0.404092131571568	0.443883541006658	0.516605712055819	0.402241138710497	0.0050368362374519	0.00500132991312379	0.00499256512694939
189	0.454198798779319	0.23	0.0199659644784974	0.0143194101471275	0.0256125188098673	0.336179405922242	0.490585253035039	0.382953662322342	0.598216843747736	15.95	10.25	25.43	0.0232826573239499	0.0298263979650462	0.0363701386061424	0.0230332012919047	0.029506830710199	0.0359804601284933	0.0229289654642348	0.0293702916121502	0.0357733297913427	0.0199659644784974	18.9051859420895	-0.0103112684324385	1.35730716997555	0.461289177868443	0.534906269134933	0.419163610899706	0.445771717019023	0.518609530619738	0.404092131571568	0.443883541006658	0.516605712055819	0.402241138710497	0.0050368362374519	0.00500132991312379	0.00499256512694939
189	0.454198798779319	0.23	0.0200317413451346	0.0142806503541268	0.0257828323361424	0.252438401763416	0.414898474022875	0.303424603667662	0.526372344378088	15.81	10.58	25.45	0.0186131838832069	0.025451402083096	0.0322896202829851	0.018418837500935	0.0251856556127643	0.0319524737245936	0.0183991125784951	0.0251325219901741	0.0319089477451835	0.0200317413451346	19.050968727547	-0.0426389582222084	1.33949515780743	0.461289177868443	0.534906269134933	0.419163610899706	0.445771717019023	0.518609530619738	0.404092131571568	0.443883541006658	0.516605712055819	0.402241138710497	0.0050368362374519	0.00500132991312379	0.00499256512694939
189	0.454198798779319	0.23	0.0202361859565655	0.0144117386111368	0.0260606333019942	0.279776871965154	0.449184118583911	0.336662108690318	0.561706128477503	17.02	10.55	23.76	0.0192212842681343	0.0256455817544192	0.0320698792407041	0.0189798147158507	0.0253234062401348	0.0316669977644189	0.0190629749923578	0.0254329664483429	0.0317901120720325	0.0202361859565655	19.3804175149918	0.0239203860956516	1.41855439545699	0.461289177868443	0.534906269134933	0.419163610899706	0.445771717019023	0.518609530619738	0.404092131571568	0.443883541006658	0.516605712055819	0.402241138710497	0.0050368362374519	0.00500132991312379	0.00499256512694939
189	0.454198798779319	0.23	0.0202968429890011	0.0145075026169847	0.0260861833610174	0.280855269686552	0.481970237678796	0.361557468247293	0.602383007110299	14.98	10.4	24.42	0.0233700039227331	0.0311531287122802	0.0389362535018272	0.0231645028178467	0.0308791877068697	0.0385938725958926	0.0231882124899451	0.0308910988468621	0.038629518719422	0.0202968429890011	19.5146228123314	-0.0246159388225051	1.35985142018454	0.461289177868443	0.534906269134933	0.419163610899706	0.445771717019023	0.518609530619738	0.404092131571568	0.443883541006658	0.516605712055819	0.402241138710497	0.0050368362374519	0.00500132991312379	0.00499256512694939
189	0.454198798779319	0.23	0.0203339898062054	0.014564029179833	0.0261039504325779	0.269680029402358	0.437733708565398	0.325266051489284	0.550201365641513	15.21	10.56	23.22	0.0207123573993925	0.0278740956089811	0.0350358338185696	0.0205202805754984	0.0276156041369456	0.0347109276983928	0.0206453669509505	0.0278064667323049	0.0349279194997623	0.0203339898062054	18.5123437777588	-0.0296138253890055	1.34154033718466	0.461289177868443	0.534906269134933	0.419163610899706	0.445771717019023	0.518609530619738	0.404092131571568	0.443883541006658	0.516605712055819	0.402241138710497	0.0050368362374519	0.00500132991312379	0.00499256512694939
189	0.454198798779319	0.23	0.0203948443127122	0.0145429201328813	0.0262467684925431	0.311839451135669	0.496615491116185	0.381433367547036	0.611797614685334	15.07	9.61	25.79	0.0245013385752555	0.0319000520793556	0.0392987655834557	0.0242809542859346	0.0316131179477687	0.0389452816096028	0.0239523937273882	0.031206468149624	0.0384669015877136	0.0203948443127122	19.2538855593753	0.0298920466155075	1.40366323105287	0.461289177868443	0.534906269134933	0.419163610899706	0.445771717019023	0.518609530619738	0.404092131571568	0.443883541006658	0.516605712055819	0.402241138710497	0.0050368362374519	0.00500132991312379	0.00499256512694939
189	0.454198798779319	0.23	0.0204311305459938	0.0146527929131019	0.0262094681788858	0.255616397331332	0.427256963219531	0.313421217979008	0.541092708460055	15.85	10.04	25.39	0.0191712237729121	0.0261342831325641	0.0330973424922162	0.0189693634619309	0.0258591064102589	0.0327488493585869	0.0188347643699647	0.0256819900017422	0.0325104448726863	0.0204311305459938	19.6776440291205	-1.78251283402156e-05	1.37883009470517	0.461289177868443	0.534906269134933	0.419163610899706	0.445771717019023	0.518609530619738	0.404092131571568	0.443883541006658	0.516605712055819	0.402241138710497	0.0050368362374519	0.00500132991312379	0.00499256512694939
189	0.454198798779319	0.23	0.020457261140143	0.0145511649743109	0.026363357305975	0.281792944792861	0.478253597867845	0.359046124480363	0.597461071255327	16.98	10.89	27.16	0.0205463009860716	0.027367910971566	0.0341895209570605	0.0202895272119983	0.027025885329411	0.0337622434468238	0.0201814481593276	0.0268616581786229	0.0335843759220212	0.020457261140143	20.3892376089503	0.0168294541412982	1.42826275266713	0.461289177868443	0.534906269134933	0.419163610899706	0.445771717019023	0.518609530619738	0.404092131571568	0.443883541006658	0.516605712055819	0.402241138710497	0.0050368362374519	0.00500132991312379	0.00499256512694939
189	0.454198798779319	0.23	0.0205191792824593	0.0147275113801256	0.026310847184793	0.313564502836025	0.505909501058994	0.38904174163886	0.622777260479127	15.72	10.42	25.38	0.0239899810304471	0.0311965479138599	0.0384031147972727	0.0237433384799321	0.0308758141819336	0.0380082898839351	0.0237002004116734	0.0307616005125495	0.0379102296588029	0.0205191792824593	19.8104491396807	-0.0165304720916294	1.36940277411904	0.461289177868443	0.534906269134933	0.419163610899706	0.445771717019023	0.518609530619738	0.404092131571568	0.443883541006658	0.516605712055819	0.402241138710497	0.0050368362374519	0.00500132991312379	0.00499256512694939
189	0.454198798779319	0.23	0.0206504444536042	0.0147311837407581	0.0265697051664503	0.292917669067729	0.480674243405142	0.364074251405209	0.597274235405076	16.16	10.63	23.73	0.0218644321023216	0.0288668295483754	0.0358692269944293	0.0216220594056447	0.0285468335251808	0.0354716076447168	0.0217354547292588	0.028709566017884	0.0356238124132683	0.0206504444536042	19.5543595826367	-0.0130590733600262	1.37711356472386	0.461289177868443	0.534906269134933	0.419163610899706	0.445771717019023	0.518609530619738	0.404092131571568	0.443883541006658	0.516605712055819	0.402241138710497	0.0050368362374519	0.00500132991312379	0.00499256512694939
189	0.454198798779319	0.23	0.0207735561916209	0.0148630075708286	0.0266841048124132	0.234552299914481	0.395998958781038	0.284308154343688	0.507689763218389	15.05	10.19	23.24	0.0182931544526821	0.0254796424422135	0.032666130431745	0.0181295989780082	0.0252518340002668	0.0323740690225254	0.0181912771426095	0.0253387080016566	0.0324889764284832	0.0207735561916209	18.3861562186537	0.0358785289819716	1.39285574053096	0.461289177868443	0.534906269134933	0.419163610899706	0.445771717019023	0.518609530619738	0.404092131571568	0.443883541006658	0.516605712055819	0.402241138710497	0.0050368362374519	0.00500132991312379	0.00499256512694939
189	0.454198798779319	0.23	0.0208461988888562	0.0148942148088141	0.0267981829688984	0.272836032267189	0.473688573640211	0.352950655517509	0.594426491762912	15.58	10.44	21.95	0.021961412272764	0.0294740068958283	0.0369866015188926	0.0217417537669623	0.0291792072611639	0.0366166607553654	0.0219569439144943	0.0294684517534871	0.0369862558124339	0.0208461988888562	19.0870613682036	0.0382097822885415	1.41096639182677	0.461289177868443	0.534906269134933	0.419163610899706	0.445771717019023	0.518609530619738	0.404092131571568	0.443883541006658	0.516605712055819	0.402241138710497	0.0050368362374519	0.00500132991312379	0.00499256512694939
189	0.454198798779319	0.23	0.0208817350717094	0.0149762551101156	0.0267872150333032	0.278421638656049	0.441790811138953	0.330747501303335	0.552834120974571	14.39	10.28	22.34	0.0222270048003932	0.0296893746476085	0.0371517444948239	0.0220601422382329	0.0294664905853103	0.0368728389323876	0.0222083113063605	0.0296767843850017	0.0371506350611528	0.0208817350717094	17.9319647168928	0.00276654087540467	1.35843158263508	0.461289177868443	0.534906269134933	0.419163610899706	0.445771717019023	0.518609530619738	0.404092131571568	0.443883541006658	0.516605712055819	0.402241138710497	0.0050368362374519	0.00500132991312379	0.00499256512694939
189	0.454198798779319	0.23	0.0210011711285393	0.0149369103886037	0.027065431868475	0.294085135392749	0.453431630418998	0.343749241595811	0.563114019242185	15.32	10.03	22.43	0.0217360518720799	0.0286715205347793	0.0356069891974786	0.0215296303119243	0.0283992346552804	0.0352688389986365	0.021598534210417	0.0285718596322148	0.0354645956867991	0.0210011711285393	18.0871766617246	-0.0197831427213536	1.32985602582466	0.461289177868443	0.534906269134933	0.419163610899706	0.445771717019023	0.518609530619738	0.404092131571568	0.443883541006658	0.516605712055819	0.402241138710497	0.0050368362374519	0.00500132991312379	0.00499256512694939
189	0.454198798779319	0.23	0.0213465817017099	0.01530724998565	0.0273859134177699	0.28140040325763	0.456804306395202	0.342832671587518	0.570775941202885	16.12	10.9	26.05	0.0206295845883179	0.0274877042361526	0.0343458238839872	0.0204021270091304	0.0271846304327897	0.0339671338564489	0.0203224075848653	0.0271601485539669	0.0339465228135	0.0213465817017099	19.6343759471969	0.0101943429544121	1.40255995418731	0.461289177868443	0.534906269134933	0.419163610899706	0.445771717019023	0.518609530619738	0.404092131571568	0.443883541006658	0.516605712055819	0.402241138710497	0.0050368362374519	0.00500132991312379	0.00499256512694939
189	0.454198798779319	0.23	0.021388522962145	0.0153353226371163	0.0274417232871736	0.321672623279423	0.502456962853235	0.388537755993069	0.6163761697134	15.84	9.78	24.83	0.0237822359195077	0.0307551836228448	0.037728131326182	0.0235323237650247	0.0304319972653165	0.0373316707656083	0.0233520512026928	0.0302043357042679	0.0370529808576387	0.021388522962145	19.1247176419852	0.0221111584303914	1.39330047685438	0.461289177868443	0.534906269134933	0.419163610899706	0.445771717019023	0.518609530619738	0.404092131571568	0.443883541006658	0.516605712055819	0.402241138710497	0.0050368362374519	0.00500132991312379	0.00499256512694939
189	0.454198798779319	0.23	0.0214113832869116	0.0152894379185662	0.027533328655257	0.254307823456818	0.412587562916862	0.302280955704654	0.52289417012907	13.75	9.74	22.9	0.021215526666884	0.0289573731930364	0.0366992197191888	0.0210880406019704	0.0287833656552279	0.0364786907084854	0.0211007273736275	0.0288153488108291	0.0364967545125736	0.0214113832869116	17.7934057674895	-0.0266194856805677	1.31006842914854	0.461289177868443	0.534906269134933	0.419163610899706	0.445771717019023	0.518609530619738	0.404092131571568	0.443883541006658	0.516605712055819	0.402241138710497	0.0050368362374519	0.00500132991312379	0.00499256512694939
189	0.454198798779319	0.23	0.02141859876202	0.0153581369373199	0.0274790605867201	0.324020504017424	0.509340477761415	0.39447906127623	0.624201894246599	16.66	11.03	27.15	0.0229920896862314	0.0296867517064943	0.0363814137267572	0.0227169027598332	0.029331437941267	0.0359459731227009	0.0226122863915421	0.0292039990422415	0.0357986465619946	0.02141859876202	19.6787772026906	0.0676464165874153	1.46881537344309	0.461289177868443	0.534906269134933	0.419163610899706	0.445771717019023	0.518609530619738	0.404092131571568	0.443883541006658	0.516605712055819	0.402241138710497	0.0050368362374519	0.00500132991312379	0.00499256512694939
189	0.454198798779319	0.23	0.0214239502437981	0.0153829352415064	0.0274649652460898	0.294390946973817	0.476725173752262	0.36149309564732	0.591957251857204	16.02	10.86	24.68	0.0218824511580519	0.0288578549799614	0.0358332588018709	0.0216451103934843	0.0285448578063241	0.035444605219164	0.0217066649541348	0.0286220408859486	0.035557662485075	0.0214239502437981	19.4919468698518	0.0252012807309279	1.41272601581212	0.461289177868443	0.534906269134933	0.419163610899706	0.445771717019023	0.518609530619738	0.404092131571568	0.443883541006658	0.516605712055819	0.402241138710497	0.0050368362374519	0.00500132991312379	0.00499256512694939
189	0.454198798779319	0.23	0.0218069376991802	0.015571242932399	0.0280426324659613	0.250670096061217	0.427742019246132	0.312276411606711	0.543207626885552	16.22	10.46	25.51	0.0186817024051573	0.0255893458895041	0.0324969893738509	0.0184724596023475	0.0253027346192962	0.0321330096362449	0.0184100851784518	0.0252441595376297	0.0320218513382045	0.0218069376991802	19.3329357554069	-0.025583310009436	1.35666695562248	0.461289177868443	0.534906269134933	0.419163610899706	0.445771717019023	0.518609530619738	0.404092131571568	0.443883541006658	0.516605712055819	0.402241138710497	0.0050368362374519	0.00500132991312379	0.00499256512694939
189	0.454198798779319	0.23	0.0226135462864349	0.0161170226898146	0.0291100698830551	0.252152358901272	0.490677105777844	0.358743235431707	0.62261097612398	18.91	12.88	26.87	0.0184872423820561	0.0252862373137838	0.0320852322455115	0.0182038546771818	0.024898629004812	0.0315934033324422	0.018434440957495	0.0251690021649661	0.0319666177816417	0.0226135462864349	21.214625087689	0.0116363891619631	1.46333564647851	0.461289177868443	0.534906269134933	0.419163610899706	0.445771717019023	0.518609530619738	0.404092131571568	0.443883541006658	0.516605712055819	0.402241138710497	0.0050368362374519	0.00500132991312379	0.00499256512694939
189	0.454198798779319	0.23	0.022711909517098	0.0162936667491623	0.0291301522850338	0.244558135714138	0.427363201923822	0.310091817336021	0.544634586511624	15.47	9.83	23.35	0.0194185359654529	0.0267622918210583	0.0341060476766636	0.0192281923465522	0.0264999635237881	0.0337717347010239	0.0192175728381876	0.0264706487817594	0.0337795004983749	0.022711909517098	18.315972334757	-0.0351677891864845	1.32615189886589	0.461289177868443	0.534906269134933	0.419163610899706	0.445771717019023	0.518609530619738	0.404092131571568	0.443883541006658	0.516605712055819	0.402241138710497	0.0050368362374519	0.00500132991312379	0.00499256512694939
189	0.454198798779319	0.23	0.0228389783948084	0.0163798206310549	0.0292981361585619	0.256917824963978	0.466332998371693	0.342509544786891	0.590156451956496	15.89	10.56	23.24	0.0209066345958582	0.0284647646914891	0.0360228947871201	0.0206851638427597	0.0281632282177879	0.0356412925928161	0.0208364826445684	0.0283584700927697	0.0358569674961629	0.0228389783948084	18.3060783563977	0.00910001157230476	1.37935606378967	0.461289177868443	0.534906269134933	0.419163610899706	0.445771717019023	0.518609530619738	0.404092131571568	0.443883541006658	0.516605712055819	0.402241138710497	0.0050368362374519	0.00500132991312379	0.00499256512694939
189	0.454198798779319	0.23	0.0228813047439005	0.0162523419179527	0.0295102675698483	0.267151382268424	0.428964881722857	0.318038301487164	0.53989146195855	15.76	10.02	23.37	0.0195716008466758	0.0263978564942125	0.0332241121417493	0.0193691532502671	0.0261247984730798	0.0328804436958924	0.0193784505348087	0.0261479335762757	0.032933150898026	0.0228813047439005	17.9892713209925	-0.00906268606795925	1.35538865707433	0.461289177868443	0.534906269134933	0.419163610899706	0.445771717019023	0.518609530619738	0.404092131571568	0.443883541006658	0.516605712055819	0.402241138710497	0.0050368362374519	0.00500132991312379	0.00499256512694939
189	0.454198798779319	0.23	0.0230303713831971	0.0164592277737095	0.0296015149926847	0.335335624437595	0.548844016642013	0.428202788408938	0.669485244875088	17.03	10.76	22.47	0.0244350239905794	0.0313193119632979	0.0382035999360163	0.0241276962882208	0.0309253982029167	0.0377231001176125	0.0243896812915149	0.0312135617597962	0.0381563049954367	0.0230303713831971	18.5897495217939	-0.0841112297768875	1.29195629401752	0.461289177868443	0.534906269134933	0.419163610899706	0.445771717019023	0.518609530619738	0.404092131571568	0.443883541006658	0.516605712055819	0.402241138710497	0.0050368362374519	0.00500132991312379	0.00499256512694939
189	0.454198798779319	0.23	0.0231112287114404	0.0164702891904217	0.0297521682324592	0.261738763035972	0.477234100379771	0.352096466215314	0.602371734544228	16.3	10.64	24.91	0.0209656892297303	0.0284170470267475	0.0358684048237646	0.0207279448123216	0.0280948065215192	0.0354616682307167	0.0207625116874058	0.028127526683158	0.0355074333892844	0.0231112287114404	18.9747543715509	0.0138505244123443	1.39830184510195	0.461289177868443	0.534906269134933	0.419163610899706	0.445771717019023	0.518609530619738	0.404092131571568	0.443883541006658	0.516605712055819	0.402241138710497	0.0050368362374519	0.00500132991312379	0.00499256512694939
189	0.454198798779319	0.23	0.0238995922388018	0.0170571631982801	0.0307420212793235	0.259957770730112	0.524989837667754	0.386692694893485	0.663286980442022	16.3	10.59	22.67	0.0230242059372119	0.0312586048224555	0.0394930037076991	0.0227630732160345	0.0309040803467904	0.0390450874775462	0.0229780696050533	0.0311625719517027	0.0394280097511115	0.0238995922388018	18.6038223059468	-0.00763128848681335	1.37067227524319	0.461289177868443	0.534906269134933	0.419163610899706	0.445771717019023	0.518609530619738	0.404092131571568	0.443883541006658	0.516605712055819	0.402241138710497	0.0050368362374519	0.00500132991312379	0.00499256512694939
189	0.454198798779319	0.23	0.0243742566745547	0.0173846141060569	0.0313638992430525	0.32981020169511	0.550567655410146	0.428031847281041	0.673103463539251	15.99	10.41	22.38	0.0259653120076189	0.0333985918216998	0.0408318716357807	0.0256853557587424	0.0330384904494761	0.0403916251402098	0.0259341766254119	0.0333124107451974	0.0407620439369796	0.0243742566745547	17.6909690329358	0.0460983054042227	1.40419952425385	0.461289177868443	0.534906269134933	0.419163610899706	0.445771717019023	0.518609530619738	0.404092131571568	0.443883541006658	0.516605712055819	0.402241138710497	0.0050368362374519	0.00500132991312379	0.00499256512694939
189	0.454198798779319	0.23	0.0253789988587256	0.0180558972162668	0.0327021005011844	0.249192720020258	0.467328086975426	0.340678462282799	0.593977711668053	14.41	9.21	23.14	0.0228575342708817	0.0313549840873686	0.0398524339038556	0.0226846974276196	0.0311178939268128	0.039551090426006	0.0225396311433915	0.0309526601489759	0.0393284322611996	0.0253789988587256	17.4763071598549	0.0316104420161885	1.37118566819601	0.461289177868443	0.534906269134933	0.419163610899706	0.445771717019023	0.518609530619738	0.404092131571568	0.443883541006658	0.516605712055819	0.402241138710497	0.0050368362374519	0.00500132991312379	0.00499256512694939
189	0.454198798779319	0.23	0.0254599332471449	0.0180987276690585	0.0328211388252314	0.315745317374678	0.561019246662305	0.432074500360964	0.689963992963646	16.82	11.11	23.66	0.0249483269993945	0.0323936997138044	0.0398390724282143	0.0246429590716188	0.031997200303049	0.0393514415344792	0.0248813745444738	0.032270204325818	0.039751889196368	0.0254599332471449	18.9807324809921	-0.0352584323855069	1.35854488619662	0.461289177868443	0.534906269134933	0.419163610899706	0.445771717019023	0.518609530619738	0.404092131571568	0.443883541006658	0.516605712055819	0.402241138710497	0.0050368362374519	0.00500132991312379	0.00499256512694939
189	0.454198798779319	0.23	0.0265505454956355	0.0189966822853838	0.0341044087058873	0.254251495535378	0.479672768692499	0.351411667867496	0.607933869517502	13.97	10.19	21.25	0.0242887338159787	0.0331538342714866	0.0420189347269944	0.0241297521230503	0.0329368261417304	0.0417439001604105	0.0243764107598908	0.0332403781872542	0.0422086759823935	0.0265505454956355	16.7997520797696	0.044555271466678	1.37419490186653	0.461289177868443	0.534906269134933	0.419163610899706	0.445771717019023	0.518609530619738	0.404092131571568	0.443883541006658	0.516605712055819	0.402241138710497	0.0050368362374519	0.00500132991312379	0.00499256512694939
189	0.454198798779319	0.24	0.015617138979961	0.011225339770581	0.020008938189341	0.31822808584352	0.464321162058399	0.358211669136977	0.570430654979821	15.99	10.2	23.74	0.0217347816803156	0.0281730606688603	0.0346113396574049	0.0215005875233605	0.0278694934976213	0.0342383994718821	0.0215336832205439	0.0279151433224303	0.0342671087410689	0.015617138979961	19.7334256739997	0.0156244305606828	1.39668912529664	0.461289177868443	0.534906269134933	0.419163610899706	0.445771717019023	0.518609530619738	0.404092131571568	0.443883541006658	0.516605712055819	0.402241138710497	0.0050368362374519	0.00500132991312379	0.00499256512694939
189	0.454198798779319	0.24	0.0157757069364013	0.0113676103105863	0.0201838035622162	0.342782763095084	0.497984906776189	0.390326827668635	0.605642985883743	16.29	10.85	24.37	0.0232537601805756	0.0296675011166554	0.0360812420527352	0.0229904157300522	0.0293315222590728	0.0356726287880935	0.0231065496360013	0.0294501188450253	0.0358488375974364	0.0157757069364013	20.387187136899	0.0430584571718383	1.43993185954429	0.461289177868443	0.534906269134933	0.419163610899706	0.445771717019023	0.518609530619738	0.404092131571568	0.443883541006658	0.516605712055819	0.402241138710497	0.0050368362374519	0.00500132991312379	0.00499256512694939
189	0.454198798779319	0.24	0.0158844931230757	0.0114420207284385	0.0203269655177128	0.283966333975539	0.425207078843334	0.319787994101088	0.53062616358558	14.17	10.13	22.55	0.0218023236871382	0.0289895259922559	0.0361767282973736	0.0216493207913802	0.0287860852266239	0.0359228496618676	0.0217635447212473	0.0289394322636551	0.0361424277855977	0.0158844931230757	19.0835986186675	-0.0240341503455255	1.33126400239005	0.461289177868443	0.534906269134933	0.419163610899706	0.445771717019023	0.518609530619738	0.404092131571568	0.443883541006658	0.516605712055819	0.402241138710497	0.0050368362374519	0.00500132991312379	0.00499256512694939
189	0.454198798779319	0.24	0.0158895735826682	0.0115051311844898	0.0202740159808466	0.282634008504675	0.425789736948828	0.319879281967765	0.53170019192989	16.62	10.36	25.51	0.0186887437836375	0.0248764948157566	0.0310642458478757	0.0184663647339688	0.0245804871578711	0.0306946095817734	0.018398556815436	0.0244690451079024	0.0305608802127205	0.0158895735826682	20.923157863219	0.0206022819687823	1.4306435274567	0.461289177868443	0.534906269134933	0.419163610899706	0.445771717019023	0.518609530619738	0.404092131571568	0.443883541006658	0.516605712055819	0.402241138710497	0.0050368362374519	0.00500132991312379	0.00499256512694939
189	0.454198798779319	0.24	0.0160364197684025	0.01157229025229	0.0205005492845151	0.368722565728896	0.588500868105616	0.468276405796964	0.708725330414268	15.54	10.14	24.5	0.029206647733258	0.036705111196505	0.044203574659752	0.0289166871209876	0.0363407066057011	0.0437647260904145	0.0288535752792152	0.0362825968524817	0.043722423886431	0.0160364197684025	19.8122596417839	-0.0339951988583198	1.34317044242466	0.461289177868443	0.534906269134933	0.419163610899706	0.445771717019023	0.518609530619738	0.404092131571568	0.443883541006658	0.516605712055819	0.402241138710497	0.0050368362374519	0.00500132991312379	0.00499256512694939
189	0.454198798779319	0.24	0.016794812272283	0.0121140469236294	0.0214755776209366	0.35202591870852	0.515425002740701	0.406245166023805	0.624604839457597	14.59	9.19	23.14	0.0269242577590075	0.0341602480222857	0.0413962382855638	0.0267096188537896	0.0338879241460584	0.0410662294383271	0.0265542628748696	0.0337374795987705	0.0407836173973011	0.016794812272283	19.0287928422787	0.0191179288598918	1.37176064651087	0.461289177868443	0.534906269134933	0.419163610899706	0.445771717019023	0.518609530619738	0.404092131571568	0.443883541006658	0.516605712055819	0.402241138710497	0.0050368362374519	0.00500132991312379	0.00499256512694939
189	0.454198798779319	0.24	0.0169818360206946	0.0123155663506923	0.0216481056906969	0.27490891307802	0.408760414592374	0.305113550805215	0.512407278379533	16.74	10.55	25.39	0.0177024992987497	0.0237160261600366	0.0297295530213235	0.0174882797003697	0.0234290363111212	0.0293697929218727	0.0174594796783131	0.0233900095851371	0.0293077136538143	0.0169818360206946	20.5675665297355	-0.0207806716601528	1.37971801350509	0.461289177868443	0.534906269134933	0.419163610899706	0.445771717019023	0.518609530619738	0.404092131571568	0.443883541006658	0.516605712055819	0.402241138710497	0.0050368362374519	0.00500132991312379	0.00499256512694939
189	0.454198798779319	0.24	0.0170054320261005	0.0122575180822155	0.0217533459699855	0.336580724544519	0.46929226004733	0.366424738692894	0.572159781401767	15.49	9.57	24.78	0.0229166714466018	0.02935013769622	0.0357836039458382	0.0226911143835319	0.0290612593189705	0.035431404254409	0.0224966799163241	0.0287979509998447	0.035125641228027	0.0170054320261005	20.2052056835529	-0.0290959885267503	1.3420156219722	0.461289177868443	0.534906269134933	0.419163610899706	0.445771717019023	0.518609530619738	0.404092131571568	0.443883541006658	0.516605712055819	0.402241138710497	0.0050368362374519	0.00500132991312379	0.00499256512694939
189	0.454198798779319	0.24	0.0170991480197263	0.0123680128150917	0.0218302832243609	0.345208285348985	0.48651897608759	0.381903429611263	0.591134522563918	16.82	10.97	24.43	0.022049613422833	0.0280897067526297	0.0341298000824263	0.0217796740954845	0.0277458224222871	0.0337119707490897	0.0218913768000269	0.027916980428867	0.0338908457142399	0.0170991480197263	20.8304873297384	0.0377078949025611	1.45526017141468	0.461289177868443	0.534906269134933	0.419163610899706	0.445771717019023	0.518609530619738	0.404092131571568	0.443883541006658	0.516605712055819	0.402241138710497	0.0050368362374519	0.00500132991312379	0.00499256512694939
189	0.454198798779319	0.24	0.017146548614057	0.0123565607151014	0.0219365365130126	0.328332410912518	0.447765154134714	0.347775268234211	0.547755040035217	16.63	11.21	27.74	0.0203084810475326	0.0261474319110188	0.031986382774505	0.0200665353077058	0.0258359236429472	0.0316053119781886	0.0199703610833457	0.0257322906999359	0.0314522650427749	0.017146548614057	21.2533843142817	0.0115449375859972	1.42483842068988	0.461289177868443	0.534906269134933	0.419163610899706	0.445771717019023	0.518609530619738	0.404092131571568	0.443883541006658	0.516605712055819	0.402241138710497	0.0050368362374519	0.00500132991312379	0.00499256512694939
189	0.454198798779319	0.24	0.0172692211570203	0.0124441111273873	0.0220943311866533	0.339661869836444	0.507587905753294	0.397089371558227	0.618086439948362	14.92	9.7	23.67	0.0257600009421849	0.0329282672037703	0.0400965334653557	0.0255365165799748	0.0326425935808836	0.0397486705817924	0.0254484953580142	0.0325163777303086	0.0396011184854387	0.0172692211570203	19.7515932889058	-0.0335562634756889	1.34386069884343	0.461289177868443	0.534906269134933	0.419163610899706	0.445771717019023	0.518609530619738	0.404092131571568	0.443883541006658	0.516605712055819	0.402241138710497	0.0050368362374519	0.00500132991312379	0.00499256512694939
189	0.454198798779319	0.24	0.0174088591178954	0.0125820497362905	0.0222356684995003	0.273761236212796	0.424655194535319	0.316667159480371	0.532643229590267	15.86	9.81	24.57	0.0193580858367066	0.0259594702535852	0.0325608546704639	0.019153901016827	0.0256856554868459	0.0322174099568648	0.0190523299577809	0.0255303355956558	0.0320409653580977	0.0174088591178954	20.2835176261287	0.0147618286896928	1.40984846347912	0.461289177868443	0.534906269134933	0.419163610899706	0.445771717019023	0.518609530619738	0.404092131571568	0.443883541006658	0.516605712055819	0.402241138710497	0.0050368362374519	0.00500132991312379	0.00499256512694939
189	0.454198798779319	0.24	0.0174335099744986	0.0125849461768463	0.0222820737721509	0.320208989467181	0.478723544749227	0.369820205185552	0.587626884312902	15.41	10.57	27.06	0.0232449858659686	0.03009008668366	0.0369351875013513	0.0230198437441938	0.029798645510092	0.0365774472759903	0.0228427526942893	0.0295815429833226	0.0362498351482828	0.0174335099744986	20.5800053959288	0.0447027883526586	1.45375711462152	0.461289177868443	0.534906269134933	0.419163610899706	0.445771717019023	0.518609530619738	0.404092131571568	0.443883541006658	0.516605712055819	0.402241138710497	0.0050368362374519	0.00500132991312379	0.00499256512694939
189	0.454198798779319	0.24	0.0176180582301349	0.0127209968744547	0.0225151195858151	0.304000303840887	0.45633835991865	0.34853309902609	0.564143620811211	14.9	9.91	25.71	0.0226406481252094	0.0296436586993418	0.0366466692734743	0.0224452218140815	0.0293877848022736	0.0363303477904658	0.0222242274938085	0.0291304905102519	0.0359853828808334	0.0176180582301349	20.9796931061712	-0.00712948014170656	1.39294154848699	0.461289177868443	0.534906269134933	0.419163610899706	0.445771717019023	0.518609530619738	0.404092131571568	0.443883541006658	0.516605712055819	0.402241138710497	0.0050368362374519	0.00500132991312379	0.00499256512694939
189	0.454198798779319	0.24	0.0176658035481459	0.0127111050887825	0.0226205020075092	0.262755591417475	0.424989299345039	0.313843458117045	0.536135140573033	15.62	10.36	26.31	0.0194717369592253	0.0263675397186258	0.0332633424780263	0.019275232310295	0.0261014440874855	0.0329276558646759	0.0191301067316814	0.0259335172483095	0.0326974956779703	0.0176658035481459	20.0275812275469	0.0522551682796546	1.44459756159792	0.461289177868443	0.534906269134933	0.419163610899706	0.445771717019023	0.518609530619738	0.404092131571568	0.443883541006658	0.516605712055819	0.402241138710497	0.0050368362374519	0.00500132991312379	0.00499256512694939
189	0.454198798779319	0.24	0.0177508800239288	0.0127760273383976	0.0227257327094601	0.31199995188773	0.455995117369644	0.350273785734878	0.56171644900441	15.54	9.8	24.53	0.0218386565324067	0.0284301056894609	0.035021554846515	0.0216215918239947	0.0281475254587379	0.0346734590934811	0.0214999200419577	0.0279770804489211	0.0344656679225734	0.0177508800239288	18.8984839698378	0.00929249910629701	1.37880958534044	0.461289177868443	0.534906269134933	0.419163610899706	0.445771717019023	0.518609530619738	0.404092131571568	0.443883541006658	0.516605712055819	0.402241138710497	0.0050368362374519	0.00500132991312379	0.00499256512694939
189	0.454198798779319	0.24	0.0178594007773241	0.0128303527017738	0.0228884488528744	0.292591755482091	0.478271228908655	0.362162803947379	0.59437965386993	17.06	12.01	25.75	0.0206305523033317	0.0272446521167656	0.0338587519301995	0.0203700539122258	0.0269006386391666	0.0334312233661074	0.0205261942264031	0.0271463037992503	0.0337247780652366	0.0178594007773241	21.3651799044404	-0.0156232269204	1.42120326519376	0.461289177868443	0.534906269134933	0.419163610899706	0.445771717019023	0.518609530619738	0.404092131571568	0.443883541006658	0.516605712055819	0.402241138710497	0.0050368362374519	0.00500132991312379	0.00499256512694939
189	0.454198798779319	0.24	0.0179828367677255	0.012971534354576	0.022994139180875	0.345178293483174	0.556365149098113	0.436722733106785	0.676007565089442	16.49	10.93	26.11	0.0257111297230446	0.0327548246002228	0.039798519477401	0.0254109444543691	0.0323724020490182	0.0393338596436674	0.0253721458017942	0.0323569107103665	0.0392840323197107	0.0179828367677255	21.5097088845072	0.0412919634204504	1.46068657735641	0.461289177868443	0.534906269134933	0.419163610899706	0.445771717019023	0.518609530619738	0.404092131571568	0.443883541006658	0.516605712055819	0.402241138710497	0.0050368362374519	0.00500132991312379	0.00499256512694939
189	0.454198798779319	0.24	0.0179915193420989	0.0129544477113629	0.0230285909728348	0.323245014467438	0.521306004942996	0.403537814116722	0.639074195769269	15.41	10.54	23.99	0.0253722718576004	0.0327768977669773	0.0401815236763541	0.0251267764245929	0.0324597571200888	0.0397927378155848	0.0252076083709648	0.0325549713348653	0.03990909078575	0.0179915193420989	20.4456810721663	0.0131762220069949	1.42056116424954	0.461289177868443	0.534906269134933	0.419163610899706	0.445771717019023	0.518609530619738	0.404092131571568	0.443883541006658	0.516605712055819	0.402241138710497	0.0050368362374519	0.00500132991312379	0.00499256512694939
189	0.454198798779319	0.24	0.0180521191679461	0.01308481164421	0.0230194266916822	0.284306102477936	0.422224910953349	0.317632570675598	0.526817251231099	17.01	9.85	26.26	0.0181404721396872	0.0241138974430104	0.0300873227463336	0.0179127413709199	0.0238111778467184	0.029709614322517	0.0176915102610668	0.0235457724807164	0.0293674165761193	0.0180521191679461	20.8260824096332	-0.0039482245203374	1.40013628645826	0.461289177868443	0.534906269134933	0.419163610899706	0.445771717019023	0.518609530619738	0.404092131571568	0.443883541006658	0.516605712055819	0.402241138710497	0.0050368362374519	0.00500132991312379	0.00499256512694939
189	0.454198798779319	0.24	0.0180962782726661	0.0130426897434424	0.0231498668018899	0.392310334442029	0.548243227451417	0.441710072671195	0.654776382231639	16.5	10.42	24.19	0.0259833980615999	0.0322501633872643	0.0385169287129286	0.0256794072551976	0.0318728550324657	0.0380663028097338	0.0257402501031095	0.0319169450697476	0.0381473458105048	0.0180962782726661	19.7732136659887	0.0287577042377462	1.41618833505989	0.461289177868443	0.534906269134933	0.419163610899706	0.445771717019023	0.518609530619738	0.404092131571568	0.443883541006658	0.516605712055819	0.402241138710497	0.0050368362374519	0.00500132991312379	0.00499256512694939
189	0.454198798779319	0.24	0.018111361839711	0.0131024318686243	0.0231202918107976	0.352975321485754	0.517010071231516	0.40772201135614	0.626298131106893	19.2	11.5	27.22	0.0207008048861834	0.0262495629636412	0.0317983210410989	0.0203756602511787	0.025837264764814	0.0312988692784492	0.0203615395144209	0.0258531190629348	0.0312841364291532	0.018111361839711	22.3414700956565	0.0539537490544817	1.49780163795969	0.461289177868443	0.534906269134933	0.419163610899706	0.445771717019023	0.518609530619738	0.404092131571568	0.443883541006658	0.516605712055819	0.402241138710497	0.0050368362374519	0.00500132991312379	0.00499256512694939
189	0.454198798779319	0.24	0.0181634597725759	0.0131419410601763	0.0231849784849755	0.287052714917063	0.436453770846009	0.329061854548951	0.543845687143067	17.95	11.71	23.78	0.0178403050693002	0.0236626285085891	0.0294849519478781	0.0175906176396514	0.023331453628558	0.0290722896174647	0.0178163497803553	0.0236544843763515	0.0294614568102834	0.0181634597725759	20.4918540049832	0.0195080733370542	1.42335136555862	0.461289177868443	0.534906269134933	0.419163610899706	0.445771717019023	0.518609530619738	0.404092131571568	0.443883541006658	0.516605712055819	0.402241138710497	0.0050368362374519	0.00500132991312379	0.00499256512694939
189	0.454198798779319	0.24	0.0182087957485807	0.0131102842257983	0.0233073072713632	0.297553686308915	0.446164700391096	0.339134935909861	0.553194464872331	16.64	10.56	26.77	0.0197960013881233	0.0260435481369023	0.0322910948856814	0.0195599303580276	0.0257329739398469	0.0319060175216661	0.0194179306107167	0.0255553234547926	0.0316907509307273	0.0182087957485807	20.3758446188131	0.0235261493664905	1.43150829303225	0.461289177868443	0.534906269134933	0.419163610899706	0.445771717019023	0.518609530619738	0.404092131571568	0.443883541006658	0.516605712055819	0.402241138710497	0.0050368362374519	0.00500132991312379	0.00499256512694939
189	0.454198798779319	0.24	0.0182790736801849	0.0132374456076608	0.0233207017527091	0.296585618769948	0.420011695994213	0.319021916687964	0.521001475300461	16.45	10.18	23.16	0.0188246189271664	0.0247837521764291	0.0307428854256918	0.0186060983364043	0.0244960565695301	0.0303860148026558	0.0186602062718521	0.024569601303993	0.0305011223844257	0.0182790736801849	19.6769835153322	-0.0371514924925607	1.33995564652935	0.461289177868443	0.534906269134933	0.419163610899706	0.445771717019023	0.518609530619738	0.404092131571568	0.443883541006658	0.516605712055819	0.402241138710497	0.0050368362374519	0.00500132991312379	0.00499256512694939
189	0.454198798779319	0.24	0.0182935332396476	0.0131557075542528	0.0234313589250424	0.314288735460052	0.459098649016569	0.353222603866687	0.564974694166452	17.1	10.13	24.22	0.0200783383941675	0.0260966821781849	0.0321150259622022	0.0198235963996695	0.0257655830235963	0.0317075696475231	0.0198092413023418	0.025733647298086	0.0316789845715971	0.0182935332396476	20.4400330293262	-0.00722541356698718	1.38727241088259	0.461289177868443	0.534906269134933	0.419163610899706	0.445771717019023	0.518609530619738	0.404092131571568	0.443883541006658	0.516605712055819	0.402241138710497	0.0050368362374519	0.00500132991312379	0.00499256512694939
189	0.454198798779319	0.24	0.018311586928393	0.013257746619222	0.023365427237564	0.316008271681744	0.463104713405653	0.356729397637502	0.569480029173804	16.11	10.96	24.62	0.0214885042985372	0.0278962925135836	0.03430408072863	0.0212522593777647	0.0275896002783698	0.0339269411789749	0.0213476993169752	0.0277093926592681	0.0340341138129398	0.018311586928393	20.447982407541	0.0181199280748527	1.4262275238171	0.461289177868443	0.534906269134933	0.419163610899706	0.445771717019023	0.518609530619738	0.404092131571568	0.443883541006658	0.516605712055819	0.402241138710497	0.0050368362374519	0.00500132991312379	0.00499256512694939
189	0.454198798779319	0.24	0.0184627306727173	0.0132972974374483	0.0236281639079863	0.327097299016228	0.50553208406998	0.392325459344603	0.618738708795358	15.43	10.19	24.02	0.0246390029386665	0.0317486571628525	0.0388583113870385	0.0243997132674725	0.0314403197779243	0.038480926288376	0.0243974676274759	0.0314661848163892	0.0384678687735174	0.0184627306727173	19.760583812471	0.0594261697194489	1.44958167022123	0.461289177868443	0.534906269134933	0.419163610899706	0.445771717019023	0.518609530619738	0.404092131571568	0.443883541006658	0.516605712055819	0.402241138710497	0.0050368362374519	0.00500132991312379	0.00499256512694939
189	0.454198798779319	0.24	0.0184676204476887	0.0132705292968763	0.0236647115985012	0.295293738351616	0.437403623749073	0.331905488198341	0.542901759299805	16.21	10.96	24.29	0.0198705581237671	0.0261865333304113	0.0325025085370556	0.0196484349334154	0.0258938069615106	0.0321391789896057	0.0197610196144353	0.0260292367896614	0.0323074509765781	0.0184676204476887	18.969370005694	-0.00153741146160889	1.37405434958694	0.461289177868443	0.534906269134933	0.419163610899706	0.445771717019023	0.518609530619738	0.404092131571568	0.443883541006658	0.516605712055819	0.402241138710497	0.0050368362374519	0.00500132991312379	0.00499256512694939
189	0.454198798779319	0.24	0.0184796750027534	0.0132828204722015	0.0236765295333054	0.313675493390789	0.483250876367787	0.371646154317475	0.594855598418098	17.47	11.23	26.98	0.0206880233888656	0.026900602405928	0.0331131814229904	0.0204134125877237	0.0265435264379132	0.0326736402881027	0.0203827573699367	0.0264863518397695	0.0325925096888045	0.0184796750027534	21.1428221204878	0.0657331703264385	1.49515482606075	0.461289177868443	0.534906269134933	0.419163610899706	0.445771717019023	0.518609530619738	0.404092131571568	0.443883541006658	0.516605712055819	0.402241138710497	0.0050368362374519	0.00500132991312379	0.00499256512694939
189	0.454198798779319	0.24	0.0185692147966309	0.0133777776520892	0.0237606519411727	0.314549168568838	0.510142257456582	0.392565726011358	0.627718788901806	17.06	10.97	25.35	0.0223648565268255	0.0290633074675429	0.0357617584082604	0.0220825276949716	0.0286964189235776	0.0353103101521835	0.0221121974957788	0.028747653031386	0.0354119724584414	0.0185692147966309	21.2420001008037	-0.0141420184846428	1.41406787743166	0.461289177868443	0.534906269134933	0.419163610899706	0.445771717019023	0.518609530619738	0.404092131571568	0.443883541006658	0.516605712055819	0.402241138710497	0.0050368362374519	0.00500132991312379	0.00499256512694939
189	0.454198798779319	0.24	0.0185804451638153	0.0133624036992524	0.0237984866283781	0.281683116183661	0.455774490873034	0.342139232140882	0.569409749605187	15.48	10.91	22.42	0.0214227331526889	0.0285379003006447	0.0356530674486006	0.021212660356772	0.0282580556859066	0.0353034510150411	0.0214928696255006	0.0285954551403052	0.0357425114191388	0.0185804451638153	19.2519486166237	-0.0302509849802733	1.3552217766887	0.461289177868443	0.534906269134933	0.419163610899706	0.445771717019023	0.518609530619738	0.404092131571568	0.443883541006658	0.516605712055819	0.402241138710497	0.0050368362374519	0.00500132991312379	0.00499256512694939
189	0.454198798779319	0.24	0.0185857396852639	0.0133984994756519	0.0237729798948759	0.291197741177358	0.436334608361467	0.330049194498127	0.542620022224808	15.08	10.03	25.27	0.0211865434734389	0.0280092249977258	0.0348319065220126	0.0209955205785329	0.0277566871899494	0.034517853801366	0.0208638962883761	0.0275682185866673	0.0342835905984477	0.0185857396852639	19.469034898891	0.056175948762564	1.43230162973512	0.461289177868443	0.534906269134933	0.419163610899706	0.445771717019023	0.518609530619738	0.404092131571568	0.443883541006658	0.516605712055819	0.402241138710497	0.0050368362374519	0.00500132991312379	0.00499256512694939
189	0.454198798779319	0.24	0.0185966082029882	0.0134267529063004	0.023766463499676	0.329827189940271	0.486387534710826	0.378139985537093	0.594635083884558	15.17	10.69	23.57	0.0241332606470721	0.031041724228108	0.0379501878091439	0.0239111848931203	0.0307560763659009	0.0376009678386816	0.0240521740975475	0.0309319008827079	0.0378635689930953	0.0185966082029882	19.3045838461544	-0.0201337988783139	1.35568501586218	0.461289177868443	0.534906269134933	0.419163610899706	0.445771717019023	0.518609530619738	0.404092131571568	0.443883541006658	0.516605712055819	0.402241138710497	0.0050368362374519	0.00500132991312379	0.00499256512694939
189	0.454198798779319	0.24	0.0186353708677599	0.0134627679989898	0.02380797373653	0.324319352893149	0.523661394724086	0.405650982546726	0.641671806901446	16.69	10.95	26.06	0.0235998158899486	0.0304653828928877	0.0373309498958268	0.0233160950679462	0.0300991231086041	0.0368821511492619	0.0232836994676562	0.0300671164267103	0.0368592556424468	0.0186353708677599	21.0052527551522	-0.0400737794603494	1.3715065975653	0.461289177868443	0.534906269134933	0.419163610899706	0.445771717019023	0.518609530619738	0.404092131571568	0.443883541006658	0.516605712055819	0.402241138710497	0.0050368362374519	0.00500132991312379	0.00499256512694939
189	0.454198798779319	0.24	0.0186729855716658	0.0134499897225912	0.0238959814207404	0.295090521280476	0.459968858455189	0.348973980922027	0.57096373598835	15.87	10.6	25.87	0.0213233011751231	0.0281054033716314	0.0348875055681397	0.0210980907769657	0.0278085624166724	0.0345190340563792	0.0210411896186605	0.0277132162811291	0.0344168623269791	0.0186729855716658	20.5730165386749	-0.00605624873009341	1.40553040260525	0.461289177868443	0.534906269134933	0.419163610899706	0.445771717019023	0.518609530619738	0.404092131571568	0.443883541006658	0.516605712055819	0.402241138710497	0.0050368362374519	0.00500132991312379	0.00499256512694939
189	0.454198798779319	0.24	0.0187803860021245	0.0135403522425086	0.0240204197617404	0.28697271767069	0.494218522628551	0.372589491263775	0.615847553993328	15.46	10.41	23.54	0.0233510572774126	0.0309738339380254	0.0385966105986382	0.02312275585631	0.0306710052386206	0.0382192546209312	0.023227674262	0.0307633842552266	0.0384606153267668	0.0187803860021245	19.6939002204807	-0.00982059577201247	1.37513281377277	0.461289177868443	0.534906269134933	0.419163610899706	0.445771717019023	0.518609530619738	0.404092131571568	0.443883541006658	0.516605712055819	0.402241138710497	0.0050368362374519	0.00500132991312379	0.00499256512694939
189	0.454198798779319	0.24	0.0187987152245841	0.0136117408186441	0.023985689630524	0.33471099024297	0.454460676199865	0.354425679964411	0.554495672435319	18.61	10.83	25.53	0.0185480204916085	0.0237831128253229	0.0290182051590372	0.0182710644546917	0.0234279872378443	0.0285849100209969	0.0182810049347627	0.0234491614808902	0.0285853991742538	0.0187987152245841	20.8128125417204	-0.0681544549630554	1.34857362380596	0.461289177868443	0.534906269134933	0.419163610899706	0.445771717019023	0.518609530619738	0.404092131571568	0.443883541006658	0.516605712055819	0.402241138710497	0.0050368362374519	0.00500132991312379	0.00499256512694939
189	0.454198798779319	0.24	0.0188060699454459	0.0135771110476205	0.0240350288432713	0.348280385336816	0.500768786670779	0.393816862949913	0.607720710391645	16.19	8.93	26.85	0.0235962945461668	0.0300045246953102	0.0364127548444537	0.0233330981985536	0.0296698500583147	0.0360066019180759	0.0226804007990286	0.028908477452599	0.035087493761475	0.0188060699454459	20.2601615585296	0.0245076324153237	1.40494405450382	0.461289177868443	0.534906269134933	0.419163610899706	0.445771717019023	0.518609530619738	0.404092131571568	0.443883541006658	0.516605712055819	0.402241138710497	0.0050368362374519	0.00500132991312379	0.00499256512694939
189	0.454198798779319	0.24	0.0188653341198118	0.0135960050426467	0.0241346631969768	0.318644570689446	0.509744206846561	0.393366080937538	0.626122332755585	14.9	10.55	22.62	0.0255448588333184	0.0331023553783858	0.0406598519234533	0.0253240997815228	0.0328162843285039	0.040308468875485	0.0255326048999759	0.0331263102706105	0.0407082719350001	0.0188653341198118	18.8270335351549	0.0414997486799956	1.4114884840759	0.461289177868443	0.534906269134933	0.419163610899706	0.445771717019023	0.518609530619738	0.404092131571568	0.443883541006658	0.516605712055819	0.402241138710497	0.0050368362374519	0.00500132991312379	0.00499256512694939
189	0.454198798779319	0.24	0.0188997966287436	0.0136752064844653	0.0241243867730219	0.328016336198429	0.473429290068281	0.367632569521155	0.579226010615406	16.88	10.62	25.92	0.0211636438035553	0.027254083810435	0.0333445238173148	0.0209027704919149	0.0269181367889605	0.0329335030860061	0.0208362442404463	0.0268296118645167	0.0328456293212987	0.0188997966287436	20.9235602694899	0.0191717236983942	1.43197385413018	0.461289177868443	0.534906269134933	0.419163610899706	0.445771717019023	0.518609530619738	0.404092131571568	0.443883541006658	0.516605712055819	0.402241138710497	0.0050368362374519	0.00500132991312379	0.00499256512694939
189	0.454198798779319	0.24	0.0189880882277932	0.0137806248903597	0.0241955515652267	0.346735529726769	0.511627231414352	0.401983335250661	0.621271127578042	16.37	10.49	24.7	0.0238355089288825	0.0303368184032603	0.0368381278776381	0.0235622407068046	0.0299890142739969	0.0364157878411893	0.0235593777759709	0.0299870086695818	0.0364429639323387	0.0189880882277932	19.7649033322649	-0.0792192017482413	1.29935392034303	0.461289177868443	0.534906269134933	0.419163610899706	0.445771717019023	0.518609530619738	0.404092131571568	0.443883541006658	0.516605712055819	0.402241138710497	0.0050368362374519	0.00500132991312379	0.00499256512694939
189	0.454198798779319	0.24	0.0191485370551184	0.0138121035010224	0.0244849706092144	0.252811608634048	0.384265637267822	0.281124108766656	0.487407165768988	16.21	10.7	25	0.0168291607531599	0.0230036058090747	0.0291780508649895	0.0166409996302348	0.0227464103158562	0.0288518210014777	0.0166692591349026	0.0227757655312659	0.0288941407673446	0.0191485370551184	19.6780711572285	-0.0540200243325344	1.3427153026718	0.461289177868443	0.534906269134933	0.419163610899706	0.445771717019023	0.518609530619738	0.404092131571568	0.443883541006658	0.516605712055819	0.402241138710497	0.0050368362374519	0.00500132991312379	0.00499256512694939
189	0.454198798779319	0.24	0.0192218283691948	0.0139384325698648	0.0245052241685248	0.291220832966384	0.487986833495931	0.369126260924272	0.60684740606759	16.58	11.21	23.46	0.0216154286292019	0.0285757088780673	0.0355359891269328	0.0213596696470869	0.0282375941757757	0.0351155187044645	0.021575687782279	0.0285358422461121	0.0354729487115776	0.0192218283691948	19.7853504795241	0.00814292045207909	1.40159595845394	0.461289177868443	0.534906269134933	0.419163610899706	0.445771717019023	0.518609530619738	0.404092131571568	0.443883541006658	0.516605712055819	0.402241138710497	0.0050368362374519	0.00500132991312379	0.00499256512694939
189	0.454198798779319	0.24	0.0192593977186918	0.0138486191754788	0.0246701762619048	0.306026770660882	0.479556633344199	0.366806513234285	0.592306753454112	15.09	10.24	22.98	0.0235411312033473	0.0307772768957912	0.0380134225882351	0.0233287199862694	0.0304995740620867	0.037670428137904	0.0234292852262521	0.0306202007963962	0.0378606828934203	0.0192593977186918	19.1539270347602	0.0459939871590106	1.41702673534398	0.461289177868443	0.534906269134933	0.419163610899706	0.445771717019023	0.518609530619738	0.404092131571568	0.443883541006658	0.516605712055819	0.402241138710497	0.0050368362374519	0.00500132991312379	0.00499256512694939
189	0.454198798779319	0.24	0.0193724611154929	0.0140536389280624	0.0246912833029233	0.311302238776398	0.466872014626396	0.358452735024614	0.575291294228179	17	10.48	26.51	0.020493850532906	0.0266925157792228	0.0328911810255396	0.0202372052087987	0.0263582443180156	0.0324792834272324	0.0201152374998297	0.0261958417549131	0.0322722935045022	0.0193724611154929	20.220632436717	0.0498937514136289	1.45439498167497	0.461289177868443	0.534906269134933	0.419163610899706	0.445771717019023	0.518609530619738	0.404092131571568	0.443883541006658	0.516605712055819	0.402241138710497	0.0050368362374519	0.00500132991312379	0.00499256512694939
189	0.454198798779319	0.24	0.0193962673053446	0.0139570334239943	0.024835501186695	0.320494779084407	0.497805418796094	0.384635500935371	0.610975336656816	14.56	9.51	23.73	0.0255492195953	0.0330664744404046	0.0405837292855092	0.0253474466533123	0.0328053345725462	0.0402632224917801	0.0252199686596635	0.0326464245431878	0.0400285332842031	0.0193962673053446	19.3773101023986	0.047716808666608	1.41434095055189	0.461289177868443	0.534906269134933	0.419163610899706	0.445771717019023	0.518609530619738	0.404092131571568	0.443883541006658	0.516605712055819	0.402241138710497	0.0050368362374519	0.00500132991312379	0.00499256512694939
189	0.454198798779319	0.24	0.0194117191183228	0.0140785586033615	0.024744879633284	0.347082578076769	0.549020141134957	0.431452864044181	0.666587418225734	14.92	9.4	24.26	0.0279905109877151	0.0356176898418764	0.0432448686960377	0.0277477171362678	0.0353087367077176	0.0428697562791673	0.0275222227487569	0.0350075662347065	0.0425125617407383	0.0194117191183228	19.2874948042213	-0.0517156678804904	1.31124970840145	0.461289177868443	0.534906269134933	0.419163610899706	0.445771717019023	0.518609530619738	0.404092131571568	0.443883541006658	0.516605712055819	0.402241138710497	0.0050368362374519	0.00500132991312379	0.00499256512694939
189	0.454198798779319	0.24	0.0194985328393672	0.0140539832311608	0.0249430824475736	0.292431690907396	0.456915396361657	0.345948555324729	0.567882237398584	15.62	10.05	24.87	0.0214611310501897	0.0283450271701885	0.0352289232901872	0.0212444723927226	0.0280588728422455	0.0348732732917684	0.0211603807623369	0.0279214662729529	0.0347399085842547	0.0194985328393672	19.7085186502548	-0.0449642812690946	1.34290871977471	0.461289177868443	0.534906269134933	0.419163610899706	0.445771717019023	0.518609530619738	0.404092131571568	0.443883541006658	0.516605712055819	0.402241138710497	0.0050368362374519	0.00500132991312379	0.00499256512694939
189	0.454198798779319	0.24	0.0195646454447447	0.0141099875507341	0.0250193033387553	0.354992997424073	0.505166687400161	0.398852190828692	0.61148118397163	15.84	10.69	24.31	0.0244218689606001	0.03093154538606	0.03744122181152	0.0241654890346346	0.0306068271047167	0.0370481651747989	0.0242365272682844	0.0307135535684494	0.037183996546861	0.0195646454447447	19.4138870944303	0.0544481975358765	1.43947203625438	0.461289177868443	0.534906269134933	0.419163610899706	0.445771717019023	0.518609530619738	0.404092131571568	0.443883541006658	0.516605712055819	0.402241138710497	0.0050368362374519	0.00500132991312379	0.00499256512694939
189	0.454198798779319	0.24	0.0197137208990502	0.0143094199241382	0.0251180218739621	0.324969084498421	0.489446360871543	0.379309834868661	0.599582886874426	14.48	9.69	20.75	0.025333365312798	0.0326891694365682	0.0400449735603384	0.0251379168826659	0.032436970537219	0.0397360241917721	0.0253810429166461	0.032715079454048	0.0400715922325616	0.0197137208990502	17.8769857324745	0.0168342072381745	1.35795849055521	0.461289177868443	0.534906269134933	0.419163610899706	0.445771717019023	0.518609530619738	0.404092131571568	0.443883541006658	0.516605712055819	0.402241138710497	0.0050368362374519	0.00500132991312379	0.00499256512694939
189	0.454198798779319	0.24	0.0197574397103432	0.0143080191128406	0.0252068603078458	0.29129798794989	0.449481496575803	0.340020254921526	0.55894273823008	15.83	10.71	23.34	0.0208243148008145	0.0275281958834952	0.0342320769661759	0.0206058471876252	0.0272393979418775	0.0338729486961298	0.0207544518244624	0.0274623441374529	0.0341381571223475	0.0197574397103432	19.0115017401704	-0.0679593242947884	1.31264720153485	0.461289177868443	0.534906269134933	0.419163610899706	0.445771717019023	0.518609530619738	0.404092131571568	0.443883541006658	0.516605712055819	0.402241138710497	0.0050368362374519	0.00500132991312379	0.00499256512694939
189	0.454198798779319	0.24	0.0198026597896914	0.0143404238970912	0.0252648956822915	0.313871053027046	0.505738930223211	0.388993716131436	0.622484144314986	16.33	10.84	26.19	0.0231191452610176	0.0300576880990833	0.0369962309371491	0.0228556876533509	0.0297151613097418	0.0365746349661327	0.0228245360248257	0.0296460399656427	0.0364864248148173	0.0198026597896914	20.6567953061848	0.0338008585407367	1.44633333317112	0.461289177868443	0.534906269134933	0.419163610899706	0.445771717019023	0.518609530619738	0.404092131571568	0.443883541006658	0.516605712055819	0.402241138710497	0.0050368362374519	0.00500132991312379	0.00499256512694939
189	0.454198798779319	0.24	0.0198201414530518	0.0142597064787764	0.0253805764273271	0.306328373412349	0.417630511263276	0.319509721670627	0.515751300855926	15.62	8.65	24.21	0.0198302335616624	0.0259200581989321	0.0320098828362018	0.0196303266101569	0.0256587602267584	0.0316871938433599	0.0192847509259766	0.0252232415540399	0.0311436836903778	0.0198201414530518	17.9666112058477	0.0020543834126377	1.34196526269646	0.461289177868443	0.534906269134933	0.419163610899706	0.445771717019023	0.518609530619738	0.404092131571568	0.443883541006658	0.516605712055819	0.402241138710497	0.0050368362374519	0.00500132991312379	0.00499256512694939
189	0.454198798779319	0.24	0.0198573265685145	0.0143467111855806	0.0253679419514484	0.359757508022519	0.52832527935048	0.418284370953517	0.638366187747443	15.8	9.96	22.36	0.0256666849307461	0.0324189939373665	0.0391713029439868	0.0253989230914645	0.0320807901737035	0.0387626572559426	0.025510604609601	0.0322475313418473	0.0389613247733588	0.0198573265685145	19.2578368693277	-0.0534010297984146	1.32258733165343	0.461289177868443	0.534906269134933	0.419163610899706	0.445771717019023	0.518609530619738	0.404092131571568	0.443883541006658	0.516605712055819	0.402241138710497	0.0050368362374519	0.00500132991312379	0.00499256512694939
189	0.454198798779319	0.24	0.0199088647638038	0.0144482498940084	0.0253694796335992	0.313497567255107	0.485442719211931	0.373285455292943	0.597599983130919	16.26	9.69	25.42	0.022282698516054	0.0289777530992309	0.0356728076824079	0.0220316678416085	0.0286512978048161	0.0352709277680237	0.0218049181317212	0.0283413113328734	0.0349173785519366	0.0199088647638038	20.0748478053192	-0.0180794693784629	1.37136503264438	0.461289177868443	0.534906269134933	0.419163610899706	0.445771717019023	0.518609530619738	0.404092131571568	0.443883541006658	0.516605712055819	0.402241138710497	0.0050368362374519	0.00500132991312379	0.00499256512694939
189	0.454198798779319	0.24	0.020063287193627	0.0144355507434198	0.0256910236438342	0.292426595014575	0.454438760750282	0.344072038382771	0.564805483117794	16.62	10.08	25.37	0.0201003973778291	0.0265479279220217	0.0329954584662143	0.0198611686862816	0.0262319627228914	0.0326027567595013	0.0197331756036758	0.0260409778514179	0.0324062826667196	0.020063287193627	19.6509729881045	0.00261233007677697	1.38494511729748	0.461289177868443	0.534906269134933	0.419163610899706	0.445771717019023	0.518609530619738	0.404092131571568	0.443883541006658	0.516605712055819	0.402241138710497	0.0050368362374519	0.00500132991312379	0.00499256512694939
189	0.454198798779319	0.24	0.0201839335956549	0.014553628102022	0.0258142390892877	0.294308844176539	0.512147820921351	0.38832905490352	0.635966586939182	16.7	11.02	26.58	0.0225791615397349	0.0297785299214334	0.0369778983031318	0.0223073369190861	0.029420033987688	0.03653273105629	0.0222684866242865	0.0293442767677632	0.0364741141430514	0.0201839335956549	21.0336856471848	0.0251553923423057	1.44826639126761	0.461289177868443	0.534906269134933	0.419163610899706	0.445771717019023	0.518609530619738	0.404092131571568	0.443883541006658	0.516605712055819	0.402241138710497	0.0050368362374519	0.00500132991312379	0.00499256512694939
189	0.454198798779319	0.24	0.0202751055875164	0.0145941138319998	0.0259560973430329	0.2843125870208	0.472388150843686	0.355371381685467	0.589404920001905	15.45	10.24	24.24	0.0222870005328441	0.0296256691229029	0.0369643377129617	0.0220695742778262	0.0293366487013213	0.0366037231248164	0.0220728501737614	0.0293490111101111	0.0366224419848237	0.0202751055875164	18.9158573548368	0.0167219858737345	1.38131736951414	0.461289177868443	0.534906269134933	0.419163610899706	0.445771717019023	0.518609530619738	0.404092131571568	0.443883541006658	0.516605712055819	0.402241138710497	0.0050368362374519	0.00500132991312379	0.00499256512694939
189	0.454198798779319	0.24	0.0202862474773724	0.0145912924673402	0.0259812024874046	0.263921500795174	0.428421329167506	0.316714113813241	0.540128544521771	14.33	10.3	25.07	0.0213656448237051	0.0289014526182126	0.0364372604127201	0.0212080151576864	0.0286882259002148	0.0361684366427432	0.0211427704302223	0.0285669001585282	0.0360809123635379	0.0202862474773724	18.8609538513599	-0.00559681939573275	1.36380282611263	0.461289177868443	0.534906269134933	0.419163610899706	0.445771717019023	0.518609530619738	0.404092131571568	0.443883541006658	0.516605712055819	0.402241138710497	0.0050368362374519	0.00500132991312379	0.00499256512694939
189	0.454198798779319	0.24	0.0203299947868536	0.0146901015265527	0.0259698880471545	0.300011322253357	0.436940275054933	0.332736314829938	0.541144235279927	18.46	10.89	25.66	0.0175556076770747	0.0230535463227031	0.0285514849683315	0.017297210019522	0.0227142255496689	0.0281312410798159	0.0172888271445488	0.0227356453964532	0.028131472231254	0.0203299947868536	20.2434456677761	0.0432451449121968	1.44976996538943	0.461289177868443	0.534906269134933	0.419163610899706	0.445771717019023	0.518609530619738	0.404092131571568	0.443883541006658	0.516605712055819	0.402241138710497	0.0050368362374519	0.00500132991312379	0.00499256512694939
189	0.454198798779319	0.24	0.0203604143507285	0.0146908912103648	0.0260299374910922	0.339161909085693	0.504736960160813	0.394736483340751	0.614737436980875	15.06	10.37	21.73	0.0253836753096715	0.0324572965870318	0.039530917864392	0.0251562502941259	0.0321664954681702	0.0391767406422144	0.0254319788460116	0.0324939849170627	0.0395786084816793	0.0203604143507285	17.9622655516493	0.0134235181196585	1.36877888458024	0.461289177868443	0.534906269134933	0.419163610899706	0.445771717019023	0.518609530619738	0.404092131571568	0.443883541006658	0.516605712055819	0.402241138710497	0.0050368362374519	0.00500132991312379	0.00499256512694939
189	0.454198798779319	0.24	0.0206440598497113	0.014887002169283	0.0264011175301395	0.291056989867536	0.498653726494927	0.37714676066804	0.620160692321815	15.8	10.61	23.06	0.0231414586273909	0.0305970401565604	0.0380526216857298	0.0229000115547704	0.0302778050601213	0.0376555985654723	0.0231053717275781	0.0305129286753583	0.0379594079771777	0.0206440598497113	19.4516428461298	0.0862269158724389	1.47541473642749	0.461289177868443	0.534906269134933	0.419163610899706	0.445771717019023	0.518609530619738	0.404092131571568	0.443883541006658	0.516605712055819	0.402241138710497	0.0050368362374519	0.00500132991312379	0.00499256512694939
189	0.454198798779319	0.24	0.0206546914595899	0.0149158362923547	0.0263935466268251	0.293906778259583	0.470474447088626	0.356620596767469	0.584328297409783	17.73	11.46	27.07	0.0195702296547818	0.0258181750007962	0.0320661203468106	0.0193027694844867	0.0254653261275724	0.0316278827706581	0.0192935125230738	0.0254490538058547	0.0316120976862401	0.0206546914595899	20.9622645113144	0.0388617294810243	1.47114657019799	0.461289177868443	0.534906269134933	0.419163610899706	0.445771717019023	0.518609530619738	0.404092131571568	0.443883541006658	0.516605712055819	0.402241138710497	0.0050368362374519	0.00500132991312379	0.00499256512694939
189	0.454198798779319	0.24	0.020664871141576	0.0149744093092807	0.0263553329738713	0.343802502706154	0.501010158895467	0.392942744297034	0.609077573493899	16.34	9.92	27.21	0.0233347936505561	0.0297523464788055	0.0361698993070549	0.0230683137177067	0.0294125790306544	0.035756844343602	0.0227250895029446	0.0289527214686881	0.0351762868947569	0.020664871141576	20.0227723700346	0.0153868243266071	1.40259433692631	0.461289177868443	0.534906269134933	0.419163610899706	0.445771717019023	0.518609530619738	0.404092131571568	0.443883541006658	0.516605712055819	0.402241138710497	0.0050368362374519	0.00500132991312379	0.00499256512694939
189	0.454198798779319	0.24	0.0206773987333553	0.0149614710900219	0.0263933263766887	0.289090561668085	0.482484707156165	0.364354980876989	0.600614433435341	15.61	10.16	23.03	0.0226304277503007	0.0299675752466491	0.0373047227429976	0.0224028169658207	0.0296661693966973	0.0369295218275739	0.0224913183615686	0.0297658795648697	0.0370578997962052	0.0206773987333553	18.5612584224309	0.0256687659236988	1.39424508618675	0.461289177868443	0.534906269134933	0.419163610899706	0.445771717019023	0.518609530619738	0.404092131571568	0.443883541006658	0.516605712055819	0.402241138710497	0.0050368362374519	0.00500132991312379	0.00499256512694939
189	0.454198798779319	0.24	0.020761686502888	0.014955603184845	0.0265677698209309	0.300352998131949	0.509490507456771	0.388083134618196	0.630897880295346	16.43	11.59	25.06	0.0229333874191693	0.0301078355424813	0.0372822836657934	0.0226681637808149	0.0297596397203989	0.0368511156599829	0.0228617136166393	0.0299930513784042	0.0371343432727193	0.020761686502888	19.9305473132795	-0.017615748216874	1.37909536586911	0.461289177868443	0.534906269134933	0.419163610899706	0.445771717019023	0.518609530619738	0.404092131571568	0.443883541006658	0.516605712055819	0.402241138710497	0.0050368362374519	0.00500132991312379	0.00499256512694939
189	0.454198798779319	0.24	0.0207824050023852	0.0149892833226294	0.0265755266821411	0.327703246981388	0.535766267225402	0.415954089414978	0.655578445035827	17.6	12.52	26.16	0.0229827284054666	0.0296027155924114	0.0362227027793563	0.0226729336251674	0.0292036869561496	0.0357344402871318	0.0229300409226291	0.0295509524854883	0.0361048219294095	0.0207824050023852	21.080119189016	-0.0100189519372132	1.42347588338513	0.461289177868443	0.534906269134933	0.419163610899706	0.445771717019023	0.518609530619738	0.404092131571568	0.443883541006658	0.516605712055819	0.402241138710497	0.0050368362374519	0.00500132991312379	0.00499256512694939
189	0.454198798779319	0.24	0.0208074289344914	0.0149845899973156	0.0266302678716672	0.25256878154362	0.444774738546356	0.325315055885848	0.564234421206864	15.38	10.04	23.44	0.0204971161220284	0.0280239088206494	0.0355507015192704	0.0203001492050892	0.0277546132334981	0.0352090772619071	0.0203357784292557	0.027792773289226	0.0352419614579108	0.0208074289344914	19.1393227591956	0.0608415178934207	1.4346419144639	0.461289177868443	0.534906269134933	0.419163610899706	0.445771717019023	0.518609530619738	0.404092131571568	0.443883541006658	0.516605712055819	0.402241138710497	0.0050368362374519	0.00500132991312379	0.00499256512694939
189	0.454198798779319	0.24	0.0209858883128191	0.0151696095609762	0.0268021670646619	0.311265625435003	0.479909985943276	0.368453448532283	0.591366523354269	14.3	9.63	21.8	0.0249042342721108	0.0324377225048812	0.0399712107376517	0.0247221342947246	0.0322005375960799	0.0396789408974352	0.0248057715680233	0.0323234951665857	0.039858624853116	0.0209858883128191	18.1997908216421	0.0761845717742007	1.41791948163875	0.461289177868443	0.534906269134933	0.419163610899706	0.445771717019023	0.518609530619738	0.404092131571568	0.443883541006658	0.516605712055819	0.402241138710497	0.0050368362374519	0.00500132991312379	0.00499256512694939
189	0.454198798779319	0.24	0.0209930128065754	0.0151897962345427	0.0267962293786082	0.331538318370862	0.550434155507237	0.428405386615396	0.672462924399078	16.29	11.69	29.19	0.0255180576119972	0.0327867270829968	0.0400553965539963	0.0252289444347677	0.0324152617080825	0.0396015789813974	0.0251097240464503	0.0322526978577187	0.0393858446338187	0.0209930128065754	21.3439133820144	-0.033362104599653	1.3981521355096	0.461289177868443	0.534906269134933	0.419163610899706	0.445771717019023	0.518609530619738	0.404092131571568	0.443883541006658	0.516605712055819	0.402241138710497	0.0050368362374519	0.00500132991312379	0.00499256512694939
189	0.454198798779319	0.24	0.0210930608022493	0.0152648866363628	0.0269212349681358	0.262427320614453	0.451077315338783	0.33300873640067	0.569145894276895	17.59	10.31	24.42	0.0184177309722678	0.0249477558198554	0.031477780667443	0.0181699650819418	0.0246121442865102	0.0310543234910786	0.0181579771445231	0.0245953482893092	0.0310549841096346	0.0210930608022493	18.9769109012331	0.0572256919359835	1.44200927330043	0.461289177868443	0.534906269134933	0.419163610899706	0.445771717019023	0.518609530619738	0.404092131571568	0.443883541006658	0.516605712055819	0.402241138710497	0.0050368362374519	0.00500132991312379	0.00499256512694939
189	0.454198798779319	0.24	0.0211521532104936	0.0152023350744994	0.0271019713464879	0.300657621023319	0.501102504177024	0.381780414778249	0.6204245935758	13.52	9.71	19.14	0.0272352371754779	0.0357473694883332	0.0442595018011885	0.0270873686639228	0.0355532859823151	0.0440192033007075	0.0275347188298034	0.036105772145983	0.0447503034756664	0.0211521532104936	17.4335723932375	-0.0133934364030716	1.31880679166071	0.461289177868443	0.534906269134933	0.419163610899706	0.445771717019023	0.518609530619738	0.404092131571568	0.443883541006658	0.516605712055819	0.402241138710497	0.0050368362374519	0.00500132991312379	0.00499256512694939
189	0.454198798779319	0.24	0.0212216618013498	0.0153238789960645	0.027119444606635	0.322618917256123	0.487501819343657	0.37721253474362	0.597791103943694	16.62	10.5	24.6	0.0220415540777266	0.0284860568627619	0.0349305596477972	0.021779371499542	0.0281472174232081	0.0345150633468743	0.0217956635629959	0.0281947826075085	0.0345235464083603	0.0212216618013498	19.4873383559108	0.0678740477206183	1.4593330527704	0.461289177868443	0.534906269134933	0.419163610899706	0.445771717019023	0.518609530619738	0.404092131571568	0.443883541006658	0.516605712055819	0.402241138710497	0.0050368362374519	0.00500132991312379	0.00499256512694939
189	0.454198798779319	0.24	0.0214140245778423	0.0154048387113	0.0274232104443846	0.335158909995758	0.510943917220824	0.39858896056141	0.623298873880238	16.51	10.45	24.55	0.0234329297432992	0.0300382451589675	0.0366435605746357	0.0231583705347592	0.0296862927182303	0.0362142149017014	0.0231565348210728	0.0297119878299318	0.036257846411663	0.0214140245778423	19.3971518778838	0.00776051412083917	1.39845265470429	0.461289177868443	0.534906269134933	0.419163610899706	0.445771717019023	0.518609530619738	0.404092131571568	0.443883541006658	0.516605712055819	0.402241138710497	0.0050368362374519	0.00500132991312379	0.00499256512694939
189	0.454198798779319	0.24	0.0216743526235749	0.0157113010513227	0.027637404195827	0.316008857954184	0.536243715643626	0.413068512351772	0.659418918935481	16.12	10.87	23.44	0.0248660271360121	0.0322809664401503	0.0396959057442886	0.024592162381299	0.0319254364269449	0.0392587104725907	0.0247918070015335	0.0321798199858343	0.0395785333079126	0.0216743526235749	19.4859916733561	0.0292090686539196	1.41075658247707	0.461289177868443	0.534906269134933	0.419163610899706	0.445771717019023	0.518609530619738	0.404092131571568	0.443883541006658	0.516605712055819	0.402241138710497	0.0050368362374519	0.00500132991312379	0.00499256512694939
189	0.454198798779319	0.24	0.0216895580909773	0.0156279733523799	0.0277511428295747	0.2829522983605	0.459126272019411	0.345013299825152	0.57323924421367	14.63	9.53	22.3	0.0228058565552547	0.0303488819292763	0.0378919073032979	0.0226220537054553	0.0301042863810534	0.0375865190566514	0.0226485445874462	0.0301362981198967	0.0376190003070875	0.0216895580909773	17.6492495983392	-0.0205656154913541	1.31849959897214	0.461289177868443	0.534906269134933	0.419163610899706	0.445771717019023	0.518609530619738	0.404092131571568	0.443883541006658	0.516605712055819	0.402241138710497	0.0050368362374519	0.00500132991312379	0.00499256512694939
189	0.454198798779319	0.24	0.0216939541871356	0.015660360269046	0.0277275481052252	0.299275393092107	0.534794048194509	0.407029546292284	0.662558550096734	16.81	12.21	24.75	0.0235243625902368	0.0309085402163757	0.0382927178425146	0.0232370623893469	0.0305310579454186	0.0378250535014904	0.0235241490247855	0.030943279753391	0.0383413141595157	0.0216939541871356	20.2617688772637	0.0136760299575574	1.44079728232384	0.461289177868443	0.534906269134933	0.419163610899706	0.445771717019023	0.518609530619738	0.404092131571568	0.443883541006658	0.516605712055819	0.402241138710497	0.0050368362374519	0.00500132991312379	0.00499256512694939
189	0.454198798779319	0.24	0.0217995266044801	0.0157078135265511	0.027891239682409	0.280471817445418	0.473668825846657	0.355217601347789	0.592120050345526	16.23	9.34	23.75	0.0212341443352121	0.0283149038137633	0.0353956632923145	0.0209958211480221	0.0279971091329254	0.0349983971178288	0.0208408019661223	0.027794349502556	0.0347565794577197	0.0217995266044801	18.7633654867881	-0.0197461731021717	1.34185713143384	0.461289177868443	0.534906269134933	0.419163610899706	0.445771717019023	0.518609530619738	0.404092131571568	0.443883541006658	0.516605712055819	0.402241138710497	0.0050368362374519	0.00500132991312379	0.00499256512694939
189	0.454198798779319	0.24	0.0218019728281585	0.0157522713651132	0.0278516742912037	0.26341730484241	0.491540536998404	0.363208996983241	0.619872077013568	15.15	10.44	23.06	0.0232222379085851	0.0314272812256832	0.0396323245427813	0.0230098863467947	0.0311399001266965	0.0392699139065982	0.0231575134438013	0.0313451898905332	0.0395700555214223	0.0218019728281585	18.5332690305878	-0.0293401610689264	1.33973918607374	0.461289177868443	0.534906269134933	0.419163610899706	0.445771717019023	0.518609530619738	0.404092131571568	0.443883541006658	0.516605712055819	0.402241138710497	0.0050368362374519	0.00500132991312379	0.00499256512694939
189	0.454198798779319	0.24	0.0218277031998742	0.015793719447501	0.0278616869522474	0.262098633666317	0.457429992421257	0.337596869616781	0.577263115225732	13.66	9.14	21.82	0.0238557636013397	0.0323235869329924	0.040791410264645	0.0237181545947547	0.0321371323402388	0.0405561100857229	0.0236838148628576	0.0320843201372149	0.0405364232294261	0.0218277031998742	17.1342305587798	0.00131369312782121	1.3199267650243	0.461289177868443	0.534906269134933	0.419163610899706	0.445771717019023	0.518609530619738	0.404092131571568	0.443883541006658	0.516605712055819	0.402241138710497	0.0050368362374519	0.00500132991312379	0.00499256512694939
189	0.454198798779319	0.24	0.0218513681789616	0.0157792057898727	0.0279235305680504	0.3346692934494	0.512652586821523	0.399797935038941	0.625507238604105	14.57	10.1	22.95	0.0265459729280098	0.0340393496277383	0.0415327263274668	0.0263359817471633	0.0337700822988309	0.0412041828504985	0.0264234062980227	0.03388817822109	0.0413282121310204	0.0218513681789616	18.1050589024083	0.0432419939602013	1.39100458651071	0.461289177868443	0.534906269134933	0.419163610899706	0.445771717019023	0.518609530619738	0.404092131571568	0.443883541006658	0.516605712055819	0.402241138710497	0.0050368362374519	0.00500132991312379	0.00499256512694939
189	0.454198798779319	0.24	0.0219718318592327	0.015810137344252	0.0281335263742134	0.251761489525823	0.468251669884988	0.342216957375854	0.594286382394122	15.06	9.85	22.48	0.0220032985766563	0.0301068695733319	0.0382104405700074	0.021806060565743	0.0298369909890467	0.0378679214123505	0.0218884170216659	0.0299440783097505	0.0379980797195092	0.0219718318592327	18.5184552661226	0.0234572286503951	1.38919622828699	0.461289177868443	0.534906269134933	0.419163610899706	0.445771717019023	0.518609530619738	0.404092131571568	0.443883541006658	0.516605712055819	0.402241138710497	0.0050368362374519	0.00500132991312379	0.00499256512694939
189	0.454198798779319	0.24	0.0221334664114018	0.0159467887472081	0.0283201440755956	0.280784563603456	0.434259822490362	0.325747765080618	0.542771879900105	18.55	11.21	25.25	0.0171056090007837	0.0228037749589209	0.0285019409170581	0.0168517139752203	0.0224653032315553	0.0280788924878902	0.0169158300996003	0.0225604815149263	0.0282076077497825	0.0221334664114018	19.8699101787021	-0.0297257682351519	1.37425782922321	0.461289177868443	0.534906269134933	0.419163610899706	0.445771717019023	0.518609530619738	0.404092131571568	0.443883541006658	0.516605712055819	0.402241138710497	0.0050368362374519	0.00500132991312379	0.00499256512694939
189	0.454198798779319	0.24	0.0222275227910479	0.0161184927317857	0.0283365528503101	0.299496810472689	0.495517464341989	0.37719876554781	0.613836163136167	18.01	11.03	24.31	0.0203804241865916	0.026773301075064	0.0331661779635364	0.0200933139478171	0.0263961308653536	0.0326989477828902	0.0202222487323557	0.026580041324318	0.032916173662793	0.0222275227910479	19.7659866171068	-0.0087833781659806	1.39273875371582	0.461289177868443	0.534906269134933	0.419163610899706	0.445771717019023	0.518609530619738	0.404092131571568	0.443883541006658	0.516605712055819	0.402241138710497	0.0050368362374519	0.00500132991312379	0.00499256512694939
189	0.454198798779319	0.24	0.0224130348497307	0.0161270582114943	0.028699011487967	0.256325549684235	0.448961320886528	0.329565295271543	0.568357346501514	15.83	8.98	23.85	0.020181753015874	0.027493266499274	0.0348047799826741	0.019969957500364	0.0272047409907769	0.0344395244811898	0.0197471425958936	0.026878360495052	0.0340524254502714	0.0224130348497307	18.3585980632138	-0.0431302766280257	1.31555814506131	0.461289177868443	0.534906269134933	0.419163610899706	0.445771717019023	0.518609530619738	0.404092131571568	0.443883541006658	0.516605712055819	0.402241138710497	0.0050368362374519	0.00500132991312379	0.00499256512694939
189	0.454198798779319	0.24	0.022528342953455	0.0162614606459429	0.0287952252609671	0.304395516492137	0.519701922554069	0.39704223740063	0.642361607707507	14.46	10.43	23.45	0.0265439667364732	0.0347442897649118	0.0429446127933503	0.0263400601480531	0.0344773895814019	0.0426147190147508	0.0264381681906823	0.0346772541075779	0.0428511403006724	0.022528342953455	18.3736165833314	-0.0579212941104604	1.30325974722307	0.461289177868443	0.534906269134933	0.419163610899706	0.445771717019023	0.518609530619738	0.404092131571568	0.443883541006658	0.516605712055819	0.402241138710497	0.0050368362374519	0.00500132991312379	0.00499256512694939
189	0.454198798779319	0.24	0.0226799030846848	0.0164616582260641	0.0288981479433056	0.252809647383365	0.434992196391675	0.318234441902709	0.551749950880641	14.82	9.28	21.7	0.0207811873049017	0.0284056441387624	0.036030100972623	0.0206053693527015	0.0281653199402395	0.0357252705277774	0.0206300238049521	0.0281808179638058	0.0357469795930572	0.0226799030846848	17.8808943920527	0.0474341175124863	1.39191704737758	0.461289177868443	0.534906269134933	0.419163610899706	0.445771717019023	0.518609530619738	0.404092131571568	0.443883541006658	0.516605712055819	0.402241138710497	0.0050368362374519	0.00500132991312379	0.00499256512694939
189	0.454198798779319	0.24	0.0228721960122891	0.0165001543126975	0.0292442377118807	0.284088875274501	0.522955915385297	0.393341596130132	0.652570234640461	16.28	10.68	22.5	0.023454292433621	0.031182974518873	0.0389116566041249	0.0231892999872159	0.0308306614944093	0.0384720230016027	0.0234075081909148	0.0311465444699773	0.038874775403474	0.0228721960122891	19.0590550736779	-0.0956495109743555	1.29645242039043	0.461289177868443	0.534906269134933	0.419163610899706	0.445771717019023	0.518609530619738	0.404092131571568	0.443883541006658	0.516605712055819	0.402241138710497	0.0050368362374519	0.00500132991312379	0.00499256512694939
189	0.454198798779319	0.24	0.0229694074323369	0.0165834292393384	0.0293553856253355	0.293416622381327	0.47604370547704	0.360705911634286	0.591381499319794	16.95	11.34	24.33	0.0206812799854677	0.0272942384384098	0.033907196891352	0.0204239625063369	0.0269546422125137	0.0334853219186905	0.0206187988420871	0.0271931888561277	0.0337992243867607	0.0229694074323369	19.620307763102	-0.0391732828603388	1.35916635548066	0.461289177868443	0.534906269134933	0.419163610899706	0.445771717019023	0.518609530619738	0.404092131571568	0.443883541006658	0.516605712055819	0.402241138710497	0.0050368362374519	0.00500132991312379	0.00499256512694939
189	0.454198798779319	0.24	0.0233163808994201	0.0168286270880432	0.0298041347107969	0.273096238085355	0.462357891691155	0.344585271956449	0.58013051142586	17.21	11.21	25.76	0.0194591757197977	0.0261099477896156	0.0327607198594336	0.0192086823325239	0.0257738405794469	0.03233899882637	0.0192750895183194	0.0258486468937585	0.0324536050613485	0.0233163808994201	19.7589668389023	0.0164992449935484	1.41466525341184	0.461289177868443	0.534906269134933	0.419163610899706	0.445771717019023	0.518609530619738	0.404092131571568	0.443883541006658	0.516605712055819	0.402241138710497	0.0050368362374519	0.00500132991312379	0.00499256512694939
189	0.454198798779319	0.24	0.0235124516429648	0.01698627485425	0.0300386284316796	0.327186510864076	0.551490801798037	0.428017408201645	0.674964195394429	14.79	10.14	22.77	0.0280109460646391	0.0360914738706883	0.0441720016767375	0.0277759542847052	0.0357886922486131	0.0438014302125211	0.0279047597704561	0.035954635610724	0.0440190888827146	0.0235124516429648	18.133809238551	0.0308971165235381	1.38771621264594	0.461289177868443	0.534906269134933	0.419163610899706	0.445771717019023	0.518609530619738	0.404092131571568	0.443883541006658	0.516605712055819	0.402241138710497	0.0050368362374519	0.00500132991312379	0.00499256512694939
189	0.454198798779319	0.24	0.0235288176301838	0.0169080197775443	0.0301496154828232	0.258723941253244	0.474900142538745	0.349395601701813	0.600404683375677	15.73	10.5	25.45	0.0215353765725884	0.0292709849641324	0.0370065933556765	0.0213136663383384	0.0289696353726243	0.0366256044069101	0.0212619310422086	0.0289064395137165	0.0365170180889583	0.0235288176301838	19.0053678541029	-0.0197118295303629	1.37034690282307	0.461289177868443	0.534906269134933	0.419163610899706	0.445771717019023	0.518609530619738	0.404092131571568	0.443883541006658	0.516605712055819	0.402241138710497	0.0050368362374519	0.00500132991312379	0.00499256512694939
189	0.454198798779319	0.24	0.0236356320040918	0.0170390056215303	0.0302322583866533	0.25318711334155	0.495526488372462	0.362653274628444	0.62839970211648	17.28	12.1	25.76	0.0204066937996058	0.0278835406302923	0.0353603874609788	0.0201419623118574	0.0275218136760273	0.0349016650401972	0.0203378094615153	0.0277813990225727	0.0352442566481388	0.0236356320040918	20.1102510732935	-0.0372237912725158	1.38785703880284	0.461289177868443	0.534906269134933	0.419163610899706	0.445771717019023	0.518609530619738	0.404092131571568	0.443883541006658	0.516605712055819	0.402241138710497	0.0050368362374519	0.00500132991312379	0.00499256512694939
189	0.454198798779319	0.24	0.0240499105847185	0.0173013478770004	0.0307984732924367	0.30267943607218	0.497165569435615	0.379347667600809	0.61498347127042	16.7	9.89	24.27	0.0220560069348301	0.0289061675707197	0.0357563282066093	0.0217904532577851	0.0285581381603933	0.0353258230630015	0.0217051471813357	0.0284702868349091	0.0351929610523954	0.0240499105847185	18.9196826846297	-0.0102500543384001	1.3680785293825	0.461289177868443	0.534906269134933	0.419163610899706	0.445771717019023	0.518609530619738	0.404092131571568	0.443883541006658	0.516605712055819	0.402241138710497	0.0050368362374519	0.00500132991312379	0.00499256512694939
189	0.454198798779319	0.24	0.0241851248307184	0.0174664009365456	0.0309038487248913	0.28286180366577	0.493730148462647	0.370989226013798	0.616471070911495	16.48	10.99	23.29	0.0218537671919062	0.0290840352321354	0.0363143032723646	0.0215989869840232	0.0287449615851321	0.035890936186241	0.0218230033228408	0.029029839100405	0.0362190786282554	0.0241851248307184	18.6035153463662	-0.0405110477522585	1.33896575106292	0.461289177868443	0.534906269134933	0.419163610899706	0.445771717019023	0.518609530619738	0.404092131571568	0.443883541006658	0.516605712055819	0.402241138710497	0.0050368362374519	0.00500132991312379	0.00499256512694939
189	0.454198798779319	0.24	0.0244142711220306	0.0176765023260319	0.0311520399180293	0.272528622610956	0.534791200750787	0.398373222429856	0.671209179071718	17.12	10.51	25.02	0.0226127714270631	0.0303562350652508	0.0380996987034385	0.0223249667230492	0.0299698752032538	0.0376147836834584	0.0223235923344628	0.0299582617948202	0.0375956751442692	0.0244142711220306	19.7831138368093	-0.0281300960405697	1.37686516836503	0.461289177868443	0.534906269134933	0.419163610899706	0.445771717019023	0.518609530619738	0.404092131571568	0.443883541006658	0.516605712055819	0.402241138710497	0.0050368362374519	0.00500132991312379	0.00499256512694939
189	0.454198798779319	0.24	0.0247143543618713	0.017754859176135	0.0316738495476077	0.285465227554464	0.548549910721951	0.413050724428771	0.684049097015131	15.61	10.55	21.86	0.0256525119234811	0.034067687800039	0.042482863676597	0.0253944296118397	0.0337249429005946	0.0420554561893495	0.0256651021843882	0.0340957010195644	0.0425455303172506	0.0247143543618713	18.107110818506	-0.0571833427391508	1.30168215914845	0.461289177868443	0.534906269134933	0.419163610899706	0.445771717019023	0.518609530619738	0.404092131571568	0.443883541006658	0.516605712055819	0.402241138710497	0.0050368362374519	0.00500132991312379	0.00499256512694939
189	0.454198798779319	0.24	0.0250031490687123	0.0179736740405381	0.0320326240968866	0.281192730880137	0.512860814381439	0.384837471052246	0.640884157710632	17.41	11.62	25.27	0.0214953740685885	0.02864621010035	0.0357970461321114	0.0212120782595996	0.0282686706707522	0.0353252630819049	0.021376557371919	0.0284777201014659	0.0356387881980482	0.0250031490687123	19.7285437895045	-0.0466266674706962	1.36681777534463	0.461289177868443	0.534906269134933	0.419163610899706	0.445771717019023	0.518609530619738	0.404092131571568	0.443883541006658	0.516605712055819	0.402241138710497	0.0050368362374519	0.00500132991312379	0.00499256512694939
189	0.454198798779319	0.24	0.0250778863222042	0.0180929896863149	0.0320627829580935	0.262832278800822	0.472018294900376	0.348597568499622	0.59543902130113	15.18	9.95	22.81	0.0222354695043045	0.0301079219998704	0.0379803744954364	0.0220304624516691	0.0298303323429947	0.0376302022343203	0.022104298562498	0.0298903929233052	0.0377424992318603	0.0250778863222042	17.4988851115371	0.000849880154488346	1.3427950094622	0.461289177868443	0.534906269134933	0.419163610899706	0.445771717019023	0.518609530619738	0.404092131571568	0.443883541006658	0.516605712055819	0.402241138710497	0.0050368362374519	0.00500132991312379	0.00499256512694939
189	0.454198798779319	0.24	0.0251514887045689	0.018194863256154	0.0321081141529838	0.342694451227118	0.546559021335046	0.428376665877397	0.664741376792696	16.25	10.38	23.12	0.0255858579865748	0.0326445920496569	0.039703326112739	0.025298049477619	0.0322773817193168	0.0392567139610148	0.0254310220882869	0.0324124180470985	0.039528630705172	0.0251514887045689	18.4848382104447	0.0467694766034782	1.41798633535075	0.461289177868443	0.534906269134933	0.419163610899706	0.445771717019023	0.518609530619738	0.404092131571568	0.443883541006658	0.516605712055819	0.402241138710497	0.0050368362374519	0.00500132991312379	0.00499256512694939
189	0.454198798779319	0.24	0.0275484122700834	0.0199696954735465	0.0351271290666203	0.287897860999288	0.520119676005182	0.392405039711699	0.647834312298665	14.39	9.09	23.15	0.026355135496868	0.0349328452707305	0.0435105550445931	0.0261567632207348	0.0346699094937929	0.0431830557668511	0.0259779502432236	0.0344325302364799	0.0428519516023776	0.0275484122700834	17.2152759004879	0.0608315489373156	1.38723581245922	0.461289177868443	0.534906269134933	0.419163610899706	0.445771717019023	0.518609530619738	0.404092131571568	0.443883541006658	0.516605712055819	0.402241138710497	0.0050368362374519	0.00500132991312379	0.00499256512694939
189	0.454198798779319	0.25	0.014099251288897	0.0103259122940494	0.0178725902837446	0.387729735183418	0.506939555336988	0.407479505859436	0.606399604814539	15.24	9.92	22.12	0.0259010402174891	0.0322231219529081	0.0385452036883272	0.0256593656035377	0.0319224579450966	0.0381855502866556	0.0257914796620947	0.0321162575132757	0.0383594806711403	0.014099251288897	20.0185952235237	0.00139529360859516	1.37209578908643	0.461289177868443	0.534906269134933	0.419163610899706	0.445771717019023	0.518609530619738	0.404092131571568	0.443883541006658	0.516605712055819	0.402241138710497	0.0050368362374519	0.00500132991312379	0.00499256512694939
189	0.454198798779319	0.25	0.0142765790848083	0.0103680256336265	0.0181851325359901	0.322384837330389	0.442428119068116	0.342282389031479	0.542573849104754	18.87	12.67	28.95	0.0176737206974503	0.0228447365557831	0.0280157524141158	0.0174036946266193	0.0224957056665364	0.0275877167064535	0.0174721363704073	0.0225698885437613	0.0276550878920284	0.0142765790848083	23.3266629823986	-0.00970815119748099	1.45614988122375	0.461289177868443	0.534906269134933	0.419163610899706	0.445771717019023	0.518609530619738	0.404092131571568	0.443883541006658	0.516605712055819	0.402241138710497	0.0050368362374519	0.00500132991312379	0.00499256512694939
189	0.454198798779319	0.25	0.0151102794908317	0.0109708440355303	0.0192497149461331	0.253208548965684	0.368215148160444	0.26948549773497	0.466944798585918	17.74	10.73	28.19	0.0147743659804369	0.0201871544264449	0.0255999428724528	0.0145720630145172	0.0199107350376632	0.0252494070608092	0.0144156218483412	0.0197129964434	0.0249715802403085	0.0151102794908317	21.6456503372388	-0.029636835678793	1.39527481768897	0.461289177868443	0.534906269134933	0.419163610899706	0.445771717019023	0.518609530619738	0.404092131571568	0.443883541006658	0.516605712055819	0.402241138710497	0.0050368362374519	0.00500132991312379	0.00499256512694939
189	0.454198798779319	0.25	0.0152224795780114	0.0111306363346674	0.0193143228213554	0.41332118785142	0.525672309456488	0.427890756669733	0.623453862243243	14.21	9.86	23.59	0.0290964618324031	0.0357455823712908	0.0423947029101785	0.0288896747257247	0.0354915402957398	0.0420934058657549	0.0288417627130529	0.0354739922112196	0.0420203573718254	0.0152224795780114	19.8952531724402	0.0189853790108576	1.37928923523954	0.461289177868443	0.534906269134933	0.419163610899706	0.445771717019023	0.518609530619738	0.404092131571568	0.443883541006658	0.516605712055819	0.402241138710497	0.0050368362374519	0.00500132991312379	0.00499256512694939
189	0.454198798779319	0.25	0.0154687926768933	0.0113102123553032	0.0196273729984833	0.352221350413864	0.506203713407181	0.399023093576314	0.613384333238047	15.2	9.52	21.63	0.0254303024975509	0.0322610740194319	0.0390918455413129	0.0251951509690495	0.0319627590124634	0.0387303670558773	0.0252686440742771	0.0320738375595557	0.0388810795119525	0.0154687926768933	18.9956595099076	-0.0103964453383276	1.34827893485439	0.461289177868443	0.534906269134933	0.419163610899706	0.445771717019023	0.518609530619738	0.404092131571568	0.443883541006658	0.516605712055819	0.402241138710497	0.0050368362374519	0.00500132991312379	0.00499256512694939
189	0.454198798779319	0.25	0.0162722071863155	0.011910135143649	0.020634279228982	0.346420902670408	0.501063634566055	0.393608943855739	0.608518325276372	14.92	9.67	24.78	0.0255378214018894	0.0325096108975089	0.0394814003931284	0.0253163817086046	0.0322277184779222	0.0391390552472398	0.0251294751354812	0.0319858416017368	0.0387749449387228	0.0162722071863155	20.3229571680198	-0.0176448196815954	1.36634757699607	0.461289177868443	0.534906269134933	0.419163610899706	0.445771717019023	0.518609530619738	0.404092131571568	0.443883541006658	0.516605712055819	0.402241138710497	0.0050368362374519	0.00500132991312379	0.00499256512694939
189	0.454198798779319	0.25	0.0165107575315982	0.012061972077781	0.0209595429854154	0.328449964914089	0.413477083691639	0.321168628247444	0.505785539135834	16.45	10.56	26.2	0.0189539109170105	0.0244015358949648	0.0298491608729191	0.0187339666494868	0.024118376500454	0.0295027863514213	0.0186521250178603	0.0240184197863647	0.029372077048547	0.0165107575315982	20.9677893228181	0.0471941359845312	1.44937599167978	0.461289177868443	0.534906269134933	0.419163610899706	0.445771717019023	0.518609530619738	0.404092131571568	0.443883541006658	0.516605712055819	0.402241138710497	0.0050368362374519	0.00500132991312379	0.00499256512694939
189	0.454198798779319	0.25	0.0165546423143427	0.012127534182874	0.0209817504458113	0.30019355083223	0.408225537704331	0.310911851768715	0.505539223639946	15.8	9.45	24.92	0.0190753752256285	0.0250458619190457	0.0310163486124629	0.0188762917600569	0.0247844664324514	0.030692641104846	0.0186613273339115	0.0245213412572173	0.030364420183593	0.0165546423143427	19.744221616765	0.0066051470743828	1.37194515409652	0.461289177868443	0.534906269134933	0.419163610899706	0.445771717019023	0.518609530619738	0.404092131571568	0.443883541006658	0.516605712055819	0.402241138710497	0.0050368362374519	0.00500132991312379	0.00499256512694939
189	0.454198798779319	0.25	0.0166903433020287	0.0122061907448829	0.0211744958591745	0.295826962087369	0.449356379841617	0.34111403470651	0.557598724976725	15.08	10.56	23.59	0.021899113197914	0.0288481423428476	0.0357971714877811	0.0217017393792085	0.0285881378410529	0.0354745363028972	0.0218161200366606	0.0287816554061625	0.0356270572254518	0.0166903433020287	20.7890218021767	-0.0154947565948982	1.37090622952266	0.461289177868443	0.534906269134933	0.419163610899706	0.445771717019023	0.518609530619738	0.404092131571568	0.443883541006658	0.516605712055819	0.402241138710497	0.0050368362374519	0.00500132991312379	0.00499256512694939
189	0.454198798779319	0.25	0.0167280942610378	0.0121895744875077	0.0212666140345678	0.370516031761645	0.491546282619163	0.391514337784762	0.591578227453564	17.34	10.51	27.05	0.0219512332864487	0.027559775158967	0.0331683170314853	0.0216642449185402	0.0271994612399454	0.0327346775613506	0.0214693647260725	0.0269576312481391	0.0324686786740703	0.0167280942610378	21.5720882890014	-0.0262759204166797	1.39973814294449	0.461289177868443	0.534906269134933	0.419163610899706	0.445771717019023	0.518609530619738	0.404092131571568	0.443883541006658	0.516605712055819	0.402241138710497	0.0050368362374519	0.00500132991312379	0.00499256512694939
189	0.454198798779319	0.25	0.0169009819799871	0.0123883276450572	0.021413636314917	0.375853979492944	0.491999018272629	0.39301086452107	0.590987172024188	13.91	9.61	23.65	0.0272756696731669	0.0341456278016131	0.0410155859300593	0.0271010324267576	0.0339270044465262	0.0407529764662948	0.0270069721938217	0.0338123449946704	0.0406011976530081	0.0169009819799871	18.9598128333725	-0.01431152325404	1.33899391321874	0.461289177868443	0.534906269134933	0.419163610899706	0.445771717019023	0.518609530619738	0.404092131571568	0.443883541006658	0.516605712055819	0.402241138710497	0.0050368362374519	0.00500132991312379	0.00499256512694939
189	0.454198798779319	0.25	0.0169556028173591	0.0123269800205122	0.0215842256142059	0.36303052510424	0.502876759647703	0.398876418220058	0.606877101075348	15.82	10.52	25.35	0.0244412878128177	0.0308139440074539	0.0371866002020902	0.0241852533153883	0.0304911528056079	0.0367970522958274	0.0241313223049283	0.0304155292032851	0.036752115698457	0.0169556028173591	20.7594515268686	0.0625079613155448	1.4563661959173	0.461289177868443	0.534906269134933	0.419163610899706	0.445771717019023	0.518609530619738	0.404092131571568	0.443883541006658	0.516605712055819	0.402241138710497	0.0050368362374519	0.00500132991312379	0.00499256512694939
189	0.454198798779319	0.25	0.0169647404082686	0.0123921878795526	0.0215372929369846	0.330556542156824	0.488395193979592	0.379879908909496	0.596910479049689	17.87	11.76	27.75	0.0206882430244222	0.0265979806460807	0.0325077182677391	0.0204012111237185	0.0262289561266609	0.0320567011296034	0.0203994208801423	0.0262256304098864	0.0320850137184084	0.0169647404082686	21.8295259139635	-0.00136415442319132	1.44308061341298	0.461289177868443	0.534906269134933	0.419163610899706	0.445771717019023	0.518609530619738	0.404092131571568	0.443883541006658	0.516605712055819	0.402241138710497	0.0050368362374519	0.00500132991312379	0.00499256512694939
189	0.454198798779319	0.25	0.0171830209239877	0.012546124694651	0.0218199171533244	0.353882430594453	0.47047289789115	0.371219279907216	0.569726515875084	16.04	9.9	25.92	0.0224482841582272	0.0284503253797725	0.0344523666013178	0.0222041136643488	0.028140870547946	0.0340776274315431	0.0219813178073922	0.0278625100884167	0.0337346010017082	0.0171830209239877	20.5968407406971	0.0116452501670754	1.40510615195562	0.461289177868443	0.534906269134933	0.419163610899706	0.445771717019023	0.518609530619738	0.404092131571568	0.443883541006658	0.516605712055819	0.402241138710497	0.0050368362374519	0.00500132991312379	0.00499256512694939
189	0.454198798779319	0.25	0.0173836065126252	0.0127329798258944	0.022034233199356	0.291955141649762	0.461088353461704	0.348978977071585	0.573197729851823	15.58	10.22	25.14	0.0217128741103224	0.0286881274524344	0.0356633807945465	0.0214956575795897	0.0284011301858924	0.035306602792195	0.0213983409149077	0.0282893406012085	0.0351803395527417	0.0173836065126252	19.9606898261943	-0.0164058814818704	1.37229412520154	0.461289177868443	0.534906269134933	0.419163610899706	0.445771717019023	0.518609530619738	0.404092131571568	0.443883541006658	0.516605712055819	0.402241138710497	0.0050368362374519	0.00500132991312379	0.00499256512694939
189	0.454198798779319	0.25	0.0174458986026041	0.0127093626275703	0.0221824345776379	0.31025592888125	0.425408717393782	0.326376662655195	0.524440772132369	16.76	10.3	27.2	0.0189117275597228	0.0246500889476334	0.0303884503355441	0.0186821685930617	0.0243508751963221	0.0300195817995825	0.0184804447635021	0.0240503541567383	0.0296987265154681	0.0174458986026041	21.084353102844	-0.0874503865226029	1.32196388483922	0.461289177868443	0.534906269134933	0.419163610899706	0.445771717019023	0.518609530619738	0.404092131571568	0.443883541006658	0.516605712055819	0.402241138710497	0.0050368362374519	0.00500132991312379	0.00499256512694939
189	0.454198798779319	0.25	0.0175973666974718	0.0127872266134981	0.0224075067814454	0.379749919926135	0.570855799709136	0.456949839806428	0.684761759611844	17.29	10.98	26.69	0.0256891739556799	0.0320928309079811	0.0384964878602823	0.0253552520612152	0.031675670787768	0.0379960895143207	0.0252726052029527	0.0316076528786243	0.0378597847740592	0.0175973666974718	20.9432798358621	-0.0082544357646186	1.41060537178825	0.461289177868443	0.534906269134933	0.419163610899706	0.445771717019023	0.518609530619738	0.404092131571568	0.443883541006658	0.516605712055819	0.402241138710497	0.0050368362374519	0.00500132991312379	0.00499256512694939
189	0.454198798779319	0.25	0.017628843658333	0.0128930862859805	0.0223646010306855	0.260358243108606	0.465394631477733	0.342924023057754	0.587865239897711	16.55	11.66	26.36	0.0201245078702747	0.0273116996600144	0.0344988914497541	0.0198876617070329	0.0269902671401343	0.0340928725732358	0.0199329812853448	0.0271160920431133	0.0342307719136561	0.017628843658333	21.372437691014	0.0397194032747698	1.47909590189389	0.461289177868443	0.534906269134933	0.419163610899706	0.445771717019023	0.518609530619738	0.404092131571568	0.443883541006658	0.516605712055819	0.402241138710497	0.0050368362374519	0.00500132991312379	0.00499256512694939
189	0.454198798779319	0.25	0.0176302742853159	0.0128019147698003	0.0224586338008316	0.353355646578872	0.516854977030538	0.407690612459282	0.626019341601794	15.25	9.52	23.44	0.0258965352855014	0.0328306631085236	0.0397647909315459	0.0256543327936893	0.0325236078084588	0.0393928828232284	0.0255477774373565	0.032393328457627	0.0392710945466802	0.0176302742853159	19.2015195630306	0.0638408096022453	1.42230922766488	0.461289177868443	0.534906269134933	0.419163610899706	0.445771717019023	0.518609530619738	0.404092131571568	0.443883541006658	0.516605712055819	0.402241138710497	0.0050368362374519	0.00500132991312379	0.00499256512694939
189	0.454198798779319	0.25	0.0176817029387277	0.0129500391285275	0.0224133667489278	0.375165355125137	0.46847184631044	0.374078768852434	0.562864923768445	16.91	10.51	31.14	0.02149218252628	0.0269154073090397	0.0323386320917994	0.0212260406327281	0.0265821085638709	0.0319381764950136	0.020725234479479	0.0259567230083041	0.0311532448253372	0.0176817029387277	21.5156211158609	-0.00349030302991602	1.41341490263057	0.461289177868443	0.534906269134933	0.419163610899706	0.445771717019023	0.518609530619738	0.404092131571568	0.443883541006658	0.516605712055819	0.402241138710497	0.0050368362374519	0.00500132991312379	0.00499256512694939
189	0.454198798779319	0.25	0.0178315968774022	0.0130261557420692	0.0226370380127352	0.273713215146293	0.437156943950976	0.325976339511905	0.548337548390047	15.4	9.84	25.51	0.0205043330561736	0.0274977367682923	0.0344911404804109	0.0203062125415962	0.0272320433783477	0.0341578742150991	0.0201144025591363	0.0269929676117215	0.0338339948485636	0.0178315968774022	20.1461291441697	0.0385176317452941	1.42924848146768	0.461289177868443	0.534906269134933	0.419163610899706	0.445771717019023	0.518609530619738	0.404092131571568	0.443883541006658	0.516605712055819	0.402241138710497	0.0050368362374519	0.00500132991312379	0.00499256512694939
189	0.454198798779319	0.25	0.0178675818788338	0.0130755942313899	0.0226595695262777	0.325066504950678	0.435366947425603	0.337421265070609	0.533312629780598	15.86	9.99	23.5	0.0206364029105501	0.026626679083581	0.0326169552566119	0.0204190282367041	0.0263462055094565	0.0322733827822089	0.0204154754362111	0.026342623244095	0.0322610008033212	0.0178675818788338	18.9879454392846	-0.000845532614929792	1.36379985205299	0.461289177868443	0.534906269134933	0.419163610899706	0.445771717019023	0.518609530619738	0.404092131571568	0.443883541006658	0.516605712055819	0.402241138710497	0.0050368362374519	0.00500132991312379	0.00499256512694939
189	0.454198798779319	0.25	0.0179830642710141	0.0131096450395142	0.022856483502514	0.284468276102724	0.448842958549028	0.337701164171318	0.559984752926739	15.88	11.18	26.09	0.0206191955928355	0.0274052379283311	0.0341912802638267	0.0204009547572654	0.0271151712282241	0.0338293876991828	0.0204147125910715	0.0271473068366843	0.0338674247676934	0.0179830642710141	20.6264381372222	-0.0132124745855524	1.40316289181638	0.461289177868443	0.534906269134933	0.419163610899706	0.445771717019023	0.518609530619738	0.404092131571568	0.443883541006658	0.516605712055819	0.402241138710497	0.0050368362374519	0.00500132991312379	0.00499256512694939
189	0.454198798779319	0.25	0.0181366794791122	0.0132006015237169	0.0230727574345074	0.335395779655038	0.492311621236629	0.384111362374083	0.600511880099175	15.78	10.15	25.02	0.0235983376164681	0.0302457489896857	0.0368931603629033	0.0233530307101298	0.0299313416261193	0.0365096525421087	0.0232432105529215	0.0297953601758612	0.0363644363412177	0.0181366794791122	20.5279975761109	0.0581774248690763	1.45783269165292	0.461289177868443	0.534906269134933	0.419163610899706	0.445771717019023	0.518609530619738	0.404092131571568	0.443883541006658	0.516605712055819	0.402241138710497	0.0050368362374519	0.00500132991312379	0.00499256512694939
189	0.454198798779319	0.25	0.0182426478739668	0.0133285118275533	0.0231567839203804	0.301788378318844	0.471617222399119	0.359617383314265	0.583617061483973	16.76	9.75	24.55	0.0208421144326793	0.0273332173964319	0.0338243203601845	0.020589246999441	0.02700159650703	0.0334139460146191	0.0204610677939461	0.0268458438049619	0.0332275530560766	0.0182426478739668	20.5756552337653	0.0155783687402523	1.41816654824408	0.461289177868443	0.534906269134933	0.419163610899706	0.445771717019023	0.518609530619738	0.404092131571568	0.443883541006658	0.516605712055819	0.402241138710497	0.0050368362374519	0.00500132991312379	0.00499256512694939
189	0.454198798779319	0.25	0.0183288500278774	0.01342392482576	0.0232337752299948	0.306483268245829	0.446235778959263	0.341432483974179	0.551039073944348	16.46	10.02	26.47	0.0201395922216847	0.0263214750932868	0.0325033579648889	0.0199055888804741	0.0260156440193691	0.0321256991582642	0.0196898108288303	0.0257134450904675	0.0317499301205756	0.0183288500278774	20.7355422463243	0.0166040563027251	1.42851399691036	0.461289177868443	0.534906269134933	0.419163610899706	0.445771717019023	0.518609530619738	0.404092131571568	0.443883541006658	0.516605712055819	0.402241138710497	0.0050368362374519	0.00500132991312379	0.00499256512694939
189	0.454198798779319	0.25	0.0183659939478565	0.0134616739692139	0.0232703139264991	0.333864862422279	0.467670234953101	0.364531688696497	0.570808781209705	16.23	10.22	23.43	0.0217930132860472	0.0279590059241938	0.0341249985623404	0.0215484800595746	0.027645285841621	0.0337420916236674	0.0216084235118971	0.0277027858713595	0.0338511030674869	0.0183659939478565	19.1150387136383	0.0374951485452862	1.41126416227553	0.461289177868443	0.534906269134933	0.419163610899706	0.445771717019023	0.518609530619738	0.404092131571568	0.443883541006658	0.516605712055819	0.402241138710497	0.0050368362374519	0.00500132991312379	0.00499256512694939
189	0.454198798779319	0.25	0.0184055409995631	0.0133953587920695	0.0234157232070567	0.284718984455731	0.411448278993457	0.309628805283609	0.513267752703305	17	9.92	27.63	0.0176974980114808	0.0235172082669899	0.0293369185224991	0.0174757308548239	0.0232225143839057	0.0289692979129875	0.0171706757427003	0.0228119004151939	0.0284812490184229	0.0184055409995631	20.5355013433903	0.0130325324926288	1.41232220825717	0.461289177868443	0.534906269134933	0.419163610899706	0.445771717019023	0.518609530619738	0.404092131571568	0.443883541006658	0.516605712055819	0.402241138710497	0.0050368362374519	0.00500132991312379	0.00499256512694939
189	0.454198798779319	0.25	0.0184461376705512	0.0135185597290636	0.0233737156120388	0.378266973027546	0.520438322073353	0.41626476672121	0.624611877425495	15.33	11.01	23.44	0.0263096034057582	0.0328937900720256	0.0394779767382929	0.026059375690745	0.0325809408891281	0.0391025060875112	0.0262896960417594	0.0328840666378066	0.0395061141316547	0.0184461376705512	19.5059639045016	0.0165205683555151	1.38321474066283	0.461289177868443	0.534906269134933	0.419163610899706	0.445771717019023	0.518609530619738	0.404092131571568	0.443883541006658	0.516605712055819	0.402241138710497	0.0050368362374519	0.00500132991312379	0.00499256512694939
189	0.454198798779319	0.25	0.0184630271684184	0.01341738648718	0.0235086678496567	0.293365842551783	0.422115058132091	0.319830788885861	0.524399327378321	15.68	8.92	25.25	0.0197709452879366	0.0260938408982322	0.0324167365085278	0.0195691874145196	0.0258275593536608	0.0320859312928021	0.0192020839411798	0.0253618865700191	0.0315140714645005	0.0184630271684184	19.1991474113617	-0.0473162542149914	1.31652914974247	0.461289177868443	0.534906269134933	0.419163610899706	0.445771717019023	0.518609530619738	0.404092131571568	0.443883541006658	0.516605712055819	0.402241138710497	0.0050368362374519	0.00500132991312379	0.00499256512694939
189	0.454198798779319	0.25	0.018598923051062	0.0135954477320293	0.0236023983700946	0.272988624965244	0.454296096265717	0.338545618034673	0.57004657449676	17.37	11.42	27.72	0.0189474255812798	0.0254256472904015	0.0319038689995232	0.018698761427176	0.0250919635902657	0.0314851657533555	0.0186683115338087	0.0250167986753926	0.0314727009249322	0.018598923051062	21.8757232038956	-0.050502749387734	1.38304483302399	0.461289177868443	0.534906269134933	0.419163610899706	0.445771717019023	0.518609530619738	0.404092131571568	0.443883541006658	0.516605712055819	0.402241138710497	0.0050368362374519	0.00500132991312379	0.00499256512694939
189	0.454198798779319	0.25	0.0185992214296592	0.013615993292396	0.0235824495669225	0.324937372385719	0.468926961141306	0.363400137617943	0.57445378466467	17.43	10.69	25.55	0.0202683004835301	0.0261539596972662	0.0320396189110022	0.0200003525045277	0.0258082029995358	0.0316160534945438	0.0199654483377045	0.0257769032382961	0.0315902966116364	0.0185992214296592	20.7418316555745	0.0294929787952772	1.44957037116283	0.461289177868443	0.534906269134933	0.419163610899706	0.445771717019023	0.518609530619738	0.404092131571568	0.443883541006658	0.516605712055819	0.402241138710497	0.0050368362374519	0.00500132991312379	0.00499256512694939
189	0.454198798779319	0.25	0.018628831600375	0.0136261395619768	0.0236315236387732	0.308831545018949	0.424081609350439	0.325028975490735	0.523134243210142	16.88	10.31	24.73	0.0187022368194078	0.0244017465730639	0.0301012563267199	0.0184714506960359	0.0241006283405508	0.0297298059850657	0.018446231752525	0.0240569034735694	0.0297048698832515	0.018628831600375	20.0831598400088	-0.0160469596396827	1.36957613698418	0.461289177868443	0.534906269134933	0.419163610899706	0.445771717019023	0.518609530619738	0.404092131571568	0.443883541006658	0.516605712055819	0.402241138710497	0.0050368362374519	0.00500132991312379	0.00499256512694939
189	0.454198798779319	0.25	0.018740291503603	0.0136346421018035	0.0238459409054024	0.299474872792347	0.448982345479279	0.341769606738104	0.556195084220455	16.39	10.29	24.57	0.0202431710375807	0.0265934308762451	0.0329436907149094	0.0200104382934722	0.0262876901337695	0.0325649419740669	0.0199922572848333	0.0262697454357319	0.0325448020760746	0.018740291503603	20.3117757536531	-0.0090941120253452	1.39152659073211	0.461289177868443	0.534906269134933	0.419163610899706	0.445771717019023	0.518609530619738	0.404092131571568	0.443883541006658	0.516605712055819	0.402241138710497	0.0050368362374519	0.00500132991312379	0.00499256512694939
189	0.454198798779319	0.25	0.0187569841589048	0.0136905595645639	0.0238234087532458	0.314289501981533	0.460843179460991	0.35456500458686	0.567121354335123	15.53	10.4	24.6	0.0221269560551041	0.0287593435570705	0.035391731059037	0.0219076736017461	0.0284743328490249	0.0350409920963037	0.0218925182085785	0.0284878839137255	0.034995195059955	0.0187569841589048	20.021603054541	-0.0171517340252501	1.37125244259659	0.461289177868443	0.534906269134933	0.419163610899706	0.445771717019023	0.518609530619738	0.404092131571568	0.443883541006658	0.516605712055819	0.402241138710497	0.0050368362374519	0.00500132991312379	0.00499256512694939
189	0.454198798779319	0.25	0.0188196400449857	0.0137108443356612	0.0239284357543101	0.297675053470985	0.42525411728674	0.323270170332082	0.527238064241397	17.03	10.69	26.43	0.0184453728340725	0.0242644433741614	0.0300835139142502	0.0182133289400456	0.023959195224526	0.0297050615090063	0.018140012489295	0.0238629696612974	0.0295654199892749	0.0188196400449857	20.6057772670124	0.0369392680039628	1.43783595100274	0.461289177868443	0.534906269134933	0.419163610899706	0.445771717019023	0.518609530619738	0.404092131571568	0.443883541006658	0.516605712055819	0.402241138710497	0.0050368362374519	0.00500132991312379	0.00499256512694939
189	0.454198798779319	0.25	0.0188966762254499	0.01381211879315	0.0239812336577498	0.344368021745252	0.541844700852948	0.425115651652321	0.658573750053575	18.38	10.59	26.26	0.0225209220654041	0.0287047588862748	0.0348885957071454	0.0221918436783496	0.0282853215414071	0.0343787994044646	0.0220562415741168	0.0281428338735855	0.0341963096497465	0.0188966762254499	21.8125903982024	0.00264420498149412	1.42909293970673	0.461289177868443	0.534906269134933	0.419163610899706	0.445771717019023	0.518609530619738	0.404092131571568	0.443883541006658	0.516605712055819	0.402241138710497	0.0050368362374519	0.00500132991312379	0.00499256512694939
189	0.454198798779319	0.25	0.0189567707387909	0.0138587662415671	0.0240547752360147	0.288867939706346	0.468483317126568	0.353719483031044	0.583247151222092	16.34	11.18	24.5	0.0210055825112281	0.0278208169047117	0.0346360512981953	0.0207657033448133	0.0275031092494009	0.0342405151539885	0.0209249188154921	0.0276786339886643	0.0344947036945331	0.0189567707387909	19.8809727669711	-0.00366142795537611	1.39391213300851	0.461289177868443	0.534906269134933	0.419163610899706	0.445771717019023	0.518609530619738	0.404092131571568	0.443883541006658	0.516605712055819	0.402241138710497	0.0050368362374519	0.00500132991312379	0.00499256512694939
189	0.454198798779319	0.25	0.0190149589864504	0.0138926469262214	0.0241372710466793	0.303302651751629	0.467280448257424	0.356707969246779	0.577852927268069	16.37	10.38	26.23	0.0211451541360911	0.027699737474464	0.034254320812837	0.0209025596632487	0.0273819434698784	0.033861327276508	0.0207837031903488	0.027224943887991	0.0336362056837844	0.0190149589864504	20.3865483845109	-0.0303477635694969	1.36936819867732	0.461289177868443	0.534906269134933	0.419163610899706	0.445771717019023	0.518609530619738	0.404092131571568	0.443883541006658	0.516605712055819	0.402241138710497	0.0050368362374519	0.00500132991312379	0.00499256512694939
189	0.454198798779319	0.25	0.0190334160620209	0.0138311158437395	0.0242357162803023	0.289205609576551	0.426433890627658	0.322056649412325	0.53081113184299	15.96	9.79	23.08	0.0195697581744643	0.0259122366583866	0.0322547151423089	0.0193597640110742	0.0256341842465921	0.03190860448211	0.0193593201703207	0.02564515953535	0.0318932071852368	0.0190334160620209	18.8242007207101	0.027626551589996	1.39202731886247	0.461289177868443	0.534906269134933	0.419163610899706	0.445771717019023	0.518609530619738	0.404092131571568	0.443883541006658	0.516605712055819	0.402241138710497	0.0050368362374519	0.00500132991312379	0.00499256512694939
189	0.454198798779319	0.25	0.0190697607777946	0.0139362466207015	0.0242032749348876	0.321871346071631	0.473178865398506	0.365946548453817	0.580411182343196	15.54	11.05	25.33	0.0228190971692968	0.0295057148471748	0.0361923325250527	0.0225923898482685	0.029212576099467	0.0358327623506655	0.02265079403266	0.0292611625244551	0.0359381007871145	0.0190697607777946	20.0487739899414	0.00339135306074909	1.39306095784854	0.461289177868443	0.534906269134933	0.419163610899706	0.445771717019023	0.518609530619738	0.404092131571568	0.443883541006658	0.516605712055819	0.402241138710497	0.0050368362374519	0.00500132991312379	0.00499256512694939
189	0.454198798779319	0.25	0.0191255452413844	0.01394182364985	0.0243092668329187	0.297053386571848	0.471159523535003	0.357998373362512	0.584320673707494	14.96	9.93	26.22	0.0231662313264758	0.0304889388500975	0.0378116463737191	0.0229633738824403	0.030221959378153	0.0374805448738657	0.0227123391818379	0.0298705940001762	0.037050831065049	0.0191255452413844	19.601320703549	0.0260802199027007	1.40343778326269	0.461289177868443	0.534906269134933	0.419163610899706	0.445771717019023	0.518609530619738	0.404092131571568	0.443883541006658	0.516605712055819	0.402241138710497	0.0050368362374519	0.00500132991312379	0.00499256512694939
189	0.454198798779319	0.25	0.0191262949037944	0.0139651096740348	0.0242874801335539	0.326013639724508	0.499906311174158	0.387683343348873	0.612129278999443	15.7	9.98	23.64	0.0239349497991602	0.0308634164131973	0.0377918830272344	0.0236897599307407	0.0305472512625358	0.0374047425943309	0.0236957374702266	0.0305309904132109	0.0373719378862596	0.0191262949037944	19.8815516595689	-0.089873165401349	1.29186337756804	0.461289177868443	0.534906269134933	0.419163610899706	0.445771717019023	0.518609530619738	0.404092131571568	0.443883541006658	0.516605712055819	0.402241138710497	0.0050368362374519	0.00500132991312379	0.00499256512694939
189	0.454198798779319	0.25	0.0191303045708065	0.0139889347907439	0.024271674350869	0.272403085948365	0.461449424021362	0.343702659477833	0.57919618856489	16.78	11.42	24.4	0.0198923634414291	0.026707153405262	0.033521943369095	0.0196502282935064	0.0263820668181696	0.0331139053428328	0.0198188802553109	0.0266137623403158	0.03341599713332	0.0191303045708065	20.2634343969012	-0.0212542346255646	1.39116662942027	0.461289177868443	0.534906269134933	0.419163610899706	0.445771717019023	0.518609530619738	0.404092131571568	0.443883541006658	0.516605712055819	0.402241138710497	0.0050368362374519	0.00500132991312379	0.00499256512694939
189	0.454198798779319	0.25	0.019143411389073	0.0139133678989641	0.0243734548791819	0.289924054604531	0.411936670626637	0.311283793942158	0.512589547311115	16.96	11.22	26.98	0.0178356993036187	0.023602830383119	0.0293699614626193	0.0176134457792873	0.0233087117086816	0.0290039776380758	0.0175922562249326	0.023322768338533	0.0289748538253281	0.019143411389073	20.2421961775974	0.0197825717418583	1.42933583267663	0.461289177868443	0.534906269134933	0.419163610899706	0.445771717019023	0.518609530619738	0.404092131571568	0.443883541006658	0.516605712055819	0.402241138710497	0.0050368362374519	0.00500132991312379	0.00499256512694939
189	0.454198798779319	0.25	0.0191466887368198	0.0140301794701758	0.0242631980034638	0.370088519865355	0.513025954621879	0.408527046255485	0.617524862988274	15.55	10.37	23.25	0.0254642463694865	0.0319778566001299	0.0384914668307733	0.0252109472748398	0.031659765029383	0.0381085827839263	0.0253492388607892	0.0318227397051038	0.0382841891654322	0.0191466887368198	18.7570794157832	-0.0365182917755165	1.33547069525129	0.461289177868443	0.534906269134933	0.419163610899706	0.445771717019023	0.518609530619738	0.404092131571568	0.443883541006658	0.516605712055819	0.402241138710497	0.0050368362374519	0.00500132991312379	0.00499256512694939
189	0.454198798779319	0.25	0.0191490993070935	0.0140183267763838	0.0242798718378031	0.304874761393603	0.415685142128579	0.317686342716676	0.513683941540481	16.14	10.48	25.2	0.0190964565626396	0.0249872663474003	0.030878076132161	0.018885303260335	0.0247109771946189	0.0305366511289028	0.0188437153001404	0.0246675702362547	0.0304915976790453	0.0191490993070935	19.6490758373459	0.0585929241207762	1.44986390369817	0.461289177868443	0.534906269134933	0.419163610899706	0.445771717019023	0.518609530619738	0.404092131571568	0.443883541006658	0.516605712055819	0.402241138710497	0.0050368362374519	0.00500132991312379	0.00499256512694939
189	0.454198798779319	0.25	0.0191889361094368	0.0139952215720272	0.0243826506468464	0.305855205849778	0.476339489790144	0.364300509952827	0.58837846962746	15.09	9.47	23.4	0.0233817423971225	0.0305726918836652	0.0377636413702079	0.0231708157230676	0.030296895661707	0.0374229756003464	0.0230550049665796	0.0301284771943532	0.0372691234886186	0.0191889361094368	19.0756594804217	-0.0473296172258005	1.305718996837	0.461289177868443	0.534906269134933	0.419163610899706	0.445771717019023	0.518609530619738	0.404092131571568	0.443883541006658	0.516605712055819	0.402241138710497	0.0050368362374519	0.00500132991312379	0.00499256512694939
189	0.454198798779319	0.25	0.0192065044952858	0.013994473685213	0.0244185353053586	0.338893451409973	0.509947273688056	0.398744690220043	0.62114985715607	16.9	11.37	25.73	0.0229186291584391	0.0293102146377525	0.035701800117066	0.0226350897840738	0.0289476013303227	0.0352601128765715	0.0227270781586043	0.0290506194891744	0.0353786164539753	0.0192065044952858	20.6388877359637	-0.034699016345426	1.38261470576484	0.461289177868443	0.534906269134933	0.419163610899706	0.445771717019023	0.518609530619738	0.404092131571568	0.443883541006658	0.516605712055819	0.402241138710497	0.0050368362374519	0.00500132991312379	0.00499256512694939
189	0.454198798779319	0.25	0.0192108028939439	0.0140107467291873	0.0244108590587006	0.307222642197097	0.434515156706174	0.332641798148074	0.536388515264274	16.67	10.74	25.53	0.0193772516389489	0.025311640266822	0.0312460288946951	0.0191450197552289	0.0250082861065554	0.0308715524578819	0.0191167794143212	0.0249882047108703	0.0308416505221887	0.0192108028939439	20.2676394152249	0.00743920621325913	1.40923681465679	0.461289177868443	0.534906269134933	0.419163610899706	0.445771717019023	0.518609530619738	0.404092131571568	0.443883541006658	0.516605712055819	0.402241138710497	0.0050368362374519	0.00500132991312379	0.00499256512694939
189	0.454198798779319	0.25	0.019220871568487	0.01404807618408	0.0243936669528939	0.33635326824146	0.477530440660497	0.372803799011259	0.582257082309734	16.4	11.73	28.86	0.0220651426248121	0.028263599536294	0.0344620564477758	0.0218109844308226	0.0279380441779655	0.0340651039251085	0.0217348688480905	0.0278158481381545	0.0339331971835182	0.019220871568487	21.2973404786136	-0.031610433410609	1.39276168069706	0.461289177868443	0.534906269134933	0.419163610899706	0.445771717019023	0.518609530619738	0.404092131571568	0.443883541006658	0.516605712055819	0.402241138710497	0.0050368362374519	0.00500132991312379	0.00499256512694939
189	0.454198798779319	0.25	0.0192224282954534	0.0140764201161347	0.0243684364747722	0.28299815015615	0.443343411929931	0.333165621002578	0.553521202857284	14.51	10.43	23.88	0.0222062777564539	0.0295498884824429	0.0368934992084319	0.0220334435245325	0.029319898011494	0.0366063524984556	0.0220840001818338	0.0294119094710065	0.0366998390125448	0.0192224282954534	19.2638657234042	-0.0234975341629481	1.35689896681516	0.461289177868443	0.534906269134933	0.419163610899706	0.445771717019023	0.518609530619738	0.404092131571568	0.443883541006658	0.516605712055819	0.402241138710497	0.0050368362374519	0.00500132991312379	0.00499256512694939
189	0.454198798779319	0.25	0.0192822128865637	0.0140595382074055	0.0245048875657218	0.362574222089488	0.537552219305269	0.42627084765067	0.648833590959869	16.78	10.56	24.72	0.0246777627372915	0.031120087615729	0.0375624124941666	0.0243775697822561	0.0307415269187251	0.0371054840551941	0.0244124754760006	0.0307723504063538	0.0371353041845111	0.0192822128865637	20.8691656266511	0.0317585652976317	1.42973556353275	0.461289177868443	0.534906269134933	0.419163610899706	0.445771717019023	0.518609530619738	0.404092131571568	0.443883541006658	0.516605712055819	0.402241138710497	0.0050368362374519	0.00500132991312379	0.00499256512694939
189	0.454198798779319	0.25	0.0193374528805498	0.0140455255801031	0.0246293801809965	0.261727304518792	0.440170517972648	0.32474806510673	0.555592970838566	16.66	10.93	25.42	0.018929243512251	0.0256571041274087	0.0323849647425665	0.0187027246399639	0.0253500755718656	0.0319974265037672	0.0187234200648489	0.0253990623467589	0.0320526888769744	0.0193374528805498	20.3076853601441	-0.0238227911711241	1.38733230528443	0.461289177868443	0.534906269134933	0.419163610899706	0.445771717019023	0.518609530619738	0.404092131571568	0.443883541006658	0.516605712055819	0.402241138710497	0.0050368362374519	0.00500132991312379	0.00499256512694939
189	0.454198798779319	0.25	0.0193613740473134	0.0141837943205737	0.0245389537740531	0.280493886455695	0.43128605953596	0.323439467367392	0.539132651704529	15.49	9.12	24.72	0.0202323439166406	0.0269785501256488	0.0337247563346569	0.0200333333049012	0.0267131820701002	0.0333930308352991	0.0197385847156644	0.0263439796617418	0.0329004689991362	0.0193613740473134	19.4319513923459	-0.0311726128305354	1.34073954828461	0.461289177868443	0.534906269134933	0.419163610899706	0.445771717019023	0.518609530619738	0.404092131571568	0.443883541006658	0.516605712055819	0.402241138710497	0.0050368362374519	0.00500132991312379	0.00499256512694939
189	0.454198798779319	0.25	0.0194657185989956	0.0141694562224086	0.0247619809755826	0.341637022066097	0.443430572363067	0.347322176064125	0.539538968662009	14.79	8.87	22.31	0.0227169434286754	0.0290030062032582	0.035289068977841	0.0225259375124796	0.0287591465577174	0.0349923556029553	0.0223547729498521	0.0286014139103774	0.0347762060947403	0.0194657185989956	18.0684279211727	0.0385166354023764	1.3599908527792	0.461289177868443	0.534906269134933	0.419163610899706	0.445771717019023	0.518609530619738	0.404092131571568	0.443883541006658	0.516605712055819	0.402241138710497	0.0050368362374519	0.00500132991312379	0.00499256512694939
189	0.454198798779319	0.25	0.0195038941228126	0.0141587720060686	0.0248490162395567	0.304653398875514	0.484954745808314	0.37056572839137	0.599343763225257	16.68	10.95	25.13	0.0215749196538412	0.0282348281962899	0.0348947367387386	0.0213160152643561	0.0278960032516938	0.0344759912390315	0.02137489692144	0.0280038512040671	0.0345921427353989	0.0195038941228126	19.9520658046309	0.0409553379422943	1.44440532849579	0.461289177868443	0.534906269134933	0.419163610899706	0.445771717019023	0.518609530619738	0.404092131571568	0.443883541006658	0.516605712055819	0.402241138710497	0.0050368362374519	0.00500132991312379	0.00499256512694939
189	0.454198798779319	0.25	0.0195205692702969	0.014252269107982	0.0247888694326118	0.32297755096158	0.465664059398839	0.360401591601136	0.570926527196542	14.36	9.55	22.9	0.024255552529011	0.0313398700695012	0.0384241876099914	0.0240746677563093	0.0311061542938147	0.0381376408313201	0.0240405364873753	0.0310494797153512	0.0380657429647497	0.0195205692702969	18.7147426352527	-0.0328753985129297	1.32131129071672	0.461289177868443	0.534906269134933	0.419163610899706	0.445771717019023	0.518609530619738	0.404092131571568	0.443883541006658	0.516605712055819	0.402241138710497	0.0050368362374519	0.00500132991312379	0.00499256512694939
189	0.454198798779319	0.25	0.0195566008762997	0.0142114701306707	0.0249017316219287	0.319454076265579	0.447646226315636	0.345635722920338	0.549656729710934	14.51	9.82	24.94	0.0230404454390553	0.029840574250485	0.0366407030619148	0.0228612192873651	0.0296084515121775	0.0363556837369898	0.0227135127502267	0.0294090353175752	0.0360991365830885	0.0195566008762997	18.7782779649218	-0.045479469583259	1.30818814764618	0.461289177868443	0.534906269134933	0.419163610899706	0.445771717019023	0.518609530619738	0.404092131571568	0.443883541006658	0.516605712055819	0.402241138710497	0.0050368362374519	0.00500132991312379	0.00499256512694939
189	0.454198798779319	0.25	0.0196116025717281	0.0142409966860965	0.0249822084573598	0.329168229447047	0.485033918151172	0.376926517128619	0.593141319173726	14.52	9.61	25.37	0.0251079313088456	0.0323092108036652	0.0395104902984849	0.0249120081386963	0.0320570943338608	0.0392021805290253	0.0246436130071064	0.0317104275680985	0.0387709627751993	0.0196116025717281	19.52428151133	5.08269767533166e-05	1.36601724740722	0.461289177868443	0.534906269134933	0.419163610899706	0.445771717019023	0.518609530619738	0.404092131571568	0.443883541006658	0.516605712055819	0.402241138710497	0.0050368362374519	0.00500132991312379	0.00499256512694939
189	0.454198798779319	0.25	0.0196178256573878	0.0143154572178327	0.0249201940969429	0.278075307885258	0.449503174529614	0.336423914071927	0.562582434987301	16.11	10.25	25.25	0.0202622818412166	0.0270728673850853	0.033883452928954	0.0200394256783279	0.0267751045076802	0.0335107833370325	0.0199696618076088	0.0266833820446095	0.0333910624200259	0.0196178256573878	19.9047029294447	-0.00285598498418309	1.38723595468378	0.461289177868443	0.534906269134933	0.419163610899706	0.445771717019023	0.518609530619738	0.404092131571568	0.443883541006658	0.516605712055819	0.402241138710497	0.0050368362374519	0.00500132991312379	0.00499256512694939
189	0.454198798779319	0.25	0.0197175112768751	0.0144496400432901	0.0249853825104602	0.299428332587447	0.473640453814492	0.360527045431365	0.58675386219762	17.92	11.17	25.97	0.019581107945449	0.025724574538857	0.0318680411322651	0.0193079996500277	0.0253657799945279	0.0314235603390281	0.0193292461257221	0.0253947182147242	0.0314706791049712	0.0197175112768751	21.0872629641372	0.00298545294432275	1.42315019177182	0.461289177868443	0.534906269134933	0.419163610899706	0.445771717019023	0.518609530619738	0.404092131571568	0.443883541006658	0.516605712055819	0.402241138710497	0.0050368362374519	0.00500132991312379	0.00499256512694939
189	0.454198798779319	0.25	0.0197191878382858	0.0144064229563677	0.025031952720204	0.325430658045252	0.456802575307282	0.354119687828737	0.559485462785826	16.54	9.96	24.44	0.0207849458271279	0.0268118862288342	0.0328388266305404	0.0205404270991749	0.0264964652328295	0.0324525033664841	0.0204807306007535	0.026386971641692	0.0323183342810342	0.0197191878382858	19.5744014359011	-0.0379167621486118	1.34577896404986	0.461289177868443	0.534906269134933	0.419163610899706	0.445771717019023	0.518609530619738	0.404092131571568	0.443883541006658	0.516605712055819	0.402241138710497	0.0050368362374519	0.00500132991312379	0.00499256512694939
189	0.454198798779319	0.25	0.019746640484494	0.014417797351467	0.025075483617521	0.328072094412852	0.522131824697865	0.405466358764296	0.638797290631435	17.71	11.34	24.38	0.0222742356144903	0.0286832360657194	0.0350922365169486	0.0219704632093015	0.028292058754	0.0346136542986985	0.0221515860213193	0.0285650126500149	0.0349377172404764	0.019746640484494	20.5575224611183	-0.0149348300487023	1.40341455914399	0.461289177868443	0.534906269134933	0.419163610899706	0.445771717019023	0.518609530619738	0.404092131571568	0.443883541006658	0.516605712055819	0.402241138710497	0.0050368362374519	0.00500132991312379	0.00499256512694939
189	0.454198798779319	0.25	0.0197818856635463	0.0144727736163018	0.0250909977107908	0.338851526840964	0.520326087664134	0.40684961215444	0.633802563173827	14.53	10.08	22.76	0.027077292971834	0.0346295572016466	0.0421818214314592	0.0268652050956784	0.034358314827206	0.0418514245587335	0.0269671431523788	0.0345309968985036	0.0420000421312922	0.0197818856635463	18.5149712177121	-0.0465654712572391	1.309481581984	0.461289177868443	0.534906269134933	0.419163610899706	0.445771717019023	0.518609530619738	0.404092131571568	0.443883541006658	0.516605712055819	0.402241138710497	0.0050368362374519	0.00500132991312379	0.00499256512694939
189	0.454198798779319	0.25	0.0197911437574428	0.0145025008959278	0.0250797866189579	0.335003257823671	0.490973832999492	0.382972515937437	0.598975150061546	15.63	9.95	25.75	0.0237440461170733	0.0304400573092837	0.0371360685014942	0.023503909912644	0.0301322007717409	0.0367604916308377	0.0232949473456635	0.0298488734626085	0.0364434879052478	0.0197911437574428	19.7904200088462	0.0469050331265199	1.4329498246342	0.461289177868443	0.534906269134933	0.419163610899706	0.445771717019023	0.518609530619738	0.404092131571568	0.443883541006658	0.516605712055819	0.402241138710497	0.0050368362374519	0.00500132991312379	0.00499256512694939
189	0.454198798779319	0.25	0.0199623700388035	0.0145559573511684	0.0253687827264386	0.326414586402813	0.488097666643397	0.378625490525922	0.597569842760872	15.13	9.53	24.75	0.0242358021073739	0.0312431116072213	0.0382504211070688	0.0240150761161066	0.0309585670004769	0.0379020578848472	0.023789227549193	0.0306571199661547	0.0375220062255718	0.0199623700388035	19.2424691842438	0.0101924334535235	1.38724064374082	0.461289177868443	0.534906269134933	0.419163610899706	0.445771717019023	0.518609530619738	0.404092131571568	0.443883541006658	0.516605712055819	0.402241138710497	0.0050368362374519	0.00500132991312379	0.00499256512694939
189	0.454198798779319	0.25	0.0200000266484702	0.0145846887469459	0.0254153645499946	0.319893383495584	0.491126327504475	0.379320472141984	0.602932182866966	18.6	12.3	25.09	0.01986667159005	0.0257224330726516	0.0315781945552531	0.019570437892958	0.0253388835982076	0.0311073293034572	0.0198251838247419	0.0256724598922831	0.0315292779711317	0.0200000266484702	20.8623203060919	-0.0156570902279085	1.41669153679198	0.461289177868443	0.534906269134933	0.419163610899706	0.445771717019023	0.518609530619738	0.404092131571568	0.443883541006658	0.516605712055819	0.402241138710497	0.0050368362374519	0.00500132991312379	0.00499256512694939
189	0.454198798779319	0.25	0.0200040173741568	0.0146399294321773	0.0253681053161363	0.30238550436432	0.463099683446275	0.353278224318822	0.572921142573728	16.1	10.51	23.45	0.0212942259379219	0.0279138328157626	0.0345334396936033	0.0210605267191545	0.027607484938133	0.0341544431571116	0.0211689036910465	0.0277501671602164	0.0343332796963365	0.0200040173741568	19.3027282539004	0.0253927319517073	1.40478870472636	0.461289177868443	0.534906269134933	0.419163610899706	0.445771717019023	0.518609530619738	0.404092131571568	0.443883541006658	0.516605712055819	0.402241138710497	0.0050368362374519	0.00500132991312379	0.00499256512694939
189	0.454198798779319	0.25	0.0200386521426099	0.0146878977946342	0.0253894064905856	0.265999600290306	0.411274989183619	0.304609134559803	0.517940843807436	14.88	10.09	21.96	0.019809535385743	0.0267462972286685	0.0336830590715941	0.0196392690195544	0.0265164082005088	0.0333935473814631	0.0197901265863927	0.0267200154327217	0.0336695883678612	0.0200386521426099	18.4330120017701	-0.0320867379116495	1.32626547749153	0.461289177868443	0.534906269134933	0.419163610899706	0.445771717019023	0.518609530619738	0.404092131571568	0.443883541006658	0.516605712055819	0.402241138710497	0.0050368362374519	0.00500132991312379	0.00499256512694939
189	0.454198798779319	0.25	0.0201324728117359	0.0147533494199587	0.0255115962035131	0.31473139813395	0.491860852069674	0.378545670097777	0.60517603404157	14.54	10.09	24.21	0.0251813900946803	0.0327192752860418	0.0402571604774032	0.0249837460116584	0.0324624677334509	0.0399411894552433	0.0249376687437315	0.0323813182694545	0.0398638840351907	0.0201324728117359	19.3745559373082	-0.00988713232697561	1.37056929482954	0.461289177868443	0.534906269134933	0.419163610899706	0.445771717019023	0.518609530619738	0.404092131571568	0.443883541006658	0.516605712055819	0.402241138710497	0.0050368362374519	0.00500132991312379	0.00499256512694939
189	0.454198798779319	0.25	0.0201917212335865	0.0147118812764779	0.0256715611906951	0.325806131827206	0.464454426438205	0.36014072884029	0.568768124036119	15.33	9.6	24.04	0.0227566220589373	0.029348010373861	0.0359393986887847	0.0225400055668109	0.0290686515550693	0.0355972975433276	0.0224552666260868	0.0289187030391687	0.0353971913801972	0.0201917212335865	18.7711741034761	0.00826574513695135	1.37654176427581	0.461289177868443	0.534906269134933	0.419163610899706	0.445771717019023	0.518609530619738	0.404092131571568	0.443883541006658	0.516605712055819	0.402241138710497	0.0050368362374519	0.00500132991312379	0.00499256512694939
189	0.454198798779319	0.25	0.0203451374732219	0.0148958594244564	0.0257944155219874	0.306500787600652	0.50471700295105	0.386183645555088	0.623250360347011	16.6	10.07	23.96	0.0225893522295604	0.0295228197442736	0.0364562872589868	0.0223213420666426	0.0291725478263786	0.0360237535861146	0.0222883906173668	0.0291352822935502	0.0359877656884533	0.0203451374732219	19.4859493377009	0.0011822707951109	1.38869248393587	0.461289177868443	0.534906269134933	0.419163610899706	0.445771717019023	0.518609530619738	0.404092131571568	0.443883541006658	0.516605712055819	0.402241138710497	0.0050368362374519	0.00500132991312379	0.00499256512694939
189	0.454198798779319	0.25	0.0205481224751759	0.0149538136224505	0.0261424313279012	0.287690254212055	0.441987801522615	0.333403357225344	0.550572245819887	16.27	10.27	23.33	0.0198896353425802	0.0263673895527447	0.0328451437629092	0.0196651960186168	0.026069853726473	0.0324745114343291	0.0197289894210235	0.0261833174213244	0.0326031981288592	0.0205481224751759	18.7848402589051	-0.0566121650900475	1.31889731323985	0.461289177868443	0.534906269134933	0.419163610899706	0.445771717019023	0.518609530619738	0.404092131571568	0.443883541006658	0.516605712055819	0.402241138710497	0.0050368362374519	0.00500132991312379	0.00499256512694939
189	0.454198798779319	0.25	0.0205790153714307	0.0150861526949727	0.0260718780478886	0.324280971227247	0.469343679640754	0.363564845159686	0.575122514121823	16.57	10.05	24.32	0.0213099138590788	0.0275100123584682	0.0337101108578577	0.0210583591307069	0.0271852680290399	0.033312176927373	0.0210073091147441	0.0271429499572056	0.0332579980806594	0.0205790153714307	19.6641031370354	0.0245196712392913	1.39895541192852	0.461289177868443	0.534906269134933	0.419163610899706	0.445771717019023	0.518609530619738	0.404092131571568	0.443883541006658	0.516605712055819	0.402241138710497	0.0050368362374519	0.00500132991312379	0.00499256512694939
189	0.454198798779319	0.25	0.0207630035089231	0.0151804625779495	0.0263455444398968	0.296555106294876	0.462256923468741	0.351101355122902	0.57341249181458	14.33	9.71	25.83	0.0236889592774707	0.0311886732306879	0.0386883871839051	0.0235143087019629	0.030958729835317	0.0384031509686711	0.0232265218009642	0.0305809336662561	0.0379552438280939	0.0207630035089231	19.2543771377553	0.0795392329885333	1.44366498519656	0.461289177868443	0.534906269134933	0.419163610899706	0.445771717019023	0.518609530619738	0.404092131571568	0.443883541006658	0.516605712055819	0.402241138710497	0.0050368362374519	0.00500132991312379	0.00499256512694939
189	0.454198798779319	0.25	0.0208123308215697	0.0151468344132132	0.0264778272299262	0.310157197843605	0.49265159983544	0.377939429813055	0.607363769857824	15.04	10.4	24.66	0.0243325644823268	0.0317179840860923	0.0391034036898579	0.0241154929740453	0.0314350270368994	0.0387545610997534	0.0241140759479314	0.0314170642544846	0.0387682351284559	0.0208123308215697	19.1666480171657	0.00285283626457757	1.38167315403839	0.461289177868443	0.534906269134933	0.419163610899706	0.445771717019023	0.518609530619738	0.404092131571568	0.443883541006658	0.516605712055819	0.402241138710497	0.0050368362374519	0.00500132991312379	0.00499256512694939
189	0.454198798779319	0.25	0.0208261807973791	0.0151871024809611	0.026465259113797	0.309179220508591	0.478008658018979	0.366451158395755	0.589566157642203	16.76	10.86	26.22	0.0212408179442967	0.027707089057182	0.0341733601700674	0.020983189625887	0.0273710318120915	0.0337588739982961	0.0209505871295288	0.0273663326905988	0.0337279506103088	0.0208261807973791	20.5723504342524	-0.0168103132771081	1.39452778139632	0.461289177868443	0.534906269134933	0.419163610899706	0.445771717019023	0.518609530619738	0.404092131571568	0.443883541006658	0.516605712055819	0.402241138710497	0.0050368362374519	0.00500132991312379	0.00499256512694939
189	0.454198798779319	0.25	0.0209168396676261	0.0152804100684565	0.0265532692667957	0.279373599530233	0.473302279388769	0.354619841100303	0.591984717677235	14.29	10.19	23.44	0.0239803337765497	0.0320059548888415	0.0400315760011334	0.0238053671654726	0.031772431306002	0.0397394954465314	0.0238581556878523	0.0318348730531601	0.0398304977993973	0.0209168396676261	18.7411593623862	0.0484674086858633	1.40833395313645	0.461289177868443	0.534906269134933	0.419163610899706	0.445771717019023	0.518609530619738	0.404092131571568	0.443883541006658	0.516605712055819	0.402241138710497	0.0050368362374519	0.00500132991312379	0.00499256512694939
[truncated: 1,378 more rows]
