# Supplementary material for: Re-expressing coefficients from regression models for inclusion in a meta-analysis
Source: BMC Med Res Methodol. 2024 Jan 8;24:6. doi: 10.1186/s12874-023-02132-y (PMC10773134; doi:10.1186/s12874-023-02132-y)
Supplement: Supplementary file 2 — Additional file 2. [file 12874_2023_2132_MOESM2_ESM.zip › Supp_Files_R1/simdata/simdata_scenario_19.csv]

ex_no	errsd	rsquare	beta	b_low_ci	b_hi_ci	lrsquare	lbeta	lb_low_ci	lb_hi_ci	x_median	x_25	x_75	rbl	rb	rbu	altl	alt	altu	dzl	dz	dzu	observed_beta	xlog	error	ylog	RelBias_rb	RelBias_rbl	RelBias_rbu	RelBias_alt	RelBias_altl	RelBias_altu	RelBias_dz	RelBias_dzl	RelBias_dzu	MC_SE_RelBias_rb	MC_SE_RelBias_alt	MC_SE_RelBias_dz
19	0.405785764645593	0	0.107674160038802	-0.389822416891475	0.605170736969079	0.00152076862991	0.0632670505197791	-0.189838107132534	0.316372208172092	0.49	0.42	0.57	-0.211350010643155	0.0704362891238751	0.352222588890905	-0.372400870257434	0.124109458464723	0.620619787186879	-0.385920382257809	0.12865714180882	0.643287052734534	0.107674160038802	0.507091616213435	-0.0234958964117814	-0.378323629952328	-0.414907302496605	-0.358904513439457	-0.419312467650204	0.0222993365121568	0.0790300728940398	0.0146048325523626	0.0584354736017936	0.115320018934471	0.0504996649316804	0.000804264010153108	0.00144745832474212	0.00151837536716913
19	0.405785764645593	0	0.139725070971667	-0.34828192815396	0.627732070097294	0.00176714289061044	0.0697803493388918	-0.189159384508212	0.328720083185995	0.51	0.44	0.59	-0.206072162453056	0.0760194241611673	0.358111010775391	-0.358015829823999	0.132071003185609	0.622157836195216	-0.37159373327504	0.136948004714863	0.645864243520191	0.139725070971667	0.521426302091565	0.0222693261745793	-0.318057342847959	-0.414907302496605	-0.358904513439457	-0.419312467650204	0.0222993365121568	0.0790300728940398	0.0146048325523626	0.0584354736017936	0.115320018934471	0.0504996649316804	0.000804264010153108	0.00144745832474212	0.00151837536716913
19	0.405785764645593	0	0.186929600001676	-0.393057316253586	0.766916516256938	0.00494507715479631	0.134361405391271	-0.163213969688013	0.431936780470555	0.49	0.42	0.58	-0.182138924834249	0.149940853494124	0.482020631822498	-0.321430769874309	0.264609028619702	0.850648827113712	-0.333281938298176	0.273578878274748	0.880915998512864	0.186929600001676	0.505559024097976	0.0161329500778107	-0.337775419508749	-0.414907302496605	-0.358904513439457	-0.419312467650204	0.0222993365121568	0.0790300728940398	0.0146048325523626	0.0584354736017936	0.115320018934471	0.0504996649316804	0.000804264010153108	0.00144745832474212	0.00151837536716913
19	0.405785764645593	0	0.195316458689358	-0.337193140285898	0.727826057664614	0.00477908522337716	0.125088132445339	-0.156742976599903	0.406919241490582	0.51	0.44	0.6	-0.169609783920582	0.135356438771984	0.440322661464549	-0.29340109467632	0.234147620433169	0.761696335542657	-0.304014866941304	0.24255566912623	0.789697946378009	0.195316458689358	0.527674461301528	0.042650812629992	-0.291327841397016	-0.414907302496605	-0.358904513439457	-0.419312467650204	0.0222993365121568	0.0790300728940398	0.0146048325523626	0.0584354736017936	0.115320018934471	0.0504996649316804	0.000804264010153108	0.00144745832474212	0.00151837536716913
19	0.405785764645593	0.01	0.21030242750278	-0.225148648349613	0.645753503355172	0.00602667877911487	0.115183420217093	-0.115769667823302	0.346136508257488	0.51	0.42	0.61	-0.125912600501185	0.125274989959294	0.376462580419773	-0.218520612327818	0.217414042806689	0.653348697941197	-0.225851291452192	0.224964183125416	0.675633669651682	0.21030242750278	0.52625470570162	-0.020613495090462	-0.357634885415968	-0.414907302496605	-0.358904513439457	-0.419312467650204	0.0222993365121568	0.0790300728940398	0.0146048325523626	0.0584354736017936	0.115320018934471	0.0504996649316804	0.000804264010153108	0.00144745832474212	0.00151837536716913
19	0.405785764645593	0.01	0.215880352562631	-0.219134037573064	0.650894742698326	0.00882403835663183	0.144288353154395	-0.0944699176766053	0.383046623985394	0.49	0.42	0.59	-0.105271305128057	0.160785820766124	0.426842946660306	-0.185600919468272	0.283477022872967	0.752554965214206	-0.192170214796892	0.293592998911644	0.77880638327375	0.215880352562631	0.514671117578684	0.0230592135003353	-0.326706285596541	-0.414907302496605	-0.358904513439457	-0.419312467650204	0.0222993365121568	0.0790300728940398	0.0146048325523626	0.0584354736017936	0.115320018934471	0.0504996649316804	0.000804264010153108	0.00144745832474212	0.00151837536716913
19	0.405785764645593	0.01	0.227354633924052	-0.241369926082007	0.696079193930111	0.00627121814663161	0.127372357745415	-0.122960945320572	0.377705660811402	0.5	0.43	0.6	-0.134375101507983	0.139196014285096	0.412767130078175	-0.233924712205252	0.242317119885671	0.718558951976594	-0.242295372272427	0.250830605881288	0.744219676501773	0.227354633924052	0.523710977224006	-0.00480272772365947	-0.345487555431975	-0.414907302496605	-0.358904513439457	-0.419312467650204	0.0222993365121568	0.0790300728940398	0.0146048325523626	0.0584354736017936	0.115320018934471	0.0504996649316804	0.000804264010153108	0.00144745832474212	0.00151837536716913
19	0.405785764645593	0.01	0.241664786046745	-0.225514698038163	0.708844270131653	0.0125387190314064	0.182251300229531	-0.07026507660879	0.434767677067852	0.51	0.43	0.6	-0.0766916339811269	0.198920298452207	0.47453223088554	-0.133399975204184	0.346008573603524	0.825417122411232	-0.13827310226436	0.358445503581196	0.855082720704607	0.241664786046745	0.526023730586261	-0.0607839267918336	-0.398599585554261	-0.414907302496605	-0.358904513439457	-0.419312467650204	0.0222993365121568	0.0790300728940398	0.0146048325523626	0.0584354736017936	0.115320018934471	0.0504996649316804	0.000804264010153108	0.00144745832474212	0.00151837536716913
19	0.405785764645593	0.01	0.248672062714124	-0.237495810647944	0.734839936076193	0.00651657487078746	0.126118889456549	-0.117009804824594	0.369247583737692	0.49	0.41	0.57	-0.130704960107782	0.14088019751821	0.412465355144203	-0.230811184131968	0.248779580997612	0.728370346127191	-0.239117432594918	0.25784247961583	0.755194903044992	0.248672062714124	0.500623100138627	-0.0341482706629462	-0.39517685564593	-0.414907302496605	-0.358904513439457	-0.419312467650204	0.0222993365121568	0.0790300728940398	0.0146048325523626	0.0584354736017936	0.115320018934471	0.0504996649316804	0.000804264010153108	0.00144745832474212	0.00151837536716913
19	0.405785764645593	0.01	0.255002781368949	-0.273863806540898	0.783869369278795	0.00756956650720596	0.149379993385616	-0.117669912787388	0.41642989955862	0.5	0.43	0.57	-0.128762129693867	0.1634613779033	0.455684885500467	-0.224343518081545	0.284800357655393	0.793944233392332	-0.232633805408976	0.29529745236701	0.823832638015975	0.255002781368949	0.509541253501092	-0.0514667471065193	-0.4005202297043	-0.414907302496605	-0.358904513439457	-0.419312467650204	0.0222993365121568	0.0790300728940398	0.0146048325523626	0.0584354736017936	0.115320018934471	0.0504996649316804	0.000804264010153108	0.00144745832474212	0.00151837536716913
19	0.405785764645593	0.01	0.265361491308392	-0.256514780850174	0.787237763466959	0.00553198070027667	0.129564104598987	-0.141658100223133	0.400786309421107	0.49	0.42	0.59	-0.157693861362238	0.144230819952918	0.446155501268073	-0.277839037744955	0.254118656761363	0.786076351267681	-0.287698513553778	0.263078479809693	0.813544109034711	0.265361491308392	0.508412186439484	-0.00670786773103658	-0.358044115535717	-0.414907302496605	-0.358904513439457	-0.419312467650204	0.0222993365121568	0.0790300728940398	0.0146048325523626	0.0584354736017936	0.115320018934471	0.0504996649316804	0.000804264010153108	0.00144745832474212	0.00151837536716913
19	0.405785764645593	0.01	0.267268416164593	-0.190456301791954	0.72499313412114	0.00949328478928673	0.14829148065817	-0.0882036049282692	0.384786566244609	0.51	0.42	0.61	-0.0962613890120909	0.161838554313328	0.419938497638748	-0.167429676397614	0.281489567680504	0.730408811758623	-0.173119400764762	0.291422461349068	0.755390483240244	0.267268416164593	0.519892172438917	0.00370084220034152	-0.33974074063214	-0.414907302496605	-0.358904513439457	-0.419312467650204	0.0222993365121568	0.0790300728940398	0.0146048325523626	0.0584354736017936	0.115320018934471	0.0504996649316804	0.000804264010153108	0.00144745832474212	0.00151837536716913
19	0.405785764645593	0.01	0.273375166742161	-0.194268087813504	0.741018421297826	0.00897415673009215	0.151332563826164	-0.096959887541303	0.399625015193631	0.51	0.43	0.59	-0.105331921575963	0.164399424845008	0.434130771265979	-0.182666550840301	0.285101377125355	0.75286930509101	-0.189113416414251	0.295326965463289	0.780005336017545	0.273375166742161	0.52048871540088	0.0513530639337599	-0.290628235747571	-0.414907302496605	-0.358904513439457	-0.419312467650204	0.0222993365121568	0.0790300728940398	0.0146048325523626	0.0584354736017936	0.115320018934471	0.0504996649316804	0.000804264010153108	0.00144745832474212	0.00151837536716913
19	0.405785764645593	0.01	0.280773005591935	-0.215593540678149	0.777139551862018	0.0123290763709575	0.183721251065031	-0.0730141270736676	0.440456629203729	0.51	0.43	0.62	-0.0796535881349043	0.200427745293706	0.480509078722316	-0.138509026908487	0.348522302838085	0.835553632584657	-0.143306486172549	0.360258689752073	0.863611690109786	0.280773005591935	0.526059874768069	-0.0172340016159431	-0.352707013838115	-0.414907302496605	-0.358904513439457	-0.419312467650204	0.0222993365121568	0.0790300728940398	0.0146048325523626	0.0584354736017936	0.115320018934471	0.0504996649316804	0.000804264010153108	0.00144745832474212	0.00151837536716913
19	0.405785764645593	0.01	0.294520145037499	-0.196595861895101	0.785636151970099	0.00659817675175181	0.142875161498303	-0.130836121009688	0.416586444006294	0.51	0.43	0.6	-0.142860039010119	0.156005474541035	0.45487098809219	-0.248559779910699	0.271431302171472	0.791422384253643	-0.257478202936704	0.280961321076273	0.819049106298053	0.294520145037499	0.524069236519794	0.00530217162298267	-0.332818592566057	-0.414907302496605	-0.358904513439457	-0.419312467650204	0.0222993365121568	0.0790300728940398	0.0146048325523626	0.0584354736017936	0.115320018934471	0.0504996649316804	0.000804264010153108	0.00144745832474212	0.00151837536716913
19	0.405785764645593	0.01	0.296003899944093	-0.126716374919239	0.718724174807425	0.0137918500580588	0.174211051883571	-0.0557923156532306	0.404214419420372	0.5	0.41	0.61	-0.0609682590510484	0.190372893048725	0.441714045148498	-0.106132108536478	0.331396645761745	0.768925400059967	-0.109709689364496	0.342577836893997	0.794722546839308	0.296003899944093	0.528602505940649	0.00197577224645741	-0.336357531431107	-0.414907302496605	-0.358904513439457	-0.419312467650204	0.0222993365121568	0.0790300728940398	0.0146048325523626	0.0584354736017936	0.115320018934471	0.0504996649316804	0.000804264010153108	0.00144745832474212	0.00151837536716913
19	0.405785764645593	0.01	0.302381658912225	-0.185619456434273	0.790382774258723	0.0105713296172767	0.171172049927643	-0.0873786699788634	0.429722769834149	0.5	0.41	0.6	-0.0954723929148377	0.187027397083101	0.46952718708104	-0.16618203932406	0.325545357226614	0.817272753777289	-0.171924837564744	0.336671820735847	0.845728832253344	0.302381658912225	0.518066642617212	0.0217450988154302	-0.322879450776313	-0.414907302496605	-0.358904513439457	-0.419312467650204	0.0222993365121568	0.0790300728940398	0.0146048325523626	0.0584354736017936	0.115320018934471	0.0504996649316804	0.000804264010153108	0.00144745832474212	0.00151837536716913
19	0.405785764645593	0.01	0.313346623839165	-0.198931805988719	0.82562505366705	0.0153550193101579	0.212606741904739	-0.0532068266775326	0.47842031048701	0.51	0.41	0.59	-0.0580894025742624	0.232116805149023	0.522323012872308	-0.101060757440447	0.403824090169077	0.908708937778602	-0.104621910731552	0.418041475418514	0.940986769412375	0.313346623839165	0.509857967729228	0.00432393541329069	-0.347075823962528	-0.414907302496605	-0.358904513439457	-0.419312467650204	0.0222993365121568	0.0790300728940398	0.0146048325523626	0.0584354736017936	0.115320018934471	0.0504996649316804	0.000804264010153108	0.00144745832474212	0.00151837536716913
19	0.405785764645593	0.01	0.319949795345872	-0.203875558984797	0.843775149676542	0.0150052571886851	0.221007970331564	-0.0585607845195174	0.500576725182645	0.51	0.42	0.57	-0.0636780983358055	0.24032067505994	0.544319448455685	-0.110498120235183	0.417019093562378	0.944536307359939	-0.114620687843566	0.432261960204376	0.979684099300751	0.319949795345872	0.513999693488137	-0.0126470095061061	-0.359802275661833	-0.414907302496605	-0.358904513439457	-0.419312467650204	0.0222993365121568	0.0790300728940398	0.0146048325523626	0.0584354736017936	0.115320018934471	0.0504996649316804	0.000804264010153108	0.00144745832474212	0.00151837536716913
19	0.405785764645593	0.01	0.326070547322899	-0.29252505612117	0.944666150766969	0.0043034228282437	0.133100208246659	-0.182997024562963	0.449197441056282	0.49	0.42	0.56	-0.202779569676627	0.147488752981559	0.497757075639744	-0.356200888813273	0.259077504631118	0.874355898075509	-0.369388067162527	0.268881918946704	0.906900748668432	0.326070547322899	0.499819245865531	0.0584849433903743	-0.299041779776208	-0.414907302496605	-0.358904513439457	-0.419312467650204	0.0222993365121568	0.0790300728940398	0.0146048325523626	0.0584354736017936	0.115320018934471	0.0504996649316804	0.000804264010153108	0.00144745832474212	0.00151837536716913
19	0.405785764645593	0.01	0.346448423725378	-0.0976975770457633	0.79059442449652	0.0189651393132332	0.226201357524094	-0.0278051656543775	0.480207880702565	0.51	0.43	0.6	-0.0301678164190252	0.245422059783586	0.521011935986197	-0.0522747136990621	0.425266705830598	0.902808125360258	-0.0541886340603745	0.440663343857512	0.93569715721758	0.346448423725378	0.533756439239263	-0.000407416314778061	-0.330776208050089	-0.414907302496605	-0.358904513439457	-0.419312467650204	0.0222993365121568	0.0790300728940398	0.0146048325523626	0.0584354736017936	0.115320018934471	0.0504996649316804	0.000804264010153108	0.00144745832474212	0.00151837536716913
19	0.405785764645593	0.01	0.355271919813727	-0.129226337390238	0.839770177017692	0.0172327392195085	0.206802972260773	-0.0370288700363153	0.450634814557861	0.49	0.43	0.6	-0.0410774421880343	0.22941389054066	0.499905223269354	-0.072208826871864	0.403279927416629	0.878768681705122	-0.0747893649116488	0.417977544419393	0.910561234467877	0.355271919813727	0.515722702637343	-0.056953724004874	-0.404127286454644	-0.414907302496605	-0.358904513439457	-0.419312467650204	0.0222993365121568	0.0790300728940398	0.0146048325523626	0.0584354736017936	0.115320018934471	0.0504996649316804	0.000804264010153108	0.00144745832474212	0.00151837536716913
19	0.405785764645593	0.01	0.361452046607848	-0.138098024276406	0.861002117492102	0.010963245929165	0.174429209720079	-0.0842379604856293	0.433096379925787	0.51	0.44	0.61	-0.091177177462202	0.188798053959918	0.468773285382038	-0.157750419888064	0.32664942165569	0.811049263199444	-0.16345683845791	0.338444217743586	0.839936096120619	0.361452046607848	0.522274873798767	-0.0108790707030186	-0.351568026436423	-0.414907302496605	-0.358904513439457	-0.419312467650204	0.0222993365121568	0.0790300728940398	0.0146048325523626	0.0584354736017936	0.115320018934471	0.0504996649316804	0.000804264010153108	0.00144745832474212	0.00151837536716913
19	0.405785764645593	0.01	0.368948685576719	-0.106104330786879	0.844001701940317	0.0134214952120313	0.183924950851689	-0.0622769968419224	0.4301268985453	0.49	0.43	0.56	-0.0689931001579034	0.203759866389477	0.476512832936858	-0.121174048079078	0.357867783734264	0.836909615547605	-0.125702985465631	0.371256244997676	0.868794289799139	0.368948685576719	0.504589979486353	0.00788134740228093	-0.34799437630577	-0.414907302496605	-0.358904513439457	-0.419312467650204	0.0222993365121568	0.0790300728940398	0.0146048325523626	0.0584354736017936	0.115320018934471	0.0504996649316804	0.000804264010153108	0.00144745832474212	0.00151837536716913
19	0.405785764645593	0.01	0.389404322175101	-0.135766851613435	0.914575495963636	0.0135748168096458	0.197363600948221	-0.0653107142487732	0.460037916145215	0.49	0.42	0.57	-0.0727584859454127	0.219870153785631	0.512498793516675	-0.128255667083397	0.387578065693422	0.903411798470241	-0.132888295219456	0.402007160921507	0.936592205572322	0.389404322175101	0.505470488340774	-0.00408785620611911	-0.359439335146613	-0.414907302496605	-0.358904513439457	-0.419312467650204	0.0222993365121568	0.0790300728940398	0.0146048325523626	0.0584354736017936	0.115320018934471	0.0504996649316804	0.000804264010153108	0.00144745832474212	0.00151837536716913
19	0.405785764645593	0.01	0.436849104634557	-0.145734336194678	1.01943254546379	0.0106717940147905	0.198621006583317	-0.0999599592959586	0.497201972462592	0.5	0.42	0.58	-0.110218326509249	0.219004440471805	0.548227207452859	-0.192983504443299	0.383459318876031	0.959902142195362	-0.200024873761567	0.397194730637864	0.994244077381978	0.436849104634557	0.509213925250038	-0.0087357490060617	-0.360091468167372	-0.414907302496605	-0.358904513439457	-0.419312467650204	0.0222993365121568	0.0790300728940398	0.0146048325523626	0.0584354736017936	0.115320018934471	0.0504996649316804	0.000804264010153108	0.00144745832474212	0.00151837536716913
19	0.405785764645593	0.02	0.382445233971729	-0.051868099914355	0.816758567857813	0.0259306367281611	0.242657398148792	0.0104546530456097	0.474860143251973	0.5	0.41	0.58	0.0114881269491197	0.266644811923916	0.521801496898712	0.0200700876575101	0.465836143040129	0.911602198422747	0.0207639462177451	0.482346302147279	0.943170656103164	0.382445233971729	0.514642019202573	-0.0159746043778532	-0.363472493992429	-0.414907302496605	-0.358904513439457	-0.419312467650204	0.0222993365121568	0.0790300728940398	0.0146048325523626	0.0584354736017936	0.115320018934471	0.0504996649316804	0.000804264010153108	0.00144745832474212	0.00151837536716913
19	0.405785764645593	0.02	0.384757569717479	-0.100374778915346	0.869889918350303	0.0163122142036762	0.219326323075986	-0.0465920842742537	0.485244730426225	0.51	0.46	0.61	-0.0504315154551864	0.237399958044975	0.525231431545137	-0.0872556935419768	0.410745102523391	0.908745898588759	-0.0905006465490445	0.426324149534332	0.943122646168558	0.384757569717479	0.537169162936804	-0.00996236508328075	-0.334851408953999	-0.414907302496605	-0.358904513439457	-0.419312467650204	0.0222993365121568	0.0790300728940398	0.0146048325523626	0.0584354736017936	0.115320018934471	0.0504996649316804	0.000804264010153108	0.00144745832474212	0.00151837536716913
19	0.405785764645593	0.02	0.399451506747346	-0.0440875688578987	0.842990582352591	0.0213831249702681	0.218474812093703	-0.0122836304652913	0.449233254652697	0.53	0.44	0.59	-0.0130747488795022	0.232545525746069	0.47816580037164	-0.0223836049268353	0.398111445487386	0.818606495901607	-0.0232149707073761	0.412951552647351	0.848912187401449	0.399451506747346	0.535123858024234	0.0571699762314056	-0.271252923047518	-0.414907302496605	-0.358904513439457	-0.419312467650204	0.0222993365121568	0.0790300728940398	0.0146048325523626	0.0584354736017936	0.115320018934471	0.0504996649316804	0.000804264010153108	0.00144745832474212	0.00151837536716913
19	0.405785764645593	0.02	0.404798089776334	-0.0544960004187197	0.864092179971387	0.0344669605114687	0.302233314286553	0.0524807985047016	0.551985830068404	0.51	0.43	0.59	0.0568344712651543	0.327305816710326	0.597777162155498	0.0983659337476562	0.566482656828901	1.03459937991015	0.101944349524759	0.587367583275772	1.0723062697308	0.404798089776334	0.523610042087346	0.0290823709545659	-0.312231261830044	-0.414907302496605	-0.358904513439457	-0.419312467650204	0.0222993365121568	0.0790300728940398	0.0146048325523626	0.0584354736017936	0.115320018934471	0.0504996649316804	0.000804264010153108	0.00144745832474212	0.00151837536716913
19	0.405785764645593	0.02	0.406189322880116	-0.0832555546994944	0.895634200459726	0.0169633667845747	0.209578313289082	-0.0395141727972936	0.458670799375457	0.5	0.43	0.59	-0.043286603479942	0.229586821717824	0.502460246915591	-0.0754722526590924	0.400295546956341	0.876063346571773	-0.0782645475608685	0.415070831086482	0.908664349023941	0.406189322880116	0.515625466509323	0.00777884040856749	-0.336309063237212	-0.414907302496605	-0.358904513439457	-0.419312467650204	0.0222993365121568	0.0790300728940398	0.0146048325523626	0.0584354736017936	0.115320018934471	0.0504996649316804	0.000804264010153108	0.00144745832474212	0.00151837536716913
19	0.405785764645593	0.02	0.419664565261421	-0.0868908784252329	0.926220008948075	0.0189663875544809	0.230280304410652	-0.0282978848517519	0.488858493673057	0.49	0.41	0.59	-0.0315629735915098	0.256850687068517	0.545264347728544	-0.055682216773581	0.453126369552186	0.961934955877953	-0.0576289284670606	0.468734761310992	0.995119312124719	0.419664565261421	0.505931246088407	0.00932954437045105	-0.345917161001802	-0.414907302496605	-0.358904513439457	-0.419312467650204	0.0222993365121568	0.0790300728940398	0.0146048325523626	0.0584354736017936	0.115320018934471	0.0504996649316804	0.000804264010153108	0.00144745832474212	0.00151837536716913
19	0.405785764645593	0.02	0.421058659346246	-0.0539950307248667	0.89611234941736	0.024396903573766	0.271365100616084	0.0034429100326171	0.539287291199551	0.52	0.45	0.6	0.00369740207525667	0.291423788790514	0.579150175505771	0.0063653231835388	0.501705403217257	0.997045483250976	0.0066013969530263	0.520274216916967	1.03382348356915	0.421058659346246	0.534888661512958	0.0129226401301434	-0.314328234554447	-0.414907302496605	-0.358904513439457	-0.419312467650204	0.0222993365121568	0.0790300728940398	0.0146048325523626	0.0584354736017936	0.115320018934471	0.0504996649316804	0.000804264010153108	0.00144745832474212	0.00151837536716913
19	0.405785764645593	0.02	0.422411935931588	-0.0732240250148473	0.918047896878022	0.0180607266583826	0.233274803162205	-0.035276954039247	0.501826560363658	0.52	0.42	0.59	-0.0378896905029966	0.250551963305279	0.538993617113554	-0.0652352102016303	0.431378820351101	0.927992850903833	-0.0675339287786564	0.446628283618096	0.960557087121493	0.422411935931588	0.52911546287291	0.00711691052686989	-0.326045878614103	-0.414907302496605	-0.358904513439457	-0.419312467650204	0.0222993365121568	0.0790300728940398	0.0146048325523626	0.0584354736017936	0.115320018934471	0.0504996649316804	0.000804264010153108	0.00144745832474212	0.00151837536716913
19	0.405785764645593	0.02	0.422601489572077	-0.0281616136178549	0.87336459276201	0.028351477807338	0.259252092784674	0.0222923994972925	0.496211786072055	0.5	0.41	0.61	0.0245105746744416	0.285048622983622	0.545586671292802	0.0428371135070917	0.498179270783163	0.953521428059235	0.0442568600757713	0.514601121044086	0.985488182980233	0.422601489572077	0.517041799591421	-0.0309402746611412	-0.376878685538871	-0.414907302496605	-0.358904513439457	-0.419312467650204	0.0222993365121568	0.0790300728940398	0.0146048325523626	0.0584354736017936	0.115320018934471	0.0504996649316804	0.000804264010153108	0.00144745832474212	0.00151837536716913
19	0.405785764645593	0.02	0.425826604477256	-0.0717644487431086	0.923417657697621	0.0162048404893978	0.199851003466636	-0.0432695944982029	0.442971601431475	0.49	0.41	0.58	-0.0482540066909875	0.222872707043283	0.493999420777553	-0.0851184311707696	0.393139896046185	0.87139822326314	-0.0880853070473336	0.406729320612249	0.90215610332985	0.425826604477256	0.495078483128246	0.00702831724424537	-0.359410657762105	-0.414907302496605	-0.358904513439457	-0.419312467650204	0.0222993365121568	0.0790300728940398	0.0146048325523626	0.0584354736017936	0.115320018934471	0.0504996649316804	0.000804264010153108	0.00144745832474212	0.00151837536716913
19	0.405785764645593	0.02	0.430604473473298	-0.0818152073302094	0.943024154276806	0.0217661527388277	0.25811774151807	-0.0120502066877497	0.528285689723889	0.52	0.44	0.59	-0.0129985041618668	0.278430455536098	0.569859415234063	-0.0224407443946806	0.480685054724229	0.983810853843139	-0.0232801587192109	0.498564463910204	1.01989294160322	0.430604473473298	0.529969639325106	-0.0643900582813554	-0.394689886086566	-0.414907302496605	-0.358904513439457	-0.419312467650204	0.0222993365121568	0.0790300728940398	0.0146048325523626	0.0584354736017936	0.115320018934471	0.0504996649316804	0.000804264010153108	0.00144745832474212	0.00151837536716913
19	0.405785764645593	0.02	0.430843692639104	-0.051610233451847	0.913297618730056	0.021925269338973	0.243174202715699	-0.0104066821554015	0.4967550875868	0.49	0.4	0.59	-0.0115641850060973	0.270221712061701	0.5520076091295	-0.0203510633042041	0.475545761801506	0.971442586907216	-0.0210415851630926	0.491820608424268	1.00427093361434	0.430843692639104	0.510724232851909	-0.02597997285403	-0.378310065455375	-0.414907302496605	-0.358904513439457	-0.419312467650204	0.0222993365121568	0.0790300728940398	0.0146048325523626	0.0584354736017936	0.115320018934471	0.0504996649316804	0.000804264010153108	0.00144745832474212	0.00151837536716913
19	0.405785764645593	0.02	0.433016970738378	-0.10813479088854	0.974168732365296	0.0164052923824343	0.233057271021217	-0.0486929221510606	0.514807464193494	0.5	0.43	0.59	-0.0533023038442276	0.255118997264961	0.563540298374149	-0.0928908445288414	0.444600278077095	0.982091400683031	-0.0961835443078353	0.460679750836164	1.01780129128417	0.433016970738378	0.518004660009185	0.00528298754747475	-0.337662271738271	-0.414907302496605	-0.358904513439457	-0.419312467650204	0.0222993365121568	0.0790300728940398	0.0146048325523626	0.0584354736017936	0.115320018934471	0.0504996649316804	0.000804264010153108	0.00144745832474212	0.00151837536716913
19	0.405785764645593	0.02	0.443174913159436	-0.0210824449406978	0.90743227125957	0.013553156096489	0.171396228532824	-0.0569024231236696	0.399694880189319	0.49	0.41	0.59	-0.0633664705108442	0.190866635633262	0.445099741777368	-0.111670954279584	0.336364944575104	0.784400843429792	-0.115551732410265	0.348159105658732	0.811582063607165	0.443174913159436	0.500830688188019	-0.0241621277969305	-0.384702635910901	-0.414907302496605	-0.358904513439457	-0.419312467650204	0.0222993365121568	0.0790300728940398	0.0146048325523626	0.0584354736017936	0.115320018934471	0.0504996649316804	0.000804264010153108	0.00144745832474212	0.00151837536716913
19	0.405785764645593	0.02	0.448192675493379	-0.0597748146793788	0.956160165666138	0.0204967017414988	0.234532162126603	-0.0186008747364249	0.487665198989632	0.51	0.42	0.58	-0.0202287532916901	0.255057534328496	0.530343821948681	-0.0351048866405267	0.442625687322621	0.920356261285768	-0.036392502204993	0.458646171819601	0.953940884099949	0.448192675493379	0.506733583731882	-0.0421514820903694	-0.397130777054206	-0.414907302496605	-0.358904513439457	-0.419312467650204	0.0222993365121568	0.0790300728940398	0.0146048325523626	0.0584354736017936	0.115320018934471	0.0504996649316804	0.000804264010153108	0.00144745832474212	0.00151837536716913
19	0.405785764645593	0.02	0.449785032779453	-0.0149669917099248	0.91453705726883	0.0226323847816876	0.236959903240113	-0.00616202899095036	0.480081835471176	0.49	0.43	0.58	-0.0068383069914287	0.262966072602852	0.532770452197133	-0.0120237960354112	0.462373278235822	0.936770352507055	-0.012468404905411	0.479393358633012	0.971833225362557	0.449785032779453	0.511889869438206	0.0587840366522159	-0.291905514058285	-0.414907302496605	-0.358904513439457	-0.419312467650204	0.0222993365121568	0.0790300728940398	0.0146048325523626	0.0584354736017936	0.115320018934471	0.0504996649316804	0.000804264010153108	0.00144745832474212	0.00151837536716913
19	0.405785764645593	0.02	0.450786554825002	0.00801815766096747	0.893554951989036	0.0282196030844295	0.256510438208325	0.0214935234413153	0.491527352975336	0.5	0.42	0.59	0.0236815484910822	0.282623014206343	0.541564479921604	0.0414443123654106	0.494609399669636	0.947774486973861	0.0429324398426521	0.512068416495978	0.980910138257923	0.450786554825002	0.516466543731812	-0.0251694495714313	-0.374029536628511	-0.414907302496605	-0.358904513439457	-0.419312467650204	0.0222993365121568	0.0790300728940398	0.0146048325523626	0.0584354736017936	0.115320018934471	0.0504996649316804	0.000804264010153108	0.00144745832474212	0.00151837536716913
19	0.405785764645593	0.02	0.466733331753514	-0.0509840703865172	0.984450733893545	0.0226186929720128	0.27671556932961	-0.00728376259208702	0.560714901251307	0.5	0.44	0.57	-0.00802779592045606	0.304981949988902	0.617991695898261	-0.014052090265466	0.533849381953199	1.08175085417186	-0.0145927872467688	0.55425992390129	1.12243656607964	0.466733331753514	0.516984002116589	0.0104074836909359	-0.332557274568756	-0.414907302496605	-0.358904513439457	-0.419312467650204	0.0222993365121568	0.0790300728940398	0.0146048325523626	0.0584354736017936	0.115320018934471	0.0504996649316804	0.000804264010153108	0.00144745832474212	0.00151837536716913
19	0.405785764645593	0.02	0.471317148687215	-0.0189254828927264	0.961559780267156	0.019504522469567	0.227034551218048	-0.0242886328602826	0.478357735296379	0.5	0.43	0.58	-0.026760000241754	0.250135307344376	0.527030614930506	-0.0468304486552424	0.437740977639328	0.922312403933899	-0.0485407385736105	0.453564296818648	0.956313698602111	0.471317148687215	0.51003326403101	0.0566771595431356	-0.295049298703692	-0.414907302496605	-0.358904513439457	-0.419312467650204	0.0222993365121568	0.0790300728940398	0.0146048325523626	0.0584354736017936	0.115320018934471	0.0504996649316804	0.000804264010153108	0.00144745832474212	0.00151837536716913
19	0.405785764645593	0.02	0.471432993538521	-0.117377433454644	1.06024342053169	0.0212340501552149	0.281616260640311	-0.0168987648369402	0.580131286117563	0.49	0.42	0.58	-0.0187805204478919	0.312975533564017	0.644731587575925	-0.0330531207608072	0.55082701966498	1.13470716009077	-0.0342482087513894	0.571188662569473	1.17646979215815	0.471432993538521	0.502585230401367	-0.000765734149848352	-0.358182714965461	-0.414907302496605	-0.358904513439457	-0.419312467650204	0.0222993365121568	0.0790300728940398	0.0146048325523626	0.0584354736017936	0.115320018934471	0.0504996649316804	0.000804264010153108	0.00144745832474212	0.00151837536716913
19	0.405785764645593	0.02	0.472983258982724	-0.0513190928274894	0.997285610792938	0.018432521660442	0.229341404873181	-0.0319563234018026	0.490639133148165	0.5	0.43	0.59	-0.0350037681354577	0.251212045237599	0.537427858610656	-0.0610268672239323	0.437972394013144	0.936971655250221	-0.0631894086423702	0.453554549700085	0.971821831496686	0.472983258982724	0.509364755007417	0.028053544307197	-0.32355514119581	-0.414907302496605	-0.358904513439457	-0.419312467650204	0.0222993365121568	0.0790300728940398	0.0146048325523626	0.0584354736017936	0.115320018934471	0.0504996649316804	0.000804264010153108	0.00144745832474212	0.00151837536716913
19	0.405785764645593	0.02	0.473273655499219	0.0037268624210024	0.942820448577435	0.0218848300514285	0.234369285594162	-0.0102606302075023	0.478999201395826	0.49	0.44	0.6	-0.0113630238474467	0.259549728180273	0.530462480207992	-0.0199523687286188	0.455744170705864	0.931440710140348	-0.0206745748540659	0.472580460797024	0.965852082339932	0.473273655499219	0.518803660995819	-0.0611871783830435	-0.404797537629857	-0.414907302496605	-0.358904513439457	-0.419312467650204	0.0222993365121568	0.0790300728940398	0.0146048325523626	0.0584354736017936	0.115320018934471	0.0504996649316804	0.000804264010153108	0.00144745832474212	0.00151837536716913
19	0.405785764645593	0.02	0.475322981581182	-0.0139104685155082	0.964556431677872	0.0248576279514504	0.272050239159101	0.00601525824401145	0.53808522007419	0.51	0.43	0.61	0.00649978884371946	0.293963955941202	0.581428123038685	0.0112335488089754	0.508056265602512	1.00487898239605	0.0116220110587533	0.525520280647234	1.03960708410871	0.475322981581182	0.531721061989528	-0.026947487294763	-0.360855557535867	-0.414907302496605	-0.358904513439457	-0.419312467650204	0.0222993365121568	0.0790300728940398	0.0146048325523626	0.0584354736017936	0.115320018934471	0.0504996649316804	0.000804264010153108	0.00144745832474212	0.00151837536716913
19	0.405785764645593	0.02	0.477223462086879	0.00732783036101342	0.947119093812744	0.028234431668561	0.269808413452891	0.022674595777099	0.516942231128684	0.52	0.44	0.63	0.0242078516754454	0.288052855180402	0.551897858685358	0.0415214949520631	0.494070491370042	0.94661948778802	0.0429376785454373	0.511045747717523	0.97952186161168	0.477223462086879	0.535053352104128	0.000840312021083596	-0.329437842054513	-0.414907302496605	-0.358904513439457	-0.419312467650204	0.0222993365121568	0.0790300728940398	0.0146048325523626	0.0584354736017936	0.115320018934471	0.0504996649316804	0.000804264010153108	0.00144745832474212	0.00151837536716913
19	0.405785764645593	0.02	0.483562307457431	-0.0498726860922292	1.01699730100709	0.0187733449769684	0.249786116868154	-0.0321609600406998	0.531733193777007	0.52	0.45	0.61	-0.0344184593731681	0.267319548437861	0.56905755624889	-0.0591241311285548	0.459202309542868	0.977528750214291	-0.0612985868187764	0.475802633237982	1.01274323325295	0.483562307457431	0.533125691073804	-0.0359199802785179	-0.362874752178393	-0.414907302496605	-0.358904513439457	-0.419312467650204	0.0222993365121568	0.0790300728940398	0.0146048325523626	0.0584354736017936	0.115320018934471	0.0504996649316804	0.000804264010153108	0.00144745832474212	0.00151837536716913
19	0.405785764645593	0.02	0.483671849737037	-0.033669862908209	1.00101356238228	0.0250830633914242	0.272735567460378	0.00726232195204968	0.538208812968707	0.51	0.45	0.61	0.0078878880782883	0.296228622925308	0.584569357772329	0.0136775053372834	0.513656954929341	1.0136364045214	0.0141845566198026	0.532555625142948	1.05172466892168	0.483671849737037	0.528458043469121	-0.0452001620639449	-0.377846737878394	-0.414907302496605	-0.358904513439457	-0.419312467650204	0.0222993365121568	0.0790300728940398	0.0146048325523626	0.0584354736017936	0.115320018934471	0.0504996649316804	0.000804264010153108	0.00144745832474212	0.00151837536716913
19	0.405785764645593	0.02	0.490415620074586	-0.0155927133865585	0.99642395353573	0.0225724111966158	0.252994609405374	-0.00693158558999057	0.512920804400738	0.5	0.44	0.58	-0.00759269496746057	0.277124313432803	0.561841321833067	-0.0132374916506151	0.483152661995596	0.979542815641807	-0.0137376756185087	0.50124332128842	1.01713099250289	0.490415620074586	0.509839206946013	-0.0214634688118679	-0.372061103015659	-0.414907302496605	-0.358904513439457	-0.419312467650204	0.0222993365121568	0.0790300728940398	0.0146048325523626	0.0584354736017936	0.115320018934471	0.0504996649316804	0.000804264010153108	0.00144745832474212	0.00151837536716913
19	0.405785764645593	0.02	0.490420705965047	-0.0158012977461079	0.996642709676202	0.0268033386645202	0.281977361498418	0.0166967180333992	0.547258004963437	0.5	0.42	0.61	0.0182373107832064	0.307995185951418	0.59775306111963	0.0317376829046136	0.535992047515845	1.04024641212708	0.0328384309455746	0.554486074103436	1.07637126256324	0.490420705965047	0.522067118291456	-0.046856287890388	-0.388615536337772	-0.414907302496605	-0.358904513439457	-0.419312467650204	0.0222993365121568	0.0790300728940398	0.0146048325523626	0.0584354736017936	0.115320018934471	0.0504996649316804	0.000804264010153108	0.00144745832474212	0.00151837536716913
19	0.405785764645593	0.02	0.491462101885117	0.00426822309703812	0.978655980673196	0.0258198982826195	0.249769018814737	0.0102354455947982	0.489302592034676	0.49	0.42	0.57	0.0114485170553198	0.279370824191986	0.547293131328653	0.0202345007513754	0.493769553271387	0.967304605791398	0.0209651872686485	0.511604812377477	1.00169329030778	0.491462101885117	0.501210598855171	-0.0310058720183331	-0.393514672931762	-0.414907302496605	-0.358904513439457	-0.419312467650204	0.0222993365121568	0.0790300728940398	0.0146048325523626	0.0584354736017936	0.115320018934471	0.0504996649316804	0.000804264010153108	0.00144745832474212	0.00151837536716913
19	0.405785764645593	0.02	0.494487223928299	-0.0529327173800261	1.04190716523662	0.0239762686927785	0.282147033662385	0.00108619330479326	0.563207874019978	0.5	0.43	0.59	0.00119531683440341	0.310492706616182	0.61979009639796	0.0020902383339899	0.542955423293563	1.08382060825313	0.0021658306467684	0.562528900143684	1.12396383633825	0.494487223928299	0.516831981265605	0.025894387323034	-0.317647203274175	-0.414907302496605	-0.358904513439457	-0.419312467650204	0.0222993365121568	0.0790300728940398	0.0146048325523626	0.0584354736017936	0.115320018934471	0.0504996649316804	0.000804264010153108	0.00144745832474212	0.00151837536716913
19	0.405785764645593	0.02	0.496495519651759	-0.00715188446487725	1.0001429237684	0.0255883923473597	0.278687012375598	0.0101822981285507	0.547191726622644	0.49	0.41	0.59	0.0113345621791873	0.310224197958419	0.60911383373765	0.0199698008326329	0.546568570426873	1.07316734002111	0.0206653571884426	0.565845279088549	1.11090055670275	0.496495519651759	0.511862172910819	-0.00983101394834919	-0.359119233815561	-0.414907302496605	-0.358904513439457	-0.419312467650204	0.0222993365121568	0.0790300728940398	0.0146048325523626	0.0584354736017936	0.115320018934471	0.0504996649316804	0.000804264010153108	0.00144745832474212	0.00151837536716913
19	0.405785764645593	0.02	0.496849013018518	-0.0184797861222746	1.01217781215931	0.019319869326639	0.239389132180748	-0.0268988015111215	0.505677065872617	0.51	0.43	0.61	-0.0292957143861927	0.260720747748785	0.550737209883762	-0.0508873489491571	0.452878106813828	0.956643562576814	-0.0527015667922016	0.468780862565165	0.989805722416292	0.496849013018518	0.524598960798196	-0.00842362549113353	-0.345342081193577	-0.414907302496605	-0.358904513439457	-0.419312467650204	0.0222993365121568	0.0790300728940398	0.0146048325523626	0.0584354736017936	0.115320018934471	0.0504996649316804	0.000804264010153108	0.00144745832474212	0.00151837536716913
19	0.405785764645593	0.02	0.497751238662424	0.00382771778044388	0.991674759544405	0.0211711367593942	0.233773221837135	-0.0144037713954268	0.481950215069696	0.5	0.41	0.59	-0.0159029464013892	0.258104833442189	0.532112613285767	-0.0278687492617834	0.452309823909511	0.932488397080806	-0.0288457307918999	0.468175415588326	0.965030809652807	0.497751238662424	0.509330740152681	0.0129062157196253	-0.338828764427377	-0.414907302496605	-0.358904513439457	-0.419312467650204	0.0222993365121568	0.0790300728940398	0.0146048325523626	0.0584354736017936	0.115320018934471	0.0504996649316804	0.000804264010153108	0.00144745832474212	0.00151837536716913
19	0.405785764645593	0.02	0.513576295236008	-0.00194226931930652	1.02909485979132	0.0242137152847365	0.270672008904259	0.00239994724016429	0.538944070568354	0.5	0.42	0.61	0.00264549727377571	0.298365751404849	0.594086005535922	0.00463120764089736	0.52231909720175	1.0400069867626	0.00479089981656182	0.539493665237387	1.07638478825136	0.513576295236008	0.521498288954887	0.00448605971189278	-0.337558362592841	-0.414907302496605	-0.358904513439457	-0.419312467650204	0.0222993365121568	0.0790300728940398	0.0146048325523626	0.0584354736017936	0.115320018934471	0.0504996649316804	0.000804264010153108	0.00144745832474212	0.00151837536716913
19	0.405785764645593	0.02	0.52774322383999	0.00225887686189252	1.05322757081809	0.0271841022840895	0.298439402051946	0.0196993001309828	0.57717950397291	0.51	0.44	0.59	0.0213893404399353	0.32404308420785	0.626696827975765	0.0370812955113696	0.561772224705556	1.08646315389974	0.0384602641525199	0.582667094699242	1.12642096427647	0.52774322383999	0.524540169486655	0.0156738464118999	-0.320363653907455	-0.414907302496605	-0.358904513439457	-0.419312467650204	0.0222993365121568	0.0790300728940398	0.0146048325523626	0.0584354736017936	0.115320018934471	0.0504996649316804	0.000804264010153108	0.00144745832474212	0.00151837536716913
19	0.405785764645593	0.02	0.569212803487635	0.0139293047405855	1.12449630223468	0.0281919763785828	0.306311232185833	0.0255249654223831	0.587097498949283	0.47	0.4	0.57	0.0289601784112451	0.347535355550026	0.666110532688806	0.0516743110064694	0.620115311218619	1.18855631143077	0.0534918762139169	0.641851146503139	1.22999068540044	0.569212803487635	0.492511159469946	-0.0315714330377059	-0.399567824705764	-0.414907302496605	-0.358904513439457	-0.419312467650204	0.0222993365121568	0.0790300728940398	0.0146048325523626	0.0584354736017936	0.115320018934471	0.0504996649316804	0.000804264010153108	0.00144745832474212	0.00151837536716913
19	0.405785764645593	0.02	0.570060354227122	0.0111083070347443	1.1290124014195	0.0269954149887166	0.305377407690344	0.0191344537789785	0.591620361601709	0.5	0.43	0.58	0.0210788871185177	0.33640970260265	0.651740518086782	0.036885565988497	0.588677296612104	1.14046902723571	0.038275488156607	0.61070594445375	1.18274550993374	0.570060354227122	0.51060337350626	0.000273808029724462	-0.348064760107174	-0.414907302496605	-0.358904513439457	-0.419312467650204	0.0222993365121568	0.0790300728940398	0.0146048325523626	0.0584354736017936	0.115320018934471	0.0504996649316804	0.000804264010153108	0.00144745832474212	0.00151837536716913
19	0.405785764645593	0.03	0.444706336210697	0.0407449606799621	0.848667711741433	0.0292315120274684	0.234097352479253	0.0234702959354173	0.44472440902309	0.48	0.4	0.57	0.0263136562313119	0.262457587869771	0.498601519508231	0.0465800656718567	0.464598745669696	0.882617425667535	0.048178554901881	0.480511781747399	0.912908006240558	0.444706336210697	0.504022726783362	0.0578426944168356	-0.301899547326425	-0.414907302496605	-0.358904513439457	-0.419312467650204	0.0222993365121568	0.0790300728940398	0.0146048325523626	0.0584354736017936	0.115320018934471	0.0504996649316804	0.000804264010153108	0.00144745832474212	0.00151837536716913
19	0.405785764645593	0.03	0.462871134099298	0.0251059067664344	0.900636361432162	0.0316006216207756	0.261667494439492	0.0355080776485497	0.487826911230435	0.48	0.42	0.58	0.0398625263232382	0.293756465451914	0.547650404580589	0.0706261221914227	0.520460741883103	0.970295361574784	0.0731672690675333	0.539496071640422	1.00512571752835	0.462871134099298	0.507759899482759	0.0798751631885279	-0.275692703259503	-0.414907302496605	-0.358904513439457	-0.419312467650204	0.0222993365121568	0.0790300728940398	0.0146048325523626	0.0584354736017936	0.115320018934471	0.0504996649316804	0.000804264010153108	0.00144745832474212	0.00151837536716913
19	0.405785764645593	0.03	0.476601501013105	0.0648410336103086	0.888361968415902	0.0458650198726074	0.297181531037341	0.0855543761332603	0.508808685941422	0.49	0.39	0.6	0.0947539654016589	0.329137208201522	0.563520451001386	0.166387620292653	0.577963746322115	0.989539872351576	0.17152834431541	0.596299158532429	1.02009974722583	0.476601501013105	0.509692034703166	-0.0315823468167939	-0.388036991812472	-0.414907302496605	-0.358904513439457	-0.419312467650204	0.0222993365121568	0.0790300728940398	0.0146048325523626	0.0584354736017936	0.115320018934471	0.0504996649316804	0.000804264010153108	0.00144745832474212	0.00151837536716913
19	0.405785764645593	0.03	0.477828650382696	0.0267229552638545	0.928934345501538	0.0309782612168266	0.278518712921359	0.03531058637364	0.521726839469077	0.51	0.42	0.6	0.0384429268804289	0.303225621981173	0.568008317081918	0.0667605317413296	0.52658591329487	0.986411294848411	0.06903610675906	0.544755163935952	1.02002979232705	0.477828650382696	0.519591022075085	-0.00894372473927894	-0.353716928490566	-0.414907302496605	-0.358904513439457	-0.419312467650204	0.0222993365121568	0.0790300728940398	0.0146048325523626	0.0584354736017936	0.115320018934471	0.0504996649316804	0.000804264010153108	0.00144745832474212	0.00151837536716913
19	0.405785764645593	0.03	0.482460477473942	0.0520326554737998	0.912888299474085	0.0354061455468716	0.291892262336148	0.0540215548369755	0.529762969835321	0.5	0.42	0.59	0.0593198265853225	0.320520178207207	0.581720529829092	0.103586023051849	0.559701746946264	1.01581747084068	0.107217217817767	0.579778047472996	1.0514763523166	0.482460477473942	0.518646081607249	-0.0549927483941304	-0.399490914435952	-0.414907302496605	-0.358904513439457	-0.419312467650204	0.0222993365121568	0.0790300728940398	0.0146048325523626	0.0584354736017936	0.115320018934471	0.0504996649316804	0.000804264010153108	0.00144745832474212	0.00151837536716913
19	0.405785764645593	0.03	0.48401453620165	0.0258450956300042	0.942183976773295	0.0350339689477666	0.287944540546256	0.0520023253272045	0.523886755765308	0.5	0.42	0.61	0.0569726831842683	0.315466144637949	0.573959606091629	0.0993409793813826	0.550065645822631	1.00079031226388	0.102735772906797	0.568782812904224	1.03518894564801	0.48401453620165	0.520748999778073	0.00615183147878843	-0.337256410871465	-0.414907302496605	-0.358904513439457	-0.419312467650204	0.0222993365121568	0.0790300728940398	0.0146048325523626	0.0584354736017936	0.115320018934471	0.0504996649316804	0.000804264010153108	0.00144745832474212	0.00151837536716913
19	0.405785764645593	0.03	0.492880570606897	0.0513027996989767	0.934458341514818	0.030087447499054	0.25374843924167	0.0288106313501558	0.478686247133185	0.52	0.41	0.6	0.0310530620326416	0.27349855435969	0.515944046686738	0.0535831331015732	0.471931219727656	0.890279306353739	0.0553820331337644	0.487713596927006	0.920103972128022	0.492880570606897	0.515202668574964	0.0335036381463624	-0.315297356125185	-0.414907302496605	-0.358904513439457	-0.419312467650204	0.0222993365121568	0.0790300728940398	0.0146048325523626	0.0584354736017936	0.115320018934471	0.0504996649316804	0.000804264010153108	0.00144745832474212	0.00151837536716913
19	0.405785764645593	0.03	0.497821562642274	0.042764777068339	0.952878348216209	0.0312532109016451	0.280528268176317	0.0366798689949528	0.524376667357682	0.49	0.42	0.58	0.0407259432767291	0.311472713788586	0.582219484300442	0.0716320583006085	0.547843212410049	1.02405436651949	0.0742346822181684	0.2882168728037	1.06100781148319	0.497821562642274	0.515878462775802	0.023662098899161	-0.325897952809619	-0.414907302496605	-0.358904513439457	-0.419312467650204	0.0222993365121568	0.0790300728940398	0.0146048325523626	0.0584354736017936	0.115320018934471	0.0504996649316804	0.000804264010153108	0.00144745832474212	0.00151837536716913
19	0.405785764645593	0.03	0.498323525179398	0.0487311205406367	0.94791592981816	0.0364987104690418	0.299864204986159	0.0593185713169834	0.540409838655334	0.51	0.42	0.62	0.0640328837625816	0.323695755918184	0.583358628073786	0.110597658699701	0.559087622358517	1.00757758601733	0.114221020926492	0.577305199681215	1.04095175144612	0.498323525179398	0.532158493823697	-0.0219115676682371	-0.355856313941543	-0.414907302496605	-0.358904513439457	-0.419312467650204	0.0222993365121568	0.0790300728940398	0.0146048325523626	0.0584354736017936	0.115320018934471	0.0504996649316804	0.000804264010153108	0.00144745832474212	0.00151837536716913
19	0.405785764645593	0.03	0.49955393532193	0.0573222258302131	0.941785644813647	0.0345114319914097	0.276989627348186	0.0482501915944566	0.505729063101915	0.51	0.45	0.6	0.0524940455431341	0.301352297939102	0.550210550335069	0.0911214795113235	0.523100609949839	0.955079740388354	0.0945662098401746	0.542839667346457	0.990605863110608	0.49955393532193	0.523701821883316	-0.0163455882021737	-0.355547876594219	-0.414907302496605	-0.358904513439457	-0.419312467650204	0.0222993365121568	0.0790300728940398	0.0146048325523626	0.0584354736017936	0.115320018934471	0.0504996649316804	0.000804264010153108	0.00144745832474212	0.00151837536716913
19	0.405785764645593	0.03	0.506126769112459	0.0559330674934779	0.956320470731441	0.0211941073049411	0.215721259187684	-0.0131646891101831	0.444607207485551	0.51	0.42	0.57	-0.0142408191193198	0.233355106723137	0.480951032565593	-0.0246296168575498	0.403589626564826	0.831808869987202	-0.0255279890402536	0.418483356952834	0.862683095711059	0.506126769112459	0.509746139721814	-0.000324116553898981	-0.349756315634053	-0.414907302496605	-0.358904513439457	-0.419312467650204	0.0222993365121568	0.0790300728940398	0.0146048325523626	0.0584354736017936	0.115320018934471	0.0504996649316804	0.000804264010153108	0.00144745832474212	0.00151837536716913
19	0.405785764645593	0.03	0.506607559055808	0.0683900192609899	0.944825098850626	0.0353960680662184	0.274917023647077	0.0508468255478079	0.498987221746346	0.5	0.42	0.58	0.0558851595762986	0.30215813025166	0.548431100927021	0.0976465378680388	0.527952242266974	0.958257946665908	0.101265712533298	0.547198335099005	0.993184302588764	0.506607559055808	0.51329032721791	0.0274872940919957	-0.322800276374524	-0.414907302496605	-0.358904513439457	-0.419312467650204	0.0222993365121568	0.0790300728940398	0.0146048325523626	0.0584354736017936	0.115320018934471	0.0504996649316804	0.000804264010153108	0.00144745832474212	0.00151837536716913
19	0.405785764645593	0.03	0.507214701820486	0.0227407722032077	0.991688631437764	0.0230395558115659	0.250866023540816	-0.0041859841567638	0.505918031238397	0.49	0.42	0.58	-0.00463419630889078	0.277727377071048	0.560088950450987	-0.00813544772764417	0.487557368763693	0.98325018525503	-0.00842120362080675	0.50513385293947	1.0188621740885	0.507214701820486	0.510727582419314	0.0118357160186302	-0.338721277458125	-0.414907302496605	-0.358904513439457	-0.419312467650204	0.0222993365121568	0.0790300728940398	0.0146048325523626	0.0584354736017936	0.115320018934471	0.0504996649316804	0.000804264010153108	0.00144745832474212	0.00151837536716913
19	0.405785764645593	0.03	0.508188699391799	0.053746814055233	0.962630584728365	0.0340469297732248	0.28331757438857	0.0477052451850823	0.518929903592057	0.51	0.43	0.62	0.0515387829740694	0.306084643785006	0.560630504595943	0.0890641600431526	0.528944808699402	0.968825457355651	0.0921619093319776	0.547505226657722	1.00255898497695	0.508188699391799	0.527906143426412	0.0104116116939461	-0.323641942452374	-0.414907302496605	-0.358904513439457	-0.419312467650204	0.0222993365121568	0.0790300728940398	0.0146048325523626	0.0584354736017936	0.115320018934471	0.0504996649316804	0.000804264010153108	0.00144745832474212	0.00151837536716913
19	0.405785764645593	0.03	0.50889259677803	0.0437659056930639	0.974019287862996	0.0366376755404681	0.316904963899467	0.063190412520305	0.57061951527863	0.48	0.43	0.59	0.0708038068573754	0.355086744351786	0.639369681846196	0.12528670438791	0.628322825371267	1.13135894635462	0.129796623720119	0.650723151286923	1.17159627604903	0.50889259677803	0.514817937510046	-0.0879495629744576	-0.434226885271564	-0.414907302496605	-0.358904513439457	-0.419312467650204	0.0222993365121568	0.0790300728940398	0.0146048325523626	0.0584354736017936	0.115320018934471	0.0504996649316804	0.000804264010153108	0.00144745832474212	0.00151837536716913
19	0.405785764645593	0.03	0.513631766128897	0.0895512097820552	0.937712322475738	0.038160543667645	0.297834870308675	0.0643788798052172	0.531290860812132	0.52	0.43	0.62	0.0688717235072709	0.318620033476578	0.568368343445886	0.118279816880912	0.547195819924864	0.976111822968816	0.122372767991501	0.566353560483351	1.01032065681058	0.513631766128897	0.536078987587896	0.0362046909127943	-0.291517612401492	-0.414907302496605	-0.358904513439457	-0.419312467650204	0.0222993365121568	0.0790300728940398	0.0146048325523626	0.0584354736017936	0.115320018934471	0.0504996649316804	0.000804264010153108	0.00144745832474212	0.00151837536716913
19	0.405785764645593	0.03	0.514270046391344	0.0893147750302423	0.939225317752447	0.0391789437713826	0.304213708142091	0.069001891823128	0.539425524461055	0.52	0.43	0.6	0.0742471326268658	0.32733878649637	0.580430440365874	0.127979137048163	0.564231020593511	1.00048290413886	0.13261069224464	0.584279716260681	1.03699474527279	0.514270046391344	0.533367532975081	-0.0183478547981983	-0.349871739831773	-0.414907302496605	-0.358904513439457	-0.419312467650204	0.0222993365121568	0.0790300728940398	0.0146048325523626	0.0584354736017936	0.115320018934471	0.0504996649316804	0.000804264010153108	0.00144745832474212	0.00151837536716913
19	0.405785764645593	0.03	0.516378266545121	0.0133818508794509	1.01937468221079	0.0336393600982897	0.316642600936184	0.051670249881565	0.581614951990803	0.52	0.44	0.6	0.0553749189398298	0.339345337015563	0.623315755091297	0.0952073285004239	0.58344397779496	1.0716806270895	0.0986613981157538	0.604546226999099	1.11125685707631	0.516378266545121	0.529781820373861	0.0208548139874823	-0.31060617083846	-0.414907302496605	-0.358904513439457	-0.419312467650204	0.0222993365121568	0.0790300728940398	0.0146048325523626	0.0584354736017936	0.115320018934471	0.0504996649316804	0.000804264010153108	0.00144745832474212	0.00151837536716913
19	0.405785764645593	0.03	0.51783066295969	0.0180842906024746	1.0175770353169	0.0219070419075351	0.242699466247005	-0.0104939912305642	0.495892923724574	0.51	0.41	0.61	-0.011456668572337	0.264963757485963	0.541384183544263	-0.0199313324854812	0.460961291994315	0.941853916474112	-0.0206051323384147	0.476292957120672	0.973256616156752	0.51783066295969	0.515853055044828	0.0153300518982506	-0.333180953860062	-0.414907302496605	-0.358904513439457	-0.419312467650204	0.0222993365121568	0.0790300728940398	0.0146048325523626	0.0584354736017936	0.115320018934471	0.0504996649316804	0.000804264010153108	0.00144745832474212	0.00151837536716913
19	0.405785764645593	0.03	0.518238341086367	0.0737874058050125	0.962689276367722	0.0378604097792374	0.290674379088655	0.0618940909772421	0.519454667200069	0.49	0.42	0.61	0.0688692790244668	0.323432085400219	0.57799489177597	0.121303810969333	0.56968136017319	1.01805890937705	0.125323327571778	0.589127624889045	1.05223794959055	0.518238341086367	0.517254549741965	-0.0272592922829064	-0.376001992123956	-0.414907302496605	-0.358904513439457	-0.419312467650204	0.0222993365121568	0.0790300728940398	0.0146048325523626	0.0584354736017936	0.115320018934471	0.0504996649316804	0.000804264010153108	0.00144745832474212	0.00151837536716913
19	0.405785764645593	0.03	0.518382391479167	0.0600671365235833	0.976697646434751	0.0302178951885722	0.275448654247996	0.031818469728644	0.519078838767347	0.5	0.42	0.59	0.0347954519074825	0.301220029863308	0.567644607819133	0.0605993035198455	0.524600860608976	0.988602417698106	0.0627283883390098	0.542960235315022	1.02334835217538	0.518382391479167	0.517239415709483	0.0272998574211064	-0.318264791945737	-0.414907302496605	-0.358904513439457	-0.419312467650204	0.0222993365121568	0.0790300728940398	0.0146048325523626	0.0584354736017936	0.115320018934471	0.0504996649316804	0.000804264010153108	0.00144745832474212	0.00151837536716913
19	0.405785764645593	0.03	0.52236501141031	0.0727204214521851	0.972009601368436	0.0341450124249033	0.281132037185059	0.0476851286577795	0.514578945712338	0.51	0.43	0.62	0.0516147174820492	0.304299287490597	0.556983857499145	0.0893029419942562	0.526493661989282	0.963684381984308	0.0924043387691675	0.544595687801484	0.997219523405967	0.52236501141031	0.524591594552397	0.000604485033269391	-0.339366470956027	-0.414907302496605	-0.358904513439457	-0.419312467650204	0.0222993365121568	0.0790300728940398	0.0146048325523626	0.0584354736017936	0.115320018934471	0.0504996649316804	0.000804264010153108	0.00144745832474212	0.00151837536716913
19	0.405785764645593	0.03	0.526058016257074	0.0884496767261829	0.963666355787966	0.0321203879201849	0.278045825509536	0.0397468799281731	0.516344771090898	0.5	0.42	0.6	0.0434877880846325	0.304215021642609	0.564942255200586	0.0757626228796184	0.529990808320017	0.984218993760415	0.0784164924863639	0.548156258129893	1.01806614594168	0.526058016257074	0.52593367183106	0.00296777535346066	-0.335226142924435	-0.414907302496605	-0.358904513439457	-0.419312467650204	0.0222993365121568	0.0790300728940398	0.0146048325523626	0.0584354736017936	0.115320018934471	0.0504996649316804	0.000804264010153108	0.00144745832474212	0.00151837536716913
19	0.405785764645593	0.03	0.527094913435945	0.032822508462314	1.02136731840958	0.0324413663217738	0.305169118260826	0.0449644270210849	0.565373809500567	0.52	0.44	0.62	0.0484416052782957	0.328768383126163	0.609095160974031	0.0835630077221993	0.567133867264631	1.05070472680706	0.0865397628219894	0.587298696392918	1.08875038528881	0.527094913435945	0.537281275964054	0.0237584413514739	-0.302923814892975	-0.414907302496605	-0.358904513439457	-0.419312467650204	0.0222993365121568	0.0790300728940398	0.0146048325523626	0.0584354736017936	0.115320018934471	0.0504996649316804	0.000804264010153108	0.00144745832474212	0.00151837536716913
19	0.405785764645593	0.03	0.528059393915064	0.0332282758704592	1.02289051195967	0.0312858970471478	0.27983713868422	0.0367207038904457	0.522953573477995	0.5	0.42	0.57	0.0404244263512865	0.308062063212201	0.575699700073115	0.0707063711835806	0.53883140850973	1.00695644583588	0.0732690487387524	0.558327372659823	1.04349625813041	0.528059393915064	0.505528951844908	0.000501475683059031	-0.356944885432085	-0.414907302496605	-0.358904513439457	-0.419312467650204	0.0222993365121568	0.0790300728940398	0.0146048325523626	0.0584354736017936	0.115320018934471	0.0504996649316804	0.000804264010153108	0.00144745832474212	0.00151837536716913
19	0.405785764645593	0.03	0.532240709187611	0.0450880166244748	1.01939340175075	0.0285358959556346	0.273958250896721	0.0243910725542601	0.523525429239181	0.5	0.41	0.6	0.0266899884369574	0.299779459569746	0.572868930702534	0.0465018665977646	0.522304626342935	0.998107386088105	0.0480503439814686	0.539823691804164	1.03124404520592	0.532240709187611	0.512598913473847	0.0175415647048361	-0.33312839842463	-0.414907302496605	-0.358904513439457	-0.419312467650204	0.0222993365121568	0.0790300728940398	0.0146048325523626	0.0584354736017936	0.115320018934471	0.0504996649316804	0.000804264010153108	0.00144745832474212	0.00151837536716913
19	0.405785764645593	0.03	0.533100182311594	0.0905301287072971	0.97567023591589	0.0348195331295178	0.276999955259326	0.0493026186360125	0.50469729188264	0.51	0.42	0.62	0.0536382754113512	0.301359244198015	0.54908021298468	0.0931068349554889	0.523107896304914	0.953108957654339	0.0962046444291631	0.540685619276348	0.985165525551112	0.533100182311594	0.52547353157936	-0.0203112028436438	-0.358313860777813	-0.414907302496605	-0.358904513439457	-0.419312467650204	0.0222993365121568	0.0790300728940398	0.0146048325523626	0.0584354736017936	0.115320018934471	0.0504996649316804	0.000804264010153108	0.00144745832474212	0.00151837536716913
19	0.405785764645593	0.03	0.53350427847454	0.0191588890217289	1.04784966792735	0.0326764077442667	0.311530984179718	0.0468910101095713	0.576170958249864	0.49	0.41	0.57	0.0524263697583677	0.34830639241146	0.644186415064552	0.09263444638493	0.615437803190978	1.13824115999703	0.0959439982688863	0.637310366093385	1.17915194778081	0.53350427847454	0.50368445860204	-0.0266104111264419	-0.384354820563054	-0.414907302496605	-0.358904513439457	-0.419312467650204	0.0222993365121568	0.0790300728940398	0.0146048325523626	0.0584354736017936	0.115320018934471	0.0504996649316804	0.000804264010153108	0.00144745832474212	0.00151837536716913
19	0.405785764645593	0.03	0.53426317877709	0.0614612477057112	1.00706510984847	0.0379484420598966	0.316160580528122	0.0676211035992638	0.564700057456981	0.52	0.43	0.62	0.0728582289904528	0.340646613968057	0.608434998945662	0.125690906625941	0.587664322094801	1.04963773756366	0.13008539172023	0.608283155743493	1.0863642116034	0.53426317877709	0.527737770006871	-0.0168952338820799	-0.352444619899407	-0.414907302496605	-0.358904513439457	-0.419312467650204	0.0222993365121568	0.0790300728940398	0.0146048325523626	0.0584354736017936	0.115320018934471	0.0504996649316804	0.000804264010153108	0.00144745832474212	0.00151837536716913
19	0.405785764645593	0.03	0.53467601442792	0.0892261640282864	0.980125864827554	0.0363862129329483	0.297490215310579	0.0584663739059071	0.536514056715251	0.48	0.43	0.6	0.0654361921478073	0.332954236609307	0.600472281070807	0.115701638219687	0.588716264859447	1.06173089149921	0.119825249674071	0.609805689896399	1.09983247452943	0.53467601442792	0.516825837692118	0.00285581072794483	-0.343790264287069	-0.414907302496605	-0.358904513439457	-0.419312467650204	0.0222993365121568	0.0790300728940398	0.0146048325523626	0.0584354736017936	0.115320018934471	0.0504996649316804	0.000804264010153108	0.00144745832474212	0.00151837536716913
19	0.405785764645593	0.03	0.53612805057197	0.0424418576360648	1.02981424350788	0.0291660511537951	0.291039369934366	0.0288766924871998	0.553202047381533	0.5	0.43	0.58	0.0318189193236142	0.320693176202298	0.609567433080981	0.0556882208824172	0.561264581307879	1.06684094173334	0.0577051811510216	0.581878638511989	1.10616326141121	0.53612805057197	0.517390035435883	-0.0364275961428907	-0.38051350060759	-0.414907302496605	-0.358904513439457	-0.419312467650204	0.0222993365121568	0.0790300728940398	0.0146048325523626	0.0584354736017936	0.115320018934471	0.0504996649316804	0.000804264010153108	0.00144745832474212	0.00151837536716913
19	0.405785764645593	0.03	0.538307048007448	0.0931377237783757	0.983476372236521	0.0416386193881411	0.303172262206987	0.076085709484035	0.530258814929939	0.51	0.41	0.62	0.0830726028929917	0.331012342755056	0.57895208261712	0.144530548374468	0.575898596541288	1.00726664470811	0.149256521362153	0.59451033194061	1.03982919236272	0.538307048007448	0.515183278034907	0.0216846407408152	-0.328171232171846	-0.414907302496605	-0.358904513439457	-0.419312467650204	0.0222993365121568	0.0790300728940398	0.0146048325523626	0.0584354736017936	0.115320018934471	0.0504996649316804	0.000804264010153108	0.00144745832474212	0.00151837536716913
19	0.405785764645593	0.03	0.539293915442992	0.0146024856354692	1.06398534525052	0.0281155590792035	0.290688019761126	0.0238507135320271	0.557525325990225	0.48	0.41	0.55	0.0266918447338034	0.325315193569445	0.623938542405086	0.0471929525410595	0.575178847476412	1.10316474241176	0.0489187927670102	0.596648674585927	1.14450552956478	0.539293915442992	0.495965772104657	-0.0524982048054721	-0.416454135408928	-0.414907302496605	-0.358904513439457	-0.419312467650204	0.0222993365121568	0.0790300728940398	0.0146048325523626	0.0584354736017936	0.115320018934471	0.0504996649316804	0.000804264010153108	0.00144745832474212	0.00151837536716913
19	0.405785764645593	0.03	0.540375945727117	0.0689628353607813	1.01178905609345	0.0319021006184348	0.287837049395093	0.0402760915928642	0.535398007197321	0.5	0.43	0.61	0.0441712486665872	0.315674172479535	0.587177096292483	0.0770710453634218	0.550795805001422	1.02452056463942	0.0797251784809825	0.570223883576593	1.0598655113056	0.540375945727117	0.523865439935772	0.0280626976895825	-0.311492963785517	-0.414907302496605	-0.358904513439457	-0.419312467650204	0.0222993365121568	0.0790300728940398	0.0146048325523626	0.0584354736017936	0.115320018934471	0.0504996649316804	0.000804264010153108	0.00144745832474212	0.00151837536716913
19	0.405785764645593	0.03	0.540788932206648	0.0796076683278591	1.00197019608544	0.0343623231538136	0.289327694097215	0.0498631002309277	0.528792287963502	0.52	0.44	0.6	0.0537213736022559	0.311715097458682	0.569708821315109	0.092673226437777	0.537730922979399	0.982788619521021	0.0960325176318722	0.557620437366631	1.01878515801127	0.540788932206648	0.523010906606674	-0.0324912558079692	-0.370040133651085	-0.414907302496605	-0.358904513439457	-0.419312467650204	0.0222993365121568	0.0790300728940398	0.0146048325523626	0.0584354736017936	0.115320018934471	0.0504996649316804	0.000804264010153108	0.00144745832474212	0.00151837536716913
19	0.405785764645593	0.03	0.543630066268759	0.0712052678480799	1.01605486468944	0.0348109735780023	0.312114584957209	0.0555199166696581	0.568709253244761	0.51	0.43	0.61	0.0599349613478708	0.336934504005485	0.613934046663098	0.103522606030867	0.581969807470383	1.0604170089099	0.107194116006604	0.602689982036179	1.09869582037816	0.543630066268759	0.528929513542568	0.00356980911740698	-0.329783758443308	-0.414907302496605	-0.358904513439457	-0.419312467650204	0.0222993365121568	0.0790300728940398	0.0146048325523626	0.0584354736017936	0.115320018934471	0.0504996649316804	0.000804264010153108	0.00144745832474212	0.00151837536716913
19	0.405785764645593	0.03	0.543714311026545	0.0221161668877465	1.06531245516534	0.0176548273941629	0.222510630602149	-0.0366306172730353	0.481651878477334	0.5	0.42	0.58	-0.0404814483307149	0.245902287930768	0.532286024192252	-0.0709844977304333	0.431191351083305	0.933367199897044	-0.0735953596383211	0.447252480608222	0.967702156260749	0.543714311026545	0.503925658692121	-0.0555032668967877	-0.412872725384066	-0.414907302496605	-0.358904513439457	-0.419312467650204	0.0222993365121568	0.0790300728940398	0.0146048325523626	0.0584354736017936	0.115320018934471	0.0504996649316804	0.000804264010153108	0.00144745832474212	0.00151837536716913
19	0.405785764645593	0.03	0.545232528947323	0.0500539280285964	1.04041112986605	0.0278645131255059	0.273621672934775	0.0212889208800981	0.525954424989452	0.51	0.43	0.6	0.0232305458345814	0.298576938222753	0.573923330610925	0.0404018391973896	0.51927567832553	0.99814951745367	0.0418562321467562	0.538034214533551	1.03371845493526	0.545232528947323	0.52226217293144	0.0478744329522045	-0.293085550884008	-0.414907302496605	-0.358904513439457	-0.419312467650204	0.0222993365121568	0.0790300728940398	0.0146048325523626	0.0584354736017936	0.115320018934471	0.0504996649316804	0.000804264010153108	0.00144745832474212	0.00151837536716913
19	0.405785764645593	0.03	0.548394882414266	0.0726829622443916	1.02410680258414	0.0328403212661556	0.299787162083568	0.0457812149029674	0.553793109264168	0.5	0.44	0.59	0.0504334325141095	0.330251078735746	0.610068724957384	0.0882525055921543	0.577900089683319	1.06754767377448	0.0914548546644255	0.599375547454281	1.10740387575362	0.548394882414266	0.522162195812738	-0.00263742852889589	-0.343311462788924	-0.414907302496605	-0.358904513439457	-0.419312467650204	0.0222993365121568	0.0790300728940398	0.0146048325523626	0.0584354736017936	0.115320018934471	0.0504996649316804	0.000804264010153108	0.00144745832474212	0.00151837536716913
19	0.405785764645593	0.03	0.550887536079907	0.0382253168397942	1.06354975532002	0.0298877688143123	0.275787209125216	0.0304723674929915	0.521102050757441	0.49	0.41	0.55	0.033807287816775	0.305969582351148	0.578131876885521	0.0594325305151012	0.537888358224178	1.01634418593325	0.0615515810583816	0.557732727750681	1.05363569077469	0.550887536079907	0.492258959231132	-0.0441842504922665	-0.414621477822827	-0.414907302496605	-0.358904513439457	-0.419312467650204	0.0222993365121568	0.0790300728940398	0.0146048325523626	0.0584354736017936	0.115320018934471	0.0504996649316804	0.000804264010153108	0.00144745832474212	0.00151837536716913
19	0.405785764645593	0.03	0.556902330860259	0.0656609870789441	1.04814367464157	0.0261849140946901	0.27169213736046	0.0130047800317108	0.530379494689208	0.52	0.43	0.61	0.0140228068649907	0.292960462203301	0.571898117541611	0.0242032082131191	0.505646489549851	0.987089770886583	0.0250323943019387	0.523282465762336	1.02139089769678	0.556902330860259	0.525993692060015	-0.000243332464727464	-0.33553312339657	-0.414907302496605	-0.358904513439457	-0.419312467650204	0.0222993365121568	0.0790300728940398	0.0146048325523626	0.0584354736017936	0.115320018934471	0.0504996649316804	0.000804264010153108	0.00144745832474212	0.00151837536716913
19	0.405785764645593	0.03	0.560283928322845	0.0575544367586842	1.06301341988701	0.0270543178679643	0.301219916011309	0.0191900195444746	0.583249812478143	0.5	0.44	0.6	0.0209719769908048	0.329190761537304	0.637409546083804	0.036509393678292	0.5730768784217	1.10964436316511	0.0378634713463314	0.594151219207688	1.15062408359772	0.560283928322845	0.530065059965027	-0.0172373279530813	-0.349205078530865	-0.414907302496605	-0.358904513439457	-0.419312467650204	0.0222993365121568	0.0790300728940398	0.0146048325523626	0.0584354736017936	0.115320018934471	0.0504996649316804	0.000804264010153108	0.00144745832474212	0.00151837536716913
19	0.405785764645593	0.03	0.560577893704491	0.068570720235519	1.05258506717346	0.037992783137618	0.316858632758092	0.067921538367086	0.565795727149098	0.48	0.41	0.56	0.0765606229950781	0.357160554789256	0.637760486583435	0.136012213826429	0.634506301646544	1.13300038946666	0.140891666832792	0.65800439331972	1.17491348714557	0.560577893704491	0.497762104978059	0.0297198409568171	-0.334589267208598	-0.414907302496605	-0.358904513439457	-0.419312467650204	0.0222993365121568	0.0790300728940398	0.0146048325523626	0.0584354736017936	0.115320018934471	0.0504996649316804	0.000804264010153108	0.00144745832474212	0.00151837536716913
19	0.405785764645593	0.03	0.561207144519817	0.0733691811856566	1.04904510785398	0.0301562467840769	0.283480395511644	0.0324821223354359	0.534478668687852	0.5	0.44	0.59	0.0355603192040609	0.310344664316782	0.585129009429502	0.0619753673202124	0.540876038162901	1.01977670900559	0.0642700994710964	0.560543780163295	1.05681620533362	0.561207144519817	0.514330108184612	0.015445677100317	-0.331035156285633	-0.414907302496605	-0.358904513439457	-0.419312467650204	0.0222993365121568	0.0790300728940398	0.0146048325523626	0.0584354736017936	0.115320018934471	0.0504996649316804	0.000804264010153108	0.00144745832474212	0.00151837536716913
19	0.405785764645593	0.03	0.56825436917546	0.0776898272357908	1.05881891111513	0.0398321311536441	0.342219498905664	0.0798900630717892	0.60454893473954	0.49	0.42	0.58	0.0887397780456333	0.380128406563998	0.671517035082363	0.156125606033603	0.668784384550443	1.18144316306728	0.161702121887151	0.692635070172148	1.22411968871994	0.56825436917546	0.511206609725525	-0.0292585066082585	-0.380037196452784	-0.414907302496605	-0.358904513439457	-0.419312467650204	0.0222993365121568	0.0790300728940398	0.0146048325523626	0.0584354736017936	0.115320018934471	0.0504996649316804	0.000804264010153108	0.00144745832474212	0.00151837536716913
19	0.405785764645593	0.03	0.568935789527565	0.0606134452257255	1.0772581338294	0.0280977683133331	0.287787844370235	0.0235267167318956	0.552048972008574	0.5	0.41	0.58	0.0258267458410861	0.31592268472496	0.606018623608833	0.0450910568869908	0.551571143979049	1.05805123107111	0.046647889986889	0.57087236808015	1.09546597952019	0.568935789527565	0.509993134192963	-0.0337844430733261	-0.388272009823917	-0.414907302496605	-0.358904513439457	-0.419312467650204	0.0222993365121568	0.0790300728940398	0.0146048325523626	0.0584354736017936	0.115320018934471	0.0504996649316804	0.000804264010153108	0.00144745832474212	0.00151837536716913
19	0.405785764645593	0.03	0.572335366651563	0.0606635046542694	1.08400722864886	0.0423049812473711	0.355499448599281	0.0914153486802318	0.61958354851833	0.5	0.42	0.56	0.100461309812386	0.390677722717999	0.680894135623613	0.175519300050597	0.682566060156724	1.18961282026285	0.182111992597169	0.707673930691072	1.23592276978561	0.572335366651563	0.506273074983824	0.0133446860313637	-0.341736382691182	-0.414907302496605	-0.358904513439457	-0.419312467650204	0.0222993365121568	0.0790300728940398	0.0146048325523626	0.0584354736017936	0.115320018934471	0.0504996649316804	0.000804264010153108	0.00144745832474212	0.00151837536716913
19	0.405785764645593	0.03	0.576002872873967	0.0917523532063148	1.06025339254162	0.0338805817667763	0.302490315182382	0.0502950596731442	0.55468557069162	0.49	0.42	0.57	0.0562130260799922	0.338082827355144	0.619952628630296	0.0993028006581513	0.597238290694716	1.09517378073128	0.102850960957443	0.619293928379046	1.13480787176895	0.576002872873967	0.505463162648819	-8.29484763160176e-05	-0.357431533970899	-0.414907302496605	-0.358904513439457	-0.419312467650204	0.0222993365121568	0.0790300728940398	0.0146048325523626	0.0584354736017936	0.115320018934471	0.0504996649316804	0.000804264010153108	0.00144745832474212	0.00151837536716913
19	0.405785764645593	0.03	0.577238903164215	0.0716594331878462	1.08281837314058	0.0389399955972176	0.331001138001703	0.0742618979288247	0.587740378074581	0.5	0.44	0.58	0.0811047747223238	0.361501301194738	0.641897827667152	0.14113317308335	0.629060692000542	1.11698821091773	0.146480414056199	0.65287577735744	1.15900034843016	0.577238903164215	0.51225736318634	-0.0526859833091179	-0.401007363483904	-0.414907302496605	-0.358904513439457	-0.419312467650204	0.0222993365121568	0.0790300728940398	0.0146048325523626	0.0584354736017936	0.115320018934471	0.0504996649316804	0.000804264010153108	0.00144745832474212	0.00151837536716913
19	0.405785764645593	0.03	0.577558337463001	0.0797164646447746	1.07540021028123	0.0370545345699578	0.33731252419223	0.0688410837260173	0.605783964658442	0.5	0.41	0.59	0.075530977375372	0.370092149254822	0.664653321134272	0.131824570842263	0.64592357259123	1.1600225743402	0.136437337332941	0.668499123542897	1.20075122076881	0.577558337463001	0.52140004595525	-0.0149517189605065	-0.356439178611168	-0.414907302496605	-0.358904513439457	-0.419312467650204	0.0222993365121568	0.0790300728940398	0.0146048325523626	0.0584354736017936	0.115320018934471	0.0504996649316804	0.000804264010153108	0.00144745832474212	0.00151837536716913
19	0.405785764645593	0.03	0.579287466020127	0.0927209184191293	1.06585401362113	0.0332992749259774	0.306326511261027	0.0486358500041956	0.564017172517859	0.49	0.42	0.56	0.0540441822731452	0.340390181486691	0.626736180700237	0.0951073896888924	0.599021398331234	1.10293540697358	0.0986665903060221	0.621032161986807	1.14500415642397	0.579287466020127	0.504058426966547	-0.00364514188820064	-0.361853519635638	-0.414907302496605	-0.358904513439457	-0.419312467650204	0.0222993365121568	0.0790300728940398	0.0146048325523626	0.0584354736017936	0.115320018934471	0.0504996649316804	0.000804264010153108	0.00144745832474212	0.00151837536716913
19	0.405785764645593	0.03	0.583301550415705	0.0555759541485509	1.11102714668286	0.0352800548841256	0.322457997290104	0.059192093276412	0.585723901303797	0.51	0.43	0.59	0.0645232744739204	0.351500423684988	0.638477572896055	0.112141668200489	0.610908919403114	1.10967617060574	0.116174361601589	0.632655211200612	1.14978720861942	0.583301550415705	0.51303143198666	-0.000286009881773749	-0.347960917549335	-0.414907302496605	-0.358904513439457	-0.419312467650204	0.0222993365121568	0.0790300728940398	0.0146048325523626	0.0584354736017936	0.115320018934471	0.0504996649316804	0.000804264010153108	0.00144745832474212	0.00151837536716913
19	0.405785764645593	0.03	0.586677296219688	0.101386193909581	1.07196839852979	0.0255046952191735	0.266417354774809	0.00930213812346425	0.523532571426154	0.52	0.42	0.6	0.0100268797136533	0.287174274828102	0.564321669942552	0.0173025200733685	0.495551836330736	0.973801152588104	0.0179143509176782	0.513215972376815	1.00824617834625	0.586677296219688	0.521732811915051	0.018092390379805	-0.323282370253675	-0.414907302496605	-0.358904513439457	-0.419312467650204	0.0222993365121568	0.0790300728940398	0.0146048325523626	0.0584354736017936	0.115320018934471	0.0504996649316804	0.000804264010153108	0.00144745832474212	0.00151837536716913
19	0.405785764645593	0.03	0.586859540764994	0.105126509847734	1.06859257168225	0.0401207012327641	0.341219957657436	0.0806382405527322	0.60180167476214	0.49	0.43	0.57	0.0894723108775416	0.378601243279647	0.667730175681753	0.157300837706567	0.665617017606116	1.17393319750566	0.163171951827644	0.690463962880989	1.21801232825285	0.586859540764994	0.508476765682466	-0.0037738969709885	-0.355149317365085	-0.414907302496605	-0.358904513439457	-0.419312467650204	0.0222993365121568	0.0790300728940398	0.0146048325523626	0.0584354736017936	0.115320018934471	0.0504996649316804	0.000804264010153108	0.00144745832474212	0.00151837536716913
19	0.405785764645593	0.03	0.589457103448918	0.0772407573188072	1.10167344957903	0.0408706586307681	0.349728273552928	0.085214083032468	0.614242464073387	0.5	0.43	0.58	0.0934339272391392	0.383463447610692	0.673492967982246	0.163001681950315	0.668977412958687	1.17495314396706	0.168993516897091	0.692959602412572	1.2172322700853	0.589457103448918	0.512207352756768	-0.0362029797193961	-0.385803129110957	-0.414907302496605	-0.358904513439457	-0.419312467650204	0.0222993365121568	0.0790300728940398	0.0146048325523626	0.0584354736017936	0.115320018934471	0.0504996649316804	0.000804264010153108	0.00144745832474212	0.00151837536716913
19	0.405785764645593	0.03	0.592433488856204	0.0478025831907229	1.13706439452168	0.0274423282287954	0.297071267018766	0.0209541597827439	0.573188374254787	0.51	0.42	0.59	0.0228757484860734	0.324314010068628	0.625752271651184	0.0397965292476789	0.564203265085975	1.08861000092427	0.041215242182027	0.584479374786633	1.12769398031821	0.592433488856204	0.510316837409492	-0.0179718181507764	-0.367104690150109	-0.414907302496605	-0.358904513439457	-0.419312467650204	0.0222993365121568	0.0790300728940398	0.0146048325523626	0.0584354736017936	0.115320018934471	0.0504996649316804	0.000804264010153108	0.00144745832474212	0.00151837536716913
19	0.405785764645593	0.03	0.592594385380536	0.0652989822104622	1.11988978855061	0.0286727648214461	0.292222410152864	0.0266719999160706	0.557772820389658	0.51	0.44	0.59	0.0289954956913538	0.317678976498465	0.606362457305575	0.0503067244234101	0.551167977810591	1.05202923119777	0.052213258858723	0.571659333346183	1.09100652819208	0.592594385380536	0.518791898877327	0.067390582701521	-0.275142306592938	-0.414907302496605	-0.358904513439457	-0.419312467650204	0.0222993365121568	0.0790300728940398	0.0146048325523626	0.0584354736017936	0.115320018934471	0.0504996649316804	0.000804264010153108	0.00144745832474212	0.00151837536716913
19	0.405785764645593	0.03	0.59284120555833	0.0788852236771111	1.10679718743955	0.0334755555690818	0.322700828992105	0.051976013098847	0.593425644885364	0.5	0.43	0.58	0.0570772109717821	0.35437237677547	0.651667542579158	0.0996739127212735	0.618840352430865	1.13800679214046	0.103379985543064	0.641895564053721	1.17970516729838	0.59284120555833	0.513442099247616	0.027497744996037	-0.32070085950295	-0.414907302496605	-0.358904513439457	-0.419312467650204	0.0222993365121568	0.0790300728940398	0.0146048325523626	0.0584354736017936	0.115320018934471	0.0504996649316804	0.000804264010153108	0.00144745832474212	0.00151837536716913
19	0.405785764645593	0.03	0.59534517835054	0.0970888743167657	1.09360148238431	0.0302517534627144	0.299097038776371	0.0347029140901807	0.563491163462561	0.5	0.43	0.57	0.0382893243512093	0.330007546352862	0.621725768354514	0.0670700975430098	0.578062911760853	1.0890557259787	0.069607381473732	0.600045537951837	1.13024879200684	0.59534517835054	0.507566876268067	-0.0237491325056837	-0.377296160695326	-0.414907302496605	-0.358904513439457	-0.419312467650204	0.0222993365121568	0.0790300728940398	0.0146048325523626	0.0584354736017936	0.115320018934471	0.0504996649316804	0.000804264010153108	0.00144745832474212	0.00151837536716913
19	0.405785764645593	0.03	0.597021396086447	0.0867588306872192	1.10728396148567	0.0352759353579499	0.322784179381865	0.059236019081446	0.586332339682284	0.51	0.43	0.6	0.0644876584657743	0.35140099285728	0.638314327248786	0.111986747201438	0.610229229742121	1.1084717122828	0.115913102387614	0.631661890102398	1.14706594188974	0.597021396086447	0.519506079093543	-0.0402802466235348	-0.382013773680401	-0.414907302496605	-0.358904513439457	-0.419312467650204	0.0222993365121568	0.0790300728940398	0.0146048325523626	0.0584354736017936	0.115320018934471	0.0504996649316804	0.000804264010153108	0.00144745832474212	0.00151837536716913
19	0.405785764645593	0.03	0.60148203848708	0.0609750265753902	1.14198905039877	0.0260776306301969	0.284999279207126	0.0130691501112526	0.556929408302999	0.5	0.42	0.58	0.0144368082392172	0.31482383377675	0.615210859314282	0.0253078980710757	0.551889958191983	1.07847201831289	0.0261946191573046	0.571423724710077	1.11728379500253	0.60148203848708	0.50616786597475	0.0278493390355902	-0.326344384620731	-0.414907302496605	-0.358904513439457	-0.419312467650204	0.0222993365121568	0.0790300728940398	0.0146048325523626	0.0584354736017936	0.115320018934471	0.0504996649316804	0.000804264010153108	0.00144745832474212	0.00151837536716913
19	0.405785764645593	0.03	0.604209723611739	0.106735671505683	1.1016837757178	0.0452120376545785	0.3473639488759	0.098136063901959	0.59659183384984	0.49	0.43	0.58	0.109263663228473	0.386751373741728	0.664239084254983	0.192531923981426	0.681489013719528	1.17044610345763	0.199660415914104	0.707093006330608	1.21477393826135	0.604209723611739	0.509263229089009	-0.0129422530137183	-0.365833951942376	-0.414907302496605	-0.358904513439457	-0.419312467650204	0.0222993365121568	0.0790300728940398	0.0146048325523626	0.0584354736017936	0.115320018934471	0.0504996649316804	0.000804264010153108	0.00144745832474212	0.00151837536716913
19	0.405785764645593	0.03	0.604264922455749	0.0988958396513371	1.10963400526016	0.0288759093871692	0.296838027691985	0.0280719040809736	0.565604151302996	0.49	0.42	0.59	0.0313076811298682	0.331053792838314	0.63079990454676	0.055228074585773	0.583992902155076	1.11275772972438	0.0571408953474042	0.60428096038595	1.15163834251649	0.604264922455749	0.51413812259757	0.0231422587728575	-0.325127004173097	-0.414907302496605	-0.358904513439457	-0.419312467650204	0.0222993365121568	0.0790300728940398	0.0146048325523626	0.0584354736017936	0.115320018934471	0.0504996649316804	0.000804264010153108	0.00144745832474212	0.00151837536716913
19	0.405785764645593	0.03	0.607824057648626	0.0815622615462807	1.13408585375097	0.0388189942517617	0.356582325602638	0.0795530126157942	0.633611638589482	0.52	0.42	0.59	0.0858265903636563	0.384702529597747	0.683578468831838	0.148186227213591	0.664218585627922	1.18025094404225	0.153532995352849	0.687888698244531	1.22187235515405	0.607824057648626	0.522471232026894	0.0526891034039509	-0.286360522881248	-0.414907302496605	-0.358904513439457	-0.419312467650204	0.0222993365121568	0.0790300728940398	0.0146048325523626	0.0584354736017936	0.115320018934471	0.0504996649316804	0.000804264010153108	0.00144745832474212	0.00151837536716913
19	0.405785764645593	0.03	0.611997817534941	0.0756552708643621	1.14834036420552	0.0351189641932815	0.338414100707691	0.0614650070241529	0.615363194391228	0.49	0.42	0.56	0.0686133324225641	0.377771358249672	0.686929384076779	0.121110655007912	0.666811172485779	1.21251168996365	0.125575213104334	0.691667782852746	1.25755444240208	0.611997817534941	0.496467129945888	0.0325405944272055	-0.330275995107506	-0.414907302496605	-0.358904513439457	-0.419312467650204	0.0222993365121568	0.0790300728940398	0.0146048325523626	0.0584354736017936	0.115320018934471	0.0504996649316804	0.000804264010153108	0.00144745832474212	0.00151837536716913
19	0.405785764645593	0.03	0.613113506170576	0.108529813322038	1.11769719901911	0.0359305452013625	0.323498060923874	0.061872964556319	0.585123157291428	0.5	0.43	0.6	0.0675703827951425	0.353286576243097	0.639002769691052	0.117577175630172	0.614743266271729	1.11190935691329	0.121832061824335	0.636785207412834	1.15079642205791	0.613113506170576	0.520260859958495	0.00496328041996877	-0.337521858265696	-0.414907302496605	-0.358904513439457	-0.419312467650204	0.0222993365121568	0.0790300728940398	0.0146048325523626	0.0584354736017936	0.115320018934471	0.0504996649316804	0.000804264010153108	0.00144745832474212	0.00151837536716913
19	0.405785764645593	0.03	0.613909658343263	0.0859798781503721	1.14183943853615	0.0350134229536812	0.336089593513108	0.0606135238084851	0.61156566321773	0.5	0.43	0.59	0.0665473806234641	0.36899161602565	0.671435851427836	0.116194627379821	0.644275445985941	1.17235626459206	0.120375804020451	0.667357308127587	1.21447690674198	0.613909658343263	0.518920895927794	-0.00217853799989476	-0.344454935772364	-0.414907302496605	-0.358904513439457	-0.419312467650204	0.0222993365121568	0.0790300728940398	0.0146048325523626	0.0584354736017936	0.115320018934471	0.0504996649316804	0.000804264010153108	0.00144745832474212	0.00151837536716913
19	0.405785764645593	0.03	0.616133756585329	0.109708372086779	1.12255914108388	0.0431486380426571	0.364336805769431	0.0964648789294754	0.632208732609386	0.48	0.42	0.58	0.108621304547257	0.410250233830583	0.711879163113909	0.192835027075027	0.728315824211435	1.26379662134784	0.19969101641308	0.754735429386616	1.30914202756625	0.616133756585329	0.504652254423064	-0.0119420557684373	-0.367157472842434	-0.414907302496605	-0.358904513439457	-0.419312467650204	0.0222993365121568	0.0790300728940398	0.0146048325523626	0.0584354736017936	0.115320018934471	0.0504996649316804	0.000804264010153108	0.00144745832474212	0.00151837536716913
19	0.405785764645593	0.03	0.617558871028704	0.0251296287297199	1.20998811332769	0.0260815767425007	0.313347093740328	0.0143923137102039	0.612301873770452	0.49	0.43	0.57	0.0159441119126949	0.34713258970803	0.678321067503364	0.0280026333056721	0.609668739862684	1.1913348464197	0.0290673569679062	0.632603585879546	1.2361313909568	0.617558871028704	0.503815458289302	-0.00896340028379089	-0.364225929227215	-0.414907302496605	-0.358904513439457	-0.419312467650204	0.0222993365121568	0.0790300728940398	0.0146048325523626	0.0584354736017936	0.115320018934471	0.0504996649316804	0.000804264010153108	0.00144745832474212	0.00151837536716913
19	0.405785764645593	0.03	0.617893692062514	0.0969705437519413	1.13881684037309	0.040463050102606	0.350539725702974	0.0840231361340144	0.617056315271934	0.5	0.44	0.59	0.0921891258192014	0.38460776834034	0.677026410861479	0.160898931596251	0.671261154281277	1.1816233769663	0.166940299108181	0.696551732607113	1.22565600241652	0.617893692062514	0.518459628923204	-0.020976304235231	-0.363894119305832	-0.414907302496605	-0.358904513439457	-0.419312467650204	0.0222993365121568	0.0790300728940398	0.0146048325523626	0.0584354736017936	0.115320018934471	0.0504996649316804	0.000804264010153108	0.00144745832474212	0.00151837536716913
19	0.405785764645593	0.03	0.618261737674627	0.09598536958888	1.14053810576037	0.0320427807229276	0.324016073567846	0.0459711315123195	0.602061015623372	0.51	0.43	0.6	0.0499619332378184	0.352144245813018	0.654326558388217	0.086667714784475	0.61085580723716	1.13504389968984	0.0896831700505828	0.632656212412985	1.17628040584838	0.618261737674627	0.523298000146878	-0.027086403479837	-0.365882994953166	-0.414907302496605	-0.358904513439457	-0.419312467650204	0.0222993365121568	0.0790300728940398	0.0146048325523626	0.0584354736017936	0.115320018934471	0.0504996649316804	0.000804264010153108	0.00144745832474212	0.00151837536716913
19	0.405785764645593	0.03	0.618494424138404	0.0818058732438849	1.15518297503292	0.0330437824114842	0.329654258221609	0.0512328153379493	0.608075701105268	0.51	0.41	0.59	0.0554595996338221	0.356851230172642	0.658242860711463	0.0959606305007189	0.617452510808254	1.13894439111579	0.0992820040397461	0.638739314298892	1.17828608411202	0.618494424138404	0.515971700244376	-0.00750201747191949	-0.354376777630817	-0.414907302496605	-0.358904513439457	-0.419312467650204	0.0222993365121568	0.0790300728940398	0.0146048325523626	0.0584354736017936	0.115320018934471	0.0504996649316804	0.000804264010153108	0.00144745832474212	0.00151837536716913
19	0.405785764645593	0.03	0.6186987017664	0.0930152688037444	1.14438213472906	0.0315327195818254	0.305790128903822	0.0412017986682122	0.570378459139431	0.51	0.43	0.58	0.0447229364946599	0.331923191649655	0.61912344680465	0.0775181063763123	0.575321284686557	1.0731244629968	0.0804019071932487	0.596437568285182	1.11255183157102	0.6186987017664	0.51263227888089	0.0426032375875645	-0.304662779789862	-0.414907302496605	-0.358904513439457	-0.419312467650204	0.0222993365121568	0.0790300728940398	0.0146048325523626	0.0584354736017936	0.115320018934471	0.0504996649316804	0.000804264010153108	0.00144745832474212	0.00151837536716913
19	0.405785764645593	0.03	0.620565340170973	0.0820819502055345	1.15904873013641	0.0330375554088917	0.310743417048837	0.0482682324130556	0.573218601684619	0.47	0.41	0.57	0.055090374970756	0.354663315996715	0.654236257022675	0.0986935037325325	0.635373517056202	1.17205353037987	0.102243340017907	0.658547332594756	1.21487511151936	0.620565340170973	0.488251784220208	-0.0240856088768349	-0.397017119868311	-0.414907302496605	-0.358904513439457	-0.419312467650204	0.0222993365121568	0.0790300728940398	0.0146048325523626	0.0584354736017936	0.115320018934471	0.0504996649316804	0.000804264010153108	0.00144745832474212	0.00151837536716913
19	0.405785764645593	0.03	0.623637009237059	0.0544713026119633	1.19280271586216	0.0293100518301976	0.322610526591735	0.0327454002340291	0.612475652949441	0.5	0.44	0.6	0.0357974869464316	0.352679949913933	0.669562412881434	0.0623313970313049	0.614094336173992	1.16585727531668	0.0645916156238301	0.636523721301342	1.20900790328564	0.623637009237059	0.521933462200726	-0.0205221152493699	-0.35877336069611	-0.414907302496605	-0.358904513439457	-0.419312467650204	0.0222993365121568	0.0790300728940398	0.0146048325523626	0.0584354736017936	0.115320018934471	0.0504996649316804	0.000804264010153108	0.00144745832474212	0.00151837536716913
19	0.405785764645593	0.03	0.630317030221148	0.0961897588263915	1.1644443016159	0.0306465096940528	0.321353123042077	0.039178102366618	0.603528143717537	0.5	0.42	0.59	0.0431174634942548	0.353665203635223	0.664212943776191	0.0754028879954401	0.618482062172894	1.16156123635035	0.0781094605558935	0.640751029349849	1.20289646097814	0.630317030221148	0.513319844897882	-0.0351829932191999	-0.381340757234904	-0.414907302496605	-0.358904513439457	-0.419312467650204	0.0222993365121568	0.0790300728940398	0.0146048325523626	0.0584354736017936	0.115320018934471	0.0504996649316804	0.000804264010153108	0.00144745832474212	0.00151837536716913
19	0.405785764645593	0.03	0.634337828776302	0.0678475938999159	1.20082806365269	0.0272071829259674	0.325118252899524	0.0215927388301848	0.628643766968863	0.5	0.44	0.58	0.0238412752197416	0.35897408880357	0.694106902387399	0.0417813665715853	0.629095040251183	1.21640871393078	0.0433232394518679	0.652891741523035	1.26233125817685	0.634337828776302	0.516956105685673	-0.0430065579159631	-0.385152316561172	-0.414907302496605	-0.358904513439457	-0.419312467650204	0.0222993365121568	0.0790300728940398	0.0146048325523626	0.0584354736017936	0.115320018934471	0.0504996649316804	0.000804264010153108	0.00144745832474212	0.00151837536716913
19	0.405785764645593	0.03	0.639816349759907	0.113669016223179	1.16596368329663	0.0309306629728427	0.319989104628654	0.0403464190281135	0.599631790229194	0.52	0.43	0.61	0.0435140501371612	0.345111716914809	0.646709383692456	0.0751149198931948	0.595739511457711	1.11636410302223	0.0776999458219962	0.617430819072434	1.15554986926166	0.639816349759907	0.523968966403794	0.00558702706500431	-0.333227167497458	-0.414907302496605	-0.358904513439457	-0.419312467650204	0.0222993365121568	0.0790300728940398	0.0146048325523626	0.0584354736017936	0.115320018934471	0.0504996649316804	0.000804264010153108	0.00144745832474212	0.00151837536716913
19	0.405785764645593	0.03	0.640217085134474	0.0787229490580179	1.20171122121093	0.03014670203442	0.328588868650381	0.0376033153654804	0.619574421935282	0.5	0.42	0.59	0.0413229381169477	0.361092030135787	0.680861122154625	0.0721951018124492	0.630862108728553	1.18952911564466	0.0747192659049741	0.652884522342879	1.23149530588116	0.640217085134474	0.509287068612198	-0.0125962560379236	-0.365397325277095	-0.414907302496605	-0.358904513439457	-0.419312467650204	0.0222993365121568	0.0790300728940398	0.0146048325523626	0.0584354736017936	0.115320018934471	0.0504996649316804	0.000804264010153108	0.00144745832474212	0.00151837536716913
19	0.405785764645593	0.03	0.647913117226443	0.076401077869224	1.21942515658366	0.0334393017368697	0.330651116026724	0.0531009953952357	0.608201236658213	0.46	0.4	0.55	0.0609482888920954	0.379514914778766	0.698081540665438	0.109606047026046	0.68249872724027	1.25539140745449	0.113525874278699	0.707109044992614	1.30146256193475	0.647913117226443	0.483465901665873	-0.00535726900716867	-0.381749169802974	-0.414907302496605	-0.358904513439457	-0.419312467650204	0.0222993365121568	0.0790300728940398	0.0146048325523626	0.0584354736017936	0.115320018934471	0.0504996649316804	0.000804264010153108	0.00144745832474212	0.00151837536716913
19	0.405785764645593	0.03	0.652557840067702	0.112536533968648	1.19257914616676	0.0399320619249319	0.358426206442237	0.084031750374101	0.632820662510372	0.5	0.42	0.6	0.092687837410253	0.395347589433659	0.698007341457065	0.162325884926829	0.692379379016651	1.22243287310647	0.168058948320095	0.717046607876014	1.26601827825834	0.652557840067702	0.513924434675265	0.00472018823069355	-0.342203550471745	-0.414907302496605	-0.358904513439457	-0.419312467650204	0.0222993365121568	0.0790300728940398	0.0146048325523626	0.0584354736017936	0.115320018934471	0.0504996649316804	0.000804264010153108	0.00144745832474212	0.00151837536716913
19	0.405785764645593	0.03	0.668919693091707	0.104572074292104	1.23326731189131	0.0329215793879833	0.336438733635451	0.0517423395860818	0.62113512768482	0.5	0.43	0.57	0.0567774470515729	0.36917797954044	0.681578512029308	0.0991016808567652	0.644378361614775	1.18965504237278	0.102815093749405	0.668795246940983	1.23332844696051	0.668919693091707	0.508308938447527	-0.00749789730871168	-0.357796269407893	-0.414907302496605	-0.358904513439457	-0.419312467650204	0.0222993365121568	0.0790300728940398	0.0146048325523626	0.0584354736017936	0.115320018934471	0.0504996649316804	0.000804264010153108	0.00144745832474212	0.00151837536716913
19	0.405785764645593	0.03	0.669733083468721	0.103384198309493	1.23608196862795	0.0332553816623236	0.342848447677938	0.05423765852935	0.631459236826526	0.5	0.43	0.56	0.0598679852298558	0.378439010057091	0.697010034884327	0.104897316788752	0.663079550293328	1.2212617837979	0.108961723559898	0.689034861236343	1.26878516603498	0.669733083468721	0.508413980367142	0.0302322702297693	-0.32165415882769	-0.414907302496605	-0.358904513439457	-0.419312467650204	0.0222993365121568	0.0790300728940398	0.0146048325523626	0.0584354736017936	0.115320018934471	0.0504996649316804	0.000804264010153108	0.00144745832474212	0.00151837536716913
19	0.405785764645593	0.03	0.671965974316801	0.114875159267437	1.22905678936617	0.0377940761801444	0.365126289158734	0.0774853414462848	0.652767236871184	0.5	0.43	0.59	0.0847306285625833	0.39926751831622	0.713804408069858	0.147560866811355	0.695336056061991	1.24311124531263	0.152858782645217	0.72113269946152	1.28922966982182	0.671965974316801	0.513815428945408	-0.0101849614568124	-0.357251552011107	-0.414907302496605	-0.358904513439457	-0.419312467650204	0.0222993365121568	0.0790300728940398	0.0146048325523626	0.0584354736017936	0.115320018934471	0.0504996649316804	0.000804264010153108	0.00144745832474212	0.00151837536716913
19	0.405785764645593	0.03	0.722296416803064	0.127723260709543	1.31686957289659	0.035595121779434	0.366232476529712	0.0686024294878127	0.66386252357161	0.5	0.43	0.58	0.0752018973454424	0.40146358241507	0.727725267484697	0.131174405446753	0.700271516952783	1.26936862845881	0.135964960357569	0.725793899133924	1.31638286934782	0.722296416803064	0.505559667012152	-0.0578180933136991	-0.411058171366174	-0.414907302496605	-0.358904513439457	-0.419312467650204	0.0222993365121568	0.0790300728940398	0.0146048325523626	0.0584354736017936	0.115320018934471	0.0504996649316804	0.000804264010153108	0.00144745832474212	0.00151837536716913
19	0.405785764645593	0.03	0.731045587893137	0.113762749260695	1.34832842652558	0.0399244451393126	0.390573056807477	0.0915387583147191	0.689607355300234	0.49	0.42	0.56	0.102344862103576	0.43668000720418	0.771015152304784	0.180837842955887	0.771589984505983	1.36234212605608	0.187382247902303	0.800187981104684	1.41217738969437	0.731045587893137	0.492967312958204	0.00140418496783542	-0.362711404506942	-0.414907302496605	-0.358904513439457	-0.419312467650204	0.0222993365121568	0.0790300728940398	0.0146048325523626	0.0584354736017936	0.115320018934471	0.0504996649316804	0.000804264010153108	0.00144745832474212	0.00151837536716913
19	0.405785764645593	0.04	0.4770918811661	0.0977067859687027	0.856476976363497	0.0415948839026341	0.283063888881076	0.0709229268737195	0.495204850888432	0.49	0.42	0.61	0.0784580466260019	0.313137666068295	0.547817285510588	0.137667530927023	0.549451473516369	0.961235416105716	0.142377150508741	0.568220393833413	0.994796679520445	0.4770918811661	0.522553938756331	0.0188366693457974	-0.324304321708458	-0.414907302496605	-0.358904513439457	-0.419312467650204	0.0222993365121568	0.0790300728940398	0.0146048325523626	0.0584354736017936	0.115320018934471	0.0504996649316804	0.000804264010153108	0.00144745832474212	0.00151837536716913
19	0.405785764645593	0.04	0.535184438411693	0.106315445591801	0.964053431231586	0.0516924049958425	0.351452696609173	0.116427953456099	0.586477439762246	0.52	0.44	0.58	0.12549616954515	0.37882626887705	0.63215636820895	0.216554795381844	0.653698399236181	1.09084200309052	0.22455272313864	0.678291998191737	1.13209801356425	0.535184438411693	0.52510919091827	0.00995689002132156	-0.327374404171714	-0.414907302496605	-0.358904513439457	-0.419312467650204	0.0222993365121568	0.0790300728940398	0.0146048325523626	0.0584354736017936	0.115320018934471	0.0504996649316804	0.000804264010153108	0.00144745832474212	0.00151837536716913
19	0.405785764645593	0.04	0.537196135383599	0.108867723739259	0.965524547027939	0.0430398440725993	0.306473405715443	0.080847044526856	0.53209976690403	0.52	0.44	0.62	0.0871052518233591	0.330196896352079	0.573288540880798	0.150265523021397	0.569623625347023	0.988981727672648	0.155366312012359	0.589427775566537	1.02311568814969	0.537196135383599	0.530458329114531	0.0872788068404772	-0.247182335556289	-0.414907302496605	-0.358904513439457	-0.419312467650204	0.0222993365121568	0.0790300728940398	0.0146048325523626	0.0584354736017936	0.115320018934471	0.0504996649316804	0.000804264010153108	0.00144745832474212	0.00151837536716913
19	0.405785764645593	0.04	0.542638362263644	0.120824688144529	0.964452036382759	0.0454545470070592	0.322295917178762	0.0917009071781059	0.552890927179419	0.5	0.43	0.61	0.10074279553931	0.3540749234294	0.607407051319491	0.175974498840883	0.618487474653214	1.06100045046555	0.181939656180043	0.639679252615315	1.09824639723186	0.542638362263644	0.524683359266805	-0.0145608747951858	-0.354687491357866	-0.414907302496605	-0.358904513439457	-0.419312467650204	0.0222993365121568	0.0790300728940398	0.0146048325523626	0.0584354736017936	0.115320018934471	0.0504996649316804	0.000804264010153108	0.00144745832474212	0.00151837536716913
19	0.405785764645593	0.04	0.544362253481108	0.113012931396218	0.975711575565999	0.0353390416188011	0.288048355999264	0.0530792146718755	0.523017497326653	0.52	0.44	0.63	0.0570121005356392	0.30939119828495	0.56177029603426	0.0981603255872645	0.532692892774576	0.967225459961887	0.101517165405359	0.551020977309476	1.000315557065	0.544362253481108	0.541919242821106	-0.00936366477741558	-0.331000528155691	-0.414907302496605	-0.358904513439457	-0.419312467650204	0.0222993365121568	0.0790300728940398	0.0146048325523626	0.0584354736017936	0.115320018934471	0.0504996649316804	0.000804264010153108	0.00144745832474212	0.00151837536716913
19	0.405785764645593	0.04	0.554722341215347	0.112840716300965	0.996603966129728	0.0484808855863657	0.321419506553194	0.0990981530118555	0.543740860094532	0.5	0.41	0.6	0.109475342448607	0.355077359972224	0.600679377495841	0.191919342673257	0.622480021526452	1.05304070037965	0.198287203128871	0.643122359367513	1.08743236355271	0.554722341215347	0.510614508858153	-0.00504141407396323	-0.358880545579618	-0.414907302496605	-0.358904513439457	-0.419312467650204	0.0222993365121568	0.0790300728940398	0.0146048325523626	0.0584354736017936	0.115320018934471	0.0504996649316804	0.000804264010153108	0.00144745832474212	0.00151837536716913
19	0.405785764645593	0.04	0.561415070038955	0.126207761926499	0.996622378151411	0.0296496045025439	0.265940695271201	0.0284070669459342	0.503474323596468	0.52	0.45	0.6	0.0305837041978865	0.286317893143798	0.542052082089709	0.0527356900981618	0.493699899289287	0.934664108480412	0.0547029243360256	0.511835162241067	0.969417288714722	0.561415070038955	0.533854021413155	-0.0355312192510867	-0.363039877978159	-0.414907302496605	-0.358904513439457	-0.419312467650204	0.0222993365121568	0.0790300728940398	0.0146048325523626	0.0584354736017936	0.115320018934471	0.0504996649316804	0.000804264010153108	0.00144745832474212	0.00151837536716913
19	0.405785764645593	0.04	0.563075044724214	0.11308605190045	1.01306403754798	0.0387938393009435	0.310638414320245	0.0692216005388066	0.552055228101684	0.55	0.45	0.62	0.0714447315466698	0.320614922891751	0.569785114236833	0.120019698297997	0.538599634742377	0.957179571186757	0.124392087586403	0.558098539768997	0.992010207437147	0.563075044724214	0.545383582493358	0.0528382109331606	-0.265039167922766	-0.414907302496605	-0.358904513439457	-0.419312467650204	0.0222993365121568	0.0790300728940398	0.0146048325523626	0.0584354736017936	0.115320018934471	0.0504996649316804	0.000804264010153108	0.00144745832474212	0.00151837536716913
19	0.405785764645593	0.04	0.567226533535662	0.126988568730733	1.00746449834059	0.0350774454023614	0.29683170355091	0.0537635866686274	0.539899820433193	0.5	0.43	0.6	0.058949235680535	0.325461955466745	0.591974675252956	0.102840348075222	0.567787188401062	1.0327340287269	0.106573631531062	0.58898983854813	1.07003725142287	0.567226533535662	0.526641462819472	0.0511439412842164	-0.287191653147661	-0.414907302496605	-0.358904513439457	-0.419312467650204	0.0222993365121568	0.0790300728940398	0.0146048325523626	0.0584354736017936	0.115320018934471	0.0504996649316804	0.000804264010153108	0.00144745832474212	0.00151837536716913
19	0.405785764645593	0.04	0.570711355222457	0.111144844504005	1.03027786594091	0.0445208842870596	0.349901119195955	0.0968201425653324	0.602982095826577	0.49	0.43	0.58	0.107342030455611	0.387926474781221	0.668510919106831	0.188619752600331	0.681658390378692	1.17469702815705	0.195645075957441	0.706704662084447	1.21754763580352	0.570711355222457	0.51482542672074	0.0412268338208663	-0.30733652852663	-0.414907302496605	-0.358904513439457	-0.419312467650204	0.0222993365121568	0.0790300728940398	0.0146048325523626	0.0584354736017936	0.115320018934471	0.0504996649316804	0.000804264010153108	0.00144745832474212	0.00151837536716913
19	0.405785764645593	0.04	0.571329059594495	0.114452516106363	1.02820560308263	0.0435774401705574	0.314978388971305	0.0845901702023362	0.545366607740273	0.5	0.41	0.57	0.0933817881382378	0.347714694469659	0.602047600801081	0.163630240560806	0.609290529095144	1.05495081762948	0.1695294151692	0.630565145044849	1.09169009745433	0.571329059594495	0.502691510906896	0.0205376495119021	-0.340951924724051	-0.414907302496605	-0.358904513439457	-0.419312467650204	0.0222993365121568	0.0790300728940398	0.0146048325523626	0.0584354736017936	0.115320018934471	0.0504996649316804	0.000804264010153108	0.00144745832474212	0.00151837536716913
19	0.405785764645593	0.04	0.572511682859907	0.122732625390639	1.02229074032917	0.0439103391581851	0.352915935078914	0.0958037584483146	0.610028111709513	0.51	0.45	0.61	0.103986825430843	0.383060208985564	0.662133592540284	0.180235123872705	0.663938955066314	1.14764278625992	0.186731395979347	0.688022707894927	1.1897505785176	0.572511682859907	0.53499084391496	-0.00469068067924895	-0.33257429868815	-0.414907302496605	-0.358904513439457	-0.419312467650204	0.0222993365121568	0.0790300728940398	0.0146048325523626	0.0584354736017936	0.115320018934471	0.0504996649316804	0.000804264010153108	0.00144745832474212	0.00151837536716913
19	0.405785764645593	0.04	0.573118026396034	0.132026682855379	1.01420936993669	0.0395501161686142	0.324765469268469	0.0748927859615698	0.574638152575368	0.5	0.42	0.61	0.0825994307633829	0.358184604147902	0.633769777532422	0.144648712230784	0.627255433264505	1.10986215429823	0.149532683555434	0.648535665723733	1.14783531799505	0.573118026396034	0.524730166937154	0.000534364946620084	-0.338580193034794	-0.414907302496605	-0.358904513439457	-0.419312467650204	0.0222993365121568	0.0790300728940398	0.0146048325523626	0.0584354736017936	0.115320018934471	0.0504996649316804	0.000804264010153108	0.00144745832474212	0.00151837536716913
19	0.405785764645593	0.04	0.579946275839804	0.154934691999175	1.00495785968043	0.0440441043294686	0.316058055032869	0.0861642008140663	0.545951909251671	0.49	0.42	0.61	0.0960654341208188	0.352376671253911	0.608687908387002	0.169427813684531	0.621476492042878	1.07352517040123	0.175131854939805	0.642419481991493	1.1096933925011	0.579946275839804	0.521223474615664	-0.0311004151799409	-0.376000332793805	-0.414907302496605	-0.358904513439457	-0.419312467650204	0.0222993365121568	0.0790300728940398	0.0146048325523626	0.0584354736017936	0.115320018934471	0.0504996649316804	0.000804264010153108	0.00144745832474212	0.00151837536716913
19	0.405785764645593	0.04	0.580367546294695	0.137581408626205	1.02315368396319	0.0413883562955588	0.325435082753061	0.080905114708581	0.569965050797541	0.53	0.44	0.6	0.0857179403370956	0.344794332317608	0.60387072429812	0.146323868265833	0.588577376712981	1.03083088516013	0.150590350347696	0.610114266970366	1.06880756193316	0.580367546294695	0.537841313795152	0.0117897431115214	-0.31306356970389	-0.414907302496605	-0.358904513439457	-0.419312467650204	0.0222993365121568	0.0790300728940398	0.0146048325523626	0.0584354736017936	0.115320018934471	0.0504996649316804	0.000804264010153108	0.00144745832474212	0.00151837536716913
19	0.405785764645593	0.04	0.58086327542243	0.136323871627213	1.02540267921765	0.0347069968841271	0.275544159868183	0.0486633661256834	0.502424953610683	0.49	0.41	0.59	0.0539336703010039	0.305385941311905	0.556838212322806	0.0947505194363196	0.536501157929054	0.978251796421788	0.09801314914952	0.554906237427713	1.01181976177071	0.58086327542243	0.50825459396426	0.00528019153583711	-0.350541575067215	-0.414907302496605	-0.358904513439457	-0.419312467650204	0.0222993365121568	0.0790300728940398	0.0146048325523626	0.0584354736017936	0.115320018934471	0.0504996649316804	0.000804264010153108	0.00144745832474212	0.00151837536716913
19	0.405785764645593	0.04	0.582222248577803	0.110085708024944	1.05435878913066	0.0399928456478648	0.319056741804499	0.0749951335656943	0.563118350043303	0.51	0.43	0.59	0.0809474880648339	0.344380236040258	0.607812984015681	0.139803976975622	0.594777277729356	1.04975057848309	0.144854529410527	0.616172059500241	1.08860166166254	0.582222248577803	0.517928949428207	-0.00773448071549818	-0.350717339237719	-0.414907302496605	-0.358904513439457	-0.419312467650204	0.0222993365121568	0.0790300728940398	0.0146048325523626	0.0584354736017936	0.115320018934471	0.0504996649316804	0.000804264010153108	0.00144745832474212	0.00151837536716913
19	0.405785764645593	0.04	0.585131361262593	0.156308662936305	1.01395405958888	0.0471067190878174	0.338984250154548	0.100946582814992	0.577021917494103	0.51	0.43	0.62	0.109928378819658	0.369145621632202	0.628362864444746	0.190933258401794	0.641164521116253	1.09139578383071	0.197600367442766	0.663758225055744	1.12890015128063	0.585131361262593	0.534068881719985	0.0384358081836973	-0.291779950527639	-0.414907302496605	-0.358904513439457	-0.419312467650204	0.0222993365121568	0.0790300728940398	0.0146048325523626	0.0584354736017936	0.115320018934471	0.0504996649316804	0.000804264010153108	0.00144745832474212	0.00151837536716913
19	0.405785764645593	0.04	0.587116572031174	0.114658521443159	1.05957462261919	0.0366886617429938	0.302823435285509	0.0605575048914708	0.545089365679547	0.49	0.41	0.59	0.0673240072731794	0.336659959755413	0.605995912237646	0.118514874980793	0.592644654670558	1.06677443436032	0.122617299020639	0.612976490899537	1.1045171047421	0.587116572031174	0.506754137791752	0.0365154357631019	-0.317896849286387	-0.414907302496605	-0.358904513439457	-0.419312467650204	0.0222993365121568	0.0790300728940398	0.0146048325523626	0.0584354736017936	0.115320018934471	0.0504996649316804	0.000804264010153108	0.00144745832474212	0.00151837536716913
19	0.405785764645593	0.04	0.589542036727519	0.152452701567172	1.02663137188787	0.0302721368012825	0.273113438606508	0.0317719816032638	0.514454895609752	0.5	0.44	0.62	0.0349364045283083	0.300314965947673	0.565693527367037	0.0610617234111462	0.524889427933714	0.988717132456282	0.0631578257954232	0.543246780107298	1.02324167444333	0.589542036727519	0.531884284537026	-0.00114090654413607	-0.333202146845964	-0.414907302496605	-0.358904513439457	-0.419312467650204	0.0222993365121568	0.0790300728940398	0.0146048325523626	0.0584354736017936	0.115320018934471	0.0504996649316804	0.000804264010153108	0.00144745832474212	0.00151837536716913
19	0.405785764645593	0.04	0.594419396426056	0.152815301547205	1.03602349130491	0.0495891349684032	0.333367236745231	0.105505812951415	0.561228660539048	0.5	0.41	0.59	0.116397209432049	0.367780835839698	0.619164462247347	0.203875072643918	0.644185071014372	1.08449506938483	0.211020616888177	0.666464066719266	1.1223953015526	0.594419396426056	0.511823664452923	0.0569621002549117	-0.294404312852414	-0.414907302496605	-0.358904513439457	-0.419312467650204	0.0222993365121568	0.0790300728940398	0.0146048325523626	0.0584354736017936	0.115320018934471	0.0504996649316804	0.000804264010153108	0.00144745832474212	0.00151837536716913
19	0.405785764645593	0.04	0.594972448150785	0.131473057019103	1.05847183928247	0.041847784969803	0.326822249915861	0.0826602389508612	0.57098426088086	0.52	0.43	0.6	0.0889756584749024	0.351792170692846	0.61460868291079	0.153401404415171	0.606518838652557	1.05963627288994	0.158903355451776	0.628365106483398	1.09733308248506	0.594972448150785	0.528630970894153	-0.0529853324785906	-0.388231656413603	-0.414907302496605	-0.358904513439457	-0.419312467650204	0.0222993365121568	0.0790300728940398	0.0146048325523626	0.0584354736017936	0.115320018934471	0.0504996649316804	0.000804264010153108	0.00144745832474212	0.00151837536716913
19	0.405785764645593	0.04	0.595957426939499	0.165847038831371	1.02606781504763	0.0490928093520078	0.348304305560563	0.108970289952229	0.587638321168898	0.52	0.43	0.6	0.117461665578484	0.375445489566345	0.633429313554207	0.202694935903297	0.647878599950416	1.09306226399754	0.209873114714037	0.671070780064667	1.13168993518411	0.595957426939499	0.530632228976989	-0.0342242171211841	-0.367605602371574	-0.414907302496605	-0.358904513439457	-0.419312467650204	0.0222993365121568	0.0790300728940398	0.0146048325523626	0.0584354736017936	0.115320018934471	0.0504996649316804	0.000804264010153108	0.00144745832474212	0.00151837536716913
19	0.405785764645593	0.04	0.598110349737624	0.145236268879168	1.05098443059608	0.0469187229934892	0.355863259875138	0.105448172276475	0.6062783474738	0.51	0.41	0.58	0.115101071922307	0.388439569744281	0.661778067566256	0.200220068697223	0.675696551213848	1.15117303373047	0.207333840297963	0.69988191437634	1.19255988368859	0.598110349737624	0.518147708835134	0.0134823903420767	-0.331149112587067	-0.414907302496605	-0.358904513439457	-0.419312467650204	0.0222993365121568	0.0790300728940398	0.0146048325523626	0.0584354736017936	0.115320018934471	0.0504996649316804	0.000804264010153108	0.00144745832474212	0.00151837536716913
19	0.405785764645593	0.04	0.598273982549569	0.12449466003007	1.07205330506907	0.0438634933230329	0.347787837139865	0.0942701912654078	0.601305483014323	0.5	0.43	0.58	0.103960546910679	0.383538139390728	0.663115731870777	0.182044747865286	0.671611548389556	1.16117834891383	0.188685247290093	0.696082470597681	1.20582839120179	0.598273982549569	0.510836586746649	-0.0108847904092202	-0.36117866029751	-0.414907302496605	-0.358904513439457	-0.419312467650204	0.0222993365121568	0.0790300728940398	0.0146048325523626	0.0584354736017936	0.115320018934471	0.0504996649316804	0.000804264010153108	0.00144745832474212	0.00151837536716913
19	0.405785764645593	0.04	0.600334137454534	0.109855001367374	1.09081327354169	0.0331220659652205	0.310869643733408	0.0486345006740119	0.573104786792803	0.52	0.45	0.59	0.0518685494873676	0.331541545130384	0.6112145407734	0.0889066849211982	0.568287719292653	1.04766875366411	0.0922954023701013	0.58972608688764	1.08724039429759	0.600334137454534	0.536177874998403	-0.0318776692480882	-0.358638965196941	-0.414907302496605	-0.358904513439457	-0.419312467650204	0.0222993365121568	0.0790300728940398	0.0146048325523626	0.0584354736017936	0.115320018934471	0.0504996649316804	0.000804264010153108	0.00144745832474212	0.00151837536716913
19	0.405785764645593	0.04	0.60391765226915	0.127216571479456	1.08061873305884	0.0378039697680858	0.312772631084321	0.0664086111954259	0.559136650973216	0.5	0.42	0.59	0.0731761173243964	0.344646369440457	0.616116621556517	0.128071301444555	0.603192826926124	1.07831435240769	0.132662974051044	0.624285037591812	1.1163784789114	0.60391765226915	0.519469136637571	0.00668097863816547	-0.337658719913702	-0.414907302496605	-0.358904513439457	-0.419312467650204	0.0222993365121568	0.0790300728940398	0.0146048325523626	0.0584354736017936	0.115320018934471	0.0504996649316804	0.000804264010153108	0.00144745832474212	0.00151837536716913
19	0.405785764645593	0.04	0.60395047775631	0.111564421807196	1.09633653370542	0.0399725243011944	0.347779490133825	0.0816760606576325	0.613882919610018	0.51	0.43	0.58	0.0884352801754315	0.376560480532669	0.664685680889907	0.153040746351028	0.651652789166283	1.15026483198154	0.158702039031806	0.676076906175826	1.1933160098616	0.60395047775631	0.521783001292086	0.0380684411890235	-0.299415626174733	-0.414907302496605	-0.358904513439457	-0.419312467650204	0.0222993365121568	0.0790300728940398	0.0146048325523626	0.0584354736017936	0.115320018934471	0.0504996649316804	0.000804264010153108	0.00144745832474212	0.00151837536716913
19	0.405785764645593	0.04	0.604011496708086	0.114674190159272	1.0933488032569	0.0352824751780382	0.309736819302636	0.0568659174798841	0.562607721125388	0.51	0.43	0.58	0.0620634076499306	0.338046466714839	0.614029525779747	0.107951172277169	0.587987571869375	1.06802397146158	0.111918757340343	0.609386708798282	1.10842821445439	0.604011496708086	0.514512006561492	0.0107063277443055	-0.336086272449576	-0.414907302496605	-0.358904513439457	-0.419312467650204	0.0222993365121568	0.0790300728940398	0.0146048325523626	0.0584354736017936	0.115320018934471	0.0504996649316804	0.000804264010153108	0.00144745832474212	0.00151837536716913
19	0.405785764645593	0.04	0.60480334723434	0.152785743032816	1.05682095143586	0.0482695681574936	0.348788988584667	0.10698219482773	0.590595782341604	0.49	0.41	0.59	0.118640485518407	0.386797962182328	0.654955438846249	0.208510105055461	0.679795631124272	1.15108115719308	0.215774607990479	0.703133064024497	1.19133585544392	0.60480334723434	0.51796041348174	0.02121416495026	-0.326111456501375	-0.414907302496605	-0.358904513439457	-0.419312467650204	0.0222993365121568	0.0790300728940398	0.0146048325523626	0.0584354736017936	0.115320018934471	0.0504996649316804	0.000804264010153108	0.00144745832474212	0.00151837536716913
19	0.405785764645593	0.04	0.605043830954184	0.128426104282903	1.08166155762547	0.0422838681128457	0.336745214139454	0.0865275644870122	0.586962863791896	0.51	0.42	0.6	0.0944205597404481	0.367462921179723	0.640505282618997	0.164214823699627	0.639086010330316	1.113957196961	0.169965175286438	0.66130016150827	1.15249713573417	0.605043830954184	0.520857224874889	0.0452200448326221	-0.298207713697832	-0.414907302496605	-0.358904513439457	-0.419312467650204	0.0222993365121568	0.0790300728940398	0.0146048325523626	0.0584354736017936	0.115320018934471	0.0504996649316804	0.000804264010153108	0.00144745832474212	0.00151837536716913
19	0.405785764645593	0.04	0.609622967593989	0.131068920759006	1.08817701442897	0.0476136655200679	0.354294190807384	0.106899564379542	0.601688817235226	0.48	0.41	0.56	0.120747916872309	0.400191392249855	0.6796348676274	0.214811358028741	0.711943184340915	1.20907501065309	0.222585066703571	0.737556233683427	1.25265597382614	0.609622967593989	0.49532835551935	0.00957516235560487	-0.358628920954349	-0.414907302496605	-0.358904513439457	-0.419312467650204	0.0222993365121568	0.0790300728940398	0.0146048325523626	0.0584354736017936	0.115320018934471	0.0504996649316804	0.000804264010153108	0.00144745832474212	0.00151837536716913
19	0.405785764645593	0.04	0.611465615453918	0.132830745491848	1.09010048541599	0.0334468715144284	0.306020311611635	0.0491754811338625	0.562865142089408	0.51	0.43	0.59	0.0536957601354847	0.334150126648573	0.614604493161661	0.0934254952051837	0.581389312233375	1.06935312926157	0.0967743045194638	0.602433115965252	1.10843104396991	0.611465615453918	0.519795195583958	-0.0397423516194375	-0.380877003065227	-0.414907302496605	-0.358904513439457	-0.419312467650204	0.0222993365121568	0.0790300728940398	0.0146048325523626	0.0584354736017936	0.115320018934471	0.0504996649316804	0.000804264010153108	0.00144745832474212	0.00151837536716913
19	0.405785764645593	0.04	0.614213051334559	0.168150454992761	1.06027564767636	0.0434924160749888	0.310525374333126	0.0831622663086238	0.537888482357629	0.49	0.41	0.62	0.0923230425985119	0.344731434519638	0.597139826440765	0.162370569230463	0.606286769577175	1.05020296992389	0.167662633993375	0.625919498152193	1.08452707181014	0.614213051334559	0.515017783442824	-0.00650462087338246	-0.35545019738292	-0.414907302496605	-0.358904513439457	-0.419312467650204	0.0222993365121568	0.0790300728940398	0.0146048325523626	0.0584354736017936	0.115320018934471	0.0504996649316804	0.000804264010153108	0.00144745832474212	0.00151837536716913
19	0.405785764645593	0.04	0.615743513900517	0.152936460183255	1.07855056761778	0.0477194022517313	0.346447353490111	0.104813555525385	0.588081151454837	0.51	0.42	0.6	0.113808740976431	0.376179750011217	0.638550759046003	0.197306103860724	0.652169246309341	1.10703238875796	0.204219044706218	0.675188336785676	1.14507645223809	0.615743513900517	0.51958220547881	0.0270813792555333	-0.317866547295089	-0.414907302496605	-0.358904513439457	-0.419312467650204	0.0222993365121568	0.0790300728940398	0.0146048325523626	0.0584354736017936	0.115320018934471	0.0504996649316804	0.000804264010153108	0.00144745832474212	0.00151837536716913
19	0.405785764645593	0.04	0.61636606162081	0.124466862709766	1.10826526053185	0.0388949684625641	0.321003357351121	0.071868927760082	0.570137786942159	0.49	0.42	0.59	0.0800146614340754	0.357386366517041	0.634758071600007	0.140988682756278	0.629727504275006	1.11846632579374	0.145930870594617	0.652631707349428	1.15818942749561	0.61636606162081	0.510941563212281	-0.00626467044635372	-0.359935442875364	-0.414907302496605	-0.358904513439457	-0.419312467650204	0.0222993365121568	0.0790300728940398	0.0146048325523626	0.0584354736017936	0.115320018934471	0.0504996649316804	0.000804264010153108	0.00144745832474212	0.00151837536716913
19	0.405785764645593	0.04	0.617214011669372	0.172754162616345	1.0616738607224	0.0443824879411834	0.316490335029676	0.0872019044743803	0.545778765584971	0.49	0.41	0.62	0.0971713257979533	0.352673323391778	0.608175320985602	0.171318950259544	0.621784493026817	1.07225003579409	0.176954681990121	0.642635828805385	1.10842050276933	0.617214011669372	0.517465180157692	9.70690441114217e-05	-0.348357560519726	-0.414907302496605	-0.358904513439457	-0.419312467650204	0.0222993365121568	0.0790300728940398	0.0146048325523626	0.0584354736017936	0.115320018934471	0.0504996649316804	0.000804264010153108	0.00144745832474212	0.00151837536716913
19	0.405785764645593	0.04	0.619461057518368	0.129206510083464	1.10971560495327	0.0345818743319047	0.33138687813749	0.0580147527097202	0.604759003565259	0.49	0.43	0.58	0.0643277596116218	0.367447492915066	0.67056722621851	0.113045268102076	0.645727452670599	1.17840963723912	0.117216748603317	0.670082384761672	1.22291900647584	0.619461057518368	0.522701233539214	0.00855081937924632	-0.330130871431421	-0.414907302496605	-0.358904513439457	-0.419312467650204	0.0222993365121568	0.0790300728940398	0.0146048325523626	0.0584354736017936	0.115320018934471	0.0504996649316804	0.000804264010153108	0.00144745832474212	0.00151837536716913
19	0.405785764645593	0.04	0.620613806821821	0.159060688927202	1.08216692471644	0.043748865327142	0.330500437997345	0.0892544576462542	0.571746418348436	0.5	0.42	0.59	0.0976160575958721	0.361462616454135	0.625309175312397	0.170018998755757	0.629563553893891	1.08910810903203	0.17606160055462	0.651583817144819	1.12717117382883	0.620613806821821	0.517521505455632	0.00567751727519666	-0.339227848738053	-0.414907302496605	-0.358904513439457	-0.419312467650204	0.0222993365121568	0.0790300728940398	0.0146048325523626	0.0584354736017936	0.115320018934471	0.0504996649316804	0.000804264010153108	0.00144745832474212	0.00151837536716913
19	0.405785764645593	0.04	0.621293986161221	0.128740332425188	1.11384763989725	0.0348220160356747	0.305727851929023	0.0544251174022098	0.557030586455837	0.47	0.39	0.55	0.062148504221309	0.349113233064172	0.636077961907036	0.111375697960821	0.625642249754247	1.13990880154767	0.115267014246455	0.647401069923646	1.17927601225674	0.621293986161221	0.486425978079131	-0.0238825892588004	-0.400897762654478	-0.414907302496605	-0.358904513439457	-0.419312467650204	0.0222993365121568	0.0790300728940398	0.0146048325523626	0.0584354736017936	0.115320018934471	0.0504996649316804	0.000804264010153108	0.00144745832474212	0.00151837536716913
19	0.405785764645593	0.04	0.625124373072462	0.150738562291543	1.09951018385338	0.0362211678162606	0.313316234763338	0.0609822023858939	0.565650267140783	0.5	0.43	0.59	0.0669222812740309	0.343835354746102	0.620748428218173	0.116815474444889	0.600178136951506	1.08354079945812	0.121104276523502	0.622253076168886	1.12310175702583	0.625124373072462	0.520683834516336	0.0112104720164407	-0.329063403592991	-0.414907302496605	-0.358904513439457	-0.419312467650204	0.0222993365121568	0.0790300728940398	0.0146048325523626	0.0584354736017936	0.115320018934471	0.0504996649316804	0.000804264010153108	0.00144745832474212	0.00151837536716913
19	0.405785764645593	0.04	0.625733524291611	0.118180016074529	1.13328703250869	0.0436155357811023	0.355730119306795	0.0956532372242864	0.615807001389304	0.51	0.44	0.59	0.103389626654628	0.384501406248253	0.665613185841878	0.178722336069058	0.664660389732142	1.15059844339522	0.185207820034318	0.689052782505099	1.19280470112569	0.625733524291611	0.517026368521446	-0.0217751183619257	-0.363951455771089	-0.414907302496605	-0.358904513439457	-0.419312467650204	0.0222993365121568	0.0790300728940398	0.0146048325523626	0.0584354736017936	0.115320018934471	0.0504996649316804	0.000804264010153108	0.00144745832474212	0.00151837536716913
19	0.405785764645593	0.04	0.626817686325783	0.12080683391134	1.13282853874023	0.0299823370046552	0.298800198313086	0.033447551815174	0.564152844810998	0.51	0.42	0.6	0.0363608432456254	0.324825781948411	0.613290720651197	0.0630849883840908	0.56356313143354	1.06404127448299	0.0653034103384108	0.583219335178183	1.1017143124426	0.626817686325783	0.517630705809139	0.030799094363059	-0.313941257298418	-0.414907302496605	-0.358904513439457	-0.419312467650204	0.0222993365121568	0.0790300728940398	0.0146048325523626	0.0584354736017936	0.115320018934471	0.0504996649316804	0.000804264010153108	0.00144745832474212	0.00151837536716913
19	0.405785764645593	0.04	0.627798579647409	0.156741716291905	1.09885544300291	0.0412286673769493	0.341915124334371	0.0844836495243094	0.599346599144433	0.5	0.43	0.57	0.0933522472228214	0.377807367411367	0.662262487599913	0.163679131341964	0.662428420870079	1.16117771039819	0.169887686289314	0.687643949773725	1.20494454394431	0.627798579647409	0.51557220923971	-0.055982369713196	-0.399931647663114	-0.414907302496605	-0.358904513439457	-0.419312467650204	0.0222993365121568	0.0790300728940398	0.0146048325523626	0.0584354736017936	0.115320018934471	0.0504996649316804	0.000804264010153108	0.00144745832474212	0.00151837536716913
19	0.405785764645593	0.04	0.634128333730557	0.135752079136625	1.13250458832449	0.0396051500671616	0.340467352048934	0.0787032943168998	0.602231409780968	0.5	0.43	0.59	0.0864799173385832	0.374108717014095	0.661737516689607	0.151079010585661	0.653561850627996	1.15604469067033	0.156569881645618	0.677354285625467	1.19761250924471	0.634128333730557	0.517227830584524	0.0661597532405732	-0.277515687678933	-0.414907302496605	-0.358904513439457	-0.419312467650204	0.0222993365121568	0.0790300728940398	0.0146048325523626	0.0584354736017936	0.115320018934471	0.0504996649316804	0.000804264010153108	0.00144745832474212	0.00151837536716913
19	0.405785764645593	0.04	0.637507347945703	0.132498615962731	1.14251607992867	0.0388738820382007	0.340083495448588	0.0760662773949253	0.60410071350225	0.5	0.43	0.58	0.0837885466977838	0.374608864998047	0.66542918329831	0.146611491005627	0.655482955676351	1.16435442034707	0.15196438590975	0.679104568629334	1.20722641862612	0.637507347945703	0.516638325723897	0.0144579347068698	-0.329775577624752	-0.414907302496605	-0.358904513439457	-0.419312467650204	0.0222993365121568	0.0790300728940398	0.0146048325523626	0.0584354736017936	0.115320018934471	0.0504996649316804	0.000804264010153108	0.00144745832474212	0.00151837536716913
19	0.405785764645593	0.04	0.638400097715515	0.116905887131766	1.15989430829926	0.0318347792541683	0.30503804425465	0.0423965825772602	0.56767950593204	0.49	0.42	0.58	0.046915913373387	0.337554057187488	0.628192201001589	0.0823388250061599	0.592417421860232	1.1024960187143	0.085307162129924	0.61345255767163	1.14131283261126	0.638400097715515	0.50749686800131	-0.0244622789994839	-0.380540920781951	-0.414907302496605	-0.358904513439457	-0.419312467650204	0.0222993365121568	0.0790300728940398	0.0146048325523626	0.0584354736017936	0.115320018934471	0.0504996649316804	0.000804264010153108	0.00144745832474212	0.00151837536716913
19	0.405785764645593	0.04	0.638833639712559	0.133258829945689	1.14440844947943	0.0375299775921313	0.338187246690843	0.0707960279107651	0.605578465470922	0.51	0.42	0.59	0.077054670284711	0.368084305818727	0.659113941352743	0.1337902448715	0.639105835206133	1.14442142554077	0.138516259491493	0.661896457394173	1.18520022575642	0.638833639712559	0.514542990681752	-0.0651146050068469	-0.412215785248759	-0.414907302496605	-0.358904513439457	-0.419312467650204	0.0222993365121568	0.0790300728940398	0.0146048325523626	0.0584354736017936	0.115320018934471	0.0504996649316804	0.000804264010153108	0.00144745832474212	0.00151837536716913
19	0.405785764645593	0.04	0.639626651009712	0.151660583142833	1.12759271887659	0.0429518202190245	0.332007916436387	0.0873214129877042	0.57669441988507	0.51	0.43	0.59	0.0947897587479391	0.360403585153192	0.626017411558445	0.164305164424469	0.6247106343548	1.08511610428513	0.170236076496622	0.647550092715483	1.12454994201337	0.639626651009712	0.512118537746896	0.0425460613134597	-0.304913646047418	-0.414907302496605	-0.358904513439457	-0.419312467650204	0.0222993365121568	0.0790300728940398	0.0146048325523626	0.0584354736017936	0.115320018934471	0.0504996649316804	0.000804264010153108	0.00144745832474212	0.00151837536716913
19	0.405785764645593	0.04	0.640858069419938	0.154335131798461	1.12738100704141	0.0449095431068851	0.348216601333925	0.0974972425507369	0.598935960117112	0.48	0.42	0.56	0.110244704407278	0.39374484118141	0.677244977955543	0.196265672380486	0.700973315827729	1.20568095927497	0.203597492824747	0.727175328925087	1.25070362538677	0.640858069419938	0.49900267112442	0.0139654982038454	-0.348838412140171	-0.414907302496605	-0.358904513439457	-0.419312467650204	0.0222993365121568	0.0790300728940398	0.0146048325523626	0.0584354736017936	0.115320018934471	0.0504996649316804	0.000804264010153108	0.00144745832474212	0.00151837536716913
19	0.405785764645593	0.04	0.642544823974494	0.159543228404215	1.12554641954477	0.043596645183883	0.33547891420861	0.0901522801976981	0.580805548219522	0.51	0.44	0.61	0.0979142217969035	0.364363017130264	0.630811812463625	0.169778066127536	0.63178614180363	1.09379421747972	0.175882699173149	0.653968104505265	1.1323699516478	0.642544823974494	0.522492332924123	0.0118718538591032	-0.329183281432852	-0.414907302496605	-0.358904513439457	-0.419312467650204	0.0222993365121568	0.0790300728940398	0.0146048325523626	0.0584354736017936	0.115320018934471	0.0504996649316804	0.000804264010153108	0.00144745832474212	0.00151837536716913
19	0.405785764645593	0.04	0.642670045877726	0.171326465458286	1.11401362629717	0.052800650956835	0.379733935554616	0.128622824900169	0.630845046209063	0.5	0.43	0.59	0.140786054052104	0.415643509757344	0.690500965462584	0.245336234189987	0.724307632143995	1.203279030098	0.254120242427734	0.750345757567062	1.24675019844779	0.642670045877726	0.52372003409526	0.0436456585337247	-0.296145134944569	-0.414907302496605	-0.358904513439457	-0.419312467650204	0.0222993365121568	0.0790300728940398	0.0146048325523626	0.0584354736017936	0.115320018934471	0.0504996649316804	0.000804264010153108	0.00144745832474212	0.00151837536716913
19	0.405785764645593	0.04	0.643136954363706	0.138992436990069	1.14728147173734	0.0457620246827053	0.36697299139482	0.105338319621094	0.628607663168546	0.5	0.41	0.59	0.116201659906293	0.404818217095582	0.693434774284871	0.203520283659977	0.709014986881071	1.21450969010217	0.210449977771145	0.733299692210848	1.25637978509345	0.643136954363706	0.512321455629562	0.0508922248008194	-0.300305809490636	-0.414907302496605	-0.358904513439457	-0.419312467650204	0.0222993365121568	0.0790300728940398	0.0146048325523626	0.0584354736017936	0.115320018934471	0.0504996649316804	0.000804264010153108	0.00144745832474212	0.00151837536716913
19	0.405785764645593	0.04	0.643456444093577	0.131267113378579	1.15564577480858	0.043877418885618	0.382435465210385	0.103707930884387	0.661162999536382	0.51	0.45	0.59	0.112632113670239	0.415344462296967	0.718056810923695	0.195292704928808	0.720165331857827	1.24503795878685	0.202799042342606	0.747035679537546	1.29232428634366	0.643456444093577	0.528712836876226	-0.0531268690828965	-0.386786938561614	-0.414907302496605	-0.358904513439457	-0.419312467650204	0.0222993365121568	0.0790300728940398	0.0146048325523626	0.0584354736017936	0.115320018934471	0.0504996649316804	0.000804264010153108	0.00144745832474212	0.00151837536716913
19	0.405785764645593	0.04	0.644309614376414	0.125038951803003	1.16358027694983	0.0473794930921095	0.357645553084744	0.107263584798837	0.608027521370651	0.49	0.42	0.57	0.119562708331734	0.398654128796902	0.677745549262071	0.210838292459131	0.702991400664122	1.19514450886911	0.218543385663177	0.729256861822255	1.2385420091764	0.644309614376414	0.496230579616154	0.00490459480445982	-0.359227551412892	-0.414907302496605	-0.358904513439457	-0.419312467650204	0.0222993365121568	0.0790300728940398	0.0146048325523626	0.0584354736017936	0.115320018934471	0.0504996649316804	0.000804264010153108	0.00144745832474212	0.00151837536716913
19	0.405785764645593	0.04	0.644635967708335	0.146200781134037	1.14307115428263	0.0379453781545284	0.324924289573604	0.0694847856350598	0.580363793512149	0.49	0.42	0.6	0.0768719473715882	0.359468085848853	0.642064224326117	0.134890000969233	0.630771719807912	1.12665343864659	0.139509251554381	0.652827463520225	1.16595122085164	0.644635967708335	0.509632075900798	-0.0329848502656216	-0.385097303233141	-0.414907302496605	-0.358904513439457	-0.419312467650204	0.0222993365121568	0.0790300728940398	0.0146048325523626	0.0584354736017936	0.115320018934471	0.0504996649316804	0.000804264010153108	0.00144745832474212	0.00151837536716913
19	0.405785764645593	0.04	0.64587867962844	0.13878450504403	1.15297285421285	0.0394107841791275	0.332354496626246	0.0761726595318357	0.588536333720657	0.49	0.4	0.57	0.0848164203096212	0.370068720862541	0.65532102141546	0.149461420292465	0.652126043801651	1.15479066731084	0.154608827710462	0.674554188620205	1.19529164196773	0.64587867962844	0.498510192157546	-0.0209279474181978	-0.385729803514834	-0.414907302496605	-0.358904513439457	-0.419312467650204	0.0222993365121568	0.0790300728940398	0.0146048325523626	0.0584354736017936	0.115320018934471	0.0504996649316804	0.000804264010153108	0.00144745832474212	0.00151837536716913
19	0.405785764645593	0.04	0.649554390886501	0.169835894387915	1.12927288738509	0.046368888380051	0.348773202777609	0.101825247609256	0.595721157945962	0.48	0.41	0.59	0.114327480075444	0.391596016976258	0.668864553877071	0.202576641549905	0.693868227577669	1.18515981360543	0.209594058628773	0.718665874702397	1.2268591170562	0.649554390886501	0.508192449499136	-0.0188827605661114	-0.372346186789888	-0.414907302496605	-0.358904513439457	-0.419312467650204	0.0222993365121568	0.0790300728940398	0.0146048325523626	0.0584354736017936	0.115320018934471	0.0504996649316804	0.000804264010153108	0.00144745832474212	0.00151837536716913
19	0.405785764645593	0.04	0.650427628222767	0.121426324264942	1.17942893218059	0.0364046123340223	0.337922226401176	0.0664837741151803	0.609360678687171	0.5	0.43	0.57	0.0733464957739879	0.372803913143239	0.67226133051249	0.128469288291718	0.652980798720922	1.17749230915013	0.133227394267942	0.67753068429835	1.22199689700406	0.650427628222767	0.505203001433196	0.0647708338014841	-0.289986895605021	-0.414907302496605	-0.358904513439457	-0.419312467650204	0.0222993365121568	0.0790300728940398	0.0146048325523626	0.0584354736017936	0.115320018934471	0.0504996649316804	0.000804264010153108	0.00144745832474212	0.00151837536716913
19	0.405785764645593	0.04	0.651030656110624	0.117620786620417	1.18444052560083	0.0370583494214811	0.349833993310489	0.0714114354441485	0.62825655117683	0.51	0.45	0.59	0.0776958094878905	0.380620206379942	0.683544603271994	0.134871559974164	0.660715697931586	1.18655983588901	0.139912111549126	0.685777759878784	1.23038717976501	0.651030656110624	0.523274193483281	0.0145025367513706	-0.323486421979893	-0.414907302496605	-0.358904513439457	-0.419312467650204	0.0222993365121568	0.0790300728940398	0.0146048325523626	0.0584354736017936	0.115320018934471	0.0504996649316804	0.000804264010153108	0.00144745832474212	0.00151837536716913
19	0.405785764645593	0.04	0.652045245767348	0.166872294729972	1.13721819680472	0.0545244948543983	0.395543687335964	0.138380242390474	0.652707132281455	0.49	0.42	0.59	0.154418390784335	0.441386852835333	0.728355314886331	0.272502302284923	0.778915859600621	1.28532941691632	0.282127807922274	0.806664466143698	1.33073111679236	0.652045245767348	0.514762117428823	0.0543481558914932	-0.293330947141271	-0.414907302496605	-0.358904513439457	-0.419312467650204	0.0222993365121568	0.0790300728940398	0.0146048325523626	0.0584354736017936	0.115320018934471	0.0504996649316804	0.000804264010153108	0.00144745832474212	0.00151837536716913
19	0.405785764645593	0.04	0.652377547747442	0.148071851031067	1.15668324446382	0.0475770043409138	0.372628309740327	0.112326194255149	0.632930425225505	0.51	0.43	0.59	0.121837658971154	0.404181422028892	0.686525185086629	0.21108338350949	0.700243117226461	1.18940285094343	0.2186665627754	0.726137869184522	1.23335320465123	0.652377547747442	0.518586531513825	-0.000941017234808804	-0.343186459905763	-0.414907302496605	-0.358904513439457	-0.419312467650204	0.0222993365121568	0.0790300728940398	0.0146048325523626	0.0584354736017936	0.115320018934471	0.0504996649316804	0.000804264010153108	0.00144745832474212	0.00151837536716913
19	0.405785764645593	0.04	0.654624626986685	0.173777505667005	1.13547174830636	0.0421256280061215	0.354485842548233	0.0905700132983965	0.618401671798068	0.51	0.43	0.62	0.0978260954027628	0.382885732144042	0.667945368885321	0.16902907782454	0.661570125537825	1.15411117325111	0.174818453693513	0.68423812411534	1.19453284376303	0.654624626986685	0.535360583382548	0.00886234951032917	-0.319045880781308	-0.414907302496605	-0.358904513439457	-0.419312467650204	0.0222993365121568	0.0790300728940398	0.0146048325523626	0.0584354736017936	0.115320018934471	0.0504996649316804	0.000804264010153108	0.00144745832474212	0.00151837536716913
19	0.405785764645593	0.04	0.654674056702759	0.180024405244487	1.12932370816103	0.0527661774382575	0.360095234281402	0.121888729409939	0.598301739152864	0.5	0.41	0.57	0.133733665045628	0.395088665531605	0.656443666017583	0.233405923305702	0.68954989556713	1.14569386782856	0.241760035697293	0.713900319582148	1.18697154695546	0.654674056702759	0.50235592486773	-0.0149018788140702	-0.375154650639723	-0.414907302496605	-0.358904513439457	-0.419312467650204	0.0222993365121568	0.0790300728940398	0.0146048325523626	0.0584354736017936	0.115320018934471	0.0504996649316804	0.000804264010153108	0.00144745832474212	0.00151837536716913
19	0.405785764645593	0.04	0.654762281784856	0.176478225126114	1.1330463384436	0.0424237945322359	0.343027632842155	0.0885811304437772	0.597474135240533	0.51	0.43	0.61	0.0965164771568989	0.373757012622555	0.650997548088211	0.167698246229715	0.649406167518616	1.13111408880752	0.173585397272696	0.6722708900322	1.17041867264529	0.654762281784856	0.525737099511561	0.059656017029451	-0.275578609433474	-0.414907302496605	-0.358904513439457	-0.419312467650204	0.0222993365121568	0.0790300728940398	0.0146048325523626	0.0584354736017936	0.115320018934471	0.0504996649316804	0.000804264010153108	0.00144745832474212	0.00151837536716913
19	0.405785764645593	0.04	0.654946190211475	0.135325026270472	1.17456735415248	0.0393139121652107	0.358195013922108	0.0817411801618803	0.634648847682336	0.49	0.43	0.57	0.0906675354206508	0.397310866419673	0.703954197418696	0.159369284401601	0.698366269387551	1.2373632543735	0.165284332610178	0.724820175483088	1.28396727251157	0.654946190211475	0.510262188327639	-0.0688845734326184	-0.420225819129507	-0.414907302496605	-0.358904513439457	-0.419312467650204	0.0222993365121568	0.0790300728940398	0.0146048325523626	0.0584354736017936	0.115320018934471	0.0504996649316804	0.000804264010153108	0.00144745832474212	0.00151837536716913
19	0.405785764645593	0.04	0.658901153412364	0.164390542382527	1.1534117644422	0.0412134140201215	0.350372313549993	0.0865224213238683	0.614222205776118	0.49	0.43	0.59	0.095862469388876	0.388194813188039	0.680527156987202	0.16837593162662	0.681837884417596	1.19529983720857	0.174453422154216	0.707032506604535	1.23921481660009	0.658901153412364	0.513368371685459	-0.0139548428672479	-0.362113537612722	-0.414907302496605	-0.358904513439457	-0.419312467650204	0.0222993365121568	0.0790300728940398	0.0146048325523626	0.0584354736017936	0.115320018934471	0.0504996649316804	0.000804264010153108	0.00144745832474212	0.00151837536716913
19	0.405785764645593	0.04	0.65919201204204	0.161706258023153	1.15667776606093	0.0501358546908889	0.376176931930203	0.120533783593354	0.631820080267052	0.49	0.41	0.58	0.133832355383816	0.417680780776984	0.701529206170153	0.235398273632634	0.734660422305643	1.23392257097865	0.24363085237642	0.759826211713494	1.2768182729598	0.65919201204204	0.50860527282156	-0.0252085097471303	-0.381510425335801	-0.414907302496605	-0.358904513439457	-0.419312467650204	0.0222993365121568	0.0790300728940398	0.0146048325523626	0.0584354736017936	0.115320018934471	0.0504996649316804	0.000804264010153108	0.00144745832474212	0.00151837536716913
19	0.405785764645593	0.04	0.665295352742717	0.123748344930454	1.20684236055498	0.0374959601725865	0.349435456920971	0.0730205422414401	0.625850371600501	0.52	0.42	0.61	0.0785478000484264	0.375885820038217	0.673223840028007	0.135366581800543	0.64778871686409	1.16021085192764	0.140031902943116	0.670541344582819	1.20044779648488	0.665295352742717	0.518023607115083	0.0246361569293852	-0.317969125407438	-0.414907302496605	-0.358904513439457	-0.419312467650204	0.0222993365121568	0.0790300728940398	0.0146048325523626	0.0584354736017936	0.115320018934471	0.0504996649316804	0.000804264010153108	0.00144745832474212	0.00151837536716913
19	0.405785764645593	0.04	0.666596905864489	0.139408880094098	1.19378493163488	0.0334953284876752	0.325186123393982	0.0524596325956881	0.597912614192276	0.5	0.42	0.58	0.0579806005133704	0.359409431215647	0.660838261917923	0.101676354643941	0.63027013289095	1.15886391113796	0.105388286877048	0.653182157053175	1.20138281142764	0.666596905864489	0.507469786468508	-0.0337970442460233	-0.386846241494084	-0.414907302496605	-0.358904513439457	-0.419312467650204	0.0222993365121568	0.0790300728940398	0.0146048325523626	0.0584354736017936	0.115320018934471	0.0504996649316804	0.000804264010153108	0.00144745832474212	0.00151837536716913
19	0.405785764645593	0.04	0.667548701759822	0.152938291685851	1.18215911183379	0.0489986240298821	0.412490617563485	0.128765250467556	0.696215984659413	0.49	0.43	0.57	0.14387331141246	0.460888250983381	0.777903190554303	0.254108287713603	0.814018410606778	1.37392853349995	0.263810586476238	0.846138285436985	1.42638124841343	0.667548701759822	0.511103236114531	0.0318282301923642	-0.317724365052471	-0.414907302496605	-0.358904513439457	-0.419312467650204	0.0222993365121568	0.0790300728940398	0.0146048325523626	0.0584354736017936	0.115320018934471	0.0504996649316804	0.000804264010153108	0.00144745832474212	0.00151837536716913
19	0.405785764645593	0.04	0.670643302389552	0.171287605671405	1.1699989991077	0.0559850503328715	0.391478263530539	0.140493987407812	0.642462539653266	0.5	0.44	0.59	0.154033197486307	0.429204479071131	0.704375760655955	0.268706473911573	0.748734844438386	1.2287632149652	0.278576538220374	0.776199949103149	1.27365193342412	0.670643302389552	0.517304889181266	0.00215794590865598	-0.343753855182485	-0.414907302496605	-0.358904513439457	-0.419312467650204	0.0222993365121568	0.0790300728940398	0.0146048325523626	0.0584354736017936	0.115320018934471	0.0504996649316804	0.000804264010153108	0.00144745832474212	0.00151837536716913
19	0.405785764645593	0.04	0.67081590689021	0.187113866975779	1.15451794680464	0.0467877003285557	0.372728238532334	0.110060504584108	0.63539597248056	0.51	0.43	0.59	0.118977648492179	0.402926822067397	0.686875995642616	0.205685291253435	0.696568824489768	1.1874523577261	0.213119185838264	0.721897159635278	1.23034781218724	0.67081590689021	0.523850905646907	-0.00983222478033023	-0.347800960354681	-0.414907302496605	-0.358904513439457	-0.419312467650204	0.0222993365121568	0.0790300728940398	0.0146048325523626	0.0584354736017936	0.115320018934471	0.0504996649316804	0.000804264010153108	0.00144745832474212	0.00151837536716913
19	0.405785764645593	0.04	0.671974902893932	0.185050968976271	1.15889883681159	0.0477054289586924	0.360826846480125	0.109125200343331	0.612528492616919	0.5	0.43	0.6	0.119163769725116	0.394019778285107	0.668875786845098	0.207342120651876	0.685585028040592	1.16382793542931	0.214544098836086	0.70978996027329	1.20469379987039	0.671974902893932	0.517688305576957	0.000263269454405201	-0.344828038480874	-0.414907302496605	-0.358904513439457	-0.419312467650204	0.0222993365121568	0.0790300728940398	0.0146048325523626	0.0584354736017936	0.115320018934471	0.0504996649316804	0.000804264010153108	0.00144745832474212	0.00151837536716913
19	0.405785764645593	0.04	0.676956802963569	0.182602979166944	1.17131062676019	0.0412730887007689	0.338632639201309	0.0838157259337982	0.593449552468819	0.49	0.42	0.59	0.0937582882308207	0.378802620115433	0.663846952000046	0.165722125573113	0.66955121048763	1.17338029540215	0.171587594881169	0.693301109883686	1.21394078500234	0.676956802963569	0.509736914062061	0.0195943949514335	-0.331579644020957	-0.414907302496605	-0.358904513439457	-0.419312467650204	0.0222993365121568	0.0790300728940398	0.0146048325523626	0.0584354736017936	0.115320018934471	0.0504996649316804	0.000804264010153108	0.00144745832474212	0.00151837536716913
19	0.405785764645593	0.04	0.678805986557805	0.156595593069622	1.20101638004599	0.0438641648633168	0.364909816722209	0.0989133465419521	0.630906286902465	0.48	0.42	0.57	0.11170763803086	0.412110348556683	0.712513059082507	0.198705462598895	0.733061578377708	1.26741769415652	0.205949073595912	0.759643747295012	1.31471205261234	0.678805986557805	0.502983143759148	0.0420900509839212	-0.3160613028486	-0.414907302496605	-0.358904513439457	-0.419312467650204	0.0222993365121568	0.0790300728940398	0.0146048325523626	0.0584354736017936	0.115320018934471	0.0504996649316804	0.000804264010153108	0.00144745832474212	0.00151837536716913
19	0.405785764645593	0.04	0.680861215748389	0.156701741668439	1.20502068982834	0.0384247797114872	0.342195293269439	0.074928236173513	0.609462350365364	0.48	0.42	0.56	0.0842949736928327	0.384972938334765	0.685650902976697	0.149559167489233	0.683032803035644	1.21650643858206	0.155169454982791	0.70888981194773	1.26321952392318	0.680861215748389	0.50212906251605	0.00937151046392929	-0.348980780957767	-0.414907302496605	-0.358904513439457	-0.419312467650204	0.0222993365121568	0.0790300728940398	0.0146048325523626	0.0584354736017936	0.115320018934471	0.0504996649316804	0.000804264010153108	0.00144745832474212	0.00151837536716913
19	0.405785764645593	0.04	0.682868196406189	0.17778845824669	1.18794793456569	0.0412812244035231	0.354525378788978	0.0877767948572529	0.621273962720704	0.49	0.41	0.6	0.0975072678708503	0.393826194415154	0.690145120959458	0.171559030934741	0.692916966559566	1.21427490218439	0.177196669993947	0.716117173285602	1.25536415826672	0.682868196406189	0.509498357247803	-0.0604934305419449	-0.412488433462494	-0.414907302496605	-0.358904513439457	-0.419312467650204	0.0222993365121568	0.0790300728940398	0.0146048325523626	0.0584354736017936	0.115320018934471	0.0504996649316804	0.000804264010153108	0.00144745832474212	0.00151837536716913
19	0.405785764645593	0.04	0.68328338435446	0.164474586043933	1.20209218266499	0.0376621249162989	0.352248110372362	0.0742476512089167	0.630248569535807	0.5	0.43	0.58	0.0812794744694743	0.385608713915688	0.689937953361902	0.141650935974727	0.672024955903005	1.20239897583128	0.146855707601208	0.696298826402425	1.24753747898021	0.68328338435446	0.516286904663549	-0.0184085603295008	-0.361625120803211	-0.414907302496605	-0.358904513439457	-0.419312467650204	0.0222993365121568	0.0790300728940398	0.0146048325523626	0.0584354736017936	0.115320018934471	0.0504996649316804	0.000804264010153108	0.00144745832474212	0.00151837536716913
19	0.405785764645593	0.04	0.683288656305691	0.173507707908029	1.19306960470335	0.0459540351315085	0.359070341994063	0.103630980218164	0.614509703769963	0.5	0.43	0.58	0.113311492285533	0.392612288344375	0.671913084403217	0.197324581918079	0.683708722661885	1.17009286340569	0.204615242360524	0.709095428798203	1.21365644904531	0.683288656305691	0.509656230568506	0.0326704734901703	-0.319079276594586	-0.414907302496605	-0.358904513439457	-0.419312467650204	0.0222993365121568	0.0790300728940398	0.0146048325523626	0.0584354736017936	0.115320018934471	0.0504996649316804	0.000804264010153108	0.00144745832474212	0.00151837536716913
19	0.405785764645593	0.04	0.684320093860546	0.182785833095667	1.18585435462542	0.0469376806624695	0.373466749977232	0.110720067860915	0.636213432093549	0.5	0.43	0.6	0.122367335398923	0.412753820854028	0.703140306309133	0.214580780041677	0.723796400038462	1.23301202003525	0.222184867275217	0.749982382506276	1.27628942867177	0.684320093860546	0.517793567644213	-0.019185243776828	-0.362202129123482	-0.414907302496605	-0.358904513439457	-0.419312467650204	0.0222993365121568	0.0790300728940398	0.0146048325523626	0.0584354736017936	0.115320018934471	0.0504996649316804	0.000804264010153108	0.00144745832474212	0.00151837536716913
19	0.405785764645593	0.04	0.6854822334508	0.172552695456811	1.19841177144479	0.0430585303849985	0.355772681305957	0.0939114867995429	0.617633875812371	0.48	0.42	0.59	0.10549761300136	0.399665364994038	0.693833116986715	0.1869964582057	0.708414205735724	1.22983195326575	0.193434543361946	0.733474189198241	1.27373783021013	0.6854822334508	0.505403788322605	-0.0559229555651042	-0.412130663502548	-0.414907302496605	-0.358904513439457	-0.419312467650204	0.0222993365121568	0.0790300728940398	0.0146048325523626	0.0584354736017936	0.115320018934471	0.0504996649316804	0.000804264010153108	0.00144745832474212	0.00151837536716913
19	0.405785764645593	0.04	0.687669250036122	0.131932849290809	1.24340565078144	0.0423776018978516	0.376959650780663	0.097184404159254	0.656734897402072	0.52	0.43	0.59	0.103820620865813	0.402700261672406	0.701579902478999	0.178143480462692	0.690984368994291	1.20382525752589	0.184648537858159	0.715793268587986	1.24739994410149	0.687669250036122	0.518351097944743	0.00821468710680203	-0.335128829274843	-0.414907302496605	-0.358904513439457	-0.419312467650204	0.0222993365121568	0.0790300728940398	0.0146048325523626	0.0584354736017936	0.115320018934471	0.0504996649316804	0.000804264010153108	0.00144745832474212	0.00151837536716913
19	0.405785764645593	0.04	0.688438953022389	0.187783716577546	1.18909418946723	0.0461068735698618	0.360243725051941	0.104415234299076	0.616072215804806	0.5	0.43	0.58	0.114244106042017	0.394154383716875	0.674064661391733	0.199033021788232	0.686685210818625	1.17433739984902	0.206301822466733	0.71227276674183	1.21835098545042	0.688438953022389	0.516741488508081	-0.0112019953493157	-0.356398436455292	-0.414907302496605	-0.358904513439457	-0.419312467650204	0.0222993365121568	0.0790300728940398	0.0146048325523626	0.0584354736017936	0.115320018934471	0.0504996649316804	0.000804264010153108	0.00144745832474212	0.00151837536716913
19	0.405785764645593	0.04	0.688532746898356	0.183698823272934	1.19336667052378	0.0388485352359255	0.333116888570415	0.0744202982279319	0.591813478912899	0.49	0.41	0.58	0.0825434571281434	0.369477417655019	0.656411378181894	0.145085024822886	0.649423251424457	1.15376147802603	0.150186425783153	0.672307605464819	1.19441201330654	0.688532746898356	0.51126108468053	-0.00582810582312969	-0.356588494997688	-0.414907302496605	-0.358904513439457	-0.419312467650204	0.0222993365121568	0.0790300728940398	0.0146048325523626	0.0584354736017936	0.115320018934471	0.0504996649316804	0.000804264010153108	0.00144745832474212	0.00151837536716913
19	0.405785764645593	0.04	0.690100343281978	0.179714246944661	1.2004864396193	0.0466744679319798	0.381802030656974	0.112397670810711	0.651206390503238	0.49	0.41	0.58	0.124362215849026	0.422444221536613	0.720526227224199	0.218240290396458	0.741337302130241	1.26443431386402	0.2257994433165	0.767475142635181	1.30898385788449	0.690100343281978	0.509451427579148	-0.0509995512387144	-0.404865670067279	-0.414907302496605	-0.358904513439457	-0.419312467650204	0.0222993365121568	0.0790300728940398	0.0146048325523626	0.0584354736017936	0.115320018934471	0.0504996649316804	0.000804264010153108	0.00144745832474212	0.00151837536716913
19	0.405785764645593	0.04	0.690310622549266	0.157826429861964	1.22279481523657	0.0445743405853318	0.369478708732781	0.102405167142948	0.636552250322614	0.5	0.43	0.58	0.112326828615555	0.405276147198611	0.698225465781666	0.196010739456433	0.707208404933578	1.21840607041072	0.203035375430675	0.7329981392609	1.26233041837338	0.690310622549266	0.51471416806255	-0.0540511127217686	-0.398907488278352	-0.414907302496605	-0.358904513439457	-0.419312467650204	0.0222993365121568	0.0790300728940398	0.0146048325523626	0.0584354736017936	0.115320018934471	0.0504996649316804	0.000804264010153108	0.00144745832474212	0.00151837536716913
19	0.405785764645593	0.04	0.690885285862825	0.170614943622499	1.21115562810315	0.048177558395783	0.387580871141852	0.118611162268874	0.65655058001483	0.52	0.43	0.61	0.127513160160518	0.416669567616517	0.705825975072515	0.219668791896949	0.717802777558991	1.21593676322103	0.227488403470319	0.743411351590285	1.25926858914891	0.690885285862825	0.52191439007969	-0.0116801411660161	-0.350406522413037	-0.414907302496605	-0.358904513439457	-0.419312467650204	0.0222993365121568	0.0790300728940398	0.0146048325523626	0.0584354736017936	0.115320018934471	0.0504996649316804	0.000804264010153108	0.00144745832474212	0.00151837536716913
19	0.405785764645593	0.04	0.694110172893057	0.155983599056923	1.23223674672919	0.0414458165063322	0.357320223224401	0.0890261730198196	0.625614273428983	0.47	0.39	0.55	0.101261687215589	0.406429339289902	0.711596991364215	0.180989530596821	0.726429287932415	1.27186904526801	0.187490094081934	0.752266597854746	1.31673109148557	0.694110172893057	0.489912084966315	0.0113184025707635	-0.360465862475342	-0.414907302496605	-0.358904513439457	-0.419312467650204	0.0222993365121568	0.0790300728940398	0.0146048325523626	0.0584354736017936	0.115320018934471	0.0504996649316804	0.000804264010153108	0.00144745832474212	0.00151837536716913
19	0.405785764645593	0.04	0.695863248521242	0.191547912773821	1.20017858426866	0.0495350463580146	0.39966417259816	0.126330934230058	0.672997410966263	0.51	0.43	0.6	0.136698600679542	0.432463620006354	0.728228639333167	0.236466442315158	0.748092029803356	1.25971761729155	0.244959864591051	0.774748136859045	1.30455948129762	0.695863248521242	0.530155263033311	-0.0083914350952865	-0.33966312971242	-0.414907302496605	-0.358904513439457	-0.419312467650204	0.0222993365121568	0.0790300728940398	0.0146048325523626	0.0584354736017936	0.115320018934471	0.0504996649316804	0.000804264010153108	0.00144745832474212	0.00151837536716913
19	0.405785764645593	0.04	0.699181703419351	0.182928929961611	1.21543447687709	0.0421952839862806	0.387985967513959	0.0993782045679026	0.676593730460016	0.5	0.43	0.59	0.109429592401302	0.427227946681886	0.74502630096247	0.191435030487669	0.747388281391954	1.30334153229624	0.198514969730866	0.774665508446196	1.3502587921319	0.699181703419351	0.524208847193095	-0.0488667894551146	-0.387003098973886	-0.414907302496605	-0.358904513439457	-0.419312467650204	0.0222993365121568	0.0790300728940398	0.0146048325523626	0.0584354736017936	0.115320018934471	0.0504996649316804	0.000804264010153108	0.00144745832474212	0.00151837536716913
19	0.405785764645593	0.04	0.70064491257871	0.167686098359467	1.23360372679795	0.0395794970614125	0.35305587357738	0.0815217104288629	0.624590036725897	0.48	0.43	0.55	0.0919226181088555	0.39810033507898	0.704278052049104	0.163341193055381	0.707401345015467	1.25146149697555	0.169558504779366	0.734638768788306	1.29941406532723	0.70064491257871	0.495020688569413	0.0225399552714721	-0.342038413509125	-0.414907302496605	-0.358904513439457	-0.419312467650204	0.0222993365121568	0.0790300728940398	0.0146048325523626	0.0584354736017936	0.115320018934471	0.0504996649316804	0.000804264010153108	0.00144745832474212	0.00151837536716913
19	0.405785764645593	0.04	0.700870671393285	0.149168234840365	1.25257310794621	0.0470724359724037	0.39936277932552	0.118819637980277	0.679905920670763	0.5	0.41	0.59	0.131198656814846	0.440969700968532	0.750740745122218	0.229929767559661	0.772813253626806	1.31569673969395	0.237754113828635	0.799286332551577	1.36223029890282	0.700870671393285	0.507921422704748	0.0172756199248489	-0.334346616806814	-0.414907302496605	-0.358904513439457	-0.419312467650204	0.0222993365121568	0.0790300728940398	0.0146048325523626	0.0584354736017936	0.115320018934471	0.0504996649316804	0.000804264010153108	0.00144745832474212	0.00151837536716913
19	0.405785764645593	0.04	0.711711003144163	0.198577870011436	1.22484413627689	0.0447354180352993	0.373575036634187	0.104049824103776	0.643100249164599	0.5	0.42	0.59	0.114189827011052	0.409981171773622	0.705772516536192	0.199328309448117	0.715657918172383	1.23198752689665	0.20630628620658	0.740527553558916	1.2752832278762	0.711711003144163	0.517883412520862	-0.0479510765513656	-0.390938098077752	-0.414907302496605	-0.358904513439457	-0.419312467650204	0.0222993365121568	0.0790300728940398	0.0146048325523626	0.0584354736017936	0.115320018934471	0.0504996649316804	0.000804264010153108	0.00144745832474212	0.00151837536716913
19	0.405785764645593	0.04	0.71231947343041	0.154614336328088	1.27002461053273	0.0421584162113059	0.386257325802287	0.0988042955860476	0.673710356018527	0.5	0.44	0.57	0.10914058063774	0.426665142072986	0.744189703508232	0.191320896336997	0.747934058442503	1.30454722054801	0.198377818491463	0.775854533641385	1.3526428989891	0.71231947343041	0.510747479782552	0.0229603937650628	-0.32579853327062	-0.414907302496605	-0.358904513439457	-0.419312467650204	0.0222993365121568	0.0790300728940398	0.0146048325523626	0.0584354736017936	0.115320018934471	0.0504996649316804	0.000804264010153108	0.00144745832474212	0.00151837536716913
19	0.405785764645593	0.04	0.712746167175348	0.190653974011039	1.23483836033966	0.0394014968643721	0.353248871872813	0.0809280573575997	0.625569686388026	0.5	0.43	0.58	0.0888029924497146	0.387622759350046	0.686442526250378	0.155000075700965	0.676571311228006	1.19814254675505	0.160763308894502	0.702228867658627	1.24240473686001	0.712746167175348	0.515422937810248	-0.0520048011323661	-0.396220386101513	-0.414907302496605	-0.358904513439457	-0.419312467650204	0.0222993365121568	0.0790300728940398	0.0146048325523626	0.0584354736017936	0.115320018934471	0.0504996649316804	0.000804264010153108	0.00144745832474212	0.00151837536716913
19	0.405785764645593	0.04	0.714764793545901	0.183393150969827	1.24613643612197	0.0348567626824698	0.327044331717133	0.058358695989924	0.595729967444342	0.49	0.41	0.57	0.0652824146976797	0.365845112292599	0.666407809887517	0.115390835056062	0.646654588438838	1.17791834182161	0.119566911201451	0.669387789502469	1.2201761888228	0.714764793545901	0.500858876467698	-0.0172995760305041	-0.378023463213202	-0.414907302496605	-0.358904513439457	-0.419312467650204	0.0222993365121568	0.0790300728940398	0.0146048325523626	0.0584354736017936	0.115320018934471	0.0504996649316804	0.000804264010153108	0.00144745832474212	0.00151837536716913
19	0.405785764645593	0.04	0.715174586769005	0.165165527164768	1.26518364637324	0.0401713402022621	0.3721880771131	0.0881434266791012	0.656232727547099	0.51	0.42	0.6	0.0957730656243733	0.404404440319017	0.713035815013661	0.166110521064622	0.701406307340163	1.2367020936157	0.171817540185731	0.725912432854829	1.27929749063755	0.715174586769005	0.519424784887832	0.0224704052488343	-0.319947568916891	-0.414907302496605	-0.358904513439457	-0.419312467650204	0.0222993365121568	0.0790300728940398	0.0146048325523626	0.0584354736017936	0.115320018934471	0.0504996649316804	0.000804264010153108	0.00144745832474212	0.00151837536716913
19	0.405785764645593	0.04	0.715194680167609	0.198151262928554	1.23223809740667	0.0392421262852275	0.346345764224377	0.0787827666555242	0.61390876179323	0.51	0.43	0.6	0.0856272939448067	0.376435758970645	0.667244223996483	0.148541422065679	0.65301962000475	1.15749781794382	0.153823984945552	0.675994972140436	1.198044535184	0.715194680167609	0.520764227741979	0.0122738543025012	-0.328560685974759	-0.414907302496605	-0.358904513439457	-0.419312467650204	0.0222993365121568	0.0790300728940398	0.0146048325523626	0.0584354736017936	0.115320018934471	0.0504996649316804	0.000804264010153108	0.00144745832474212	0.00151837536716913
19	0.405785764645593	0.04	0.716113991301521	0.192825965004318	1.23940201759872	0.0326305421523224	0.314901938428047	0.0472041171867871	0.582599759669306	0.49	0.41	0.59	0.052631723004814	0.351109873137573	0.649588023270331	0.0928289024418367	0.619268044043936	1.14570718564604	0.0959932736352208	0.640103263946719	1.18461512889451	0.716113991301521	0.505163321392328	0.00472206587455748	-0.352280524672773	-0.414907302496605	-0.358904513439457	-0.419312467650204	0.0222993365121568	0.0790300728940398	0.0146048325523626	0.0584354736017936	0.115320018934471	0.0504996649316804	0.000804264010153108	0.00144745832474212	0.00151837536716913
19	0.405785764645593	0.04	0.717344072064156	0.185224104087118	1.24946404004119	0.0405394978209255	0.356040512729488	0.0856077857470007	0.626473239711974	0.5	0.41	0.58	0.0945923854761185	0.393407224954449	0.692222064432779	0.165851236601712	0.689770898770872	1.21369056094003	0.171627690955102	0.7136980051401	1.25604119189851	0.717344072064156	0.500183012252594	-0.0463559000894175	-0.406240729456582	-0.414907302496605	-0.358904513439457	-0.419312467650204	0.0222993365121568	0.0790300728940398	0.0146048325523626	0.0584354736017936	0.115320018934471	0.0504996649316804	0.000804264010153108	0.00144745832474212	0.00151837536716913
19	0.405785764645593	0.04	0.71830294854655	0.198394876234845	1.23821102085826	0.0392379081729162	0.336270596745381	0.0764764497796256	0.596064743711136	0.52	0.42	0.6	0.0819702332910437	0.360427024836616	0.638883816382188	0.140944671128691	0.61974044042449	1.09853620972029	0.145769865098984	0.641188470924863	1.13698025724853	0.71830294854655	0.515518430544335	-0.0101270334347849	-0.358324971474704	-0.414907302496605	-0.358904513439457	-0.419312467650204	0.0222993365121568	0.0790300728940398	0.0146048325523626	0.0584354736017936	0.115320018934471	0.0504996649316804	0.000804264010153108	0.00144745832474212	0.00151837536716913
19	0.405785764645593	0.04	0.721648195921033	0.188747745791539	1.25454864605053	0.0544671258728086	0.430808228560877	0.150561508536363	0.711054948585391	0.48	0.41	0.57	0.169877422762964	0.486077698639186	0.802277974515408	0.301988947670998	0.864094182210487	1.42619941674998	0.312960061171708	0.895272072653594	1.4777556131393	0.721648195921033	0.501636663752903	0.0816869659311208	-0.278884533964824	-0.414907302496605	-0.358904513439457	-0.419312467650204	0.0222993365121568	0.0790300728940398	0.0146048325523626	0.0584354736017936	0.115320018934471	0.0504996649316804	0.000804264010153108	0.00144745832474212	0.00151837536716913
19	0.405785764645593	0.04	0.722886491198347	0.149842007962423	1.29593097443427	0.0389859244737454	0.373377683912844	0.0839468641244225	0.662808503701266	0.49	0.42	0.57	0.0932136502185132	0.414594365026734	0.735975079834954	0.163959490168478	0.729256718915684	1.29455394766289	0.170000841379033	0.755731871238873	1.34212630186355	0.722886491198347	0.50280398458562	-0.0539285278992025	-0.411391088485799	-0.414907302496605	-0.358904513439457	-0.419312467650204	0.0222993365121568	0.0790300728940398	0.0146048325523626	0.0584354736017936	0.115320018934471	0.0504996649316804	0.000804264010153108	0.00144745832474212	0.00151837536716913
19	0.405785764645593	0.04	0.732754480931697	0.204172316795422	1.26133664506797	0.0453248128228045	0.373775686546834	0.10594747745924	0.641603895634428	0.5	0.4	0.57	0.116709735493066	0.411744220407727	0.706778705322388	0.204223641191689	0.720487486121456	1.23675133105122	0.211153171191708	0.745516265957682	1.2794825953467	0.732754480931697	0.500797343064394	-0.010819408561907	-0.372227701210946	-0.414907302496605	-0.358904513439457	-0.419312467650204	0.0222993365121568	0.0790300728940398	0.0146048325523626	0.0584354736017936	0.115320018934471	0.0504996649316804	0.000804264010153108	0.00144745832474212	0.00151837536716913
19	0.405785764645593	0.04	0.733880073743367	0.19591606466197	1.27184408282476	0.0425770036408331	0.364965280218255	0.0947552956062079	0.635175264830302	0.49	0.43	0.57	0.105269656015756	0.405463032545829	0.705656409075903	0.185228433536541	0.713437140558327	1.24164584758011	0.192259402931299	0.740863905267149	1.28856546901004	0.733880073743367	0.504857564033014	-0.00277105449840008	-0.359674142822916	-0.414907302496605	-0.358904513439457	-0.419312467650204	0.0222993365121568	0.0790300728940398	0.0146048325523626	0.0584354736017936	0.115320018934471	0.0504996649316804	0.000804264010153108	0.00144745832474212	0.00151837536716913
19	0.405785764645593	0.04	0.737746892992394	0.192844288320721	1.28264949766407	0.0453960678684678	0.399743277658982	0.113543612180504	0.68594294313746	0.51	0.43	0.61	0.123879378496606	0.436131525531065	0.748383672565525	0.215424994184022	0.75842833965762	1.30143168513122	0.222874849298255	0.784220529318121	1.34582169718222	0.737746892992394	0.524707434587855	0.0268727303886001	-0.310396042964737	-0.414907302496605	-0.358904513439457	-0.419312467650204	0.0222993365121568	0.0790300728940398	0.0146048325523626	0.0584354736017936	0.115320018934471	0.0504996649316804	0.000804264010153108	0.00144745832474212	0.00151837536716913
19	0.405785764645593	0.04	0.7395114154897	0.187423718177402	1.291599112802	0.0506073966508377	0.433712551175154	0.140418418281711	0.727006684068597	0.52	0.45	0.6	0.15101593193732	0.466445256328311	0.781874580719301	0.260221460727754	0.803750070566484	1.34727868040521	0.270071982446635	0.834024822962173	1.39821391876631	0.7395114154897	0.531060799318638	-0.0674905163941427	-0.396322367980535	-0.414907302496605	-0.358904513439457	-0.419312467650204	0.0222993365121568	0.0790300728940398	0.0146048325523626	0.0584354736017936	0.115320018934471	0.0504996649316804	0.000804264010153108	0.00144745832474212	0.00151837536716913
19	0.405785764645593	0.04	0.743115460550842	0.180651160340347	1.30557976076134	0.0379015669954514	0.371791042816061	0.0793316628870974	0.664250422745025	0.5	0.43	0.58	0.0876309433503642	0.41068595596634	0.733740968582317	0.153615117331931	0.719923452839147	1.28623178834636	0.159296323700755	0.747160071615582	1.33458656068281	0.743115460550842	0.510523913582005	0.0219654283817149	-0.325899341061288	-0.414907302496605	-0.358904513439457	-0.419312467650204	0.0222993365121568	0.0790300728940398	0.0146048325523626	0.0584354736017936	0.115320018934471	0.0504996649316804	0.000804264010153108	0.00144745832474212	0.00151837536716913
19	0.405785764645593	0.04	0.747653746977891	0.202106703195043	1.29320079076074	0.0502598439637816	0.405048784124232	0.130142525786805	0.67995504246166	0.5	0.42	0.57	0.142484987276278	0.443462815119765	0.744440642963251	0.248336776088123	0.772910381135575	1.29748398618303	0.257566178192151	0.801775591464887	1.34458064177052	0.747653746977891	0.51013541979764	-0.0486237990844651	-0.400048035869763	-0.414907302496605	-0.358904513439457	-0.419312467650204	0.0222993365121568	0.0790300728940398	0.0146048325523626	0.0584354736017936	0.115320018934471	0.0504996649316804	0.000804264010153108	0.00144745832474212	0.00151837536716913
19	0.405785764645593	0.04	0.748587516888893	0.169223168185608	1.32795186559218	0.0350816355648009	0.382171694470245	0.0692401460206338	0.695103242919855	0.51	0.44	0.6	0.0755658665667805	0.41708657375351	0.758607280940239	0.131433842463066	0.725450438389837	1.31946703431661	0.13623041006326	0.751966757256191	1.3688300972201	0.748587516888893	0.526006580631694	0.0665385646347724	-0.267388828550758	-0.414907302496605	-0.358904513439457	-0.419312467650204	0.0222993365121568	0.0790300728940398	0.0146048325523626	0.0584354736017936	0.115320018934471	0.0504996649316804	0.000804264010153108	0.00144745832474212	0.00151837536716913
19	0.405785764645593	0.04	0.749897116479316	0.195251915679943	1.30454231727869	0.0444059343671006	0.394537961591662	0.108785175373729	0.680290747809594	0.51	0.43	0.59	0.118575882145856	0.430046526790422	0.741517171434988	0.206077344073469	0.747393521053282	1.28870969803309	0.213783914738633	0.775052361184885	1.33581400807987	0.749897116479316	0.518292273401751	0.0267713238500172	-0.315437225627775	-0.414907302496605	-0.358904513439457	-0.419312467650204	0.0222993365121568	0.0790300728940398	0.0146048325523626	0.0584354736017936	0.115320018934471	0.0504996649316804	0.000804264010153108	0.00144745832474212	0.00151837536716913
19	0.405785764645593	0.04	0.751762351045815	0.201120440454544	1.30240426163709	0.0527908858751866	0.435358582919843	0.147435799878294	0.723281365961391	0.51	0.44	0.58	0.160307382316901	0.473366677934984	0.786425973553067	0.278161766619309	0.821375219843676	1.36458867306804	0.288530686254856	0.851746471620891	1.41603700726966	0.751762351045815	0.517556398209737	0.0103052278414562	-0.332035703864807	-0.414907302496605	-0.358904513439457	-0.419312467650204	0.0222993365121568	0.0790300728940398	0.0146048325523626	0.0584354736017936	0.115320018934471	0.0504996649316804	0.000804264010153108	0.00144745832474212	0.00151837536716913
19	0.405785764645593	0.04	0.756089606140517	0.209554048705398	1.30262516357564	0.0432991752484448	0.370130722731254	0.0984937643246466	0.641767681137861	0.52	0.42	0.6	0.106212036217003	0.399135295491188	0.692058554765373	0.183329639763624	0.688936325350605	1.19454301093759	0.189874303745773	0.71347316301065	1.23675663962179	0.756089606140517	0.513893483790362	-0.0621953192083402	-0.409067557520566	-0.414907302496605	-0.358904513439457	-0.419312467650204	0.0222993365121568	0.0790300728940398	0.0146048325523626	0.0584354736017936	0.115320018934471	0.0504996649316804	0.000804264010153108	0.00144745832474212	0.00151837536716913
19	0.405785764645593	0.04	0.771546163830157	0.188965270496347	1.35412705716397	0.0362435309211603	0.34437517053515	0.0671161431420161	0.621634197928284	0.51	0.43	0.57	0.0730974407509034	0.375065408198591	0.677033375646279	0.126972737403095	0.651501353466961	1.17602996953083	0.131795042735425	0.675395751074814	1.22032222074686	0.771546163830157	0.502171395071242	-0.00679953071731937	-0.363730215889248	-0.414907302496605	-0.358904513439457	-0.419312467650204	0.0222993365121568	0.0790300728940398	0.0146048325523626	0.0584354736017936	0.115320018934471	0.0504996649316804	0.000804264010153108	0.00144745832474212	0.00151837536716913
19	0.405785764645593	0.04	0.814479867797422	0.202176240790523	1.42678349480432	0.0432405595988926	0.418493467079389	0.111145836399983	0.725841097758795	0.48	0.43	0.57	0.125074488947457	0.470938527417587	0.816802565887717	0.221952267685304	0.835708984144814	1.44946570060432	0.230296413081473	0.866571702848474	1.50291418033427	0.814479867797422	0.498950248145121	0.0166408225220051	-0.342262119894254	-0.414907302496605	-0.358904513439457	-0.419312467650204	0.0222993365121568	0.0790300728940398	0.0146048325523626	0.0584354736017936	0.115320018934471	0.0504996649316804	0.000804264010153108	0.00144745832474212	0.00151837536716913
19	0.405785764645593	0.04	0.814744223772781	0.184419264426568	1.445069183119	0.0428328764588519	0.435461239870995	0.114065413583421	0.756857066158568	0.49	0.42	0.58	0.126510325237365	0.482971492879877	0.839432660522389	0.222358273504522	0.848884919923932	1.47541156634334	0.230196976837659	0.879166989209073	1.52837842625905	0.814744223772781	0.503449800418187	-0.0379365254643478	-0.392585220451709	-0.414907302496605	-0.358904513439457	-0.419312467650204	0.0222993365121568	0.0790300728940398	0.0146048325523626	0.0584354736017936	0.115320018934471	0.0504996649316804	0.000804264010153108	0.00144745832474212	0.00151837536716913
19	0.405785764645593	0.04	0.819240650300032	0.227019652986101	1.41146164761396	0.0490525065625444	0.435275849252662	0.136050970406832	0.734500728098492	0.51	0.44	0.59	0.147664164997375	0.472430623840592	0.797197082683808	0.255930456879393	0.818813321468269	1.38169618605715	0.265451792735626	0.848011584162123	1.43531596962348	0.819240650300032	0.516839523836211	0.0521709876200846	-0.290103527103185	-0.414907302496605	-0.358904513439457	-0.419312467650204	0.0222993365121568	0.0790300728940398	0.0146048325523626	0.0584354736017936	0.115320018934471	0.0504996649316804	0.000804264010153108	0.00144745832474212	0.00151837536716913
19	0.405785764645593	0.04	0.836653237460884	0.231709313377178	1.44159716154459	0.0467058813483961	0.428919123677166	0.126375125055733	0.731463122298599	0.5	0.42	0.58	0.138830644650036	0.471193349296934	0.803556053943831	0.242499199103118	0.823046022117513	1.40359284513191	0.251147875383046	0.852327787154273	1.45446543306057	0.836653237460884	0.507478757930416	0.0441663917446044	-0.307804338941763	-0.414907302496605	-0.358904513439457	-0.419312467650204	0.0222993365121568	0.0790300728940398	0.0146048325523626	0.0584354736017936	0.115320018934471	0.0504996649316804	0.000804264010153108	0.00144745832474212	0.00151837536716913
19	0.405785764645593	0.05	0.574380055997652	0.168458571232302	0.980301540763002	0.0369715457146366	0.295318484793326	0.0599968544107464	0.530640115175906	0.47	0.42	0.57	0.0682949822980369	0.336163802074776	0.604032621851515	0.122129795687971	0.601151286428607	1.08017277716924	0.126749598374712	0.623702268396847	1.12002715950284	0.574380055997652	0.510661507909995	0.038163198319758	-0.315348676489695	-0.414907302496605	-0.358904513439457	-0.419312467650204	0.0222993365121568	0.0790300728940398	0.0146048325523626	0.0584354736017936	0.115320018934471	0.0504996649316804	0.000804264010153108	0.00144745832474212	0.00151837536716913
19	0.405785764645593	0.05	0.583713479414795	0.165303762388377	1.00212319644121	0.0468969713049019	0.309657353008494	0.0917035830777395	0.527611122939248	0.49	0.41	0.59	0.102000846116061	0.344428330419222	0.586855814722382	0.179617335611206	0.606517508183447	1.03341768075569	0.185931826636084	0.62756491064124	1.06968572373444	0.583713479414795	0.510575459163946	-0.0467657804412184	-0.399931319555919	-0.414907302496605	-0.358904513439457	-0.419312467650204	0.0222993365121568	0.0790300728940398	0.0146048325523626	0.0584354736017936	0.115320018934471	0.0504996649316804	0.000804264010153108	0.00144745832474212	0.00151837536716913
19	0.405785764645593	0.05	0.5925745136856	0.168244295623029	1.01690473174817	0.0513079642183884	0.354410908036469	0.116473472000122	0.592348344072816	0.51	0.42	0.61	0.126922038841707	0.38620429410469	0.645486549367672	0.220544406394004	0.671082796710837	1.12162118702767	0.228292753950094	0.693754150688616	1.16022483306913	0.5925745136856	0.529572370801833	0.0309129839421989	-0.303652793242153	-0.414907302496605	-0.358904513439457	-0.419312467650204	0.0222993365121568	0.0790300728940398	0.0146048325523626	0.0584354736017936	0.115320018934471	0.0504996649316804	0.000804264010153108	0.00144745832474212	0.00151837536716913
19	0.405785764645593	0.05	0.600842880956747	0.172567438300113	1.02911832361338	0.0486361418313905	0.346727895149131	0.107303713897353	0.586152076400909	0.51	0.43	0.6	0.117106532135986	0.378403504603453	0.639700477070919	0.203686293775663	0.658166594113624	1.11264689445158	0.210870095456369	0.68200897778751	1.15190955823447	0.600842880956747	0.530722375105559	-0.0605117516070237	-0.395392021150065	-0.414907302496605	-0.358904513439457	-0.419312467650204	0.0222993365121568	0.0790300728940398	0.0146048325523626	0.0584354736017936	0.115320018934471	0.0504996649316804	0.000804264010153108	0.00144745832474212	0.00151837536716913
19	0.405785764645593	0.05	0.606515707584508	0.17694998038627	1.03608143478275	0.0501553408783819	0.333811705203586	0.107005609739448	0.560617800667724	0.51	0.43	0.57	0.115977361626421	0.361799731283211	0.607622100940001	0.200831887594159	0.626509535530889	1.05218718346762	0.208221816917467	0.650230909415831	1.09147267018078	0.606515707584508	0.516955173888274	-0.00526909958003019	-0.349691282885165	-0.414907302496605	-0.358904513439457	-0.419312467650204	0.0222993365121568	0.0790300728940398	0.0146048325523626	0.0584354736017936	0.115320018934471	0.0504996649316804	0.000804264010153108	0.00144745832474212	0.00151837536716913
19	0.405785764645593	0.05	0.607596695840931	0.172566666617007	1.04262672506486	0.0557465491788776	0.343406154230058	0.122743503244695	0.564068805215421	0.5	0.42	0.58	0.135113883036108	0.378015436499488	0.620916989962867	0.236316617717263	0.661155814570149	1.08599501142303	0.244902653027253	0.684926664821043	1.12557724655075	0.607596695840931	0.50574193749839	-0.0165558699620287	-0.374277170184568	-0.414907302496605	-0.358904513439457	-0.419312467650204	0.0222993365121568	0.0790300728940398	0.0146048325523626	0.0584354736017936	0.115320018934471	0.0504996649316804	0.000804264010153108	0.00144745832474212	0.00151837536716913
19	0.405785764645593	0.05	0.612989202027301	0.196713709875852	1.02926469417875	0.0593529783341667	0.357583976547711	0.13532690120086	0.579841051894561	0.5	0.4	0.61	0.148487156715131	0.392358263532912	0.636229370350694	0.25916589294866	0.684812626046675	1.11045935914469	0.267559935027832	0.707289628524658	1.14675099003307	0.612989202027301	0.521918685592134	-0.0343717068712043	-0.378611997280592	-0.414907302496605	-0.358904513439457	-0.419312467650204	0.0222993365121568	0.0790300728940398	0.0146048325523626	0.0584354736017936	0.115320018934471	0.0504996649316804	0.000804264010153108	0.00144745832474212	0.00151837536716913
19	0.405785764645593	0.05	0.621611851121262	0.192736763219037	1.05048693902349	0.0537257241249983	0.337380765191364	0.116314151559612	0.558447378823116	0.49	0.4	0.6	0.128637021211265	0.373124474247241	0.617611927283217	0.225674937817183	0.65459260274321	1.08351026766924	0.233212306872332	0.676394739465075	1.11983785760405	0.621611851121262	0.508439677098952	0.0383620991045593	-0.318357557489669	-0.414907302496605	-0.358904513439457	-0.419312467650204	0.0222993365121568	0.0790300728940398	0.0146048325523626	0.0584354736017936	0.115320018934471	0.0504996649316804	0.000804264010153108	0.00144745832474212	0.00151837536716913
19	0.405785764645593	0.05	0.621904693612364	0.201148809796291	1.04266057742844	0.0568847096815514	0.364710607153229	0.132854534100275	0.596566680206183	0.49	0.42	0.57	0.147612270215096	0.405223359955336	0.662834449695576	0.259751067158262	0.71306538428328	1.1663797014083	0.269490578858887	0.739485192065545	1.20928541219897	0.621904693612364	0.520187686703966	0.035584978929506	-0.308312072128226	-0.414907302496605	-0.358904513439457	-0.419312467650204	0.0222993365121568	0.0790300728940398	0.0146048325523626	0.0584354736017936	0.115320018934471	0.0504996649316804	0.000804264010153108	0.00144745832474212	0.00151837536716913
19	0.405785764645593	0.05	0.626164308522466	0.195328982877242	1.05699963416769	0.0523736699299286	0.362440233984381	0.121735894560529	0.603144573408233	0.51	0.42	0.62	0.13255013706115	0.394637118859123	0.656724100657096	0.230205446809331	0.685383027801775	1.14056060879422	0.237937937861637	0.708355598445519	1.17839798939058	0.626164308522466	0.533171430457254	-0.00779926239092829	-0.340303070750861	-0.414907302496605	-0.358904513439457	-0.419312467650204	0.0222993365121568	0.0790300728940398	0.0146048325523626	0.0584354736017936	0.115320018934471	0.0504996649316804	0.000804264010153108	0.00144745832474212	0.00151837536716913
19	0.405785764645593	0.05	0.628773944723159	0.177034472731779	1.08051341671454	0.0506527229125358	0.347588569905072	0.112645789244557	0.582531350565588	0.51	0.43	0.62	0.121946055886795	0.376286192813049	0.630626329739302	0.211008327048964	0.65110363315738	1.0911989392658	0.218512176531384	0.673477925606804	1.1283594239456	0.628773944723159	0.525151038888103	-0.0799548424014763	-0.418936350179967	-0.414907302496605	-0.358904513439457	-0.419312467650204	0.0222993365121568	0.0790300728940398	0.0146048325523626	0.0584354736017936	0.115320018934471	0.0504996649316804	0.000804264010153108	0.00144745832474212	0.00151837536716913
19	0.405785764645593	0.05	0.633917529191163	0.185178661463208	1.08265639691912	0.0455709732875654	0.336129304751344	0.0959588910780667	0.576299718424621	0.51	0.43	0.58	0.103915151617597	0.363998867368498	0.624082583119399	0.179845869303899	0.629972546914292	1.08009922452468	0.186388808475991	0.652695441493167	1.11898298430198	0.633917529191163	0.517475171810894	-0.00483771634859653	-0.349393228294959	-0.414907302496605	-0.358904513439457	-0.419312467650204	0.0222993365121568	0.0790300728940398	0.0146048325523626	0.0584354736017936	0.115320018934471	0.0504996649316804	0.000804264010153108	0.00144745832474212	0.00151837536716913
19	0.405785764645593	0.05	0.644762485582053	0.195175412920571	1.09434955824353	0.0488200282022727	0.34710109855316	0.10789415314043	0.58630804396589	0.51	0.43	0.59	0.117240226230988	0.377167901456451	0.637095576681914	0.203351121721082	0.654191127943116	1.10503113416515	0.210702457502333	0.677665482864402	1.14448953529673	0.644762485582053	0.520227817793716	0.00751203050037756	-0.334585493200038	-0.414907302496605	-0.358904513439457	-0.419312467650204	0.0222993365121568	0.0790300728940398	0.0146048325523626	0.0584354736017936	0.115320018934471	0.0504996649316804	0.000804264010153108	0.00144745832474212	0.00151837536716913
19	0.405785764645593	0.05	0.649374591378531	0.193458787972799	1.10529039478426	0.0449340248662403	0.338371679390733	0.0948102610735479	0.581933097707918	0.49	0.43	0.59	0.105192444772854	0.375425020393057	0.645657596013259	0.184933193324109	0.66001458588567	1.13509597844723	0.191654592862665	0.684069405948876	1.17586182864652	0.649374591378531	0.51149416998459	-0.0236813514387048	-0.374464429232262	-0.414907302496605	-0.358904513439457	-0.419312467650204	0.0222993365121568	0.0790300728940398	0.0146048325523626	0.0584354736017936	0.115320018934471	0.0504996649316804	0.000804264010153108	0.00144745832474212	0.00151837536716913
19	0.405785764645593	0.05	0.650860636677496	0.188052698157924	1.11366857519707	0.0425620550186458	0.327565191782112	0.0850006974984482	0.570129686065776	0.51	0.43	0.6	0.0921318774571318	0.355046452519315	0.617961027581498	0.159544782587233	0.614833981885577	1.07012318118392	0.165222158779215	0.636309026140634	1.10748206302326	0.650860636677496	0.521253710659196	-0.010341230835851	-0.350770375376693	-0.414907302496605	-0.358904513439457	-0.419312467650204	0.0222993365121568	0.0790300728940398	0.0146048325523626	0.0584354736017936	0.115320018934471	0.0504996649316804	0.000804264010153108	0.00144745832474212	0.00151837536716913
19	0.405785764645593	0.05	0.652225417817988	0.187652942856942	1.11679789277903	0.0579980945993596	0.377286455883823	0.139889194836031	0.614683716931615	0.5	0.43	0.59	0.153202901517859	0.413194026976437	0.673185152435016	0.267069770808842	0.720297285435657	1.17352480006247	0.276541940409163	0.746008587207783	1.21539094992107	0.652225417817988	0.520666995453822	-0.000390243148592963	-0.344277106760482	-0.414907302496605	-0.358904513439457	-0.419312467650204	0.0222993365121568	0.0790300728940398	0.0146048325523626	0.0584354736017936	0.115320018934471	0.0504996649316804	0.000804264010153108	0.00144745832474212	0.00151837536716913
19	0.405785764645593	0.05	0.65337147550545	0.212496275548656	1.09424667546224	0.0578604372053382	0.364040374726929	0.134688771953555	0.593391977500304	0.51	0.42	0.57	0.146563613755406	0.396136011183244	0.645708408611083	0.254443032426027	0.6877153568745	1.12098768132297	0.263750241303518	0.712649223389364	1.1613761240329	0.65337147550545	0.513571509587705	-0.00803894589036567	-0.361023833652082	-0.414907302496605	-0.358904513439457	-0.419312467650204	0.0222993365121568	0.0790300728940398	0.0146048325523626	0.0584354736017936	0.115320018934471	0.0504996649316804	0.000804264010153108	0.00144745832474212	0.00151837536716913
19	0.405785764645593	0.05	0.654655284389709	0.221287919923799	1.08802264885562	0.0492037187511672	0.337011759802067	0.10571194202972	0.568311577574414	0.5	0.43	0.61	0.115845969814401	0.369319240603414	0.622792511392427	0.202029908604842	0.644075340252727	1.08612077190061	0.209035820696852	0.666608480613861	1.12366283060359	0.654655284389709	0.52575407978494	-0.00277888009636579	-0.341397700177434	-0.414907302496605	-0.358904513439457	-0.419312467650204	0.0222993365121568	0.0790300728940398	0.0146048325523626	0.0584354736017936	0.115320018934471	0.0504996649316804	0.000804264010153108	0.00144745832474212	0.00151837536716913
19	0.405785764645593	0.05	0.656521180918206	0.211813892199484	1.10122846963693	0.0522485751339994	0.355067514907399	0.118961854259897	0.591173175554901	0.5	0.41	0.59	0.131153828067868	0.391457111124981	0.651760394182095	0.22962115275685	0.685354247265056	1.14108734177326	0.237570456439263	0.709450232197961	1.18139672437501	0.656521180918206	0.513278615899868	-0.0187960380221085	-0.369972973173374	-0.414907302496605	-0.358904513439457	-0.419312467650204	0.0222993365121568	0.0790300728940398	0.0146048325523626	0.0584354736017936	0.115320018934471	0.0504996649316804	0.000804264010153108	0.00144745832474212	0.00151837536716913
19	0.405785764645593	0.05	0.657430214880069	0.186887477040313	1.12797295271982	0.0545534625155597	0.391827403581151	0.137151652600882	0.646503154561419	0.49	0.43	0.58	0.153238066678413	0.437784544755909	0.722331022833404	0.270641705962922	0.773194015071917	1.27574632418091	0.280897692767016	0.802350794284426	1.32446830068447	0.657430214880069	0.513156365515002	0.00687550425030347	-0.341743960694347	-0.414907302496605	-0.358904513439457	-0.419312467650204	0.0222993365121568	0.0790300728940398	0.0146048325523626	0.0584354736017936	0.115320018934471	0.0504996649316804	0.000804264010153108	0.00144745832474212	0.00151837536716913
19	0.405785764645593	0.05	0.65787684502662	0.195834401625221	1.11991928842802	0.0428864068724961	0.339836771146112	0.0891809807713959	0.590492561520829	0.49	0.42	0.59	0.0993761520601936	0.378686916794856	0.657997681529519	0.175205601474693	0.667645784749765	1.16008596802484	0.181535777168678	0.691343439543215	1.20133768005526	0.65787684502662	0.513384640071584	-0.0379900189353815	-0.386499913021672	-0.414907302496605	-0.358904513439457	-0.419312467650204	0.0222993365121568	0.0790300728940398	0.0146048325523626	0.0584354736017936	0.115320018934471	0.0504996649316804	0.000804264010153108	0.00144745832474212	0.00151837536716913
19	0.405785764645593	0.05	0.659416156385835	0.196049720429675	1.122782592342	0.0521474190056116	0.35654446036018	0.119214184457306	0.593874736263054	0.5	0.42	0.6	0.130793166781339	0.391174752242276	0.651556337703212	0.228267033563645	0.682698511678497	1.13712998979335	0.236198833662685	0.706745771444178	1.17726823147614	0.659416156385835	0.516530967902297	-0.0105324994362196	-0.357747958813388	-0.414907302496605	-0.358904513439457	-0.419312467650204	0.0222993365121568	0.0790300728940398	0.0146048325523626	0.0584354736017936	0.115320018934471	0.0504996649316804	0.000804264010153108	0.00144745832474212	0.00151837536716913
19	0.405785764645593	0.05	0.659455798192302	0.193601048252635	1.12531054813197	0.0465455741840124	0.344416495738789	0.101039134140522	0.587793857337057	0.5	0.43	0.59	0.111254704890604	0.379238756535496	0.647222808180389	0.194623536407472	0.663421722364787	1.1322199083221	0.201599876677676	0.687076734342702	1.17246261996952	0.659455798192302	0.515525282038823	0.0238492952381929	-0.324188030196307	-0.414907302496605	-0.358904513439457	-0.419312467650204	0.0222993365121568	0.0790300728940398	0.0146048325523626	0.0584354736017936	0.115320018934471	0.0504996649316804	0.000804264010153108	0.00144745832474212	0.00151837536716913
19	0.405785764645593	0.05	0.660666937174262	0.226358890967439	1.09497498338109	0.0495586165900177	0.330095535549823	0.104397284491803	0.555793786607842	0.51	0.42	0.61	0.112755235558257	0.356522682068151	0.600290128578045	0.194817940616467	0.615998134008513	1.03717832740056	0.201325129786621	0.636642903721804	1.07245589481643	0.660666937174262	0.52076818750638	0.00785558316285337	-0.336720305041705	-0.414907302496605	-0.358904513439457	-0.419312467650204	0.0222993365121568	0.0790300728940398	0.0146048325523626	0.0584354736017936	0.115320018934471	0.0504996649316804	0.000804264010153108	0.00144745832474212	0.00151837536716913
19	0.405785764645593	0.05	0.660851594300026	0.197784992161152	1.1239181964389	0.0487610878289898	0.363944384570817	0.112970463858862	0.614918305282773	0.51	0.42	0.58	0.123352913348263	0.397392367881558	0.671431822414852	0.214620103351712	0.691417727809366	1.16821535226702	0.222461225477888	0.716707904687941	1.21055831587452	0.660851594300026	0.5135434090607	0.0424858710227094	-0.305322942730369	-0.414907302496605	-0.358904513439457	-0.419312467650204	0.0222993365121568	0.0790300728940398	0.0146048325523626	0.0584354736017936	0.115320018934471	0.0504996649316804	0.000804264010153108	0.00144745832474212	0.00151837536716913
19	0.405785764645593	0.05	0.666567317337996	0.226163274976847	1.10697135969914	0.0487418905716399	0.335809835966999	0.104189399834597	0.5674302720994	0.49	0.41	0.62	0.115264898598699	0.371506955147359	0.627749011696018	0.202258101638389	0.651892227443566	1.10152635324874	0.208776660329022	0.672973162881044	1.13752784863224	0.666567317337996	0.517908625854814	0.0125885000571033	-0.333493201374559	-0.414907302496605	-0.358904513439457	-0.419312467650204	0.0222993365121568	0.0790300728940398	0.0146048325523626	0.0584354736017936	0.115320018934471	0.0504996649316804	0.000804264010153108	0.00144745832474212	0.00151837536716913
19	0.405785764645593	0.05	0.667320684486391	0.205524228887367	1.12911714008541	0.0466269159433698	0.361727776076169	0.106351577595577	0.617103974556761	0.52	0.44	0.62	0.114599500194768	0.389780981928923	0.664962463663078	0.197712833255811	0.672469793981856	1.1472267547079	0.204608083811561	0.696285253783395	1.18705978519283	0.667320684486391	0.538903136069895	-0.0128101971156452	-0.338677880853543	-0.414907302496605	-0.358904513439457	-0.419312467650204	0.0222993365121568	0.0790300728940398	0.0146048325523626	0.0584354736017936	0.115320018934471	0.0504996649316804	0.000804264010153108	0.00144745832474212	0.00151837536716913
19	0.405785764645593	0.05	0.667529037097882	0.208669725810727	1.12638834838504	0.0534834403867664	0.344708071230246	0.118300287143796	0.571115855316697	0.52	0.42	0.6	0.127250242916048	0.370786807523583	0.614323372131118	0.219293541835755	0.638986224501456	1.05867890716716	0.22695709798591	0.661355217046918	1.09615397567372	0.667529037097882	0.515445785886507	0.0281064487172408	-0.318246795557818	-0.414907302496605	-0.358904513439457	-0.419312467650204	0.0222993365121568	0.0790300728940398	0.0146048325523626	0.0584354736017936	0.115320018934471	0.0504996649316804	0.000804264010153108	0.00144745832474212	0.00151837536716913
19	0.405785764645593	0.05	0.668209077631131	0.220337584509712	1.11608057075255	0.0444571391950684	0.338797560914871	0.0935639085037811	0.584031213325962	0.5	0.42	0.6	0.102419893706066	0.370865333991186	0.639310774276305	0.178487808048541	0.646309404843256	1.11413100163797	0.184698284250553	0.66889700536531	1.15310999864876	0.668209077631131	0.52339357441614	-0.0233824594805499	-0.364909759244557	-0.414907302496605	-0.358904513439457	-0.419312467650204	0.0222993365121568	0.0790300728940398	0.0146048325523626	0.0584354736017936	0.115320018934471	0.0504996649316804	0.000804264010153108	0.00144745832474212	0.00151837536716913
19	0.405785764645593	0.05	0.668461714824191	0.221908939248193	1.11501449040019	0.0496036260314444	0.353852461943972	0.112026259374779	0.595678664513164	0.52	0.43	0.62	0.120605080454737	0.380950010114035	0.641294939773332	0.207954731331368	0.656857544518427	1.10576035770549	0.215200582013345	0.679553463452092	1.14431269025876	0.668461714824191	0.534026823659625	-0.044102942286568	-0.374472986627431	-0.414907302496605	-0.358904513439457	-0.419312467650204	0.0222993365121568	0.0790300728940398	0.0146048325523626	0.0584354736017936	0.115320018934471	0.0504996649316804	0.000804264010153108	0.00144745832474212	0.00151837536716913
19	0.405785764645593	0.05	0.669791799938302	0.229944317574507	1.1096392823021	0.0552794614165535	0.361996775494902	0.128349919929289	0.595643631060515	0.51	0.41	0.61	0.140010585032731	0.394884393733366	0.649758202434002	0.243451402231465	0.686627795685849	1.12980418914023	0.251377627593508	0.709407017261659	1.16729362984224	0.669791799938302	0.51972087480537	0.0331533736310637	-0.310534412389461	-0.414907302496605	-0.358904513439457	-0.419312467650204	0.0222993365121568	0.0790300728940398	0.0146048325523626	0.0584354736017936	0.115320018934471	0.0504996649316804	0.000804264010153108	0.00144745832474212	0.00151837536716913
19	0.405785764645593	0.05	0.671351058275109	0.233273519477944	1.10942859707227	0.055077337840492	0.34869315262707	0.123196269765123	0.574190035489017	0.51	0.44	0.6	0.134301907345386	0.380126407766844	0.625950908188302	0.233428184914569	0.660692161094302	1.08795613727403	0.242003429964584	0.685081900238101	1.1280792883447	0.671351058275109	0.524166548898521	0.0117378949007476	-0.326023061693583	-0.414907302496605	-0.358904513439457	-0.419312467650204	0.0222993365121568	0.0790300728940398	0.0146048325523626	0.0584354736017936	0.115320018934471	0.0504996649316804	0.000804264010153108	0.00144745832474212	0.00151837536716913
19	0.405785764645593	0.05	0.672427214688241	0.191018039719091	1.15383638965739	0.0488518432692907	0.34514170704621	0.107366530909143	0.582916883183276	0.49	0.44	0.58	0.118812512456974	0.381936093311523	0.645059674166072	0.208520731415338	0.670313184060277	1.13210563670522	0.216361050591513	0.695388049825285	1.17492574086173	0.672427214688241	0.509189389811055	-0.0182165158379217	-0.36981678202797	-0.414907302496605	-0.358904513439457	-0.419312467650204	0.0222993365121568	0.0790300728940398	0.0146048325523626	0.0584354736017936	0.115320018934471	0.0504996649316804	0.000804264010153108	0.00144745832474212	0.00151837536716913
19	0.405785764645593	0.05	0.672948166861959	0.221204962365556	1.12469137135836	0.0551399863016577	0.357948992587532	0.126605645794483	0.589292339380581	0.48	0.41	0.58	0.142888322750862	0.40398460005661	0.665080877362358	0.254058430917398	0.718293081122725	1.18252773132805	0.26301138658433	0.743542255231715	1.22462276864789	0.672948166861959	0.50581500470706	0.0283054957590384	-0.329082911244307	-0.414907302496605	-0.358904513439457	-0.419312467650204	0.0222993365121568	0.0790300728940398	0.0146048325523626	0.0584354736017936	0.115320018934471	0.0504996649316804	0.000804264010153108	0.00144745832474212	0.00151837536716913
19	0.405785764645593	0.05	0.673206599287778	0.192988181789506	1.15342501678605	0.0431431480822848	0.34205600169861	0.0905489036677315	0.593563099729489	0.49	0.42	0.57	0.101265384756141	0.382538398777995	0.663811412799849	0.178962283286141	0.676044883992631	1.17312748469912	0.18541592147911	0.700456969997257	1.21568226345747	0.673206599287778	0.50527049817738	0.0136119063593402	-0.344908247455089	-0.414907302496605	-0.358904513439457	-0.419312467650204	0.0222993365121568	0.0790300728940398	0.0146048325523626	0.0584354736017936	0.115320018934471	0.0504996649316804	0.000804264010153108	0.00144745832474212	0.00151837536716913
19	0.405785764645593	0.05	0.674332233324092	0.196355021634874	1.15230944501331	0.0499312900784109	0.349716602615262	0.111543438534881	0.587889766695644	0.51	0.42	0.6	0.121317786082947	0.380361629003092	0.639405471923237	0.210548213662263	0.660121356628731	1.1096944995952	0.217803074701155	0.682813337955857	1.14777620391522	0.674332233324092	0.513075101841773	0.0714081749636075	-0.279058288726763	-0.414907302496605	-0.358904513439457	-0.419312467650204	0.0222993365121568	0.0790300728940398	0.0146048325523626	0.0584354736017936	0.115320018934471	0.0504996649316804	0.000804264010153108	0.00144745832474212	0.00151837536716913
19	0.405785764645593	0.05	0.675419949703525	0.196189911136509	1.15464998827054	0.0526231180239026	0.381209092585249	0.12867395440735	0.633744230763149	0.51	0.43	0.58	0.139621004383753	0.413640791814599	0.687660579245444	0.241949758393599	0.716799668380876	1.19164957836815	0.250791380938229	0.742950511853123	1.23595886114537	0.675419949703525	0.520771264490277	0.0140090625191779	-0.328542517833417	-0.414907302496605	-0.358904513439457	-0.419312467650204	0.0222993365121568	0.0790300728940398	0.0146048325523626	0.0584354736017936	0.115320018934471	0.0504996649316804	0.000804264010153108	0.00144745832474212	0.00151837536716913
19	0.405785764645593	0.05	0.676206456718716	0.222149253139863	1.13026366029757	0.0554157076984812	0.367972497959137	0.13077792928387	0.605167066634404	0.5	0.42	0.62	0.143690545342799	0.404304986265152	0.664919427187506	0.251014329139122	0.706284081898611	1.1615538346581	0.259469982987894	0.729957902626916	1.20013461893822	0.676206456718716	0.521296693017733	0.0351093727803982	-0.307586551916024	-0.414907302496605	-0.358904513439457	-0.419312467650204	0.0222993365121568	0.0790300728940398	0.0146048325523626	0.0584354736017936	0.115320018934471	0.0504996649316804	0.000804264010153108	0.00144745832474212	0.00151837536716913
19	0.405785764645593	0.05	0.677031235918422	0.212163692633927	1.14189877920292	0.0418682848628417	0.312777958756392	0.0791678533362041	0.546388064176579	0.5	0.41	0.6	0.0870064483425104	0.343746838702885	0.60048722906326	0.15201704890658	0.600592036407114	1.04916702390765	0.15725053155896	0.620949274027428	1.08544531398837	0.677031235918422	0.510568912430858	0.0288617274250468	-0.323183929388109	-0.414907302496605	-0.358904513439457	-0.419312467650204	0.0222993365121568	0.0790300728940398	0.0146048325523626	0.0584354736017936	0.115320018934471	0.0504996649316804	0.000804264010153108	0.00144745832474212	0.00151837536716913
19	0.405785764645593	0.05	0.678955539518837	0.215014209506568	1.14289686953111	0.0584857181233787	0.380806164215274	0.142256958929703	0.619355369500844	0.48	0.42	0.58	0.160150537688496	0.428705297884982	0.697260058081468	0.284275037413785	0.760972871866263	1.23767070631874	0.29447053577887	0.788414840445285	1.28299873177457	0.678955539518837	0.51142014453841	0.0042582214548406	-0.348938915719785	-0.414907302496605	-0.358904513439457	-0.419312467650204	0.0222993365121568	0.0790300728940398	0.0146048325523626	0.0584354736017936	0.115320018934471	0.0504996649316804	0.000804264010153108	0.00144745832474212	0.00151837536716913
19	0.405785764645593	0.05	0.679817912106374	0.201475132954164	1.15816069125858	0.0445521012929504	0.351251512144179	0.0972869776225371	0.605216046665822	0.52	0.44	0.59	0.104844566814511	0.378537945505743	0.652231324196975	0.180896970786043	0.653122710599856	1.12534845041367	0.187605246285766	0.677385553559907	1.16695600987564	0.679817912106374	0.522978506442245	0.0549673944056107	-0.283584507826408	-0.414907302496605	-0.358904513439457	-0.419312467650204	0.0222993365121568	0.0790300728940398	0.0146048325523626	0.0584354736017936	0.115320018934471	0.0504996649316804	0.000804264010153108	0.00144745832474212	0.00151837536716913
19	0.405785764645593	0.05	0.680051820950455	0.21534920040904	1.14475444149187	0.0568640459579399	0.382360703295594	0.139237177459786	0.625484229131401	0.52	0.43	0.62	0.150116039010056	0.412235261436634	0.674354483863211	0.259075888340647	0.711451069894536	1.16382625144843	0.267887199620535	0.736126519642964	1.20465444218717	0.680051820950455	0.529181911140682	0.0333024163346816	-0.299795353983703	-0.414907302496605	-0.358904513439457	-0.419312467650204	0.0222993365121568	0.0790300728940398	0.0146048325523626	0.0584354736017936	0.115320018934471	0.0504996649316804	0.000804264010153108	0.00144745832474212	0.00151837536716913
19	0.405785764645593	0.05	0.683658695531664	0.196237346537412	1.17108004452592	0.0466254564262776	0.364803099562236	0.107251525289675	0.622354673834797	0.5	0.44	0.59	0.117259491691482	0.398843987594674	0.680428483497866	0.204187700607848	0.694519783033799	1.18485186545975	0.211667905680312	0.719616059201957	1.22850178495268	0.683658695531664	0.52177247640737	-0.00178763849820131	-0.340347661598879	-0.414907302496605	-0.358904513439457	-0.419312467650204	0.0222993365121568	0.0790300728940398	0.0146048325523626	0.0584354736017936	0.115320018934471	0.0504996649316804	0.000804264010153108	0.00144745832474212	0.00151837536716913
19	0.405785764645593	0.05	0.683681535273557	0.228268723500693	1.13909434704642	0.0453254080910473	0.324899583466119	0.0920950481092979	0.55770411882294	0.5	0.41	0.6	0.100844593594535	0.355766863977203	0.61068913435987	0.17577918584373	0.620126547899327	1.06447390995492	0.181707531434587	0.640423337647383	1.09939385546802	0.683681535273557	0.517403014601091	-0.00633832190340882	-0.353009717422685	-0.414907302496605	-0.358904513439457	-0.419312467650204	0.0222993365121568	0.0790300728940398	0.0146048325523626	0.0584354736017936	0.115320018934471	0.0504996649316804	0.000804264010153108	0.00144745832474212	0.00151837536716913
19	0.405785764645593	0.05	0.683843426417434	0.239664394003622	1.12802245883125	0.0533710537771151	0.366715161877269	0.125585115826438	0.607845207928101	0.51	0.42	0.6	0.136893468442965	0.399736147947514	0.662578827452064	0.237918444078316	0.694734405105357	1.1515503661324	0.246047957501549	0.718461760455639	1.19100857734402	0.683843426417434	0.528833593403342	0.0202705465722516	-0.315631472764193	-0.414907302496605	-0.358904513439457	-0.419312467650204	0.0222993365121568	0.0790300728940398	0.0146048325523626	0.0584354736017936	0.115320018934471	0.0504996649316804	0.000804264010153108	0.00144745832474212	0.00151837536716913
19	0.405785764645593	0.05	0.684687686117016	0.215695722468024	1.15367964976601	0.0503473943432206	0.341167211113879	0.10982939608245	0.572505026145308	0.49	0.42	0.59	0.121977151620199	0.37890224404619	0.63582733647218	0.214580964512646	0.66656097394861	1.11854098338457	0.222052568528426	0.690046176734723	1.15861552571459	0.684687686117016	0.502399106650352	0.0179034387412053	-0.34144871582621	-0.414907302496605	-0.358904513439457	-0.419312467650204	0.0222993365121568	0.0790300728940398	0.0146048325523626	0.0584354736017936	0.115320018934471	0.0504996649316804	0.000804264010153108	0.00144745832474212	0.00151837536716913
19	0.405785764645593	0.05	0.685119182513427	0.231452570171619	1.13878579485523	0.0600348237333218	0.380243799383775	0.14533360487021	0.61515399389734	0.49	0.42	0.6	0.161221850438411	0.421813034976538	0.682404219514666	0.283404975624011	0.741487041429806	1.1995691072356	0.293181972785531	0.767221778186331	1.24032604966345	0.685119182513427	0.514599271759576	0.0263597721163885	-0.324001776669449	-0.414907302496605	-0.358904513439457	-0.419312467650204	0.0222993365121568	0.0790300728940398	0.0146048325523626	0.0584354736017936	0.115320018934471	0.0504996649316804	0.000804264010153108	0.00144745832474212	0.00151837536716913
19	0.405785764645593	0.05	0.685410444419766	0.2087027697294	1.16211811911013	0.0498006146146394	0.359542163215374	0.1143394282957	0.604744898135048	0.49	0.42	0.56	0.126944135059008	0.399177865474221	0.671411595889434	0.223270515571128	0.70207771148768	1.18088490740423	0.231377909656871	0.725862378583406	1.22399431150718	0.685410444419766	0.503659760675026	-0.0210010521964517	-0.379443738465731	-0.414907302496605	-0.358904513439457	-0.419312467650204	0.0222993365121568	0.0790300728940398	0.0146048325523626	0.0584354736017936	0.115320018934471	0.0504996649316804	0.000804264010153108	0.00144745832474212	0.00151837536716913
19	0.405785764645593	0.05	0.685859880683628	0.2177570910065	1.15396267036075	0.0585154991908264	0.394094233364045	0.147287688714719	0.640900778013372	0.49	0.41	0.56	0.164399974558516	0.439881177470281	0.715362380382047	0.290165456156001	0.776388943233515	1.26261243031103	0.300530998760139	0.805255636190873	1.30817971143366	0.685859880683628	0.503525110501567	0.0087558269558062	-0.353202095794198	-0.414907302496605	-0.358904513439457	-0.419312467650204	0.0222993365121568	0.0790300728940398	0.0146048325523626	0.0584354736017936	0.115320018934471	0.0504996649316804	0.000804264010153108	0.00144745832474212	0.00151837536716913
19	0.405785764645593	0.05	0.687506362679932	0.207221870910729	1.16779085444913	0.0492998413859214	0.358772756272404	0.112790409350073	0.604755103194734	0.5	0.42	0.59	0.123945797176109	0.394256706199497	0.664567615222886	0.216543339528669	0.688798375879651	1.16105341223063	0.224215581666476	0.713241450731432	1.20246528831622	0.687506362679932	0.513750523903196	-0.0149207089729122	-0.36276689390817	-0.414907302496605	-0.358904513439457	-0.419312467650204	0.0222993365121568	0.0790300728940398	0.0146048325523626	0.0584354736017936	0.115320018934471	0.0504996649316804	0.000804264010153108	0.00144745832474212	0.00151837536716913
19	0.405785764645593	0.05	0.687711338006904	0.220992595550687	1.15443008046312	0.0442753352581236	0.333797068100184	0.0916643668057056	0.575929769394662	0.48	0.42	0.58	0.10263388700993	0.373742728668561	0.644851570327192	0.181522454783593	0.661016546697401	1.14051063861121	0.188179258379871	0.684999087195968	1.18165693955263	0.687711338006904	0.511336919529382	-0.0183416336276991	-0.369459381466335	-0.414907302496605	-0.358904513439457	-0.419312467650204	0.0222993365121568	0.0790300728940398	0.0146048325523626	0.0584354736017936	0.115320018934471	0.0504996649316804	0.000804264010153108	0.00144745832474212	0.00151837536716913
19	0.405785764645593	0.05	0.688721341063756	0.229876055588917	1.14756662653859	0.0481302096025344	0.333217052540602	0.101854761887324	0.564579343193879	0.49	0.41	0.58	0.113796107249284	0.372283069986928	0.630770032724572	0.2009752370801	0.657488907662092	1.11400257824409	0.208023317247182	0.680190169997226	1.152452460714	0.688721341063756	0.501320263622826	-0.0222543212592881	-0.382083598059806	-0.414907302496605	-0.358904513439457	-0.419312467650204	0.0222993365121568	0.0790300728940398	0.0146048325523626	0.0584354736017936	0.115320018934471	0.0504996649316804	0.000804264010153108	0.00144745832474212	0.00151837536716913
19	0.405785764645593	0.05	0.688923077659018	0.212908452744706	1.16493770257333	0.0577043951632788	0.375381226314654	0.13854553778453	0.612216914844777	0.52	0.43	0.59	0.149440553933578	0.404900650672498	0.660360747411418	0.257986978227269	0.699000991361972	1.14001500449667	0.267149805840362	0.723605472414457	1.18145021687179	0.688923077659018	0.514759210793361	-0.0266590972881519	-0.374168540744707	-0.414907302496605	-0.358904513439457	-0.419312467650204	0.0222993365121568	0.0790300728940398	0.0146048325523626	0.0584354736017936	0.115320018934471	0.0504996649316804	0.000804264010153108	0.00144745832474212	0.00151837536716913
19	0.405785764645593	0.05	0.691563740076544	0.222723272123785	1.1604042080293	0.0576040300472517	0.378746639625254	0.139566824509338	0.617926454741169	0.52	0.45	0.59	0.149597551459904	0.405967321466237	0.66233709147257	0.257232411708663	0.69805924065312	1.13888606959758	0.266978482973242	0.724433500988677	1.1825601678182	0.691563740076544	0.524316460786916	-0.0178046055587793	-0.355449508038123	-0.414907302496605	-0.358904513439457	-0.419312467650204	0.0222993365121568	0.0790300728940398	0.0146048325523626	0.0584354736017936	0.115320018934471	0.0504996649316804	0.000804264010153108	0.00144745832474212	0.00151837536716913
19	0.405785764645593	0.05	0.691643046174731	0.217744612402903	1.16554147994656	0.0469508559658767	0.346363429800823	0.102720740976438	0.590006118625208	0.49	0.42	0.57	0.114236678355152	0.385193947668465	0.656151216981778	0.201142578742359	0.678231414512149	1.15532025028194	0.208447107967961	0.703397313564778	1.19741903913306	0.691643046174731	0.506691468687891	9.34900820335115e-05	-0.354961762312577	-0.414907302496605	-0.358904513439457	-0.419312467650204	0.0222993365121568	0.0790300728940398	0.0146048325523626	0.0584354736017936	0.115320018934471	0.0504996649316804	0.000804264010153108	0.00144745832474212	0.00151837536716913
19	0.405785764645593	0.05	0.693556907978476	0.197893625277737	1.18922019067921	0.0538027628110306	0.387104830683974	0.133648816181967	0.640560845185981	0.51	0.43	0.58	0.14567189677388	0.421928877090007	0.698185857406135	0.253162510038216	0.733268227759256	1.2133739454803	0.262636938298841	0.760815604604197	1.25864940747146	0.693556907978476	0.514195022286475	-0.0424765593784087	-0.389174128015469	-0.414907302496605	-0.358904513439457	-0.419312467650204	0.0222993365121568	0.0790300728940398	0.0146048325523626	0.0584354736017936	0.115320018934471	0.0504996649316804	0.000804264010153108	0.00144745832474212	0.00151837536716913
19	0.405785764645593	0.05	0.694376667667637	0.222510801121623	1.16624253421365	0.038608055041527	0.342768068588233	0.0757152927311819	0.609820844445284	0.5	0.44	0.61	0.082791694290199	0.374803399991504	0.666815105692808	0.144180366445946	0.652713922806608	1.16124747916727	0.149366623688415	0.676243179386948	1.20256663856925	0.694376667667637	0.529924968602956	-0.0500909112454205	-0.383640046394477	-0.414907302496605	-0.358904513439457	-0.419312467650204	0.0222993365121568	0.0790300728940398	0.0146048325523626	0.0584354736017936	0.115320018934471	0.0504996649316804	0.000804264010153108	0.00144745832474212	0.00151837536716913
19	0.405785764645593	0.05	0.694441737782699	0.235003088674562	1.15388038689084	0.0575648769573598	0.394601040038135	0.145319207650229	0.64388287242604	0.5	0.42	0.59	0.158850362658093	0.431343656003065	0.703836949348037	0.276578658094031	0.751024093105042	1.22546952811605	0.28649292856972	0.77816624083054	1.26966630433195	0.694441737782699	0.520440754817383	-0.0410881843614089	-0.384708674842024	-0.414907302496605	-0.358904513439457	-0.419312467650204	0.0222993365121568	0.0790300728940398	0.0146048325523626	0.0584354736017936	0.115320018934471	0.0504996649316804	0.000804264010153108	0.00144745832474212	0.00151837536716913
19	0.405785764645593	0.05	0.697303052470749	0.21835622810232	1.17624987683918	0.0483591303848279	0.373662317413223	0.114863632127264	0.632461002699182	0.52	0.45	0.58	0.123360580425198	0.401303698180538	0.679246815935877	0.212380485288708	0.690893913387637	1.16940734148657	0.220466068047784	0.717515205205678	1.21422864428654	0.697303052470749	0.528482920202978	0.0368051597496794	-0.298600555095061	-0.414907302496605	-0.358904513439457	-0.419312467650204	0.0222993365121568	0.0790300728940398	0.0146048325523626	0.0584354736017936	0.115320018934471	0.0504996649316804	0.000804264010153108	0.00144745832474212	0.00151837536716913
19	0.405785764645593	0.05	0.698371275424133	0.236317659894333	1.16042489095393	0.0448915974623195	0.354463686715812	0.0991929600747438	0.60973441335688	0.49	0.41	0.58	0.110083542705821	0.393380925066054	0.676678307426286	0.193564782868454	0.691699153873396	1.18983352487834	0.200330687702171	0.716025076899515	1.23078858443307	0.698371275424133	0.515015434407346	-0.0392744801710141	-0.387774961817146	-0.414907302496605	-0.358904513439457	-0.419312467650204	0.0222993365121568	0.0790300728940398	0.0146048325523626	0.0584354736017936	0.115320018934471	0.0504996649316804	0.000804264010153108	0.00144745832474212	0.00151837536716913
19	0.405785764645593	0.05	0.699100574092979	0.213812747682072	1.18438840050389	0.0477746797595842	0.383263206286744	0.116114201622577	0.650412210950911	0.5	0.44	0.62	0.127726611509566	0.421592793742977	0.715458975976388	0.223294192680565	0.737036874353559	1.25077955602655	0.231137093344373	0.76267773987056	1.29481822777758	0.699100574092979	0.528680677078899	-0.0431251875754346	-0.378362553978859	-0.414907302496605	-0.358904513439457	-0.419312467650204	0.0222993365121568	0.0790300728940398	0.0146048325523626	0.0584354736017936	0.115320018934471	0.0504996649316804	0.000804264010153108	0.00144745832474212	0.00151837536716913
19	0.405785764645593	0.05	0.699139340892977	0.223747799288508	1.17453088249745	0.0538637880161835	0.395005746706513	0.13653150984076	0.653479983572267	0.5	0.42	0.59	0.150673102601721	0.435919455305195	0.72116580800867	0.263964958412026	0.763689463505575	1.26341396859912	0.273271272907739	0.790773702681267	1.30769623241788	0.699139340892977	0.518964776692448	0.0283173615834849	-0.315533713078792	-0.414907302496605	-0.358904513439457	-0.419312467650204	0.0222993365121568	0.0790300728940398	0.0146048325523626	0.0584354736017936	0.115320018934471	0.0504996649316804	0.000804264010153108	0.00144745832474212	0.00151837536716913
19	0.405785764645593	0.05	0.699211862759879	0.242959719694358	1.1554640058254	0.053743833349342	0.343101863005863	0.118326566489567	0.567877159522159	0.49	0.42	0.59	0.132391240377085	0.383884047062584	0.635376853748084	0.234040753938707	0.678628824261096	1.12321689458348	0.242263516063835	0.702499064823913	1.16249176219071	0.699211862759879	0.505434997742057	0.0261591052399567	-0.331839868348636	-0.414907302496605	-0.358904513439457	-0.419312467650204	0.0222993365121568	0.0790300728940398	0.0146048325523626	0.0584354736017936	0.115320018934471	0.0504996649316804	0.000804264010153108	0.00144745832474212	0.00151837536716913
19	0.405785764645593	0.05	0.700397544911373	0.200185143352631	1.20060994647011	0.0406680830619593	0.352955689285104	0.0853081566556514	0.620603221914557	0.49	0.41	0.58	0.0946261336467536	0.391508075370677	0.6883900170946	0.166329857902281	0.688176511439175	1.21002316497607	0.172208483495357	0.712442833659579	1.25326738279767	0.700397544911373	0.508886651864522	-0.0486371871086321	-0.401720536444959	-0.414907302496605	-0.358904513439457	-0.419312467650204	0.0222993365121568	0.0790300728940398	0.0146048325523626	0.0584354736017936	0.115320018934471	0.0504996649316804	0.000804264010153108	0.00144745832474212	0.00151837536716913
19	0.405785764645593	0.05	0.701075663848961	0.207080896921699	1.19507043077622	0.0422706263344645	0.380850351577366	0.0978142168622419	0.663886486292489	0.5	0.42	0.58	0.107650908329037	0.419150585670772	0.730650263012507	0.188259244078513	0.733007957278527	1.27775667047854	0.194870103641296	0.759217446203767	1.32420039330834	0.701075663848961	0.513969808504653	-0.00641785021969492	-0.353820173793279	-0.414907302496605	-0.358904513439457	-0.419312467650204	0.0222993365121568	0.0790300728940398	0.0146048325523626	0.0584354736017936	0.115320018934471	0.0504996649316804	0.000804264010153108	0.00144745832474212	0.00151837536716913
19	0.405785764645593	0.05	0.70467335778063	0.205068299231767	1.20427841632949	0.0394067296517918	0.354577373148919	0.0812513059584195	0.627903440339419	0.49	0.42	0.56	0.0902180167389211	0.393707731939256	0.69719744713959	0.158687374886276	0.692505208074664	1.22632304126305	0.164685574999294	0.718415537724743	1.27214093347662	0.70467335778063	0.512964679958703	0.0346771124656534	-0.314100422782305	-0.414907302496605	-0.358904513439457	-0.419312467650204	0.0222993365121568	0.0790300728940398	0.0146048325523626	0.0584354736017936	0.115320018934471	0.0504996649316804	0.000804264010153108	0.00144745832474212	0.00151837536716913
19	0.405785764645593	0.05	0.705555098663232	0.208892709826235	1.20221748750023	0.0520442843419243	0.395357075396547	0.131916612245805	0.658797538547289	0.51	0.42	0.62	0.143957335324691	0.431443395239706	0.71892945515472	0.250376677580406	0.750384574849791	1.25039247211918	0.259021033835713	0.77619714664867	1.29268866975781	0.705555098663232	0.524269644575546	-0.00156518117512771	-0.340812196762037	-0.414907302496605	-0.358904513439457	-0.419312467650204	0.0222993365121568	0.0790300728940398	0.0146048325523626	0.0584354736017936	0.115320018934471	0.0504996649316804	0.000804264010153108	0.00144745832474212	0.00151837536716913
19	0.405785764645593	0.05	0.70556298762928	0.211603411046676	1.19952256421188	0.0503255254807737	0.377893110964718	0.121593669539041	0.634192552390395	0.51	0.43	0.59	0.131876469871471	0.40985036187903	0.68782425388659	0.228460763571468	0.710018449206168	1.19157613484087	0.236721290104948	0.73522172346165	1.23445591650009	0.70556298762928	0.521013699569361	0.00292639748992517	-0.340086967136853	-0.414907302496605	-0.358904513439457	-0.419312467650204	0.0222993365121568	0.0790300728940398	0.0146048325523626	0.0584354736017936	0.115320018934471	0.0504996649316804	0.000804264010153108	0.00144745832474212	0.00151837536716913
19	0.405785764645593	0.05	0.70587040462627	0.198251647350821	1.21348916190172	0.0500811963267573	0.364854505272264	0.116763470865631	0.612945539678897	0.5	0.42	0.58	0.127616436379378	0.398767109393222	0.669917782407066	0.222174815965859	0.694236664619743	1.16629851327363	0.230083592226416	0.719081386327177	1.2082556289779	0.70587040462627	0.507169413062346	-0.0265038968980725	-0.381295684200761	-0.414907302496605	-0.358904513439457	-0.419312467650204	0.0222993365121568	0.0790300728940398	0.0146048325523626	0.0584354736017936	0.115320018934471	0.0504996649316804	0.000804264010153108	0.00144745832474212	0.00151837536716913
19	0.405785764645593	0.05	0.706658437745143	0.240859613266685	1.1724572622236	0.057797577270728	0.380317670742542	0.140572837037485	0.620062504447598	0.51	0.43	0.61	0.152345308022364	0.41216791178633	0.671990515550297	0.263793230530014	0.713688569620832	1.16358390871165	0.273017215311676	0.738915842410961	1.20390278711502	0.706658437745143	0.521221591686453	-0.0381577401771931	-0.380078999973504	-0.414907302496605	-0.358904513439457	-0.419312467650204	0.0222993365121568	0.0790300728940398	0.0146048325523626	0.0584354736017936	0.115320018934471	0.0504996649316804	0.000804264010153108	0.00144745832474212	0.00151837536716913
19	0.405785764645593	0.05	0.707073975904137	0.216487143084289	1.19766080872399	0.0464655063724727	0.366598311011062	0.107312478053044	0.62588414396908	0.51	0.43	0.6	0.116898350148999	0.399345337113734	0.681792324078468	0.203081297329152	0.693761452065276	1.1844416068014	0.210364140014508	0.718260328719618	1.22627338013741	0.707073975904137	0.523857279403098	-0.0263215746315621	-0.365881138205072	-0.414907302496605	-0.358904513439457	-0.419312467650204	0.0222993365121568	0.0790300728940398	0.0146048325523626	0.0584354736017936	0.115320018934471	0.0504996649316804	0.000804264010153108	0.00144745832474212	0.00151837536716913
19	0.405785764645593	0.05	0.70753922784964	0.245273888469089	1.16980456723019	0.0659055098613087	0.421376704451709	0.173696939500377	0.669056469403042	0.5	0.42	0.6	0.191497333427684	0.464559223110967	0.737621112794249	0.3352678489571	0.813336502695546	1.29140515643399	0.34700808005903	0.841287335371325	1.33696181261473	0.70753922784964	0.518404473706067	-0.00600568441640473	-0.350409882500319	-0.414907302496605	-0.358904513439457	-0.419312467650204	0.0222993365121568	0.0790300728940398	0.0146048325523626	0.0584354736017936	0.115320018934471	0.0504996649316804	0.000804264010153108	0.00144745832474212	0.00151837536716913
19	0.405785764645593	0.05	0.707560269469718	0.244520957059887	1.17059958187955	0.0495826788888236	0.362376506367076	0.114669852439716	0.610083160294435	0.48	0.42	0.57	0.129604203520308	0.409571630929474	0.68953905833864	0.230661309463353	0.728929511105174	1.22719771274699	0.239097645533368	0.756161689086924	1.27278917417127	0.707560269469718	0.50978093180221	-0.00387464367147285	-0.35674167105364	-0.414907302496605	-0.358904513439457	-0.419312467650204	0.0222993365121568	0.0790300728940398	0.0146048325523626	0.0584354736017936	0.115320018934471	0.0504996649316804	0.000804264010153108	0.00144745832474212	0.00151837536716913
19	0.405785764645593	0.05	0.708678835193738	0.208333848184565	1.20902382220291	0.0518791894994294	0.38684540661759	0.12864426731137	0.64504654592381	0.5	0.43	0.62	0.14118247832349	0.424548985942279	0.707915493561067	0.246447916851464	0.74109205638918	1.2357361959269	0.254861249650903	0.76613836604447	1.27745336221376	0.708678835193738	0.51742531231913	0.0266523905335047	-0.318588673258105	-0.414907302496605	-0.358904513439457	-0.419312467650204	0.0222993365121568	0.0790300728940398	0.0146048325523626	0.0584354736017936	0.115320018934471	0.0504996649316804	0.000804264010153108	0.00144745832474212	0.00151837536716913
19	0.405785764645593	0.05	0.709529451145664	0.220235170204307	1.19882373208702	0.050089724546174	0.389673056460062	0.124729836226088	0.654616276694037	0.51	0.44	0.58	0.135369573962342	0.422913051388818	0.710456528815293	0.234613704784917	0.732965280778872	1.23131685677283	0.243724667857168	0.760372308537919	1.27785936317134	0.709529451145664	0.517732737033101	0.0310000091216593	-0.312973493218027	-0.414907302496605	-0.358904513439457	-0.419312467650204	0.0222993365121568	0.0790300728940398	0.0146048325523626	0.0584354736017936	0.115320018934471	0.0504996649316804	0.000804264010153108	0.00144745832474212	0.00151837536716913
19	0.405785764645593	0.05	0.709957453604859	0.224102281004384	1.19581262620533	0.0455775472249577	0.353358074649022	0.100896474599812	0.605819674698233	0.49	0.41	0.6	0.112587027944606	0.394300549972195	0.676014071999785	0.198678656904155	0.695809322931851	1.19293998895955	0.205456862129583	0.719842420169995	1.23379247436701	0.709957453604859	0.51340155439821	0.0105560601343674	-0.339255962917515	-0.414907302496605	-0.358904513439457	-0.419312467650204	0.0222993365121568	0.0790300728940398	0.0146048325523626	0.0584354736017936	0.115320018934471	0.0504996649316804	0.000804264010153108	0.00144745832474212	0.00151837536716913
19	0.405785764645593	0.05	0.711400407942569	0.230234572528109	1.19256624335703	0.0521598781455711	0.359643980837026	0.120280706118453	0.599007255555599	0.51	0.42	0.6	0.130161182267907	0.389186988104171	0.648212793940435	0.225168052587345	0.673261218720178	1.12135438485301	0.233207290850652	0.696981779681204	1.16121612683902	0.711400407942569	0.51693174738096	-0.000908114432054721	-0.34687232829604	-0.414907302496605	-0.358904513439457	-0.419312467650204	0.0222993365121568	0.0790300728940398	0.0146048325523626	0.0584354736017936	0.115320018934471	0.0504996649316804	0.000804264010153108	0.00144745832474212	0.00151837536716913
19	0.405785764645593	0.05	0.712326199951916	0.20002022671465	1.22463217318918	0.0541077845841825	0.40243753179854	0.139728570223031	0.665146493374049	0.49	0.41	0.59	0.156320810705752	0.450225470200941	0.744130129696131	0.27632424765025	0.795851900745533	1.31537955384082	0.285945033657897	0.823378952755115	1.36063566823959	0.712326199951916	0.506498655748074	-0.0686645396479833	-0.424228115638534	-0.414907302496605	-0.358904513439457	-0.419312467650204	0.0222993365121568	0.0790300728940398	0.0146048325523626	0.0584354736017936	0.115320018934471	0.0504996649316804	0.000804264010153108	0.00144745832474212	0.00151837536716913
19	0.405785764645593	0.05	0.712601326512015	0.227947398048549	1.19725525497548	0.0504475220628691	0.365983400361917	0.118077755612394	0.613889045111441	0.49	0.42	0.57	0.130921512339791	0.405792776278109	0.680664040216427	0.230066722861066	0.71309452916107	1.19612233546107	0.238353722277489	0.739766842144931	1.23933675021073	0.712601326512015	0.509137664183837	0.00335631179086234	-0.349689848595494	-0.414907302496605	-0.358904513439457	-0.419312467650204	0.0222993365121568	0.0790300728940398	0.0146048325523626	0.0584354736017936	0.115320018934471	0.0504996649316804	0.000804264010153108	0.00144745832474212	0.00151837536716913
19	0.405785764645593	0.05	0.713972713380279	0.204618261383028	1.22332716537753	0.0481550536621268	0.376512190015702	0.115159682208788	0.637864697822616	0.51	0.42	0.59	0.124889244720828	0.4083227926419	0.691756340562972	0.216346099495877	0.707339080485339	1.1983320614748	0.223794412948052	0.731342793373617	1.23948882451836	0.713972713380279	0.516199361084629	-0.0133946287175578	-0.359249349950168	-0.414907302496605	-0.358904513439457	-0.419312467650204	0.0222993365121568	0.0790300728940398	0.0146048325523626	0.0584354736017936	0.115320018934471	0.0504996649316804	0.000804264010153108	0.00144745832474212	0.00151837536716913
19	0.405785764645593	0.05	0.714307376973609	0.228756053203461	1.19985870074376	0.0525038123907637	0.371393005994181	0.125065733335195	0.617720278653167	0.48	0.42	0.56	0.141429172340327	0.41998558717891	0.698542002017493	0.251796231154742	0.747729667373636	1.24366310359253	0.260994664988302	0.775312593050327	1.29023482110788	0.714307376973609	0.503439442674214	-0.00881120561566064	-0.367194335944444	-0.414907302496605	-0.358904513439457	-0.419312467650204	0.0222993365121568	0.0790300728940398	0.0146048325523626	0.0584354736017936	0.115320018934471	0.0504996649316804	0.000804264010153108	0.00144745832474212	0.00151837536716913
19	0.405785764645593	0.05	0.714633379155721	0.232499297936556	1.19676746037489	0.0474996089966287	0.36081395052256	0.108549329874288	0.613078571170832	0.49	0.4	0.6	0.121406351953493	0.403550215534293	0.685694079115094	0.214568519400529	0.7132178082752	1.21186709714987	0.221494932628981	0.736305814568241	1.25122038226127	0.714633379155721	0.511500919184409	0.0625145732903122	-0.287982120616129	-0.414907302496605	-0.358904513439457	-0.419312467650204	0.0222993365121568	0.0790300728940398	0.0146048325523626	0.0584354736017936	0.115320018934471	0.0504996649316804	0.000804264010153108	0.00144745832474212	0.00151837536716913
19	0.405785764645593	0.05	0.719731505535506	0.224246264802104	1.21521674626891	0.050164180180455	0.37493878669052	0.120212805725625	0.629664767655415	0.48	0.43	0.57	0.134706810505873	0.420144990254194	0.705583170002514	0.23837464957645	0.743480707820469	1.24858676606449	0.247279881670966	0.770642784411074	1.29485486174644	0.719731505535506	0.504124399953645	-0.0220024631740083	-0.378940081918217	-0.414907302496605	-0.358904513439457	-0.419312467650204	0.0222993365121568	0.0790300728940398	0.0146048325523626	0.0584354736017936	0.115320018934471	0.0504996649316804	0.000804264010153108	0.00144745832474212	0.00151837536716913
19	0.405785764645593	0.05	0.719925938729303	0.224454603972385	1.21539727348622	0.043017637720507	0.360453936643645	0.0950154318002094	0.62589244148708	0.54	0.44	0.63	0.099308829673965	0.376741524205492	0.654174218737019	0.168109026784861	0.637744409953854	1.10737979312285	0.17389797764507	0.659983541923493	1.14609572876488	0.719925938729303	0.544842628140072	0.0199862618222487	-0.296608758556002	-0.414907302496605	-0.358904513439457	-0.419312467650204	0.0222993365121568	0.0790300728940398	0.0146048325523626	0.0584354736017936	0.115320018934471	0.0504996649316804	0.000804264010153108	0.00144745832474212	0.00151837536716913
19	0.405785764645593	0.05	0.719959514861348	0.20821381592899	1.23170521379371	0.0523792451303521	0.418258774820727	0.140499744757218	0.696017804884237	0.51	0.45	0.63	0.15188518380915	0.452152500370807	0.752419816932463	0.26257723971749	0.781675687524006	1.30077413533052	0.271696780452387	0.809204103144964	1.34579499731089	0.719959514861348	0.538454546808807	-0.0351840965524296	-0.35955487031593	-0.414907302496605	-0.358904513439457	-0.419312467650204	0.0222993365121568	0.0790300728940398	0.0146048325523626	0.0584354736017936	0.115320018934471	0.0504996649316804	0.000804264010153108	0.00144745832474212	0.00151837536716913
19	0.405785764645593	0.05	0.721694725583213	0.231982510313636	1.21140694085279	0.0468153754268959	0.35915744685451	0.106131769538582	0.612183124170437	0.5	0.42	0.6	0.116777120118336	0.395182069375343	0.673587018632351	0.204187558295633	0.690985201092462	1.17778284388929	0.211376501184964	0.715689101603282	1.21906634610583	0.721694725583213	0.517044500133904	-0.0297739233656662	-0.373706173336766	-0.414907302496605	-0.358904513439457	-0.419312467650204	0.0222993365121568	0.0790300728940398	0.0146048325523626	0.0584354736017936	0.115320018934471	0.0504996649316804	0.000804264010153108	0.00144745832474212	0.00151837536716913
19	0.405785764645593	0.05	0.721708260562836	0.240890083495231	1.20252643763044	0.0470837000216487	0.358904467012959	0.106814006808061	0.610994927217856	0.5	0.41	0.6	0.117214231841664	0.393850138784336	0.670486045727007	0.204597329474206	0.687465040227974	1.17033275098174	0.21160466347864	0.710973062700146	1.21029772521163	0.721708260562836	0.510414646175899	-0.0475797064620132	-0.399624413831821	-0.414907302496605	-0.358904513439457	-0.419312467650204	0.0222993365121568	0.0790300728940398	0.0146048325523626	0.0584354736017936	0.115320018934471	0.0504996649316804	0.000804264010153108	0.00144745832474212	0.00151837536716913
19	0.405785764645593	0.05	0.722496623802499	0.237676204877077	1.20731704272792	0.0514423278711369	0.392129999095965	0.129232113094283	0.655027885097648	0.49	0.43	0.56	0.144308771167425	0.437877219156342	0.731445667145259	0.25477692859725	0.773071602625776	1.2913662766543	0.264561040588522	0.802481855850606	1.33991506128602	0.722496623802499	0.511642839636025	0.060854679793209	-0.28830749661323	-0.414907302496605	-0.358904513439457	-0.419312467650204	0.0222993365121568	0.0790300728940398	0.0146048325523626	0.0584354736017936	0.115320018934471	0.0504996649316804	0.000804264010153108	0.00144745832474212	0.00151837536716913
19	0.405785764645593	0.05	0.72570492481984	0.213529446421246	1.23788040321843	0.0474238717796026	0.389879444624938	0.117065136784941	0.662693752464935	0.5	0.41	0.58	0.128667019758827	0.428518921882562	0.728370824006296	0.224818550161065	0.748746671173372	1.27267479218568	0.232758673496735	0.774388806970114	1.31759957504407	0.72570492481984	0.511300173857787	-0.0359594045325738	-0.387424298419798	-0.414907302496605	-0.358904513439457	-0.419312467650204	0.0222993365121568	0.0790300728940398	0.0146048325523626	0.0584354736017936	0.115320018934471	0.0504996649316804	0.000804264010153108	0.00144745832474212	0.00151837536716913
19	0.405785764645593	0.05	0.726029575622931	0.221004983962214	1.23105416728365	0.0455911611061561	0.353904608296512	0.101092087379335	0.606717129213688	0.51	0.44	0.56	0.109950110597814	0.384914901175854	0.659879691753893	0.19081895440831	0.668021692558573	1.14522443070884	0.198292326591059	0.693985578536015	1.18994415014824	0.726029575622931	0.505583119250714	-0.00289586285792125	-0.356820763556891	-0.414907302496605	-0.358904513439457	-0.419312467650204	0.0222993365121568	0.0790300728940398	0.0146048325523626	0.0584354736017936	0.115320018934471	0.0504996649316804	0.000804264010153108	0.00144745832474212	0.00151837536716913
19	0.405785764645593	0.05	0.726349130730484	0.224810501730988	1.22788775972998	0.049329385372529	0.391431820049068	0.123142261081762	0.659721379016374	0.52	0.43	0.62	0.132702907796029	0.421822210085247	0.710941512374466	0.228957280316401	0.727785604718015	1.22661392911963	0.236906574643713	0.753274115750796	1.26960064176758	0.726349130730484	0.529303811574532	-0.00218121696693393	-0.335474632833542	-0.414907302496605	-0.358904513439457	-0.419312467650204	0.0222993365121568	0.0790300728940398	0.0146048325523626	0.0584354736017936	0.115320018934471	0.0504996649316804	0.000804264010153108	0.00144745832474212	0.00151837536716913
19	0.405785764645593	0.05	0.726588005040468	0.21102439645642	1.24215161362451	0.0469831020474151	0.366566855573119	0.108805318713553	0.624328392432684	0.48	0.42	0.57	0.121786707386202	0.410301361229345	0.698816015072487	0.215350789081221	0.725520245995661	1.2356897029101	0.223121066301528	0.752200554826383	1.28077080577339	0.726588005040468	0.498083578302067	-0.0119169787913514	-0.375535100542068	-0.414907302496605	-0.358904513439457	-0.419312467650204	0.0222993365121568	0.0790300728940398	0.0146048325523626	0.0584354736017936	0.115320018934471	0.0504996649316804	0.000804264010153108	0.00144745832474212	0.00151837536716913
19	0.405785764645593	0.05	0.727072187183886	0.240471703807018	1.21367267056075	0.0567567564145559	0.407258154841444	0.148044235722934	0.666472073959954	0.52	0.43	0.6	0.159498984330632	0.438769275550487	0.718039566770342	0.275146632613635	0.756906943130015	1.23866725364639	0.285391043267583	0.783911799343013	1.28329818051428	0.727072187183886	0.529075505891694	0.00932966572147597	-0.323908247531394	-0.414907302496605	-0.358904513439457	-0.419312467650204	0.0222993365121568	0.0790300728940398	0.0146048325523626	0.0584354736017936	0.115320018934471	0.0504996649316804	0.000804264010153108	0.00144745832474212	0.00151837536716913
19	0.405785764645593	0.05	0.728070763360878	0.236812895926381	1.21932863079538	0.0498197486492356	0.35930449462807	0.11431337339868	0.604295615857459	0.5	0.42	0.58	0.126331089829053	0.397078023658123	0.667824957487194	0.221522898565431	0.696280502894477	1.17103810722352	0.22937867266636	0.72121326635139	1.21351024564938	0.728070763360878	0.506026405828752	0.0308484853364072	-0.326623916558429	-0.414907302496605	-0.358904513439457	-0.419312467650204	0.0222993365121568	0.0790300728940398	0.0146048325523626	0.0584354736017936	0.115320018934471	0.0504996649316804	0.000804264010153108	0.00144745832474212	0.00151837536716913
19	0.405785764645593	0.05	0.728151334365081	0.243402181906375	1.21290048682379	0.0468344645075434	0.35954142927495	0.106299398245304	0.612783460304596	0.51	0.43	0.6	0.116052404840812	0.392529479903278	0.669006554965745	0.20189975225353	0.682894980533904	1.16389020881428	0.209138495844854	0.706948474150233	1.2057301422188	0.728151334365081	0.521266475704626	0.0123631673199151	-0.329088231085383	-0.414907302496605	-0.358904513439457	-0.419312467650204	0.0222993365121568	0.0790300728940398	0.0146048325523626	0.0584354736017936	0.115320018934471	0.0504996649316804	0.000804264010153108	0.00144745832474212	0.00151837536716913
19	0.405785764645593	0.05	0.73139590896324	0.256543779946458	1.20624803798002	0.051543552464982	0.359816742475795	0.118832663113609	0.600800821837981	0.48	0.41	0.56	0.133006576064023	0.402734329714227	0.67246208336443	0.235185981280126	0.712126207078978	1.18906643287783	0.243650281847278	0.737855767893785	1.23263491504567	0.73139590896324	0.496915798961168	-0.0277087060577934	-0.393949414210628	-0.414907302496605	-0.358904513439457	-0.419312467650204	0.0222993365121568	0.0790300728940398	0.0146048325523626	0.0584354736017936	0.115320018934471	0.0504996649316804	0.000804264010153108	0.00144745832474212	0.00151837536716913
19	0.405785764645593	0.05	0.732350436043157	0.212707482323784	1.25199338976253	0.0439258669851818	0.363439376050478	0.0987094411451734	0.628169310955782	0.48	0.42	0.58	0.110485263495017	0.406796905762495	0.703108548029973	0.195365655786241	0.719318954872998	1.24327225395975	0.20237175627495	0.744474842728481	1.28687698188041	0.732350436043157	0.502100349478824	-0.0591918604775827	-0.417136264148764	-0.414907302496605	-0.358904513439457	-0.419312467650204	0.0222993365121568	0.0790300728940398	0.0146048325523626	0.0584354736017936	0.115320018934471	0.0504996649316804	0.000804264010153108	0.00144745832474212	0.00151837536716913
19	0.405785764645593	0.05	0.733046888122776	0.222971266506427	1.24312250973912	0.0470932812279172	0.399592325922316	0.118953134954779	0.680231516889852	0.51	0.44	0.62	0.128600422146737	0.431999894914428	0.735399367682119	0.222331500053183	0.746865236177445	1.27139897230171	0.230384954202481	0.773563754504452	1.31630556407787	0.733046888122776	0.536364061285427	0.0165998916776089	-0.308904038355973	-0.414907302496605	-0.358904513439457	-0.419312467650204	0.0222993365121568	0.0790300728940398	0.0146048325523626	0.0584354736017936	0.115320018934471	0.0504996649316804	0.000804264010153108	0.00144745832474212	0.00151837536716913
19	0.405785764645593	0.05	0.734407277578493	0.224188994260338	1.24462556089665	0.05777912383015	0.415930609044623	0.153691640028399	0.678169578060847	0.48	0.41	0.59	0.174104384496751	0.471172945175756	0.768241505854762	0.310333509485626	0.839845326547762	1.3693571436099	0.321029339700856	0.86910979344716	1.41714295145843	0.734407277578493	0.50659791826078	-0.023322668409232	-0.379961009133523	-0.414907302496605	-0.358904513439457	-0.419312467650204	0.0222993365121568	0.0790300728940398	0.0146048325523626	0.0584354736017936	0.115320018934471	0.0504996649316804	0.000804264010153108	0.00144745832474212	0.00151837536716913
19	0.405785764645593	0.05	0.734693690401096	0.222250275155425	1.24713710564677	0.0497052634444361	0.397337885011516	0.126085597578854	0.668590172444178	0.52	0.44	0.6	0.13516019072803	0.425934962857609	0.716709734987187	0.23242125620404	0.73243710737126	1.23245295853848	0.240987131323879	0.758911261293982	1.27757415125746	0.734693690401096	0.528260275257457	-0.0188208514908098	-0.350981974886507	-0.414907302496605	-0.358904513439457	-0.419312467650204	0.0222993365121568	0.0790300728940398	0.0146048325523626	0.0584354736017936	0.115320018934471	0.0504996649316804	0.000804264010153108	0.00144745832474212	0.00151837536716913
19	0.405785764645593	0.05	0.735924116528326	0.241005844564674	1.23084238849198	0.0522624256978773	0.378516939750789	0.126853545482009	0.630180334019569	0.5	0.43	0.59	0.139136796678285	0.415168801827941	0.691200806977598	0.242786195255716	0.724447135416994	1.20610807557827	0.25159237355567	0.750611754812467	1.24886874008136	0.735924116528326	0.515038245405852	-0.0492675964833289	-0.396203297671193	-0.414907302496605	-0.358904513439457	-0.419312467650204	0.0222993365121568	0.0790300728940398	0.0146048325523626	0.0584354736017936	0.115320018934471	0.0504996649316804	0.000804264010153108	0.00144745832474212	0.00151837536716913
19	0.405785764645593	0.05	0.73668583940245	0.250128256238986	1.22324342256591	0.05499787414848	0.382035544665784	0.134787608870863	0.629283480460705	0.51	0.43	0.6	0.146441176111238	0.415065857654285	0.683690539197332	0.253975152163218	0.719855010420213	1.18573486867721	0.262926401776714	0.744878099146946	1.22705113660535	0.73668583940245	0.515102165007598	0.0134333075202366	-0.332007475663421	-0.414907302496605	-0.358904513439457	-0.419312467650204	0.0222993365121568	0.0790300728940398	0.0146048325523626	0.0584354736017936	0.115320018934471	0.0504996649316804	0.000804264010153108	0.00144745832474212	0.00151837536716913
19	0.405785764645593	0.05	0.737657713790369	0.237885776032839	1.2374296515479	0.0493132015267113	0.378821535267878	0.119130323100853	0.638512747434904	0.48	0.41	0.56	0.13398601974402	0.426061042920975	0.71813606609793	0.237679444283566	0.755794911333302	1.27391037838304	0.246137156104143	0.783038474882051	1.32009888834661	0.737657713790369	0.497570522697234	0.0626818691235068	-0.301294395398244	-0.414907302496605	-0.358904513439457	-0.419312467650204	0.0222993365121568	0.0790300728940398	0.0146048325523626	0.0584354736017936	0.115320018934471	0.0504996649316804	0.000804264010153108	0.00144745832474212	0.00151837536716913
19	0.405785764645593	0.05	0.739004149862896	0.213947329153404	1.26406097057239	0.0430614066156342	0.381783187292786	0.100787153583655	0.662779221001917	0.52	0.44	0.59	0.108693872014733	0.411733950423903	0.714774028833073	0.187623025455462	0.710718718814169	1.23381441217288	0.194493711322757	0.737430972904952	1.27924225544199	0.739004149862896	0.52727131334293	0.00208325853527846	-0.330224064618341	-0.414907302496605	-0.358904513439457	-0.419312467650204	0.0222993365121568	0.0790300728940398	0.0146048325523626	0.0584354736017936	0.115320018934471	0.0504996649316804	0.000804264010153108	0.00144745832474212	0.00151837536716913
19	0.405785764645593	0.05	0.73949115213085	0.257820665210172	1.22116163905153	0.0519030940469652	0.370217696472004	0.123174796610816	0.617260596333192	0.51	0.4	0.62	0.132992647428451	0.39972651007691	0.666460372725368	0.229736404656839	0.690502317584884	1.15126823051293	0.236906675388347	0.712514039698909	1.1883792135457	0.73949115213085	0.519457894995986	0.0103957818778065	-0.33443212028926	-0.414907302496605	-0.358904513439457	-0.419312467650204	0.0222993365121568	0.0790300728940398	0.0146048325523626	0.0584354736017936	0.115320018934471	0.0504996649316804	0.000804264010153108	0.00144745832474212	0.00151837536716913
19	0.405785764645593	0.05	0.740867072831798	0.243137298841677	1.23859684682192	0.0593616684617834	0.42283009639886	0.160039608980259	0.685620583817461	0.53	0.43	0.61	0.170558031788773	0.450620127619422	0.730682223450072	0.29221689702427	0.772046992150482	1.25187708727669	0.302321032323053	0.799080602574639	1.29579715415764	0.740867072831798	0.531441482261536	-0.0302875227900001	-0.363126324911036	-0.414907302496605	-0.358904513439457	-0.419312467650204	0.0222993365121568	0.0790300728940398	0.0146048325523626	0.0584354736017936	0.115320018934471	0.0504996649316804	0.000804264010153108	0.00144745832474212	0.00151837536716913
19	0.405785764645593	0.05	0.741723786153504	0.235393027033159	1.24805454527385	0.0461866097261531	0.378366832257017	0.109911406562382	0.646822257951651	0.5	0.41	0.58	0.121222461949088	0.417304812672385	0.713387163395682	0.21228667899131	0.730790741129456	1.2492948032676	0.219708421985229	0.757001254947734	1.29386293173966	0.741723786153504	0.510301370182735	7.91570653093167e-05	-0.350973300865479	-0.414907302496605	-0.358904513439457	-0.419312467650204	0.0222993365121568	0.0790300728940398	0.0146048325523626	0.0584354736017936	0.115320018934471	0.0504996649316804	0.000804264010153108	0.00144745832474212	0.00151837536716913
19	0.405785764645593	0.05	0.74189333030434	0.213199311873023	1.27058734873566	0.0462430657613088	0.412361650981463	0.119973831685277	0.70474947027765	0.49	0.43	0.61	0.133061627354931	0.45734566919807	0.781629711041209	0.233871027454119	0.803837317213453	1.37380360697279	0.241981051868842	0.8322043712525	1.42304278656872	0.74189333030434	0.523455244600858	-0.0796378334710108	-0.417068960941658	-0.414907302496605	-0.358904513439457	-0.419312467650204	0.0222993365121568	0.0790300728940398	0.0146048325523626	0.0584354736017936	0.115320018934471	0.0504996649316804	0.000804264010153108	0.00144745832474212	0.00151837536716913
19	0.405785764645593	0.05	0.742198759925257	0.218908143497302	1.26548937635321	0.054288948287229	0.412807842429777	0.143804969147525	0.681810715712028	0.48	0.42	0.56	0.161017697195685	0.462218854928254	0.763420012660823	0.284786547283883	0.817510833138748	1.35023511899361	0.295462954347906	0.847695371465685	1.40103209661291	0.742198759925257	0.496433634316199	-0.0258786205365856	-0.390574801894362	-0.414907302496605	-0.358904513439457	-0.419312467650204	0.0222993365121568	0.0790300728940398	0.0146048325523626	0.0584354736017936	0.115320018934471	0.0504996649316804	0.000804264010153108	0.00144745832474212	0.00151837536716913
19	0.405785764645593	0.05	0.74239358551978	0.222258705838303	1.26252846520126	0.0568615717754499	0.438354826989591	0.159621085243281	0.717088568735901	0.48	0.42	0.58	0.179354282766604	0.492546554687117	0.805738826607631	0.317956249877879	0.873178231391231	1.42840021290458	0.329471115745469	0.904942760716909	1.48052053904594	0.74239358551978	0.505558963460193	0.018817475580747	-0.337455265872387	-0.414907302496605	-0.358904513439457	-0.419312467650204	0.0222993365121568	0.0790300728940398	0.0146048325523626	0.0584354736017936	0.115320018934471	0.0504996649316804	0.000804264010153108	0.00144745832474212	0.00151837536716913
19	0.405785764645593	0.05	0.74547777916978	0.257559505065614	1.23339605327395	0.0683362954554341	0.420091868888664	0.177914470402211	0.662269267375116	0.5	0.43	0.6	0.194501958033151	0.459258265322275	0.724014572611399	0.338676485282154	0.799683338455732	1.26069019162931	0.350675582265461	0.827764579307581	1.3044570693557	0.74547777916978	0.513708941872083	0.0373522768793941	-0.31134915010358	-0.414907302496605	-0.358904513439457	-0.419312467650204	0.0222993365121568	0.0790300728940398	0.0146048325523626	0.0584354736017936	0.115320018934471	0.0504996649316804	0.000804264010153108	0.00144745832474212	0.00151837536716913
19	0.405785764645593	0.05	0.746057021185357	0.241313069156391	1.25080097321432	0.0507341997970005	0.396552420894853	0.128740702016776	0.66436413977293	0.51	0.44	0.62	0.14013320789348	0.431644087436156	0.723154966978831	0.243326302885037	0.749503715335356	1.25568112778567	0.251886578804847	0.776220528393542	1.2990878540931	0.746057021185357	0.527902303568319	0.00975109944395796	-0.324875323012379	-0.414907302496605	-0.358904513439457	-0.419312467650204	0.0222993365121568	0.0790300728940398	0.0146048325523626	0.0584354736017936	0.115320018934471	0.0504996649316804	0.000804264010153108	0.00144745832474212	0.00151837536716913
19	0.405785764645593	0.05	0.746917252736677	0.24401347434499	1.24982103112836	0.0566807736666791	0.399055593992443	0.144882062539134	0.653229125445752	0.51	0.42	0.61	0.156356194902597	0.430659345523885	0.704962496145173	0.270014393034766	0.743713556465233	1.2174127198957	0.279189184111643	0.769204923729416	1.25838242460439	0.746917252736677	0.519278848944491	-0.0016020848138556	-0.344616083083143	-0.414907302496605	-0.358904513439457	-0.419312467650204	0.0222993365121568	0.0790300728940398	0.0146048325523626	0.0584354736017936	0.115320018934471	0.0504996649316804	0.000804264010153108	0.00144745832474212	0.00151837536716913
19	0.405785764645593	0.05	0.747929750069107	0.210441573176668	1.28541792696155	0.0475674163543519	0.413874432271153	0.124728957193262	0.703019907349045	0.5	0.43	0.58	0.137670890561055	0.456818231735354	0.775965572909653	0.24121236097964	0.800388548126385	1.35956473527313	0.250182543430234	0.829701216958034	1.41049176461675	0.747929750069107	0.515295939198944	-0.0624971184602798	-0.40701145126533	-0.414907302496605	-0.358904513439457	-0.419312467650204	0.0222993365121568	0.0790300728940398	0.0146048325523626	0.0584354736017936	0.115320018934471	0.0504996649316804	0.000804264010153108	0.00144745832474212	0.00151837536716913
19	0.405785764645593	0.05	0.748062312342084	0.238936318334388	1.25718830634978	0.0490636744617133	0.372130607838316	0.11634474496195	0.627916470714682	0.47	0.42	0.57	0.132685935017447	0.424398176864681	0.716110418711915	0.237580193748609	0.759904213455701	1.28222823316279	0.246172925923851	0.787339613883778	1.33017977019406	0.748062312342084	0.497144114992802	-0.0183576547906115	-0.383823805420407	-0.414907302496605	-0.358904513439457	-0.419312467650204	0.0222993365121568	0.0790300728940398	0.0146048325523626	0.0584354736017936	0.115320018934471	0.0504996649316804	0.000804264010153108	0.00144745832474212	0.00151837536716913
19	0.405785764645593	0.05	0.748970638685293	0.229245760092756	1.26869551727783	0.0588612156903598	0.442570448081373	0.166270950921469	0.718869945241276	0.49	0.42	0.58	0.183950952839385	0.489630059682362	0.795309166525339	0.322789065929992	0.859181358816408	1.39557365170282	0.334289364558833	0.890021226948717	1.44682497109365	0.748970638685293	0.513111217387721	0.0116858897081406	-0.33664551789569	-0.414907302496605	-0.358904513439457	-0.419312467650204	0.0222993365121568	0.0790300728940398	0.0146048325523626	0.0584354736017936	0.115320018934471	0.0504996649316804	0.000804264010153108	0.00144745832474212	0.00151837536716913
19	0.405785764645593	0.05	0.749480269322761	0.263853516029024	1.2351070226165	0.0643310652708968	0.427297306748479	0.172868459170792	0.681726154326165	0.5	0.42	0.59	0.189980309046237	0.469594481145329	0.749208653244421	0.33192742064299	0.820460213257243	1.3089930058715	0.343393524943564	0.849356884278154	1.35487048610985	0.749480269322761	0.514254818595912	0.018145311482516	-0.329342459658786	-0.414907302496605	-0.358904513439457	-0.419312467650204	0.0222993365121568	0.0790300728940398	0.0146048325523626	0.0584354736017936	0.115320018934471	0.0504996649316804	0.000804264010153108	0.00144745832474212	0.00151837536716913
19	0.405785764645593	0.05	0.750386597591792	0.239810424416325	1.26096277076726	0.0544165321053131	0.407527714147323	0.142294984591381	0.672760443703265	0.51	0.43	0.6	0.154068414274685	0.441246392991058	0.728424371707432	0.266618836148648	0.76358675013244	1.26055466411623	0.276139488819689	0.791224555759704	1.30572326983744	0.750386597591792	0.520411254707259	-0.0239650642678864	-0.365251210512272	-0.414907302496605	-0.358904513439457	-0.419312467650204	0.0222993365121568	0.0790300728940398	0.0146048325523626	0.0584354736017936	0.115320018934471	0.0504996649316804	0.000804264010153108	0.00144745832474212	0.00151837536716913
19	0.405785764645593	0.05	0.751320251678214	0.257535801962305	1.24510470139412	0.0607285258016384	0.421247316839378	0.162591764002978	0.679902869675778	0.52	0.43	0.59	0.175292479525409	0.454152687960551	0.733012896395694	0.30252317764839	0.78378556040374	1.26504794315909	0.31373143095318	0.812181059340522	1.31163384155593	0.751320251678214	0.521967379232508	-0.0417605790548087	-0.381535735669305	-0.414907302496605	-0.358904513439457	-0.419312467650204	0.0222993365121568	0.0790300728940398	0.0146048325523626	0.0584354736017936	0.115320018934471	0.0504996649316804	0.000804264010153108	0.00144745832474212	0.00151837536716913
19	0.405785764645593	0.05	0.752457260138681	0.234223897648814	1.27069062262855	0.0473799768127637	0.383603621744947	0.115050261172463	0.652156982317431	0.5	0.43	0.6	0.125796217633578	0.419433073808667	0.713069929983755	0.21906449446146	0.730410627622766	1.24175676078407	0.22691702473086	0.756236720905872	1.28669832864557	0.752457260138681	0.516252847388394	-0.0208691814067073	-0.364145875936223	-0.414907302496605	-0.358904513439457	-0.419312467650204	0.0222993365121568	0.0790300728940398	0.0146048325523626	0.0584354736017936	0.115320018934471	0.0504996649316804	0.000804264010153108	0.00144745832474212	0.00151837536716913
19	0.405785764645593	0.05	0.752681734663025	0.260329547330808	1.24503392199524	0.0579632433541144	0.399983778772923	0.14822453492438	0.651743022621466	0.5	0.42	0.61	0.162378559206602	0.438178401006923	0.713978242807244	0.283118099848633	0.763993946577329	1.24486979330602	0.292796655949556	0.790037718493949	1.28781024235695	0.752681734663025	0.515600308833176	-0.0154961622780696	-0.362887196814598	-0.414907302496605	-0.358904513439457	-0.419312467650204	0.0222993365121568	0.0790300728940398	0.0146048325523626	0.0584354736017936	0.115320018934471	0.0504996649316804	0.000804264010153108	0.00144745832474212	0.00151837536716913
19	0.405785764645593	0.05	0.752788038528506	0.230649963233391	1.27492611382362	0.0384267641543832	0.346154067911384	0.0758023228547004	0.616505812968068	0.47	0.41	0.57	0.085921271266078	0.392362614347327	0.698803957428576	0.153212200522657	0.699649093421996	1.24608598632133	0.158770416512385	0.725071373892973	1.29072361203843	0.752788038528506	0.500367071558818	0.0368870165398287	-0.323516875054787	-0.414907302496605	-0.358904513439457	-0.419312467650204	0.0222993365121568	0.0790300728940398	0.0146048325523626	0.0584354736017936	0.115320018934471	0.0504996649316804	0.000804264010153108	0.00144745832474212	0.00151837536716913
19	0.405785764645593	0.05	0.752823266927769	0.232063371940399	1.27358316191514	0.0540952548746201	0.4128006293482	0.1432937044971	0.682307554199301	0.5	0.42	0.57	0.157617573351582	0.454064843282674	0.750512113213765	0.275542538555618	0.793783186268746	1.31202383398187	0.285651096727934	0.822638792741504	1.35969068355255	0.752823266927769	0.510742523489838	0.032538673214318	-0.319508943846886	-0.414907302496605	-0.358904513439457	-0.419312467650204	0.0222993365121568	0.0790300728940398	0.0146048325523626	0.0584354736017936	0.115320018934471	0.0504996649316804	0.000804264010153108	0.00144745832474212	0.00151837536716913
19	0.405785764645593	0.05	0.752969154252314	0.256690126368386	1.24924818213624	0.0467266166800776	0.363430786917569	0.107139559275343	0.619722014559795	0.52	0.42	0.62	0.115211386650249	0.390811435060669	0.666411483471089	0.198509889137346	0.673370375126308	1.14823086111527	0.205322639802941	0.69680561539211	1.18724670357369	0.752969154252314	0.526664349980252	-0.0456655789819738	-0.383918123626554	-0.414907302496605	-0.358904513439457	-0.419312467650204	0.0222993365121568	0.0790300728940398	0.0146048325523626	0.0584354736017936	0.115320018934471	0.0504996649316804	0.000804264010153108	0.00144745832474212	0.00151837536716913
19	0.405785764645593	0.05	0.753330270383021	0.246050744169717	1.26060979659632	0.0674280881446327	0.450627882053062	0.188975758580624	0.712280005525501	0.48	0.42	0.57	0.211696362292337	0.504806987386344	0.797917612480351	0.374538746263394	0.893117737656685	1.41169672904998	0.388250746049792	0.926474907553575	1.46353101085997	0.753330270383021	0.501887184515515	0.0244615972270599	-0.335810908437785	-0.414907302496605	-0.358904513439457	-0.419312467650204	0.0222993365121568	0.0790300728940398	0.0146048325523626	0.0584354736017936	0.115320018934471	0.0504996649316804	0.000804264010153108	0.00144745832474212	0.00151837536716913
19	0.405785764645593	0.05	0.755819214003612	0.236073941589357	1.27556448641787	0.0540606567021868	0.409693665696389	0.142124726495451	0.677262604897327	0.49	0.42	0.58	0.158266991938377	0.45622591990036	0.754184847862344	0.278911075168212	0.803998738338069	1.32908640150793	0.288897627661038	0.833587249429256	1.37858553328379	0.755819214003612	0.504536706694359	-0.0234851092460006	-0.378722771388157	-0.414907302496605	-0.358904513439457	-0.419312467650204	0.0222993365121568	0.0790300728940398	0.0146048325523626	0.0584354736017936	0.115320018934471	0.0504996649316804	0.000804264010153108	0.00144745832474212	0.00151837536716913
19	0.405785764645593	0.05	0.756129805589354	0.241735982407084	1.27052362877162	0.0498924057819021	0.399018286017197	0.127156959224459	0.670879612809935	0.52	0.44	0.6	0.13691417056321	0.429636395859092	0.722358621154975	0.236097381811225	0.740873116171071	1.24564885053092	0.244540886370552	0.767274379125953	1.29060295139187	0.756129805589354	0.529050808263311	0.00980293216784642	-0.324410983555145	-0.414907302496605	-0.358904513439457	-0.419312467650204	0.0222993365121568	0.0790300728940398	0.0146048325523626	0.0584354736017936	0.115320018934471	0.0504996649316804	0.000804264010153108	0.00144745832474212	0.00151837536716913
19	0.405785764645593	0.05	0.758329161485004	0.216948418044271	1.29970990492574	0.0525958932497732	0.417477077387143	0.140840368093228	0.694113786681058	0.52	0.44	0.61	0.151113506019511	0.447928571196224	0.744743636372937	0.260002735098229	0.770696522815258	1.28139031053229	0.269321004491976	0.799282217804638	1.32745426011448	0.758329161485004	0.52510392320253	0.00552484195400331	-0.329326974387133	-0.414907302496605	-0.358904513439457	-0.419312467650204	0.0222993365121568	0.0790300728940398	0.0146048325523626	0.0584354736017936	0.115320018934471	0.0504996649316804	0.000804264010153108	0.00144745832474212	0.00151837536716913
19	0.405785764645593	0.05	0.759889082224197	0.261865479419369	1.25791268502902	0.052502412247335	0.397458669481545	0.133839575230518	0.661077763732572	0.51	0.44	0.59	0.144803022615785	0.430016432782675	0.715229842949566	0.250463275927181	0.743791963121139	1.2371206503151	0.25970296876252	0.771067944465362	1.2825232460376	0.759889082224197	0.527763343505174	0.0189468607966411	-0.315639504322826	-0.414907302496605	-0.358904513439457	-0.419312467650204	0.0222993365121568	0.0790300728940398	0.0146048325523626	0.0584354736017936	0.115320018934471	0.0504996649316804	0.000804264010153108	0.00144745832474212	0.00151837536716913
19	0.405785764645593	0.05	0.762060984714613	0.253031207242281	1.27109076218695	0.0508840848408301	0.36322565207754	0.118302061506443	0.608149242648636	0.51	0.43	0.61	0.128723358982002	0.395222411245154	0.661721463508305	0.223461503417328	0.68609920452287	1.14873690562841	0.231195504973446	0.710587755793494	1.18927480971759	0.762060984714613	0.510842195610375	-0.0420879863319478	-0.393422741577151	-0.414907302496605	-0.358904513439457	-0.419312467650204	0.0222993365121568	0.0790300728940398	0.0146048325523626	0.0584354736017936	0.115320018934471	0.0504996649316804	0.000804264010153108	0.00144745832474212	0.00151837536716913
19	0.405785764645593	0.05	0.762808192814664	0.242879726623808	1.28273665900552	0.0474845902192923	0.381218859015545	0.114643810648019	0.647793907383071	0.48	0.42	0.6	0.12870103623142	0.427962590469841	0.727224144708262	0.22802289209621	0.758232182470148	1.28844147284409	0.236105721533126	0.784635847235356	1.33403686246285	0.762808192814664	0.507343660464211	0.0288376488226709	-0.323542961846921	-0.414907302496605	-0.358904513439457	-0.419312467650204	0.0222993365121568	0.0790300728940398	0.0146048325523626	0.0584354736017936	0.115320018934471	0.0504996649316804	0.000804264010153108	0.00144745832474212	0.00151837536716913
19	0.405785764645593	0.05	0.763222783184809	0.243384917264534	1.28306064910508	0.0486478808226247	0.391402556648824	0.121163695869578	0.661641417428069	0.5	0.42	0.59	0.132679026895742	0.428601240396056	0.72452345389637	0.231273446018603	0.747096870948068	1.26292029587753	0.239564270094489	0.774061246309429	1.30780234439466	0.763222783184809	0.517850541956948	0.0111145339008418	-0.333285218301021	-0.414907302496605	-0.358904513439457	-0.419312467650204	0.0222993365121568	0.0790300728940398	0.0146048325523626	0.0584354736017936	0.115320018934471	0.0504996649316804	0.000804264010153108	0.00144745832474212	0.00151837536716913
19	0.405785764645593	0.05	0.764932842585845	0.245972130503876	1.28389355466781	0.0599997554341948	0.443324703169324	0.169358723485655	0.717290682852993	0.51	0.43	0.6	0.18428417447506	0.482394560294852	0.780504946114645	0.319921387339214	0.837447585578247	1.35497378381728	0.331414403010663	0.867762371566198	1.40395133383943	0.764932842585845	0.521424585214212	0.0538287230554684	-0.286587662128987	-0.414907302496605	-0.358904513439457	-0.419312467650204	0.0222993365121568	0.0790300728940398	0.0146048325523626	0.0584354736017936	0.115320018934471	0.0504996649316804	0.000804264010153108	0.00144745832474212	0.00151837536716913
19	0.405785764645593	0.05	0.767133047065307	0.265508079227441	1.26875801490317	0.0611887141112265	0.413113891359535	0.16047003140198	0.66575775131709	0.49	0.4	0.59	0.179133911371695	0.461162165637252	0.74319041990281	0.316194144250657	0.814009894652988	1.31182564505532	0.326756391266139	0.841359406558601	1.35522781290806	0.767133047065307	0.502342627802073	-0.035189235781762	-0.396393199898833	-0.414907302496605	-0.358904513439457	-0.419312467650204	0.0222993365121568	0.0790300728940398	0.0146048325523626	0.0584354736017936	0.115320018934471	0.0504996649316804	0.000804264010153108	0.00144745832474212	0.00151837536716913
19	0.405785764645593	0.05	0.769035094373395	0.250380268703176	1.28768992004361	0.0460564611312967	0.368057251859249	0.106530034066589	0.62958446965191	0.49	0.42	0.57	0.118511316717656	0.409452131762735	0.700392946807814	0.208713477897055	0.721097198305214	1.23348091871337	0.216337703293016	0.7473647088075	1.27936619679445	0.769035094373395	0.50258660285075	0.00034418002028928	-0.357447973220279	-0.414907302496605	-0.358904513439457	-0.419312467650204	0.0222993365121568	0.0790300728940398	0.0146048325523626	0.0584354736017936	0.115320018934471	0.0504996649316804	0.000804264010153108	0.00144745832474212	0.00151837536716913
19	0.405785764645593	0.05	0.769764051155973	0.25935526270866	1.28017283960329	0.0573720322266832	0.418744767015582	0.153739260591025	0.683750273440139	0.49	0.43	0.58	0.170110749599456	0.463336339293079	0.756561928986701	0.29853041074266	0.813117266291826	1.32770412184099	0.309568322204079	0.842750996945687	1.37702957873946	0.769764051155973	0.510787476502821	0.0115425324825202	-0.338868367221592	-0.414907302496605	-0.358904513439457	-0.419312467650204	0.0222993365121568	0.0790300728940398	0.0146048325523626	0.0584354736017936	0.115320018934471	0.0504996649316804	0.000804264010153108	0.00144745832474212	0.00151837536716913
19	0.405785764645593	0.05	0.772241940727459	0.240246976101013	1.30423690535391	0.0470305634891727	0.394688599966815	0.117299469527404	0.672077730406227	0.5	0.41	0.59	0.128632299699739	0.432821243638623	0.737010187577508	0.224427874735638	0.755153659516276	1.28587944429691	0.232188585529088	0.781282602341517	1.33010807469494	0.772241940727459	0.514297531700801	-0.0381563610328748	-0.385630122544233	-0.414907302496605	-0.358904513439457	-0.419312467650204	0.0222993365121568	0.0790300728940398	0.0146048325523626	0.0584354736017936	0.115320018934471	0.0504996649316804	0.000804264010153108	0.00144745832474212	0.00151837536716913
19	0.405785764645593	0.05	0.772426488507453	0.267980145585646	1.27687283142926	0.0547952440393874	0.41150193234145	0.144663207359856	0.678340657323043	0.51	0.43	0.58	0.157190248518759	0.447135745095139	0.737081241671519	0.272639227405506	0.775536302263531	1.27843337712156	0.28268691658098	0.804527802650296	1.32572314837207	0.772426488507453	0.520202502006975	0.00753524741753301	-0.335139349312512	-0.414907302496605	-0.358904513439457	-0.419312467650204	0.0222993365121568	0.0790300728940398	0.0146048325523626	0.0584354736017936	0.115320018934471	0.0504996649316804	0.000804264010153108	0.00144745832474212	0.00151837536716913
19	0.405785764645593	0.05	0.772426643270829	0.225873394093186	1.31897989244847	0.0544081495067144	0.435138704568735	0.151912743783681	0.718364665353789	0.49	0.41	0.58	0.169101653222697	0.48437459880611	0.799647544389523	0.297929395111169	0.853388648066454	1.40884790102174	0.308295090240455	0.88310184829769	1.4578082105439	0.772426643270829	0.506092752431271	0.0510621871499001	-0.302506261834235	-0.414907302496605	-0.358904513439457	-0.419312467650204	0.0222993365121568	0.0790300728940398	0.0146048325523626	0.0584354736017936	0.115320018934471	0.0504996649316804	0.000804264010153108	0.00144745832474212	0.00151837536716913
19	0.405785764645593	0.05	0.772695664284655	0.2266915306399	1.31869979792941	0.0542562234371255	0.439947873359337	0.153168012398567	0.726727734320107	0.51	0.43	0.59	0.165819985464744	0.476288415729111	0.786756845993478	0.286931944843761	0.82416097823603	1.3613900116283	0.297347130618703	0.854607498096691	1.41170958080962	0.772695664284655	0.521699488451146	-0.00932417225385633	-0.347982649146744	-0.414907302496605	-0.358904513439457	-0.419312467650204	0.0222993365121568	0.0790300728940398	0.0146048325523626	0.0584354736017936	0.115320018934471	0.0504996649316804	0.000804264010153108	0.00144745832474212	0.00151837536716913
19	0.405785764645593	0.05	0.772828856453785	0.268721281716516	1.27693643119105	0.0606240734734532	0.417430367672536	0.160883534575041	0.67397720077003	0.49	0.42	0.58	0.178875862514857	0.464113479695407	0.749351096875956	0.314905109961689	0.81705661291246	1.31920811586323	0.326297945335432	0.846572702945854	1.36727179253107	0.772828856453785	0.508594050121148	0.0195915074610101	-0.333338259371439	-0.414907302496605	-0.358904513439457	-0.419312467650204	0.0222993365121568	0.0790300728940398	0.0146048325523626	0.0584354736017936	0.115320018934471	0.0504996649316804	0.000804264010153108	0.00144745832474212	0.00151837536716913
19	0.405785764645593	0.05	0.773877442065848	0.242664165505308	1.30509071862639	0.0578730168938489	0.408149602578089	0.15103810412299	0.665261101033189	0.51	0.43	0.59	0.164286515575121	0.443950726409563	0.723614937244005	0.285135562648293	0.770520573278743	1.25590558390919	0.295533269454235	0.798495567943076	1.30239727562362	0.773877442065848	0.51348065587255	-0.00474341241614406	-0.351929960787428	-0.414907302496605	-0.358904513439457	-0.419312467650204	0.0222993365121568	0.0790300728940398	0.0146048325523626	0.0584354736017936	0.115320018934471	0.0504996649316804	0.000804264010153108	0.00144745832474212	0.00151837536716913
19	0.405785764645593	0.05	0.773998108186436	0.229766276185685	1.31822994018719	0.0534027245781951	0.421154889284347	0.144315281075464	0.69799449749323	0.49	0.43	0.58	0.160493519162398	0.468367797158987	0.776242075155576	0.282588492982884	0.824677224673135	1.36676595636339	0.29304806425533	0.854845081862869	1.4179868135989	0.773998108186436	0.508607106726697	0.0294254218573263	-0.322038782572615	-0.414907302496605	-0.358904513439457	-0.419312467650204	0.0222993365121568	0.0790300728940398	0.0146048325523626	0.0584354736017936	0.115320018934471	0.0504996649316804	0.000804264010153108	0.00144745832474212	0.00151837536716913
19	0.405785764645593	0.05	0.77423594819193	0.263760633908009	1.28471126247585	0.0575364840944989	0.416916401286773	0.153468310499356	0.680364492074189	0.51	0.43	0.59	0.167229373813977	0.4543000994349	0.741370825055824	0.290576971985593	0.789389712200872	1.28820245241615	0.300891588917291	0.817481494417638	1.3346109100292	0.77423594819193	0.517928129590942	-0.0611045421565678	-0.402792591400822	-0.414907302496605	-0.358904513439457	-0.419312467650204	0.0222993365121568	0.0790300728940398	0.0146048325523626	0.0584354736017936	0.115320018934471	0.0504996649316804	0.000804264010153108	0.00144745832474212	0.00151837536716913
19	0.405785764645593	0.05	0.775205127611373	0.255314432682149	1.2950958225406	0.0508516032905054	0.41144978303181	0.133915247362158	0.688984318701462	0.49	0.42	0.58	0.149295678904153	0.458705605991053	0.768115533077953	0.263299230516643	0.808977419692454	1.35465560886826	0.272934635989378	0.837887122757347	1.40350840995791	0.775205127611373	0.508619936688139	0.0106235844204365	-0.341200456898533	-0.414907302496605	-0.358904513439457	-0.419312467650204	0.0222993365121568	0.0790300728940398	0.0146048325523626	0.0584354736017936	0.115320018934471	0.0504996649316804	0.000804264010153108	0.00144745832474212	0.00151837536716913
19	0.405785764645593	0.05	0.778859782437377	0.273164283311685	1.28455528156307	0.0599555163961178	0.427873869785589	0.163352443840915	0.692395295730263	0.5	0.42	0.59	0.178723101270445	0.468134685729835	0.757546270189224	0.311359720471372	0.815553690908891	1.31974766134641	0.322142033649361	0.844649353107107	1.36606023987146	0.778859782437377	0.516748505212738	0.0450008886909716	-0.302850228347634	-0.414907302496605	-0.358904513439457	-0.419312467650204	0.0222993365121568	0.0790300728940398	0.0146048325523626	0.0584354736017936	0.115320018934471	0.0504996649316804	0.000804264010153108	0.00144745832474212	0.00151837536716913
19	0.405785764645593	0.05	0.779512916269688	0.267013103088571	1.2920127294508	0.0499039657653508	0.388988004180394	0.123992873992998	0.653983134367791	0.48	0.41	0.58	0.139424553646982	0.437399965904046	0.73537537816111	0.247291063264741	0.775796657124276	1.30430225098381	0.255943984390401	0.802729420772974	1.35011825658046	0.779512916269688	0.500812693772705	-0.0126961167420068	-0.373190305434652	-0.414907302496605	-0.358904513439457	-0.419312467650204	0.0222993365121568	0.0790300728940398	0.0146048325523626	0.0584354736017936	0.115320018934471	0.0504996649316804	0.000804264010153108	0.00144745832474212	0.00151837536716913
19	0.405785764645593	0.05	0.78065692844554	0.274417380172804	1.28689647671828	0.0684943605099027	0.455329142582004	0.193163216356447	0.717495068807561	0.51	0.42	0.58	0.210339995323597	0.495818673596027	0.781297351868458	0.365325762547493	0.861154982617967	1.35698420268844	0.378111208343716	0.891401887320308	1.40572013179723	0.78065692844554	0.514869033242395	0.00771991712003304	-0.339377965858887	-0.414907302496605	-0.358904513439457	-0.419312467650204	0.0222993365121568	0.0790300728940398	0.0146048325523626	0.0584354736017936	0.115320018934471	0.0504996649316804	0.000804264010153108	0.00144745832474212	0.00151837536716913
19	0.405785764645593	0.05	0.781092317669784	0.256398051008071	1.3057865843315	0.0483859233469996	0.391708717760318	0.120490029603724	0.662927405916912	0.49	0.43	0.59	0.133355128556403	0.433532688018997	0.733710247481591	0.234066619318861	0.76094209309622	1.28781756687358	0.242532726632426	0.788508057247054	1.33520255643034	0.781092317669784	0.51501965448398	0.035575202487328	-0.310128449405005	-0.414907302496605	-0.358904513439457	-0.419312467650204	0.0222993365121568	0.0790300728940398	0.0146048325523626	0.0584354736017936	0.115320018934471	0.0504996649316804	0.000804264010153108	0.00144745832474212	0.00151837536716913
19	0.405785764645593	0.05	0.785407918837905	0.273688948628666	1.29712688904714	0.056040482882422	0.416907881312669	0.149760256627813	0.684055505997526	0.5	0.41	0.58	0.165392769608122	0.460426221979047	0.755459674349973	0.289890295261828	0.807006822317823	1.32412334937382	0.300046772312574	0.835359464747682	1.37034937419994	0.785407918837905	0.51185595845059	-0.0257121296813227	-0.375803245524083	-0.414907302496605	-0.358904513439457	-0.419312467650204	0.0222993365121568	0.0790300728940398	0.0146048325523626	0.0584354736017936	0.115320018934471	0.0504996649316804	0.000804264010153108	0.00144745832474212	0.00151837536716913
19	0.405785764645593	0.05	0.788100766890044	0.247810701835557	1.32839083194453	0.0429124352922303	0.365536700799784	0.0960106764563763	0.635062725143192	0.48	0.41	0.58	0.107830131651421	0.410536328098635	0.713242524545849	0.191100675029069	0.727568150220009	1.26403562541095	0.197726625365181	0.75267557977439	1.30767130886197	0.788100766890044	0.497497046331516	0.0497151333742108	-0.314322265723119	-0.414907302496605	-0.358904513439457	-0.419312467650204	0.0222993365121568	0.0790300728940398	0.0146048325523626	0.0584354736017936	0.115320018934471	0.0504996649316804	0.000804264010153108	0.00144745832474212	0.00151837536716913
19	0.405785764645593	0.05	0.790401057002776	0.275060523445964	1.30574159055959	0.0637604721512074	0.428119231589907	0.171984823907067	0.684253639272746	0.49	0.41	0.57	0.19190386335253	0.477703396446269	0.763502929540008	0.338636835682602	0.842963574267528	1.34729031285245	0.35064941503162	0.872588401926149	1.39591506868527	0.790401057002776	0.498961888751198	0.00614282287589912	-0.35772189811349	-0.414907302496605	-0.358904513439457	-0.419312467650204	0.0222993365121568	0.0790300728940398	0.0146048325523626	0.0584354736017936	0.115320018934471	0.0504996649316804	0.000804264010153108	0.00144745832474212	0.00151837536716913
19	0.405785764645593	0.05	0.790789424662261	0.246994647172595	1.33458420215193	0.0573368556856685	0.442612776281076	0.162411096268859	0.722814456293292	0.5	0.41	0.59	0.177730221398851	0.484361404667638	0.790992587936426	0.30967161876003	0.843936270757828	1.37820092275563	0.320608977987936	0.87344559864131	1.42539267333459	0.790789424662261	0.515822010060105	0.00023379477908612	-0.345775112759707	-0.414907302496605	-0.358904513439457	-0.419312467650204	0.0222993365121568	0.0790300728940398	0.0146048325523626	0.0584354736017936	0.115320018934471	0.0504996649316804	0.000804264010153108	0.00144745832474212	0.00151837536716913
19	0.405785764645593	0.05	0.792518308802632	0.278190689169796	1.30684592843547	0.0523850090553215	0.38844174701676	0.130498709456897	0.646384784576622	0.5	0.43	0.59	0.144074149016145	0.428850326387856	0.713626503759567	0.252471242729659	0.751504524493351	1.25053780625704	0.261725750916422	0.778758377845412	1.29581231742923	0.792518308802632	0.508604108211152	-0.00890101426443531	-0.361229269151304	-0.414907302496605	-0.358904513439457	-0.419312467650204	0.0222993365121568	0.0790300728940398	0.0146048325523626	0.0584354736017936	0.115320018934471	0.0504996649316804	0.000804264010153108	0.00144745832474212	0.00151837536716913
19	0.405785764645593	0.05	0.795346047335268	0.253537632979223	1.33715446169131	0.0699177220176722	0.497619006943712	0.214251877104417	0.780986136783007	0.48	0.43	0.56	0.240387141506169	0.558320478938159	0.876253816370149	0.425740608630483	0.988820362955621	1.55190011728076	0.44201085798377	1.02608706671073	1.60992492447331	0.795346047335268	0.504882009880437	-0.0110099726386045	-0.365952466854559	-0.414907302496605	-0.358904513439457	-0.419312467650204	0.0222993365121568	0.0790300728940398	0.0146048325523626	0.0584354736017936	0.115320018934471	0.0504996649316804	0.000804264010153108	0.00144745832474212	0.00151837536716913
19	0.405785764645593	0.05	0.796182575938342	0.268660197832099	1.32370495404459	0.0611926455973647	0.432193586420063	0.167890395729187	0.696496777110938	0.49	0.41	0.58	0.185647722888146	0.477905569388071	0.770163415887997	0.325657825412445	0.838328022871502	1.35099822033056	0.337318965597342	0.867308486513119	1.3993049401047	0.796182575938342	0.507776241450713	0.00686613814749978	-0.346823381210391	-0.414907302496605	-0.358904513439457	-0.419312467650204	0.0222993365121568	0.0790300728940398	0.0146048325523626	0.0584354736017936	0.115320018934471	0.0504996649316804	0.000804264010153108	0.00144745832474212	0.00151837536716913
19	0.405785764645593	0.05	0.796287166904038	0.270260806765837	1.32231352704224	0.0474037206413903	0.379278902041603	0.113823008355226	0.644734795727979	0.5	0.42	0.59	0.124758449357613	0.41571777425786	0.706677099158108	0.217599731068274	0.725081758747365	1.23256378642646	0.225344132685719	0.751151728936227	1.27682187108903	0.796287166904038	0.507707345992098	-0.0534640249666997	-0.405852791366097	-0.414907302496605	-0.358904513439457	-0.419312467650204	0.0222993365121568	0.0790300728940398	0.0146048325523626	0.0584354736017936	0.115320018934471	0.0504996649316804	0.000804264010153108	0.00144745832474212	0.00151837536716913
19	0.405785764645593	0.05	0.797414959904354	0.264019102197905	1.3308108176108	0.0458729227694421	0.375123550112994	0.108016902961625	0.642230197264363	0.49	0.41	0.56	0.120349827423959	0.417953609860492	0.715557392297024	0.212165266086344	0.736812347353195	1.26145942862005	0.219966384708936	0.763894372047144	1.30719853705276	0.797414959904354	0.496922113522308	0.0262243966179355	-0.336739741314111	-0.414907302496605	-0.358904513439457	-0.419312467650204	0.0222993365121568	0.0790300728940398	0.0146048325523626	0.0584354736017936	0.115320018934471	0.0504996649316804	0.000804264010153108	0.00144745832474212	0.00151837536716913
19	0.405785764645593	0.05	0.798081105933479	0.266721971977652	1.32944023988931	0.0478795669760481	0.393855692853851	0.119639293167774	0.668072092539927	0.5	0.44	0.59	0.132040020967395	0.434679214207847	0.737318407448299	0.231331598516697	0.761549693251819	1.29176778798694	0.23963498941187	0.789433968555506	1.33881415880847	0.798081105933479	0.51654669723144	0.0141159864492046	-0.331172795117045	-0.414907302496605	-0.358904513439457	-0.419312467650204	0.0222993365121568	0.0790300728940398	0.0146048325523626	0.0584354736017936	0.115320018934471	0.0504996649316804	0.000804264010153108	0.00144745832474212	0.00151837536716913
19	0.405785764645593	0.05	0.798716328257121	0.267831925348515	1.32960073116573	0.0471925768312713	0.385813143004061	0.115150573835921	0.656475712172202	0.48	0.42	0.57	0.130132495519989	0.436010220627028	0.741887945734067	0.231583618574438	0.775923217523605	1.32026281647277	0.240160841005286	0.804392783452333	1.36793745491946	0.798716328257121	0.500960771008582	0.0138080790733402	-0.344443749820055	-0.414907302496605	-0.358904513439457	-0.419312467650204	0.0222993365121568	0.0790300728940398	0.0146048325523626	0.0584354736017936	0.115320018934471	0.0504996649316804	0.000804264010153108	0.00144745832474212	0.00151837536716913
19	0.405785764645593	0.05	0.801109675108664	0.280621709060216	1.32159764115711	0.0562221877476658	0.418978356618965	0.150963998044507	0.686992715193422	0.49	0.42	0.58	0.168586837653775	0.467887954099773	0.767189070545772	0.297652485361233	0.82609066251301	1.35452883966479	0.308621766181788	0.856317359578827	1.40382687288161	0.801109675108664	0.509565138710655	-0.00977178138470543	-0.363228789914357	-0.414907302496605	-0.358904513439457	-0.419312467650204	0.0222993365121568	0.0790300728940398	0.0146048325523626	0.0584354736017936	0.115320018934471	0.0504996649316804	0.000804264010153108	0.00144745832474212	0.00151837536716913
19	0.405785764645593	0.05	0.803463765074418	0.280803138939832	1.326124391209	0.0604702837102591	0.454181866953444	0.174670476871486	0.733693257035401	0.51	0.43	0.61	0.189507583543558	0.492761625417531	0.796015667291505	0.328372789070448	0.853841868803367	1.37931094853629	0.339733132025998	0.882910535848032	1.42792490953878	0.803463765074418	0.524282389309096	-0.00275961703750128	-0.340444756552147	-0.414907302496605	-0.358904513439457	-0.419312467650204	0.0222993365121568	0.0790300728940398	0.0146048325523626	0.0584354736017936	0.115320018934471	0.0504996649316804	0.000804264010153108	0.00144745832474212	0.00151837536716913
19	0.405785764645593	0.05	0.804019254071363	0.271967991288647	1.33607051685408	0.0582601018582164	0.427274826116393	0.159066267003607	0.695483385229178	0.5	0.42	0.62	0.174153483898425	0.46780125636931	0.761449028840194	0.303533625231966	0.815334887682538	1.32713615013311	0.31346722244368	0.842238157346624	1.37099801699322	0.804019254071363	0.514805600238504	-0.0187199081256829	-0.365831931277672	-0.414907302496605	-0.358904513439457	-0.419312467650204	0.0222993365121568	0.0790300728940398	0.0146048325523626	0.0584354736017936	0.115320018934471	0.0504996649316804	0.000804264010153108	0.00144745832474212	0.00151837536716913
19	0.405785764645593	0.05	0.804875166652791	0.256278985374957	1.35347134793062	0.0440958404340957	0.389404404528196	0.106333857244239	0.672474951812153	0.52	0.43	0.59	0.113553745238491	0.415844301076896	0.718134856915301	0.19480010420967	0.713375970247772	1.23195183628587	0.201936420049258	0.739413690575092	1.27809736502301	0.804875166652791	0.523113349348189	0.0213549926924207	-0.315990376408177	-0.414907302496605	-0.358904513439457	-0.419312467650204	0.0222993365121568	0.0790300728940398	0.0146048325523626	0.0584354736017936	0.115320018934471	0.0504996649316804	0.000804264010153108	0.00144745832474212	0.00151837536716913
19	0.405785764645593	0.05	0.80489404614417	0.278573986868058	1.33121410542028	0.0627380664261264	0.457341247430473	0.181352892343163	0.733329602517783	0.51	0.44	0.59	0.197591032883684	0.49829108481548	0.798991136747277	0.343307317087521	0.865762848445329	1.38821837980314	0.356084356765968	0.898017452810825	1.43931290119915	0.80489404614417	0.521605185584865	-0.0088521989961153	-0.347655448555163	-0.414907302496605	-0.358904513439457	-0.419312467650204	0.0222993365121568	0.0790300728940398	0.0146048325523626	0.0584354736017936	0.115320018934471	0.0504996649316804	0.000804264010153108	0.00144745832474212	0.00151837536716913
19	0.405785764645593	0.05	0.805324313737449	0.267617371544766	1.34303125593013	0.0599586907569061	0.445533184820152	0.170102122210839	0.720964247429465	0.5	0.43	0.58	0.18680419205631	0.48927941370093	0.791754635345549	0.326224413710334	0.854450256806911	1.38267609990349	0.338032488899899	0.885282983184436	1.43301320976177	0.805324313737449	0.510100904553426	-0.00236609708939317	-0.353166494286357	-0.414907302496605	-0.358904513439457	-0.419312467650204	0.0222993365121568	0.0790300728940398	0.0146048325523626	0.0584354736017936	0.115320018934471	0.0504996649316804	0.000804264010153108	0.00144745832474212	0.00151837536716913
19	0.405785764645593	0.05	0.810771325832569	0.252887666547067	1.36865498511807	0.0454744303824864	0.392330741418962	0.111691789355925	0.672969693481998	0.5	0.43	0.58	0.122237667489209	0.429374397096824	0.736511126704439	0.21299520742439	0.748171088755715	1.28334697008704	0.220856029257169	0.775489203781035	1.33011547159794	0.810771325832569	0.510640916357217	-0.00942518206938789	-0.359237029114217	-0.414907302496605	-0.358904513439457	-0.419312467650204	0.0222993365121568	0.0790300728940398	0.0146048325523626	0.0584354736017936	0.115320018934471	0.0504996649316804	0.000804264010153108	0.00144745832474212	0.00151837536716913
19	0.405785764645593	0.05	0.810811333093576	0.274394551104932	1.34722811508222	0.0555345670807265	0.434887387620024	0.154877341812384	0.714897433427664	0.49	0.42	0.6	0.171684717395952	0.482081609671826	0.792478501947701	0.301654287138216	0.847029290164574	1.39240429319093	0.31216465886089	0.87703142156258	1.44084875209671	0.810811333093576	0.514857670599534	-0.0142465860438026	-0.360076574983101	-0.414907302496605	-0.358904513439457	-0.419312467650204	0.0222993365121568	0.0790300728940398	0.0146048325523626	0.0584354736017936	0.115320018934471	0.0504996649316804	0.000804264010153108	0.00144745832474212	0.00151837536716913
19	0.405785764645593	0.05	0.812441839806289	0.279167063791206	1.34571661582137	0.0564651281091611	0.423796372321096	0.153318640799307	0.694274103842886	0.51	0.43	0.58	0.165505204971949	0.45748191545205	0.74945862593215	0.285862554545409	0.790168194599163	1.29447383465292	0.29628923414162	0.81887206666237	1.34128581945435	0.812441839806289	0.513119167829051	-0.0139459265523093	-0.360895917774818	-0.414907302496605	-0.358904513439457	-0.419312467650204	0.0222993365121568	0.0790300728940398	0.0146048325523626	0.0584354736017936	0.115320018934471	0.0504996649316804	0.000804264010153108	0.00144745832474212	0.00151837536716913
19	0.405785764645593	0.05	0.813984619246144	0.266757264480717	1.36121197401157	0.0519782351279054	0.426529493605431	0.142127315601549	0.710931671609312	0.48	0.42	0.57	0.159380492676413	0.478306935891452	0.797233379106492	0.282174044355769	0.846815066746753	1.41145608913774	0.292669859110161	0.878535514229374	1.46309928671063	0.813984619246144	0.506434157949087	-0.035935741173082	-0.389529599257128	-0.414907302496605	-0.358904513439457	-0.419312467650204	0.0222993365121568	0.0790300728940398	0.0146048325523626	0.0584354736017936	0.115320018934471	0.0504996649316804	0.000804264010153108	0.00144745832474212	0.00151837536716913
19	0.405785764645593	0.05	0.814698955016041	0.242202512525687	1.38719539750639	0.0517812879461192	0.409789848590538	0.13600179530772	0.683577901873356	0.48	0.41	0.56	0.152947611199925	0.460849640213125	0.768751669226324	0.271299382834347	0.817457834014948	1.36361628519555	0.281123813011613	0.846811106845428	1.41354410544743	0.814698955016041	0.490202141485271	-0.0540555626674549	-0.424179743889868	-0.414907302496605	-0.358904513439457	-0.419312467650204	0.0222993365121568	0.0790300728940398	0.0146048325523626	0.0584354736017936	0.115320018934471	0.0504996649316804	0.000804264010153108	0.00144745832474212	0.00151837536716913
19	0.405785764645593	0.05	0.814900164923289	0.252041887651649	1.37775844219493	0.0469394701304033	0.414479150883541	0.122884668635361	0.706073633131721	0.49	0.43	0.59	0.136569897660083	0.460638221569933	0.784706545479782	0.240360370307854	0.810714333183992	1.38106829606013	0.248894219213378	0.839788675670979	1.4301034516291	0.814900164923289	0.513110607144872	-0.015677227380921	-0.362682579431198	-0.414907302496605	-0.358904513439457	-0.419312467650204	0.0222993365121568	0.0790300728940398	0.0146048325523626	0.0584354736017936	0.115320018934471	0.0504996649316804	0.000804264010153108	0.00144745832474212	0.00151837536716913
19	0.405785764645593	0.05	0.818113096375841	0.279909168315532	1.35631702443615	0.0558808303381912	0.438697112407018	0.157162224882615	0.720231999931421	0.49	0.42	0.6	0.174607204377008	0.487392415212166	0.800177626047324	0.307238742809247	0.85761543138404	1.40799211995883	0.317945065549805	0.887456146161509	1.457503759156	0.818113096375841	0.513600034129374	-0.0364741077216345	-0.384812494778364	-0.414907302496605	-0.358904513439457	-0.419312467650204	0.0222993365121568	0.0790300728940398	0.0146048325523626	0.0584354736017936	0.115320018934471	0.0504996649316804	0.000804264010153108	0.00144745832474212	0.00151837536716913
19	0.405785764645593	0.05	0.819104521708281	0.287226742681373	1.35098230073519	0.0522853605587072	0.430160856534171	0.14422732331597	0.716094389752372	0.51	0.43	0.59	0.155876490154544	0.464904728014141	0.773932965873739	0.269435219015928	0.803595892426367	1.33775656583681	0.278932359158493	0.832119769108833	1.38522315645851	0.819104521708281	0.523424818694577	-0.0209280566727831	-0.358588151619675	-0.414907302496605	-0.358904513439457	-0.419312467650204	0.0222993365121568	0.0790300728940398	0.0146048325523626	0.0584354736017936	0.115320018934471	0.0504996649316804	0.000804264010153108	0.00144745832474212	0.00151837536716913
19	0.405785764645593	0.05	0.819246812855681	0.270224043632442	1.36826958207892	0.0613466414949556	0.477609951444455	0.185923637675134	0.769296265213777	0.51	0.43	0.59	0.202096578738569	0.519155812382904	0.836215046027239	0.3506082028973	0.900659909927114	1.45071161695693	0.363287334349033	0.933630105035258	1.50373385174526	0.819246812855681	0.524723600797012	0.0133055324717129	-0.322959713046866	-0.414907302496605	-0.358904513439457	-0.419312467650204	0.0222993365121568	0.0790300728940398	0.0146048325523626	0.0584354736017936	0.115320018934471	0.0504996649316804	0.000804264010153108	0.00144745832474212	0.00151837536716913
19	0.405785764645593	0.05	0.819697938216884	0.267655630145628	1.37174024628814	0.058807488628066	0.461326062622181	0.173177559927571	0.74947456531679	0.48	0.42	0.59	0.194386881372845	0.517825373256472	0.841263865140098	0.344370628991683	0.91736565881804	1.4903606886444	0.35672824388536	0.950351962620081	1.54364363746836	0.819697938216884	0.511464980925175	0.0132181071958663	-0.334676103914134	-0.414907302496605	-0.358904513439457	-0.419312467650204	0.0222993365121568	0.0790300728940398	0.0146048325523626	0.0584354736017936	0.115320018934471	0.0504996649316804	0.000804264010153108	0.00144745832474212	0.00151837536716913
19	0.405785764645593	0.05	0.82095183107002	0.264576949593764	1.37732671254628	0.0560164135490943	0.449026590364055	0.161232353434514	0.736820827293595	0.5	0.43	0.59	0.177192407694211	0.493474795662797	0.809757183631383	0.309584855433972	0.862183234956784	1.4147816144796	0.320791880912123	0.893489212004306	1.46739233389822	0.82095183107002	0.517465672499715	0.00377815785237547	-0.338233283304346	-0.414907302496605	-0.358904513439457	-0.419312467650204	0.0222993365121568	0.0790300728940398	0.0146048325523626	0.0584354736017936	0.115320018934471	0.0504996649316804	0.000804264010153108	0.00144745832474212	0.00151837536716913
19	0.405785764645593	0.05	0.821945654157511	0.257379400439706	1.38651190787531	0.0428017490283145	0.397470538296447	0.104002644855647	0.690938431737246	0.5	0.44	0.57	0.11465523127113	0.438181899653537	0.761708568035944	0.200728640465876	0.767131652163494	1.33353466386111	0.208420812575786	0.79629165882258	1.38461510045802	0.821945654157511	0.511058989357383	-0.0408207423783443	-0.390252441963632	-0.414907302496605	-0.358904513439457	-0.419312467650204	0.0222993365121568	0.0790300728940398	0.0146048325523626	0.0584354736017936	0.115320018934471	0.0504996649316804	0.000804264010153108	0.00144745832474212	0.00151837536716913
19	0.405785764645593	0.05	0.824765961358332	0.289659067998977	1.35987285471769	0.0617337596919312	0.443584123211391	0.173584513351638	0.713583733071144	0.5	0.42	0.56	0.191624282322844	0.489683599181451	0.787742916040057	0.335776386417314	0.858055082726697	1.38033377903608	0.348392316740899	0.890029832902656	1.43107465439816	0.824765961358332	0.503846217086075	-0.0369957050657639	-0.395282033145292	-0.414907302496605	-0.358904513439457	-0.419312467650204	0.0222993365121568	0.0790300728940398	0.0146048325523626	0.0584354736017936	0.115320018934471	0.0504996649316804	0.000804264010153108	0.00144745832474212	0.00151837536716913
19	0.405785764645593	0.05	0.825702459885869	0.257439157780328	1.39396576199141	0.0513413398923642	0.432049878975191	0.142088111805904	0.722011646144479	0.49	0.42	0.57	0.157835340629841	0.479932761090414	0.802030181550986	0.277698662264493	0.844403320573659	1.41110797888282	0.287846621726399	0.874853410157806	1.46267626753294	0.825702459885869	0.50535099180325	-0.0195466545412417	-0.374092099993132	-0.414907302496605	-0.358904513439457	-0.419312467650204	0.0222993365121568	0.0790300728940398	0.0146048325523626	0.0584354736017936	0.115320018934471	0.0504996649316804	0.000804264010153108	0.00144745832474212	0.00151837536716913
19	0.405785764645593	0.05	0.829449846444416	0.26659713812466	1.39230255476417	0.0398593751499722	0.379936595937093	0.088798680193375	0.671074511680811	0.49	0.43	0.58	0.0985653681974101	0.421724629112271	0.744883890027131	0.173331824373876	0.741622546379804	1.30991326838573	0.179632234055983	0.768719323975698	1.35676250429442	0.829449846444416	0.512098615108839	0.0379722445470537	-0.309858302937911	-0.414907302496605	-0.358904513439457	-0.419312467650204	0.0222993365121568	0.0790300728940398	0.0146048325523626	0.0584354736017936	0.115320018934471	0.0504996649316804	0.000804264010153108	0.00144745832474212	0.00151837536716913
19	0.405785764645593	0.05	0.831549970029253	0.284531035327808	1.3785689047307	0.0486551999879951	0.410669232781295	0.127150361163624	0.694188104398966	0.53	0.42	0.61	0.135477133315619	0.437562975747578	0.739648818179537	0.232080631718098	0.749572192315065	1.26706375291203	0.240127639111881	0.775383250879963	1.31041082296015	0.831549970029253	0.527270094850863	0.0337332187617452	-0.302854307946528	-0.414907302496605	-0.358904513439457	-0.419312467650204	0.0222993365121568	0.0790300728940398	0.0146048325523626	0.0584354736017936	0.115320018934471	0.0504996649316804	0.000804264010153108	0.00144745832474212	0.00151837536716913
19	0.405785764645593	0.05	0.838344919595485	0.286158653114194	1.39053118607678	0.0529921677702361	0.428803053095093	0.145784912739931	0.711821193450254	0.5	0.43	0.59	0.16035323376781	0.471653444248858	0.782953654729907	0.280319755134252	0.82451581981509	1.36871188449593	0.290381847920015	0.854465190770049	1.41898827194445	0.838344919595485	0.508667379371703	-0.0497884434583306	-0.400522377829644	-0.414907302496605	-0.358904513439457	-0.419312467650204	0.0222993365121568	0.0790300728940398	0.0146048325523626	0.0584354736017936	0.115320018934471	0.0504996649316804	0.000804264010153108	0.00144745832474212	0.00151837536716913
19	0.405785764645593	0.05	0.843751489791307	0.280103136287079	1.40739984329553	0.051790924253198	0.435236614094517	0.144475644914874	0.725997583274159	0.51	0.42	0.6	0.156804268299454	0.472376910658084	0.787949553016714	0.27176792637526	0.818707901700314	1.36564787702537	0.281177150803593	0.847359315535211	1.41312331294599	0.843751489791307	0.520761700626681	-0.0536316842809156	-0.393407840471603	-0.414907302496605	-0.358904513439457	-0.419312467650204	0.0222993365121568	0.0790300728940398	0.0146048325523626	0.0584354736017936	0.115320018934471	0.0504996649316804	0.000804264010153108	0.00144745832474212	0.00151837536716913
19	0.405785764645593	0.05	0.846013399763895	0.26099977248279	1.431027027045	0.0557159979644635	0.467700390077102	0.167082686616844	0.768318093537361	0.48	0.42	0.55	0.187905471915569	0.525987846449161	0.864070220982753	0.333312911351636	0.933014555926942	1.53271620050225	0.346088423807222	0.969138022087796	1.59379229258394	0.846013399763895	0.499949554557185	0.0309263145238479	-0.32846896755861	-0.414907302496605	-0.358904513439457	-0.419312467650204	0.0222993365121568	0.0790300728940398	0.0146048325523626	0.0584354736017936	0.115320018934471	0.0504996649316804	0.000804264010153108	0.00144745832474212	0.00151837536716913
19	0.405785764645593	0.05	0.854652042664767	0.3013156512662	1.40798843406333	0.0596633129500404	0.444451510397035	0.1689665745198	0.71993644627427	0.48	0.41	0.59	0.190818143845766	0.501930115375992	0.813042086906218	0.33942241138784	0.892820392628906	1.44621837386997	0.351212604969953	0.923319539964032	1.49649307651198	0.854652042664767	0.504391656416683	0.0329724876675327	-0.323021656300461	-0.414907302496605	-0.358904513439457	-0.419312467650204	0.0222993365121568	0.0790300728940398	0.0146048325523626	0.0584354736017936	0.115320018934471	0.0504996649316804	0.000804264010153108	0.00144745832474212	0.00151837536716913
19	0.405785764645593	0.05	0.866704589957457	0.287189371007354	1.44621980890756	0.0563326515680804	0.459741830864244	0.165957350460086	0.753526311268403	0.49	0.41	0.58	0.185292585855498	0.513305089714994	0.841317593574491	0.327103598370076	0.906155748932073	1.48520789949407	0.338708058500623	0.938238108069468	1.53714685415122	0.866704589957457	0.502065045197686	-0.0425078361965369	-0.401666415189366	-0.414907302496605	-0.358904513439457	-0.419312467650204	0.0222993365121568	0.0790300728940398	0.0146048325523626	0.0584354736017936	0.115320018934471	0.0504996649316804	0.000804264010153108	0.00144745832474212	0.00151837536716913
19	0.405785764645593	0.05	0.870111607402264	0.275344535557776	1.46487867924675	0.0440016367917902	0.420707036749682	0.11453931957528	0.726874753924084	0.5	0.42	0.59	0.126312973017897	0.463952088928517	0.801591204839137	0.221185691455237	0.812422992982802	1.40366029451037	0.229044454363065	0.841047521461128	1.45381117627218	0.870111607402264	0.509641106993853	-0.038908963026811	-0.388800375504111	-0.414907302496605	-0.358904513439457	-0.419312467650204	0.0222993365121568	0.0790300728940398	0.0146048325523626	0.0584354736017936	0.115320018934471	0.0504996649316804	0.000804264010153108	0.00144745832474212	0.00151837536716913
19	0.405785764645593	0.05	0.892422273995591	0.252286011250488	1.53255853674069	0.046914511529256	0.433494408414349	0.128437200768029	0.738551616060669	0.47	0.41	0.55	0.147067396031223	0.496374052520328	0.845680709009433	0.264050108077627	0.891207879869556	1.51836565166149	0.273629696986625	0.923927013423064	1.57463591104923	0.892422273995591	0.478262518099806	-0.0238564992656721	-0.404203066585238	-0.414907302496605	-0.358904513439457	-0.419312467650204	0.0222993365121568	0.0790300728940398	0.0146048325523626	0.0584354736017936	0.115320018934471	0.0504996649316804	0.000804264010153108	0.00144745832474212	0.00151837536716913
19	0.405785764645593	0.05	0.896970526750575	0.308537061691763	1.48540399180939	0.0571728991547413	0.462492714524445	0.169260771226594	0.755724657822296	0.49	0.43	0.58	0.18745199952211	0.51219891929923	0.836945839076351	0.329154424607271	0.899390462604899	1.46962650060253	0.341285136522947	0.93248964531532	1.5230220946565	0.896970526750575	0.504997874887426	0.0400464160152622	-0.314249341631986	-0.414907302496605	-0.358904513439457	-0.419312467650204	0.0222993365121568	0.0790300728940398	0.0146048325523626	0.0584354736017936	0.115320018934471	0.0504996649316804	0.000804264010153108	0.00144745832474212	0.00151837536716913
19	0.405785764645593	0.05	0.901036004561149	0.31620166457972	1.48587034454258	0.0624007671634996	0.496138038305369	0.195875159692728	0.796400916918009	0.49	0.41	0.56	0.218039893062035	0.552279753011105	0.886519612960174	0.384152269164371	0.973030748425436	1.5619092276865	0.398238598944473	1.00880898752323	1.61846838403767	0.901036004561149	0.497857839348499	-0.0256236466668205	-0.387433405257647	-0.414907302496605	-0.358904513439457	-0.419312467650204	0.0222993365121568	0.0790300728940398	0.0146048325523626	0.0584354736017936	0.115320018934471	0.0504996649316804	0.000804264010153108	0.00144745832474212	0.00151837536716913
19	0.405785764645593	0.05	0.910575170631858	0.262120009985687	1.55903033127803	0.0472644703393768	0.485190239338488	0.145082668099977	0.825297810576999	0.51	0.44	0.59	0.156885048056001	0.52466014729249	0.892435246528979	0.271271064643551	0.907193633145155	1.54311620164676	0.281254060947328	0.940802219036596	1.60059143043067	0.910575170631858	0.52175907012799	-0.00805986749007071	-0.344180070268183	-0.414907302496605	-0.358904513439457	-0.419312467650204	0.0222993365121568	0.0790300728940398	0.0146048325523626	0.0584354736017936	0.115320018934471	0.0504996649316804	0.000804264010153108	0.00144745832474212	0.00151837536716913
19	0.405785764645593	0.05	0.912316194938145	0.302531805946952	1.52210058392934	0.0532967504351283	0.480506330783461	0.164321417178559	0.796691244388362	0.5	0.44	0.59	0.179672086936303	0.525394539070678	0.871116991205054	0.312888203403468	0.914943195745797	1.51699818808813	0.324261881573015	0.948325709973305	1.57331363453189	0.912316194938145	0.520000013774832	-0.0545003470297079	-0.392712388079195	-0.414907302496605	-0.358904513439457	-0.419312467650204	0.0222993365121568	0.0790300728940398	0.0146048325523626	0.0584354736017936	0.115320018934471	0.0504996649316804	0.000804264010153108	0.00144745832474212	0.00151837536716913
19	0.405785764645593	0.05	0.957265508912175	0.305911697871935	1.60861931995242	0.0444638183440099	0.459190625156709	0.126838343152091	0.791542907161326	0.48	0.42	0.55	0.143215968160941	0.518482253220459	0.893748538279977	0.254718297888278	0.92215217843015	1.58958605897202	0.264354657704945	0.957337168061786	1.64794418372041	0.957265508912175	0.496283085851885	0.0506206589767023	-0.312679682937813	-0.414907302496605	-0.358904513439457	-0.419312467650204	0.0222993365121568	0.0790300728940398	0.0146048325523626	0.0584354736017936	0.115320018934471	0.0504996649316804	0.000804264010153108	0.00144745832474212	0.00151837536716913
19	0.405785764645593	0.06	0.648846957613935	0.234685387253741	1.06300852797413	0.0642258054585497	0.367584682908457	0.148519367921352	0.586649997895562	0.51	0.41	0.6	0.161678041440259	0.40015233317953	0.638626624918801	0.280754318423812	0.694865515234665	1.10897671204552	0.290347895925343	0.718164702760921	1.14658504417658	0.648846957613935	0.523706995837435	0.00163934262826584	-0.338054347405546	-0.414907302496605	-0.358904513439457	-0.419312467650204	0.0222993365121568	0.0790300728940398	0.0146048325523626	0.0584354736017936	0.115320018934471	0.0504996649316804	0.000804264010153108	0.00144745832474212	0.00151837536716913
19	0.405785764645593	0.06	0.670889963005887	0.243842011908521	1.09793791410325	0.0571433105561835	0.35805490287398	0.130976813645317	0.585132992102644	0.48	0.42	0.6	0.146650638538709	0.400902867285948	0.655155096033187	0.259371991009568	0.709052315936245	1.15873264086292	0.268596467510257	0.733628745536779	1.19921040961963	0.670889963005887	0.515821833250956	-0.0149954966353637	-0.361672941961725	-0.414907302496605	-0.358904513439457	-0.419312467650204	0.0222993365121568	0.0790300728940398	0.0146048325523626	0.0584354736017936	0.115320018934471	0.0504996649316804	0.000804264010153108	0.00144745832474212	0.00151837536716913
19	0.405785764645593	0.06	0.672019233580198	0.25086515919943	1.09317330796097	0.0621604245557926	0.376392316520972	0.148130377271206	0.604654255770739	0.49	0.44	0.61	0.164305223269439	0.417491838893068	0.670678454516698	0.28880305323391	0.733834965032331	1.17886687683075	0.298953263520213	0.760210427150645	1.22003354620197	0.672019233580198	0.523512425408373	0.0416724400976537	-0.297397092622947	-0.414907302496605	-0.358904513439457	-0.419312467650204	0.0222993365121568	0.0790300728940398	0.0146048325523626	0.0584354736017936	0.115320018934471	0.0504996649316804	0.000804264010153108	0.00144745832474212	0.00151837536716913
19	0.405785764645593	0.06	0.679191167642925	0.254835902799099	1.10354643248675	0.0735620593870382	0.412071880415666	0.183754134689202	0.640389626142129	0.5	0.43	0.58	0.202904990393989	0.455018011316002	0.707131032238015	0.355605077517541	0.797450643632358	1.23929620974718	0.368585794216892	0.826242341435726	1.28440516930208	0.679191167642925	0.52003469543168	0.00987641790530982	-0.334568852027799	-0.414907302496605	-0.358904513439457	-0.419312467650204	0.0222993365121568	0.0790300728940398	0.0146048325523626	0.0584354736017936	0.115320018934471	0.0504996649316804	0.000804264010153108	0.00144745832474212	0.00151837536716913
19	0.405785764645593	0.06	0.680175251312727	0.260968106426635	1.09938239619882	0.0673832311203078	0.400259646718237	0.167770350311127	0.632748943125347	0.49	0.42	0.59	0.186777145855409	0.44560528291493	0.704433419974451	0.329098069768134	0.785148727988979	1.24119938620982	0.340686634909525	0.813073574901091	1.28447337563005	0.680175251312727	0.523916470398333	-0.0789216392117901	-0.421667836125611	-0.414907302496605	-0.358904513439457	-0.419312467650204	0.0222993365121568	0.0790300728940398	0.0146048325523626	0.0584354736017936	0.115320018934471	0.0504996649316804	0.000804264010153108	0.00144745832474212	0.00151837536716913
19	0.405785764645593	0.06	0.68024335181994	0.263187351978298	1.09729935166158	0.0685193970840904	0.395224133333535	0.167709644711996	0.622738621955074	0.52	0.42	0.61	0.180735920422716	0.425921822409044	0.671107724395372	0.311836400779211	0.734872889698494	1.15790937861778	0.322507683951092	0.760135561029234	1.19736200639782	0.68024335181994	0.528870138992873	0.00983635659053621	-0.326269456995296	-0.414907302496605	-0.358904513439457	-0.419312467650204	0.0222993365121568	0.0790300728940398	0.0146048325523626	0.0584354736017936	0.115320018934471	0.0504996649316804	0.000804264010153108	0.00144745832474212	0.00151837536716913
19	0.405785764645593	0.06	0.681892383173413	0.255214167891605	1.10857059845522	0.0549680951855447	0.34786342700578	0.122666674044557	0.573060179967003	0.51	0.43	0.6	0.132541670028139	0.375867365086546	0.619193060144952	0.229064617112002	0.649591287405445	1.07011795769889	0.237291771678524	0.67306766384301	1.10868242546874	0.681892383173413	0.524924726704701	-0.0337612544357465	-0.370493269335912	-0.414907302496605	-0.358904513439457	-0.419312467650204	0.0222993365121568	0.0790300728940398	0.0146048325523626	0.0584354736017936	0.115320018934471	0.0504996649316804	0.000804264010153108	0.00144745832474212	0.00151837536716913
19	0.405785764645593	0.06	0.684797924619228	0.258840176749537	1.11075567248892	0.0578602501030176	0.363669762981132	0.134551258686374	0.59278826727589	0.52	0.43	0.62	0.145066268087727	0.392090091516653	0.639113914945578	0.250363285831534	0.67669048737596	1.10301768892039	0.259046487662857	0.700072916922718	1.14080496767598	0.684797924619228	0.532678496107256	0.0413235162442913	-0.289042831665088	-0.414907302496605	-0.358904513439457	-0.419312467650204	0.0222993365121568	0.0790300728940398	0.0146048325523626	0.0584354736017936	0.115320018934471	0.0504996649316804	0.000804264010153108	0.00144745832474212	0.00151837536716913
19	0.405785764645593	0.06	0.68672281379182	0.247929421994913	1.12551620558873	0.0536109317611618	0.360519044520132	0.124024104677682	0.597013984362582	0.51	0.44	0.61	0.13401397823627	0.389558074308566	0.645102170380862	0.231615281572241	0.673270089114474	1.11492489665671	0.240052684020179	0.697467126437482	1.15520620062432	0.68672281379182	0.529893871476229	-0.00566157814909776	-0.338041342977355	-0.414907302496605	-0.358904513439457	-0.419312467650204	0.0222993365121568	0.0790300728940398	0.0146048325523626	0.0584354736017936	0.115320018934471	0.0504996649316804	0.000804264010153108	0.00144745832474212	0.00151837536716913
19	0.405785764645593	0.06	0.687700301847503	0.251094829564079	1.12430577413093	0.0638577238637634	0.381559519426356	0.153466514555167	0.609652524297545	0.49	0.42	0.59	0.170287257234067	0.423380463308211	0.676473669382354	0.299390650942813	0.744366634152098	1.18934261736138	0.310298992220545	0.77070455448303	1.23222103823837	0.687700301847503	0.509439232159046	-0.0333905852669886	-0.386992514176301	-0.414907302496605	-0.358904513439457	-0.419312467650204	0.0222993365121568	0.0790300728940398	0.0146048325523626	0.0584354736017936	0.115320018934471	0.0504996649316804	0.000804264010153108	0.00144745832474212	0.00151837536716913
19	0.405785764645593	0.06	0.691573113571875	0.263430333501887	1.11971589364186	0.07008723741021	0.406723195780565	0.175417655095215	0.638028736465915	0.49	0.42	0.59	0.195798722535878	0.45397871791365	0.712158713291421	0.34558480937596	0.801272585740099	1.25696036210424	0.3578743393041	0.829487514198404	1.30217634504973	0.691573113571875	0.514645843477516	0.00874745741653002	-0.33870295282431	-0.414907302496605	-0.358904513439457	-0.419312467650204	0.0222993365121568	0.0790300728940398	0.0146048325523626	0.0584354736017936	0.115320018934471	0.0504996649316804	0.000804264010153108	0.00144745832474212	0.00151837536716913
19	0.405785764645593	0.06	0.694707590553502	0.261761247500552	1.12765393360645	0.0595219473188618	0.372165719613721	0.141194644394874	0.603136794832568	0.49	0.41	0.59	0.157397188499826	0.41487294489295	0.672348701286074	0.277570929274742	0.731631040823913	1.18569115237308	0.28720288209531	0.756777031771092	1.2263922932055	0.694707590553502	0.515610256020918	0.017856268361411	-0.330459201980411	-0.414907302496605	-0.358904513439457	-0.419312467650204	0.0222993365121568	0.0790300728940398	0.0146048325523626	0.0584354736017936	0.115320018934471	0.0504996649316804	0.000804264010153108	0.00144745832474212	0.00151837536716913
19	0.405785764645593	0.06	0.697533124918326	0.247138953214378	1.14792729662227	0.0560064193994197	0.380005342907012	0.136425817033255	0.62358486878077	0.49	0.42	0.59	0.152402145198265	0.424506377936619	0.696610610674973	0.269136236220519	0.749661683966687	1.23018713171286	0.278594384167743	0.776276501413235	1.27414008163736	0.697533124918326	0.520522855705651	-0.0652255875033551	-0.407339801866441	-0.414907302496605	-0.358904513439457	-0.419312467650204	0.0222993365121568	0.0790300728940398	0.0146048325523626	0.0584354736017936	0.115320018934471	0.0504996649316804	0.000804264010153108	0.00144745832474212	0.00151837536716913
19	0.405785764645593	0.06	0.698236426222887	0.255260426522149	1.14121242592362	0.0529540943666186	0.369016208611877	0.125366078911761	0.612666338311992	0.5	0.43	0.59	0.137141751614863	0.403678009734424	0.670214267853984	0.238896206923615	0.703193186673403	1.16749016642319	0.247504921740071	0.728629289557805	1.20921170725138	0.698236426222887	0.524143363359689	0.0558611658728935	-0.283835497908134	-0.414907302496605	-0.358904513439457	-0.419312467650204	0.0222993365121568	0.0790300728940398	0.0146048325523626	0.0584354736017936	0.115320018934471	0.0504996649316804	0.000804264010153108	0.00144745832474212	0.00151837536716913
19	0.405785764645593	0.06	0.699504093264329	0.26287924051781	1.13612894601085	0.0562500538350717	0.352846866905507	0.127195106630157	0.578498627180858	0.5	0.41	0.6	0.140497631876517	0.389748871074249	0.639000110271981	0.246284701860964	0.683208558259069	1.12013241465717	0.254634024492663	0.705948417232626	1.15808875808575	0.699504093264329	0.512128894954087	0.00930649212209484	-0.343027099449418	-0.414907302496605	-0.358904513439457	-0.419312467650204	0.0222993365121568	0.0790300728940398	0.0146048325523626	0.0584354736017936	0.115320018934471	0.0504996649316804	0.000804264010153108	0.00144745832474212	0.00151837536716913
19	0.405785764645593	0.06	0.700743826545859	0.255898311466808	1.14558934162491	0.0532881582819817	0.374050743922187	0.127895249687785	0.62020623815659	0.5	0.44	0.6	0.14011631996046	0.409793278833993	0.679470237707524	0.244311710960866	0.714529878606918	1.18474804625297	0.253155726853253	0.740256638026245	1.22738106458979	0.700743826545859	0.528889267262794	0.0356894423144123	-0.29695888335941	-0.414907302496605	-0.358904513439457	-0.419312467650204	0.0222993365121568	0.0790300728940398	0.0146048325523626	0.0584354736017936	0.115320018934471	0.0504996649316804	0.000804264010153108	0.00144745832474212	0.00151837536716913
19	0.405785764645593	0.06	0.704336763478207	0.279998817909257	1.12867470904716	0.0535086358300183	0.38428838624473	0.131946636836168	0.636630135653293	0.5	0.43	0.61	0.144259221346496	0.420148210681567	0.696037200016638	0.251203464380506	0.731618298583334	1.21203313278616	0.259949766181692	0.75771371216299	1.25493349297105	0.704336763478207	0.538054045273025	-0.0336849712305285	-0.360719667754143	-0.414907302496605	-0.358904513439457	-0.419312467650204	0.0222993365121568	0.0790300728940398	0.0146048325523626	0.0584354736017936	0.115320018934471	0.0504996649316804	0.000804264010153108	0.00144745832474212	0.00151837536716913
19	0.405785764645593	0.06	0.704356597543056	0.267916519378508	1.1407966757076	0.0611234908425784	0.383011469287978	0.148643961153993	0.617378977421964	0.5	0.42	0.58	0.162793136793713	0.419469704852413	0.676146272911113	0.283790405897097	0.73124383586544	1.17869726583378	0.294036189569274	0.757753554450778	1.22155680568275	0.704356597543056	0.517079759469969	0.0440689895714919	-0.300741689744776	-0.414907302496605	-0.358904513439457	-0.419312467650204	0.0222993365121568	0.0790300728940398	0.0146048325523626	0.0584354736017936	0.115320018934471	0.0504996649316804	0.000804264010153108	0.00144745832474212	0.00151837536716913
19	0.405785764645593	0.06	0.707831921927185	0.270194281599856	1.14546956225451	0.061542838590568	0.369450639165491	0.144202947865078	0.594698330465903	0.5	0.42	0.61	0.157935696165711	0.40463419617512	0.65133269618453	0.275329731525486	0.705399902008437	1.13547007249139	0.284690836895987	0.729669556905717	1.17463798120389	0.707831921927185	0.51583938853517	-0.0178106942787452	-0.365528824222355	-0.414907302496605	-0.358904513439457	-0.419312467650204	0.0222993365121568	0.0790300728940398	0.0146048325523626	0.0584354736017936	0.115320018934471	0.0504996649316804	0.000804264010153108	0.00144745832474212	0.00151837536716913
19	0.405785764645593	0.06	0.709540291197893	0.2582806054309	1.16079997696489	0.0631812025761172	0.392337589051592	0.156464043766864	0.628211134336319	0.49	0.4	0.59	0.174282024490285	0.437016631152861	0.699751237815437	0.307188699604956	0.770283516169905	1.23337833273485	0.317593244587175	0.795827019814351	1.27481629656254	0.709540291197893	0.511707182575086	0.00997309222620343	-0.342756070281926	-0.414907302496605	-0.358904513439457	-0.419312467650204	0.0222993365121568	0.0790300728940398	0.0146048325523626	0.0584354736017936	0.115320018934471	0.0504996649316804	0.000804264010153108	0.00144745832474212	0.00151837536716913
19	0.405785764645593	0.06	0.712525732151039	0.265537792979924	1.15951367132215	0.0580156520562558	0.367254662268153	0.136206757896511	0.598302566639796	0.52	0.45	0.6	0.145529701946369	0.392392142384793	0.639254582823218	0.249734952877476	0.673361051918264	1.09698715095905	0.259156450236376	0.698176050229534	1.13804361869045	0.712525732151039	0.532493639830778	-0.00396064872864949	-0.336536575496474	-0.414907302496605	-0.358904513439457	-0.419312467650204	0.0222993365121568	0.0790300728940398	0.0146048325523626	0.0584354736017936	0.115320018934471	0.0504996649316804	0.000804264010153108	0.00144745832474212	0.00151837536716913
19	0.405785764645593	0.06	0.715019357265097	0.259667611074335	1.17037110345586	0.0463162633678767	0.345196299687663	0.100635399600651	0.589757199774676	0.51	0.42	0.6	0.109693737562768	0.376267918206114	0.64284209884946	0.190641984773687	0.653933983172292	1.1172259815709	0.197013970764419	0.676301027451888	1.15539680569332	0.715019357265097	0.522879157848539	-0.0210018727185418	-0.36341986842245	-0.414907302496605	-0.358904513439457	-0.419312467650204	0.0222993365121568	0.0790300728940398	0.0146048325523626	0.0584354736017936	0.115320018934471	0.0504996649316804	0.000804264010153108	0.00144745832474212	0.00151837536716913
19	0.405785764645593	0.06	0.718355855754038	0.266751133658664	1.16996057784941	0.0605099703936092	0.386729893330056	0.148812703019955	0.624647083640156	0.51	0.42	0.6	0.161841260848468	0.420588110249812	0.679334959651156	0.28086418010312	0.729901226220908	1.1789382723387	0.290620663401818	0.755320892993717	1.21996460920012	0.718355855754038	0.526080029568876	-0.0234192968906054	-0.361374374441823	-0.414907302496605	-0.358904513439457	-0.419312467650204	0.0222993365121568	0.0790300728940398	0.0146048325523626	0.0584354736017936	0.115320018934471	0.0504996649316804	0.000804264010153108	0.00144745832474212	0.00151837536716913
19	0.405785764645593	0.06	0.718586084615669	0.261029557690088	1.17614261154125	0.0628840643284725	0.397471458458711	0.157909546893417	0.637033370024006	0.48	0.42	0.58	0.177138194426729	0.445871563009786	0.714604931592843	0.313683101115002	0.789566445771554	1.26544979042811	0.325002703139191	0.818011360756498	1.31132293778631	0.718586084615669	0.505673247199632	-0.0158742816235875	-0.372281804993576	-0.414907302496605	-0.358904513439457	-0.419312467650204	0.0222993365121568	0.0790300728940398	0.0146048325523626	0.0584354736017936	0.115320018934471	0.0504996649316804	0.000804264010153108	0.00144745832474212	0.00151837536716913
19	0.405785764645593	0.06	0.719851726512351	0.257378959211196	1.18232449381351	0.0546600867851322	0.376855025404502	0.1321636785634	0.621546372245605	0.5	0.42	0.61	0.144746250449741	0.412733305272494	0.680720360095248	0.252332424813648	0.719507382036966	1.18668233926028	0.260782023046099	0.74435366973944	1.22722571120584	0.719851726512351	0.516266022477366	-0.0146731122717717	-0.362004610793615	-0.414907302496605	-0.358904513439457	-0.419312467650204	0.0222993365121568	0.0790300728940398	0.0146048325523626	0.0584354736017936	0.115320018934471	0.0504996649316804	0.000804264010153108	0.00144745832474212	0.00151837536716913
19	0.405785764645593	0.06	0.722979718020983	0.291349862691965	1.15460957335	0.0712884197148145	0.404754151862852	0.176663382290073	0.632844921435631	0.51	0.42	0.6	0.191878040068399	0.439612512577574	0.687346985086748	0.332711080371772	0.762275630668806	1.19184018096584	0.344590868159661	0.789113145183741	1.23515881919948	0.722979718020983	0.52128749227963	-0.0624337352871537	-0.404529498451615	-0.414907302496605	-0.358904513439457	-0.419312467650204	0.0222993365121568	0.0790300728940398	0.0146048325523626	0.0584354736017936	0.115320018934471	0.0504996649316804	0.000804264010153108	0.00144745832474212	0.00151837536716913
19	0.405785764645593	0.06	0.723445725308924	0.27181771108637	1.17507373953148	0.0596468114299094	0.385193491156981	0.146403408365608	0.623983573948355	0.51	0.42	0.62	0.158415262815902	0.416797182646348	0.675179102476793	0.274029325335043	0.720982617027606	1.16793590872017	0.283300219786324	0.74590750285806	1.20792603070611	0.723445725308924	0.526224019261441	-0.000120854188132743	-0.337688914688857	-0.414907302496605	-0.358904513439457	-0.419312467650204	0.0222993365121568	0.0790300728940398	0.0146048325523626	0.0584354736017936	0.115320018934471	0.0504996649316804	0.000804264010153108	0.00144745832474212	0.00151837536716913
19	0.405785764645593	0.06	0.724018179670992	0.255497997554455	1.19253836178753	0.0497371581692805	0.366471886870471	0.116375443424362	0.61656833031658	0.5	0.43	0.59	0.127504655324173	0.401518312166853	0.675531969009533	0.222331618261485	0.700132994193131	1.17793437012478	0.230299923443772	0.725901199296917	1.22019046975091	0.724018179670992	0.521061518543825	0.00151705978249986	-0.341928856731088	-0.414907302496605	-0.358904513439457	-0.419312467650204	0.0222993365121568	0.0790300728940398	0.0146048325523626	0.0584354736017936	0.115320018934471	0.0504996649316804	0.000804264010153108	0.00144745832474212	0.00151837536716913
19	0.405785764645593	0.06	0.724988992505847	0.26643842973215	1.18353955527954	0.0752740258387813	0.432904036685654	0.196006222616715	0.669801850754593	0.5	0.42	0.59	0.214343167946252	0.473403453222872	0.732463738499491	0.373295368223051	0.824469088901444	1.27564280957984	0.386323376360374	0.853192601847981	1.32023052897767	0.724988992505847	0.51905889219292	-0.0228411185528337	-0.367274623284304	-0.414907302496605	-0.358904513439457	-0.419312467650204	0.0222993365121568	0.0790300728940398	0.0146048325523626	0.0584354736017936	0.115320018934471	0.0504996649316804	0.000804264010153108	0.00144745832474212	0.00151837536716913
19	0.405785764645593	0.06	0.726756565783426	0.272001949910243	1.18151118165661	0.0551371239424894	0.375882123468093	0.132941874790946	0.618822372145239	0.5	0.43	0.6	0.146555192703468	0.41437265064361	0.682190108583751	0.256572510095982	0.725437489655326	1.19430246921467	0.265712659207186	0.751293207949692	1.23707715818404	0.726756565783426	0.517773154845454	-0.0355364067629186	-0.378752572854918	-0.414907302496605	-0.358904513439457	-0.419312467650204	0.0222993365121568	0.0790300728940398	0.0146048325523626	0.0584354736017936	0.115320018934471	0.0504996649316804	0.000804264010153108	0.00144745832474212	0.00151837536716913
19	0.405785764645593	0.06	0.728760531445477	0.295474725451566	1.16204633743939	0.0678022991596521	0.418998422404676	0.176432575447044	0.661564269362308	0.49	0.42	0.56	0.197327270044198	0.468619894236917	0.739912518429635	0.348744832670515	0.82821176497867	1.30767869728683	0.361772769574759	0.860495385611262	1.35573433276061	0.728760531445477	0.516137762277217	0.00801536673621226	-0.33944034939938	-0.414907302496605	-0.358904513439457	-0.419312467650204	0.0222993365121568	0.0790300728940398	0.0146048325523626	0.0584354736017936	0.115320018934471	0.0504996649316804	0.000804264010153108	0.00144745832474212	0.00151837536716913
19	0.405785764645593	0.06	0.730663232297037	0.297665121761653	1.16366134283242	0.0687563117393448	0.414541016041972	0.176348367131051	0.652733664952893	0.5	0.43	0.59	0.193023705667693	0.453739631216483	0.714455556765273	0.336365284596281	0.790691794351397	1.24501830410651	0.348349856169079	0.818761292787963	1.28949125220106	0.730663232297037	0.528425103475494	0.0364870892320156	-0.298794826037351	-0.414907302496605	-0.358904513439457	-0.419312467650204	0.0222993365121568	0.0790300728940398	0.0146048325523626	0.0584354736017936	0.115320018934471	0.0504996649316804	0.000804264010153108	0.00144745832474212	0.00151837536716913
19	0.405785764645593	0.06	0.73211616548065	0.277054725372694	1.1871776055886	0.0663681608235538	0.399772223213921	0.165669744309555	0.633874702118287	0.5	0.44	0.59	0.182888483550591	0.44132219780957	0.699755912068549	0.320470685014061	0.773317293129726	1.22616390124539	0.332329582039675	0.802010396195897	1.2716975043295	0.73211616548065	0.513882070479512	-0.0428358758124495	-0.391666280147538	-0.414907302496605	-0.358904513439457	-0.419312467650204	0.0222993365121568	0.0790300728940398	0.0146048325523626	0.0584354736017936	0.115320018934471	0.0504996649316804	0.000804264010153108	0.00144745832474212	0.00151837536716913
19	0.405785764645593	0.06	0.733052209942219	0.268282991991159	1.19782142789328	0.0577476334300923	0.382846643864053	0.141396855652112	0.624296432075994	0.52	0.42	0.6	0.152031274730496	0.411640435881749	0.671249597033003	0.261930804653312	0.709204805323643	1.15647880599397	0.271010916913071	0.733929440396464	1.19596236629962	0.733052209942219	0.523405989652028	0.00946439433847661	-0.331393349113088	-0.414907302496605	-0.358904513439457	-0.419312467650204	0.0222993365121568	0.0790300728940398	0.0146048325523626	0.0584354736017936	0.115320018934471	0.0504996649316804	0.000804264010153108	0.00144745832474212	0.00151837536716913
19	0.405785764645593	0.06	0.733897735092565	0.288869822121111	1.17892564806402	0.0645387555955366	0.390717687512834	0.158470138416583	0.622965236609085	0.5	0.42	0.58	0.173487194912259	0.427743146352379	0.6819990977925	0.302357027620303	0.745479494215528	1.18860196081075	0.313359469560835	0.772811895596897	1.23048693833163	0.733897735092565	0.513704941346088	-0.0163332499489478	-0.366457101198483	-0.414907302496605	-0.358904513439457	-0.419312467650204	0.0222993365121568	0.0790300728940398	0.0146048325523626	0.0584354736017936	0.115320018934471	0.0504996649316804	0.000804264010153108	0.00144745832474212	0.00151837536716913
19	0.405785764645593	0.06	0.736033074424723	0.264405210455974	1.20766093839347	0.0603100128026647	0.401088852108721	0.153902981631923	0.648274722585518	0.52	0.43	0.61	0.164622404071651	0.429024898545438	0.693427393019226	0.282698608961126	0.736745054310439	1.19079149965975	0.292629639643982	0.763100106423101	1.23333859251603	0.736033074424723	0.524001055245771	-0.0328428889533385	-0.369483046134113	-0.414907302496605	-0.358904513439457	-0.419312467650204	0.0222993365121568	0.0790300728940398	0.0146048325523626	0.0584354736017936	0.115320018934471	0.0504996649316804	0.000804264010153108	0.00144745832474212	0.00151837536716913
19	0.405785764645593	0.06	0.736293918262075	0.281617478416079	1.19097035810807	0.0519689125775157	0.364524617599197	0.121443178281439	0.607606056916955	0.5	0.43	0.59	0.133022077859287	0.399279916336957	0.665537754814626	0.231913075203081	0.696111763962105	1.16031045272113	0.240435375132435	0.721211732440543	1.20247801589503	0.736293918262075	0.515104242386234	-0.00638006960513923	-0.351771821294737	-0.414907302496605	-0.358904513439457	-0.419312467650204	0.0222993365121568	0.0790300728940398	0.0146048325523626	0.0584354736017936	0.115320018934471	0.0504996649316804	0.000804264010153108	0.00144745832474212	0.00151837536716913
19	0.405785764645593	0.06	0.737163073994942	0.277287951132288	1.19703819685759	0.0729053021064945	0.42858320950881	0.189965261854457	0.667201157163162	0.5	0.42	0.58	0.207655645528973	0.468494724586105	0.729333803643236	0.361557194436918	0.815714101094423	1.26987100775193	0.37449251254878	0.845079003353641	1.31621689685834	0.737163073994942	0.514498669254635	0.0504683513119048	-0.298962950096824	-0.414907302496605	-0.358904513439457	-0.419312467650204	0.0222993365121568	0.0790300728940398	0.0146048325523626	0.0584354736017936	0.115320018934471	0.0504996649316804	0.000804264010153108	0.00144745832474212	0.00151837536716913
19	0.405785764645593	0.06	0.737545327603741	0.266230627048272	1.20886002815921	0.0683261306356389	0.426382442252021	0.180558987200322	0.672205897303721	0.51	0.43	0.61	0.195179177300306	0.460907405299714	0.726635633299122	0.337410761378275	0.796781299614678	1.25615183785108	0.349552845500358	0.824667281911707	1.30147159472523	0.737545327603741	0.524409050236969	-0.00708460303069116	-0.343882362032505	-0.414907302496605	-0.358904513439457	-0.419312467650204	0.0222993365121568	0.0790300728940398	0.0146048325523626	0.0584354736017936	0.115320018934471	0.0504996649316804	0.000804264010153108	0.00144745832474212	0.00151837536716913
19	0.405785764645593	0.06	0.737630317121792	0.274422621166087	1.2008380130775	0.0679639043600538	0.425737902990676	0.179584987435228	0.671890818546125	0.54	0.45	0.62	0.188933428457624	0.447900032097055	0.706866635736486	0.321114348280801	0.761258227704551	1.2014021071283	0.333298307623773	0.788889880857855	1.24464008332193	0.737630317121792	0.544747973150181	0.0123760630044747	-0.305432709057872	-0.414907302496605	-0.358904513439457	-0.419312467650204	0.0222993365121568	0.0790300728940398	0.0146048325523626	0.0584354736017936	0.115320018934471	0.0504996649316804	0.000804264010153108	0.00144745832474212	0.00151837536716913
19	0.405785764645593	0.06	0.738093587431164	0.261805090344638	1.21438208451769	0.0623286849559727	0.41084091155344	0.16204658139526	0.659635241711619	0.5	0.43	0.58	0.178002937815373	0.451295476902895	0.724588015990418	0.310905587642472	0.788247020913871	1.26558845418527	0.322364200128674	0.817118031119826	1.31214606561148	0.738093587431164	0.514139491104582	-0.0581433947283479	-0.405638926022071	-0.414907302496605	-0.358904513439457	-0.419312467650204	0.0222993365121568	0.0790300728940398	0.0146048325523626	0.0584354736017936	0.115320018934471	0.0504996649316804	0.000804264010153108	0.00144745832474212	0.00151837536716913
19	0.405785764645593	0.06	0.745364040338737	0.281412915284105	1.20931516539337	0.0564406416369142	0.370853416554589	0.134110830149911	0.607596002959267	0.51	0.43	0.58	0.146165913828568	0.404189046228077	0.662212178627586	0.25401039355364	0.70240876284521	1.15080713213678	0.263557136289679	0.729007097470984	1.19410115731239	0.745364040338737	0.514626006068566	-0.0445587430830307	-0.392158503066681	-0.414907302496605	-0.358904513439457	-0.419312467650204	0.0222993365121568	0.0790300728940398	0.0146048325523626	0.0584354736017936	0.115320018934471	0.0504996649316804	0.000804264010153108	0.00144745832474212	0.00151837536716913
19	0.405785764645593	0.06	0.746302603561464	0.302407686807245	1.19019752031568	0.0663387305902661	0.404471060759171	0.167560724655836	0.641381396862506	0.5	0.42	0.58	0.184112327343108	0.444424601840683	0.704736876338259	0.321635621390977	0.776388985122548	1.23114234885412	0.333400278753163	0.804635006962471	1.27631500662789	0.746302603561464	0.518883208481696	0.0183062987618412	-0.328090960140444	-0.414907302496605	-0.358904513439457	-0.419312467650204	0.0222993365121568	0.0790300728940398	0.0146048325523626	0.0584354736017936	0.115320018934471	0.0504996649316804	0.000804264010153108	0.00144745832474212	0.00151837536716913
19	0.405785764645593	0.06	0.749972118140666	0.279027380049222	1.22091685623211	0.0555215860825444	0.377553805850852	0.1344289281481	0.620678683553603	0.48	0.41	0.6	0.151424854351269	0.425288149272062	0.699151444192855	0.268889490405033	0.755196458487504	1.24150342656997	0.27813903962664	0.780934916072421	1.28366384527664	0.749972118140666	0.507986983502836	0.0330743599463501	-0.322493250038656	-0.414907302496605	-0.358904513439457	-0.419312467650204	0.0222993365121568	0.0790300728940398	0.0146048325523626	0.0584354736017936	0.115320018934471	0.0504996649316804	0.000804264010153108	0.00144745832474212	0.00151837536716913
19	0.405785764645593	0.06	0.750202197856316	0.302102467413042	1.19830192829959	0.0843404744392668	0.445894707350531	0.21650878147556	0.675280633225502	0.49	0.41	0.59	0.241731636858328	0.497840580597773	0.753949524337218	0.426735147433021	0.878850928743101	1.33096671005318	0.441843795809564	0.90896952431395	1.37679355668787	0.750202197856316	0.507602865734548	-0.0109138148648784	-0.3661491137044	-0.414907302496605	-0.358904513439457	-0.419312467650204	0.0222993365121568	0.0790300728940398	0.0146048325523626	0.0584354736017936	0.115320018934471	0.0504996649316804	0.000804264010153108	0.00144745832474212	0.00151837536716913
19	0.405785764645593	0.06	0.75139510535893	0.277751500690625	1.22503871002724	0.0599097644999577	0.40306277017898	0.153778938417042	0.652346601940918	0.54	0.45	0.6	0.161660627948462	0.423721097313541	0.685781566678621	0.274631867071258	0.719824718915468	1.16501757075968	0.285008001545487	0.746958033463486	1.20840779089113	0.75139510535893	0.5321532275603	-0.0473151252163539	-0.376214172317243	-0.414907302496605	-0.358904513439457	-0.419312467650204	0.0222993365121568	0.0790300728940398	0.0146048325523626	0.0584354736017936	0.115320018934471	0.0504996649316804	0.000804264010153108	0.00144745832474212	0.00151837536716913
19	0.405785764645593	0.06	0.751608007838051	0.304967899892801	1.1982481157833	0.0890344599701885	0.459027307350881	0.229784407337713	0.688270207364049	0.51	0.41	0.61	0.250385303823231	0.500180552483235	0.749975801143238	0.435064741370267	0.869104214112287	1.30314368685431	0.449259526932116	0.897415224284341	1.345431719297	0.751608007838051	0.517462150730357	-0.024078934114184	-0.371049054105129	-0.414907302496605	-0.358904513439457	-0.419312467650204	0.0222993365121568	0.0790300728940398	0.0146048325523626	0.0584354736017936	0.115320018934471	0.0504996649316804	0.000804264010153108	0.00144745832474212	0.00151837536716913
19	0.405785764645593	0.06	0.755254058904167	0.286796426447897	1.22371169136044	0.0662180492990737	0.409135624906279	0.169259345342509	0.649011904470049	0.51	0.43	0.59	0.184182180905447	0.445207273659624	0.706232366413801	0.319751158387841	0.772906156152197	1.22606115391655	0.331384817042161	0.800384125992244	1.26943003206925	0.755254058904167	0.516627175088159	0.0145857561495117	-0.329417584323396	-0.414907302496605	-0.358904513439457	-0.419312467650204	0.0222993365121568	0.0790300728940398	0.0146048325523626	0.0584354736017936	0.115320018934471	0.0504996649316804	0.000804264010153108	0.00144745832474212	0.00151837536716913
19	0.405785764645593	0.06	0.755263417502347	0.267843961544236	1.24268287346046	0.0499015535951427	0.370631452267148	0.118135161014949	0.623127743519346	0.52	0.43	0.6	0.126567801045041	0.397087602950377	0.667607404855713	0.217570298526104	0.682594369196506	1.14761843986691	0.225379147339687	0.706879902089578	1.18803791469618	0.755263417502347	0.523776181544937	0.0236033666235064	-0.315123777397947	-0.414907302496605	-0.358904513439457	-0.419312467650204	0.0222993365121568	0.0790300728940398	0.0146048325523626	0.0584354736017936	0.115320018934471	0.0504996649316804	0.000804264010153108	0.00144745832474212	0.00151837536716913
19	0.405785764645593	0.06	0.755579713836774	0.287567829119732	1.22359159855381	0.0661798931394242	0.443171308717389	0.183259700050166	0.703082917384612	0.49	0.43	0.59	0.204339501643925	0.494147946009995	0.783956390376066	0.360412288240698	0.871573976241015	1.38273566424133	0.373231525554216	0.902902279755142	1.43319266336579	0.755579713836774	0.52006063454361	0.00220103808207951	-0.341167059670379	-0.414907302496605	-0.358904513439457	-0.419312467650204	0.0222993365121568	0.0790300728940398	0.0146048325523626	0.0584354736017936	0.115320018934471	0.0504996649316804	0.000804264010153108	0.00144745832474212	0.00151837536716913
19	0.405785764645593	0.06	0.755667672034245	0.294934899431647	1.21640044463684	0.0606759896148475	0.397340130317424	0.153251714315268	0.64142854631958	0.52	0.44	0.59	0.165239473086914	0.428421137494549	0.691602801902184	0.285191707908116	0.739424748962631	1.19365779001715	0.295752169886415	0.766756095100465	1.2382275219419	0.755667672034245	0.524682543735492	-0.00458997545398483	-0.341363811581576	-0.414907302496605	-0.358904513439457	-0.419312467650204	0.0222993365121568	0.0790300728940398	0.0146048325523626	0.0584354736017936	0.115320018934471	0.0504996649316804	0.000804264010153108	0.00144745832474212	0.00151837536716913
19	0.405785764645593	0.06	0.75722129170579	0.30344171958405	1.21100086382753	0.0638179991764751	0.39713729678391	0.159653114611901	0.634621478955919	0.52	0.41	0.63	0.17200609517247	0.427865349405834	0.683724603639197	0.296722261738357	0.738096949807922	1.17947163787749	0.306369996333414	0.761744751262052	1.2167008533479	0.75722129170579	0.528633552665017	-0.00727945954322898	-0.344953359052933	-0.414907302496605	-0.358904513439457	-0.419312467650204	0.0222993365121568	0.0790300728940398	0.0146048325523626	0.0584354736017936	0.115320018934471	0.0504996649316804	0.000804264010153108	0.00144745832474212	0.00151837536716913
19	0.405785764645593	0.06	0.757496923497104	0.292752073678552	1.22224177331566	0.0758228820374262	0.420837932683777	0.191446178879969	0.650229686487585	0.49	0.42	0.58	0.212617963618643	0.467377854100728	0.722137744582814	0.374031607282243	0.822198120056179	1.27036463283012	0.387318536653136	0.85150311948369	1.31551273504939	0.757496923497104	0.505107376420436	-0.0468528271904882	-0.404393600324203	-0.414907302496605	-0.358904513439457	-0.419312467650204	0.0222993365121568	0.0790300728940398	0.0146048325523626	0.0584354736017936	0.115320018934471	0.0504996649316804	0.000804264010153108	0.00144745832474212	0.00151837536716913
19	0.405785764645593	0.06	0.758862538887806	0.276948811781458	1.24077626599416	0.0605762678499485	0.410106690380756	0.157955035253183	0.662258345508329	0.5	0.43	0.58	0.174332864384001	0.452629281000898	0.730925697617796	0.305434287256828	0.793014571994651	1.28059485673247	0.31639986042137	0.822319556597833	1.32818180146228	0.758862538887806	0.513230248143972	-0.000785178219915241	-0.348637383728604	-0.414907302496605	-0.358904513439457	-0.419312467650204	0.0222993365121568	0.0790300728940398	0.0146048325523626	0.0584354736017936	0.115320018934471	0.0504996649316804	0.000804264010153108	0.00144745832474212	0.00151837536716913
19	0.405785764645593	0.06	0.760651254032312	0.287772826142619	1.233529681922	0.0705592332093029	0.43694820795128	0.189348939891687	0.684547476010873	0.5	0.44	0.58	0.209017332338259	0.482335675331494	0.75565401832473	0.366242540172265	0.845154040446896	1.32406554072153	0.380051942543577	0.876972352988241	1.37387088900817	0.760651254032312	0.513737331305351	0.0131643171563287	-0.333963516058682	-0.414907302496605	-0.358904513439457	-0.419312467650204	0.0222993365121568	0.0790300728940398	0.0146048325523626	0.0584354736017936	0.115320018934471	0.0504996649316804	0.000804264010153108	0.00144745832474212	0.00151837536716913
19	0.405785764645593	0.06	0.761199017249505	0.27043457625592	1.25196345824309	0.0534250609771824	0.368371640030348	0.126281759021367	0.610461521039329	0.47	0.4	0.56	0.143684759064143	0.419137259046798	0.694589759029454	0.256871065137867	0.749308659259079	1.24174625338029	0.265978492112561	0.776284557842466	1.2859153445962	0.761199017249505	0.492597634191559	0.0143487968304178	-0.355551390021314	-0.414907302496605	-0.358904513439457	-0.419312467650204	0.0222993365121568	0.0790300728940398	0.0146048325523626	0.0584354736017936	0.115320018934471	0.0504996649316804	0.000804264010153108	0.00144745832474212	0.00151837536716913
19	0.405785764645593	0.06	0.761211607821064	0.277733305760241	1.24468990988189	0.0647319939777249	0.409613515743194	0.166522848109541	0.652704183376848	0.51	0.41	0.59	0.181519204053014	0.446501607383939	0.711484010714864	0.315479144043047	0.776016761676576	1.23655437931011	0.326383158075737	0.803023548399604	1.27908090598507	0.761211607821064	0.508892045068989	-0.0221126467223185	-0.375152546463252	-0.414907302496605	-0.358904513439457	-0.419312467650204	0.0222993365121568	0.0790300728940398	0.0146048325523626	0.0584354736017936	0.115320018934471	0.0504996649316804	0.000804264010153108	0.00144745832474212	0.00151837536716913
19	0.405785764645593	0.06	0.763111906644859	0.290025326250103	1.23619848703962	0.0605641629533677	0.404846961973867	0.155902741432827	0.653791182514907	0.5	0.41	0.58	0.171153767335789	0.444450701119528	0.717747634903266	0.298829143298632	0.775997071647587	1.25316499999654	0.30931237000867	0.803776991857671	1.29671868480527	0.763111906644859	0.511379640955188	-0.0292334433860258	-0.381109720131205	-0.414907302496605	-0.358904513439457	-0.419312467650204	0.0222993365121568	0.0790300728940398	0.0146048325523626	0.0584354736017936	0.115320018934471	0.0504996649316804	0.000804264010153108	0.00144745832474212	0.00151837536716913
19	0.405785764645593	0.06	0.764026128521908	0.297303482937334	1.23074877410648	0.0765797011357105	0.472794217058027	0.216463594446122	0.729124839669932	0.49	0.43	0.59	0.239497831877098	0.523105006175121	0.806712180473143	0.420279925390109	0.917964606373938	1.41564928735777	0.435402072135283	0.951590628042562	1.46729725440338	0.764026128521908	0.523857694726494	-0.034014896288105	-0.374823648959027	-0.414907302496605	-0.358904513439457	-0.419312467650204	0.0222993365121568	0.0790300728940398	0.0146048325523626	0.0584354736017936	0.115320018934471	0.0504996649316804	0.000804264010153108	0.00144745832474212	0.00151837536716913
19	0.405785764645593	0.06	0.764076149115765	0.275072035118544	1.25308026311299	0.0623276281247336	0.41748761560227	0.164665932357239	0.6703092988473	0.53	0.43	0.61	0.175078611930985	0.443887519365256	0.712696426799527	0.299524062505435	0.759401686073178	1.21927930964092	0.309881825419166	0.785262207500947	1.26125720253903	0.764076149115765	0.529043741398825	0.0116685943741959	-0.322242189686954	-0.414907302496605	-0.358904513439457	-0.419312467650204	0.0222993365121568	0.0790300728940398	0.0146048325523626	0.0584354736017936	0.115320018934471	0.0504996649316804	0.000804264010153108	0.00144745832474212	0.00151837536716913
19	0.405785764645593	0.06	0.76443305384947	0.286296355917565	1.24256975178137	0.0605112007216853	0.40981198622981	0.157697363222808	0.661926609236812	0.5	0.42	0.59	0.172677345783208	0.448740832478759	0.72480431917431	0.300986281890648	0.782180395973113	1.26337451005558	0.31165248480926	0.809671498565695	1.30893034172763	0.76443305384947	0.51678253506225	0.0172063823609553	-0.329951406000973	-0.414907302496605	-0.358904513439457	-0.419312467650204	0.0222993365121568	0.0790300728940398	0.0146048325523626	0.0584354736017936	0.115320018934471	0.0504996649316804	0.000804264010153108	0.00144745832474212	0.00151837536716913
19	0.405785764645593	0.06	0.76460250938179	0.279634641323078	1.2495703774405	0.0544107989350922	0.373456428839061	0.130384894738553	0.616527962939569	0.51	0.43	0.6	0.141822777798384	0.406217516460204	0.670612255122025	0.246148717977443	0.705034286091942	1.16391985420644	0.254968238365583	0.730516222567278	1.20599500510626	0.76460250938179	0.516794639900733	-0.0189292907812016	-0.364335429647159	-0.414907302496605	-0.358904513439457	-0.419312467650204	0.0222993365121568	0.0790300728940398	0.0146048325523626	0.0584354736017936	0.115320018934471	0.0504996649316804	0.000804264010153108	0.00144745832474212	0.00151837536716913
19	0.405785764645593	0.06	0.765998653320693	0.302241881063369	1.22975542557802	0.0751486930182256	0.448824818474109	0.202993298226774	0.694656338721445	0.51	0.44	0.62	0.21935251916434	0.484995590769649	0.750638662374958	0.379114590138903	0.838234752508379	1.29735491487786	0.392797687906996	0.867989976134336	1.34414492299427	0.765998653320693	0.53118943376699	0.0233349330866795	-0.309227854739695	-0.414907302496605	-0.358904513439457	-0.419312467650204	0.0222993365121568	0.0790300728940398	0.0146048325523626	0.0584354736017936	0.115320018934471	0.0504996649316804	0.000804264010153108	0.00144745832474212	0.00151837536716913
19	0.405785764645593	0.06	0.766335829636392	0.309750121834989	1.2229215374378	0.0603696767122606	0.392559186967807	0.150757295476281	0.634361078459333	0.51	0.42	0.61	0.163548239020866	0.4258657170601	0.688183195099333	0.283374768941263	0.737883818831667	1.19239286872207	0.293237530739207	0.763305319799871	1.2333700572807	0.766335829636392	0.522985755512954	-0.0700348945636151	-0.409529345471129	-0.414907302496605	-0.358904513439457	-0.419312467650204	0.0222993365121568	0.0790300728940398	0.0146048325523626	0.0584354736017936	0.115320018934471	0.0504996649316804	0.000804264010153108	0.00144745832474212	0.00151837536716913
19	0.405785764645593	0.06	0.767260342039384	0.295326130822334	1.23919455325643	0.0559951237493619	0.383574908073529	0.137681058763494	0.629468757383563	0.5	0.43	0.59	0.151304661155121	0.421529816918145	0.691754972681168	0.264348778892554	0.736467016405209	1.20858525391786	0.274198754606579	0.763290742341997	1.25354229288496	0.767260342039384	0.515203799188976	0.0403450568208261	-0.305314428184496	-0.414907302496605	-0.358904513439457	-0.419312467650204	0.0222993365121568	0.0790300728940398	0.0146048325523626	0.0584354736017936	0.115320018934471	0.0504996649316804	0.000804264010153108	0.00144745832474212	0.00151837536716913
19	0.405785764645593	0.06	0.767779861696915	0.279429849652771	1.25612987374106	0.062172266484785	0.399818758587799	0.157374550296477	0.642262966879122	0.5	0.41	0.57	0.173335775184191	0.440369134160752	0.707402493137313	0.303281802162937	0.770504210589447	1.23772661901596	0.313900476056923	0.797538780068567	1.28114352103661	0.767779861696915	0.504770633024485	0.0246308820331598	-0.33463563656103	-0.414907302496605	-0.358904513439457	-0.419312467650204	0.0222993365121568	0.0790300728940398	0.0146048325523626	0.0584354736017936	0.115320018934471	0.0504996649316804	0.000804264010153108	0.00144745832474212	0.00151837536716913
19	0.405785764645593	0.06	0.769069075503727	0.273312006448758	1.2648261445587	0.0598631465117181	0.423961403796991	0.161643730514631	0.68627907707935	0.49	0.44	0.59	0.180808850460726	0.474227944481341	0.767647038501957	0.319576674225017	0.838190104830252	1.35680353543549	0.331292411827258	0.868584692492277	1.40772783766891	0.769069075503727	0.51818514054344	0.0302614972162789	-0.312455929182794	-0.414907302496605	-0.358904513439457	-0.419312467650204	0.0222993365121568	0.0790300728940398	0.0146048325523626	0.0584354736017936	0.115320018934471	0.0504996649316804	0.000804264010153108	0.00144745832474212	0.00151837536716913
19	0.405785764645593	0.06	0.769825299948568	0.308453651449282	1.23119694844785	0.0488529262003	0.354280062446949	0.110212130636681	0.598347994257217	0.52	0.44	0.62	0.118562071556753	0.381121187589005	0.643680303621256	0.204333959559371	0.656837387450281	1.10934081534119	0.21148760878974	0.679686690157064	1.14852539730469	0.769825299948568	0.527704188342381	-0.0145916026219676	-0.350984829990806	-0.414907302496605	-0.358904513439457	-0.419312467650204	0.0222993365121568	0.0790300728940398	0.0146048325523626	0.0584354736017936	0.115320018934471	0.0504996649316804	0.000804264010153108	0.00144745832474212	0.00151837536716913
19	0.405785764645593	0.06	0.770546591169885	0.290989260856256	1.25010392148351	0.0631142810122562	0.418617316246827	0.166802000716006	0.670432631777647	0.5	0.42	0.62	0.184197033254178	0.462273038635636	0.740349044017094	0.322830567194154	0.810196910475605	1.29756325375706	0.333825824400594	0.83824590471068	1.34201649623644	0.770546591169885	0.523166396949961	0.0125781648223244	-0.329084456363289	-0.414907302496605	-0.358904513439457	-0.419312467650204	0.0222993365121568	0.0790300728940398	0.0146048325523626	0.0584354736017936	0.115320018934471	0.0504996649316804	0.000804264010153108	0.00144745832474212	0.00151837536716913
19	0.405785764645593	0.06	0.773519144190054	0.274173274666622	1.27286501371349	0.0552085059744392	0.399205534687834	0.141367486241473	0.657043583134196	0.49	0.4	0.57	0.157186651980422	0.443877040739413	0.730567429498405	0.276732840613389	0.781461738762544	1.2861906369117	0.286190942166768	0.809090301557262	1.33072198422816	0.773519144190054	0.508064053922649	0.00642266813307492	-0.34888505893349	-0.414907302496605	-0.358904513439457	-0.419312467650204	0.0222993365121568	0.0790300728940398	0.0146048325523626	0.0584354736017936	0.115320018934471	0.0504996649316804	0.000804264010153108	0.00144745832474212	0.00151837536716913
19	0.405785764645593	0.06	0.775221223808613	0.286556868711989	1.26388557890524	0.0502539175987277	0.372675445103461	0.119725241027737	0.625625649179186	0.52	0.42	0.6	0.129152378565947	0.402019822679531	0.674887266793116	0.222975727260573	0.694069000745218	1.16516227422986	0.193865057489167	0.719162282269872	1.2067553499989	0.775221223808613	0.522540795103168	0.0337380015781797	-0.306966483797505	-0.414907302496605	-0.358904513439457	-0.419312467650204	0.0222993365121568	0.0790300728940398	0.0146048325523626	0.0584354736017936	0.115320018934471	0.0504996649316804	0.000804264010153108	0.00144745832474212	0.00151837536716913
19	0.405785764645593	0.06	0.775525906455999	0.299722834199151	1.25132897871285	0.0755368134581935	0.441943867403515	0.200554545828525	0.683333188978506	0.48	0.41	0.58	0.225065602926009	0.495956661394595	0.766847719863181	0.398660059588425	0.878491024902841	1.35832199021726	0.41297431833327	0.90948041483691	1.40716032764239	0.775525906455999	0.505149516080002	0.0376511989968439	-0.320998710101547	-0.414907302496605	-0.358904513439457	-0.419312467650204	0.0222993365121568	0.0790300728940398	0.0146048325523626	0.0584354736017936	0.115320018934471	0.0504996649316804	0.000804264010153108	0.00144745832474212	0.00151837536716913
19	0.405785764645593	0.06	0.776485129760113	0.307633753942178	1.24533650557805	0.0576621308154093	0.409135904533836	0.150903324904886	0.667368484162786	0.49	0.42	0.58	0.168030157596208	0.455570946236065	0.743111734875922	0.296102043889673	0.802805224056373	1.30950840422307	0.306643845562327	0.83122212851367	1.35568314518038	0.776485129760113	0.519044633562376	-0.0368433373194441	-0.381483450690567	-0.414907302496605	-0.358904513439457	-0.419312467650204	0.0222993365121568	0.0790300728940398	0.0146048325523626	0.0584354736017936	0.115320018934471	0.0504996649316804	0.000804264010153108	0.00144745832474212	0.00151837536716913
19	0.405785764645593	0.06	0.777497122518679	0.296335811585444	1.25865843345191	0.0663447404946895	0.435414616649588	0.180392122016787	0.690437111282388	0.49	0.4	0.55	0.201809488969403	0.487109970731896	0.772410452494389	0.356729293242567	0.861041750207009	1.36535420717145	0.3692757123521	0.891476944033581	1.41516919727876	0.777497122518679	0.49771284474196	0.0139985573723867	-0.35077388557782	-0.414907302496605	-0.358904513439457	-0.419312467650204	0.0222993365121568	0.0790300728940398	0.0146048325523626	0.0584354736017936	0.115320018934471	0.0504996649316804	0.000804264010153108	0.00144745832474212	0.00151837536716913
19	0.405785764645593	0.06	0.781869107491964	0.278183867827882	1.28555434715605	0.0580812296084013	0.414456717086562	0.153869283382101	0.675044150791023	0.5	0.43	0.57	0.168253156988377	0.453200596974798	0.738148036961219	0.293013623625546	0.789250861771466	1.28548809991739	0.303867615308059	0.819104217530742	1.33416188732582	0.781869107491964	0.509112192204428	0.0113784705144016	-0.341875429279789	-0.414907302496605	-0.358904513439457	-0.419312467650204	0.0222993365121568	0.0790300728940398	0.0146048325523626	0.0584354736017936	0.115320018934471	0.0504996649316804	0.000804264010153108	0.00144745832474212	0.00151837536716913
19	0.405785764645593	0.06	0.782021453431557	0.306291059710697	1.25775184715242	0.0532753904574029	0.39363802313537	0.13455973653927	0.65271630973147	0.51	0.43	0.59	0.14629600188544	0.427971029491326	0.709646057097212	0.253837093878691	0.742569318301799	1.23130154272491	0.262907686835189	0.768980438937972	1.27580323724307	0.782021453431557	0.522039538821037	-0.00018559094728891	-0.340791234101796	-0.414907302496605	-0.358904513439457	-0.419312467650204	0.0222993365121568	0.0790300728940398	0.0146048325523626	0.0584354736017936	0.115320018934471	0.0504996649316804	0.000804264010153108	0.00144745832474212	0.00151837536716913
19	0.405785764645593	0.06	0.782908891754982	0.305241669497731	1.26057611401223	0.074877803712781	0.463559956595029	0.209161555806074	0.717958357383984	0.5	0.44	0.59	0.228427750209753	0.506259181159036	0.784090612108319	0.397487005979585	0.880941330393536	1.36439565480749	0.412424968786144	0.914360426278654	1.41481786243448	0.782908891754982	0.524459653964348	-0.0444936447034699	-0.38312860390801	-0.414907302496605	-0.358904513439457	-0.419312467650204	0.0222993365121568	0.0790300728940398	0.0146048325523626	0.0584354736017936	0.115320018934471	0.0504996649316804	0.000804264010153108	0.00144745832474212	0.00151837536716913
19	0.405785764645593	0.06	0.783814389243431	0.294842003727491	1.27278677475937	0.065026753415457	0.421260620496816	0.171864392366382	0.67065684862725	0.49	0.39	0.56	0.191262094283231	0.468806757501647	0.746351420720063	0.336916003448975	0.825822281823544	1.31472856019811	0.348292441015508	0.854177735965959	1.35973316625823	0.783814389243431	0.496920888902866	0.0179214653878519	-0.350424584480983	-0.414907302496605	-0.358904513439457	-0.419312467650204	0.0222993365121568	0.0790300728940398	0.0146048325523626	0.0584354736017936	0.115320018934471	0.0504996649316804	0.000804264010153108	0.00144745832474212	0.00151837536716913
19	0.405785764645593	0.06	0.785082888884284	0.312887736332827	1.25727804143574	0.0724449124642741	0.434440665435344	0.191733922770791	0.677147408099897	0.5	0.42	0.6	0.209898317863741	0.475598493833011	0.741298669802281	0.365809647886029	0.82887047087781	1.29193129386959	0.378246654363852	0.857421887074138	1.33661970505562	0.785082888884284	0.515690095075047	0.0373142154325823	-0.309445824081808	-0.414907302496605	-0.358904513439457	-0.419312467650204	0.0222993365121568	0.0790300728940398	0.0146048325523626	0.0584354736017936	0.115320018934471	0.0504996649316804	0.000804264010153108	0.00144745832474212	0.00151837536716913
19	0.405785764645593	0.06	0.785274737755929	0.279098397280076	1.29145107823178	0.0544157834117385	0.394282618567219	0.137668375339839	0.650896861794599	0.49	0.42	0.59	0.152827583525482	0.437698633930855	0.722569684336228	0.268774650674462	0.769771364053788	1.27076807743311	0.278317477088841	0.797530483983837	1.31570657208376	0.785274737755929	0.507302517156379	0.035889947609968	-0.319239153229051	-0.414907302496605	-0.358904513439457	-0.419312467650204	0.0222993365121568	0.0790300728940398	0.0146048325523626	0.0584354736017936	0.115320018934471	0.0504996649316804	0.000804264010153108	0.00144745832474212	0.00151837536716913
19	0.405785764645593	0.06	0.785668536045284	0.308255891448439	1.26308118064213	0.0533465760050335	0.388962211569986	0.133141853524632	0.644782569615339	0.5	0.43	0.59	0.14694124230897	0.429275911866165	0.711610581423361	0.257437235817162	0.752080235726789	1.24672323563642	0.266726819154982	0.779114003232026	1.2909186514009	0.785668536045284	0.518213850734652	-0.0171290783011623	-0.36161777921499	-0.414907302496605	-0.358904513439457	-0.419312467650204	0.0222993365121568	0.0790300728940398	0.0146048325523626	0.0584354736017936	0.115320018934471	0.0504996649316804	0.000804264010153108	0.00144745832474212	0.00151837536716913
19	0.405785764645593	0.06	0.786139554097643	0.30944353908448	1.26283556911081	0.0603399721083336	0.404375820972199	0.155230081361651	0.653521560582747	0.5	0.42	0.6	0.169958459524692	0.442743384520614	0.715528309516535	0.296227725542495	0.771676009316106	1.24712429308972	0.306707613019682	0.798348570367874	1.29026174675582	0.786139554097643	0.51710333581957	0.00376756838847177	-0.341615603451707	-0.414907302496605	-0.358904513439457	-0.419312467650204	0.0222993365121568	0.0790300728940398	0.0146048325523626	0.0584354736017936	0.115320018934471	0.0504996649316804	0.000804264010153108	0.00144745832474212	0.00151837536716913
19	0.405785764645593	0.06	0.786165669282743	0.307613693682739	1.26471764488275	0.0647253590561393	0.408252014194816	0.16595607084959	0.650547957540043	0.49	0.41	0.59	0.184061424227559	0.45279119222202	0.72152096021648	0.323510629228866	0.795836303667487	1.26816197810611	0.334777340964502	0.823133124428179	1.31223815469192	0.786165669282743	0.508649566822662	-0.000271214639445561	-0.354684581490144	-0.414907302496605	-0.358904513439457	-0.419312467650204	0.0222993365121568	0.0790300728940398	0.0146048325523626	0.0584354736017936	0.115320018934471	0.0504996649316804	0.000804264010153108	0.00144745832474212	0.00151837536716913
19	0.405785764645593	0.06	0.786217087946751	0.2785687947773	1.2938653811162	0.0612380555681795	0.42041001016556	0.163414490902818	0.677405529428302	0.48	0.4	0.59	0.184909594910915	0.475709615755177	0.766509636599438	0.329343716935377	0.847289580133417	1.36523544333146	0.34050873969537	0.876041968726195	1.41116373172624	0.786217087946751	0.499939171215062	0.0294862665850374	-0.33478338705548	-0.414907302496605	-0.358904513439457	-0.419312467650204	0.0222993365121568	0.0790300728940398	0.0146048325523626	0.0584354736017936	0.115320018934471	0.0504996649316804	0.000804264010153108	0.00144745832474212	0.00151837536716913
19	0.405785764645593	0.06	0.78703036235261	0.288852536465841	1.28520818823938	0.0604915416330672	0.405426852501628	0.155966809894649	0.654886895108608	0.48	0.43	0.57	0.174965260464821	0.454812244318488	0.734659228172155	0.309842672682329	0.805418406910681	1.30099414113903	0.321541991171122	0.835521029133474	1.34967982678586	0.78703036235261	0.507500949778648	0.0165940795575313	-0.335326691800449	-0.414907302496605	-0.358904513439457	-0.419312467650204	0.0222993365121568	0.0790300728940398	0.0146048325523626	0.0584354736017936	0.115320018934471	0.0504996649316804	0.000804264010153108	0.00144745832474212	0.00151837536716913
19	0.405785764645593	0.06	0.787269079673165	0.315804242458157	1.25873391688817	0.0629960391933826	0.412069523533588	0.163944795476729	0.660194251590447	0.51	0.42	0.57	0.178920771490244	0.449711116744246	0.720501461998248	0.311199839928312	0.782189940156965	1.25318004038562	0.3226782188676	0.810811695954146	1.29897025407668	0.787269079673165	0.512472706747717	-0.0142097083997007	-0.363395810000979	-0.414907302496605	-0.358904513439457	-0.419312467650204	0.0222993365121568	0.0790300728940398	0.0146048325523626	0.0584354736017936	0.115320018934471	0.0504996649316804	0.000804264010153108	0.00144745832474212	0.00151837536716913
19	0.405785764645593	0.06	0.787343901802097	0.280246644649656	1.29444115895454	0.0546764692653651	0.418629130107648	0.146857005309128	0.690401254906168	0.48	0.42	0.57	0.164706040924462	0.469509414893377	0.774312788862292	0.291628124725427	0.831312254473311	1.3709963842212	0.30239670028612	0.862323867738748	1.42156390315376	0.787343901802097	0.509597813737688	-0.00339547112306504	-0.354797994612012	-0.414907302496605	-0.358904513439457	-0.419312467650204	0.0222993365121568	0.0790300728940398	0.0146048325523626	0.0584354736017936	0.115320018934471	0.0504996649316804	0.000804264010153108	0.00144745832474212	0.00151837536716913
19	0.405785764645593	0.06	0.789009093168993	0.30211993023489	1.27589825610309	0.0559547452213789	0.392345526768797	0.140733084913356	0.643957968624239	0.5	0.42	0.6	0.154539860535337	0.430837020490545	0.707134180445753	0.26986667603948	0.752353174331687	1.23483967262389	0.279264139432582	0.778588186676279	1.27921425914515	0.789009093168993	0.515785916494511	0.072153479587626	-0.272955781123182	-0.414907302496605	-0.358904513439457	-0.419312467650204	0.0222993365121568	0.0790300728940398	0.0146048325523626	0.0584354736017936	0.115320018934471	0.0504996649316804	0.000804264010153108	0.00144745832474212	0.00151837536716913
19	0.405785764645593	0.06	0.791819711068029	0.30743775807626	1.2762016640598	0.060679484316851	0.427089044593939	0.164733736084398	0.689444353103479	0.5	0.43	0.59	0.181075530889304	0.46945681755941	0.757838104229516	0.316409135365978	0.820323016622512	1.32423689787905	0.328014149321138	0.850569307158759	1.37261334366	0.791819711068029	0.518148192505062	0.039554923968374	-0.302988233470357	-0.414907302496605	-0.358904513439457	-0.419312467650204	0.0222993365121568	0.0790300728940398	0.0146048325523626	0.0584354736017936	0.115320018934471	0.0504996649316804	0.000804264010153108	0.00144745832474212	0.00151837536716913
19	0.405785764645593	0.06	0.79235600051016	0.290863549228027	1.29384845179229	0.0546962015951753	0.395383919642125	0.138751462759748	0.652016376524503	0.51	0.44	0.58	0.151035757260174	0.430389046168442	0.70974233507671	0.262263999596285	0.747343242938999	1.23242248628171	0.271956474441845	0.775289702226452	1.27835722931546	0.79235600051016	0.514858691168614	-0.0234635149103861	-0.368592075977268	-0.414907302496605	-0.358904513439457	-0.419312467650204	0.0222993365121568	0.0790300728940398	0.0146048325523626	0.0584354736017936	0.115320018934471	0.0504996649316804	0.000804264010153108	0.00144745832474212	0.00151837536716913
19	0.405785764645593	0.06	0.794139385171058	0.309438378298458	1.27884039204366	0.0607241815827227	0.418262012310287	0.161429724864368	0.675094299756206	0.49	0.42	0.59	0.178935741519993	0.463619840678458	0.748303939836923	0.314380223290276	0.814554475233282	1.31472872717629	0.325381588096127	0.843151226968552	1.36187968499046	0.794139385171058	0.510940571154628	0.0434604491223839	-0.307391091636014	-0.414907302496605	-0.358904513439457	-0.419312467650204	0.0222993365121568	0.0790300728940398	0.0146048325523626	0.0584354736017936	0.115320018934471	0.0504996649316804	0.000804264010153108	0.00144745832474212	0.00151837536716913
19	0.405785764645593	0.06	0.794323345896559	0.312602611177389	1.27604408061573	0.0721007874983347	0.446097070147784	0.196237935554278	0.695956204741289	0.49	0.43	0.58	0.217307037630984	0.493992318742384	0.770677599853783	0.381553407152988	0.867364694573917	1.35317598199485	0.395505813979888	0.89953228273195	1.40347324820696	0.794323345896559	0.513034004051034	0.0399344033336072	-0.308680654385901	-0.414907302496605	-0.358904513439457	-0.419312467650204	0.0222993365121568	0.0790300728940398	0.0146048325523626	0.0584354736017936	0.115320018934471	0.0504996649316804	0.000804264010153108	0.00144745832474212	0.00151837536716913
19	0.405785764645593	0.06	0.794575199542112	0.320557065891734	1.26859333319249	0.071795475350209	0.445196392329873	0.195270989480118	0.695121795179628	0.49	0.41	0.57	0.218348107835237	0.497809685602063	0.77727126336889	0.385839077276672	0.879670685752074	1.37350229422748	0.399573255133224	0.911334699134859	1.42312488128901	0.794575199542112	0.502691760701035	-0.00453141332452865	-0.364337607988581	-0.414907302496605	-0.358904513439457	-0.419312467650204	0.0222993365121568	0.0790300728940398	0.0146048325523626	0.0584354736017936	0.115320018934471	0.0504996649316804	0.000804264010153108	0.00144745832474212	0.00151837536716913
19	0.405785764645593	0.06	0.797286702545692	0.284580034176624	1.30999337091476	0.0478287084021142	0.386719785609719	0.117321350352592	0.656118220866847	0.51	0.42	0.59	0.127064099712059	0.418834263769228	0.710604427826397	0.219926568381277	0.724931609793818	1.22993665120636	0.227779902510252	0.750232027323936	1.2728543201838	0.797286702545692	0.515024272981585	-0.022918862971816	-0.370167350587512	-0.414907302496605	-0.358904513439457	-0.419312467650204	0.0222993365121568	0.0790300728940398	0.0146048325523626	0.0584354736017936	0.115320018934471	0.0504996649316804	0.000804264010153108	0.00144745832474212	0.00151837536716913
19	0.405785764645593	0.06	0.79802886575487	0.309093104605198	1.28696462690454	0.0650359639117798	0.436158656528616	0.177961996417282	0.69435531663995	0.52	0.44	0.61	0.191617024141227	0.46962511940742	0.747633214673613	0.330427320215153	0.809828721675302	1.28923012313545	0.342308100323993	0.838509976202022	1.33526530561097	0.79802886575487	0.53547628119195	0.0164286327304156	-0.311226295771456	-0.414907302496605	-0.358904513439457	-0.419312467650204	0.0222993365121568	0.0790300728940398	0.0146048325523626	0.0584354736017936	0.115320018934471	0.0504996649316804	0.000804264010153108	0.00144745832474212	0.00151837536716913
19	0.405785764645593	0.06	0.798614150774362	0.30721894626289	1.29000935528583	0.0673089354603114	0.425935148442814	0.17838597051643	0.673484326369199	0.5	0.43	0.58	0.195659439609746	0.46717929786266	0.738699156115575	0.341415520040506	0.815203515097841	1.28899151015518	0.354104625609142	0.845189138209119	1.3364195299846	0.798614150774362	0.511542825642596	-0.094381663216481	-0.446044665523283	-0.414907302496605	-0.358904513439457	-0.419312467650204	0.0222993365121568	0.0790300728940398	0.0146048325523626	0.0584354736017936	0.115320018934471	0.0504996649316804	0.000804264010153108	0.00144745832474212	0.00151837536716913
19	0.405785764645593	0.06	0.799117635778526	0.299412278611617	1.29882299294543	0.0630594404415109	0.431924612045997	0.171983856537157	0.691865367554837	0.49	0.42	0.57	0.190859012417364	0.479328156454275	0.767797300491186	0.335587492491904	0.842802925928914	1.35001835936592	0.347902056893022	0.873136330169237	1.39961238220764	0.799117635778526	0.507259577015108	-0.0343744603535203	-0.38880104710238	-0.414907302496605	-0.358904513439457	-0.419312467650204	0.0222993365121568	0.0790300728940398	0.0146048325523626	0.0584354736017936	0.115320018934471	0.0504996649316804	0.000804264010153108	0.00144745832474212	0.00151837536716913
19	0.405785764645593	0.06	0.801245806687131	0.305723875820487	1.29676773755378	0.0631409059211557	0.4203808567053	0.167561613756781	0.67320009965382	0.5	0.42	0.57	0.183835460165909	0.461208904024597	0.738582347883285	0.3208380682077	0.804922911357246	1.28900775450679	0.332517299215633	0.83393842478397	1.33608344590665	0.801245806687131	0.507872804181152	-0.0480174959781866	-0.402745273134101	-0.414907302496605	-0.358904513439457	-0.419312467650204	0.0222993365121568	0.0790300728940398	0.0146048325523626	0.0584354736017936	0.115320018934471	0.0504996649316804	0.000804264010153108	0.00144745832474212	0.00151837536716913
19	0.405785764645593	0.06	0.802731308804245	0.302960884178561	1.30250173342993	0.0655292034195675	0.429968131057452	0.176462768186308	0.683473493928596	0.51	0.42	0.59	0.192219313423731	0.468360435435812	0.744501557447894	0.333925390343176	0.813640619345251	1.29335584834733	0.345882071606185	0.842673522837191	1.33957128404165	0.802731308804245	0.512573390808596	0.026590918871989	-0.322357639553237	-0.414907302496605	-0.358904513439457	-0.419312467650204	0.0222993365121568	0.0790300728940398	0.0146048325523626	0.0584354736017936	0.115320018934471	0.0504996649316804	0.000804264010153108	0.00144745832474212	0.00151837536716913
19	0.405785764645593	0.06	0.805810850054667	0.310115899225608	1.30150580088373	0.0548802120877645	0.39051251794191	0.137491872737183	0.643533163146637	0.49	0.41	0.59	0.153822772629988	0.436896502030823	0.719970231431657	0.271913510979037	0.772304774972579	1.27269603896612	0.281225545091909	0.799414680654058	1.31656994526714	0.805810850054667	0.503720332864716	0.0271388704246033	-0.332265499024277	-0.414907302496605	-0.358904513439457	-0.419312467650204	0.0222993365121568	0.0790300728940398	0.0146048325523626	0.0584354736017936	0.115320018934471	0.0504996649316804	0.000804264010153108	0.00144745832474212	0.00151837536716913
19	0.405785764645593	0.06	0.806235181773709	0.312201080876576	1.30026928267084	0.0678142601608623	0.456240559228201	0.192139546893708	0.720341571562693	0.48	0.42	0.57	0.216355949596949	0.513743063478061	0.811130177359172	0.384099678016694	0.912055090848382	1.44001050368007	0.398042357515369	0.94517238038991	1.49259412199826	0.806235181773709	0.509176431249953	0.0359209151986565	-0.317593471696616	-0.414907302496605	-0.358904513439457	-0.419312467650204	0.0222993365121568	0.0790300728940398	0.0146048325523626	0.0584354736017936	0.115320018934471	0.0504996649316804	0.000804264010153108	0.00144745832474212	0.00151837536716913
19	0.405785764645593	0.06	0.807278219199059	0.310965155918127	1.30359128247999	0.0652480987434875	0.435573752853188	0.178172052612393	0.692975453093983	0.52	0.44	0.6	0.190382943368351	0.465425480070047	0.740468016771743	0.326721706438818	0.798730203337484	1.27073870023615	0.338691335449659	0.828191007751093	1.31834916587467	0.807278219199059	0.528351372381303	0.0484442788048368	-0.28523200537223	-0.414907302496605	-0.358904513439457	-0.419312467650204	0.0222993365121568	0.0790300728940398	0.0146048325523626	0.0584354736017936	0.115320018934471	0.0504996649316804	0.000804264010153108	0.00144745832474212	0.00151837536716913
19	0.405785764645593	0.06	0.80783375102118	0.30487203183284	1.31079547020952	0.0653965939705211	0.444597481448691	0.182182530812832	0.70701243208455	0.51	0.42	0.59	0.197984514144783	0.483160575066582	0.768336635988381	0.343423826635654	0.838090061162602	1.33275629568955	0.355554729531832	0.868252096823145	1.38031437146903	0.80783375102118	0.515150750304416	-0.0198987040595531	-0.365239769019205	-0.414907302496605	-0.358904513439457	-0.419312467650204	0.0222993365121568	0.0790300728940398	0.0146048325523626	0.0584354736017936	0.115320018934471	0.0504996649316804	0.000804264010153108	0.00144745832474212	0.00151837536716913
19	0.405785764645593	0.06	0.808275472789486	0.315746685619834	1.30080425995914	0.0657038817922238	0.435351123798833	0.179037382784822	0.691664864812844	0.52	0.44	0.58	0.192382552139255	0.467801522622639	0.743220493106024	0.331320213268678	0.805645306808048	1.27997040034742	0.343570770104907	0.835584669311348	1.32689029994159	0.808275472789486	0.524036404180671	0.022854265196646	-0.314858927022369	-0.414907302496605	-0.358904513439457	-0.419312467650204	0.0222993365121568	0.0790300728940398	0.0146048325523626	0.0584354736017936	0.115320018934471	0.0504996649316804	0.000804264010153108	0.00144745832474212	0.00151837536716913
19	0.405785764645593	0.06	0.810694402396953	0.296550015249556	1.32483878954435	0.0577741211215754	0.424361924051433	0.156794823990383	0.691929024112483	0.5	0.43	0.58	0.171516262081543	0.464205189499735	0.756894116917928	0.298768293030591	0.808610159757573	1.31845202648456	0.309907434511783	0.838582433531636	1.36677832411333	0.810694402396953	0.512885999322136	-0.000111867806251093	-0.348953494349929	-0.414907302496605	-0.358904513439457	-0.419312467650204	0.0222993365121568	0.0790300728940398	0.0146048325523626	0.0584354736017936	0.115320018934471	0.0504996649316804	0.000804264010153108	0.00144745832474212	0.00151837536716913
19	0.405785764645593	0.06	0.8114717558926	0.324944537319813	1.29799897446539	0.0701531687854043	0.454368707728631	0.196097533616344	0.712639881840917	0.5	0.43	0.58	0.215357900024606	0.498996029826538	0.78263415962847	0.376095627999652	0.871434134459438	1.36677264091922	0.390237803308877	0.90354974249989	1.41790820491836	0.8114717558926	0.516911256829431	0.0486411750879653	-0.294523813863473	-0.414907302496605	-0.358904513439457	-0.419312467650204	0.0222993365121568	0.0790300728940398	0.0146048325523626	0.0584354736017936	0.115320018934471	0.0504996649316804	0.000804264010153108	0.00144745832474212	0.00151837536716913
19	0.405785764645593	0.06	0.812990770742673	0.315924330648632	1.31005721083671	0.0590011509034356	0.402405674864957	0.151498048066284	0.653313301663629	0.52	0.42	0.62	0.163200377456209	0.433489136439224	0.703777895422238	0.281510310391416	0.747741293570579	1.21397227674974	0.291045272620015	0.773029024594732	1.25417163038746	0.812990770742673	0.522814619886203	0.0133082419202577	-0.327752061405691	-0.414907302496605	-0.358904513439457	-0.419312467650204	0.0222993365121568	0.0790300728940398	0.0146048325523626	0.0584354736017936	0.115320018934471	0.0504996649316804	0.000804264010153108	0.00144745832474212	0.00151837536716913
19	0.405785764645593	0.06	0.81331379119269	0.323233724978416	1.30339385740696	0.069437388544357	0.427571998541923	0.183189091096239	0.671954905987608	0.49	0.41	0.58	0.204784226286955	0.477976064946875	0.751167903606794	0.361807345513337	0.844475448196935	1.32714355088053	0.374412475682401	0.874920853135077	1.37420962619357	0.81331379119269	0.500386913492354	0.0400331180741981	-0.321504388441832	-0.414907302496605	-0.358904513439457	-0.419312467650204	0.0222993365121568	0.0790300728940398	0.0146048325523626	0.0584354736017936	0.115320018934471	0.0504996649316804	0.000804264010153108	0.00144745832474212	0.00151837536716913
19	0.405785764645593	0.06	0.813677311481548	0.325650658166712	1.30170396479638	0.0706211550546391	0.440250813045098	0.190897805205886	0.68960382088431	0.49	0.43	0.59	0.212612857914997	0.490330328627756	0.768047799340514	0.37472236301697	0.864189217924623	1.35365607283228	0.388228774851814	0.896014278723334	1.40309869976054	0.813677311481548	0.513935228318174	-0.0557533074357662	-0.403537744862497	-0.414907302496605	-0.358904513439457	-0.419312467650204	0.0222993365121568	0.0790300728940398	0.0146048325523626	0.0584354736017936	0.115320018934471	0.0504996649316804	0.000804264010153108	0.00144745832474212	0.00151837536716913
19	0.405785764645593	0.06	0.820629564186872	0.316651713309222	1.32460741506452	0.0737624186975181	0.475951464554995	0.212626670218538	0.739276258891452	0.49	0.42	0.59	0.2363658731877	0.529090181391072	0.821814489594444	0.416068390184181	0.931342994082849	1.44661759798152	0.431167537768092	0.964466112147271	1.49873150953715	0.820629564186872	0.510619002839053	0.0304088110976555	-0.322486471059571	-0.414907302496605	-0.358904513439457	-0.419312467650204	0.0222993365121568	0.0790300728940398	0.0146048325523626	0.0584354736017936	0.115320018934471	0.0504996649316804	0.000804264010153108	0.00144745832474212	0.00151837536716913
19	0.405785764645593	0.06	0.821494974504576	0.312920587614945	1.33006936139421	0.0532747207072162	0.384987173856681	0.131600880511836	0.638373467201525	0.51	0.42	0.58	0.143478777144413	0.419734949389429	0.695991121634446	0.249394687191614	0.729582928498223	1.20977116980483	0.258442533404883	0.756549346420797	1.25366024654506	0.821494974504576	0.508993013270225	0.0108150579998069	-0.340205819591668	-0.414907302496605	-0.358904513439457	-0.419312467650204	0.0222993365121568	0.0790300728940398	0.0146048325523626	0.0584354736017936	0.115320018934471	0.0504996649316804	0.000804264010153108	0.00144745832474212	0.00151837536716913
19	0.405785764645593	0.06	0.822716649997822	0.319988934079032	1.32544436591661	0.0677993992205183	0.455790681625927	0.19191906971346	0.719662293538393	0.51	0.43	0.6	0.207941513173028	0.493842556495123	0.779743599817219	0.360005426910103	0.854980795631066	1.34995616435203	0.372789380191149	0.88597928909951	1.3986780177986	0.822716649997822	0.521493629185698	-0.0380568073974835	-0.378264179778653	-0.414907302496605	-0.358904513439457	-0.419312467650204	0.0222993365121568	0.0790300728940398	0.0146048325523626	0.0584354736017936	0.115320018934471	0.0504996649316804	0.000804264010153108	0.00144745832474212	0.00151837536716913
19	0.405785764645593	0.06	0.82379726444744	0.315870159518479	1.3317243693764	0.060052443203551	0.422382910302481	0.161480392101868	0.683285428503094	0.49	0.42	0.56	0.17921073651674	0.4687600238154	0.758309311114061	0.315115473999323	0.824244908355285	1.33337434271125	0.3268750387328	0.85409405855363	1.38222837026235	0.82379726444744	0.501034396838292	0.026624007908997	-0.333954490105768	-0.414907302496605	-0.358904513439457	-0.419312467650204	0.0222993365121568	0.0790300728940398	0.0146048325523626	0.0584354736017936	0.115320018934471	0.0504996649316804	0.000804264010153108	0.00144745832474212	0.00151837536716913
19	0.405785764645593	0.06	0.824807298024591	0.298780539607635	1.35083405644155	0.0626735487478849	0.445894965265406	0.176666284296378	0.715123646234433	0.48	0.41	0.59	0.199894642888268	0.504521930726046	0.809149218563823	0.356021927119538	0.8985777080157	1.44113348891186	0.36853301167921	0.931098594137293	1.49050231194674	0.824807298024591	0.504044762183373	-0.0110432097987361	-0.368305669160991	-0.414907302496605	-0.358904513439457	-0.419312467650204	0.0222993365121568	0.0790300728940398	0.0146048325523626	0.0584354736017936	0.115320018934471	0.0504996649316804	0.000804264010153108	0.00144745832474212	0.00151837536716913
19	0.405785764645593	0.06	0.830588360216307	0.315290087019019	1.34588663341359	0.053261684814094	0.423173055509752	0.144618031657035	0.701728079362468	0.48	0.42	0.58	0.161922197094474	0.47380751981067	0.785692842526867	0.286379416769293	0.837987154442554	1.38959489211582	0.296564382864995	0.868535710380138	1.43875513145176	0.830588360216307	0.508289584136214	-0.0513151838519838	-0.403011241174711	-0.414907302496605	-0.358904513439457	-0.419312467650204	0.0222993365121568	0.0790300728940398	0.0146048325523626	0.0584354736017936	0.115320018934471	0.0504996649316804	0.000804264010153108	0.00144745832474212	0.00151837536716913
19	0.405785764645593	0.06	0.83119502163742	0.310445269823738	1.3519447734511	0.0452962129883042	0.367554277382798	0.104096927893191	0.631011626872405	0.51	0.44	0.58	0.11338767577816	0.400358839383986	0.687330002989813	0.196973595394438	0.695491106067787	1.19400861674114	0.204344314084588	0.722105485575202	1.23894223710461	0.83119502163742	0.520271615445951	0.0371624619149642	-0.304558405496545	-0.414907302496605	-0.358904513439457	-0.419312467650204	0.0222993365121568	0.0790300728940398	0.0146048325523626	0.0584354736017936	0.115320018934471	0.0504996649316804	0.000804264010153108	0.00144745832474212	0.00151837536716913
19	0.405785764645593	0.06	0.832460083582843	0.32084810313982	1.34407206402587	0.0627861508315468	0.42473848681002	0.168529419032708	0.680947554587332	0.51	0.44	0.6	0.182655406820207	0.460339693483585	0.738023980146962	0.316290160287679	0.79713444005533	1.27797871982298	0.327746835882091	0.826008987680683	1.32465441753986	0.832460083582843	0.516132584175294	-0.015991935888963	-0.360679820729039	-0.414907302496605	-0.358904513439457	-0.419312467650204	0.0222993365121568	0.0790300728940398	0.0146048325523626	0.0584354736017936	0.115320018934471	0.0504996649316804	0.000804264010153108	0.00144745832474212	0.00151837536716913
19	0.405785764645593	0.06	0.832960800962091	0.316779942015272	1.34914165990891	0.0476670332870732	0.406540514718185	0.122830515900706	0.690250513535664	0.51	0.43	0.6	0.134010596687653	0.443543988687068	0.753077380686483	0.233041892030491	0.771314604048085	1.30958731606568	0.241520902739775	0.799050286496464	1.35663438611016	0.832960800962091	0.52606754990099	0.0415574707363887	-0.294221861759411	-0.414907302496605	-0.358904513439457	-0.419312467650204	0.0222993365121568	0.0790300728940398	0.0146048325523626	0.0584354736017936	0.115320018934471	0.0504996649316804	0.000804264010153108	0.00144745832474212	0.00151837536716913
19	0.405785764645593	0.06	0.833289414289402	0.32593243685214	1.34064639172666	0.0681220573557523	0.466314688999963	0.19703710886957	0.735592269130356	0.51	0.43	0.59	0.213461007229043	0.505184042593323	0.796907077957603	0.369532719053383	0.874548636798953	1.37956455454452	0.382973775586492	0.906543098312226	1.42998930560823	0.833289414289402	0.525380871218887	-0.0189345083273376	-0.354691847423423	-0.414907302496605	-0.358904513439457	-0.419312467650204	0.0222993365121568	0.0790300728940398	0.0146048325523626	0.0584354736017936	0.115320018934471	0.0504996649316804	0.000804264010153108	0.00144745832474212	0.00151837536716913
19	0.405785764645593	0.06	0.834758208908112	0.31388628205507	1.35563013576115	0.0694733338500561	0.466354489695984	0.199879186334657	0.732829793057312	0.49	0.42	0.56	0.221343808073911	0.516435355549456	0.811526903025002	0.388646528865581	0.906783027112	1.42491952535842	0.403260353267993	0.940941740631735	1.47875626230979	0.834758208908112	0.503879651131626	0.0516528861023718	-0.305915051860227	-0.414907302496605	-0.358904513439457	-0.419312467650204	0.0222993365121568	0.0790300728940398	0.0146048325523626	0.0584354736017936	0.115320018934471	0.0504996649316804	0.000804264010153108	0.00144745832474212	0.00151837536716913
19	0.405785764645593	0.06	0.834839025715794	0.31203855093228	1.35763950049931	0.0697030406710453	0.458437238369015	0.196950126664492	0.719924350073537	0.5	0.42	0.6	0.21623079060787	0.503316490196968	0.790402189786067	0.377548295141908	0.87881232019025	1.38007634523859	0.390780264028327	0.909019652803526	1.42684398546389	0.834839025715794	0.512249609108802	0.00561228615678363	-0.343734899234338	-0.414907302496605	-0.358904513439457	-0.419312467650204	0.0222993365121568	0.0790300728940398	0.0146048325523626	0.0584354736017936	0.115320018934471	0.0504996649316804	0.000804264010153108	0.00144745832474212	0.00151837536716913
19	0.405785764645593	0.06	0.836188156856215	0.332665988567463	1.33971032514497	0.0741608937330225	0.49633133155493	0.22252881469568	0.77013384841418	0.5	0.43	0.58	0.243268808804412	0.54259009991491	0.841911391025407	0.423583877149573	0.944767310509243	1.46595074386891	0.439157590697138	0.978650900405351	1.51965213290773	0.836188156856215	0.519538837857764	-0.0239659596133959	-0.363227335113685	-0.414907302496605	-0.358904513439457	-0.419312467650204	0.0222993365121568	0.0790300728940398	0.0146048325523626	0.0584354736017936	0.115320018934471	0.0504996649316804	0.000804264010153108	0.00144745832474212	0.00151837536716913
19	0.405785764645593	0.06	0.837481894353665	0.32088980324758	1.35407398545975	0.0704891369701276	0.475309595325808	0.205828576006402	0.744790614645214	0.51	0.43	0.59	0.224667839448968	0.518814160420034	0.812960481391099	0.390810195040424	0.902478359701066	1.41414652436171	0.405347955711595	0.935821028459759	1.46684077201958	0.837481894353665	0.518737191748856	0.0118062642737206	-0.332629126541492	-0.414907302496605	-0.358904513439457	-0.419312467650204	0.0222993365121568	0.0790300728940398	0.0146048325523626	0.0584354736017936	0.115320018934471	0.0504996649316804	0.000804264010153108	0.00144745832474212	0.00151837536716913
19	0.405785764645593	0.06	0.838646948181148	0.299390424540428	1.37790347182187	0.0534639019427369	0.423774360538621	0.145381301196469	0.702167419880773	0.53	0.41	0.61	0.15498960414638	0.451781761799649	0.748573919452918	0.265600677081727	0.774203808623412	1.2828069401651	0.274488575854027	0.800259736407299	1.32504465428647	0.838646948181148	0.52549423668755	-0.0469188615552357	-0.383860306599568	-0.414907302496605	-0.358904513439457	-0.419312467650204	0.0222993365121568	0.0790300728940398	0.0146048325523626	0.0584354736017936	0.115320018934471	0.0504996649316804	0.000804264010153108	0.00144745832474212	0.00151837536716913
19	0.405785764645593	0.06	0.839304333905037	0.339246068375632	1.33936259943444	0.0713249533947195	0.490076444799733	0.213980244174526	0.76617264542494	0.51	0.44	0.59	0.232974432315007	0.533578611234089	0.83418279015317	0.404600481891062	0.92665174065184	1.44870299941262	0.41919279968788	0.961397349199202	1.50322200043345	0.839304333905037	0.530648134567486	0.0300758728403158	-0.299474270107766	-0.414907302496605	-0.358904513439457	-0.419312467650204	0.0222993365121568	0.0790300728940398	0.0146048325523626	0.0584354736017936	0.115320018934471	0.0504996649316804	0.000804264010153108	0.00144745832474212	0.00151837536716913
19	0.405785764645593	0.06	0.839789147397221	0.339210114087481	1.34036818070696	0.0605149026209611	0.424010045813008	0.163169328358995	0.684850763267021	0.5	0.42	0.6	0.178543667080043	0.463961635557335	0.749379604034627	0.311070618729249	0.808344733810987	1.30561884889272	0.321758224013488	0.83610589452545	1.35097575255613	0.839789147397221	0.51263013590173	-0.0408595290608031	-0.390728232639729	-0.414907302496605	-0.358904513439457	-0.419312467650204	0.0222993365121568	0.0790300728940398	0.0146048325523626	0.0584354736017936	0.115320018934471	0.0504996649316804	0.000804264010153108	0.00144745832474212	0.00151837536716913
19	0.405785764645593	0.06	0.839852106319916	0.335011287268004	1.34469292537183	0.0726734604606873	0.456791860983894	0.202031272659766	0.711552449308021	0.49	0.41	0.59	0.225041317026652	0.50881747488661	0.792593632746569	0.396660172613587	0.896846988295176	1.39703380397676	0.409910371398142	0.92797625659777	1.44464226181683	0.839852106319916	0.503974644501497	-0.00521085158374004	-0.364620355610271	-0.414907302496605	-0.358904513439457	-0.419312467650204	0.0222993365121568	0.0790300728940398	0.0146048325523626	0.0584354736017936	0.115320018934471	0.0504996649316804	0.000804264010153108	0.00144745832474212	0.00151837536716913
19	0.405785764645593	0.06	0.84011098857273	0.313903887250007	1.36631808989545	0.0558081395745252	0.429375454565374	0.153632751069853	0.705118158060895	0.47	0.41	0.58	0.174333345494819	0.487229831832574	0.800126318170329	0.311096169366595	0.869456923768775	1.42781767817096	0.321703415670954	0.899831655800244	1.47804459368047	0.84011098857273	0.503178817029081	0.0540759479682796	-0.302819571809425	-0.414907302496605	-0.358904513439457	-0.419312467650204	0.0222993365121568	0.0790300728940398	0.0146048325523626	0.0584354736017936	0.115320018934471	0.0504996649316804	0.000804264010153108	0.00144745832474212	0.00151837536716913
19	0.405785764645593	0.06	0.841267272498481	0.335920206404542	1.34661433859242	0.0634449126816762	0.426901411132732	0.170818078189382	0.682984744076081	0.5	0.43	0.58	0.188420088946128	0.470891621715112	0.753363154484097	0.329990447980937	0.824698353924819	1.3194062598687	0.341902679446284	0.854430246754783	1.36827559204437	0.841267272498481	0.513322695818448	-0.0413938013251521	-0.390669618143917	-0.414907302496605	-0.358904513439457	-0.419312467650204	0.0222993365121568	0.0790300728940398	0.0146048325523626	0.0584354736017936	0.115320018934471	0.0504996649316804	0.000804264010153108	0.00144745832474212	0.00151837536716913
19	0.405785764645593	0.06	0.843767263190734	0.33158298725911	1.35595153912236	0.0756262162902917	0.48825252022584	0.221740022820224	0.754765017631455	0.5	0.43	0.6	0.243519089758767	0.536208158480337	0.828897227201907	0.425275779520407	0.93642080712778	1.44756583473515	0.440679071738846	0.970554341441941	1.50001785578298	0.843767263190734	0.517657860820274	-0.0225348541321141	-0.366579744462788	-0.414907302496605	-0.358904513439457	-0.419312467650204	0.0222993365121568	0.0790300728940398	0.0146048325523626	0.0584354736017936	0.115320018934471	0.0504996649316804	0.000804264010153108	0.00144745832474212	0.00151837536716913
19	0.405785764645593	0.06	0.84455680969035	0.308728956508732	1.38038466287197	0.0539658984488808	0.411654224535864	0.142555444981773	0.680753004089954	0.52	0.43	0.59	0.153744127547777	0.443963537209785	0.734182946871793	0.265392734129839	0.766368763954544	1.26734479377925	0.275059777672977	0.795347207648774	1.31419839648227	0.84455680969035	0.516443793461239	-0.0675116795148777	-0.410471847129134	-0.414907302496605	-0.358904513439457	-0.419312467650204	0.0222993365121568	0.0790300728940398	0.0146048325523626	0.0584354736017936	0.115320018934471	0.0504996649316804	0.000804264010153108	0.00144745832474212	0.00151837536716913
19	0.405785764645593	0.06	0.845637061674494	0.324019213315062	1.36725491003393	0.0687320947174267	0.47126462741214	0.200427728248694	0.742101526575587	0.51	0.43	0.59	0.217275722536852	0.510879224754673	0.804482726972495	0.376292859887458	0.884775354998154	1.39325785010885	0.388983518933554	0.916625865597143	1.44273024673297	0.845637061674494	0.514922052029614	-0.0466441992667888	-0.392325519068579	-0.414907302496605	-0.358904513439457	-0.419312467650204	0.0222993365121568	0.0790300728940398	0.0146048325523626	0.0584354736017936	0.115320018934471	0.0504996649316804	0.000804264010153108	0.00144745832474212	0.00151837536716913
19	0.405785764645593	0.06	0.846439048741959	0.337192368893028	1.35568572859089	0.058128014028737	0.418449651987294	0.155464112027161	0.681435191947427	0.47	0.41	0.56	0.176162224702316	0.47416101799181	0.772159811281304	0.314061303435846	0.845332349773723	1.3766033961116	0.325769669335017	0.87670004618285	1.42685764774047	0.846439048741959	0.496671591818828	0.0236971699749467	-0.340043369554167	-0.414907302496605	-0.358904513439457	-0.419312467650204	0.0222993365121568	0.0790300728940398	0.0146048325523626	0.0584354736017936	0.115320018934471	0.0504996649316804	0.000804264010153108	0.00144745832474212	0.00151837536716913
19	0.405785764645593	0.06	0.848320894267477	0.304741725991347	1.39190006254361	0.0599691582195348	0.449647462918497	0.171698739421832	0.727596186415163	0.5	0.42	0.6	0.187578644948463	0.49123401885641	0.794889392764357	0.326477726897004	0.854985203111923	1.38349267932684	0.337906019925764	0.884262336789937	1.43205439960463	0.848320894267477	0.512720628212305	-0.0499639424686634	-0.398122384064466	-0.414907302496605	-0.358904513439457	-0.419312467650204	0.0222993365121568	0.0790300728940398	0.0146048325523626	0.0584354736017936	0.115320018934471	0.0504996649316804	0.000804264010153108	0.00144745832474212	0.00151837536716913
19	0.405785764645593	0.06	0.848793918583563	0.315853625163579	1.38173421200355	0.068235402584973	0.468346038039657	0.19813658660948	0.738555489469835	0.47	0.41	0.55	0.225509996272906	0.533050029275612	0.840590062278318	0.403235431659112	0.95314913841218	1.50306284516525	0.418332593506898	0.989261497960419	1.56078236087119	0.848793918583563	0.492751596021107	-0.00838181622115553	-0.377307397793366	-0.414907302496605	-0.358904513439457	-0.419312467650204	0.0222993365121568	0.0790300728940398	0.0146048325523626	0.0584354736017936	0.115320018934471	0.0504996649316804	0.000804264010153108	0.00144745832474212	0.00151837536716913
19	0.405785764645593	0.06	0.851528009885582	0.342955289975324	1.36010072979584	0.0602881852789155	0.448614133938392	0.172085790723046	0.725142477153738	0.49	0.43	0.6	0.191329501906952	0.498780976826791	0.80623245174663	0.336827698409439	0.8780833418815	1.41933898535356	0.348603052101856	0.909562535975966	1.46954174058264	0.851528009885582	0.515696307937612	-0.0196154075088952	-0.366281271362834	-0.414907302496605	-0.358904513439457	-0.419312467650204	0.0222993365121568	0.0790300728940398	0.0146048325523626	0.0584354736017936	0.115320018934471	0.0504996649316804	0.000804264010153108	0.00144745832474212	0.00151837536716913
19	0.405785764645593	0.06	0.851855125807497	0.307174537352018	1.39653571426298	0.0592520293454571	0.440250591622513	0.166364208890685	0.714136974354341	0.51	0.43	0.6	0.179673241177651	0.475470362613699	0.771267484049748	0.310427635935417	0.821486492123714	1.33254534831201	0.321724963316265	0.851080026940768	1.38113262522828	0.851855125807497	0.520877279939144	0.00772284292271998	-0.332531930123153	-0.414907302496605	-0.358904513439457	-0.419312467650204	0.0222993365121568	0.0790300728940398	0.0146048325523626	0.0584354736017936	0.115320018934471	0.0504996649316804	0.000804264010153108	0.00144745832474212	0.00151837536716913
19	0.405785764645593	0.06	0.852514058635998	0.302991007550298	1.4020371097217	0.0553050157562666	0.434956581298612	0.154287280575527	0.715625882021697	0.51	0.42	0.58	0.168454815290178	0.474896765881083	0.781338716471987	0.293078762853715	0.826228424446668	1.35937808603962	0.303541728856709	0.855843811605278	1.40830156134717	0.852514058635998	0.510108421264167	-0.0149186218814188	-0.365840847563255	-0.414907302496605	-0.358904513439457	-0.419312467650204	0.0222993365121568	0.0790300728940398	0.0146048325523626	0.0584354736017936	0.115320018934471	0.0504996649316804	0.000804264010153108	0.00144745832474212	0.00151837536716913
19	0.405785764645593	0.06	0.855832528220439	0.318703840690505	1.39296121575037	0.0620368867611324	0.453714799619269	0.178268914197918	0.72916068504062	0.5	0.44	0.59	0.195093109227412	0.496534302452432	0.797975495677452	0.339934639956637	0.865172583484413	1.39041052701219	0.35230737178838	0.897108562872745	1.44154676567665	0.855832528220439	0.516163093364916	-0.0109194032536084	-0.355730431443743	-0.414907302496605	-0.358904513439457	-0.419312467650204	0.0222993365121568	0.0790300728940398	0.0146048325523626	0.0584354736017936	0.115320018934471	0.0504996649316804	0.000804264010153108	0.00144745832474212	0.00151837536716913
19	0.405785764645593	0.06	0.85829093617185	0.313353990219175	1.40322788212453	0.0706105796375679	0.476898116684813	0.206766733219617	0.74702950015001	0.49	0.42	0.58	0.230877052514771	0.532507477462961	0.83413790241115	0.407599363467561	0.940109493305893	1.47261962314422	0.422094033687426	0.973739550317497	1.52573662603109	0.85829093617185	0.504083310003363	0.0275117076201106	-0.32898457387704	-0.414907302496605	-0.358904513439457	-0.419312467650204	0.0222993365121568	0.0790300728940398	0.0146048325523626	0.0584354736017936	0.115320018934471	0.0504996649316804	0.000804264010153108	0.00144745832474212	0.00151837536716913
19	0.405785764645593	0.06	0.86099447598551	0.332725094681545	1.38926385728947	0.0643546196730203	0.464714321216497	0.188060105299317	0.741368537133676	0.51	0.43	0.6	0.204297721743465	0.504839008438202	0.80538029513294	0.354292427304914	0.875490123783026	1.39668782026114	0.366974100583975	0.907460186236052	1.44753466994718	0.86099447598551	0.523999683005579	0.0658164330384903	-0.272160003810638	-0.414907302496605	-0.358904513439457	-0.419312467650204	0.0222993365121568	0.0790300728940398	0.0146048325523626	0.0584354736017936	0.115320018934471	0.0504996649316804	0.000804264010153108	0.00144745832474212	0.00151837536716913
19	0.405785764645593	0.06	0.863904384548545	0.308026706433909	1.41978206266318	0.0581671001165809	0.436585109360385	0.162299765139868	0.710870453580902	0.5	0.43	0.6	0.178803335336403	0.480979585180371	0.783155835024338	0.312896974462576	0.841690434342601	1.37048389422263	0.324214537448009	0.871929210006466	1.41948387106855	0.863904384548545	0.512373754036154	-0.0672996840084879	-0.4168260088002	-0.414907302496605	-0.358904513439457	-0.419312467650204	0.0222993365121568	0.0790300728940398	0.0146048325523626	0.0584354736017936	0.115320018934471	0.0504996649316804	0.000804264010153108	0.00144745832474212	0.00151837536716913
19	0.405785764645593	0.06	0.864458515184923	0.320361314301257	1.40855571606859	0.066356463869473	0.482223781592893	0.199811866291324	0.764635696894462	0.5	0.43	0.58	0.21991653692659	0.530744174707496	0.841571812488401	0.384600696345594	0.928191131174502	1.47178156600341	0.399052674749747	0.962156402660389	1.526659832773	0.864458515184923	0.515812547659168	-0.0252462865460331	-0.367600030300786	-0.414907302496605	-0.358904513439457	-0.419312467650204	0.0222993365121568	0.0790300728940398	0.0146048325523626	0.0584354736017936	0.115320018934471	0.0504996649316804	0.000804264010153108	0.00144745832474212	0.00151837536716913
19	0.405785764645593	0.06	0.866448953030335	0.321469403893819	1.41142850216685	0.0605756745082343	0.457831927179282	0.176335227034121	0.739328627324442	0.5	0.42	0.58	0.192737676959645	0.500418796440585	0.808099915921524	0.335562036387227	0.871244029859335	1.40692602333144	0.347634323722377	0.902364520013792	1.45771726822561	0.866448953030335	0.51092753731537	-0.00407770144070909	-0.353629665127147	-0.414907302496605	-0.358904513439457	-0.419312467650204	0.0222993365121568	0.0790300728940398	0.0146048325523626	0.0584354736017936	0.115320018934471	0.0504996649316804	0.000804264010153108	0.00144745832474212	0.00151837536716913
19	0.405785764645593	0.06	0.868115563674286	0.31938274844485	1.41684837890372	0.0604752049015273	0.45399540544855	0.174610866940196	0.733379943956904	0.52	0.44	0.6	0.186684645720803	0.485387724774673	0.784090803828542	0.320490242320243	0.833287756106935	1.34608526989363	0.332375783863722	0.863626430304999	1.3952386871085	0.868115563674286	0.518933158060113	0.0570497488459627	-0.28448522059324	-0.414907302496605	-0.358904513439457	-0.419312467650204	0.0222993365121568	0.0790300728940398	0.0146048325523626	0.0584354736017936	0.115320018934471	0.0504996649316804	0.000804264010153108	0.00144745832474212	0.00151837536716913
19	0.405785764645593	0.06	0.868513476160695	0.327912352858903	1.40911459946249	0.0558420467993706	0.438394900636091	0.156950495854469	0.719839305417714	0.5	0.42	0.56	0.172394075119505	0.481531982558017	0.790669889996529	0.301096550110068	0.841024371721439	1.38095219333281	0.31218008358629	0.872651818980756	1.43183730343073	0.868513476160695	0.504295529261362	0.0576383693858193	-0.297517260657348	-0.414907302496605	-0.358904513439457	-0.419312467650204	0.0222993365121568	0.0790300728940398	0.0146048325523626	0.0584354736017936	0.115320018934471	0.0504996649316804	0.000804264010153108	0.00144745832474212	0.00151837536716913
19	0.405785764645593	0.06	0.868557224775114	0.319674902329527	1.4174395472207	0.0572320571588634	0.446970205912303	0.163735308659017	0.730205103165588	0.52	0.42	0.6	0.176667922917201	0.482274095496697	0.787880268076193	0.30505314004039	0.832744421070466	1.36043570210054	0.315552553415166	0.861775801571134	1.4078481285509	0.868557224775114	0.518597121487642	-0.0249827149430374	-0.367467792269619	-0.414907302496605	-0.358904513439457	-0.419312467650204	0.0222993365121568	0.0790300728940398	0.0146048325523626	0.0584354736017936	0.115320018934471	0.0504996649316804	0.000804264010153108	0.00144745832474212	0.00151837536716913
19	0.405785764645593	0.06	0.870801658811752	0.329823585971403	1.4117797316521	0.0572550571670975	0.420327859060782	0.154032365760305	0.68662335236126	0.49	0.41	0.56	0.172011259696802	0.469389171333092	0.766767082969382	0.303696068901247	0.828734388492616	1.35377270808398	0.314869263776404	0.858576831821279	1.40348189579669	0.870801658811752	0.49524221005099	-0.0127485954757574	-0.376539715409193	-0.414907302496605	-0.358904513439457	-0.419312467650204	0.0222993365121568	0.0790300728940398	0.0146048325523626	0.0584354736017936	0.115320018934471	0.0504996649316804	0.000804264010153108	0.00144745832474212	0.00151837536716913
19	0.405785764645593	0.06	0.872768554912122	0.350980718678714	1.39455639114553	0.0569501408584628	0.432321297163988	0.157650797252794	0.706991797075182	0.49	0.43	0.59	0.175245768152025	0.480571485398182	0.785897202644339	0.308473030783113	0.845916818260164	1.38336060573722	0.31959500253585	0.876979559188955	1.43304281498955	0.872768554912122	0.513379509370914	0.00123281862527035	-0.3452823410879	-0.414907302496605	-0.358904513439457	-0.419312467650204	0.0222993365121568	0.0790300728940398	0.0146048325523626	0.0584354736017936	0.115320018934471	0.0504996649316804	0.000804264010153108	0.00144745832474212	0.00151837536716913
19	0.405785764645593	0.06	0.873318479820503	0.349443580043675	1.39719337959733	0.0795363677391342	0.497573759064761	0.233294323701361	0.761853194428162	0.5	0.43	0.59	0.256328086660139	0.546700526655889	0.837072966651639	0.447780736889223	0.955033714304898	1.46228669172057	0.464244200943381	0.989290603375333	1.51522921264816	0.873318479820503	0.514270186571773	0.0228736453097033	-0.324290191149282	-0.414907302496605	-0.358904513439457	-0.419312467650204	0.0222993365121568	0.0790300728940398	0.0146048325523626	0.0584354736017936	0.115320018934471	0.0504996649316804	0.000804264010153108	0.00144745832474212	0.00151837536716913
19	0.405785764645593	0.06	0.873680032770993	0.342534457204265	1.40482560833772	0.0524726046662993	0.412946736886238	0.138972909627803	0.686920564144673	0.52	0.44	0.61	0.148942234534724	0.442569777810525	0.736197321086326	0.256085327829852	0.760936795343771	1.26578826285769	0.265269054494476	0.788741921563679	1.3100411554422	0.873680032770993	0.528749854445583	0.0578738420056756	-0.276096131152209	-0.414907302496605	-0.358904513439457	-0.419312467650204	0.0222993365121568	0.0790300728940398	0.0146048325523626	0.0584354736017936	0.115320018934471	0.0504996649316804	0.000804264010153108	0.00144745832474212	0.00151837536716913
19	0.405785764645593	0.06	0.874133474020167	0.346354159039829	1.40191278900051	0.0638435328127368	0.44669588007281	0.17963321785549	0.71375854229013	0.49	0.44	0.58	0.198925603047168	0.494670464533202	0.790415326019236	0.349285747158879	0.868572673176414	1.38785959919395	0.362308097234874	0.900487422743101	1.43945822278693	0.874133474020167	0.507923739476447	-0.00334287218732958	-0.355142909189122	-0.414907302496605	-0.358904513439457	-0.419312467650204	0.0222993365121568	0.0790300728940398	0.0146048325523626	0.0584354736017936	0.115320018934471	0.0504996649316804	0.000804264010153108	0.00144745832474212	0.00151837536716913
19	0.405785764645593	0.06	0.876992523440932	0.319241878017096	1.43474316886477	0.0531520705858871	0.431526863984776	0.147163710438206	0.715890017531346	0.52	0.44	0.6	0.157794137584366	0.46269837274561	0.767602607906854	0.271384609235259	0.795778721590468	1.32017283394568	0.281244893626224	0.824903321846421	1.36806985415391	0.876992523440932	0.521650897021123	-0.00236967829456282	-0.341130388253024	-0.414907302496605	-0.358904513439457	-0.419312467650204	0.0222993365121568	0.0790300728940398	0.0146048325523626	0.0584354736017936	0.115320018934471	0.0504996649316804	0.000804264010153108	0.00144745832474212	0.00151837536716913
19	0.405785764645593	0.06	0.878613879275732	0.34798583064372	1.40924192790774	0.0685188700797881	0.491892559961287	0.208728813528778	0.775056306393795	0.51	0.44	0.59	0.22629840757424	0.533297253670769	0.840296099767298	0.39194527394186	0.923662435025572	1.45537959610928	0.406283409433966	0.957568037680019	1.50960794576267	0.878613879275732	0.526972380251572	-0.0554015768780606	-0.389106007164774	-0.414907302496605	-0.358904513439457	-0.419312467650204	0.0222993365121568	0.0790300728940398	0.0146048325523626	0.0584354736017936	0.115320018934471	0.0504996649316804	0.000804264010153108	0.00144745832474212	0.00151837536716913
19	0.405785764645593	0.06	0.879827439155496	0.319533912585534	1.44012096572546	0.0676746333318578	0.48361390845425	0.203357831395666	0.763869985512834	0.49	0.43	0.59	0.225670523283337	0.536676670079284	0.84768281687523	0.396789968359522	0.943623100801204	1.49045623324289	0.411159515448624	0.978061755042675	1.54464167421123	0.879827439155496	0.5107829128485	0.00220625087932245	-0.347868125404412	-0.414907302496605	-0.358904513439457	-0.419312467650204	0.0222993365121568	0.0790300728940398	0.0146048325523626	0.0584354736017936	0.115320018934471	0.0504996649316804	0.000804264010153108	0.00144745832474212	0.00151837536716913
19	0.405785764645593	0.06	0.880203909334371	0.34331722596044	1.4170905927083	0.0666625826976582	0.47448270206119	0.197288516328914	0.751676887793466	0.51	0.43	0.58	0.215423756637932	0.518098306174743	0.820772855711554	0.374816993974228	0.901442128455401	1.42806726293658	0.38876487444222	0.934661215824599	1.48038944541485	0.880203909334371	0.514318454241874	-0.0147939382290355	-0.360990992347458	-0.414907302496605	-0.358904513439457	-0.419312467650204	0.0222993365121568	0.0790300728940398	0.0146048325523626	0.0584354736017936	0.115320018934471	0.0504996649316804	0.000804264010153108	0.00144745832474212	0.00151837536716913
19	0.405785764645593	0.06	0.880335776436326	0.323217933645843	1.43745361922681	0.0576291312571155	0.42842537242449	0.157935795696711	0.698914949152269	0.49	0.43	0.58	0.175393001069849	0.475780753011167	0.776168504952486	0.308536438000894	0.836953002161063	1.36536956632123	0.319610209055127	0.867678806437041	1.41444596418358	0.880335776436326	0.503593986983971	0.0160115530706775	-0.341349236173822	-0.414907302496605	-0.358904513439457	-0.419312467650204	0.0222993365121568	0.0790300728940398	0.0146048325523626	0.0584354736017936	0.115320018934471	0.0504996649316804	0.000804264010153108	0.00144745832474212	0.00151837536716913
19	0.405785764645593	0.06	0.881578492518175	0.35126249437817	1.41189449065818	0.0704196073115127	0.483716149666198	0.209323339999164	0.758108959333233	0.51	0.44	0.58	0.227616701691192	0.525989478966955	0.824362256242719	0.394976289001422	0.912733428226279	1.43049056745114	0.40973885778355	0.946948952568026	1.48445400513101	0.881578492518175	0.515040110216884	-0.00354592535458191	-0.347302094206003	-0.414907302496605	-0.358904513439457	-0.419312467650204	0.0222993365121568	0.0790300728940398	0.0146048325523626	0.0584354736017936	0.115320018934471	0.0504996649316804	0.000804264010153108	0.00144745832474212	0.00151837536716913
19	0.405785764645593	0.06	0.882023838579603	0.35298202282499	1.41106565433422	0.0732789962650026	0.49885104926915	0.221875712748111	0.77582638579019	0.51	0.43	0.6	0.241546454437155	0.543077476803479	0.844608499169804	0.419460229687881	0.943087339820882	1.46671444995388	0.434391587912691	0.976176980401553	1.51916203131889	0.882023838579603	0.519626320744367	-0.00564944580067147	-0.347210640596075	-0.414907302496605	-0.358904513439457	-0.419312467650204	0.0222993365121568	0.0790300728940398	0.0146048325523626	0.0584354736017936	0.115320018934471	0.0504996649316804	0.000804264010153108	0.00144745832474212	0.00151837536716913
19	0.405785764645593	0.06	0.885165879642443	0.32548748068733	1.44484427859756	0.0581397328703691	0.465536048111212	0.172989148883332	0.758082947339092	0.51	0.43	0.59	0.187812920658204	0.505428724471107	0.82304452828401	0.325579767342947	0.876177027358088	1.42677428737323	0.337516681624902	0.90858110013704	1.47855308304213	0.885165879642443	0.515170883447746	0.0157104817175958	-0.328124396833161	-0.414907302496605	-0.358904513439457	-0.419312467650204	0.0222993365121568	0.0790300728940398	0.0146048325523626	0.0584354736017936	0.115320018934471	0.0504996649316804	0.000804264010153108	0.00144745832474212	0.00151837536716913
19	0.405785764645593	0.06	0.886438780970715	0.333527071959592	1.43935048998184	0.0662580678537197	0.490528122492007	0.203024434476348	0.778031810507667	0.49	0.43	0.58	0.224670005603931	0.542826070730929	0.860982135857928	0.394306976280146	0.952686612619199	1.51106624895825	0.40873222452392	0.988282693806689	1.56806356800273	0.886438780970715	0.510444234834332	-0.0149658833088776	-0.36389846091204	-0.414907302496605	-0.358904513439457	-0.419312467650204	0.0222993365121568	0.0790300728940398	0.0146048325523626	0.0584354736017936	0.115320018934471	0.0504996649316804	0.000804264010153108	0.00144745832474212	0.00151837536716913
19	0.405785764645593	0.06	0.890980473014781	0.361786453102588	1.42017449292697	0.0759742646830718	0.461399972752034	0.210169794274246	0.712630151229822	0.51	0.43	0.59	0.228448426449226	0.501528290984459	0.774608155519691	0.396321044252233	0.870070409739396	1.34381977522656	0.410581384639909	0.901479380348673	1.39275685605442	0.890980473014781	0.514420966511314	-0.00434221449571014	-0.350300424418589	-0.414907302496605	-0.358904513439457	-0.419312467650204	0.0222993365121568	0.0790300728940398	0.0146048325523626	0.0584354736017936	0.115320018934471	0.0504996649316804	0.000804264010153108	0.00144745832474212	0.00151837536716913
19	0.405785764645593	0.06	0.894095723500016	0.359643954563693	1.42854749243634	0.0782762742192334	0.48025867788814	0.222955000721046	0.737562355055234	0.47	0.4	0.55	0.253519415704172	0.546096293024598	0.838673170345024	0.45303270484676	0.97586009358908	1.4986874823314	0.469292855707863	1.0117041945467	1.55407704188394	0.894095723500016	0.483999331200432	0.0133653145246321	-0.364806781511896	-0.414907302496605	-0.358904513439457	-0.419312467650204	0.0222993365121568	0.0790300728940398	0.0146048325523626	0.0584354736017936	0.115320018934471	0.0504996649316804	0.000804264010153108	0.00144745832474212	0.00151837536716913
[truncated: 1,375 more rows]
