# Supplementary material for: Re-expressing coefficients from regression models for inclusion in a meta-analysis
Source: BMC Med Res Methodol. 2024 Jan 8;24:6. doi: 10.1186/s12874-023-02132-y (PMC10773134; doi:10.1186/s12874-023-02132-y)
Supplement: Supplementary file 2 — Additional file 2. [file 12874_2023_2132_MOESM2_ESM.zip › Supp_Files_R1/simdata/simdata_scenario_190.csv]

ex_no	errsd	rsquare	beta	b_low_ci	b_hi_ci	lrsquare	lbeta	lb_low_ci	lb_hi_ci	x_median	x_25	x_75	rbl	rb	rbu	altl	alt	altu	dzl	dz	dzu	observed_beta	xlog	error	ylog	RelBias_rb	RelBias_rbl	RelBias_rbu	RelBias_alt	RelBias_altl	RelBias_altu	RelBias_dz	RelBias_dzl	RelBias_dzu	MC_SE_RelBias_rb	MC_SE_RelBias_alt	MC_SE_RelBias_dz
190	0.454198798779319	0.25	0.0183354901652534	0.0176553608522672	0.0190156194782396	0.331859870477077	0.491862256399206	0.476998893742806	0.506725619055605	16.03	10.34	25	0.0288679063596869	0.0297674349895926	0.0306669636194984	0.0285546031091745	0.0294443691591353	0.0303341352090961	0.0284847861665684	0.0293656052857294	0.0302474834713859	0.0183354901652534	19.8991947325967	0.00415810415301744	1.39249635359405	0.492845080581683	0.500725727084509	0.485496168340684	0.476734944635641	0.484530545026452	0.469465340139109	0.475520405363466	0.482163203919346	0.468203822500708	0.000839772520680271	0.000832988196789142	0.00139913770960374
190	0.454198798779319	0.25	0.018371237094289	0.0176966366227867	0.0190458375657913	0.332720975635792	0.491012861252296	0.476203931195608	0.505821791308984	15.91	10.24	24.89	0.029025108491509	0.029927727670774	0.030830346850039	0.0287163515678132	0.0296093690630349	0.0305023865582565	0.0286406573030138	0.0295236725753017	0.0303987266053204	0.018371237094289	19.7561418981797	-0.00630817565048543	1.37961365647356	0.492845080581683	0.500725727084509	0.485496168340684	0.476734944635641	0.484530545026452	0.469465340139109	0.475520405363466	0.482163203919346	0.468203822500708	0.000839772520680271	0.000832988196789142	0.00139913770960374
190	0.454198798779319	0.25	0.0184484501059181	0.0177614501044915	0.0191354501073447	0.327085351377412	0.489069150688619	0.474129622526587	0.504008678850651	15.88	10.18	24.29	0.0289587893473468	0.0298712627057664	0.030783736064186	0.0286525726535473	0.0295553973152743	0.0304582219770014	0.0286313278703834	0.0295372086420947	0.0304044780118794	0.0184484501059181	19.6639588279859	-0.00203001818797771	1.37973851059454	0.492845080581683	0.500725727084509	0.485496168340684	0.476734944635641	0.484530545026452	0.469465340139109	0.475520405363466	0.482163203919346	0.468203822500708	0.000839772520680271	0.000832988196789142	0.00139913770960374
190	0.454198798779319	0.25	0.0185752938792357	0.0178952065839153	0.0192553811745561	0.328096021454025	0.488474702370643	0.473587524780926	0.503361879960361	15.85	10.2	24.82	0.0289775995614036	0.0298885075735897	0.0307994155857758	0.0286727716598174	0.0295740974366874	0.0304754232135575	0.0285740166733	0.0295058792193045	0.0304092291460862	0.0185752938792357	19.7663601736371	-0.00207534281546882	1.38225580413632	0.492845080581683	0.500725727084509	0.485496168340684	0.476734944635641	0.484530545026452	0.469465340139109	0.475520405363466	0.482163203919346	0.468203822500708	0.000839772520680271	0.000832988196789142	0.00139913770960374
190	0.454198798779319	0.25	0.0186017118434828	0.0179111481676542	0.0192922755193114	0.330450009897245	0.493412765067152	0.478455018583646	0.508370511550659	15.76	10.18	24.71	0.0294262026882934	0.0303461422075542	0.031266081726815	0.0291212907189839	0.0300316978981928	0.0309421050774016	0.0290394316621617	0.0299530076937333	0.0308734564305863	0.0186017118434828	19.6974738715343	-0.00354141528995526	1.37810593191377	0.492845080581683	0.500725727084509	0.485496168340684	0.476734944635641	0.484530545026452	0.469465340139109	0.475520405363466	0.482163203919346	0.468203822500708	0.000839772520680271	0.000832988196789142	0.00139913770960374
190	0.454198798779319	0.25	0.0186680419504676	0.0179829678408346	0.0193531160601006	0.328429154611802	0.494498609432703	0.479439221936913	0.509557996928493	16.19	10.4	24.8	0.0287270981094861	0.029629428336689	0.0305317585638919	0.0284066892793813	0.0292989553305451	0.0301912213817089	0.0283801256934462	0.0292500008334035	0.0301733230543883	0.0186680419504676	19.9186468366276	-0.00322357572055479	1.38792485383673	0.492845080581683	0.500725727084509	0.485496168340684	0.476734944635641	0.484530545026452	0.469465340139109	0.475520405363466	0.482163203919346	0.468203822500708	0.000839772520680271	0.000832988196789142	0.00139913770960374
190	0.454198798779319	0.25	0.0187198107783993	0.0180293694816941	0.0194102520751046	0.324740470678214	0.48080228342723	0.466036692159632	0.495567874694828	15.97	10.26	24.26	0.0283070536579243	0.0292039151955127	0.0301007767331011	0.0280029501367452	0.028890176664103	0.0297774031914608	0.0279946605707749	0.0289003822727091	0.029755419376	0.0187198107783993	19.6986505862374	0.00863650303223163	1.39165083947996	0.492845080581683	0.500725727084509	0.485496168340684	0.476734944635641	0.484530545026452	0.469465340139109	0.475520405363466	0.482163203919346	0.468203822500708	0.000839772520680271	0.000832988196789142	0.00139913770960374
190	0.454198798779319	0.25	0.018762176381804	0.0180689627807314	0.0194553899828766	0.323140052064687	0.484132215212685	0.469209935955431	0.499054494469939	16.08	10.41	25.01	0.0283019146255502	0.0292020001548505	0.0301020856841508	0.0279919035676168	0.0288821298181065	0.0297723560685961	0.0279561029119445	0.028831971152207	0.02972899211135	0.018762176381804	19.9230172211454	0.00201019672578253	1.39147508770589	0.492845080581683	0.500725727084509	0.485496168340684	0.476734944635641	0.484530545026452	0.469465340139109	0.475520405363466	0.482163203919346	0.468203822500708	0.000839772520680271	0.000832988196789142	0.00139913770960374
190	0.454198798779319	0.25	0.018776749071227	0.0180776945448914	0.0194758035975625	0.338800282642144	0.505889670524036	0.490838598728314	0.520940742319757	15.89	10.34	24.78	0.0299649160597176	0.0308837600628911	0.0318026040660645	0.0296476204054642	0.0305567348566321	0.0314658493078	0.029628670155582	0.0304978569539418	0.0314025444711133	0.018776749071227	19.6521017610468	0.00741610048498405	1.39183419181213	0.492845080581683	0.500725727084509	0.485496168340684	0.476734944635641	0.484530545026452	0.469465340139109	0.475520405363466	0.482163203919346	0.468203822500708	0.000839772520680271	0.000832988196789142	0.00139913770960374
190	0.454198798779319	0.25	0.0188429677531309	0.0181458451789006	0.0195400903273611	0.316361233386622	0.474419715713279	0.459567145716839	0.489272285709719	16.29	10.5	24.92	0.0273856933318971	0.0282707607935378	0.0291558282551784	0.0270757618121422	0.0279508127187829	0.0288258636254235	0.0270544867137612	0.0279291570298308	0.028820677216488	0.0188429677531309	20.0230075927089	-0.00624932494784582	1.38623670956384	0.492845080581683	0.500725727084509	0.485496168340684	0.476734944635641	0.484530545026452	0.469465340139109	0.475520405363466	0.482163203919346	0.468203822500708	0.000839772520680271	0.000832988196789142	0.00139913770960374
190	0.454198798779319	0.25	0.0189217850440999	0.0182233947310184	0.0196201753571813	0.318809763899603	0.478553272301622	0.463655687767542	0.493450856835703	15.97	10.25	24.63	0.0281602656090352	0.0290650748208724	0.0299698840327095	0.027857673310435	0.0287527600181238	0.0296478467258125	0.0278092405137881	0.0287270868739429	0.0296823410310938	0.0189217850440999	19.7652807211968	0.00443026949795136	1.3890914516051	0.492845080581683	0.500725727084509	0.485496168340684	0.476734944635641	0.484530545026452	0.469465340139109	0.475520405363466	0.482163203919346	0.468203822500708	0.000839772520680271	0.000832988196789142	0.00139913770960374
190	0.454198798779319	0.25	0.0189634803018346	0.0182705902508255	0.0196563703528436	0.344740677913069	0.508031445647218	0.493114905512712	0.522947985781724	16	10.4	24.87	0.0298899754044136	0.0307941359007908	0.0316982963971679	0.0295669947158571	0.0304613851680728	0.0313557756202885	0.0295336760051348	0.0304293049140872	0.0313320329583793	0.0189634803018346	19.814178377775	0.0028525591567458	1.38976356042547	0.492845080581683	0.500725727084509	0.485496168340684	0.476734944635641	0.484530545026452	0.469465340139109	0.475520405363466	0.482163203919346	0.468203822500708	0.000839772520680271	0.000832988196789142	0.00139913770960374
190	0.454198798779319	0.25	0.0190133333941079	0.0183171679518864	0.0197094988363295	0.326410581769031	0.496786720478976	0.481588152882546	0.511985288075406	16.25	10.53	25.23	0.0287614068435194	0.0296690956715423	0.0305767844995652	0.0284377987359668	0.029335274730331	0.0302327507246952	0.0283926541317067	0.0292992606574105	0.0301799492331547	0.0190133333941079	20.1151557969476	-0.000361762132397987	1.39515941502719	0.492845080581683	0.500725727084509	0.485496168340684	0.476734944635641	0.484530545026452	0.469465340139109	0.475520405363466	0.482163203919346	0.468203822500708	0.000839772520680271	0.000832988196789142	0.00139913770960374
190	0.454198798779319	0.25	0.0190164127084031	0.0183153550693499	0.0197174703474562	0.335502060912628	0.496957201849918	0.482062377721329	0.511852025978507	15.81	10.35	24.53	0.0295731284730961	0.0304868827254422	0.0314006369777883	0.0292643961391657	0.0301686111409309	0.0310728261426962	0.029239659226007	0.0301662479096825	0.0310724485169072	0.0190164127084031	19.6350268804477	-0.000897254159611157	1.38189527729013	0.492845080581683	0.500725727084509	0.485496168340684	0.476734944635641	0.484530545026452	0.469465340139109	0.475520405363466	0.482163203919346	0.468203822500708	0.000839772520680271	0.000832988196789142	0.00139913770960374
190	0.454198798779319	0.25	0.0190486003324158	0.0183514895600992	0.0197457111047324	0.319726633823866	0.478657019296352	0.463787602803766	0.493526435788938	16.23	10.4	25.14	0.0277383283681842	0.0286276422584676	0.029516956148751	0.0274274260876323	0.02830677219208	0.0291861182965277	0.0273533988319217	0.02826007474435	0.0291121807187108	0.0190486003324158	19.970015982226	0.00133961923574589	1.39268192547678	0.492845080581683	0.500725727084509	0.485496168340684	0.476734944635641	0.484530545026452	0.469465340139109	0.475520405363466	0.482163203919346	0.468203822500708	0.000839772520680271	0.000832988196789142	0.00139913770960374
190	0.454198798779319	0.25	0.0190628196474247	0.0183640070292193	0.0197616322656302	0.323461242387199	0.486124958054902	0.47115225187584	0.501097664233964	15.97	10.33	24.58	0.0286101019818782	0.0295192999089223	0.0304284978359663	0.0283025100807783	0.0292019330717165	0.0301013560626547	0.0282778902610729	0.0291900539925242	0.0300938740328917	0.0190628196474247	19.7083011811018	-0.00182034745765389	1.38196519371529	0.492845080581683	0.500725727084509	0.485496168340684	0.476734944635641	0.484530545026452	0.469465340139109	0.475520405363466	0.482163203919346	0.468203822500708	0.000839772520680271	0.000832988196789142	0.00139913770960374
190	0.454198798779319	0.25	0.0190642556588126	0.0183642782203418	0.0197642330972833	0.329148467283038	0.496710422569605	0.481608309048999	0.51181253609021	15.86	10.29	24.82	0.0294402799688426	0.030363458497564	0.0312866370262854	0.0291297267378559	0.0300431670414254	0.0309566073449949	0.0290912862617828	0.0299741346950071	0.0308994013583158	0.0190642556588126	19.8605909299536	-0.000688763358525376	1.38557946481715	0.492845080581683	0.500725727084509	0.485496168340684	0.476734944635641	0.484530545026452	0.469465340139109	0.475520405363466	0.482163203919346	0.468203822500708	0.000839772520680271	0.000832988196789142	0.00139913770960374
190	0.454198798779319	0.25	0.0191077131814008	0.0184049233627182	0.0198105030000835	0.337063929273955	0.49964482865768	0.484721756119642	0.514567901195718	15.87	10.21	24.58	0.0296247327235312	0.0305367859370951	0.0314488391506589	0.0293120545007109	0.0302144813260607	0.0311169081514105	0.0292564208494992	0.0301608611033852	0.0310637255667932	0.0191077131814008	19.5316459142461	0.00274355465409217	1.38338261936437	0.492845080581683	0.500725727084509	0.485496168340684	0.476734944635641	0.484530545026452	0.469465340139109	0.475520405363466	0.482163203919346	0.468203822500708	0.000839772520680271	0.000832988196789142	0.00139913770960374
190	0.454198798779319	0.25	0.0191378769289973	0.0184376434285776	0.019838110429417	0.335136614865498	0.500797378603294	0.485775145951072	0.515819611255516	16.1	10.5	24.75	0.0292707578293373	0.0301759340979961	0.0310811103666549	0.0289492211739642	0.0298444541623142	0.0307396871506642	0.0289512767049032	0.0298438431465689	0.0307543285354606	0.0191378769289973	19.7930574753531	0.00494695618064365	1.39226765859194	0.492845080581683	0.500725727084509	0.485496168340684	0.476734944635641	0.484530545026452	0.469465340139109	0.475520405363466	0.482163203919346	0.468203822500708	0.000839772520680271	0.000832988196789142	0.00139913770960374
190	0.454198798779319	0.25	0.019203288037811	0.0184951144084184	0.0199114616672037	0.339894356143394	0.505358716094896	0.490360083226903	0.520357348962889	15.82	10.22	24.69	0.0300644046224078	0.0309839838923167	0.0319035631622257	0.0297499991689814	0.0306599617263378	0.0315699242836942	0.0296909158019622	0.0306062582096962	0.0314853041547641	0.019203288037811	19.5742930524269	0.00356515742731614	1.3857229320098	0.492845080581683	0.500725727084509	0.485496168340684	0.476734944635641	0.484530545026452	0.469465340139109	0.475520405363466	0.482163203919346	0.468203822500708	0.000839772520680271	0.000832988196789142	0.00139913770960374
190	0.454198798779319	0.25	0.0192283168263768	0.018528103796256	0.0199285298564977	0.333710273122027	0.498307645874123	0.483312127298163	0.513303164450082	16.09	10.27	24.65	0.0291474147437647	0.0300517591095366	0.0309561034753084	0.0288279881145019	0.0297224217669227	0.0306168554193434	0.0287919644732798	0.0296614995370774	0.0305897840299362	0.0192283168263768	19.7827084815225	-0.00800817229672796	1.37794282767549	0.492845080581683	0.500725727084509	0.485496168340684	0.476734944635641	0.484530545026452	0.469465340139109	0.475520405363466	0.482163203919346	0.468203822500708	0.000839772520680271	0.000832988196789142	0.00139913770960374
190	0.454198798779319	0.25	0.019259526018939	0.0185507861318433	0.0199682659060348	0.323167637194116	0.491339334462617	0.476195867033469	0.506482801891764	16.05	10.33	24.77	0.0287771582815201	0.0296922984356219	0.0306074385897236	0.0284635675125155	0.0293687351911607	0.0302739028698059	0.0284144789015767	0.0293084326234775	0.0302209978787753	0.019259526018939	19.6586203526884	0.00546584065874247	1.39138960275495	0.492845080581683	0.500725727084509	0.485496168340684	0.476734944635641	0.484530545026452	0.469465340139109	0.475520405363466	0.482163203919346	0.468203822500708	0.000839772520680271	0.000832988196789142	0.00139913770960374
190	0.454198798779319	0.25	0.0192989803282405	0.0185962646257436	0.0200016960307374	0.32745988142499	0.491182848108683	0.476191509666498	0.506174186550868	16.27	10.4	25.23	0.0284093184155914	0.0293036932598179	0.0301980681040443	0.0280887844616856	0.0289730683385436	0.0298573522154015	0.0279812203517372	0.0288962205537705	0.0297562265705269	0.0192989803282405	19.986996956139	0.00520243737825357	1.39670199364242	0.492845080581683	0.500725727084509	0.485496168340684	0.476734944635641	0.484530545026452	0.469465340139109	0.475520405363466	0.482163203919346	0.468203822500708	0.000839772520680271	0.000832988196789142	0.00139913770960374
190	0.454198798779319	0.25	0.0193311629334308	0.0186257525606118	0.0200365733062498	0.320655107218504	0.484865312851614	0.469835126666303	0.499895499036925	15.96	10.33	24.79	0.028549840041281	0.0294631591760721	0.0303764783108631	0.0282434947029447	0.0291470137457229	0.0300505327885011	0.0282114831882026	0.0719434073606681	0.0300133182058689	0.0193311629334308	19.8370076499874	0.00478923337817588	1.39079589305517	0.492845080581683	0.500725727084509	0.485496168340684	0.476734944635641	0.484530545026452	0.469465340139109	0.475520405363466	0.482163203919346	0.468203822500708	0.000839772520680271	0.000832988196789142	0.00139913770960374
190	0.454198798779319	0.25	0.0193521179280782	0.0186470650283472	0.0200571708278091	0.31957261596798	0.480196768398829	0.46527423657125	0.495119300226408	16.06	10.39	25.12	0.0280983149522674	0.0289994996004149	0.0299006842485623	0.0277915535070233	0.028682899532977	0.0295742455589307	0.0277619546228712	0.0286298477067349	0.0295352210562478	0.0193521179280782	19.9704197441744	-0.00283810827822008	1.38773493851131	0.492845080581683	0.500725727084509	0.485496168340684	0.476734944635641	0.484530545026452	0.469465340139109	0.475520405363466	0.482163203919346	0.468203822500708	0.000839772520680271	0.000832988196789142	0.00139913770960374
190	0.454198798779319	0.25	0.0194041438518619	0.0186908535117649	0.020117434191959	0.322658680547409	0.488406398279755	0.473335795591185	0.503477000968324	16.17	10.37	25.13	0.0283969777607048	0.0293011129927618	0.0302052482248189	0.0280813170482718	0.0289754019160297	0.0298694867837877	0.0279996037989179	0.0289215552122187	0.0298200718849682	0.0194041438518619	19.9649501255019	-0.00914096861804096	1.3819436853584	0.492845080581683	0.500725727084509	0.485496168340684	0.476734944635641	0.484530545026452	0.469465340139109	0.475520405363466	0.482163203919346	0.468203822500708	0.000839772520680271	0.000832988196789142	0.00139913770960374
190	0.454198798779319	0.25	0.0194131010533289	0.0186996889886953	0.0201265131179625	0.323504499798119	0.487652110292734	0.47263385201182	0.502670368573648	15.96	10.28	24.84	0.0287151364430306	0.0296275792014945	0.0305400219599585	0.0284068726443109	0.0293095201134022	0.0302121675824934	0.0283324147205809	0.0292627972819158	0.0301671681864068	0.0194131010533289	19.6716402805163	-0.00875444028660014	1.3753953650668	0.492845080581683	0.500725727084509	0.485496168340684	0.476734944635641	0.484530545026452	0.469465340139109	0.475520405363466	0.482163203919346	0.468203822500708	0.000839772520680271	0.000832988196789142	0.00139913770960374
190	0.454198798779319	0.25	0.0194544768910096	0.0187461395221691	0.0201628142598501	0.327463284774842	0.494105618698933	0.479025191216271	0.509186046181596	15.96	10.28	24.78	0.0291087916359416	0.0300251798122277	0.0309415679885137	0.0287964641617973	0.0297030198033627	0.0306095754449281	0.0287520320695127	0.0296572652387793	0.0305324055840752	0.0194544768910096	19.7009472497274	0.00178002651670302	1.38662203917465	0.492845080581683	0.500725727084509	0.485496168340684	0.476734944635641	0.484530545026452	0.469465340139109	0.475520405363466	0.482163203919346	0.468203822500708	0.000839772520680271	0.000832988196789142	0.00139913770960374
190	0.454198798779319	0.25	0.0194606361825883	0.0187506296507309	0.0201706427144457	0.326129665747906	0.49051608653327	0.475499769153146	0.505532403913393	16.24	10.41	24.87	0.0284216754189915	0.029319234001042	0.0302167925830925	0.028102602445782	0.0289900846800738	0.0298775669143656	0.0280543693359156	0.0289541361848087	0.0298288775703729	0.0194606361825883	19.9815678364325	-0.00810912536497846	1.38390292921883	0.492845080581683	0.500725727084509	0.485496168340684	0.476734944635641	0.484530545026452	0.469465340139109	0.475520405363466	0.482163203919346	0.468203822500708	0.000839772520680271	0.000832988196789142	0.00139913770960374
190	0.454198798779319	0.25	0.0194925453050071	0.018782287390503	0.0202028032195112	0.331424468209166	0.500961533846943	0.485808328692702	0.516114739001183	15.76	10.25	24.75	0.029890864313895	0.0308232122635583	0.0317555602132217	0.0295815193924242	0.0305042183369519	0.0314269172814797	0.0295388672252979	0.0304427492390954	0.0313394502042116	0.0194925453050071	19.7232504635605	-5.52781173593531e-05	1.38346640286416	0.492845080581683	0.500725727084509	0.485496168340684	0.476734944635641	0.484530545026452	0.469465340139109	0.475520405363466	0.482163203919346	0.468203822500708	0.000839772520680271	0.000832988196789142	0.00139913770960374
190	0.454198798779319	0.25	0.0195033468671162	0.018790376010548	0.0202163177236844	0.320804318537098	0.48457250033287	0.469556533962955	0.499588466702786	16.18	10.42	24.74	0.0281626331763738	0.0290632471005281	0.0299638610246825	0.0278493493807417	0.0287399447904058	0.02963054020007	0.0278134409355093	0.0287205853944797	0.0296121000223426	0.0195033468671162	19.7885351240813	-0.00400309927610075	1.38564406150346	0.492845080581683	0.500725727084509	0.485496168340684	0.476734944635641	0.484530545026452	0.469465340139109	0.475520405363466	0.482163203919346	0.468203822500708	0.000839772520680271	0.000832988196789142	0.00139913770960374
190	0.454198798779319	0.25	0.0195620259245205	0.0188391882858576	0.0202848635631833	0.317735017019966	0.491793135620014	0.47644542396637	0.507140847273659	16	10.63	24.53	0.0288901896326069	0.0298208278081383	0.0307514659836697	0.0285783342653602	0.0294989266601718	0.0304195190549833	0.0286372128978658	0.0295458208398036	0.030451878499158	0.0195620259245205	19.7537316078032	0.00542395677638624	1.3958713411219	0.492845080581683	0.500725727084509	0.485496168340684	0.476734944635641	0.484530545026452	0.469465340139109	0.475520405363466	0.482163203919346	0.468203822500708	0.000839772520680271	0.000832988196789142	0.00139913770960374
190	0.454198798779319	0.25	0.0196056730474924	0.0188867711910178	0.0203245749039669	0.315157804863925	0.484137932724843	0.468938845716083	0.499337019733602	16.18	10.54	24.58	0.0281163411252223	0.0290276384490293	0.0299389357728363	0.0278032954819224	0.0287044464763866	0.0296055974708509	0.0278306440597817	0.0287375918016563	0.0296409801963193	0.0196056730474924	19.7393098009453	0.0028788580347401	1.39207112723666	0.492845080581683	0.500725727084509	0.485496168340684	0.476734944635641	0.484530545026452	0.469465340139109	0.475520405363466	0.482163203919346	0.468203822500708	0.000839772520680271	0.000832988196789142	0.00139913770960374
190	0.454198798779319	0.25	0.0196947485475216	0.0189736993753686	0.0204157977196747	0.313545333359511	0.482470772595122	0.46726726002204	0.497674285168204	16.06	10.42	24.69	0.0282183769952432	0.0291365206062869	0.0300546642173306	0.0279102957800695	0.0288184153277363	0.0297265348754031	0.0278978504200152	0.0288207203943053	0.0297396952587124	0.0196947485475216	19.7769052974974	-0.00378102423384367	1.3845025769805	0.492845080581683	0.500725727084509	0.485496168340684	0.476734944635641	0.484530545026452	0.469465340139109	0.475520405363466	0.482163203919346	0.468203822500708	0.000839772520680271	0.000832988196789142	0.00139913770960374
190	0.454198798779319	0.25	0.0197094358620941	0.018987844497727	0.0204310272264613	0.324866636065498	0.487608986120454	0.472638665626957	0.502579306613951	16.13	10.24	24.57	0.0284228829834022	0.0293231471779244	0.0302234113724466	0.0281089683801526	0.0289992896678413	0.0298896109555301	0.0280691673289994	0.0289523969981192	0.0298470858551853	0.0197094358620941	19.6928918147334	-0.000772473227756395	1.38464651725285	0.492845080581683	0.500725727084509	0.485496168340684	0.476734944635641	0.484530545026452	0.469465340139109	0.475520405363466	0.482163203919346	0.468203822500708	0.000839772520680271	0.000832988196789142	0.00139913770960374
190	0.454198798779319	0.25	0.019749665138825	0.0190300255305648	0.0204693047470851	0.329913480390119	0.494423947698987	0.47941735567892	0.509430539719054	15.88	10.36	24.62	0.0292808689574688	0.0301974107748077	0.0311139525921466	0.0289712195570998	0.0298780688129043	0.0307849180687088	0.0289377099461182	0.0298660697208895	0.0307833014206155	0.019749665138825	19.6780971737791	-0.000250815774512257	1.38463082001879	0.492845080581683	0.500725727084509	0.485496168340684	0.476734944635641	0.484530545026452	0.469465340139109	0.475520405363466	0.482163203919346	0.468203822500708	0.000839772520680271	0.000832988196789142	0.00139913770960374
190	0.454198798779319	0.25	0.0197622209667902	0.0190420183126237	0.0204824236209567	0.321809213500342	0.49302583321846	0.477783075405028	0.508268591031893	16.01	10.32	24.79	0.0289476288182681	0.0298711477080403	0.0307946665978125	0.0286344368983076	0.0295479639971796	0.0304614910960516	0.0285482400492976	0.0295011130727469	0.0304257172435026	0.0197622209667902	19.6666434445269	0.00213280090525487	1.38758218257748	0.492845080581683	0.500725727084509	0.485496168340684	0.476734944635641	0.484530545026452	0.469465340139109	0.475520405363466	0.482163203919346	0.468203822500708	0.000839772520680271	0.000832988196789142	0.00139913770960374
190	0.454198798779319	0.25	0.0197687078313147	0.0190422063715853	0.0204952092910441	0.318080737965096	0.49240320788125	0.47704870234567	0.507757713416829	16	10.55	24.97	0.0289267071038657	0.0298577551963737	0.0307888032888818	0.0286144556254307	0.0295354534504702	0.0304564512755097	0.0285909020257807	0.0295224558639012	0.0304341883446811	0.0197687078313147	19.8435308249492	-0.00381181709638636	1.38742043843288	0.492845080581683	0.500725727084509	0.485496168340684	0.476734944635641	0.484530545026452	0.469465340139109	0.475520405363466	0.482163203919346	0.468203822500708	0.000839772520680271	0.000832988196789142	0.00139913770960374
190	0.454198798779319	0.25	0.0197727687242912	0.0190516558000427	0.0204938816485398	0.331560344647407	0.494021307647299	0.479082612633123	0.508960002661474	15.82	10.16	24.18	0.029366423458585	0.0302821236575419	0.0311978238564987	0.0290591166387881	0.0299652344343438	0.0308713522298996	0.0290471581901774	0.0299607397674062	0.0308686536782595	0.0197727687242912	19.4843568460568	0.000307103762156791	1.37915928215198	0.492845080581683	0.500725727084509	0.485496168340684	0.476734944635641	0.484530545026452	0.469465340139109	0.475520405363466	0.482163203919346	0.468203822500708	0.000839772520680271	0.000832988196789142	0.00139913770960374
190	0.454198798779319	0.25	0.0197785128185418	0.0190554333872714	0.0205015922498123	0.322660518475024	0.4855299848599	0.470548201751703	0.500511767968096	16.15	10.39	25.01	0.0282688343012312	0.0291688856512225	0.0300689370012138	0.0279557709187953	0.0288458546444767	0.0297359383701581	0.0278546010884539	0.0288057167101457	0.0296741405151928	0.0197785128185418	19.7630487338739	-0.00407265537548338	1.38333927047972	0.492845080581683	0.500725727084509	0.485496168340684	0.476734944635641	0.484530545026452	0.469465340139109	0.475520405363466	0.482163203919346	0.468203822500708	0.000839772520680271	0.000832988196789142	0.00139913770960374
190	0.454198798779319	0.25	0.0197785634210848	0.0190584643800847	0.020498662462085	0.326048464182033	0.492488283727007	0.477408805129107	0.507567762324906	15.99	10.4	24.83	0.0289590391472453	0.0298737420315344	0.0307884449158235	0.0286467567608086	0.0295515958648067	0.0304564349688048	0.0286485737620754	0.0295134124880833	0.0304524716722591	0.0197785634210848	19.7067058313799	0.00519336411435563	1.39138634232005	0.492845080581683	0.500725727084509	0.485496168340684	0.476734944635641	0.484530545026452	0.469465340139109	0.475520405363466	0.482163203919346	0.468203822500708	0.000839772520680271	0.000832988196789142	0.00139913770960374
190	0.454198798779319	0.25	0.0198003091240474	0.0190618647286896	0.0205387535194051	0.308744997082484	0.480629430714602	0.465313383098383	0.495945478330822	16.16	10.48	24.75	0.027937005273036	0.0288565672683675	0.029776129263699	0.0276270968096811	0.0285364579963666	0.0294458191830521	0.0276329056757886	0.028520764893003	0.0294224879871865	0.0198003091240474	19.6623190704334	0.00591202579330648	1.39475726521122	0.492845080581683	0.500725727084509	0.485496168340684	0.476734944635641	0.484530545026452	0.469465340139109	0.475520405363466	0.482163203919346	0.468203822500708	0.000839772520680271	0.000832988196789142	0.00139913770960374
190	0.454198798779319	0.25	0.0198026168534231	0.0190784710744094	0.0205267626324369	0.327355473478033	0.488166103343574	0.473263306166093	0.503068900521055	15.92	10.15	24.81	0.0288329433387269	0.0297408766202817	0.0306488099018365	0.0285258369172945	0.0294240995891678	0.0303223622610411	0.0284523527249844	0.0293162842377692	0.0302325514369444	0.0198026168534231	19.731334201444	0.00266245326187061	1.38648260958684	0.492845080581683	0.500725727084509	0.485496168340684	0.476734944635641	0.484530545026452	0.469465340139109	0.475520405363466	0.482163203919346	0.468203822500708	0.000839772520680271	0.000832988196789142	0.00139913770960374
190	0.454198798779319	0.25	0.019817913217941	0.0190954418809208	0.0205403845549613	0.330020440452766	0.496355086665314	0.481293525095585	0.511416648235042	15.78	10.29	24.47	0.029576755495456	0.0305023281464472	0.0314279007974384	0.0292695455581694	0.0301855044056416	0.0311014632531137	0.0292700371880011	0.0301710265840622	0.0310571554719484	0.019817913217941	19.5130388731008	0.0058710862826569	1.38734203850109	0.492845080581683	0.500725727084509	0.485496168340684	0.476734944635641	0.484530545026452	0.469465340139109	0.475520405363466	0.482163203919346	0.468203822500708	0.000839772520680271	0.000832988196789142	0.00139913770960374
190	0.454198798779319	0.25	0.0199502505227968	0.0192203871315675	0.0206801139140261	0.31803099797448	0.483898635491016	0.468807595959854	0.498989675022177	16.05	10.39	24.75	0.0283326616565033	0.0292446974698435	0.0301567332831837	0.0280239746343534	0.0289260737314498	0.0298281728285462	0.0279917695986117	0.0289050289340218	0.0297782792893618	0.0199502505227968	19.6386022648334	-0.00417009813801484	1.38103260280425	0.492845080581683	0.500725727084509	0.485496168340684	0.476734944635641	0.484530545026452	0.469465340139109	0.475520405363466	0.482163203919346	0.468203822500708	0.000839772520680271	0.000832988196789142	0.00139913770960374
190	0.454198798779319	0.25	0.0199684409256441	0.0192405838592397	0.0206962979920485	0.315852152552293	0.480862226064358	0.465790225823145	0.49593422630557	15.97	10.29	24.74	0.0282910258540183	0.0292064644460204	0.0301219030380226	0.0279870624300166	0.0288926653995735	0.0297982683691305	0.0279380563208579	0.0288446237518033	0.0297642841138314	0.0199684409256441	19.6766546085194	-0.000234513700314997	1.38502882312657	0.492845080581683	0.500725727084509	0.485496168340684	0.476734944635641	0.484530545026452	0.469465340139109	0.475520405363466	0.482163203919346	0.468203822500708	0.000839772520680271	0.000832988196789142	0.00139913770960374
190	0.454198798779319	0.25	0.0199850068001672	0.0192570922320908	0.0207129213682436	0.31580688505226	0.481927951869086	0.466820965519567	0.497034938218604	16.05	10.24	24.68	0.0282109794667299	0.0291239266417483	0.0300368738167667	0.027903569308944	0.0288065682566967	0.0297095672044494	0.0278615071846196	0.0287639383232693	0.0296098156775072	0.0199850068001672	19.6423778570426	0.00503781842727595	1.38926934451071	0.492845080581683	0.500725727084509	0.485496168340684	0.476734944635641	0.484530545026452	0.469465340139109	0.475520405363466	0.482163203919346	0.468203822500708	0.000839772520680271	0.000832988196789142	0.00139913770960374
190	0.454198798779319	0.25	0.0200226662773374	0.0192867537905289	0.0207585787641459	0.321587142248543	0.491230358251331	0.47603538067847	0.506425335824193	15.96	10.33	24.55	0.0289257249425361	0.0298490297211728	0.0307723344998096	0.0286153196417341	0.0295287163299734	0.0304421130182126	0.0286176425737305	0.0295118664556835	0.0304344518020601	0.0200226662773374	19.55961229633	-0.000945651204108496	1.38452450209761	0.492845080581683	0.500725727084509	0.485496168340684	0.476734944635641	0.484530545026452	0.469465340139109	0.475520405363466	0.482163203919346	0.468203822500708	0.000839772520680271	0.000832988196789142	0.00139913770960374
190	0.454198798779319	0.26	0.0185744004603462	0.0179145936074049	0.0192342073132876	0.344983046466308	0.507912358292894	0.493007311569396	0.522817405016391	16.02	10.44	24.66	0.0298509229863612	0.030753403317606	0.0316558836488508	0.0295273802637081	0.030420078956253	0.0313127776487979	0.0295344926397994	0.0303916055650946	0.0313093054874544	0.0185744004603462	19.9340653814023	-0.00640907049506335	1.38224640880584	0.492845080581683	0.500725727084509	0.485496168340684	0.476734944635641	0.484530545026452	0.469465340139109	0.475520405363466	0.482163203919346	0.468203822500708	0.000839772520680271	0.000832988196789142	0.00139913770960374
190	0.454198798779319	0.26	0.0187581060021216	0.0180755001773332	0.01944071182691	0.337640046778992	0.497962905894593	0.483109220608675	0.51281659118051	16.02	10.34	24.86	0.0292577952000622	0.0301573559277875	0.0310569166555128	0.0289408683849634	0.0298306848748035	0.0307205013646436	0.0288883353085745	0.0297774914421332	0.0306863584902958	0.0187581060021216	19.9028481010075	-0.00534823694346753	1.38206876714366	0.492845080581683	0.500725727084509	0.485496168340684	0.476734944635641	0.484530545026452	0.469465340139109	0.475520405363466	0.482163203919346	0.468203822500708	0.000839772520680271	0.000832988196789142	0.00139913770960374
190	0.454198798779319	0.26	0.0187640419005369	0.0180935875706663	0.0194344962304076	0.323889467444015	0.480353315623207	0.465572840369447	0.495133790876966	16.04	10.37	24.9	0.0281503029465606	0.029043986641162	0.0299376703357635	0.0278439994883835	0.0287279590103289	0.0296119185322743	0.0278115913726915	0.0287073720080261	0.0295706642770288	0.0187640419005369	20.0548295373308	-0.00160048022575727	1.38840621911942	0.492845080581683	0.500725727084509	0.485496168340684	0.476734944635641	0.484530545026452	0.469465340139109	0.475520405363466	0.482163203919346	0.468203822500708	0.000839772520680271	0.000832988196789142	0.00139913770960374
190	0.454198798779319	0.26	0.018770485337234	0.0180905796458765	0.0194503910285916	0.336928431069107	0.493906500268706	0.479150342724799	0.508662657812614	16.02	10.28	24.74	0.0290144866281189	0.0299080315086367	0.0308015763891546	0.0287000878962346	0.029583950393572	0.0304678128909094	0.0286388552271364	0.0295316970185143	0.0304438273621658	0.018770485337234	19.7792480203239	0.000372418694089801	1.38654801528493	0.492845080581683	0.500725727084509	0.485496168340684	0.476734944635641	0.484530545026452	0.469465340139109	0.475520405363466	0.482163203919346	0.468203822500708	0.000839772520680271	0.000832988196789142	0.00139913770960374
190	0.454198798779319	0.26	0.0188508161795751	0.0181655991977711	0.0195360331613791	0.328562800470665	0.48076603799743	0.466129294827325	0.495402781167536	15.97	10.25	24.29	0.0283033351990382	0.0291920771270031	0.0300808190549679	0.0279989881766514	0.0288781734231317	0.029757358669612	0.0279996709837483	0.0288806898310673	0.0297651624347476	0.0188508161795751	19.6748213123069	-0.00328344463915158	1.38086271288928	0.492845080581683	0.500725727084509	0.485496168340684	0.476734944635641	0.484530545026452	0.469465340139109	0.475520405363466	0.482163203919346	0.468203822500708	0.000839772520680271	0.000832988196789142	0.00139913770960374
190	0.454198798779319	0.26	0.0188767554798665	0.0181949226391384	0.0195585883205946	0.336692443852017	0.495219669553526	0.48041646156046	0.510022877546592	15.98	10.24	24.73	0.0291557490322918	0.0300541333543377	0.0309525176763835	0.0288417780571836	0.0297304879029777	0.0306191977487718	0.0287722627818087	0.0296598240101763	0.0305190292821136	0.0188767554798665	19.8318408336564	0.00584514464219886	1.39289466643332	0.492845080581683	0.500725727084509	0.485496168340684	0.476734944635641	0.484530545026452	0.469465340139109	0.475520405363466	0.482163203919346	0.468203822500708	0.000839772520680271	0.000832988196789142	0.00139913770960374
190	0.454198798779319	0.26	0.0188846196995694	0.0182088434152076	0.0195603959839312	0.334813833230147	0.484487136856067	0.469943623742104	0.49903064997003	16.13	10.38	25.15	0.0282714862069431	0.0291464139847218	0.0300213417625004	0.0279595644005428	0.0288248390228093	0.0296901136450758	0.0278843175489733	0.0287407639502902	0.0296077508668224	0.0188846196995694	20.0677975026042	-0.000840383984325912	1.38959296957566	0.492845080581683	0.500725727084509	0.485496168340684	0.476734944635641	0.484530545026452	0.469465340139109	0.475520405363466	0.482163203919346	0.468203822500708	0.000839772520680271	0.000832988196789142	0.00139913770960374
190	0.454198798779319	0.26	0.018898092534336	0.0182153770635555	0.0195808080051165	0.332977164483886	0.488752460503153	0.474020204724018	0.503484716282287	16.26	10.33	24.88	0.0282946989407203	0.0291740807430867	0.0300534625454531	0.0279759028376819	0.0288453766536702	0.0297148504696585	0.0282400925879418	0.0287964808949483	0.0296813646206782	0.018898092534336	19.9392124597503	-0.000710102498702996	1.38886497598686	0.492845080581683	0.500725727084509	0.485496168340684	0.476734944635641	0.484530545026452	0.469465340139109	0.475520405363466	0.482163203919346	0.468203822500708	0.000839772520680271	0.000832988196789142	0.00139913770960374
190	0.454198798779319	0.26	0.0189100729195477	0.0182332601677502	0.0195868856713452	0.3375523322779	0.492559162648296	0.477863783304914	0.507254541991678	16.19	10.37	25.03	0.0286431585605166	0.029523999702585	0.0304048408446534	0.0283239989744779	0.0291950252459665	0.0300660515174551	0.0282778546613735	0.0291399842052789	0.0300116178892993	0.0189100729195477	19.9739206084029	0.0042652663806749	1.39374067535345	0.492845080581683	0.500725727084509	0.485496168340684	0.476734944635641	0.484530545026452	0.469465340139109	0.475520405363466	0.482163203919346	0.468203822500708	0.000839772520680271	0.000832988196789142	0.00139913770960374
190	0.454198798779319	0.26	0.0189699367829248	0.0182801985382423	0.0196596750276073	0.338148632108211	0.495738179398837	0.480967653676601	0.510508705121073	15.93	10.39	24.98	0.029282018930154	0.0301812702841705	0.0310805216381871	0.0289695116863318	0.0298591659369923	0.0307488201876528	0.0289172560144213	0.029794379918046	0.0307249241063599	0.0189699367829248	19.9627999686915	0.000901330739573694	1.38923535334879	0.492845080581683	0.500725727084509	0.485496168340684	0.476734944635641	0.484530545026452	0.469465340139109	0.475520405363466	0.482163203919346	0.468203822500708	0.000839772520680271	0.000832988196789142	0.00139913770960374
190	0.454198798779319	0.26	0.0189884473870513	0.0183055961505586	0.0196712986235441	0.336296048954287	0.495264484201425	0.480446788478996	0.510082179923854	16.37	10.42	25.13	0.0284839699679835	0.0293624580962704	0.0302409462245573	0.0281572895831459	0.0290257024009987	0.0298941152188515	0.0280908532272525	0.0289546818253292	0.0298302864653851	0.0189884473870513	20.1659233988033	-0.010710168890476	1.38407497280191	0.492845080581683	0.500725727084509	0.485496168340684	0.476734944635641	0.484530545026452	0.469465340139109	0.475520405363466	0.482163203919346	0.468203822500708	0.000839772520680271	0.000832988196789142	0.00139913770960374
190	0.454198798779319	0.26	0.0190123236599079	0.0183285368143243	0.0196961105054914	0.338659996454188	0.499808615722223	0.484933808257522	0.514683423186924	15.82	10.28	24.88	0.0297274413232119	0.0306392976602445	0.0315511539972771	0.0294164287954655	0.0303187451676811	0.0312210615398968	0.029327633156631	0.0302600614894238	0.0311208788625422	0.0190123236599079	19.8495226561973	-0.000802744051426511	1.38505381441964	0.492845080581683	0.500725727084509	0.485496168340684	0.476734944635641	0.484530545026452	0.469465340139109	0.475520405363466	0.482163203919346	0.468203822500708	0.000839772520680271	0.000832988196789142	0.00139913770960374
190	0.454198798779319	0.26	0.0190721819795439	0.0183905354135965	0.0197538285454913	0.342766759837733	0.502550187478517	0.487729886701227	0.517370488255807	16.17	10.35	24.94	0.0292609151137018	0.0301500457059172	0.0310391762981326	0.0289356625095568	0.0298149098824874	0.030694157255418	0.028845115073641	0.0297751890472454	0.0306262058316614	0.0190721819795439	19.9457440589036	-0.00347163656643997	1.38577477469497	0.492845080581683	0.500725727084509	0.485496168340684	0.476734944635641	0.484530545026452	0.469465340139109	0.475520405363466	0.482163203919346	0.468203822500708	0.000839772520680271	0.000832988196789142	0.00139913770960374
190	0.454198798779319	0.26	0.0191156212254283	0.0184251205404733	0.0198061219103834	0.325540605317223	0.484812227050511	0.46995061045612	0.499673843644903	15.9	10.25	24.43	0.0286595558407872	0.0295658794441504	0.0304722030475137	0.0283551627181814	0.0292518602591851	0.0301485578001888	0.0283208062687395	0.0292190865555945	0.0301445357780409	0.0191156212254283	19.6788047226045	0.00328748952749335	1.38627151990411	0.492845080581683	0.500725727084509	0.485496168340684	0.476734944635641	0.484530545026452	0.469465340139109	0.475520405363466	0.482163203919346	0.468203822500708	0.000839772520680271	0.000832988196789142	0.00139913770960374
190	0.454198798779319	0.26	0.01912947192773	0.0184503577137473	0.0198085861417128	0.340665811018267	0.495396572714299	0.480718849676128	0.51007429575247	15.93	10.35	24.83	0.0292591241656498	0.0301524890110937	0.0310458538565375	0.0289466256446695	0.0298304490154159	0.0307142723861623	0.0288994159129406	0.0298000753582687	0.0306534797243766	0.01912947192773	19.9423738812193	-0.00234071250963137	1.38519734589506	0.492845080581683	0.500725727084509	0.485496168340684	0.476734944635641	0.484530545026452	0.469465340139109	0.475520405363466	0.482163203919346	0.468203822500708	0.000839772520680271	0.000832988196789142	0.00139913770960374
190	0.454198798779319	0.26	0.0191362267703668	0.0184550710037327	0.0198173825370008	0.351073698592846	0.506058785463997	0.491406118533142	0.520711452394853	15.92	10.28	24.4	0.0299396293368199	0.0308323642869162	0.0317250992370125	0.0296207767203528	0.0305040041755015	0.0313872316306503	0.0296106457335172	0.0304770473121895	0.0313610847912455	0.0191362267703668	19.6245133397222	0.00189295155515078	1.38305698610361	0.492845080581683	0.500725727084509	0.485496168340684	0.476734944635641	0.484530545026452	0.469465340139109	0.475520405363466	0.482163203919346	0.468203822500708	0.000839772520680271	0.000832988196789142	0.00139913770960374
190	0.454198798779319	0.26	0.0191492290450321	0.0184653778991718	0.0198330801908925	0.340713589728501	0.505335858062289	0.490365243878745	0.520306472245834	15.99	10.34	24.94	0.0297454025209361	0.0306535153010199	0.0315616280811036	0.0294246536952898	0.0303229741685604	0.0312212946418309	0.029370656917123	0.0302601677071843	0.0311400044296514	0.0191492290450321	19.9341249007657	-0.00110639169147137	1.38664914355682	0.492845080581683	0.500725727084509	0.485496168340684	0.476734944635641	0.484530545026452	0.469465340139109	0.475520405363466	0.482163203919346	0.468203822500708	0.000839772520680271	0.000832988196789142	0.00139913770960374
190	0.454198798779319	0.26	0.0191594376672837	0.0184721079595244	0.019846767375043	0.326010976371707	0.483299390702353	0.468500004071854	0.498098777332852	15.98	10.24	25	0.0284362237826587	0.0293344920140639	0.0302327602454691	0.0281301123834205	0.0290187109010372	0.0299073094186538	0.0280271323588009	0.0289257716251592	0.0298208724685914	0.0191594376672837	19.8555728055835	0.00416208060323088	1.39070578499108	0.492845080581683	0.500725727084509	0.485496168340684	0.476734944635641	0.484530545026452	0.469465340139109	0.475520405363466	0.482163203919346	0.468203822500708	0.000839772520680271	0.000832988196789142	0.00139913770960374
190	0.454198798779319	0.26	0.0191614301586588	0.0184721652325403	0.0198506950847774	0.335612351493632	0.495217356085635	0.480378349342953	0.510056362828318	16.08	10.39	24.96	0.0289752121853321	0.0298702636995747	0.0307653152138174	0.0286578151303281	0.0295430621705645	0.0304283092108009	0.0286060494180847	0.0294826745446462	0.0303619523499825	0.0191614301586588	19.9648148062376	-0.00858307784308408	1.3816770891564	0.492845080581683	0.500725727084509	0.485496168340684	0.476734944635641	0.484530545026452	0.469465340139109	0.475520405363466	0.482163203919346	0.468203822500708	0.000839772520680271	0.000832988196789142	0.00139913770960374
190	0.454198798779319	0.26	0.0191692053615753	0.0184839621224874	0.0198544486006631	0.33720482529984	0.500585042632009	0.485638600830746	0.515531484433272	16.15	10.47	25.33	0.0291677511393798	0.0300654435677261	0.0309631359960724	0.0288445029427543	0.0297322467995703	0.0306199906563864	0.0287926115055096	0.0296841712122896	0.0305439727447195	0.0191692053615753	20.2292191373886	-0.00319750501089951	1.39240992049591	0.492845080581683	0.500725727084509	0.485496168340684	0.476734944635641	0.484530545026452	0.469465340139109	0.475520405363466	0.482163203919346	0.468203822500708	0.000839772520680271	0.000832988196789142	0.00139913770960374
190	0.454198798779319	0.26	0.0191781478059431	0.0184940612081594	0.0198622344037269	0.331786826740587	0.483686505030877	0.469067793858081	0.498305216203673	15.92	10.24	24.68	0.0285823437422437	0.0294731254869735	0.0303639072317032	0.0282780589566014	0.0291593575275685	0.0300406560985357	0.0282484498992537	0.0291063656664516	0.0299597773089585	0.0191781478059431	19.7830489027788	-0.000868107253283588	1.38212796201057	0.492845080581683	0.500725727084509	0.485496168340684	0.476734944635641	0.484530545026452	0.469465340139109	0.475520405363466	0.482163203919346	0.468203822500708	0.000839772520680271	0.000832988196789142	0.00139913770960374
190	0.454198798779319	0.26	0.0191791080270121	0.018483351911995	0.0198748641420293	0.333251468520008	0.496901684759272	0.481933034713112	0.511870334805432	15.93	10.3	24.45	0.0293376792106203	0.0302488959599176	0.0311601127092149	0.0290244832341288	0.0299259722398803	0.0308274612456317	0.0289978502194473	0.0299247419510105	0.0308011919606138	0.0191791080270121	19.7466689041687	0.0018360659759039	1.38588322511463	0.492845080581683	0.500725727084509	0.485496168340684	0.476734944635641	0.484530545026452	0.469465340139109	0.475520405363466	0.482163203919346	0.468203822500708	0.000839772520680271	0.000832988196789142	0.00139913770960374
190	0.454198798779319	0.26	0.0191886622946075	0.0185045212515519	0.0198728033376632	0.338579051234292	0.492795196927474	0.478126465222569	0.507463928632378	16.42	10.49	24.99	0.0282638312440086	0.0291309544585289	0.0299980776730493	0.027937239247603	0.0287943427482596	0.0296514462489162	0.0279216748889649	0.0287769713304185	0.0296366478384997	0.0191886622946075	20.1066618734075	0.000577878510581828	1.39442284020945	0.492845080581683	0.500725727084509	0.485496168340684	0.476734944635641	0.484530545026452	0.469465340139109	0.475520405363466	0.482163203919346	0.468203822500708	0.000839772520680271	0.000832988196789142	0.00139913770960374
190	0.454198798779319	0.26	0.0191980879925031	0.0185005722212653	0.0198956037637409	0.330250323602305	0.495803649322329	0.480766638329953	0.510840660314704	16.23	10.43	25.16	0.0287485146046677	0.0296476862519071	0.0305468578991464	0.0284261314962129	0.0293152199181219	0.0302043083400309	0.028376006653548	0.0292500334549942	0.0301249281643669	0.0191980879925031	20.0307728695729	0.00441844976552124	1.39695447164243	0.492845080581683	0.500725727084509	0.485496168340684	0.476734944635641	0.484530545026452	0.469465340139109	0.475520405363466	0.482163203919346	0.468203822500708	0.000839772520680271	0.000832988196789142	0.00139913770960374
190	0.454198798779319	0.26	0.0192109130155098	0.0185291654963465	0.0198926605346732	0.337941771070256	0.497350598158747	0.482525179425647	0.512176016891848	16.16	10.32	24.57	0.0289675847940316	0.0298576037869664	0.0307476227799013	0.0286461599992426	0.029526303326871	0.0304064466544993	0.0286289964346433	0.0294906269613186	0.0303753951776705	0.0192109130155098	19.7961472388902	0.0134827824635401	1.40071584678271	0.492845080581683	0.500725727084509	0.485496168340684	0.476734944635641	0.484530545026452	0.469465340139109	0.475520405363466	0.482163203919346	0.468203822500708	0.000839772520680271	0.000832988196789142	0.00139913770960374
190	0.454198798779319	0.26	0.0192155942814536	0.0185268193336615	0.0199043692292457	0.336424505424359	0.504540821042991	0.489449931654848	0.519631710431133	16.06	10.41	24.97	0.0295727350198813	0.0304845318028147	0.0313963285857481	0.0292503121766694	0.0301521679071102	0.0310540236375509	0.0292055355937173	0.0301341196794082	0.0310100613698676	0.0192155942814536	20.0241265627129	-0.001192344690594	1.38969363662376	0.492845080581683	0.500725727084509	0.485496168340684	0.476734944635641	0.484530545026452	0.469465340139109	0.475520405363466	0.482163203919346	0.468203822500708	0.000839772520680271	0.000832988196789142	0.00139913770960374
190	0.454198798779319	0.26	0.0192166314032588	0.0185211566089393	0.0199121061975784	0.335432204271011	0.504415011153993	0.489294292305546	0.519535730002439	16.29	10.53	24.9	0.0291425529648647	0.0300431486939326	0.0309437444230005	0.0288123048368498	0.0297026948693207	0.0305930849017915	0.02879959617364	0.0296986043051684	0.0305786998711671	0.0192166314032588	20.0205186846556	-0.00676559083780438	1.38665172989885	0.492845080581683	0.500725727084509	0.485496168340684	0.476734944635641	0.484530545026452	0.469465340139109	0.475520405363466	0.482163203919346	0.468203822500708	0.000839772520680271	0.000832988196789142	0.00139913770960374
190	0.454198798779319	0.26	0.0192310378736529	0.0185385748396256	0.0199235009076801	0.331194681182707	0.493173927721802	0.478248545587356	0.508099309856247	16.06	10.37	24.98	0.0288862779250336	0.0297877730585805	0.0306892681921275	0.0285710477017378	0.0294627049976448	0.0303543622935519	0.0285152281435424	0.0294177848244014	0.0302902421831234	0.0192310378736529	19.9778653067883	-0.00765068186846977	1.38232602192658	0.492845080581683	0.500725727084509	0.485496168340684	0.476734944635641	0.484530545026452	0.469465340139109	0.475520405363466	0.482163203919346	0.468203822500708	0.000839772520680271	0.000832988196789142	0.00139913770960374
190	0.454198798779319	0.26	0.019235327128555	0.0185397703738471	0.0199308838832629	0.333140040441967	0.484658393724756	0.470054898590374	0.499261888859138	15.91	10.17	24.45	0.0286465407101425	0.0295365210488902	0.0304265013876378	0.0283416957765052	0.0292222053033999	0.0301027148302945	0.0282611289664649	0.0291630551812332	0.0300334103867355	0.019235327128555	19.5806531870688	-0.00218435456070803	1.37857495151978	0.492845080581683	0.500725727084509	0.485496168340684	0.476734944635641	0.484530545026452	0.469465340139109	0.475520405363466	0.482163203919346	0.468203822500708	0.000839772520680271	0.000832988196789142	0.00139913770960374
190	0.454198798779319	0.26	0.019244510217525	0.0185514701804465	0.0199375502546035	0.323459184021984	0.490137582657072	0.475041216167304	0.50523394914684	15.78	10.17	24.66	0.0291934587325396	0.0301211996045551	0.0310489404765705	0.0288902584370876	0.029808363886693	0.0307264693362984	0.0288382030614547	0.0297158982074589	0.030640938360907	0.019244510217525	19.7622806692252	-0.0058001078416021	1.37778214905485	0.492845080581683	0.500725727084509	0.485496168340684	0.476734944635641	0.484530545026452	0.469465340139109	0.475520405363466	0.482163203919346	0.468203822500708	0.000839772520680271	0.000832988196789142	0.00139913770960374
190	0.454198798779319	0.26	0.0192448509103536	0.0185593586071529	0.0199303432135544	0.343563882717606	0.505412761135375	0.49053437402966	0.520291148241089	15.95	10.27	24.69	0.029825827577227	0.0307304740850688	0.0316351205929106	0.0295063430814197	0.0304012993121789	0.0312962555429381	0.0294592375402178	0.0303446066777649	0.031257696480336	0.0192448509103536	19.8345393629155	-0.00419003110919476	1.38316164456935	0.492845080581683	0.500725727084509	0.485496168340684	0.476734944635641	0.484530545026452	0.469465340139109	0.475520405363466	0.482163203919346	0.468203822500708	0.000839772520680271	0.000832988196789142	0.00139913770960374
190	0.454198798779319	0.26	0.0192541912325739	0.0185677296059685	0.0199406528591794	0.332701234419975	0.488417372126589	0.473686066998552	0.503148677254626	16.29	10.39	25.12	0.0282145700684224	0.0290920234488182	0.0299694768292141	0.0278948870257754	0.0287623984873064	0.0296299099488375	0.0278375462121284	0.0286599619278868	0.0295539929843991	0.0192541912325739	20.0935926150073	-0.00121251017738726	1.39216287228956	0.492845080581683	0.500725727084509	0.485496168340684	0.476734944635641	0.484530545026452	0.469465340139109	0.475520405363466	0.482163203919346	0.468203822500708	0.000839772520680271	0.000832988196789142	0.00139913770960374
190	0.454198798779319	0.26	0.0192602754468768	0.0185666027830665	0.019953948110687	0.33402811277506	0.496806892844004	0.481867215466018	0.511746570221989	16.43	10.59	25.25	0.0284767549415505	0.0293596403463757	0.0302425257512009	0.0281474605559927	0.029020136609103	0.0298928126622132	0.0281183294654307	0.0290034247349911	0.0298487422945834	0.0192602754468768	20.2297582470718	-0.00284141636006648	1.39312137009364	0.492845080581683	0.500725727084509	0.485496168340684	0.476734944635641	0.484530545026452	0.469465340139109	0.475520405363466	0.482163203919346	0.468203822500708	0.000839772520680271	0.000832988196789142	0.00139913770960374
190	0.454198798779319	0.26	0.0192633358766184	0.0185702332084475	0.0199564385447893	0.336995565870932	0.50127883052152	0.486304664104114	0.516252996938926	15.88	10.35	24.79	0.029691369949215	0.0306056188709262	0.0315198677926374	0.0293770698099746	0.0302816408837493	0.031186211957524	0.0293505642849263	0.0302428714775029	0.031137666734163	0.0192633358766184	19.8286220605243	0.00752857573722634	1.39472327427161	0.492845080581683	0.500725727084509	0.485496168340684	0.476734944635641	0.484530545026452	0.469465340139109	0.475520405363466	0.482163203919346	0.468203822500708	0.000839772520680271	0.000832988196789142	0.00139913770960374
190	0.454198798779319	0.26	0.0192644342675708	0.0185789334854062	0.0199499350497355	0.33848820797036	0.495093684662225	0.480353545702347	0.509833823622102	16.14	10.38	24.9	0.0288826011131348	0.029768893215565	0.0306551853179952	0.0285634822022685	0.0294399818151189	0.0303164814279693	0.0285357984165576	0.0293900178024873	0.030285785638396	0.0192644342675708	20.014093848411	-0.00247512828107688	1.38778816213441	0.492845080581683	0.500725727084509	0.485496168340684	0.476734944635641	0.484530545026452	0.469465340139109	0.475520405363466	0.482163203919346	0.468203822500708	0.000839772520680271	0.000832988196789142	0.00139913770960374
190	0.454198798779319	0.26	0.0192712952816682	0.0185874315543603	0.019955159008976	0.341584965563387	0.497509381095642	0.482799168884789	0.512219593306495	16.26	10.46	24.61	0.0288097611938045	0.0296875541317745	0.0305653470697445	0.0284848948777817	0.0293527895956287	0.0302206843134756	0.0285109130707013	0.0293828916836221	0.0302343056655745	0.0192712952816682	20.0359118965924	-0.00184041981926952	1.38861285696061	0.492845080581683	0.500725727084509	0.485496168340684	0.476734944635641	0.484530545026452	0.469465340139109	0.475520405363466	0.482163203919346	0.468203822500708	0.000839772520680271	0.000832988196789142	0.00139913770960374
190	0.454198798779319	0.26	0.0192716042519695	0.018585125758538	0.0199580827454011	0.33591231929986	0.487568839504198	0.47296883949254	0.502168839515856	16.16	10.45	24.91	0.0283973468213056	0.0292739400116031	0.0301505332019007	0.0280823531650724	0.0289492228662082	0.029816092567344	0.0280704267505041	0.0289407222846591	0.0297961864067761	0.0192716042519695	19.9662366940513	0.00654910401549605	1.39686399575759	0.492845080581683	0.500725727084509	0.485496168340684	0.476734944635641	0.484530545026452	0.469465340139109	0.475520405363466	0.482163203919346	0.468203822500708	0.000839772520680271	0.000832988196789142	0.00139913770960374
190	0.454198798779319	0.26	0.0192786446389191	0.0185921658113127	0.0199651234665255	0.332341374505094	0.489331149820903	0.474560314475174	0.504101985166631	15.82	10.17	24.53	0.0290825183282383	0.0299877206314284	0.0308929229346185	0.0287779771997474	0.029673700566904	0.0305694239340606	0.028713552627523	0.0296301037692503	0.0305202847643065	0.0192786446389191	19.6741532672218	-0.000273969336512284	1.3811551162057	0.492845080581683	0.500725727084509	0.485496168340684	0.476734944635641	0.484530545026452	0.469465340139109	0.475520405363466	0.482163203919346	0.468203822500708	0.000839772520680271	0.000832988196789142	0.00139913770960374
190	0.454198798779319	0.26	0.0193031615171928	0.018602586781925	0.0200037362524606	0.333720705958393	0.491951672140298	0.477147770510895	0.506755573769701	15.8	10.21	24.81	0.0292739982656688	0.0301822481148932	0.0310904979641176	0.0289684613158603	0.0298672316301719	0.0307660019444835	0.0288883185627017	0.0297938200623863	0.0307125466510287	0.0193031615171928	19.7228652966069	0.00378044434082351	1.38748639588345	0.492845080581683	0.500725727084509	0.485496168340684	0.476734944635641	0.484530545026452	0.469465340139109	0.475520405363466	0.482163203919346	0.468203822500708	0.000839772520680271	0.000832988196789142	0.00139913770960374
190	0.454198798779319	0.26	0.0193069789759846	0.0186182152987973	0.019995742653172	0.332322138300999	0.490451140075772	0.475645855219354	0.505256424932189	15.84	10.19	24.47	0.0291139882912934	0.0300202106103341	0.0309264329293749	0.0288080451825453	0.0297047445028567	0.0306014438231681	0.028752250629344	0.0296832236139528	0.0305529346380301	0.0193069789759846	19.6325273740626	-0.00408323377758346	1.37841901507504	0.492845080581683	0.500725727084509	0.485496168340684	0.476734944635641	0.484530545026452	0.469465340139109	0.475520405363466	0.482163203919346	0.468203822500708	0.000839772520680271	0.000832988196789142	0.00139913770960374
190	0.454198798779319	0.26	0.0193104884645209	0.0186232836395044	0.0199976932895375	0.334973090506562	0.493593685408114	0.47878210459967	0.508405266216558	15.89	10.29	24.97	0.0292145849317993	0.0301183659656881	0.0310221469995768	0.0289047983719121	0.0297989958632644	0.0306931933546166	0.0288352228049581	0.0297129410712118	0.0306023556688563	0.0193104884645209	20.0299814560936	-0.00579663543221089	1.38321321383305	0.492845080581683	0.500725727084509	0.485496168340684	0.476734944635641	0.484530545026452	0.469465340139109	0.475520405363466	0.482163203919346	0.468203822500708	0.000839772520680271	0.000832988196789142	0.00139913770960374
190	0.454198798779319	0.26	0.0193129552223908	0.0186260104709071	0.0199998999738746	0.33986707560247	0.490680177162959	0.476116305914348	0.50524404841157	15.87	10.3	24.86	0.0291006261398998	0.0299907821103859	0.030880938080872	0.0287935356487008	0.0296742980606804	0.0305550604726601	0.0287259079915049	0.02959994182281	0.030480136691281	0.0193129552223908	19.8881861023967	0.00239158717086472	1.38810201926641	0.492845080581683	0.500725727084509	0.485496168340684	0.476734944635641	0.484530545026452	0.469465340139109	0.475520405363466	0.482163203919346	0.468203822500708	0.000839772520680271	0.000832988196789142	0.00139913770960374
190	0.454198798779319	0.26	0.0193183078156622	0.0186173517193424	0.020019263911982	0.328549618061494	0.48908022449859	0.474189914133711	0.503970534863469	15.89	10.34	24.55	0.0289372127668634	0.0298458868367881	0.0307545609067129	0.0286304539189557	0.0295294952777738	0.030428536636592	0.0286218732874417	0.0295270091623593	0.0304148971687671	0.0193183078156622	19.7144766658141	0.00909801982275573	1.39370091975328	0.492845080581683	0.500725727084509	0.485496168340684	0.476734944635641	0.484530545026452	0.469465340139109	0.475520405363466	0.482163203919346	0.468203822500708	0.000839772520680271	0.000832988196789142	0.00139913770960374
190	0.454198798779319	0.26	0.019319292558785	0.0186266209686644	0.0200119641489055	0.330985271013116	0.48985543922248	0.475023477081586	0.504687401363375	16.17	10.57	25.11	0.0285074713264938	0.0293975783545609	0.030287685382628	0.0281908594072495	0.0290710806586631	0.0299513019100767	0.0281685684964472	0.0290765947935642	0.0299145029492238	0.019319292558785	19.9792474461915	-0.00595671347949169	1.38612069625443	0.492845080581683	0.500725727084509	0.485496168340684	0.476734944635641	0.484530545026452	0.469465340139109	0.475520405363466	0.482163203919346	0.468203822500708	0.000839772520680271	0.000832988196789142	0.00139913770960374
190	0.454198798779319	0.26	0.0193193975968787	0.0186335583037882	0.0200052368899692	0.333710168688024	0.489318029135519	0.474593030674443	0.504043027596595	15.89	10.36	25.05	0.0289572589659491	0.0298557036673064	0.0307541483686638	0.0286501487619593	0.0295390648841155	0.0304279810062716	0.02857228560005	0.0294544168801893	0.0303386815520857	0.0193193975968787	19.9176785705004	0.000620197108230226	1.38884954994975	0.492845080581683	0.500725727084509	0.485496168340684	0.476734944635641	0.484530545026452	0.469465340139109	0.475520405363466	0.482163203919346	0.468203822500708	0.000839772520680271	0.000832988196789142	0.00139913770960374
190	0.454198798779319	0.26	0.0193357164830939	0.018633153217339	0.0200382797488489	0.315832577253737	0.482367053754646	0.467247201808577	0.497486905700715	16.15	10.38	24.84	0.0280732506063917	0.0289816849237521	0.0298901192411125	0.0277624350862994	0.0286608115913751	0.0295591880964508	0.0277509896395677	0.0286347532558461	0.0295398327454507	0.0193357164830939	19.9412717864232	0.000527283681598797	1.3919030091879	0.492845080581683	0.500725727084509	0.485496168340684	0.476734944635641	0.484530545026452	0.469465340139109	0.475520405363466	0.482163203919346	0.468203822500708	0.000839772520680271	0.000832988196789142	0.00139913770960374
190	0.454198798779319	0.26	0.0193371282573608	0.0186400187673731	0.0200342377473484	0.323708005986481	0.486496091637661	0.471520398711957	0.501471784563366	15.97	10.31	24.61	0.0286385007630094	0.0295480720020289	0.0304576432410484	0.0283307869389161	0.0292305850530586	0.0301303831672012	0.0283002778118965	0.0291984384669216	0.0300910613573395	0.0193371282573608	19.8260175959256	0.00457024157966922	1.39149958796849	0.492845080581683	0.500725727084509	0.485496168340684	0.476734944635641	0.484530545026452	0.469465340139109	0.475520405363466	0.482163203919346	0.468203822500708	0.000839772520680271	0.000832988196789142	0.00139913770960374
190	0.454198798779319	0.26	0.0193437140547612	0.0186439196068273	0.0200435085026951	0.323655706801837	0.486052272017208	0.471088453724892	0.501016090309524	15.89	10.35	24.64	0.0287507734750389	0.0296640230922653	0.0305772727094917	0.0284460772259624	0.0293496483650399	0.0302532195041175	0.0284168600274529	0.0293461787006948	0.0302703240192314	0.0193437140547612	19.6858597837746	-0.00153884103966837	1.38393505899418	0.492845080581683	0.500725727084509	0.485496168340684	0.476734944635641	0.484530545026452	0.469465340139109	0.475520405363466	0.482163203919346	0.468203822500708	0.000839772520680271	0.000832988196789142	0.00139913770960374
190	0.454198798779319	0.26	0.01935171460418	0.0186597755894269	0.0200436536189331	0.329898919347935	0.489322026324526	0.474469797007273	0.504174255641779	16.19	10.38	25.13	0.0284400185483469	0.02933027053052	0.0302205225126931	0.0281231313190754	0.0290034638462557	0.0298837963734359	0.0280674686563355	0.0289068815110765	0.0298280043137002	0.01935171460418	20.0122483900034	-0.000359213062741701	1.39243399858966	0.492845080581683	0.500725727084509	0.485496168340684	0.476734944635641	0.484530545026452	0.469465340139109	0.475520405363466	0.482163203919346	0.468203822500708	0.000839772520680271	0.000832988196789142	0.00139913770960374
190	0.454198798779319	0.26	0.0193528286457875	0.0186534993801106	0.0200521579114644	0.329919890300197	0.49134036588214	0.47642758191433	0.50625314984995	15.98	10.38	24.93	0.0289159200443263	0.0298210247973275	0.0307261295503286	0.0286045999582095	0.0294999600000198	0.0303953200418301	0.0285436732616587	0.029472349661798	0.0303603696421046	0.0193528286457875	19.9214390426358	0.00097447275123584	1.39075162764688	0.492845080581683	0.500725727084509	0.485496168340684	0.476734944635641	0.484530545026452	0.469465340139109	0.475520405363466	0.482163203919346	0.468203822500708	0.000839772520680271	0.000832988196789142	0.00139913770960374
190	0.454198798779319	0.26	0.0193537952144687	0.0186567390190951	0.0200508514098424	0.329944085969793	0.492210829266779	0.477272443150644	0.507149215382914	16.09	10.31	24.91	0.0287762199121497	0.0296769010433979	0.030577582174646	0.0284606517321319	0.0293514557389269	0.0302422597457219	0.0283748230665712	0.0292854234590342	0.0301608063089438	0.0193537952144687	19.8173640172901	0.00603100222667337	1.39361316209979	0.492845080581683	0.500725727084509	0.485496168340684	0.476734944635641	0.484530545026452	0.469465340139109	0.475520405363466	0.482163203919346	0.468203822500708	0.000839772520680271	0.000832988196789142	0.00139913770960374
190	0.454198798779319	0.26	0.0193591116725202	0.0186598335594462	0.0200583897855941	0.325512360464129	0.4836880475485	0.468859938236139	0.498516156860862	15.65	10.14	24.52	0.0290473015946281	0.0299659481416005	0.0308845946885728	0.0287528582129498	0.0296621927281323	0.0305715272433148	0.028676400239744	0.0295716329680648	0.0305442936747737	0.0193591116725202	19.5806107407157	-0.00739741824681371	1.37340926608267	0.492845080581683	0.500725727084509	0.485496168340684	0.476734944635641	0.484530545026452	0.469465340139109	0.475520405363466	0.482163203919346	0.468203822500708	0.000839772520680271	0.000832988196789142	0.00139913770960374
190	0.454198798779319	0.26	0.0193594764577807	0.0186664415289846	0.0200525113865768	0.32881918525625	0.488132018929296	0.473279652462334	0.502984385396258	16.2	10.48	25.01	0.0283495518191375	0.0292392117286674	0.0301288716381972	0.0280331004222353	0.0289128295179401	0.029792558613645	0.0280112753979438	0.0289018006592471	0.0297518854887199	0.0193594764577807	20.0381165746108	0.00134913616703654	1.39242726166496	0.492845080581683	0.500725727084509	0.485496168340684	0.476734944635641	0.484530545026452	0.469465340139109	0.475520405363466	0.482163203919346	0.468203822500708	0.000839772520680271	0.000832988196789142	0.00139913770960374
190	0.454198798779319	0.26	0.0193713018090709	0.0186699412267956	0.0200726623913461	0.319634325533309	0.47890448785223	0.464024226261665	0.493784749442795	16.26	10.26	24.97	0.0277027249973793	0.0285910919648834	0.0294794589323874	0.0273907386113661	0.0282691008446907	0.0291474630780153	0.0273120801792463	0.028214249061651	0.0290872155166626	0.0193713018090709	19.8705790143287	0.00536208162990496	1.39401631123249	0.492845080581683	0.500725727084509	0.485496168340684	0.476734944635641	0.484530545026452	0.469465340139109	0.475520405363466	0.482163203919346	0.468203822500708	0.000839772520680271	0.000832988196789142	0.00139913770960374
190	0.454198798779319	0.26	0.0193734178262146	0.0186844086553024	0.0200624269971268	0.332608231346796	0.495264021351549	0.480323082991705	0.510204959711393	15.87	10.36	24.89	0.0293479460801835	0.03026084381277	0.0311737415453564	0.0290379463904847	0.0299412012672114	0.0308444561439382	0.0290136871270538	0.0298953885930614	0.0307651758738405	0.0193734178262146	19.8819415363134	-8.9993435811027e-05	1.38839251605092	0.492845080581683	0.500725727084509	0.485496168340684	0.476734944635641	0.484530545026452	0.469465340139109	0.475520405363466	0.482163203919346	0.468203822500708	0.000839772520680271	0.000832988196789142	0.00139913770960374
190	0.454198798779319	0.26	0.0193768100534506	0.0186742701878164	0.0200793499190848	0.324988750278156	0.486832995338826	0.471890658770205	0.501775331907447	16.19	10.58	24.72	0.0282791196987176	0.0291745731613985	0.0300700266240795	0.0279638366112298	0.0288493066891582	0.0297347767670865	0.0279615300368852	0.0288998772854403	0.0297667906000371	0.0193768100534506	19.8257640509052	-0.00654171273929607	1.38283654289692	0.492845080581683	0.500725727084509	0.485496168340684	0.476734944635641	0.484530545026452	0.469465340139109	0.475520405363466	0.482163203919346	0.468203822500708	0.000839772520680271	0.000832988196789142	0.00139913770960374
190	0.454198798779319	0.26	0.0193811582250291	0.018685824434346	0.0200764920157122	0.324137942264514	0.485218978225201	0.470297252789559	0.500140703660842	16.11	10.4	24.91	0.0283231004990577	0.0292217439136772	0.0301203873282968	0.0280115218279618	0.028900279385596	0.0297890369432301	0.027988581540914	0.0288740323328847	0.0297618364704611	0.0193811582250291	19.9490405652795	0.00393002516598016	1.39520877949384	0.492845080581683	0.500725727084509	0.485496168340684	0.476734944635641	0.484530545026452	0.469465340139109	0.475520405363466	0.482163203919346	0.468203822500708	0.000839772520680271	0.000832988196789142	0.00139913770960374
190	0.454198798779319	0.26	0.0193821023547744	0.0186889474168864	0.0200752572926625	0.326973150877122	0.49108356432086	0.476078677776947	0.506088450864774	16.18	10.39	24.96	0.0285522448880595	0.0294521448733306	0.0303520448586017	0.0282345800694553	0.0291244680025497	0.030014355935644	0.0281998150498924	0.0290814345949859	0.0299565386154625	0.0193821023547744	19.915528402919	0.00307251733894523	1.39359701409526	0.492845080581683	0.500725727084509	0.485496168340684	0.476734944635641	0.484530545026452	0.469465340139109	0.475520405363466	0.482163203919346	0.468203822500708	0.000839772520680271	0.000832988196789142	0.00139913770960374
190	0.454198798779319	0.26	0.019385062788288	0.0186859967936149	0.0200841287829612	0.323274763046851	0.483918205108263	0.469007114338989	0.498829295877536	16.09	10.35	24.32	0.0282825821841584	0.0291817671586375	0.0300809521331166	0.0279725690720232	0.0288618978342757	0.0297512265965282	0.0279971242857614	0.0288641062958615	0.0297829173257085	0.019385062788288	19.6681727566611	0.0060517235423711	1.38958720201339	0.492845080581683	0.500725727084509	0.485496168340684	0.476734944635641	0.484530545026452	0.469465340139109	0.475520405363466	0.482163203919346	0.468203822500708	0.000839772520680271	0.000832988196789142	0.00139913770960374
190	0.454198798779319	0.26	0.0193972364794923	0.0187077394257024	0.0200867335332822	0.340810135525151	0.496322880132803	0.481622435396306	0.5110233248693	15.99	10.23	24.76	0.0292100903764199	0.03010166287755	0.0309932353786801	0.0288949631159459	0.0297769170641659	0.0306588710123859	0.0288344534473936	0.029703702478465	0.0306040440194448	0.0193972364794923	19.8784772345562	0.00396404142376717	1.39015739667109	0.492845080581683	0.500725727084509	0.485496168340684	0.476734944635641	0.484530545026452	0.469465340139109	0.475520405363466	0.482163203919346	0.468203822500708	0.000839772520680271	0.000832988196789142	0.00139913770960374
190	0.454198798779319	0.26	0.0194001046869943	0.0186992670523598	0.0201009423216288	0.323513496254337	0.485265075747845	0.470320638316017	0.500209513179672	16.01	10.31	24.67	0.0285017237434377	0.0294073659638347	0.0303130081842316	0.0281935446347411	0.0290893944645167	0.0299852442942922	0.0281484414732011	0.0290960593381342	0.0299473613491691	0.0194001046869943	19.6524085597809	0.000862838554387453	1.38458380963093	0.492845080581683	0.500725727084509	0.485496168340684	0.476734944635641	0.484530545026452	0.469465340139109	0.475520405363466	0.482163203919346	0.468203822500708	0.000839772520680271	0.000832988196789142	0.00139913770960374
190	0.454198798779319	0.26	0.0194015630285182	0.0187055875452236	0.0200975385118128	0.332931642672691	0.488190794521135	0.473473960659728	0.502907628382542	16.22	10.5	25.2	0.0283277937763433	0.0292082971816113	0.0300888005868794	0.0280105874965581	0.0288812312843873	0.0297518750722164	0.0279553819614649	0.0288720587200402	0.0297194606521509	0.0194015630285182	20.010034750873	0.000900105802930411	1.39338772226712	0.492845080581683	0.500725727084509	0.485496168340684	0.476734944635641	0.484530545026452	0.469465340139109	0.475520405363466	0.482163203919346	0.468203822500708	0.000839772520680271	0.000832988196789142	0.00139913770960374
190	0.454198798779319	0.26	0.0194157312137593	0.0187212656291911	0.0201101967983275	0.334432626735205	0.492248126945227	0.477458986531442	0.507037267359012	15.94	10.47	25.21	0.0290485689334741	0.0299483391271352	0.0308481093207964	0.0287379500891195	0.0296280989627638	0.0305182478364081	0.0287026114809779	0.0295871394234562	0.030465789919047	0.0194157312137593	19.8282826692712	0.000106906630477449	1.38768072678824	0.492845080581683	0.500725727084509	0.485496168340684	0.476734944635641	0.484530545026452	0.469465340139109	0.475520405363466	0.482163203919346	0.468203822500708	0.000839772520680271	0.000832988196789142	0.00139913770960374
190	0.454198798779319	0.26	0.0194172254503432	0.0187158375891481	0.0201186133115383	0.339652837159717	0.498604500357496	0.483798358816481	0.513410641898512	16.04	10.25	24.74	0.0292519893037368	0.0301472157676027	0.0310424422314686	0.0289336894029531	0.0298191746320719	0.0307046598611907	0.02888357123734	0.0297629468461641	0.0306395011741198	0.0194172254503432	19.7139857996849	0.00319221678367757	1.38712777751968	0.492845080581683	0.500725727084509	0.485496168340684	0.476734944635641	0.484530545026452	0.469465340139109	0.475520405363466	0.482163203919346	0.468203822500708	0.000839772520680271	0.000832988196789142	0.00139913770960374
190	0.454198798779319	0.26	0.019417365029917	0.0187253693302014	0.0201093607296326	0.335172180787634	0.487871756213613	0.473238416529909	0.502505095897317	16.09	10.21	24.54	0.028526838232515	0.029408936767582	0.030291035302649	0.0282138194368869	0.0290862388964524	0.0299586583560179	0.0281615775914389	0.0290567213266958	0.0299152144701582	0.019417365029917	19.6487892606537	-0.000302078840262509	1.38308309580807	0.492845080581683	0.500725727084509	0.485496168340684	0.476734944635641	0.484530545026452	0.469465340139109	0.475520405363466	0.482163203919346	0.468203822500708	0.000839772520680271	0.000832988196789142	0.00139913770960374
190	0.454198798779319	0.26	0.019426901636185	0.0187264860422766	0.0201273172300933	0.323899657030489	0.487493674180668	0.4724938390182	0.502493509343136	15.67	10.29	24.61	0.0292322007416078	0.0301602090167451	0.0310882172918825	0.0289346384898452	0.0298532003249268	0.0307717621600083	0.0288673571029195	0.0298812824546035	0.0307749034823773	0.019426901636185	19.5904021894725	0.00290260181556295	1.38519501439529	0.492845080581683	0.500725727084509	0.485496168340684	0.476734944635641	0.484530545026452	0.469465340139109	0.475520405363466	0.482163203919346	0.468203822500708	0.000839772520680271	0.000832988196789142	0.00139913770960374
190	0.454198798779319	0.26	0.0194352284351155	0.0187433792125703	0.0201270776576607	0.342307829010678	0.496359679808049	0.481707016054284	0.511012343561814	15.89	10.33	24.86	0.0293933403573708	0.0302874330703738	0.0311815257833767	0.0290816668917397	0.0299662790567318	0.0308508912217239	0.0290213948972721	0.0299325448925914	0.0307936885623337	0.0194352284351155	19.8379209560277	-0.00417870456484006	1.38041017651027	0.492845080581683	0.500725727084509	0.485496168340684	0.476734944635641	0.484530545026452	0.469465340139109	0.475520405363466	0.482163203919346	0.468203822500708	0.000839772520680271	0.000832988196789142	0.00139913770960374
190	0.454198798779319	0.26	0.0194421052279997	0.0187484407792368	0.0201357696767626	0.341010655737735	0.499122652455103	0.484345877146326	0.513899427763881	16.06	10.38	24.81	0.0292504228422474	0.0301428159572115	0.0310352090721756	0.0289310940454514	0.0298137448458784	0.0306963956463055	0.0288971454943971	0.0297999686437326	0.0306778042115654	0.0194421052279997	19.8905207635357	0.0044260439299529	1.39299689833555	0.492845080581683	0.500725727084509	0.485496168340684	0.476734944635641	0.484530545026452	0.469465340139109	0.475520405363466	0.482163203919346	0.468203822500708	0.000839772520680271	0.000832988196789142	0.00139913770960374
190	0.454198798779319	0.26	0.0194457907424002	0.0187470378991434	0.020144543585657	0.327812952379593	0.487956320322464	0.47307538836825	0.502837252276679	15.9	10.09	24.8	0.0288502808293051	0.0297577874898433	0.0306652941503815	0.0285438669825869	0.0294417351717208	0.0303396033608548	0.0284180459841597	0.0293120244277841	0.0301760935530597	0.0194457907424002	19.7246787477904	-0.00611274119797849	1.37775334629822	0.492845080581683	0.500725727084509	0.485496168340684	0.476734944635641	0.484530545026452	0.469465340139109	0.475520405363466	0.482163203919346	0.468203822500708	0.000839772520680271	0.000832988196789142	0.00139913770960374
190	0.454198798779319	0.26	0.0194473301206223	0.018746939649484	0.0201477205917607	0.324470273290775	0.493888371704372	0.478711553074764	0.509065190333981	16.11	10.49	24.5	0.0288255248937018	0.0297393941337589	0.0306532633738159	0.0285082892857305	0.029412101055367	0.0303159128250035	0.0285461669951044	0.0294488295367049	0.0303201148972795	0.0194473301206223	19.7338532494015	-0.00443414945054951	1.38395434729586	0.492845080581683	0.500725727084509	0.485496168340684	0.476734944635641	0.484530545026452	0.469465340139109	0.475520405363466	0.482163203919346	0.468203822500708	0.000839772520680271	0.000832988196789142	0.00139913770960374
190	0.454198798779319	0.26	0.0194476312128656	0.0187465668420719	0.0201486955836593	0.32734149667931	0.492876647983516	0.477829569143304	0.507923726823727	16.2	10.5	25.2	0.028620454152071	0.0295217257724962	0.0304229973929214	0.0283009298010936	0.0291921394487758	0.030083349096458	0.0282595755085072	0.029131469759276	0.0300326769572396	0.0194476312128656	20.0603996056523	0.00390855675042916	1.39744589953971	0.492845080581683	0.500725727084509	0.485496168340684	0.476734944635641	0.484530545026452	0.469465340139109	0.475520405363466	0.482163203919346	0.468203822500708	0.000839772520680271	0.000832988196789142	0.00139913770960374
190	0.454198798779319	0.26	0.019447886142394	0.0187536497572829	0.020142122527505	0.34098927817726	0.498052112553802	0.48330632974537	0.512797895362233	15.94	10.19	24.62	0.0294128485498405	0.0303102410518624	0.0312076335538844	0.0290985937493102	0.0299863982679975	0.0308742027866847	0.0290549869074462	0.0299250951562642	0.0308232479258376	0.019447886142394	19.595581500338	0.00133415878893917	1.38203991424442	0.492845080581683	0.500725727084509	0.485496168340684	0.476734944635641	0.484530545026452	0.469465340139109	0.475520405363466	0.482163203919346	0.468203822500708	0.000839772520680271	0.000832988196789142	0.00139913770960374
190	0.454198798779319	0.26	0.0194491271658668	0.018744716378386	0.0201535379533477	0.325769524621533	0.491080770278262	0.476034839528201	0.506126701028323	15.83	10.16	24.87	0.0291532090587815	0.0300746482649439	0.0309960874711062	0.0288473255165495	0.0297590967274059	0.0306708679382624	0.0287403613521027	0.0296532159478229	0.0305474793526361	0.0194491271658668	19.705483446716	-0.00484002578084711	1.37854633848066	0.492845080581683	0.500725727084509	0.485496168340684	0.476734944635641	0.484530545026452	0.469465340139109	0.475520405363466	0.482163203919346	0.468203822500708	0.000839772520680271	0.000832988196789142	0.00139913770960374
190	0.454198798779319	0.26	0.019451614185987	0.0187499806577842	0.0201532477141897	0.31877975132472	0.476985984753138	0.462136164503329	0.491835805002947	16	10.21	24.87	0.0280107726749894	0.0289108427652168	0.0298109128554442	0.0277080544557941	0.0285983973022205	0.0294887401486468	0.0276537045682895	0.0284992179574497	0.029406708682123	0.019451614185987	19.8070991249654	-0.00434572673758902	1.38136053335135	0.492845080581683	0.500725727084509	0.485496168340684	0.476734944635641	0.484530545026452	0.469465340139109	0.475520405363466	0.482163203919346	0.468203822500708	0.000839772520680271	0.000832988196789142	0.00139913770960374
190	0.454198798779319	0.26	0.0194698502503188	0.0187665709983838	0.0201731295022537	0.33208067379285	0.49134769513513	0.476507271612243	0.506188118658017	15.84	10.17	24.99	0.0291716610301113	0.0300801882034494	0.0309887153767876	0.028865263203272	0.0297642478705716	0.0306632325378712	0.0287642934733949	0.0296556855458285	0.030535257387856	0.0194698502503188	19.7794891228855	-0.00746743849946934	1.37742902417436	0.492845080581683	0.500725727084509	0.485496168340684	0.476734944635641	0.484530545026452	0.469465340139109	0.475520405363466	0.482163203919346	0.468203822500708	0.000839772520680271	0.000832988196789142	0.00139913770960374
190	0.454198798779319	0.26	0.0194735207783688	0.0187717149321564	0.0201753266245813	0.326152634278677	0.484550298752383	0.469717388954198	0.499383208550569	15.93	10.21	24.96	0.0285924599368397	0.0294953632338533	0.0303982665308669	0.0282871711754135	0.0291804339507706	0.0300736967261278	0.0281997780988203	0.0290588892168708	0.0299557408572904	0.0194735207783688	19.911123368507	-0.0044669218349908	1.38242778180289	0.492845080581683	0.500725727084509	0.485496168340684	0.476734944635641	0.484530545026452	0.469465340139109	0.475520405363466	0.482163203919346	0.468203822500708	0.000839772520680271	0.000832988196789142	0.00139913770960374
190	0.454198798779319	0.26	0.0194793952820455	0.0187765302196633	0.0201822603444278	0.323635940140488	0.485091491690611	0.470156578104276	0.500026405276946	15.66	10.21	24.47	0.0291064090331637	0.030030998252933	0.0309555874727022	0.0288107095063848	0.0297259055854737	0.0306411016645625	0.028790753718418	0.0296928477341381	0.0306275055583882	0.0194793952820455	19.6002636714798	-0.0013023568630195	1.37925924634937	0.492845080581683	0.500725727084509	0.485496168340684	0.476734944635641	0.484530545026452	0.469465340139109	0.475520405363466	0.482163203919346	0.468203822500708	0.000839772520680271	0.000832988196789142	0.00139913770960374
190	0.454198798779319	0.26	0.0194796564295769	0.0187769674291329	0.0201823454300209	0.329994656350836	0.494082742035045	0.479089259021486	0.509076225048605	15.97	10.37	24.51	0.0291020890059024	0.0300128622469062	0.0309236354879099	0.0287895118604708	0.0296905027487455	0.0305914936370203	0.028793538262301	0.0296876715252293	0.0305669736654533	0.0194796564295769	19.5797602299529	-0.00470865922506588	1.37923926339924	0.492845080581683	0.500725727084509	0.485496168340684	0.476734944635641	0.484530545026452	0.469465340139109	0.475520405363466	0.482163203919346	0.468203822500708	0.000839772520680271	0.000832988196789142	0.00139913770960374
190	0.454198798779319	0.26	0.0194855911048663	0.0187885604948577	0.0201826217148749	0.335862837284038	0.490252091276772	0.475570114330976	0.504934068222569	15.78	10.27	24.83	0.0292275950263365	0.0301299201797188	0.0310322453331012	0.0289240903651888	0.0298170456101104	0.0307100008550321	0.0288515428548863	0.0297458531921276	0.0306286966238269	0.0194855911048663	19.762511036185	-0.00665831720794643	1.37630207098891	0.492845080581683	0.500725727084509	0.485496168340684	0.476734944635641	0.484530545026452	0.469465340139109	0.475520405363466	0.482163203919346	0.468203822500708	0.000839772520680271	0.000832988196789142	0.00139913770960374
190	0.454198798779319	0.26	0.0194858423160895	0.0187844323624926	0.0201872522696864	0.336261345177178	0.4955720061635	0.480743957034356	0.510400055292644	15.84	10.16	24.65	0.0294390286949095	0.0303470450254636	0.0312550613560177	0.0291300674436377	0.0300285541845926	0.0309270409255474	0.0290567848790094	0.0299743549552979	0.0308503369330197	0.0194858423160895	19.7518360175751	-0.00690538071034952	1.37559902915989	0.492845080581683	0.500725727084509	0.485496168340684	0.476734944635641	0.484530545026452	0.469465340139109	0.475520405363466	0.482163203919346	0.468203822500708	0.000839772520680271	0.000832988196789142	0.00139913770960374
190	0.454198798779319	0.26	0.0194901124090919	0.0187867336908747	0.020193491127309	0.329024558448109	0.487753238209737	0.472919299367639	0.502587177051835	15.85	10.2	24.54	0.0289250070670137	0.0298322903739395	0.0307395736808654	0.0286203745953643	0.0295181025733793	0.0304158305513943	0.0285685248176179	0.0294780379981748	0.0303425593846532	0.0194901124090919	19.5897041815174	-0.00624373318093973	1.37617489113354	0.492845080581683	0.500725727084509	0.485496168340684	0.476734944635641	0.484530545026452	0.469465340139109	0.475520405363466	0.482163203919346	0.468203822500708	0.000839772520680271	0.000832988196789142	0.00139913770960374
190	0.454198798779319	0.26	0.0194941432766655	0.018789561536773	0.0201987250165579	0.331031257427953	0.490548865519726	0.475697449812057	0.505400281227394	16.06	10.37	25	0.0287281520936787	0.0296250535368648	0.0305219549800508	0.0284145256133884	0.0293016355446847	0.0301887454759811	0.0283908865649439	0.0292452618269569	0.0301406013050344	0.0194941432766655	19.8611524109048	-0.00338716102081188	1.3848987371294	0.492845080581683	0.500725727084509	0.485496168340684	0.476734944635641	0.484530545026452	0.469465340139109	0.475520405363466	0.482163203919346	0.468203822500708	0.000839772520680271	0.000832988196789142	0.00139913770960374
190	0.454198798779319	0.26	0.0194950810575057	0.018792173269557	0.0201979888454543	0.321444554791734	0.48217908002392	0.467259205690284	0.497098954357556	15.93	10.34	24.65	0.0284493357911361	0.0293577406116514	0.0302661454321666	0.028145773241538	0.0290444851228083	0.0299431970040786	0.0281234199737079	0.0290271972541071	0.0299309002034407	0.0194950810575057	19.7436016738645	0.00343752621836155	1.38840413650531	0.492845080581683	0.500725727084509	0.485496168340684	0.476734944635641	0.484530545026452	0.469465340139109	0.475520405363466	0.482163203919346	0.468203822500708	0.000839772520680271	0.000832988196789142	0.00139913770960374
190	0.454198798779319	0.26	0.0194998816193213	0.0188050065889835	0.0201947566496591	0.334761285914095	0.496998308550317	0.482077470296011	0.511919146804624	15.94	10.43	24.95	0.0293310423051486	0.0302388709530973	0.031146699601046	0.0290174480998579	0.0299155706555227	0.0308136932111876	0.0289918265704651	0.0298755048538183	0.0307856378381039	0.0194998816193213	19.917539238721	0.00830495947654755	1.39676205197707	0.492845080581683	0.500725727084509	0.485496168340684	0.476734944635641	0.484530545026452	0.469465340139109	0.475520405363466	0.482163203919346	0.468203822500708	0.000839772520680271	0.000832988196789142	0.00139913770960374
190	0.454198798779319	0.26	0.0195002905830153	0.0187967381407141	0.0202038430253165	0.339461598172837	0.509510959563883	0.49437449641597	0.524647422711796	16.11	10.48	24.82	0.0297715954864976	0.0306831244209449	0.0315946533553922	0.0294440361318087	0.0303455360495147	0.0312470359672207	0.0294227263887778	0.0303195121431426	0.0312598354017725	0.0195002905830153	19.8455004264286	0.00763242008884316	1.39885887520725	0.492845080581683	0.500725727084509	0.485496168340684	0.476734944635641	0.484530545026452	0.469465340139109	0.475520405363466	0.482163203919346	0.468203822500708	0.000839772520680271	0.000832988196789142	0.00139913770960374
190	0.454198798779319	0.26	0.0195043144748935	0.0188099044418205	0.0201987245079665	0.334459012187286	0.495464245439289	0.480579361948982	0.510349128929597	16.06	10.39	24.93	0.0290250315354138	0.0299240177318976	0.0308230039283814	0.0287082259381332	0.0295973997814908	0.0304865736248485	0.0286939795269286	0.0295515808006305	0.0304497170551655	0.0195043144748935	19.9521232278196	0.00121285738933604	1.39101013255199	0.492845080581683	0.500725727084509	0.485496168340684	0.476734944635641	0.484530545026452	0.469465340139109	0.475520405363466	0.482163203919346	0.468203822500708	0.000839772520680271	0.000832988196789142	0.00139913770960374
190	0.454198798779319	0.26	0.0195098569240543	0.0188023432754847	0.0202173705726239	0.331655902021318	0.498531300976286	0.483459477718678	0.513603124233895	15.78	10.23	24.47	0.0297107772312253	0.0306370091160323	0.0315632410008394	0.0294022034353782	0.0303188155486692	0.0312354276619601	0.0293635991804793	0.0302672466250392	0.0312127736445783	0.0195098569240543	19.5174434140027	-0.00256737499756528	1.37600069786191	0.492845080581683	0.500725727084509	0.485496168340684	0.476734944635641	0.484530545026452	0.469465340139109	0.475520405363466	0.482163203919346	0.468203822500708	0.000839772520680271	0.000832988196789142	0.00139913770960374
190	0.454198798779319	0.26	0.0195120457443251	0.0188153517081485	0.0202087397805017	0.319523867772567	0.478980898869327	0.464094482611768	0.493867315126886	16.14	10.37	25.13	0.0278934160122781	0.0287881325348001	0.029682849057322	0.027584879338871	0.0284696991581931	0.0293545189775153	0.0274847101727964	0.028386250089811	0.0292874896513682	0.0195120457443251	20.0054871849242	-0.00627310250384715	1.38502954928484	0.492845080581683	0.500725727084509	0.485496168340684	0.476734944635641	0.484530545026452	0.469465340139109	0.475520405363466	0.482163203919346	0.468203822500708	0.000839772520680271	0.000832988196789142	0.00139913770960374
190	0.454198798779319	0.26	0.0195208871524209	0.0188266489391858	0.020215125365656	0.334952655871353	0.489422601720328	0.47473551165476	0.504109691785895	16.02	10.39	24.72	0.0287467292729191	0.0296360787981952	0.0305254283234712	0.028435219187731	0.0293149313958796	0.0301946436040282	0.0284266792350242	0.0292808849994499	0.0301976710205488	0.0195208871524209	19.8262178626835	-0.00699075122044076	1.38090306154631	0.492845080581683	0.500725727084509	0.485496168340684	0.476734944635641	0.484530545026452	0.469465340139109	0.475520405363466	0.482163203919346	0.468203822500708	0.000839772520680271	0.000832988196789142	0.00139913770960374
190	0.454198798779319	0.26	0.0195244370329334	0.0188217086425977	0.0202271654232692	0.330078744677811	0.494225622721145	0.479230655375157	0.509220590067132	15.89	10.22	24.52	0.0292496039767601	0.0301648143281747	0.0310800246795894	0.0289396793858601	0.0298451923002094	0.0307507052145588	0.0289100916605622	0.0298131319754077	0.0306805801643327	0.0195244370329334	19.561918209409	0.00996630444207842	1.39129077499893	0.492845080581683	0.500725727084509	0.485496168340684	0.476734944635641	0.484530545026452	0.469465340139109	0.475520405363466	0.482163203919346	0.468203822500708	0.000839772520680271	0.000832988196789142	0.00139913770960374
190	0.454198798779319	0.26	0.0195250954348384	0.0188283439311131	0.0202218469385636	0.326813227074107	0.488101741212578	0.473182542474897	0.50302093995026	16.1	10.35	24.91	0.0285154425397801	0.0294145195685284	0.0303135965972767	0.0282023071547647	0.0290915111881646	0.0299807152215644	0.0281726494625093	0.0290544265714794	0.0299471264737031	0.0195250954348384	19.9247081845151	0.00549903749515392	1.39546144194511	0.492845080581683	0.500725727084509	0.485496168340684	0.476734944635641	0.484530545026452	0.469465340139109	0.475520405363466	0.482163203919346	0.468203822500708	0.000839772520680271	0.000832988196789142	0.00139913770960374
190	0.454198798779319	0.26	0.0195256937511344	0.018820771109145	0.0202306163931238	0.323581681444891	0.481745388550443	0.466911655793798	0.496579121307089	16.17	10.33	25.1	0.0280166112509156	0.0289066959572748	0.029796780663634	0.0277053296821069	0.0285855250067244	0.0294657203313419	0.0276134481364841	0.0285070258573698	0.0293726650611042	0.0195256937511344	19.9489991645299	0.001538695682946	1.39098713181452	0.492845080581683	0.500725727084509	0.485496168340684	0.476734944635641	0.484530545026452	0.469465340139109	0.475520405363466	0.482163203919346	0.468203822500708	0.000839772520680271	0.000832988196789142	0.00139913770960374
190	0.454198798779319	0.26	0.0195277858110752	0.0188207248924884	0.020234846729662	0.331922637004789	0.495771604196434	0.480792226944031	0.510750981448838	16.39	10.47	25.02	0.0284726125294225	0.0293596942677247	0.030246776006027	0.0281451213231316	0.0290219998716754	0.0298988784202193	0.0281207553837337	0.0289966440280475	0.0298788843632533	0.0195277858110752	20.0546851645633	0.00191715985731795	1.39621059424529	0.492845080581683	0.500725727084509	0.485496168340684	0.476734944635641	0.484530545026452	0.469465340139109	0.475520405363466	0.482163203919346	0.468203822500708	0.000839772520680271	0.000832988196789142	0.00139913770960374
190	0.454198798779319	0.26	0.0195288455136354	0.0188360193199494	0.0202216717073214	0.331736075743519	0.498851341604366	0.483772569783458	0.513930113425274	16.17	10.42	25.08	0.0290326986013251	0.0299376226604765	0.0308425467196279	0.0287102584579947	0.0296051323372665	0.0305000062165382	0.0286765393815604	0.0295385559300773	0.0304647558765366	0.0195288455136354	20.1486635751465	-0.00336925175991854	1.39047992793926	0.492845080581683	0.500725727084509	0.485496168340684	0.476734944635641	0.484530545026452	0.469465340139109	0.475520405363466	0.482163203919346	0.468203822500708	0.000839772520680271	0.000832988196789142	0.00139913770960374
190	0.454198798779319	0.26	0.0195297884556058	0.0188210638400693	0.0202385130711423	0.332073935402036	0.501285180312259	0.486144379898183	0.516425980726335	16.08	10.32	24.91	0.0293382464177532	0.0302519760665526	0.031165705715352	0.029017332105038	0.0299210669873447	0.0308248018696513	0.0289790087200228	0.0298715040541428	0.0307605496641726	0.0195297884556058	19.8102660206995	-0.0018116930067557	1.38593001919627	0.492845080581683	0.500725727084509	0.485496168340684	0.476734944635641	0.484530545026452	0.469465340139109	0.475520405363466	0.482163203919346	0.468203822500708	0.000839772520680271	0.000832988196789142	0.00139913770960374
190	0.454198798779319	0.26	0.0195298368719357	0.0188368342190146	0.0202228395248568	0.338034663753582	0.497276726467964	0.48245658643543	0.512096866500498	16.04	10.27	24.67	0.0291721428848469	0.0300682551045945	0.0309643673243422	0.028854750522959	0.0297411130587337	0.0306274755945083	0.0288001927956356	0.0296988391650367	0.030581761355949	0.0195298368719357	19.8633482799199	-0.000987461506927028	1.38647459274944	0.492845080581683	0.500725727084509	0.485496168340684	0.476734944635641	0.484530545026452	0.469465340139109	0.475520405363466	0.482163203919346	0.468203822500708	0.000839772520680271	0.000832988196789142	0.00139913770960374
190	0.454198798779319	0.26	0.0195334554348922	0.018837421043197	0.0202294898265874	0.339819809256067	0.492549547200091	0.4779286511121	0.507170443288083	16.04	10.38	25.02	0.0289110295879807	0.0297954820233372	0.0306799344586936	0.0285968610705375	0.0294717023950368	0.030346543719536	0.0285259207007334	0.0294312295604704	0.0302916367070587	0.0195334554348922	19.9488213904845	0.0105368615296746	1.40082344737893	0.492845080581683	0.500725727084509	0.485496168340684	0.476734944635641	0.484530545026452	0.469465340139109	0.475520405363466	0.482163203919346	0.468203822500708	0.000839772520680271	0.000832988196789142	0.00139913770960374
190	0.454198798779319	0.26	0.0195343522541489	0.0188397751536298	0.0202289293546681	0.329341620870801	0.491535621891609	0.476597378439013	0.506473865344205	16.15	10.36	25.03	0.0286339282280807	0.0295314165698676	0.0304289049116546	0.0283168720566663	0.0292044227393494	0.0300919734220324	0.0282738705237496	0.0291560952987684	0.0300034515305528	0.0195343522541489	19.983663018521	0.00273300721425388	1.39439730089876	0.492845080581683	0.500725727084509	0.485496168340684	0.476734944635641	0.484530545026452	0.469465340139109	0.475520405363466	0.482163203919346	0.468203822500708	0.000839772520680271	0.000832988196789142	0.00139913770960374
190	0.454198798779319	0.26	0.019534617392873	0.0188253230466702	0.0202439117390758	0.318653789261434	0.488827568734631	0.473604674225073	0.504050463244189	16.05	10.36	24.75	0.0286166927494001	0.0295365081960051	0.0304563236426102	0.028304733609213	0.0292145218720912	0.0301243101349693	0.0282810548939493	0.0291845067533471	0.0301189337484845	0.019534617392873	19.7926027015763	0.00611294253762073	1.39325027209952	0.492845080581683	0.500725727084509	0.485496168340684	0.476734944635641	0.484530545026452	0.469465340139109	0.475520405363466	0.482163203919346	0.468203822500708	0.000839772520680271	0.000832988196789142	0.00139913770960374
190	0.454198798779319	0.26	0.0195396262680845	0.0188311426879597	0.0202481098482092	0.325107429939759	0.488765804654528	0.47376820149643	0.503763407812626	16.07	10.45	24.82	0.0285946873753927	0.0294998806161621	0.0304050738569314	0.0282820067899051	0.029177301816059	0.0300725968422129	0.0282555938970367	0.0290859271643391	0.0300470645204105	0.0195396262680845	19.8000919269963	-0.00121380268478487	1.38744425829488	0.492845080581683	0.500725727084509	0.485496168340684	0.476734944635641	0.484530545026452	0.469465340139109	0.475520405363466	0.482163203919346	0.468203822500708	0.000839772520680271	0.000832988196789142	0.00139913770960374
190	0.454198798779319	0.26	0.0195410313364404	0.0188439312534765	0.0202381314194044	0.345752891615612	0.508086906949307	0.493202101352206	0.522971712546408	16.11	10.3	24.83	0.029700064480125	0.0305964103894307	0.0314927562987364	0.02937326421212	0.0302597473117479	0.0311462304113757	0.0292961546739713	0.0301872228036708	0.0311104012185229	0.0195410313364404	19.774206945771	0.00109239584947081	1.38690405499469	0.492845080581683	0.500725727084509	0.485496168340684	0.476734944635641	0.484530545026452	0.469465340139109	0.475520405363466	0.482163203919346	0.468203822500708	0.000839772520680271	0.000832988196789142	0.00139913770960374
190	0.454198798779319	0.26	0.0195518786900117	0.0188582187416989	0.0202455386383245	0.333295204517972	0.492307272509406	0.477478483831984	0.507136061186827	15.98	10.37	24.69	0.0289798361730822	0.0298798471286924	0.0307798580843026	0.02866783198967	0.0295581532016395	0.0304484744136089	0.0286581205429601	0.0295364946799511	0.0304175965745406	0.0195518786900117	19.8451852253005	-0.00450301642450207	1.38239872966556	0.492845080581683	0.500725727084509	0.485496168340684	0.476734944635641	0.484530545026452	0.469465340139109	0.475520405363466	0.482163203919346	0.468203822500708	0.000839772520680271	0.000832988196789142	0.00139913770960374
190	0.454198798779319	0.26	0.0195574206755503	0.0188566347376369	0.0202582066134638	0.331275638376209	0.495100523052456	0.480119572323638	0.510081473781274	15.9	10.37	24.54	0.0292787544968317	0.0301923260398442	0.0311058975828566	0.0289677560004626	0.0298716236000839	0.0307754911997051	0.0289497269528515	0.0298762678352828	0.0307542024366233	0.0195574206755503	19.6846424828931	0.0044029843384808	1.38924373975411	0.492845080581683	0.500725727084509	0.485496168340684	0.476734944635641	0.484530545026452	0.469465340139109	0.475520405363466	0.482163203919346	0.468203822500708	0.000839772520680271	0.000832988196789142	0.00139913770960374
190	0.454198798779319	0.26	0.0195620294315072	0.0188656134191057	0.0202584454439088	0.337010347529923	0.497397336198632	0.482539608991919	0.512255063405345	16.07	10.36	25.07	0.0291273458674982	0.0300241969261273	0.0309210479847564	0.0288089387771517	0.0296959858619703	0.0305830329467889	0.0287324877418439	0.0296295469645073	0.0304918421830319	0.0195620294315072	19.8928338650978	0.00431046412486576	1.39156847306299	0.492845080581683	0.500725727084509	0.485496168340684	0.476734944635641	0.484530545026452	0.469465340139109	0.475520405363466	0.482163203919346	0.468203822500708	0.000839772520680271	0.000832988196789142	0.00139913770960374
190	0.454198798779319	0.26	0.0195662831320775	0.0188627712489074	0.0202697950152475	0.327447030413943	0.482753660693993	0.468019158669723	0.497488162718264	15.87	10.22	24.56	0.0286009207403844	0.0295013546579681	0.0304017885755518	0.0282989568698632	0.0291898841525602	0.0300808114352572	0.0282483586192343	0.0291305527591722	0.0300536169366069	0.0195662831320775	19.5597292217674	0.0030492264228327	1.38295573630105	0.492845080581683	0.500725727084509	0.485496168340684	0.476734944635641	0.484530545026452	0.469465340139109	0.475520405363466	0.482163203919346	0.468203822500708	0.000839772520680271	0.000832988196789142	0.00139913770960374
190	0.454198798779319	0.26	0.0195677706553938	0.0188621510038865	0.020273390306901	0.324797172605779	0.487808635738351	0.472829813790031	0.502787457686671	16.23	10.41	25.04	0.0282748121565653	0.0291705326982134	0.0300662532398616	0.0279577679065647	0.028843444772387	0.0297291216382093	0.0279148099143568	0.0288151038124947	0.0296773875324543	0.0195677706553938	19.9079326411379	-0.00216498825161505	1.38988482863054	0.492845080581683	0.500725727084509	0.485496168340684	0.476734944635641	0.484530545026452	0.469465340139109	0.475520405363466	0.482163203919346	0.468203822500708	0.000839772520680271	0.000832988196789142	0.00139913770960374
190	0.454198798779319	0.26	0.0195715787274738	0.0188627932830249	0.0202803641719226	0.3291941212159	0.491520230466548	0.476577465688181	0.506462995244914	16.23	10.32	24.94	0.0284970796828395	0.0293905863826499	0.0302840930824602	0.0281774882555853	0.0290609743818972	0.029944460508209	0.028114254423853	0.0290287903383162	0.0298957619397042	0.0195715787274738	19.8977053227152	-0.0101222294407961	1.37852855489416	0.492845080581683	0.500725727084509	0.485496168340684	0.476734944635641	0.484530545026452	0.469465340139109	0.475520405363466	0.482163203919346	0.468203822500708	0.000839772520680271	0.000832988196789142	0.00139913770960374
190	0.454198798779319	0.26	0.0195737854873846	0.0188772210890356	0.0202703498857336	0.330491667704871	0.486673097089488	0.471921051590435	0.501425142588541	15.94	10.16	24.89	0.028706031746574	0.0296033697335011	0.0305007077204283	0.0283989051837384	0.0292866425287497	0.0301743798737609	0.0283207724145864	0.0291716406257682	0.0300667853067619	0.0195737854873846	19.7841531373736	-0.00144020198275901	1.3843443902575	0.492845080581683	0.500725727084509	0.485496168340684	0.476734944635641	0.484530545026452	0.469465340139109	0.475520405363466	0.482163203919346	0.468203822500708	0.000839772520680271	0.000832988196789142	0.00139913770960374
190	0.454198798779319	0.26	0.0195823314052049	0.0188715908466341	0.0202930719637757	0.319415732483303	0.48598571407165	0.470877835964677	0.501093592178623	15.96	10.4	24.77	0.0286128227696133	0.02953085077111	0.0304488787726067	0.028305790132292	0.029213967146324	0.0301221441603559	0.0282568828677688	0.0291780431718557	0.0300884073935394	0.0195823314052049	19.6407456130377	0.00619923376460437	1.39094776945984	0.492845080581683	0.500725727084509	0.485496168340684	0.476734944635641	0.484530545026452	0.469465340139109	0.475520405363466	0.482163203919346	0.468203822500708	0.000839772520680271	0.000832988196789142	0.00139913770960374
190	0.454198798779319	0.26	0.0195877435913562	0.0188899875948564	0.020285499587856	0.338445264623059	0.49069876437301	0.47608807180973	0.505309456936289	15.96	10.21	24.98	0.0289348655321761	0.0298228491841156	0.0307108328360552	0.0286245424861125	0.0295030026173217	0.0303814627485309	0.0285336250942757	0.0294183033394606	0.0302669627577074	0.0195877435913562	19.7274478196043	0.00296228427360438	1.38616383694076	0.492845080581683	0.500725727084509	0.485496168340684	0.476734944635641	0.484530545026452	0.469465340139109	0.475520405363466	0.482163203919346	0.468203822500708	0.000839772520680271	0.000832988196789142	0.00139913770960374
190	0.454198798779319	0.26	0.0195892586462849	0.018888530959385	0.0202899863331848	0.331992809594806	0.494338068464056	0.47940436738722	0.509271769540893	16.21	10.56	24.64	0.0286925989306675	0.0295863886511981	0.0304801783717286	0.0283716062507697	0.0292553968785603	0.0301391875063509	0.0283928866936384	0.0292976294318821	0.030160136630622	0.0195892586462849	19.8543223538734	0.00816165621666673	1.39823652663073	0.492845080581683	0.500725727084509	0.485496168340684	0.476734944635641	0.484530545026452	0.469465340139109	0.475520405363466	0.482163203919346	0.468203822500708	0.000839772520680271	0.000832988196789142	0.00139913770960374
190	0.454198798779319	0.26	0.0195940729713773	0.0188965659613034	0.0202915799814513	0.335465890689453	0.496826259914281	0.481934152340108	0.511718367488453	15.66	10.15	24.57	0.0298261024172657	0.0307477501642856	0.0316693979113055	0.0295227994738292	0.0304350749444929	0.0313473504151566	0.0294674119573806	0.0303526100669641	0.0312453202910668	0.0195940729713773	19.6958821849467	0.00220134880806408	1.38488768241278	0.492845080581683	0.500725727084509	0.485496168340684	0.476734944635641	0.484530545026452	0.469465340139109	0.475520405363466	0.482163203919346	0.468203822500708	0.000839772520680271	0.000832988196789142	0.00139913770960374
190	0.454198798779319	0.26	0.0195995070365277	0.0188921430927823	0.020306870980273	0.321737375380553	0.479010325401867	0.464198443911006	0.493822206892728	16.07	10.4	24.61	0.0280301566841992	0.0289245572674468	0.0298189578506944	0.0277240431261898	0.0286086760813821	0.0294933090365743	0.0277243280278201	0.0286467366019567	0.0294717291755958	0.0195995070365277	19.6100335406024	-0.00462836772003722	1.38022971556628	0.492845080581683	0.500725727084509	0.485496168340684	0.476734944635641	0.484530545026452	0.469465340139109	0.475520405363466	0.482163203919346	0.468203822500708	0.000839772520680271	0.000832988196789142	0.00139913770960374
190	0.454198798779319	0.26	0.0196082190226348	0.0189089346927937	0.0203075033524759	0.332492661870917	0.48974480554824	0.474966521966347	0.504523089130132	15.86	10.27	25.04	0.0290325492391802	0.029935878686455	0.0308392081337297	0.0287262443150644	0.0296200432779328	0.0305138422408013	0.0286555931604504	0.0295212986869975	0.0304357880999042	0.0196082190226348	19.8389136120231	-0.00167374922559777	1.38480893993036	0.492845080581683	0.500725727084509	0.485496168340684	0.476734944635641	0.484530545026452	0.469465340139109	0.475520405363466	0.482163203919346	0.468203822500708	0.000839772520680271	0.000832988196789142	0.00139913770960374
190	0.454198798779319	0.26	0.0196156650832192	0.0189170932508531	0.0203142369155854	0.340434543374073	0.498937732739111	0.484147477874462	0.513727987603761	15.93	10.34	25.21	0.0294725641681088	0.0303729235740378	0.0312732829799668	0.0291579306748387	0.0300486783203701	0.0309394259659015	0.0290569047813621	0.0299790217229128	0.0308595903588982	0.0196156650832192	19.9523399319704	0.00385514093275187	1.3918265522717	0.492845080581683	0.500725727084509	0.485496168340684	0.476734944635641	0.484530545026452	0.469465340139109	0.475520405363466	0.482163203919346	0.468203822500708	0.000839772520680271	0.000832988196789142	0.00139913770960374
190	0.454198798779319	0.26	0.019615902587274	0.0189081787374361	0.0203236264371119	0.337176329486734	0.501006883795108	0.486046892998775	0.515966874591441	16.44	10.34	24.83	0.0287046431642246	0.0295881406286346	0.0304716380930447	0.028372150109769	0.0292454138022815	0.0301186774947939	0.0283302709210163	0.0291795678057982	0.0300593680589966	0.019615902587274	19.8596221411381	-0.0113040320385262	1.37825121217803	0.492845080581683	0.500725727084509	0.485496168340684	0.476734944635641	0.484530545026452	0.469465340139109	0.475520405363466	0.482163203919346	0.468203822500708	0.000839772520680271	0.000832988196789142	0.00139913770960374
190	0.454198798779319	0.26	0.0196190372680983	0.0189225467881761	0.0203155277480205	0.34155474962849	0.496933583262382	0.482239409005114	0.51162775751965	16.14	10.22	24.58	0.0289925230676692	0.0298759456543738	0.0307593682410784	0.0286720854321272	0.0295457440585097	0.0304194026848923	0.028637145703197	0.029490277670948	0.0303887633725188	0.0196190372680983	19.7248300336413	-0.00353735616930536	1.37938112701669	0.492845080581683	0.500725727084509	0.485496168340684	0.476734944635641	0.484530545026452	0.469465340139109	0.475520405363466	0.482163203919346	0.468203822500708	0.000839772520680271	0.000832988196789142	0.00139913770960374
190	0.454198798779319	0.26	0.0196198453970309	0.0189165034182079	0.0203231873758538	0.329630582638283	0.490581272645917	0.475681779971766	0.505480765320068	16.11	10.24	24.93	0.0286479673890609	0.0295452903436378	0.0304426132982146	0.0283328326493799	0.0292202848291174	0.030107737008855	0.0282444254458063	0.0291572388057113	0.0300431186759651	0.0196198453970309	19.9101859223583	0.00635814343733301	1.39465103199814	0.492845080581683	0.500725727084509	0.485496168340684	0.476734944635641	0.484530545026452	0.469465340139109	0.475520405363466	0.482163203919346	0.468203822500708	0.000839772520680271	0.000832988196789142	0.00139913770960374
190	0.454198798779319	0.26	0.0196299613935316	0.0189289921815356	0.0203309306055277	0.328426524127207	0.485557890003882	0.470770693677416	0.500345086330349	16.03	10.33	24.79	0.0284829502840447	0.029377617227981	0.0302722841719173	0.0281735823679761	0.0290585318758581	0.0299434813837402	0.0280879066238414	0.0289801031533327	0.0299279421804783	0.0196299613935316	19.7910312566829	-0.00288267533422655	1.38202010911071	0.492845080581683	0.500725727084509	0.485496168340684	0.476734944635641	0.484530545026452	0.469465340139109	0.475520405363466	0.482163203919346	0.468203822500708	0.000839772520680271	0.000832988196789142	0.00139913770960374
190	0.454198798779319	0.26	0.0196332269782788	0.0189288616928594	0.0203375922636981	0.324870905471077	0.485530701696077	0.470624332705447	0.500437070686707	16.11	10.41	24.84	0.0283382883966913	0.0292358641360833	0.0301334398754754	0.0280264070055645	0.0289141043371175	0.0298018016686704	0.0279868807651106	0.0288868106629728	0.0297791912856075	0.0196332269782788	19.8947002397539	0.000126584577770841	1.3907230011396	0.492845080581683	0.500725727084509	0.485496168340684	0.476734944635641	0.484530545026452	0.469465340139109	0.475520405363466	0.482163203919346	0.468203822500708	0.000839772520680271	0.000832988196789142	0.00139913770960374
190	0.454198798779319	0.26	0.0196345567742493	0.0189306209914906	0.0203384925570081	0.332564031291243	0.495063738425954	0.480127355104293	0.510000121747615	16	10.32	24.75	0.0291102619699201	0.0300158592593773	0.0309214565488345	0.0287959344423274	0.0296917532503238	0.0305875720583203	0.0287712484871537	0.0296319225826745	0.0305617625951406	0.0196345567742493	19.6900830327491	0.00373357502047511	1.39004765473364	0.492845080581683	0.500725727084509	0.485496168340684	0.476734944635641	0.484530545026452	0.469465340139109	0.475520405363466	0.482163203919346	0.468203822500708	0.000839772520680271	0.000832988196789142	0.00139913770960374
190	0.454198798779319	0.26	0.0196387417871892	0.0189402433794654	0.0203372401949129	0.346310808615018	0.50362942396713	0.488893380563679	0.518365467370581	15.9	10.14	24.93	0.029812612452094	0.0307112131869981	0.0316098139219023	0.0294959071139783	0.030384961833751	0.0312740165535236	0.0293943925352366	0.0302979193336788	0.0311424528148323	0.0196387417871892	19.7585391044895	-0.00549077359660759	1.37769730495205	0.492845080581683	0.500725727084509	0.485496168340684	0.476734944635641	0.484530545026452	0.469465340139109	0.475520405363466	0.482163203919346	0.468203822500708	0.000839772520680271	0.000832988196789142	0.00139913770960374
190	0.454198798779319	0.26	0.0196392377707401	0.0189324770230568	0.0203459985184233	0.325157417144126	0.489728248463562	0.474702824659713	0.50475367226741	15.96	10.36	24.72	0.0288415388274777	0.0297544391127217	0.0306673393979657	0.0285319393426643	0.029435040100231	0.0303381408577977	0.0285301959401336	0.0294054735200712	0.0303469786914161	0.0196392377707401	19.7597805320057	-0.000476847918370392	1.38791480417366	0.492845080581683	0.500725727084509	0.485496168340684	0.476734944635641	0.484530545026452	0.469465340139109	0.475520405363466	0.482163203919346	0.468203822500708	0.000839772520680271	0.000832988196789142	0.00139913770960374
190	0.454198798779319	0.26	0.0196411769440191	0.0189402582585208	0.0203420956295174	0.329984102881063	0.500256821032332	0.485075616502532	0.515438025562132	16.08	10.34	24.4	0.029267646148306	0.0301836231777985	0.031099600207291	0.0289473201995725	0.029853272124569	0.0307592240495655	0.0289346260515037	0.0298535144472989	0.0307943637623746	0.0196411769440191	19.7577727798875	-0.00277913861273757	1.38408427736325	0.492845080581683	0.500725727084509	0.485496168340684	0.476734944635641	0.484530545026452	0.469465340139109	0.475520405363466	0.482163203919346	0.468203822500708	0.000839772520680271	0.000832988196789142	0.00139913770960374
190	0.454198798779319	0.26	0.0196416202403014	0.0189361302928713	0.0203471101877315	0.328386770950872	0.485744403564524	0.47095019394656	0.500538613182489	15.99	10.34	24.68	0.0285614347559309	0.0294586503388106	0.0303558659216903	0.02825326324	0.0291407980666902	0.0300283328933805	0.0282298275338776	0.0291097445899541	0.029997609722657	0.0196416202403014	19.7699649115541	0.00267390702035681	1.38957662039643	0.492845080581683	0.500725727084509	0.485496168340684	0.476734944635641	0.484530545026452	0.469465340139109	0.475520405363466	0.482163203919346	0.468203822500708	0.000839772520680271	0.000832988196789142	0.00139913770960374
190	0.454198798779319	0.26	0.0196421362140122	0.0189420943832114	0.0203421780448131	0.324572632075796	0.486299518611491	0.471359388288646	0.501239648934336	16.08	10.45	24.86	0.0284416523968551	0.0293431343742244	0.0302446163515938	0.0281304146967992	0.0290220317347704	0.0299136487727416	0.0281176469610425	0.0289552724407719	0.029898608411602	0.0196421362140122	19.8108864038694	-0.00614821121727832	1.3821520555511	0.492845080581683	0.500725727084509	0.485496168340684	0.476734944635641	0.484530545026452	0.469465340139109	0.475520405363466	0.482163203919346	0.468203822500708	0.000839772520680271	0.000832988196789142	0.00139913770960374
190	0.454198798779319	0.26	0.0196430611390557	0.0189344421822914	0.02035168009582	0.335392062522581	0.498533948699695	0.4835881792901	0.513479718109289	16.19	10.4	24.87	0.0289762232874924	0.029871762033397	0.0307673007793017	0.028653051611576	0.029538602418249	0.0304241532249219	0.028605596290655	0.0295098156183902	0.0303993887616685	0.0196430611390557	19.779947917928	0.00435070029718094	1.39075950873862	0.492845080581683	0.500725727084509	0.485496168340684	0.476734944635641	0.484530545026452	0.469465340139109	0.475520405363466	0.482163203919346	0.468203822500708	0.000839772520680271	0.000832988196789142	0.00139913770960374
190	0.454198798779319	0.26	0.0196524473723459	0.0189452391211659	0.020359655623526	0.323682060547343	0.483296906000625	0.468418811210804	0.498175000790446	16.1	10.43	24.44	0.0282297759733385	0.0291264207552615	0.0300230655371845	0.0279198200273952	0.0288066198717665	0.0296934197161378	0.0279545411764048	0.0288044816501675	0.0297004276381724	0.0196524473723459	19.6998915579504	0.00123247077595748	1.38785509100306	0.492845080581683	0.500725727084509	0.485496168340684	0.476734944635641	0.484530545026452	0.469465340139109	0.475520405363466	0.482163203919346	0.468203822500708	0.000839772520680271	0.000832988196789142	0.00139913770960374
190	0.454198798779319	0.26	0.019653159170907	0.0189513956979054	0.0203549226439086	0.333032295648036	0.485516169411618	0.470883279913969	0.500149058909267	15.99	10.21	25.03	0.0285575393533435	0.0294449765071082	0.0303324136608729	0.0282494147974254	0.0291272768552575	0.0300051389130895	0.0281563040949025	0.0290305228515874	0.0298925741080692	0.019653159170907	19.8026340236434	0.00508408327937463	1.3918551001048	0.492845080581683	0.500725727084509	0.485496168340684	0.476734944635641	0.484530545026452	0.469465340139109	0.475520405363466	0.482163203919346	0.468203822500708	0.000839772520680271	0.000832988196789142	0.00139913770960374
190	0.454198798779319	0.26	0.0196538992452591	0.018954068773083	0.0203537297174353	0.337639178463167	0.49866727197425	0.483792547346837	0.513541996601664	16.1	10.51	25.01	0.0291583877556097	0.0300548938940829	0.0309514000325561	0.0288382989987065	0.0297249636624787	0.0306116283262509	0.0288229042646832	0.0296968492319084	0.0306049542779315	0.0196538992452591	19.9494906448334	0.00245641300578813	1.39266624685772	0.492845080581683	0.500725727084509	0.485496168340684	0.476734944635641	0.484530545026452	0.469465340139109	0.475520405363466	0.482163203919346	0.468203822500708	0.000839772520680271	0.000832988196789142	0.00139913770960374
190	0.454198798779319	0.26	0.0196572554192823	0.0189433980863617	0.020371112752203	0.325484556235914	0.490709969601484	0.475665641205692	0.505754297997276	16.13	10.37	25.12	0.0286123345090825	0.0295172839509505	0.0304222333928185	0.0282965504193418	0.0291915122582873	0.0300864740972329	0.0282230488140494	0.0291393073568759	0.0300018072848244	0.0196572554192823	19.8484655219386	0.00153595715956269	1.39054412244836	0.492845080581683	0.500725727084509	0.485496168340684	0.476734944635641	0.484530545026452	0.469465340139109	0.475520405363466	0.482163203919346	0.468203822500708	0.000839772520680271	0.000832988196789142	0.00139913770960374
190	0.454198798779319	0.26	0.0196586643427537	0.0189485474426755	0.0203687812428319	0.320742148053719	0.483598796096097	0.468610864722504	0.498586727469689	15.75	10.34	24.76	0.0288389655790017	0.0297613437599674	0.030683721940933	0.0285406985312198	0.0294535370143685	0.0303663754975173	0.0284702774105087	0.0294233827317593	0.0303053506727686	0.0196586643427537	19.5924718696256	-0.00211252959474767	1.38133877047825	0.492845080581683	0.500725727084509	0.485496168340684	0.476734944635641	0.484530545026452	0.469465340139109	0.475520405363466	0.482163203919346	0.468203822500708	0.000839772520680271	0.000832988196789142	0.00139913770960374
190	0.454198798779319	0.26	0.0196589579830625	0.018958401637767	0.0203595143283581	0.339936449086134	0.507587932949846	0.492524551782032	0.522651314117661	15.97	10.5	24.71	0.0299184784667903	0.0308335058364426	0.031748533206095	0.0295971408477493	0.0305023404209564	0.0314075399941635	0.0296065736478498	0.0305337735027698	0.0314363071411606	0.0196589579830625	19.8782146151865	-0.00113109140194623	1.38718917652078	0.492845080581683	0.500725727084509	0.485496168340684	0.476734944635641	0.484530545026452	0.469465340139109	0.475520405363466	0.482163203919346	0.468203822500708	0.000839772520680271	0.000832988196789142	0.00139913770960374
190	0.454198798779319	0.26	0.0196591699378094	0.0189524205784552	0.0203659192971636	0.332408353445837	0.493111779517832	0.47822906924199	0.507994489793674	16.02	10.29	24.95	0.02895370678642	0.029854759560558	0.0307558123346961	0.0286398156422013	0.0295310999784546	0.0304223843147079	0.0285528276494221	0.0294467939858575	0.0303458009837956	0.0196591699378094	19.9120818022191	-0.00327469428700154	1.38537887326816	0.492845080581683	0.500725727084509	0.485496168340684	0.476734944635641	0.484530545026452	0.469465340139109	0.475520405363466	0.482163203919346	0.468203822500708	0.000839772520680271	0.000832988196789142	0.00139913770960374
190	0.454198798779319	0.26	0.0196659998600644	0.0189562385566196	0.0203757611635091	0.338992970520646	0.501983899209688	0.487055451603414	0.516912346815962	15.71	10.2	24.4	0.030060195279425	0.0309815524858497	0.0319029096922745	0.0297519550215538	0.0306638645387583	0.0315757740559628	0.0297325017258418	0.0306259842520937	0.031529422045938	0.0196659998600644	19.4858456378678	-0.00374121225471174	1.37471234416184	0.492845080581683	0.500725727084509	0.485496168340684	0.476734944635641	0.484530545026452	0.469465340139109	0.475520405363466	0.482163203919346	0.468203822500708	0.000839772520680271	0.000832988196789142	0.00139913770960374
190	0.454198798779319	0.26	0.0196662604419992	0.0189669567153831	0.0203655641686153	0.338699440898984	0.496407423092357	0.481635139376751	0.511179706807963	16.23	10.42	24.87	0.0287890233791874	0.0296720146447394	0.0305550059102914	0.0284658450145966	0.0293389240413973	0.0302120030681981	0.0284602539366159	0.0293189741664153	0.0301953016309349	0.0196662604419992	19.7409210577218	-0.00177090149910497	1.38464013544766	0.492845080581683	0.500725727084509	0.485496168340684	0.476734944635641	0.484530545026452	0.469465340139109	0.475520405363466	0.482163203919346	0.468203822500708	0.000839772520680271	0.000832988196789142	0.00139913770960374
190	0.454198798779319	0.26	0.0196715059178184	0.0189689862565585	0.0203740255790783	0.321296361792317	0.483810606168447	0.468835161136547	0.498786051200346	16.09	10.36	25.3	0.0282685869873276	0.0291715369058703	0.030074486824413	0.0279586180802601	0.028851667029946	0.0297447159796319	0.0278654704531104	0.0287613257520476	0.0296239733443863	0.0196715059178184	19.9686502480678	0.00670136629050358	1.39840503759887	0.492845080581683	0.500725727084509	0.485496168340684	0.476734944635641	0.484530545026452	0.469465340139109	0.475520405363466	0.482163203919346	0.468203822500708	0.000839772520680271	0.000832988196789142	0.00139913770960374
190	0.454198798779319	0.26	0.0196719633171848	0.0189669385537681	0.0203769880806016	0.332491478509008	0.494307919144137	0.479391901663431	0.509223936624844	15.94	10.24	24.54	0.0291668691495975	0.0300743803707577	0.0309818915919179	0.0288550066461168	0.0297528144356225	0.0306506222251282	0.0288262805654687	0.0297049464402391	0.0306266896088977	0.0196719633171848	19.6300807756914	0.00447337057963527	1.38682287251696	0.492845080581683	0.500725727084509	0.485496168340684	0.476734944635641	0.484530545026452	0.469465340139109	0.475520405363466	0.482163203919346	0.468203822500708	0.000839772520680271	0.000832988196789142	0.00139913770960374
190	0.454198798779319	0.26	0.0196729969565523	0.0189666792502038	0.0203793146629007	0.325806646009298	0.48753344085116	0.472597456772205	0.502469424930115	16.1	10.34	24.86	0.028475086870043	0.0293750143623376	0.0302749418546322	0.0281622412616352	0.0290522815720176	0.0299423218824	0.0281204765525476	0.028966956274163	0.0298731647132928	0.0196729969565523	19.8487852658587	0.000247904072053703	1.38939972269181	0.492845080581683	0.500725727084509	0.485496168340684	0.476734944635641	0.484530545026452	0.469465340139109	0.475520405363466	0.482163203919346	0.468203822500708	0.000839772520680271	0.000832988196789142	0.00139913770960374
190	0.454198798779319	0.26	0.0196731011617077	0.0189666168476245	0.0203795854757909	0.328435489997007	0.4863688149963	0.471557223779452	0.501180406213148	16.07	10.38	24.78	0.0284596917809614	0.0293536094214093	0.0302475270618572	0.0281484406302901	0.0290325818860766	0.0299167231418631	0.0281251262878822	0.0290038563115584	0.0298890357652301	0.0196731011617077	19.7549286845351	-0.00353892224873628	1.38286003981371	0.492845080581683	0.500725727084509	0.485496168340684	0.476734944635641	0.484530545026452	0.469465340139109	0.475520405363466	0.482163203919346	0.468203822500708	0.000839772520680271	0.000832988196789142	0.00139913770960374
190	0.454198798779319	0.26	0.0196762561549996	0.0189772892149083	0.020375223095091	0.335968786820748	0.497287015569907	0.482397894235649	0.512176136904165	16.19	10.26	24.97	0.0289151607671946	0.0298076218293319	0.0307000828914692	0.0285929771778225	0.0294754941033634	0.0303580110289044	0.0284958478127046	0.0293856070844529	0.0303042759232733	0.0196762561549996	19.9235736726061	-0.00152279549522087	1.38707368876983	0.492845080581683	0.500725727084509	0.485496168340684	0.476734944635641	0.484530545026452	0.469465340139109	0.475520405363466	0.482163203919346	0.468203822500708	0.000839772520680271	0.000832988196789142	0.00139913770960374
190	0.454198798779319	0.26	0.0196797103763683	0.0189675574723043	0.0203918632804322	0.320988451853785	0.49139582330992	0.4761748471806	0.506616799439241	15.76	10.42	24.69	0.0292852780214794	0.0302213848325484	0.0311574916436173	0.0289818051408846	0.0299082114112829	0.0308346176816811	0.0289545823975461	0.0298974990433693	0.0307983705872928	0.0196797103763683	19.7601978399916	0.00992121743370107	1.39681619807444	0.492845080581683	0.500725727084509	0.485496168340684	0.476734944635641	0.484530545026452	0.469465340139109	0.475520405363466	0.482163203919346	0.468203822500708	0.000839772520680271	0.000832988196789142	0.00139913770960374
190	0.454198798779319	0.26	0.0196849912563867	0.0189793099172841	0.0203906725954892	0.322052822369011	0.483534557220694	0.468593578084413	0.498475536356974	16.01	10.38	24.51	0.0283849399245548	0.0292899860349412	0.0301950321453276	0.0280776566927104	0.0289729051605967	0.029868153628483	0.0280660961643637	0.0289621054360747	0.0298655028227319	0.0196849912563867	19.7203209924743	-5.27188166842079e-05	1.38487997238509	0.492845080581683	0.500725727084509	0.485496168340684	0.476734944635641	0.484530545026452	0.469465340139109	0.475520405363466	0.482163203919346	0.468203822500708	0.000839772520680271	0.000832988196789142	0.00139913770960374
190	0.454198798779319	0.26	0.0196868079165777	0.0189737039802345	0.020399911852921	0.32055001752617	0.486484942034485	0.471400911129128	0.501568972939842	16.14	10.54	24.93	0.028332101348409	0.0292386806151513	0.0301452598818936	0.0280186986873658	0.0289152495996578	0.0298118005119498	0.0279945470141446	0.0288930784662262	0.0298178816110781	0.0196868079165777	19.8418896964944	-0.00209123895873477	1.38862527209457	0.492845080581683	0.500725727084509	0.485496168340684	0.476734944635641	0.484530545026452	0.469465340139109	0.475520405363466	0.482163203919346	0.468203822500708	0.000839772520680271	0.000832988196789142	0.00139913770960374
190	0.454198798779319	0.26	0.0196898662562401	0.0189909445309815	0.0203887879814987	0.335916387247211	0.499063133277378	0.484119078764468	0.514007187790287	15.82	10.34	24.46	0.0296765562053896	0.0305926284965717	0.0315087007877539	0.0293660472277949	0.0302725345567405	0.0311790218856861	0.0294462078625703	0.0302803716755324	0.0311943047119584	0.0196898662562401	19.6695953808176	-0.00266000140454086	1.38119673115729	0.492845080581683	0.500725727084509	0.485496168340684	0.476734944635641	0.484530545026452	0.469465340139109	0.475520405363466	0.482163203919346	0.468203822500708	0.000839772520680271	0.000832988196789142	0.00139913770960374
190	0.454198798779319	0.26	0.0196903134427236	0.0189881293713402	0.020392497514107	0.330570609329326	0.488637441891595	0.473828494907569	0.50344638887562	16.19	10.45	25.02	0.0284064345541973	0.029294243936367	0.0301820533185367	0.0280900669068334	0.0289679885938399	0.0298459102808465	0.0280641801618166	0.0289094193801781	0.0298349199464562	0.0196903134427236	19.8894646984235	0.00459957705044919	1.39607295140988	0.492845080581683	0.500725727084509	0.485496168340684	0.476734944635641	0.484530545026452	0.469465340139109	0.475520405363466	0.482163203919346	0.468203822500708	0.000839772520680271	0.000832988196789142	0.00139913770960374
190	0.454198798779319	0.26	0.0196955617907369	0.0189865194179901	0.0204046041634836	0.320616951916379	0.487146039123526	0.472043830818143	0.502248247428909	16.06	10.37	24.71	0.0285063017358162	0.0294183104916223	0.0303303192474283	0.0281950609377809	0.02909711209419	0.0299991632505992	0.0281615993924155	0.0290718409071767	0.029979170449127	0.0196955617907369	19.7844825661469	0.00710983602848701	1.3941851944516	0.492845080581683	0.500725727084509	0.485496168340684	0.476734944635641	0.484530545026452	0.469465340139109	0.475520405363466	0.482163203919346	0.468203822500708	0.000839772520680271	0.000832988196789142	0.00139913770960374
190	0.454198798779319	0.26	0.0196967685415854	0.0189949633196453	0.0203985737635255	0.334554953782802	0.495435373648923	0.480554564552916	0.510316182744929	16.24	10.52	25.1	0.028716813530368	0.0296060557757072	0.0304952980210463	0.0283942184103503	0.0292734712044379	0.0301527239985256	0.0283774484367083	0.0292322564523783	0.0301173139768525	0.0196967685415854	19.9347488111623	-0.00655390101395447	1.38560232609245	0.492845080581683	0.500725727084509	0.485496168340684	0.476734944635641	0.484530545026452	0.469465340139109	0.475520405363466	0.482163203919346	0.468203822500708	0.000839772520680271	0.000832988196789142	0.00139913770960374
190	0.454198798779319	0.26	0.0196970243166672	0.0189881522654228	0.0204058963679117	0.320736756335333	0.482167800329012	0.467224034166661	0.497111566491362	15.87	10.4	24.8	0.028551101459062	0.0294642843278388	0.0303774671966155	0.0282496260468679	0.0291531664791815	0.0300567069114951	0.0282362280170574	0.0291237175628518	0.0300567062818116	0.0196970243166672	19.7134673844444	-0.00202618745522897	1.38368219429179	0.492845080581683	0.500725727084509	0.485496168340684	0.476734944635641	0.484530545026452	0.469465340139109	0.475520405363466	0.482163203919346	0.468203822500708	0.000839772520680271	0.000832988196789142	0.00139913770960374
190	0.454198798779319	0.26	0.0196979886106538	0.0189877747990427	0.0204082024222649	0.3235500173322	0.491061081005492	0.475939408970057	0.506182753040927	16.1	10.34	24.72	0.028684539612842	0.0295959123471393	0.0305072850814365	0.0283696364280609	0.0292710039755772	0.0301723715230935	0.0283412478018752	0.0292346637123249	0.0301655667748574	0.0196979886106538	19.8383169905414	0.000173528210319455	1.38828708316838	0.492845080581683	0.500725727084509	0.485496168340684	0.476734944635641	0.484530545026452	0.469465340139109	0.475520405363466	0.482163203919346	0.468203822500708	0.000839772520680271	0.000832988196789142	0.00139913770960374
190	0.454198798779319	0.26	0.0197014712528596	0.0189991957998104	0.0204037467059088	0.334522040995091	0.492858849080494	0.478054333701293	0.507663364459696	15.84	10.24	24.68	0.0292687674097916	0.0301751704830442	0.0310815735562967	0.0289614229539761	0.0298583081013318	0.0307551932486875	0.028920696784345	0.029827071681676	0.030701388520579	0.0197014712528596	19.7050213606225	0.00101514105329083	1.38393524764063	0.492845080581683	0.500725727084509	0.485496168340684	0.476734944635641	0.484530545026452	0.469465340139109	0.475520405363466	0.482163203919346	0.468203822500708	0.000839772520680271	0.000832988196789142	0.00139913770960374
190	0.454198798779319	0.26	0.0197017499039442	0.0189904469723332	0.0204130528355552	0.328496311365923	0.496951950779543	0.481820153295353	0.512083748263734	16.03	10.35	24.46	0.0291625919107183	0.0300784573677544	0.0309943228247906	0.0288461782338757	0.0297521065646907	0.0306580348955057	0.0288760127866898	0.0297952773926721	0.0306669123151809	0.0197017499039442	19.7128967277323	0.0105047429922927	1.39526424051705	0.492845080581683	0.500725727084509	0.485496168340684	0.476734944635641	0.484530545026452	0.469465340139109	0.475520405363466	0.482163203919346	0.468203822500708	0.000839772520680271	0.000832988196789142	0.00139913770960374
190	0.454198798779319	0.26	0.0197045815201277	0.0189974066346621	0.0204117564055933	0.330044839493459	0.491227092288502	0.47632195865655	0.506132225920455	16.19	10.36	24.99	0.0285445287485937	0.0294377481514088	0.0303309675542239	0.0282262822343713	0.0291095430225641	0.0299928038107569	0.0281671156783813	0.0290719554646334	0.0299383946119683	0.0197045815201277	19.904367177733	-0.003740154571314	1.38560749409063	0.492845080581683	0.500725727084509	0.485496168340684	0.476734944635641	0.484530545026452	0.469465340139109	0.475520405363466	0.482163203919346	0.468203822500708	0.000839772520680271	0.000832988196789142	0.00139913770960374
190	0.454198798779319	0.26	0.0197077494722071	0.0190059930449844	0.0204095058994298	0.338402860647659	0.503892993352893	0.488888018084939	0.518897968620846	15.88	10.32	25.03	0.0298588375840171	0.0307752665061925	0.0316916954283678	0.0295430620101576	0.0304497991327782	0.0313565362553989	0.029478044491626	0.0303925323662337	0.0312923895263665	0.0197077494722071	19.8458952988727	0.00641288582618908	1.39183157059163	0.492845080581683	0.500725727084509	0.485496168340684	0.476734944635641	0.484530545026452	0.469465340139109	0.475520405363466	0.482163203919346	0.468203822500708	0.000839772520680271	0.000832988196789142	0.00139913770960374
190	0.454198798779319	0.26	0.0197108581115613	0.0190103269876302	0.0204113892354925	0.331276365642417	0.492131563145123	0.477240472842071	0.507022653448175	15.73	10.11	24.82	0.0294175857581885	0.0303354876356513	0.0312533895131141	0.0291147993680487	0.0300232535566949	0.0309317077453411	0.0289976268262026	0.0298976118012351	0.0308409738700927	0.0197108581115613	19.6913213236515	0.00086203690432954	1.3840376072493	0.492845080581683	0.500725727084509	0.485496168340684	0.476734944635641	0.484530545026452	0.469465340139109	0.475520405363466	0.482163203919346	0.468203822500708	0.000839772520680271	0.000832988196789142	0.00139913770960374
190	0.454198798779319	0.26	0.019713772133101	0.0190109478417573	0.0204165964244446	0.336695758507171	0.501728111734579	0.48673046334923	0.516725760119928	16.15	10.34	25.12	0.0292391781054624	0.0301401262591589	0.0310410744128554	0.0289153138040364	0.0298062827119632	0.03069725161989	0.0288489572559975	0.0297480526328648	0.0306419123015361	0.019713772133101	19.8853344457331	-0.0106415459305531	1.37956908656445	0.492845080581683	0.500725727084509	0.485496168340684	0.476734944635641	0.484530545026452	0.469465340139109	0.475520405363466	0.482163203919346	0.468203822500708	0.000839772520680271	0.000832988196789142	0.00139913770960374
190	0.454198798779319	0.26	0.0197144390571411	0.0190072979913611	0.0204215801229212	0.340791202741311	0.499483951446918	0.484689256451505	0.514278646442332	16.15	10.37	24.87	0.0291177164488933	0.0300065080366792	0.0308952996244652	0.0287952322759111	0.0296741803300997	0.0305531283842884	0.0287557136678281	0.0296217828974806	0.0305072768926571	0.0197144390571411	19.8155293629471	0.000748198261782807	1.38809978484257	0.492845080581683	0.500725727084509	0.485496168340684	0.476734944635641	0.484530545026452	0.469465340139109	0.475520405363466	0.482163203919346	0.468203822500708	0.000839772520680271	0.000832988196789142	0.00139913770960374
190	0.454198798779319	0.26	0.0197269776599253	0.0190205654181809	0.0204333899016697	0.321214001760377	0.4882465380644	0.473130932728115	0.503362143400685	16.1	10.4	24.75	0.0285101520963328	0.0294209955380853	0.0303318389798377	0.0281970091857979	0.0290978483257343	0.0299986874656707	0.0281619348885546	0.029076677529476	0.029974001870638	0.0197269776599253	19.8360892767173	-0.00546168140728752	1.3841573520194	0.492845080581683	0.500725727084509	0.485496168340684	0.476734944635641	0.484530545026452	0.469465340139109	0.475520405363466	0.482163203919346	0.468203822500708	0.000839772520680271	0.000832988196789142	0.00139913770960374
190	0.454198798779319	0.26	0.0197288341758946	0.0190175187142164	0.0204401496375727	0.326038459746213	0.487380259036419	0.472456843119438	0.5023036749534	15.8	10.29	24.88	0.0290019897328784	0.0299180707707698	0.0308341518086611	0.0286997762498776	0.0296063113206226	0.0305128463913675	0.0286356870265485	0.0295408776094139	0.030454518467604	0.0197288341758946	19.7976799391485	0.00349642047772049	1.38836480537357	0.492845080581683	0.500725727084509	0.485496168340684	0.476734944635641	0.484530545026452	0.469465340139109	0.475520405363466	0.482163203919346	0.468203822500708	0.000839772520680271	0.000832988196789142	0.00139913770960374
190	0.454198798779319	0.26	0.0197320191477098	0.0190318940721044	0.0204321442233151	0.331216961707036	0.495195467117542	0.480209658948341	0.510181275286743	15.91	10.32	24.61	0.0292675872342941	0.0301809350599689	0.0310942828856437	0.0289561999285196	0.0298598303519229	0.0307634607753262	0.0289497269528515	0.0298380995653979	0.0307274805870645	0.0197320191477098	19.739241499313	-0.00656219778114458	1.37970369406043	0.492845080581683	0.500725727084509	0.485496168340684	0.476734944635641	0.484530545026452	0.469465340139109	0.475520405363466	0.482163203919346	0.468203822500708	0.000839772520680271	0.000832988196789142	0.00139913770960374
190	0.454198798779319	0.26	0.019739561243363	0.0190362444270473	0.0204428780596786	0.328658454942785	0.49045322401586	0.475524794607067	0.505381653424653	15.98	10.28	24.59	0.0288611701666987	0.0297672258474435	0.0306732815281883	0.0285504408486193	0.0294467416212231	0.0303430423938268	0.028533546353526	0.0291956453038874	0.0303074744726832	0.019739561243363	19.7943638325859	0.0037207542148359	1.38838931627876	0.492845080581683	0.500725727084509	0.485496168340684	0.476734944635641	0.484530545026452	0.469465340139109	0.475520405363466	0.482163203919346	0.468203822500708	0.000839772520680271	0.000832988196789142	0.00139913770960374
190	0.454198798779319	0.26	0.0197417479426487	0.0190409613938274	0.0204425344914699	0.33543405422327	0.492592052337408	0.477825808550989	0.507358296123828	16.1	10.36	25.01	0.0287873669375029	0.0296769825056894	0.0305665980738759	0.0284710079633857	0.0293508470949457	0.0302306862265057	0.0284186951529453	0.0293032221537213	0.0301865578764939	0.0197417479426487	19.8185178585678	-0.00432381980784073	1.38396893777181	0.492845080581683	0.500725727084509	0.485496168340684	0.476734944635641	0.484530545026452	0.469465340139109	0.475520405363466	0.482163203919346	0.468203822500708	0.000839772520680271	0.000832988196789142	0.00139913770960374
190	0.454198798779319	0.26	0.0197482581701037	0.019046631959009	0.0204498843811985	0.335510836778314	0.497802420489283	0.482882557083764	0.512722283894802	16.13	10.39	25	0.0290527596979406	0.0299504173165227	0.0308480749351048	0.0287323044571511	0.0296200608101977	0.0305078171632443	0.0286692158728867	0.0295856151068209	0.0304610972717195	0.0197482581701037	19.9395148145445	0.00527247445240992	1.39481011780943	0.492845080581683	0.500725727084509	0.485496168340684	0.476734944635641	0.484530545026452	0.469465340139109	0.475520405363466	0.482163203919346	0.468203822500708	0.000839772520680271	0.000832988196789142	0.00139913770960374
190	0.454198798779319	0.26	0.0197537631594419	0.0190510595199837	0.0204564667989	0.333080998363355	0.492398485902548	0.477559798239983	0.507237173565113	15.88	10.29	24.82	0.029161747164204	0.0300678578951723	0.0309739686261406	0.0288531844739692	0.0297497075775836	0.0306462306811981	0.0287922617675352	0.0297058027014164	0.0305760875733767	0.0197537631594419	19.7842937537139	-0.00415461298929076	1.38045297911614	0.492845080581683	0.500725727084509	0.485496168340684	0.476734944635641	0.484530545026452	0.469465340139109	0.475520405363466	0.482163203919346	0.468203822500708	0.000839772520680271	0.000832988196789142	0.00139913770960374
190	0.454198798779319	0.26	0.0197579446590694	0.0190520709091378	0.020463818409001	0.326702493850072	0.495616899350983	0.480464180950066	0.510769617751901	15.92	10.34	24.26	0.0292646543508991	0.0301875932172314	0.0311105320835638	0.0289527368420855	0.0298658385585058	0.0307789402749261	0.0289922798662579	0.0299072383314951	0.0307475023135743	0.0197579446590694	19.6116614082916	-0.00529690437616149	1.37896648757102	0.492845080581683	0.500725727084509	0.485496168340684	0.476734944635641	0.484530545026452	0.469465340139109	0.475520405363466	0.482163203919346	0.468203822500708	0.000839772520680271	0.000832988196789142	0.00139913770960374
190	0.454198798779319	0.26	0.0197579995543191	0.0190509446275335	0.0204650544811048	0.320483185306395	0.485849656406525	0.47078301168591	0.500916301127139	16.46	10.47	25.3	0.0277605233653409	0.0286489537726024	0.0295373841798639	0.027437710445626	0.0283158097503374	0.0291939090550488	0.0273799088831079	0.0282426873539635	0.0291653603979718	0.0197579995543191	20.1040327092935	-0.0095126262581851	1.3849381568906	0.492845080581683	0.500725727084509	0.485496168340684	0.476734944635641	0.484530545026452	0.469465340139109	0.475520405363466	0.482163203919346	0.468203822500708	0.000839772520680271	0.000832988196789142	0.00139913770960374
190	0.454198798779319	0.26	0.0197622259990908	0.0190471187531237	0.0204773332450579	0.330390301502149	0.495794066946939	0.480762103337031	0.510826030556847	15.97	10.35	24.81	0.0291932059177152	0.030105988364513	0.0310187708113109	0.0288793315704705	0.0297823001244238	0.0306852686783771	0.0288343317700913	0.0297464178555261	0.0306505539371153	0.0197622259990908	19.7396503683223	-0.00665175009202412	1.38025940526083	0.492845080581683	0.500725727084509	0.485496168340684	0.476734944635641	0.484530545026452	0.469465340139109	0.475520405363466	0.482163203919346	0.468203822500708	0.000839772520680271	0.000832988196789142	0.00139913770960374
190	0.454198798779319	0.26	0.0197688568554209	0.0190619383745013	0.0204757753363404	0.332638083530601	0.495165230815337	0.48022827711365	0.510102184517023	15.71	10.27	24.77	0.0296415217851339	0.0305634875661021	0.0314854533470702	0.0293376575845177	0.0302501720155498	0.0311626864465819	0.0292637175303216	0.0301917392086672	0.0310926490633812	0.0197688568554209	19.6650652327881	0.00662690425909651	1.38845260739481	0.492845080581683	0.500725727084509	0.485496168340684	0.476734944635641	0.484530545026452	0.469465340139109	0.475520405363466	0.482163203919346	0.468203822500708	0.000839772520680271	0.000832988196789142	0.00139913770960374
190	0.454198798779319	0.26	0.0197813526630978	0.019073510713905	0.0204891946122906	0.329988099254599	0.491045895966469	0.476144348412846	0.505947443520092	16.22	10.52	25.34	0.0284906539584245	0.0293823054842915	0.0302739570101586	0.0281717163939194	0.0290533863599927	0.0299350563260661	0.0281124899551837	0.0289915465674723	0.0298693352227712	0.0197813526630978	20.025779730708	-0.00435667000068666	1.38902128952672	0.492845080581683	0.500725727084509	0.485496168340684	0.476734944635641	0.484530545026452	0.469465340139109	0.475520405363466	0.482163203919346	0.468203822500708	0.000839772520680271	0.000832988196789142	0.00139913770960374
190	0.454198798779319	0.26	0.0197832290607095	0.0190792039794564	0.0204872541419626	0.327662017844238	0.490629458341927	0.475661879279358	0.505597037404496	15.75	10.1	25.02	0.0292719300392313	0.0301930253513887	0.0311141206635461	0.028969155374949	0.0298807233233987	0.0307922912718483	0.0288480191185359	0.0297527477505664	0.0306396127894204	0.0197832290607095	19.6844021298132	0.000586344699701054	1.38302411687458	0.492845080581683	0.500725727084509	0.485496168340684	0.476734944635641	0.484530545026452	0.469465340139109	0.475520405363466	0.482163203919346	0.468203822500708	0.000839772520680271	0.000832988196789142	0.00139913770960374
190	0.454198798779319	0.26	0.0197848949317079	0.01907322766965	0.0204965621937659	0.325176403763995	0.490882576383968	0.475822388037362	0.505942764730574	15.91	10.21	24.55	0.0290097457572826	0.0299279291929001	0.0308461126285175	0.0287013927154394	0.0296098165117373	0.0305182403080352	0.0286436286698383	0.0295713787189238	0.0304603551472671	0.0197848949317079	19.6873403058711	-0.00236401849511884	1.38110410303788	0.492845080581683	0.500725727084509	0.485496168340684	0.476734944635641	0.484530545026452	0.469465340139109	0.475520405363466	0.482163203919346	0.468203822500708	0.000839772520680271	0.000832988196789142	0.00139913770960374
190	0.454198798779319	0.26	0.0197904147958388	0.0190723503246158	0.0205084792670617	0.319847779396772	0.486004643875421	0.470911178002297	0.501098109748544	16.02	10.29	24.84	0.0285136722522582	0.0294275816244727	0.0303414909966873	0.0282046428417406	0.0291086473208897	0.0300126518000388	0.0281323886676172	0.0290368505674069	0.029924363766185	0.0197904147958388	19.744265989635	-0.00230774623801534	1.3840327393666	0.492845080581683	0.500725727084509	0.485496168340684	0.476734944635641	0.484530545026452	0.469465340139109	0.475520405363466	0.482163203919346	0.468203822500708	0.000839772520680271	0.000832988196789142	0.00139913770960374
190	0.454198798779319	0.26	0.0197925108693896	0.0190854210184714	0.0204996007203078	0.329895442269951	0.494770875069953	0.479753140547649	0.509788609592256	16.14	10.59	25.16	0.0288357926660847	0.0297384408040523	0.0306410889420199	0.0285168695156821	0.029409534387672	0.0303021992596618	0.0285050915612186	0.0294031159980704	0.030304693070779	0.0197925108693896	20.0026712598285	0.00144963386841837	1.39432937249147	0.492845080581683	0.500725727084509	0.485496168340684	0.476734944635641	0.484530545026452	0.469465340139109	0.475520405363466	0.482163203919346	0.468203822500708	0.000839772520680271	0.000832988196789142	0.00139913770960374
190	0.454198798779319	0.26	0.0198036261804971	0.0190984347614934	0.0205088175995009	0.332166304041436	0.492853062261909	0.47797004436423	0.507736080159587	15.97	10.23	24.8	0.0290350410441394	0.0299391333415857	0.030843225639032	0.0287232125199097	0.029617595109474	0.0305119776990383	0.0286324124387782	0.0295210242892273	0.0304450262329678	0.0198036261804971	19.7046438590151	0.00204006616134242	1.38595353169077	0.492845080581683	0.500725727084509	0.485496168340684	0.476734944635641	0.484530545026452	0.469465340139109	0.475520405363466	0.482163203919346	0.468203822500708	0.000839772520680271	0.000832988196789142	0.00139913770960374
190	0.454198798779319	0.26	0.0198046230522504	0.0191013432383495	0.0205079028661513	0.342386938191153	0.509477713712656	0.49444044431438	0.524514983110933	16.11	10.38	24.95	0.0297708684745416	0.0306762809961509	0.0315816935177602	0.0294431758219617	0.0303386223249063	0.0312340688278508	0.0293969827640147	0.0302776354974698	0.0311874796617339	0.0198046230522504	19.8275455611376	0.00566987980005431	1.39587464332362	0.492845080581683	0.500725727084509	0.485496168340684	0.476734944635641	0.484530545026452	0.469465340139109	0.475520405363466	0.482163203919346	0.468203822500708	0.000839772520680271	0.000832988196789142	0.00139913770960374
190	0.454198798779319	0.26	0.0198109004537918	0.0191042584822145	0.0205175424253691	0.334209692204482	0.496477399006306	0.481553721176046	0.511401076836567	15.88	10.36	24.42	0.0294002725947159	0.0303114070684644	0.0312225415422129	0.0290890225178315	0.0299905111396889	0.0308919997615463	0.0290724507366964	0.0300035688994168	0.0308917840414558	0.0198109004537918	19.7109826816096	0.00514724046222146	1.39014942981271	0.492845080581683	0.500725727084509	0.485496168340684	0.476734944635641	0.484530545026452	0.469465340139109	0.475520405363466	0.482163203919346	0.468203822500708	0.000839772520680271	0.000832988196789142	0.00139913770960374
190	0.454198798779319	0.26	0.0198118062799161	0.0191064971682213	0.0205171153916109	0.323629024240576	0.493463494570389	0.478270585190741	0.508656403950037	16.06	10.51	24.71	0.0288882049603672	0.0298058777039847	0.0307235504476023	0.0285729716852989	0.0294806306193077	0.0303882895533166	0.0285970174634295	0.0294617073764107	0.0304260941880745	0.0198118062799161	19.8342577008949	0.00285203349971815	1.39373876572819	0.492845080581683	0.500725727084509	0.485496168340684	0.476734944635641	0.484530545026452	0.469465340139109	0.475520405363466	0.482163203919346	0.468203822500708	0.000839772520680271	0.000832988196789142	0.00139913770960374
190	0.454198798779319	0.26	0.0198135565629936	0.0191107045582523	0.0205164085677349	0.332398146178422	0.497208763724403	0.48220205637879	0.512215471070016	16.09	10.39	24.91	0.0290834018002855	0.0299885122071331	0.0308936226139808	0.0287647650437459	0.0296599590918977	0.0305551531400494	0.0287261574738781	0.0296253370332887	0.0305334680111967	0.0198135565629936	19.8024003849246	-0.00204736273167502	1.38564775972168	0.492845080581683	0.500725727084509	0.485496168340684	0.476734944635641	0.484530545026452	0.469465340139109	0.475520405363466	0.482163203919346	0.468203822500708	0.000839772520680271	0.000832988196789142	0.00139913770960374
190	0.454198798779319	0.26	0.0198278453752262	0.0191229273428442	0.0205327634076082	0.32279979707537	0.487937036465114	0.472885776211169	0.502988296719059	16	10.54	24.64	0.028670087705674	0.0295826145213861	0.0304951413370982	0.0283604793234324	0.0292631517587162	0.030165824194	0.0283871400859732	0.029310019218684	0.0302208561348227	0.0198278453752262	19.8463924423713	0.00615843664660924	1.39658704486456	0.492845080581683	0.500725727084509	0.485496168340684	0.476734944635641	0.484530545026452	0.469465340139109	0.475520405363466	0.482163203919346	0.468203822500708	0.000839772520680271	0.000832988196789142	0.00139913770960374
190	0.454198798779319	0.26	0.019830368046581	0.0191207545831233	0.0205399815100386	0.335258039439173	0.498045276563096	0.483109667419989	0.512980885706203	16.04	10.33	25	0.0292161561254609	0.0301193901486678	0.0310226241718746	0.0288984215753887	0.0297918326549221	0.0306852437344556	0.0288476289449155	0.0297127669447971	0.0306641309737604	0.019830368046581	19.8084778645466	0.000832462401668655	1.38853862052569	0.492845080581683	0.500725727084509	0.485496168340684	0.476734944635641	0.484530545026452	0.469465340139109	0.475520405363466	0.482163203919346	0.468203822500708	0.000839772520680271	0.000832988196789142	0.00139913770960374
190	0.454198798779319	0.26	0.0198313888653906	0.0191113761957182	0.020551401535063	0.314108368616809	0.482503622696206	0.467318939178202	0.497688306214211	16.25	10.49	25.53	0.0279128786697722	0.0288198571659194	0.0297268356620666	0.0275989268371275	0.0284957040364323	0.0293924812357371	0.0275247387917572	0.0284245423503082	0.029302872099037	0.0198313888653906	20.1600498039484	0.00263843078227796	1.39920520159242	0.492845080581683	0.500725727084509	0.485496168340684	0.476734944635641	0.484530545026452	0.469465340139109	0.475520405363466	0.482163203919346	0.468203822500708	0.000839772520680271	0.000832988196789142	0.00139913770960374
190	0.454198798779319	0.26	0.0198328199775918	0.0191245199918763	0.0205411199633074	0.334984624202067	0.491841750954274	0.477083123626324	0.506600378282224	16.28	10.27	24.78	0.0284456914945952	0.029325662592008	0.0302056336894208	0.0281242464454481	0.0289942735992338	0.0298643007530195	0.0280798096472714	0.0289471110641808	0.0298195761477754	0.0198328199775918	19.7832122245691	-0.00230878895687665	1.3845714475307	0.492845080581683	0.500725727084509	0.485496168340684	0.476734944635641	0.484530545026452	0.469465340139109	0.475520405363466	0.482163203919346	0.468203822500708	0.000839772520680271	0.000832988196789142	0.00139913770960374
190	0.454198798779319	0.26	0.0198342725538692	0.0191250845430785	0.0205434605646599	0.335864476789779	0.496504142144801	0.481634984606506	0.511373299683096	15.85	10.25	24.57	0.0294601720060527	0.0303696739165527	0.0312791758270527	0.0291499671848468	0.0300498923733414	0.0309498175618361	0.0291284394812401	0.0300301764223886	0.0309265272590316	0.0198342725538692	19.6725972044445	0.00287477529748447	1.38641522321701	0.492845080581683	0.500725727084509	0.485496168340684	0.476734944635641	0.484530545026452	0.469465340139109	0.475520405363466	0.482163203919346	0.468203822500708	0.000839772520680271	0.000832988196789142	0.00139913770960374
190	0.454198798779319	0.26	0.0198355974796876	0.0191240362541518	0.0205471587052235	0.330539049393163	0.494207570373625	0.479228743553308	0.509186397193942	15.74	10.24	24.51	0.0295225508061919	0.0304453109322668	0.0313680710583416	0.0292181421848834	0.0301313876812902	0.0310446331776971	0.0291596728093717	0.0300689487462996	0.0309965086942992	0.0198355974796876	19.6287726563098	0.0013057536270557	1.3832957412138	0.492845080581683	0.500725727084509	0.485496168340684	0.476734944635641	0.484530545026452	0.469465340139109	0.475520405363466	0.482163203919346	0.468203822500708	0.000839772520680271	0.000832988196789142	0.00139913770960374
190	0.454198798779319	0.26	0.0198366474780261	0.019117208651592	0.0205560863044603	0.315653143649418	0.482642685339584	0.467507910115273	0.497777460563894	16.03	10.37	24.5	0.0282914518617057	0.0292073396048473	0.0301232273479889	0.0279843425477073	0.0288902881479758	0.0297962337482443	0.0279749792897479	0.0288827811930774	0.0298180139123706	0.0198366474780261	19.6177093932263	-0.00847063429415341	1.37735018808899	0.492845080581683	0.500725727084509	0.485496168340684	0.476734944635641	0.484530545026452	0.469465340139109	0.475520405363466	0.482163203919346	0.468203822500708	0.000839772520680271	0.000832988196789142	0.00139913770960374
190	0.454198798779319	0.26	0.0198426574263682	0.0191297548788642	0.0205555599738722	0.329265621183377	0.490804247543044	0.475885664716053	0.505722830370035	16.2	10.34	24.95	0.0285038193911223	0.0293973882081738	0.0302909570252252	0.0281855911574938	0.029069183808812	0.0299527764601302	0.0281135284050423	0.0289981520510764	0.0298752109080393	0.0198426574263682	19.8321374938509	0.00126032741988143	1.39076160202323	0.492845080581683	0.500725727084509	0.485496168340684	0.476734944635641	0.484530545026452	0.469465340139109	0.475520405363466	0.482163203919346	0.468203822500708	0.000839772520680271	0.000832988196789142	0.00139913770960374
190	0.454198798779319	0.26	0.0198433422787983	0.019123016802356	0.0205636677552406	0.323917284555409	0.487094694829014	0.472107739170862	0.502081650487167	16	10.25	24.72	0.0286186665315444	0.0295271597645869	0.0304356529976294	0.0283094847235052	0.0292081630485024	0.0301068413734997	0.0282722293684666	0.0291675977529491	0.0300374933308682	0.0198433422787983	19.6411194694008	-0.000226975817602758	1.38391618729853	0.492845080581683	0.500725727084509	0.485496168340684	0.476734944635641	0.484530545026452	0.469465340139109	0.475520405363466	0.482163203919346	0.468203822500708	0.000839772520680271	0.000832988196789142	0.00139913770960374
190	0.454198798779319	0.26	0.0198462371628617	0.0191304187467561	0.0205620555789672	0.32730140897958	0.49144847936056	0.476443635343777	0.506453323377344	15.8	10.26	24.64	0.0292336174405346	0.0301542843089776	0.0310749511774206	0.0289285884176022	0.0298396488760312	0.0307507093344601	0.0289057359394692	0.0297791973777387	0.0307048546010473	0.0198462371628617	19.5442562020428	0.00665891051698387	1.38879686129899	0.492845080581683	0.500725727084509	0.485496168340684	0.476734944635641	0.484530545026452	0.469465340139109	0.475520405363466	0.482163203919346	0.468203822500708	0.000839772520680271	0.000832988196789142	0.00139913770960374
190	0.454198798779319	0.26	0.0198481461826829	0.0191296889243034	0.0205666034410625	0.3263190573665	0.492885830261542	0.477803466431667	0.507968194091417	15.9	10.41	24.72	0.0291468340412764	0.0300668842007752	0.0309869343602739	0.0288375209354474	0.0297478073047538	0.0306580936740601	0.0288200046665415	0.0297502053844551	0.0306516087168508	0.0198481461826829	19.7553697919603	0.00368241840829322	1.39075872047614	0.492845080581683	0.500725727084509	0.485496168340684	0.476734944635641	0.484530545026452	0.469465340139109	0.475520405363466	0.482163203919346	0.468203822500708	0.000839772520680271	0.000832988196789142	0.00139913770960374
190	0.454198798779319	0.26	0.0198529502895919	0.0191414015762305	0.0205644990029533	0.328651430515601	0.493525078410819	0.478502908684614	0.508547248137025	15.91	10.4	24.59	0.0291614226705751	0.0300769193851494	0.0309924160997236	0.0288510996412074	0.0297568540425533	0.0306626084438991	0.0288535115698131	0.0297601526924725	0.0306600516519914	0.0198529502895919	19.6876116754638	0.00124461586841978	1.3865417427048	0.492845080581683	0.500725727084509	0.485496168340684	0.476734944635641	0.484530545026452	0.469465340139109	0.475520405363466	0.482163203919346	0.468203822500708	0.000839772520680271	0.000832988196789142	0.00139913770960374
190	0.454198798779319	0.26	0.0198548784859316	0.0191480798463578	0.0205616771255054	0.324330566801296	0.489206781516028	0.474169032496565	0.504244530535492	16.21	10.46	25.28	0.0283811306236049	0.029281206946513	0.0301812832694211	0.028063678298398	0.0289536869701839	0.0298436956419698	0.0280185818416329	0.028868687428407	0.0297698882781792	0.0198548784859316	20.0195482554447	0.000878184463945225	1.39299478159225	0.492845080581683	0.500725727084509	0.485496168340684	0.476734944635641	0.484530545026452	0.469465340139109	0.475520405363466	0.482163203919346	0.468203822500708	0.000839772520680271	0.000832988196789142	0.00139913770960374
190	0.454198798779319	0.26	0.0198565168886151	0.0191432412722187	0.0205697925050114	0.328924298768667	0.489981557259545	0.475076464618263	0.504886649900828	16.1	10.33	24.75	0.0286343668822938	0.0295327441392013	0.0304311213961088	0.0283200697842872	0.0292085862551706	0.030097102726054	0.0282969238554489	0.0291683116681696	0.0300481976497342	0.0198565168886151	19.7442790674245	0.00375470911997636	1.38999547050361	0.492845080581683	0.500725727084509	0.485496168340684	0.476734944635641	0.484530545026452	0.469465340139109	0.475520405363466	0.482163203919346	0.468203822500708	0.000839772520680271	0.000832988196789142	0.00139913770960374
190	0.454198798779319	0.26	0.0198625369222632	0.0191565732459945	0.020568500598532	0.338366765445438	0.504293763243828	0.489275643208986	0.519311883278671	15.78	10.32	24.51	0.0300607898325471	0.0309834937445719	0.0319061976565967	0.0297483530392874	0.0306614668289965	0.0315745806187055	0.0297332469471976	0.0306761890165104	0.0315595421915	0.0198625369222632	19.5937708836878	0.00101868242589685	1.38262768280222	0.492845080581683	0.500725727084509	0.485496168340684	0.476734944635641	0.484530545026452	0.469465340139109	0.475520405363466	0.482163203919346	0.468203822500708	0.000839772520680271	0.000832988196789142	0.00139913770960374
190	0.454198798779319	0.26	0.0198640696445161	0.0191475627097672	0.0205805765792649	0.327548341626453	0.492676139667554	0.477642244077546	0.507710035257561	16.11	10.14	24.72	0.0287599002242684	0.0296651244637736	0.0305703487032789	0.0284433496562564	0.0293386103964116	0.0302338711365667	0.0283321799851453	0.0292499935407789	0.0301397001132351	0.0198640696445161	19.5648882864824	0.00336121006866905	1.38658362573245	0.492845080581683	0.500725727084509	0.485496168340684	0.476734944635641	0.484530545026452	0.469465340139109	0.475520405363466	0.482163203919346	0.468203822500708	0.000839772520680271	0.000832988196789142	0.00139913770960374
190	0.454198798779319	0.26	0.0198699668725269	0.0191565934635167	0.0205833402815372	0.332675025115932	0.494317207057443	0.479407075119159	0.509227338995728	16.09	10.33	24.83	0.0288991505483546	0.0297979486052527	0.0306967466621509	0.0285820604583678	0.0294709966351991	0.0303599328120304	0.028541836328451	0.0294198327455067	0.0303119972854049	0.0198699668725269	19.7309329964908	-0.0106673525983978	1.37510831060353	0.492845080581683	0.500725727084509	0.485496168340684	0.476734944635641	0.484530545026452	0.469465340139109	0.475520405363466	0.482163203919346	0.468203822500708	0.000839772520680271	0.000832988196789142	0.00139913770960374
190	0.454198798779319	0.26	0.0198720256080614	0.0191606563345461	0.0205833948815766	0.332437856576261	0.500004467989411	0.484914731128049	0.515094204850773	16.2	10.54	24.94	0.0290510875330587	0.0299551088759254	0.0308591302187922	0.028726942631809	0.0296208771265129	0.0305148116212169	0.0287315954212164	0.0296261727974758	0.0305124591858119	0.0198720256080614	19.8516554924488	0.00159851489338232	1.39294571294209	0.492845080581683	0.500725727084509	0.485496168340684	0.476734944635641	0.484530545026452	0.469465340139109	0.475520405363466	0.482163203919346	0.468203822500708	0.000839772520680271	0.000832988196789142	0.00139913770960374
190	0.454198798779319	0.26	0.0198755957202584	0.0191677873996425	0.0205834040408743	0.336269646567056	0.497517682337172	0.482631693315687	0.512403671358656	15.79	10.21	24.8	0.0296365402549002	0.0305506311009413	0.0314647219469825	0.0293280202660496	0.0302325953151994	0.0311371703643492	0.0292531679406382	0.0301296459457728	0.0310638354939788	0.0198755957202584	19.684240453796	-0.00626520169277561	1.37795774165004	0.492845080581683	0.500725727084509	0.485496168340684	0.476734944635641	0.484530545026452	0.469465340139109	0.475520405363466	0.482163203919346	0.468203822500708	0.000839772520680271	0.000832988196789142	0.00139913770960374
190	0.454198798779319	0.26	0.019876111138261	0.0191619828392569	0.0205902394372651	0.32569356251716	0.494080943499053	0.47894047419249	0.509221412805617	15.87	10.25	24.47	0.0292638741054933	0.0301889760994987	0.0311140780935041	0.0289547748584032	0.0298701054759737	0.0307854360935442	0.0289185714966556	0.0298317680855478	0.0307334598950081	0.019876111138261	19.5508479279873	0.00639831848213151	1.38850429053735	0.492845080581683	0.500725727084509	0.485496168340684	0.476734944635641	0.484530545026452	0.469465340139109	0.475520405363466	0.482163203919346	0.468203822500708	0.000839772520680271	0.000832988196789142	0.00139913770960374
190	0.454198798779319	0.26	0.0198777905127092	0.0191665932914531	0.0205889877339652	0.338912913611081	0.502798768584802	0.487843416163601	0.517754121006002	16.01	10.24	24.67	0.0295512292798372	0.0304571532581398	0.0313630772364424	0.0292313274148561	0.0301274444654182	0.0310235615159804	0.0292276372165661	0.0300790981247778	0.0309413630079576	0.0198777905127092	19.7666562849815	0.00494148745612179	1.38955585565115	0.492845080581683	0.500725727084509	0.485496168340684	0.476734944635641	0.484530545026452	0.469465340139109	0.475520405363466	0.482163203919346	0.468203822500708	0.000839772520680271	0.000832988196789142	0.00139913770960374
190	0.454198798779319	0.26	0.0198807379398085	0.0191721282231852	0.0205893476564317	0.333430714230737	0.489406937594214	0.474670003642753	0.504143871545676	15.96	10.19	24.56	0.0288383915110494	0.0297337282032845	0.0306290648955196	0.0285287908049022	0.029414515419014	0.0303002400331258	0.0284641850332188	0.0293931912983207	0.0302263155765626	0.0198807379398085	19.5541745619605	0.00257255012235641	1.38331877627553	0.492845080581683	0.500725727084509	0.485496168340684	0.476734944635641	0.484530545026452	0.469465340139109	0.475520405363466	0.482163203919346	0.468203822500708	0.000839772520680271	0.000832988196789142	0.00139913770960374
190	0.454198798779319	0.26	0.0198809092544959	0.0191623871855328	0.020599431323459	0.325595385450524	0.495491115933656	0.480304039244348	0.510678192622964	16.13	10.45	25.09	0.0288954369672697	0.029809102440255	0.0307227679132404	0.028576651346553	0.0294802369091614	0.0303838224717698	0.0285118159362464	0.0294529685776743	0.0303477780085915	0.0198809092544959	19.8811583491295	-0.000848360674114176	1.38990426455948	0.492845080581683	0.500725727084509	0.485496168340684	0.476734944635641	0.484530545026452	0.469465340139109	0.475520405363466	0.482163203919346	0.468203822500708	0.000839772520680271	0.000832988196789142	0.00139913770960374
190	0.454198798779319	0.26	0.0198825890507175	0.0191759425038673	0.0205892355975677	0.329957307302286	0.497188681354722	0.482099670764415	0.512277691945029	16.18	10.33	24.93	0.0289063036437403	0.0298110284304539	0.0307157532171675	0.0285844887756378	0.0294791412303267	0.0303737936850156	0.0285322158360307	0.0293730366922321	0.0302869006844012	0.0198825890507175	20.0135723476752	-0.0019833379274192	1.3900421518172	0.492845080581683	0.500725727084509	0.485496168340684	0.476734944635641	0.484530545026452	0.469465340139109	0.475520405363466	0.482163203919346	0.468203822500708	0.000839772520680271	0.000832988196789142	0.00139913770960374
190	0.454198798779319	0.26	0.0198854750932468	0.019177317312896	0.0205936328735976	0.325621586446467	0.492483942732766	0.477389938093334	0.507577947372198	16.17	10.55	24.75	0.0286430073318987	0.0295486353124165	0.0304542632929343	0.028324695896212	0.0292202595793836	0.0301158232625552	0.0283588402212758	0.0292289794393863	0.0301211634556635	0.0198854750932468	19.8755642964838	0.00621037038790838	1.39748600330356	0.492845080581683	0.500725727084509	0.485496168340684	0.476734944635641	0.484530545026452	0.469465340139109	0.475520405363466	0.482163203919346	0.468203822500708	0.000839772520680271	0.000832988196789142	0.00139913770960374
190	0.454198798779319	0.26	0.0198858111042684	0.0191768193559689	0.0205948028525679	0.336712630287975	0.501687191004041	0.486691332261508	0.516683049746575	16.07	10.42	24.66	0.0293887471471333	0.030294268720305	0.0311997902934766	0.0290678080679668	0.0299634409154162	0.0308590737628656	0.0290913224666336	0.0299386469776569	0.0308660941046566	0.0198858111042684	19.869463346255	-0.00320002039369632	1.38596523860862	0.492845080581683	0.500725727084509	0.485496168340684	0.476734944635641	0.484530545026452	0.469465340139109	0.475520405363466	0.482163203919346	0.468203822500708	0.000839772520680271	0.000832988196789142	0.00139913770960374
190	0.454198798779319	0.26	0.0198934129590154	0.0191797734156824	0.0206070525023485	0.33118339884166	0.49182639864138	0.476941418953665	0.506711378329096	15.86	10.27	24.55	0.0291536962734866	0.0300635610065699	0.0309734257396533	0.0288461263524907	0.0297463920617848	0.030646657771079	0.028787527899897	0.0297299348959288	0.0306314962207908	0.0198934129590154	19.6589719700449	0.00209134425758043	1.38565107012827	0.492845080581683	0.500725727084509	0.485496168340684	0.476734944635641	0.484530545026452	0.469465340139109	0.475520405363466	0.482163203919346	0.468203822500708	0.000839772520680271	0.000832988196789142	0.00139913770960374
190	0.454198798779319	0.26	0.0198939102927566	0.0191864547197203	0.0206013658657928	0.326432668393708	0.490205342899944	0.47520887754662	0.505201808253268	16.22	10.42	24.89	0.0284275064625358	0.0293246111587858	0.0302217158550359	0.0281090615541808	0.0289961168842243	0.0298831722142677	0.0280718935278083	0.0289439765088812	0.0298578017518922	0.0198939102927566	19.9311251733675	0.0146218503785744	1.40454144279717	0.492845080581683	0.500725727084509	0.485496168340684	0.476734944635641	0.484530545026452	0.469465340139109	0.475520405363466	0.482163203919346	0.468203822500708	0.000839772520680271	0.000832988196789142	0.00139913770960374
190	0.454198798779319	0.26	0.0198944299495733	0.0191710298380486	0.0206178300610981	0.341616263367367	0.498651134630763	0.483908189214023	0.513394080047504	15.79	10.14	24.75	0.029720270310739	0.0306257402588167	0.0315312102068944	0.0294110427854639	0.0303070916808954	0.031203140576327	0.0293401990453577	0.0302191992333602	0.0311269885641185	0.0198944299495733	19.4915754314469	0.00561862021552208	1.38403408378963	0.492845080581683	0.500725727084509	0.485496168340684	0.476734944635641	0.484530545026452	0.469465340139109	0.475520405363466	0.482163203919346	0.468203822500708	0.000839772520680271	0.000832988196789142	0.00139913770960374
190	0.454198798779319	0.26	0.0198979451872082	0.0191911873400949	0.0206047030343216	0.326174431219338	0.490716681772676	0.475695753363965	0.505737610181387	15.78	10.31	24.53	0.0292243275774126	0.0301471370185916	0.0310699464597706	0.0289205193790867	0.0298337355431242	0.0307469517071618	0.0289061940045118	0.0298037186078318	0.0307347624681689	0.0198979451872082	19.658430744319	-0.000384523096255544	1.38427664845884	0.492845080581683	0.500725727084509	0.485496168340684	0.476734944635641	0.484530545026452	0.469465340139109	0.475520405363466	0.482163203919346	0.468203822500708	0.000839772520680271	0.000832988196789142	0.00139913770960374
190	0.454198798779319	0.26	0.0199035084980405	0.0191884277338436	0.0206185892622374	0.323999604678552	0.491698603808817	0.47657283779757	0.506824369820064	15.99	10.37	24.55	0.0289112705461796	0.0298288744855697	0.0307464784249598	0.0285995923894818	0.0295073040931104	0.030415015796739	0.0286025226786139	0.0295123642568266	0.0303846032418268	0.0199035084980405	19.7831770714369	0.00431475233421224	1.39180978259578	0.492845080581683	0.500725727084509	0.485496168340684	0.476734944635641	0.484530545026452	0.469465340139109	0.475520405363466	0.482163203919346	0.468203822500708	0.000839772520680271	0.000832988196789142	0.00139913770960374
190	0.454198798779319	0.26	0.0199089601151539	0.0191882019694668	0.0206297182608409	0.321934288167822	0.4830203493345	0.46809120660262	0.49794949206638	16.25	10.43	24.81	0.02795374515048	0.028845292450142	0.0297368397498041	0.0276391768035962	0.0285206913667246	0.029402205929853	0.0275873313805758	0.0284900040175797	0.0293960603766666	0.0199089601151539	19.8255366257034	-0.0041247777604864	1.38563856940954	0.492845080581683	0.500725727084509	0.485496168340684	0.476734944635641	0.484530545026452	0.469465340139109	0.475520405363466	0.482163203919346	0.468203822500708	0.000839772520680271	0.000832988196789142	0.00139913770960374
190	0.454198798779319	0.26	0.0199112510512558	0.0192044350874456	0.020618067015066	0.336355891164213	0.496369793201101	0.481521018603239	0.511218567798962	16	10.44	24.7	0.0291848162004747	0.0300847951021184	0.030984774003762	0.0288693825422464	0.0297596343434923	0.0306498861447381	0.0288528332390904	0.0297571668240505	0.0306528538061515	0.0199112510512558	19.7161375869479	-0.00250188793186503	1.38368512300752	0.492845080581683	0.500725727084509	0.485496168340684	0.476734944635641	0.484530545026452	0.469465340139109	0.475520405363466	0.482163203919346	0.468203822500708	0.000839772520680271	0.000832988196789142	0.00139913770960374
190	0.454198798779319	0.26	0.0199134503314954	0.0191977916802626	0.0206291089827281	0.333223745038835	0.497889933089651	0.482890577350697	0.512889288828604	15.97	10.34	24.68	0.029326499043158	0.0302374271340305	0.0311483552249031	0.0290113143557523	0.0299124523047758	0.0308135902537992	0.0289760560512975	0.0298617212975852	0.0307741147860823	0.0199134503314954	19.7060252140584	0.00151920655019388	1.3871636138467	0.492845080581683	0.500725727084509	0.485496168340684	0.476734944635641	0.484530545026452	0.469465340139109	0.475520405363466	0.482163203919346	0.468203822500708	0.000839772520680271	0.000832988196789142	0.00139913770960374
190	0.454198798779319	0.26	0.0199192080992196	0.0192037362581563	0.0206346799402829	0.327690538517903	0.492017704859447	0.47700874627565	0.507026663443244	15.94	10.32	24.76	0.0290159359603975	0.0299289149875117	0.0308418940146259	0.0287055067856778	0.0296087182379563	0.0305119296902347	0.0286490931714745	0.0295853631792648	0.0304573315628418	0.0199192080992196	19.7296951184884	-0.00219747929887411	1.38538517133794	0.492845080581683	0.500725727084509	0.485496168340684	0.476734944635641	0.484530545026452	0.469465340139109	0.475520405363466	0.482163203919346	0.468203822500708	0.000839772520680271	0.000832988196789142	0.00139913770960374
190	0.454198798779319	0.26	0.0199235449071023	0.0192159283970756	0.0206311614171291	0.331388588791816	0.492487784910902	0.477589689594526	0.507385880227279	15.69	10.31	24.55	0.0295149952191722	0.0304356960249432	0.0313563968307143	0.0292135508458732	0.0301248482932724	0.0310361457406715	0.0291726740370832	0.0300870848192693	0.0310005943403318	0.0199235449071023	19.539065057416	0.000663366023715695	1.38243235849424	0.492845080581683	0.500725727084509	0.485496168340684	0.476734944635641	0.484530545026452	0.469465340139109	0.475520405363466	0.482163203919346	0.468203822500708	0.000839772520680271	0.000832988196789142	0.00139913770960374
190	0.454198798779319	0.26	0.0199312854229352	0.0192237256620569	0.0206388451838135	0.342897341979613	0.500199679824277	0.485452970157921	0.514946389490634	16.11	10.29	25	0.0292364844747631	0.0301246074747604	0.0310127304747577	0.0289148772999129	0.0297932307693363	0.0306715842387598	0.0288199450088485	0.0297104857587926	0.0306262244737559	0.0199312854229352	19.8376756647533	0.00221119502504301	1.38973415185714	0.492845080581683	0.500725727084509	0.485496168340684	0.476734944635641	0.484530545026452	0.469465340139109	0.475520405363466	0.482163203919346	0.468203822500708	0.000839772520680271	0.000832988196789142	0.00139913770960374
190	0.454198798779319	0.26	0.01993345386472	0.0192250088046645	0.0206418989247755	0.333698934723972	0.495530743324606	0.480618409561339	0.510443077087872	16.14	10.36	24.46	0.0288916363103683	0.0297880683135043	0.0306845003166403	0.0285722107026047	0.0294587317635447	0.0303452528244848	0.0285922761266515	0.0294701083660631	0.0303497061657902	0.01993345386472	19.6516569792387	0.00633672854343752	1.39067155825126	0.492845080581683	0.500725727084509	0.485496168340684	0.476734944635641	0.484530545026452	0.469465340139109	0.475520405363466	0.482163203919346	0.468203822500708	0.000839772520680271	0.000832988196789142	0.00139913770960374
190	0.454198798779319	0.26	0.0199381380814861	0.0192278330193402	0.020648443143632	0.332717548222343	0.496257957523612	0.481290720025222	0.511225195022001	15.98	10.25	24.58	0.0292220766889827	0.0301308283931029	0.0310395800972231	0.0289077940021331	0.029806772104935	0.030705750207737	0.0288701746268309	0.0297620237535226	0.0306596872427011	0.0199381380814861	19.7319058943751	0.00782319867526427	1.39254276455414	0.492845080581683	0.500725727084509	0.485496168340684	0.476734944635641	0.484530545026452	0.469465340139109	0.475520405363466	0.482163203919346	0.468203822500708	0.000839772520680271	0.000832988196789142	0.00139913770960374
190	0.454198798779319	0.26	0.0199390725992859	0.0192306912873517	0.0206474539112202	0.324265334555906	0.48356285464516	0.468696381916308	0.498429327374013	16.19	10.4	25.5	0.0280936130096574	0.0289847078586413	0.0298758027076252	0.027780575256254	0.0286617409327423	0.0295429066092307	0.0276929355733594	0.0285483810180309	0.0294569227753529	0.0199390725992859	19.9670225031999	-0.00167257059533793	1.39045197804777	0.492845080581683	0.500725727084509	0.485496168340684	0.476734944635641	0.484530545026452	0.469465340139109	0.475520405363466	0.482163203919346	0.468203822500708	0.000839772520680271	0.000832988196789142	0.00139913770960374
190	0.454198798779319	0.26	0.0199404563892384	0.019220817856902	0.0206600949215749	0.329186751923146	0.497262894937346	0.482145294487314	0.512380495387378	15.9	10.32	24.49	0.0294139847148252	0.0303362562243603	0.0312585277338954	0.0291019064080562	0.0300143927445225	0.0309268790809888	0.0290814131696365	0.0300057784129712	0.0308882228217183	0.0199404563892384	19.5702861661037	0.00625241005837824	1.38919420959911	0.492845080581683	0.500725727084509	0.485496168340684	0.476734944635641	0.484530545026452	0.469465340139109	0.475520405363466	0.482163203919346	0.468203822500708	0.000839772520680271	0.000832988196789142	0.00139913770960374
190	0.454198798779319	0.26	0.0199413253824279	0.0192328041636676	0.0206498466011882	0.334353902062294	0.500182538801605	0.485152358454627	0.515212719148583	15.98	10.3	24.72	0.0294557467991914	0.0303682955664632	0.031280844333735	0.0291389269299249	0.0300416605129775	0.0309443940960301	0.0291114665753597	0.0300299985217432	0.0309097055432878	0.0199413253824279	19.720517710106	0.00321127937570377	1.38919920445871	0.492845080581683	0.500725727084509	0.485496168340684	0.476734944635641	0.484530545026452	0.469465340139109	0.475520405363466	0.482163203919346	0.468203822500708	0.000839772520680271	0.000832988196789142	0.00139913770960374
190	0.454198798779319	0.26	0.0199425357918993	0.019227943044314	0.0206571285394846	0.32429977492437	0.491491841383238	0.476382790315008	0.506600892451469	15.88	10.21	24.4	0.0290919345115339	0.0300146200768914	0.0309373056422489	0.028784173390224	0.0296970979428136	0.0306100224954031	0.0287351150907059	0.0296602022895637	0.0305836537865988	0.0199425357918993	19.5472621951299	0.00472049782696776	1.3860490536763	0.492845080581683	0.500725727084509	0.485496168340684	0.476734944635641	0.484530545026452	0.469465340139109	0.475520405363466	0.482163203919346	0.468203822500708	0.000839772520680271	0.000832988196789142	0.00139913770960374
190	0.454198798779319	0.26	0.0199458077184136	0.0192288220575137	0.0206627933793134	0.334297839793143	0.497790832652723	0.482830637452414	0.512751027853032	15.99	10.39	24.49	0.0292897180826215	0.0301972410645723	0.0311047640465232	0.0289739242578744	0.0298716625722942	0.030769400886714	0.0289465091410691	0.0299184973486833	0.030796805657679	0.0199458077184136	19.6506900495527	0.0060837275457301	1.38946308030895	0.492845080581683	0.500725727084509	0.485496168340684	0.476734944635641	0.484530545026452	0.469465340139109	0.475520405363466	0.482163203919346	0.468203822500708	0.000839772520680271	0.000832988196789142	0.00139913770960374
190	0.454198798779319	0.26	0.0199480585674897	0.0192398388511791	0.0206562782838004	0.319785739933214	0.488045108910057	0.47288611243542	0.503204105384695	15.97	10.43	24.57	0.0287122496957113	0.0296326592414149	0.0305530687871184	0.0284034643724249	0.0293139753918151	0.0302244864112054	0.028429185431751	0.0293285006499408	0.0302622476138705	0.0199480585674897	19.7542042697755	-0.00747425375407657	1.38076326323511	0.492845080581683	0.500725727084509	0.485496168340684	0.476734944635641	0.484530545026452	0.469465340139109	0.475520405363466	0.482163203919346	0.468203822500708	0.000839772520680271	0.000832988196789142	0.00139913770960374
190	0.454198798779319	0.26	0.0199509449497267	0.0192342245279436	0.0206676653715097	0.330661972620851	0.493476660867577	0.478524140286513	0.508429181448642	16.13	10.37	24.71	0.0287800583149141	0.0296793534142592	0.0305786485136043	0.0284622963218151	0.0293516622611833	0.0302410282005516	0.0284096400862478	0.0293140451509701	0.0302387182086805	0.0199509449497267	19.728904171996	-0.00683122721789381	1.37976505169	0.492845080581683	0.500725727084509	0.485496168340684	0.476734944635641	0.484530545026452	0.469465340139109	0.475520405363466	0.482163203919346	0.468203822500708	0.000839772520680271	0.000832988196789142	0.00139913770960374
190	0.454198798779319	0.26	0.0199547084811818	0.0192388399636168	0.0206705769987468	0.324432946386598	0.485568752718107	0.470646319136009	0.500491186300206	16.07	10.29	24.85	0.0284145713137038	0.0293154910403702	0.0302164107670365	0.0281041108234394	0.0289951870097285	0.0298862631960175	0.0280554045313139	0.0289458326657345	0.0298300047742454	0.0199547084811818	19.7838938637095	0.00106175622649199	1.3877887628644	0.492845080581683	0.500725727084509	0.485496168340684	0.476734944635641	0.484530545026452	0.469465340139109	0.475520405363466	0.482163203919346	0.468203822500708	0.000839772520680271	0.000832988196789142	0.00139913770960374
190	0.454198798779319	0.26	0.0199692053482813	0.0192597642869585	0.0206786464096042	0.329044199743106	0.490566099868104	0.475647277698962	0.505484922037246	15.94	10.33	24.87	0.0289498301017383	0.0298578503666794	0.0307658706316205	0.0286406163756257	0.0295389380575865	0.0304372597395472	0.0286048848008653	0.0294149438495415	0.0303872933981977	0.0199692053482813	19.7195965665112	0.00232856391495411	1.38870044349633	0.492845080581683	0.500725727084509	0.485496168340684	0.476734944635641	0.484530545026452	0.469465340139109	0.475520405363466	0.482163203919346	0.468203822500708	0.000839772520680271	0.000832988196789142	0.00139913770960374
190	0.454198798779319	0.26	0.0199703461450293	0.0192573095467887	0.0206833827432699	0.334105433960572	0.498440512000136	0.483454313968012	0.513426710032261	15.89	10.32	24.88	0.0295137052359313	0.0304285760283692	0.0313434468208071	0.0292011748416988	0.0301063577644793	0.0310115406872598	0.0291506448291431	0.0300331485054407	0.0309670718480193	0.0199703461450293	19.7469151172837	0.00193647998293416	1.38733727836946	0.492845080581683	0.500725727084509	0.485496168340684	0.476734944635641	0.484530545026452	0.469465340139109	0.475520405363466	0.482163203919346	0.468203822500708	0.000839772520680271	0.000832988196789142	0.00139913770960374
190	0.454198798779319	0.26	0.019972489168278	0.0192516425374062	0.0206933357991498	0.326366339046416	0.492418871437903	0.477352416861275	0.507485326014531	15.75	10.29	24.36	0.0293828106460549	0.0303102067716329	0.0312376028972109	0.0290790997449502	0.0299969099831748	0.0309147202213994	0.0290557821703426	0.0299976896535148	0.0309275995050635	0.019972489168278	19.517099649841	0.00183068645689465	1.38334308694825	0.492845080581683	0.500725727084509	0.485496168340684	0.476734944635641	0.484530545026452	0.469465340139109	0.475520405363466	0.482163203919346	0.468203822500708	0.000839772520680271	0.000832988196789142	0.00139913770960374
190	0.454198798779319	0.26	0.0199745949476426	0.0192487536157126	0.0207004362795725	0.316136378350518	0.484082371039216	0.468919412443824	0.499245329634608	16.18	10.47	24.62	0.0281221450017286	0.0290315015115232	0.0299408580213177	0.0278092434522183	0.0287084819905368	0.0296077205288553	0.0278352967284104	0.0287227500878696	0.0296443492916326	0.0199745949476426	19.7929632529336	0.00567002432585385	1.39519586457064	0.492845080581683	0.500725727084509	0.485496168340684	0.476734944635641	0.484530545026452	0.469465340139109	0.475520405363466	0.482163203919346	0.468203822500708	0.000839772520680271	0.000832988196789142	0.00139913770960374
190	0.454198798779319	0.26	0.0199770760453566	0.0192545392876378	0.0206996128030754	0.331068232820051	0.496292517116586	0.481268466083856	0.511316568149317	15.7	10.01	24.38	0.0297126255666385	0.0306401827084185	0.0315677398501985	0.0294082454222819	0.0303263005435797	0.0312443556648775	0.0293312205563299	0.0302307788743271	0.0311437944811285	0.0199770760453566	19.4153504042039	0.00083745649855845	1.37753227917881	0.492845080581683	0.500725727084509	0.485496168340684	0.476734944635641	0.484530545026452	0.469465340139109	0.475520405363466	0.482163203919346	0.468203822500708	0.000839772520680271	0.000832988196789142	0.00139913770960374
190	0.454198798779319	0.26	0.0199881208846243	0.0192619865987173	0.0207142551705312	0.326802331546572	0.495374854651162	0.480232972763006	0.510516736539319	15.84	10.36	24.6	0.0293908347500058	0.0303175361087618	0.0312442374675178	0.029081862257956	0.0299988216263726	0.0309157809947893	0.0290868376718843	0.0300043944483389	0.0308834534941917	0.0199881208846243	19.5287617686531	-0.00451070800269542	1.37789049925691	0.492845080581683	0.500725727084509	0.485496168340684	0.476734944635641	0.484530545026452	0.469465340139109	0.475520405363466	0.482163203919346	0.468203822500708	0.000839772520680271	0.000832988196789142	0.00139913770960374
190	0.454198798779319	0.26	0.0199911600540192	0.0192771941150485	0.0207051259929899	0.324822695636371	0.489961537248564	0.474917482992329	0.505005591504799	16.06	10.26	24.64	0.0286943138873788	0.0296032692963211	0.0305122247052635	0.0283814571795083	0.0292805021651536	0.0301795471507989	0.0283476825262174	0.0292499582732879	0.0301401448692803	0.0199911600540192	19.6636879418167	0.00199116203485009	1.38576528894652	0.492845080581683	0.500725727084509	0.485496168340684	0.476734944635641	0.484530545026452	0.469465340139109	0.475520405363466	0.482163203919346	0.468203822500708	0.000839772520680271	0.000832988196789142	0.00139913770960374
190	0.454198798779319	0.26	0.01999875736017	0.0192844886288559	0.0207130260914841	0.336118393513935	0.487385468019917	0.47279769751228	0.501973238527554	16.14	10.3	25.08	0.0284239000401899	0.0293008952812835	0.0301778905223772	0.028109717592842	0.0289770190019573	0.0298443204110726	0.0280458006933196	0.0289061913808573	0.0297757072414382	0.01999875736017	19.8044600643874	0.000329093016539859	1.38705672282997	0.492845080581683	0.500725727084509	0.485496168340684	0.476734944635641	0.484530545026452	0.469465340139109	0.475520405363466	0.482163203919346	0.468203822500708	0.000839772520680271	0.000832988196789142	0.00139913770960374
190	0.454198798779319	0.26	0.0199988175091572	0.0192742047941061	0.0207234302242084	0.328754037533399	0.502755374552853	0.48745580594534	0.518054943160367	16.05	10.53	24.92	0.0294581591233512	0.0303827498679105	0.0313073406124698	0.0291371638738924	0.0300516796767198	0.0309661954795473	0.0291461451197918	0.0300334847949779	0.0309698361282524	0.0199988175091572	19.8185964748795	-0.00276307050553847	1.38756727482361	0.492845080581683	0.500725727084509	0.485496168340684	0.476734944635641	0.484530545026452	0.469465340139109	0.475520405363466	0.482163203919346	0.468203822500708	0.000839772520680271	0.000832988196789142	0.00139913770960374
190	0.454198798779319	0.26	0.0200019089086538	0.019282457136431	0.0207213606808766	0.327179219762979	0.498702359713657	0.483471815104031	0.513932904323283	15.92	10.35	24.59	0.0294558601077413	0.0303837917417484	0.0313117233757555	0.0291421485926448	0.0300601975466777	0.0309782465007106	0.0291281851036327	0.0300527036932296	0.03096609353035	0.0200019089086538	19.7092357645109	-0.00313948010464126	1.38360170539653	0.492845080581683	0.500725727084509	0.485496168340684	0.476734944635641	0.484530545026452	0.469465340139109	0.475520405363466	0.482163203919346	0.468203822500708	0.000839772520680271	0.000832988196789142	0.00139913770960374
190	0.454198798779319	0.26	0.0200031396906117	0.0192867705086569	0.0207195088725665	0.320714150324538	0.486145198915678	0.471077380012251	0.501213017819106	16.1	10.4	24.78	0.0283840190107183	0.029291906496621	0.0301997939825237	0.028072189589886	0.0289701029410897	0.0298680162922934	0.0280799857033289	0.0289396427432204	0.0298396145692582	0.0200031396906117	19.7035759769569	-0.00403530668367102	1.38472254103007	0.492845080581683	0.500725727084509	0.485496168340684	0.476734944635641	0.484530545026452	0.469465340139109	0.475520405363466	0.482163203919346	0.468203822500708	0.000839772520680271	0.000832988196789142	0.00139913770960374
190	0.454198798779319	0.26	0.0200068356002843	0.019288601181048	0.0207250700195206	0.322400571830593	0.486102630472484	0.471094252697697	0.501111008247272	15.64	10.24	24.34	0.0292061244564869	0.0301365891069688	0.0310670537574507	0.0289107035705413	0.02983175654123	0.0307528095119187	0.0288989221058969	0.029795903987098	0.0307508101399845	0.0200068356002843	19.4798297144456	-0.000654416021433711	1.37899360887834	0.492845080581683	0.500725727084509	0.485496168340684	0.476734944635641	0.484530545026452	0.469465340139109	0.475520405363466	0.482163203919346	0.468203822500708	0.000839772520680271	0.000832988196789142	0.00139913770960374
190	0.454198798779319	0.26	0.0200078309194107	0.0192875290952104	0.020728132743611	0.318510568179164	0.483861966887964	0.468788738010721	0.498935195765207	15.95	10.22	24.95	0.0285063512903854	0.0294229320923867	0.0303395128943881	0.0282010831648605	0.0291078485085288	0.0300146138521971	0.0281032714109883	0.0290275463493799	0.0299148349007358	0.0200078309194107	19.7992752626646	0.00929489086602647	1.39570942765734	0.492845080581683	0.500725727084509	0.485496168340684	0.476734944635641	0.484530545026452	0.469465340139109	0.475520405363466	0.482163203919346	0.468203822500708	0.000839772520680271	0.000832988196789142	0.00139913770960374
190	0.454198798779319	0.26	0.0200139332381669	0.0193024245067786	0.0207254419695553	0.333747504478313	0.493587173263661	0.47873495085802	0.508439395669302	15.99	10.38	24.95	0.0290372282452962	0.0299380761386233	0.0308389240319504	0.0287240344176516	0.0296151658188448	0.0305062972200379	0.0286611119010775	0.0295715986711628	0.0304656820016309	0.0200139332381669	19.7465398542848	0.00815294205389613	1.39366934070534	0.492845080581683	0.500725727084509	0.485496168340684	0.476734944635641	0.484530545026452	0.469465340139109	0.475520405363466	0.482163203919346	0.468203822500708	0.000839772520680271	0.000832988196789142	0.00139913770960374
190	0.454198798779319	0.26	0.0200152720078332	0.0192922382002188	0.0207383058154476	0.328250723501164	0.497323906454316	0.482172349526792	0.512475463381839	16.13	10.43	24.57	0.0290078860636364	0.0299194162197551	0.0308309463758739	0.0286878613695292	0.0295893352203128	0.0304908090710965	0.0286909672283412	0.0295930116507305	0.0304692443046296	0.0200152720078332	19.7432420556406	0.0049919578775069	1.39362194077014	0.492845080581683	0.500725727084509	0.485496168340684	0.476734944635641	0.484530545026452	0.469465340139109	0.475520405363466	0.482163203919346	0.468203822500708	0.000839772520680271	0.000832988196789142	0.00139913770960374
190	0.454198798779319	0.26	0.0200298114944873	0.0193064390246822	0.0207531839642923	0.328412699095914	0.496273729879856	0.481159719328477	0.511387740431236	16.07	10.33	24.73	0.029043594331299	0.0299559009387305	0.0308682075461619	0.0287260889717829	0.0296284222186833	0.0305307554655838	0.0287213453417506	0.0296152419405259	0.0304803944807797	0.0200298114944873	19.7034560026599	0.000744150937231592	1.38680260746399	0.492845080581683	0.500725727084509	0.485496168340684	0.476734944635641	0.484530545026452	0.469465340139109	0.475520405363466	0.482163203919346	0.468203822500708	0.000839772520680271	0.000832988196789142	0.00139913770960374
190	0.454198798779319	0.26	0.0200331586089997	0.0193160343975099	0.0207502828204895	0.329500487377507	0.489833335901325	0.474952178565399	0.50471449323725	15.89	10.21	24.95	0.0289863026415382	0.0298944987708799	0.0308026949002215	0.0286791018740479	0.0295776728176108	0.0304762437611736	0.0286062348778152	0.0294927174313685	0.0303938449944552	0.0200331586089997	19.6279867004962	-0.00264523721521137	1.37902078691152	0.492845080581683	0.500725727084509	0.485496168340684	0.476734944635641	0.484530545026452	0.469465340139109	0.475520405363466	0.482163203919346	0.468203822500708	0.000839772520680271	0.000832988196789142	0.00139913770960374
190	0.454198798779319	0.26	0.0200336824637717	0.0193203257524704	0.020747039175073	0.334827202795432	0.49856618472711	0.483600490774572	0.513531878679649	15.9	10.32	24.73	0.0294961100581382	0.0304089084616581	0.0313217068651781	0.029182957692574	0.0300860651579064	0.0309891726232388	0.0291585008901447	0.0300168560088331	0.030932313954579	0.0200336824637717	19.6803838184238	-0.000489520819311631	1.38482513115448	0.492845080581683	0.500725727084509	0.485496168340684	0.476734944635641	0.484530545026452	0.469465340139109	0.475520405363466	0.482163203919346	0.468203822500708	0.000839772520680271	0.000832988196789142	0.00139913770960374
190	0.454198798779319	0.26	0.0200369319923059	0.0193141863962548	0.0207596775883569	0.325150703885957	0.492201121642863	0.477099596248399	0.507302647037327	15.64	10.26	24.4	0.0295635643149416	0.0304993331161806	0.0314351019174195	0.0292640671698805	0.0301903560558622	0.0311166449418439	0.0292298189651096	0.030183439572086	0.0311245672464034	0.0200369319923059	19.5762428859148	-0.00472060327223489	1.37622355162672	0.492845080581683	0.500725727084509	0.485496168340684	0.476734944635641	0.484530545026452	0.469465340139109	0.475520405363466	0.482163203919346	0.468203822500708	0.000839772520680271	0.000832988196789142	0.00139913770960374
190	0.454198798779319	0.26	0.0200381304097663	0.019325110828758	0.0207511499907746	0.336906792440315	0.496393166000021	0.481561997542555	0.511224334457486	16.32	10.27	25.17	0.0286425211929985	0.0295246548726237	0.030406788552249	0.0283167668209888	0.0291888679025442	0.0300609689840997	0.0282355682302297	0.0290864480485593	0.029951424737047	0.0200381304097663	19.8883538457588	-0.00595557477192086	1.38373616884119	0.492845080581683	0.500725727084509	0.485496168340684	0.476734944635641	0.484530545026452	0.469465340139109	0.475520405363466	0.482163203919346	0.468203822500708	0.000839772520680271	0.000832988196789142	0.00139913770960374
190	0.454198798779319	0.26	0.0200393103587077	0.0193250689255886	0.0207535517918268	0.328658607568999	0.489097287880199	0.47421013564369	0.503984440116708	15.9	10.18	24.62	0.0289252552525997	0.0298333224701863	0.0307413896877729	0.028618221065144	0.0295166493814358	0.0304150776977276	0.0285485110947113	0.0294444450130307	0.0303533419416075	0.0200393103587077	19.6331593560171	-0.0026767917969087	1.38120151714027	0.492845080581683	0.500725727084509	0.485496168340684	0.476734944635641	0.484530545026452	0.469465340139109	0.475520405363466	0.482163203919346	0.468203822500708	0.000839772520680271	0.000832988196789142	0.00139913770960374
190	0.454198798779319	0.26	0.0200393964863646	0.0193169816206888	0.0207618113520405	0.338031353822649	0.501127542094994	0.486192527281416	0.516062556908572	15.99	10.4	24.47	0.029492207549138	0.0303981584470146	0.0313041093448912	0.0291741865573444	0.0300703683864737	0.0309665502156029	0.029160939909181	0.0300726247170578	0.0310133243229351	0.0200393964863646	19.6395501720035	-0.00407353364878124	1.37965709884077	0.492845080581683	0.500725727084509	0.485496168340684	0.476734944635641	0.484530545026452	0.469465340139109	0.475520405363466	0.482163203919346	0.468203822500708	0.000839772520680271	0.000832988196789142	0.00139913770960374
190	0.454198798779319	0.26	0.0200440661207454	0.0193257782945916	0.0207623539468992	0.32384368869234	0.480690652232816	0.465898250979776	0.495483053485856	16.09	10.31	24.59	0.0280924976151638	0.0289844423607164	0.0298763871062691	0.0277844894499018	0.0286666548490838	0.0295488202482659	0.027764758483113	0.0286297694654224	0.0295193015151288	0.0200440661207454	19.5239499922627	-0.00428328193340656	1.37903021292147	0.492845080581683	0.500725727084509	0.485496168340684	0.476734944635641	0.484530545026452	0.469465340139109	0.475520405363466	0.482163203919346	0.468203822500708	0.000839772520680271	0.000832988196789142	0.00139913770960374
190	0.454198798779319	0.26	0.0200458408732473	0.0193291972166757	0.0207624845298189	0.326682813474907	0.489498370111006	0.474532046748308	0.504464693473704	15.97	10.25	24.6	0.0288206239267634	0.0297296010551963	0.0306385781836292	0.0285109291446167	0.0294101387720238	0.030309348399431	0.0285018619504116	0.0293703528658042	0.0302442055378643	0.0200458408732473	19.6384301154651	0.00740925974229338	1.39055929528973	0.492845080581683	0.500725727084509	0.485496168340684	0.476734944635641	0.484530545026452	0.469465340139109	0.475520405363466	0.482163203919346	0.468203822500708	0.000839772520680271	0.000832988196789142	0.00139913770960374
190	0.454198798779319	0.26	0.0200482504104413	0.0193267193763552	0.0207697814445273	0.323568576964684	0.488301626214185	0.473265566003822	0.503337686424548	15.9	10.36	24.95	0.0288745055095346	0.0297918737580886	0.0307092420066425	0.0285682193501269	0.0294758566199972	0.0303834938898676	0.0285139619307698	0.0294007583071871	0.0303408183707414	0.0200482504104413	19.7200473623402	-0.00610918187153778	1.38006283251088	0.492845080581683	0.500725727084509	0.485496168340684	0.476734944635641	0.484530545026452	0.469465340139109	0.475520405363466	0.482163203919346	0.468203822500708	0.000839772520680271	0.000832988196789142	0.00139913770960374
190	0.454198798779319	0.26	0.0200493934379942	0.0193328502088957	0.0207659366670927	0.335643105853379	0.505874248022641	0.490716956722456	0.521031539322827	16.13	10.5	24.53	0.029520395859465	0.0304322234073192	0.0313440509551734	0.0291946706917984	0.0300964372234547	0.0309982037551111	0.029224365053717	0.030149657589239	0.0309984525597413	0.0200493934379942	19.7677350438328	0.00175319733357271	1.39038190348759	0.492845080581683	0.500725727084509	0.485496168340684	0.476734944635641	0.484530545026452	0.469465340139109	0.475520405363466	0.482163203919346	0.468203822500708	0.000839772520680271	0.000832988196789142	0.00139913770960374
190	0.454198798779319	0.26	0.0200524911548588	0.0193382490048612	0.0207667333048564	0.336401356561618	0.503086476441654	0.488038306520195	0.518134646363113	16.17	10.51	24.87	0.0292903716841751	0.0301935108113246	0.0310966499384741	0.0289651199379701	0.0298582302549242	0.0307513405718784	0.0289656572590385	0.0298417487170838	0.030722090620871	0.0200524911548588	19.9138781004281	-0.00482482843470066	1.38730714949205	0.492845080581683	0.500725727084509	0.485496168340684	0.476734944635641	0.484530545026452	0.469465340139109	0.475520405363466	0.482163203919346	0.468203822500708	0.000839772520680271	0.000832988196789142	0.00139913770960374
190	0.454198798779319	0.26	0.0200564329827262	0.0193441122666523	0.0207687536988002	0.330222175088778	0.491763397944918	0.476847972885211	0.506678823004626	15.83	10.22	24.63	0.0292061687083046	0.0301197144197692	0.0310332601312339	0.0288998262926472	0.0298037898571737	0.0307077534217002	0.0288584836795624	0.0297116792630439	0.0306531803543938	0.0200564329827262	19.6254705647379	-0.00156323024922966	1.38049655895235	0.492845080581683	0.500725727084509	0.485496168340684	0.476734944635641	0.484530545026452	0.469465340139109	0.475520405363466	0.482163203919346	0.468203822500708	0.000839772520680271	0.000832988196789142	0.00139913770960374
190	0.454198798779319	0.26	0.0200608125186847	0.0193398823097478	0.0207817427276216	0.326301335485919	0.490823080221372	0.475803231378051	0.505842929064692	16.07	10.31	24.68	0.028724746435304	0.0296315106627588	0.0305382748902135	0.0284108617847224	0.0293077175044263	0.0302045732241302	0.0283844041301003	0.0292850356198765	0.0301592490567997	0.0200608125186847	19.7242472476585	0.00568911164225447	1.39136998143338	0.492845080581683	0.500725727084509	0.485496168340684	0.476734944635641	0.484530545026452	0.469465340139109	0.475520405363466	0.482163203919346	0.468203822500708	0.000839772520680271	0.000832988196789142	0.00139913770960374
190	0.454198798779319	0.26	0.0200609791699616	0.0193478062646501	0.0207741520752731	0.331074940653367	0.48965880838705	0.474835801267014	0.504481815507086	15.87	10.17	24.5	0.0290193380534248	0.0299252382686926	0.0308311384839604	0.0287130130543895	0.0296093506848024	0.0305056883152153	0.0286662581522603	0.0295478044330637	0.030446099598388	0.0200609791699616	19.5522956168408	-0.00678964399614246	1.37468574789926	0.492845080581683	0.500725727084509	0.485496168340684	0.476734944635641	0.484530545026452	0.469465340139109	0.475520405363466	0.482163203919346	0.468203822500708	0.000839772520680271	0.000832988196789142	0.00139913770960374
190	0.454198798779319	0.26	0.0200683158908252	0.0193479062235664	0.020788725558084	0.325067175147416	0.492794018263542	0.477671423594406	0.507916612932677	15.97	10.3	24.62	0.0290070495256903	0.0299253834072185	0.0308437172887467	0.0286952227259582	0.0296036844860523	0.0305121462461464	0.0286465712327756	0.0295564639395321	0.0304968105428229	0.0200683158908252	19.6140724360837	0.000636729703628587	1.38545668251033	0.492845080581683	0.500725727084509	0.485496168340684	0.476734944635641	0.484530545026452	0.469465340139109	0.475520405363466	0.482163203919346	0.468203822500708	0.000839772520680271	0.000832988196789142	0.00139913770960374
190	0.454198798779319	0.26	0.020068840207314	0.019349846248497	0.0207878341661309	0.330555812579929	0.491776989574953	0.476872395233604	0.506681583916301	15.88	10.31	24.58	0.0291164780216923	0.030026510344594	0.0309365426674956	0.028808293833134	0.0297086938930681	0.0306090939530022	0.0287874521975484	0.0296823478721083	0.030569707492194	0.020068840207314	19.5363842930353	0.00514370978291274	1.38746034341378	0.492845080581683	0.500725727084509	0.485496168340684	0.476734944635641	0.484530545026452	0.469465340139109	0.475520405363466	0.482163203919346	0.468203822500708	0.000839772520680271	0.000832988196789142	0.00139913770960374
190	0.454198798779319	0.26	0.0200728159398754	0.0193588983065546	0.0207867335731962	0.32805636297593	0.500527058021623	0.485271190179446	0.5157829258638	16.03	10.3	24.9	0.0293669188573991	0.0302901507369895	0.0312133826165798	0.0290481506781549	0.0299613611814236	0.0308745716846923	0.028997771175056	0.0298917824283795	0.0307891966367591	0.0200728159398754	19.8166188841449	0.00228172547236274	1.39195902031689	0.492845080581683	0.500725727084509	0.485496168340684	0.476734944635641	0.484530545026452	0.469465340139109	0.475520405363466	0.482163203919346	0.468203822500708	0.000839772520680271	0.000832988196789142	0.00139913770960374
190	0.454198798779319	0.26	0.020073778012249	0.019350467353058	0.02079708867144	0.337638557212416	0.503284789023414	0.488272307826644	0.518297270220185	15.73	10.12	24.44	0.0300902078206014	0.0310153650983598	0.0319405223761182	0.0297802706119065	0.0306958985216398	0.0316115264313731	0.0297303971581522	0.0306208483934563	0.0315280414424579	0.020073778012249	19.4799262604136	0.0036384215411348	1.38186484655387	0.492845080581683	0.500725727084509	0.485496168340684	0.476734944635641	0.484530545026452	0.469465340139109	0.475520405363466	0.482163203919346	0.468203822500708	0.000839772520680271	0.000832988196789142	0.00139913770960374
190	0.454198798779319	0.26	0.0200843315420373	0.0193631526468059	0.0208055104372688	0.326820769994813	0.487470782630676	0.472571125037235	0.502370440224116	16.13	10.36	24.86	0.0284243139941946	0.0293205019401013	0.030216689886008	0.0281105485869784	0.0289968438481981	0.0298831391094177	0.0280830950792327	0.0289546581595215	0.029859728517218	0.0200843315420373	19.7961146965094	0.00982501785756915	1.39666396567662	0.492845080581683	0.500725727084509	0.485496168340684	0.476734944635641	0.484530545026452	0.469465340139109	0.475520405363466	0.482163203919346	0.468203822500708	0.000839772520680271	0.000832988196789142	0.00139913770960374
190	0.454198798779319	0.26	0.0200858082202244	0.019367062362634	0.0208045540778147	0.333139813609989	0.496541153465254	0.481579605054165	0.511502701876342	16.12	10.51	24.76	0.0289823175683931	0.0298827301747706	0.030783142781148	0.028662878279727	0.0295533666568979	0.0304438550340687	0.0286818603026208	0.0295715850350848	0.0304675633437536	0.0200858082202244	19.7748145939451	-0.00166676753219663	1.38828322009191	0.492845080581683	0.500725727084509	0.485496168340684	0.476734944635641	0.484530545026452	0.469465340139109	0.475520405363466	0.482163203919346	0.468203822500708	0.000839772520680271	0.000832988196789142	0.00139913770960374
190	0.454198798779319	0.26	0.0200896553805991	0.0193682314813466	0.0208110792798516	0.329381808433437	0.500908466014673	0.485686757542663	0.516130174486683	15.73	10.25	24.54	0.0299404908946897	0.0308788434785931	0.0318171960624966	0.0296323922839366	0.0305610888762762	0.0314897854686158	0.02958278889673	0.0305140740192312	0.0314454913890542	0.0200896553805991	19.5419533464801	-0.00144407078003516	1.37985521811707	0.492845080581683	0.500725727084509	0.485496168340684	0.476734944635641	0.484530545026452	0.469465340139109	0.475520405363466	0.482163203919346	0.468203822500708	0.000839772520680271	0.000832988196789142	0.00139913770960374
190	0.454198798779319	0.26	0.0200948862149179	0.0193811899401499	0.0208085824896858	0.332139935098423	0.500801286327718	0.485677351646744	0.515925221008693	16.11	10.33	24.74	0.029255659731927	0.0301666774792737	0.0310776952266203	0.0289340119687698	0.0298350136432158	0.0307360153176618	0.0288871207971299	0.0298117803379971	0.0307097441064166	0.0200948862149179	19.8615106378689	-0.00727421987669874	1.38088104592505	0.492845080581683	0.500725727084509	0.485496168340684	0.476734944635641	0.484530545026452	0.469465340139109	0.475520405363466	0.482163203919346	0.468203822500708	0.000839772520680271	0.000832988196789142	0.00139913770960374
190	0.454198798779319	0.26	0.0200998347302009	0.019373897407018	0.0208257720533837	0.321684984482229	0.491063004845848	0.475876609362787	0.506249400328909	15.96	10.31	24.73	0.028925684966992	0.0298487748665258	0.0307718647660596	0.0286155718823548	0.0295287653090318	0.0304419587357087	0.028588025938782	0.0295085562824952	0.0304054728834245	0.0200998347302009	19.7193787516154	-0.00131386630015021	1.38479570070525	0.492845080581683	0.500725727084509	0.485496168340684	0.476734944635641	0.484530545026452	0.469465340139109	0.475520405363466	0.482163203919346	0.468203822500708	0.000839772520680271	0.000832988196789142	0.00139913770960374
190	0.454198798779319	0.26	0.0201000324926466	0.0193768316160414	0.0208232333692519	0.321351760199281	0.484770478705095	0.469767228416469	0.499773728993721	15.84	10.29	24.57	0.0287548355773581	0.0296731967764346	0.0305915579755111	0.0284526872411585	0.0293613985395223	0.0302701098378861	0.0283901875830983	0.0293260075782856	0.030267944088373	0.0201000324926466	19.634761511189	0.00131039575986712	1.38526818981596	0.492845080581683	0.500725727084509	0.485496168340684	0.476734944635641	0.484530545026452	0.469465340139109	0.475520405363466	0.482163203919346	0.468203822500708	0.000839772520680271	0.000832988196789142	0.00139913770960374
190	0.454198798779319	0.26	0.0201031086919392	0.019386956942663	0.0208192604412154	0.331517292122211	0.494886176527163	0.479919875147847	0.509852477906479	16.13	10.3	24.79	0.0288696677710651	0.0297699683648869	0.0306702689587086	0.0285510866010632	0.0294414522410501	0.030331817881037	0.0285128255048352	0.0293916125895524	0.030283926861737	0.0201031086919392	19.8167463343881	-0.00427047798405059	1.3831843530316	0.492845080581683	0.500725727084509	0.485496168340684	0.476734944635641	0.484530545026452	0.469465340139109	0.475520405363466	0.482163203919346	0.468203822500708	0.000839772520680271	0.000832988196789142	0.00139913770960374
190	0.454198798779319	0.26	0.0201064229151503	0.0193927361647037	0.020820109665597	0.335754798547513	0.499647579809499	0.484680604068884	0.514614555550114	15.88	10.23	24.62	0.0296013593110502	0.0305154516493414	0.0314295439876326	0.0292882911487075	0.0301927159171566	0.0310971406856057	0.0292306710887337	0.030162551741132	0.0310375039112232	0.0201064229151503	19.5024541071914	0.00366057703504343	1.38599590074733	0.492845080581683	0.500725727084509	0.485496168340684	0.476734944635641	0.484530545026452	0.469465340139109	0.475520405363466	0.482163203919346	0.468203822500708	0.000839772520680271	0.000832988196789142	0.00139913770960374
190	0.454198798779319	0.26	0.0201085197707478	0.0193770388327648	0.0208400007087308	0.313862138371059	0.485732878826395	0.470437828967426	0.501027928685365	15.99	10.36	24.29	0.028530256613203	0.0294578429392133	0.0303854292652236	0.0282224183195576	0.0291399960923438	0.0300575738651301	0.0282392870507109	0.0291782690306308	0.0300965041183431	0.0201085197707478	19.5803699450988	-0.00658630890094028	1.37723925554319	0.492845080581683	0.500725727084509	0.485496168340684	0.476734944635641	0.484530545026452	0.469465340139109	0.475520405363466	0.482163203919346	0.468203822500708	0.000839772520680271	0.000832988196789142	0.00139913770960374
190	0.454198798779319	0.26	0.0201089548880608	0.0193910968413227	0.0208268129347989	0.320242330142113	0.484335666854111	0.469307662591257	0.499363671116966	16.25	10.36	25.28	0.0280208222313328	0.0289180951069047	0.0298153679824766	0.0277053330678327	0.0285925034608076	0.0294796738537825	0.0276171999288304	0.0285203843003818	0.0293953673904982	0.0201089548880608	19.9911496620208	-0.00999713453428941	1.38263926170317	0.492845080581683	0.500725727084509	0.485496168340684	0.476734944635641	0.484530545026452	0.469465340139109	0.475520405363466	0.482163203919346	0.468203822500708	0.000839772520680271	0.000832988196789142	0.00139913770960374
190	0.454198798779319	0.26	0.0201093954571475	0.0193933744538684	0.0208254164604267	0.326565382985372	0.488487192114692	0.473547797656484	0.5034265865729	16.07	10.33	24.78	0.0285790314483779	0.0294806372126825	0.0303822429769871	0.0282664511185524	0.0291581956589843	0.0300499401994161	0.0282006332088418	0.0291182334265535	0.0300255482492121	0.0201093954571475	19.8265774191397	0.00544799325438238	1.39208583780584	0.492845080581683	0.500725727084509	0.485496168340684	0.476734944635641	0.484530545026452	0.469465340139109	0.475520405363466	0.482163203919346	0.468203822500708	0.000839772520680271	0.000832988196789142	0.00139913770960374
190	0.454198798779319	0.26	0.0201095555120357	0.0193933863378376	0.0208257246862338	0.326609848125119	0.495303024292453	0.480156712589416	0.51044933599549	15.7	10.08	24.46	0.0296469436936162	0.0305821422203728	0.0315173407471294	0.0293433276477341	0.0302689487528939	0.0311945698580538	0.0292579603369246	0.0301832915438054	0.0310904787733114	0.0201095555120357	19.4627009636189	0.000444067814414548	1.37944732536142	0.492845080581683	0.500725727084509	0.485496168340684	0.476734944635641	0.484530545026452	0.469465340139109	0.475520405363466	0.482163203919346	0.468203822500708	0.000839772520680271	0.000832988196789142	0.00139913770960374
190	0.454198798779319	0.26	0.020114594013943	0.0193971250410823	0.0208320629868037	0.327320956501078	0.495264339743869	0.48014366157528	0.510385017912457	15.95	10.32	24.59	0.0292022477361414	0.0301218845556069	0.0310415213750724	0.0288896921304782	0.02979948595273	0.0307092797749819	0.0288577262364929	0.0297537710668508	0.0307032621256223	0.020114594013943	19.5759380634457	-0.000230321970382983	1.38420399687778	0.492845080581683	0.500725727084509	0.485496168340684	0.476734944635641	0.484530545026452	0.469465340139109	0.475520405363466	0.482163203919346	0.468203822500708	0.000839772520680271	0.000832988196789142	0.00139913770960374
190	0.454198798779319	0.26	0.0201201307214825	0.0194063786765473	0.0208338827664177	0.33079760325059	0.495338203843591	0.480333875491511	0.510342532195671	15.92	10.28	24.68	0.0292597547056897	0.0301737501357565	0.0310877455658233	0.0289479818675868	0.0298522383592342	0.0307564948508816	0.0289093740341973	0.0297812124721598	0.0307009159027094	0.0201201307214825	19.6550953515959	-0.00534662480218611	1.37833560722806	0.492845080581683	0.500725727084509	0.485496168340684	0.476734944635641	0.484530545026452	0.469465340139109	0.475520405363466	0.482163203919346	0.468203822500708	0.000839772520680271	0.000832988196789142	0.00139913770960374
190	0.454198798779319	0.26	0.0201211992228738	0.0194047148701708	0.0208376835755768	0.334839742892619	0.49740309810158	0.48247273739109	0.512333458812069	15.82	10.26	24.77	0.0295710546274669	0.0304861457361689	0.0314012368448708	0.0292615091985626	0.0301670212687994	0.0310725333390363	0.029189659071128	0.0300978688967615	0.031001574426914	0.0201211992228738	19.7148459455007	0.00511468171024259	1.38812911235628	0.492845080581683	0.500725727084509	0.485496168340684	0.476734944635641	0.484530545026452	0.469465340139109	0.475520405363466	0.482163203919346	0.468203822500708	0.000839772520680271	0.000832988196789142	0.00139913770960374
190	0.454198798779319	0.26	0.0201230937111816	0.0194027962320605	0.0208433911903027	0.324305321181661	0.490993478746635	0.475899938958244	0.506087018535025	15.69	10.21	24.53	0.0294114927242285	0.0303443012819284	0.0312771098396282	0.0291111339986436	0.0300344164438054	0.0309576988889671	0.0290808211608296	0.0300072640868682	0.0309070461149502	0.0201230937111816	19.6280595322489	-0.00546625832532266	1.37637715290118	0.492845080581683	0.500725727084509	0.485496168340684	0.476734944635641	0.484530545026452	0.469465340139109	0.475520405363466	0.482163203919346	0.468203822500708	0.000839772520680271	0.000832988196789142	0.00139913770960374
190	0.454198798779319	0.26	0.020134473763274	0.0194200811107969	0.0208488664157511	0.329303087221326	0.49121258341751	0.476282855125824	0.506142311709196	15.9	10.25	24.71	0.0290531536528332	0.0299638639280095	0.0308745742031858	0.0287448066464688	0.0296458513689698	0.0305468960914708	0.0287032747787796	0.0295639712870264	0.0304555196081119	0.020134473763274	19.6536182875074	-0.00682089920147546	1.3763168686898	0.492845080581683	0.500725727084509	0.485496168340684	0.476734944635641	0.484530545026452	0.469465340139109	0.475520405363466	0.482163203919346	0.468203822500708	0.000839772520680271	0.000832988196789142	0.00139913770960374
190	0.454198798779319	0.26	0.0201377150943644	0.0194184363624086	0.0208569938263201	0.332721124239404	0.493704517382559	0.478814412057985	0.508594622707133	16.08	10.33	24.88	0.0288824425368976	0.0297806247982814	0.0306788070596651	0.0285661087852056	0.029454453742695	0.0303427987001844	0.0285186222901894	0.0293994996280582	0.0302635708778681	0.0201377150943644	19.7290221958428	0.00399342392263842	1.38965965733437	0.492845080581683	0.500725727084509	0.485496168340684	0.476734944635641	0.484530545026452	0.469465340139109	0.475520405363466	0.482163203919346	0.468203822500708	0.000839772520680271	0.000832988196789142	0.00139913770960374
190	0.454198798779319	0.26	0.0201476665849634	0.0194227445445791	0.0208725886253476	0.331883550652736	0.496359497839326	0.481361035990562	0.51135795968809	16.26	10.54	25.15	0.028737508076263	0.029632924169972	0.0305283402636809	0.028413860803018	0.0292991925506389	0.0301845242982598	0.0283763615870084	0.0292678772751497	0.0301202309073878	0.0201476665849634	19.985913638615	0.00174681318127071	1.39584865460756	0.492845080581683	0.500725727084509	0.485496168340684	0.476734944635641	0.484530545026452	0.469465340139109	0.475520405363466	0.482163203919346	0.468203822500708	0.000839772520680271	0.000832988196789142	0.00139913770960374
190	0.454198798779319	0.26	0.0201594170238411	0.019436666702243	0.0208821673454392	0.329391418954088	0.498109600926205	0.482973274215428	0.513245927636982	15.97	10.44	24.95	0.0293412466003525	0.0302607978847706	0.0311803491691886	0.0290261986110571	0.0299358763278264	0.0308455540445956	0.0290079425294793	0.0299168051003258	0.0308281658502378	0.0201594170238411	19.7616406530755	0.000843048895037384	1.38800682386613	0.492845080581683	0.500725727084509	0.485496168340684	0.476734944635641	0.484530545026452	0.469465340139109	0.475520405363466	0.482163203919346	0.468203822500708	0.000839772520680271	0.000832988196789142	0.00139913770960374
190	0.454198798779319	0.26	0.0201697728163404	0.0194499134807743	0.0208896321519065	0.332362497433835	0.502420697382263	0.487255465857829	0.517585928906696	15.91	10.39	24.63	0.0297081156073711	0.0306327444374392	0.0315573732675073	0.0293923796857233	0.0303071816206863	0.0312219835556493	0.0293666888649485	0.0302929228166363	0.0312260282013116	0.0201697728163404	19.6859035877654	-0.00616411737764337	1.37906688030131	0.492845080581683	0.500725727084509	0.485496168340684	0.476734944635641	0.484530545026452	0.469465340139109	0.475520405363466	0.482163203919346	0.468203822500708	0.000839772520680271	0.000832988196789142	0.00139913770960374
190	0.454198798779319	0.26	0.0201930286200242	0.019473761953416	0.0209122952866324	0.331843827979937	0.490246132888026	0.475431071190293	0.505061194585758	16.02	10.27	24.82	0.0287917379098327	0.0296889265863136	0.0305861152627945	0.0284798275377106	0.0293672966739949	0.0302547658102792	0.0284054506065294	0.0292900102913932	0.0301930209042205	0.0201930286200242	19.7533732074084	-0.00188743192276401	1.38333324033632	0.492845080581683	0.500725727084509	0.485496168340684	0.476734944635641	0.484530545026452	0.469465340139109	0.475520405363466	0.482163203919346	0.468203822500708	0.000839772520680271	0.000832988196789142	0.00139913770960374
190	0.454198798779319	0.26	0.0202042280752996	0.0194861609720217	0.0209222951785775	0.33072064899737	0.495630196349193	0.480614413361024	0.510645979337362	15.74	10.31	24.26	0.0295973432362056	0.0305220497591607	0.0314467562821159	0.029291837990661	0.0302069996470011	0.0311221613033411	0.0293060717892233	0.0302176622071257	0.0311158431440687	0.0202042280752996	19.5125484952151	-0.00839143748961092	1.37392318717115	0.492845080581683	0.500725727084509	0.485496168340684	0.476734944635641	0.484530545026452	0.469465340139109	0.475520405363466	0.482163203919346	0.468203822500708	0.000839772520680271	0.000832988196789142	0.00139913770960374
190	0.454198798779319	0.26	0.0202042452373128	0.0194869559547957	0.0209215345198299	0.331683497729157	0.497823418000105	0.482773932586281	0.51287290341393	15.81	10.09	24.69	0.0296150898852738	0.030538279463613	0.0314614690419523	0.0293058676587114	0.030219417869483	0.0311329680802547	0.0291921629810294	0.0301207092247173	0.0310226047996762	0.0202042452373128	19.5942569297815	0.000322053996641091	1.38114640640519	0.492845080581683	0.500725727084509	0.485496168340684	0.476734944635641	0.484530545026452	0.469465340139109	0.475520405363466	0.482163203919346	0.468203822500708	0.000839772520680271	0.000832988196789142	0.00139913770960374
190	0.454198798779319	0.26	0.0202161067099358	0.0194875191191643	0.0209446943007073	0.320309876707243	0.487602544520815	0.472475522274136	0.502729566767493	16.08	10.26	24.65	0.0285099267660609	0.0294227154209431	0.0303355040758253	0.0281979698860362	0.0291007707670726	0.0300035716481091	0.0281494650321064	0.0290430302363442	0.0299849302803254	0.0202161067099358	19.6284320914245	-0.00278503783185304	1.38218795916505	0.492845080581683	0.500725727084509	0.485496168340684	0.476734944635641	0.484530545026452	0.469465340139109	0.475520405363466	0.482163203919346	0.468203822500708	0.000839772520680271	0.000832988196789142	0.00139913770960374
190	0.454198798779319	0.26	0.020216195551791	0.0194955649344127	0.0209368261691693	0.324731435685764	0.490806749408823	0.47573360728181	0.505879891535837	16.02	10.48	24.74	0.028802089201629	0.0297146545059211	0.0306272198102131	0.0284898256334333	0.0293924971798061	0.0302951687261789	0.0285333930259155	0.0293914374451345	0.0302716450891583	0.020216195551791	19.7480859818788	0.00464974729077542	1.39254151118084	0.492845080581683	0.500725727084509	0.485496168340684	0.476734944635641	0.484530545026452	0.469465340139109	0.475520405363466	0.482163203919346	0.468203822500708	0.000839772520680271	0.000832988196789142	0.00139913770960374
190	0.454198798779319	0.26	0.0202223461061789	0.0194945925494296	0.0209500996629282	0.328769580969399	0.494792008070751	0.479735306419562	0.50984870972194	15.96	10.24	24.75	0.029157931610419	0.0300730660004651	0.0309882003905112	0.028845258743505	0.0297505797593663	0.0306559007752276	0.0287527717900381	0.0296682116806968	0.0306072805270107	0.0202223461061789	19.5893422735312	-0.00716473933196566	1.37562790997172	0.492845080581683	0.500725727084509	0.485496168340684	0.476734944635641	0.484530545026452	0.469465340139109	0.475520405363466	0.482163203919346	0.468203822500708	0.000839772520680271	0.000832988196789142	0.00139913770960374
190	0.454198798779319	0.26	0.0202279741507185	0.0195083687802905	0.0209475795211466	0.323059037846125	0.491039600455629	0.475901613205865	0.506177587705393	15.94	10.33	24.53	0.0289620809762589	0.0298833378082999	0.030804594640341	0.0286526382072992	0.0295640519529521	0.030475465698605	0.0286535423896467	0.0295351782286515	0.0304575795446821	0.0202279741507185	19.6117381670919	-0.00376797749462354	1.38183637575184	0.492845080581683	0.500725727084509	0.485496168340684	0.476734944635641	0.484530545026452	0.469465340139109	0.475520405363466	0.482163203919346	0.468203822500708	0.000839772520680271	0.000832988196789142	0.00139913770960374
190	0.454198798779319	0.26	0.0202280892607585	0.0195053457042126	0.0209508328173044	0.327126212147755	0.501262802168935	0.485952217404539	0.516573386933331	16.18	10.46	24.62	0.029141418483244	0.0300595584605148	0.0309776984377855	0.0288171094311452	0.0297250316111631	0.0306329537911809	0.0288112603246096	0.0297507013220343	0.0306321125437009	0.0202280892607585	19.795752002867	-0.00714645308272102	1.38216748226498	0.492845080581683	0.500725727084509	0.485496168340684	0.476734944635641	0.484530545026452	0.469465340139109	0.475520405363466	0.482163203919346	0.468203822500708	0.000839772520680271	0.000832988196789142	0.00139913770960374
190	0.454198798779319	0.26	0.0202450305805371	0.0195237770393985	0.0209662841216757	0.33177705828528	0.49323750849366	0.478329803907998	0.508145213079321	15.88	10.25	24.82	0.0292111648722215	0.0301215647949532	0.031031964717685	0.0289021524746286	0.0298029216666407	0.0307036908586527	0.02882316449905	0.0297172954538504	0.0306123466288282	0.0202450305805371	19.6091405054385	0.00260386662593161	1.38532223020414	0.492845080581683	0.500725727084509	0.485496168340684	0.476734944635641	0.484530545026452	0.469465340139109	0.475520405363466	0.482163203919346	0.468203822500708	0.000839772520680271	0.000832988196789142	0.00139913770960374
190	0.454198798779319	0.26	0.0202474342148	0.0195285800916292	0.0209662883379707	0.325281905781748	0.488200732930319	0.473226422900839	0.5031750429598	15.99	10.34	24.76	0.0287114054324362	0.0296199208185635	0.0305284362046908	0.0284019772549965	0.0293007014011664	0.0301994255473362	0.0283660363792395	0.0292497020380761	0.0301542243203861	0.0202474342148	19.6969683342652	0.00559449633571193	1.39204622728406	0.492845080581683	0.500725727084509	0.485496168340684	0.476734944635641	0.484530545026452	0.469465340139109	0.475520405363466	0.482163203919346	0.468203822500708	0.000839772520680271	0.000832988196789142	0.00139913770960374
190	0.454198798779319	0.26	0.0202558571256149	0.0195267185505818	0.0209849957006481	0.334033154475631	0.492418263528697	0.477610726165704	0.507225800891689	16.07	10.31	24.78	0.028833945985254	0.029727895197674	0.0306218444100939	0.0285188704631177	0.029403051275645	0.0302872320881723	0.0284753811295922	0.0293275275633805	0.0302399842239074	0.0202558571256149	19.7107903430241	0.000581698916314244	1.38450661962107	0.492845080581683	0.500725727084509	0.485496168340684	0.476734944635641	0.484530545026452	0.469465340139109	0.475520405363466	0.482163203919346	0.468203822500708	0.000839772520680271	0.000832988196789142	0.00139913770960374
190	0.454198798779319	0.26	0.0202579209430387	0.0195315241952938	0.0209843176907836	0.329976599609	0.489853228487809	0.474987487677406	0.504718969298211	15.94	10.21	24.66	0.0289044847023286	0.0298091118535492	0.0307137390047699	0.0285955975641094	0.029490557437232	0.0303855173103547	0.0285102923141887	0.0294287021345549	0.0303360822533745	0.0202579209430387	19.5844000282564	0.00111061878257578	1.38432780767415	0.492845080581683	0.500725727084509	0.485496168340684	0.476734944635641	0.484530545026452	0.469465340139109	0.475520405363466	0.482163203919346	0.468203822500708	0.000839772520680271	0.000832988196789142	0.00139913770960374
190	0.454198798779319	0.26	0.0202654886124398	0.0195410402500326	0.0209899369748469	0.326518540020836	0.497215487881838	0.482007536503663	0.512423439260013	15.89	10.28	24.57	0.0294260912340528	0.0303545218722609	0.031282952510469	0.029114510220541	0.0300331100811264	0.0309517099417118	0.0290664397821274	0.0300258881437705	0.0309036860889952	0.0202654886124398	19.5652071437076	0.00214484990402229	1.3853324223713	0.492845080581683	0.500725727084509	0.485496168340684	0.476734944635641	0.484530545026452	0.469465340139109	0.475520405363466	0.482163203919346	0.468203822500708	0.000839772520680271	0.000832988196789142	0.00139913770960374
190	0.454198798779319	0.26	0.0202669464666141	0.0195454000761509	0.0209884928570773	0.330514623890189	0.495727920303529	0.480702184264164	0.510753656342894	16.28	10.46	24.84	0.0286586623703857	0.0295544716887433	0.0304502810071009	0.0283347269658494	0.0292204107469374	0.0301060945280253	0.0283364286846068	0.0291992974219761	0.0301066922450741	0.0202669464666141	19.8800302410404	-0.00880446660022297	1.38217604418902	0.492845080581683	0.500725727084509	0.485496168340684	0.476734944635641	0.484530545026452	0.469465340139109	0.475520405363466	0.482163203919346	0.468203822500708	0.000839772520680271	0.000832988196789142	0.00139913770960374
190	0.454198798779319	0.26	0.0202676267366432	0.0195467223783296	0.0209885310949568	0.320630627757383	0.488533280748889	0.473388541443584	0.503678020054193	16	10.43	24.91	0.0287072494167329	0.0296256573850858	0.0305440653534388	0.028397442110401	0.029305938662489	0.0302144352145771	0.0283593337849864	0.0292709426182871	0.0302272368825668	0.0202676267366432	19.8202243937414	0.00421562543062218	1.39180862033589	0.492845080581683	0.500725727084509	0.485496168340684	0.476734944635641	0.484530545026452	0.469465340139109	0.475520405363466	0.482163203919346	0.468203822500708	0.000839772520680271	0.000832988196789142	0.00139913770960374
190	0.454198798779319	0.26	0.0202687066221285	0.0195314881520443	0.0210059250922126	0.316842675066061	0.486996637588746	0.471767277355753	0.50222599782174	15.99	10.42	24.61	0.0286158003794152	0.0295395616347023	0.0304633228899894	0.0283071881090418	0.0292209868941377	0.0301347856792336	0.0283178983755285	0.0292113546453983	0.0301175811320854	0.0202687066221285	19.5315659403244	0.00101286848037472	1.38461560889558	0.492845080581683	0.500725727084509	0.485496168340684	0.476734944635641	0.484530545026452	0.469465340139109	0.475520405363466	0.482163203919346	0.468203822500708	0.000839772520680271	0.000832988196789142	0.00139913770960374
190	0.454198798779319	0.26	0.0202803217191371	0.0195589333505126	0.0210017100877615	0.334889043014883	0.501471262309314	0.486420454851376	0.516522069767252	16.2	10.43	24.79	0.029142588501774	0.0300443176210812	0.0309460467403883	0.0288174613548976	0.029709130399555	0.0306007994442123	0.028821545326933	0.0297046657096254	0.0305618604871993	0.0202803217191371	19.8025628893945	0.00569327620788322	1.39344355165821	0.492845080581683	0.500725727084509	0.485496168340684	0.476734944635641	0.484530545026452	0.469465340139109	0.475520405363466	0.482163203919346	0.468203822500708	0.000839772520680271	0.000832988196789142	0.00139913770960374
190	0.454198798779319	0.26	0.0202855457997854	0.0195613534279942	0.0210097381715767	0.327933919634831	0.495228198087613	0.480129644261909	0.510326751913316	15.9	10.4	24.65	0.0292917681489573	0.0302129013123281	0.0311340344756989	0.0289810094434851	0.0298923702316288	0.0308037310197725	0.0289497269528515	0.0298575335877156	0.0307839133270487	0.0202855457997854	19.6328767862975	0.00686391839735818	1.3922913062928	0.492845080581683	0.500725727084509	0.485496168340684	0.476734944635641	0.484530545026452	0.469465340139109	0.475520405363466	0.482163203919346	0.468203822500708	0.000839772520680271	0.000832988196789142	0.00139913770960374
190	0.454198798779319	0.26	0.0202885307752126	0.0195684222597859	0.0210086392906394	0.328172682801301	0.495498317446199	0.480399707436562	0.510596927455835	16.04	10.32	25.09	0.0290617187213325	0.02997510719845	0.0308884956755675	0.0287459492449014	0.0296494133192688	0.0305528773936363	0.028649546813354	0.0295839104026978	0.030455909615963	0.0202885307752126	19.7901497211763	0.00371567257098177	1.3911378825551	0.492845080581683	0.500725727084509	0.485496168340684	0.476734944635641	0.484530545026452	0.469465340139109	0.475520405363466	0.482163203919346	0.468203822500708	0.000839772520680271	0.000832988196789142	0.00139913770960374
190	0.454198798779319	0.26	0.0202960193438314	0.0195746072408954	0.0210174314467674	0.326203788807353	0.493985175971052	0.478865208180259	0.509105143761844	16	10.32	24.82	0.0290343814467048	0.0299511298443761	0.0308678782420473	0.0287208927658494	0.0296277428901102	0.030534593014371	0.0286450326766133	0.0295998349392937	0.0304630281965474	0.0202960193438314	19.6511934764545	-0.00298827708232554	1.382820480795	0.492845080581683	0.500725727084509	0.485496168340684	0.476734944635641	0.484530545026452	0.469465340139109	0.475520405363466	0.482163203919346	0.468203822500708	0.000839772520680271	0.000832988196789142	0.00139913770960374
190	0.454198798779319	0.26	0.0203074696237521	0.0195842971324193	0.0210306421150849	0.330381306903276	0.494844447885701	0.47984097074872	0.509847925022683	15.99	10.3	24.71	0.029114407152813	0.0300247448869844	0.0309350826211558	0.0288006868753671	0.0297012153283454	0.0306017437813237	0.0287388627886835	0.0296430728931654	0.0305445938338657	0.0203074696237521	19.6234740007765	-0.01027983474649	1.3740373664595	0.492845080581683	0.500725727084509	0.485496168340684	0.476734944635641	0.484530545026452	0.469465340139109	0.475520405363466	0.482163203919346	0.468203822500708	0.000839772520680271	0.000832988196789142	0.00139913770960374
190	0.454198798779319	0.26	0.0203092534363879	0.0195847328250429	0.0210337740477328	0.336312561980539	0.498551720626536	0.48363622663798	0.513467214615092	16.16	10.45	24.84	0.0290447493432895	0.029940498586973	0.0308362478306566	0.0287227821826124	0.0296086018573657	0.030494421532119	0.0287217165991113	0.0296355312062342	0.0304949442133703	0.0203092534363879	19.7155420933208	-0.000682280057276575	1.38709818765909	0.492845080581683	0.500725727084509	0.485496168340684	0.476734944635641	0.484530545026452	0.469465340139109	0.475520405363466	0.482163203919346	0.468203822500708	0.000839772520680271	0.000832988196789142	0.00139913770960374
190	0.454198798779319	0.26	0.0203118895887076	0.0195887597252138	0.0210350194522014	0.332895374695417	0.503433777500512	0.488256194585641	0.518611360415383	16.04	10.44	24.9	0.0295345355310909	0.0304526249825842	0.0313707144340775	0.0292135543266419	0.030121665985946	0.0310297776452502	0.0291999025194476	0.0301422642997636	0.0310145961159903	0.0203118895887076	19.8372250182158	-0.00344929699783803	1.38738308995394	0.492845080581683	0.500725727084509	0.485496168340684	0.476734944635641	0.484530545026452	0.469465340139109	0.475520405363466	0.482163203919346	0.468203822500708	0.000839772520680271	0.000832988196789142	0.00139913770960374
190	0.454198798779319	0.26	0.0203136829129636	0.0195821862507349	0.0210451795751923	0.324401768505526	0.493060268883625	0.477906529234029	0.508214008533222	15.77	10.22	24.36	0.0293847708352782	0.0303165203295037	0.0312482698237291	0.0290800515600961	0.030002138837382	0.0309242261146678	0.0290335107778447	0.0299364328337825	0.0309115525499153	0.0203136829129636	19.4775679619296	-0.00190526869450205	1.37867506815273	0.492845080581683	0.500725727084509	0.485496168340684	0.476734944635641	0.484530545026452	0.469465340139109	0.475520405363466	0.482163203919346	0.468203822500708	0.000839772520680271	0.000832988196789142	0.00139913770960374
190	0.454198798779319	0.26	0.0203223638203673	0.0196001129981357	0.0210446146425989	0.338062327320409	0.501454684666473	0.48651095434219	0.516398414990756	16.12	10.32	25.37	0.0292784053564317	0.0301777244571972	0.0310770435579626	0.028955681900237	0.0298450881876204	0.0307344944750038	0.0288396758029194	0.0297460701407369	0.0306240341613174	0.0203223638203673	19.8467573442637	-0.00630372391347332	1.38214050471761	0.492845080581683	0.500725727084509	0.485496168340684	0.476734944635641	0.484530545026452	0.469465340139109	0.475520405363466	0.482163203919346	0.468203822500708	0.000839772520680271	0.000832988196789142	0.00139913770960374
190	0.454198798779319	0.26	0.0203229989692231	0.0195945656776078	0.0210514322608384	0.328305124915284	0.495665025501478	0.480565870967936	0.510764180035021	15.82	10.2	24.6	0.0294591175438842	0.0303847092163037	0.0313103008887231	0.0291508950908277	0.030066802558166	0.0309827100255044	0.0290927254003241	0.0300164220350175	0.030903668660272	0.0203229989692231	19.4800794702803	0.00166781334746937	1.38191237813238	0.492845080581683	0.500725727084509	0.485496168340684	0.476734944635641	0.484530545026452	0.469465340139109	0.475520405363466	0.482163203919346	0.468203822500708	0.000839772520680271	0.000832988196789142	0.00139913770960374
190	0.454198798779319	0.26	0.0203230394540018	0.0195851054412267	0.0210609734667768	0.317428567091313	0.487344476928919	0.472124840913948	0.50256411294389	15.93	10.37	24.7	0.0287457928146995	0.0296724555650741	0.0305991183154488	0.02843907337668	0.0293558485765577	0.0302726237764354	0.0284054228450627	0.0293530597554377	0.0302605611823802	0.0203230394540018	19.5989371302864	0.00312018961063773	1.38836930862947	0.492845080581683	0.500725727084509	0.485496168340684	0.476734944635641	0.484530545026452	0.469465340139109	0.475520405363466	0.482163203919346	0.468203822500708	0.000839772520680271	0.000832988196789142	0.00139913770960374
190	0.454198798779319	0.26	0.0203254882675707	0.019603740469085	0.0210472360660565	0.331698431206319	0.49823290918907	0.483171551954412	0.513294266423727	15.97	10.27	24.59	0.0293398330856407	0.0302544103315911	0.0311689875775416	0.0290243919298076	0.0299291362873869	0.0308338806449661	0.0289726242954238	0.0298755040693674	0.0308126258814304	0.0203254882675707	19.6186699971005	-0.00291463082696905	1.38113654493918	0.492845080581683	0.500725727084509	0.485496168340684	0.476734944635641	0.484530545026452	0.469465340139109	0.475520405363466	0.482163203919346	0.468203822500708	0.000839772520680271	0.000832988196789142	0.00139913770960374
190	0.454198798779319	0.26	0.0203267967537467	0.0196044845838619	0.0210491089236316	0.325064253202246	0.487126983334898	0.472178196006093	0.502075770663703	16.04	10.37	25.01	0.0285642887421455	0.0294686114771145	0.0303729342120834	0.0282539219438481	0.0291484187120508	0.0300429154802536	0.0282127547149444	0.0290953246683386	0.0299654036598724	0.0203267967537467	19.7569643820474	-0.0134699724620956	1.3744723338158	0.492845080581683	0.500725727084509	0.485496168340684	0.476734944635641	0.484530545026452	0.469465340139109	0.475520405363466	0.482163203919346	0.468203822500708	0.000839772520680271	0.000832988196789142	0.00139913770960374
190	0.454198798779319	0.26	0.0203349506674608	0.0196124563803337	0.021057444954588	0.335714003834657	0.493253456723488	0.478476665916362	0.508030247530614	15.94	10.25	24.52	0.0291093743958484	0.0300083589579272	0.030907343520006	0.0287980716086886	0.0296874422094372	0.0305768128101858	0.0287819561375996	0.0296602182558498	0.0305245550933494	0.0203349506674608	19.6177423671988	0.00562786777220419	1.38789555779651	0.492845080581683	0.500725727084509	0.485496168340684	0.476734944635641	0.484530545026452	0.469465340139109	0.475520405363466	0.482163203919346	0.468203822500708	0.000839772520680271	0.000832988196789142	0.00139913770960374
190	0.454198798779319	0.26	0.0203440417267261	0.0196106735078526	0.0210774099455996	0.329313010093624	0.499900672704885	0.484707223239774	0.515094122169995	15.8	10.32	24.72	0.0297440168160944	0.0306763615279478	0.0316087062398011	0.0294337653234286	0.0303563850092264	0.0312790046950243	0.0293715375656907	0.0303106640834696	0.0312554275773486	0.0203440417267261	19.5580751488897	0.00109892003894721	1.38445563518165	0.492845080581683	0.500725727084509	0.485496168340684	0.476734944635641	0.484530545026452	0.469465340139109	0.475520405363466	0.482163203919346	0.468203822500708	0.000839772520680271	0.000832988196789142	0.00139913770960374
190	0.454198798779319	0.26	0.0203597394579914	0.0196365846845391	0.0210828942314438	0.331549076687784	0.494312731433679	0.479364844077855	0.509260618789503	15.93	10.33	24.68	0.0291937517065138	0.0301040915393031	0.0310144313720923	0.028882469922318	0.0297831031504123	0.0306837363785067	0.0288388238009211	0.0297827912165034	0.030630234641432	0.0203597394579914	19.6170438228361	-0.00102946933341365	1.38275827976471	0.492845080581683	0.500725727084509	0.485496168340684	0.476734944635641	0.484530545026452	0.469465340139109	0.475520405363466	0.482163203919346	0.468203822500708	0.000839772520680271	0.000832988196789142	0.00139913770960374
190	0.454198798779319	0.26	0.0203695249538952	0.0196441288284196	0.0210949210793708	0.330276378226196	0.492069700569493	0.477146813801365	0.50699258733762	15.93	10.21	24.82	0.0290430627045741	0.0299513918049763	0.0308597209053786	0.0287329129153544	0.0296315420029895	0.0305301710906246	0.0286428114775221	0.0295367210254136	0.030459536709028	0.0203695249538952	19.6034367804533	-0.00542550853683384	1.37800943602468	0.492845080581683	0.500725727084509	0.485496168340684	0.476734944635641	0.484530545026452	0.469465340139109	0.475520405363466	0.482163203919346	0.468203822500708	0.000839772520680271	0.000832988196789142	0.00139913770960374
190	0.454198798779319	0.26	0.0203707649976278	0.0196378567168515	0.021103673278404	0.327977445508183	0.497454125061983	0.482289204507683	0.512619045616283	15.97	10.44	24.61	0.0292875772449126	0.0302084848206905	0.0311293923964684	0.0289727380573712	0.0298837459480186	0.0307947538386661	0.0289698203918177	0.0298797660869061	0.0307791715333122	0.0203707649976278	19.5197980567475	-0.00342382862679504	1.38060672273747	0.492845080581683	0.500725727084509	0.485496168340684	0.476734944635641	0.484530545026452	0.469465340139109	0.475520405363466	0.482163203919346	0.468203822500708	0.000839772520680271	0.000832988196789142	0.00139913770960374
190	0.454198798779319	0.26	0.0203712300786206	0.0196388691244256	0.0211035910328156	0.327416231868378	0.496814146768108	0.48164943327055	0.511978860265667	15.76	10.2	24.56	0.0296251862106858	0.0305579340354808	0.0314906818602758	0.0293182898385423	0.0302413750431088	0.0311644602476753	0.0292497350241894	0.0301937585080672	0.0311304361774638	0.0203712300786206	19.4780800195796	-0.00349364343233065	1.37608805737325	0.492845080581683	0.500725727084509	0.485496168340684	0.476734944635641	0.484530545026452	0.469465340139109	0.475520405363466	0.482163203919346	0.468203822500708	0.000839772520680271	0.000832988196789142	0.00139913770960374
190	0.454198798779319	0.26	0.02037556270126	0.0196507650607968	0.0211003603417232	0.337628943897807	0.50083584441194	0.485896091682026	0.515775597141853	16.27	10.53	24.84	0.0289801260735429	0.0298711723795992	0.0307622186856555	0.0286529088107257	0.0295338942311747	0.0304148796516236	0.0286351070658342	0.029517981610507	0.0304058918632412	0.02037556270126	19.7783761558012	-0.00120586999432665	1.38824734025321	0.492845080581683	0.500725727084509	0.485496168340684	0.476734944635641	0.484530545026452	0.469465340139109	0.475520405363466	0.482163203919346	0.468203822500708	0.000839772520680271	0.000832988196789142	0.00139913770960374
190	0.454198798779319	0.26	0.0203772002059793	0.0196500961301547	0.021104304281804	0.325693845719072	0.490934491377431	0.475890450712573	0.505978532042288	16.11	10.41	24.75	0.0286580403239862	0.0295639898410728	0.0304699393581594	0.0283427197579077	0.0292387012342163	0.0301346827105249	0.0283440778581399	0.0292323765354567	0.0301122637198653	0.0203772002059793	19.7130768432484	-0.00589197580229825	1.38072714868758	0.492845080581683	0.500725727084509	0.485496168340684	0.476734944635641	0.484530545026452	0.469465340139109	0.475520405363466	0.482163203919346	0.468203822500708	0.000839772520680271	0.000832988196789142	0.00139913770960374
190	0.454198798779319	0.26	0.0203842156634835	0.019659404004871	0.021109027322096	0.32590073835901	0.496215784025123	0.481017064665806	0.51141450338444	16.26	10.37	24.78	0.0287081913883172	0.0296152854942773	0.0305223796002375	0.028384612612635	0.0292814825844355	0.030178352556236	0.0283581266591394	0.0292355126542215	0.030145643890167	0.0203842156634835	19.8073921544891	0.00106114037169613	1.39001622680416	0.492845080581683	0.500725727084509	0.485496168340684	0.476734944635641	0.484530545026452	0.469465340139109	0.475520405363466	0.482163203919346	0.468203822500708	0.000839772520680271	0.000832988196789142	0.00139913770960374
190	0.454198798779319	0.26	0.0203873276945518	0.0196612679619741	0.0211133874271295	0.336835739018331	0.504020727439577	0.488959268612852	0.519082186266303	16.05	10.36	24.67	0.0295589661459884	0.0304694737897669	0.0313799814335454	0.0292371728828727	0.030137768298181	0.0310383637134893	0.0292409558828002	0.0301146985193938	0.0309969585368282	0.0203873276945518	19.6547350912148	-0.0186726600972552	1.36620195099781	0.492845080581683	0.500725727084509	0.485496168340684	0.476734944635641	0.484530545026452	0.469465340139109	0.475520405363466	0.482163203919346	0.468203822500708	0.000839772520680271	0.000832988196789142	0.00139913770960374
190	0.454198798779319	0.26	0.0203920241081034	0.0196648468900157	0.0211192013261911	0.332505271154119	0.493106821747545	0.47822751039554	0.50798613309955	16.14	10.4	24.66	0.0287417955238744	0.0296360521593023	0.0305303087947303	0.0284238429913346	0.029308207024133	0.0301925710569315	0.0284268779620146	0.0293247534896984	0.030194954316718	0.0203920241081034	19.6673101363613	-0.00248824836123623	1.3836649078659	0.492845080581683	0.500725727084509	0.485496168340684	0.476734944635641	0.484530545026452	0.469465340139109	0.475520405363466	0.482163203919346	0.468203822500708	0.000839772520680271	0.000832988196789142	0.00139913770960374
190	0.454198798779319	0.26	0.0203974088073917	0.0196674992992719	0.0211273183155115	0.331869874577188	0.497817009344138	0.482774042066835	0.512859976621442	15.98	10.35	24.87	0.0292967746360278	0.0302096456352504	0.031122516634473	0.0289812227650804	0.0298842613457068	0.0307872999263333	0.0289279120269496	0.0298500944636158	0.0307251842721898	0.0203974088073917	19.7724976784578	-4.83208765060848e-05	1.38782733282995	0.492845080581683	0.500725727084509	0.485496168340684	0.476734944635641	0.484530545026452	0.469465340139109	0.475520405363466	0.482163203919346	0.468203822500708	0.000839772520680271	0.000832988196789142	0.00139913770960374
190	0.454198798779319	0.26	0.0204225998610734	0.0196933941913321	0.0211518055308146	0.321361970242408	0.486519352345049	0.471462328308364	0.501576376381734	16.14	10.36	24.98	0.0283464591330482	0.0292517558893185	0.0301570526455888	0.0280332179405172	0.0289285107582287	0.0298238035759401	0.027992042821826	0.0288711990615456	0.0297569982426963	0.0204225998610734	19.747306769434	-0.00151469722471642	1.38614041599945	0.492845080581683	0.500725727084509	0.485496168340684	0.476734944635641	0.484530545026452	0.469465340139109	0.475520405363466	0.482163203919346	0.468203822500708	0.000839772520680271	0.000832988196789142	0.00139913770960374
190	0.454198798779319	0.26	0.0204312474779458	0.0197055888674465	0.021156906088445	0.336901013970807	0.505954159500095	0.490837133453069	0.521071185547121	16.06	10.41	24.57	0.029642918348329	0.0305558744762182	0.0314688306041075	0.0293193190765555	0.0302223088463866	0.0311252986162177	0.0293428083124529	0.0302247394268389	0.0311187133186257	0.0204312474779458	19.7536526954358	0.00210362795171442	1.3902135127215	0.492845080581683	0.500725727084509	0.485496168340684	0.476734944635641	0.484530545026452	0.469465340139109	0.475520405363466	0.482163203919346	0.468203822500708	0.000839772520680271	0.000832988196789142	0.00139913770960374
190	0.454198798779319	0.26	0.0204349704419217	0.019709268835597	0.0211606720482465	0.325141151902026	0.486650439783048	0.471718893279182	0.501581986286913	15.76	10.3	24.68	0.0290286475459926	0.0299475053805055	0.0308663632150183	0.0287283697853293	0.0296377227825093	0.0305470757796894	0.0287156882842696	0.0296183722844453	0.0305095672246201	0.0204349704419217	19.5908363454046	-0.00156539410428466	1.38236943195863	0.492845080581683	0.500725727084509	0.485496168340684	0.476734944635641	0.484530545026452	0.469465340139109	0.475520405363466	0.482163203919346	0.468203822500708	0.000839772520680271	0.000832988196789142	0.00139913770960374
190	0.454198798779319	0.26	0.0204352939951461	0.0197024685386306	0.0211681194516616	0.327499056504219	0.501179536586209	0.485884450683006	0.516474622489412	15.95	10.32	24.36	0.0295510632770245	0.0304812968968033	0.0314115305165821	0.0292347639745305	0.030155040854603	0.0310753177346755	0.0292469678887895	0.0301694813409569	0.0310898420206572	0.0204352939951461	19.5510579620429	0.00350377755677243	1.38711492861666	0.492845080581683	0.500725727084509	0.485496168340684	0.476734944635641	0.484530545026452	0.469465340139109	0.475520405363466	0.482163203919346	0.468203822500708	0.000839772520680271	0.000832988196789142	0.00139913770960374
190	0.454198798779319	0.26	0.0204443023240639	0.0197090699161976	0.0211795347319301	0.321672943313848	0.484045049408526	0.469075275047501	0.499014823769551	15.94	10.32	24.67	0.0285450907344139	0.0294560608710639	0.0303670310077139	0.0282400558915182	0.0291412913373557	0.0300425267831931	0.0282136344848337	0.0291488586242751	0.0300224991580972	0.0204443023240639	19.444061127692	0.00379021472379392	1.3851562622623	0.492845080581683	0.500725727084509	0.485496168340684	0.476734944635641	0.484530545026452	0.469465340139109	0.475520405363466	0.482163203919346	0.468203822500708	0.000839772520680271	0.000832988196789142	0.00139913770960374
190	0.454198798779319	0.26	0.0204500360951744	0.0197236781952749	0.021176393995074	0.325476188973023	0.487914100334653	0.472955203453226	0.50287299721608	16.03	10.25	24.75	0.0286195473396785	0.0295247427034709	0.0304299380672633	0.028308829630654	0.0292041974375561	0.0300995652444581	0.0282534609861115	0.0291335571553664	0.030024364421634	0.0204500360951744	19.6551296291884	-0.0124068531977414	1.37217136990008	0.492845080581683	0.500725727084509	0.485496168340684	0.476734944635641	0.484530545026452	0.469465340139109	0.475520405363466	0.482163203919346	0.468203822500708	0.000839772520680271	0.000832988196789142	0.00139913770960374
190	0.454198798779319	0.26	0.0204560119138938	0.0197273109745475	0.0211847128532401	0.330097529179628	0.497319033636753	0.482230852057375	0.51240721521613	15.92	10.31	24.42	0.0293811067659658	0.0303003915276037	0.0312196762892415	0.0290682173667996	0.0299777123523401	0.0308872073378806	0.0290343588188526	0.0299600424165689	0.0309104977359409	0.0204560119138938	19.5644124846453	0.00120393302417689	1.38321090266678	0.492845080581683	0.500725727084509	0.485496168340684	0.476734944635641	0.484530545026452	0.469465340139109	0.475520405363466	0.482163203919346	0.468203822500708	0.000839772520680271	0.000832988196789142	0.00139913770960374
190	0.454198798779319	0.26	0.0204573735645601	0.0197294753946498	0.0211852717344705	0.335513489129214	0.500134252529942	0.485144589888628	0.515123915171257	16	10.22	24.88	0.0294164123207407	0.0303253003223712	0.0312341883240016	0.0290988382255018	0.0299979140419601	0.0308969898584185	0.0289989187513774	0.0299013621137645	0.0307850649413146	0.0204573735645601	19.6424096880404	-0.00247084745766714	1.3825322828642	0.492845080581683	0.500725727084509	0.485496168340684	0.476734944635641	0.484530545026452	0.469465340139109	0.475520405363466	0.482163203919346	0.468203822500708	0.000839772520680271	0.000832988196789142	0.00139913770960374
190	0.454198798779319	0.26	0.0204626725592552	0.0197356304865215	0.0211897146319889	0.331797042776336	0.502557434800969	0.487368727556374	0.517746142045563	15.93	10.2	24.8	0.0296810022563337	0.0306060022173651	0.0315310021783966	0.0293645192276056	0.0302796560854065	0.0311947929432074	0.0292956550739036	0.0302010331697402	0.0311265216264462	0.0204626725592552	19.6435870924131	0.00836463456600459	1.39103935008775	0.492845080581683	0.500725727084509	0.485496168340684	0.476734944635641	0.484530545026452	0.469465340139109	0.475520405363466	0.482163203919346	0.468203822500708	0.000839772520680271	0.000832988196789142	0.00139913770960374
190	0.454198798779319	0.26	0.0204639794167112	0.0197376260139795	0.0211903328194429	0.332945124685668	0.501907804337952	0.486777921395273	0.517037687280632	16.02	10.39	24.59	0.0294713876873288	0.0303874083741125	0.0313034290608961	0.0291518873979384	0.0300579774741373	0.0309640675503362	0.0291351277345236	0.0300812937682976	0.0309793739508311	0.0204639794167112	19.6001918013545	-0.000259620973800532	1.385019536984	0.492845080581683	0.500725727084509	0.485496168340684	0.476734944635641	0.484530545026452	0.469465340139109	0.475520405363466	0.482163203919346	0.468203822500708	0.000839772520680271	0.000832988196789142	0.00139913770960374
190	0.454198798779319	0.26	0.020469444335221	0.0197395753426092	0.0211993133278327	0.324907809361643	0.493178418366507	0.478038529110545	0.508318307622468	16	10.39	25.05	0.0289738189102206	0.0298914445468805	0.0308090701835404	0.0286606680163273	0.0295683758962266	0.0304760837761258	0.0286172652557063	0.0295076459677943	0.030437851858513	0.020469444335221	19.7335621365362	-0.00238669192013717	1.38451717557482	0.492845080581683	0.500725727084509	0.485496168340684	0.476734944635641	0.484530545026452	0.469465340139109	0.475520405363466	0.482163203919346	0.468203822500708	0.000839772520680271	0.000832988196789142	0.00139913770960374
190	0.454198798779319	0.26	0.0204768610412468	0.0197484143596191	0.0212053077228746	0.336426015679878	0.501754456307114	0.486746958257186	0.516761954357042	16.12	10.37	24.84	0.0292960708016847	0.0301993342283347	0.0311025976549847	0.0289732567159208	0.0298665670618572	0.0307598774077937	0.0289368549385655	0.0298380814343163	0.0307236169382141	0.0204768610412468	19.7145139854178	-4.42556315886848e-05	1.38799321868074	0.492845080581683	0.500725727084509	0.485496168340684	0.476734944635641	0.484530545026452	0.469465340139109	0.475520405363466	0.482163203919346	0.468203822500708	0.000839772520680271	0.000832988196789142	0.00139913770960374
190	0.454198798779319	0.26	0.020523882613894	0.0197913709464783	0.0212563942813096	0.333092455862787	0.497520975405337	0.482528305473933	0.512513645336741	15.82	10.29	24.53	0.029569937866165	0.0304887074249458	0.0314074769837266	0.0292602656035383	0.0301694133142994	0.0310785610250605	0.0292219122491873	0.0301463927919982	0.0310684198146901	0.020523882613894	19.5799371801914	0.0109457033538063	1.39371816568831	0.492845080581683	0.500725727084509	0.485496168340684	0.476734944635641	0.484530545026452	0.469465340139109	0.475520405363466	0.482163203919346	0.468203822500708	0.000839772520680271	0.000832988196789142	0.00139913770960374
190	0.454198798779319	0.26	0.0205393275754476	0.0198107301850093	0.0212679249658858	0.329821194295937	0.496310912268944	0.481243902961927	0.511377921575961	16.3	10.47	24.96	0.0286505299339466	0.0295475341318365	0.0304445383297263	0.0283254848161361	0.0292123123493761	0.030099139882616	0.0283335779978666	0.0291661593697	0.0300633960987127	0.0205393275754476	19.8470462257699	-0.000976393132945307	1.38973272545062	0.492845080581683	0.500725727084509	0.485496168340684	0.476734944635641	0.484530545026452	0.469465340139109	0.475520405363466	0.482163203919346	0.468203822500708	0.000839772520680271	0.000832988196789142	0.00139913770960374
190	0.454198798779319	0.26	0.020552666935429	0.0198188015387409	0.021286532332117	0.33383738360318	0.501208527419498	0.486130023129175	0.51628703170982	15.88	10.15	24.15	0.0296866613735598	0.0306074653346178	0.0315282692956759	0.029372592785646	0.030283655146052	0.0311947175064579	0.0293636447848743	0.0302834432030973	0.0311704172523237	0.020552666935429	19.3819863089644	0.00111822058586707	1.37972609798573	0.492845080581683	0.500725727084509	0.485496168340684	0.476734944635641	0.484530545026452	0.469465340139109	0.475520405363466	0.482163203919346	0.468203822500708	0.000839772520680271	0.000832988196789142	0.00139913770960374
190	0.454198798779319	0.26	0.0205561387777342	0.0198264815551393	0.0212857960003292	0.334679935819106	0.502290185790056	0.487207720576627	0.517372651003484	16.02	10.29	25.03	0.0295076814063192	0.0304211492344008	0.0313346170624824	0.0291880984525882	0.0300916729670402	0.0309952474814921	0.0291191808088496	0.030017357691194	0.0309024949193048	0.0205561387777342	19.7164486339605	-0.00465700263805586	1.38201852841603	0.492845080581683	0.500725727084509	0.485496168340684	0.476734944635641	0.484530545026452	0.469465340139109	0.475520405363466	0.482163203919346	0.468203822500708	0.000839772520680271	0.000832988196789142	0.00139913770960374
190	0.454198798779319	0.26	0.0205608948021339	0.0198253066981021	0.0212964829061656	0.319351244343307	0.487078112780142	0.471934028998159	0.502222196562125	16.18	10.41	24.66	0.0283001488499165	0.0292082838833989	0.0301164189168813	0.0279851832052053	0.0288832111774909	0.0297812391497765	0.0279799890219583	0.0289054276512391	0.0297840662330914	0.0205608948021339	19.6894799494652	0.010901903075925	1.398913298998	0.492845080581683	0.500725727084509	0.485496168340684	0.476734944635641	0.484530545026452	0.469465340139109	0.475520405363466	0.482163203919346	0.468203822500708	0.000839772520680271	0.000832988196789142	0.00139913770960374
190	0.454198798779319	0.26	0.0205682726538664	0.0198345960869325	0.0213019492208004	0.323710150082979	0.490850728943591	0.475741062249874	0.505960395637307	15.67	10.3	24.33	0.0294382193033852	0.0303731852271319	0.0313081511508785	0.0291387183389475	0.0300641720298722	0.0309896257207969	0.0291144878935645	0.0300683991847992	0.0309992543685667	0.0205682726538664	19.4349085827606	0.000640050623809471	1.38030281271576	0.492845080581683	0.500725727084509	0.485496168340684	0.476734944635641	0.484530545026452	0.469465340139109	0.475520405363466	0.482163203919346	0.468203822500708	0.000839772520680271	0.000832988196789142	0.00139913770960374
190	0.454198798779319	0.26	0.0205847315230566	0.0198528614719969	0.0213166015741163	0.324677191780872	0.493686321321981	0.478522869332407	0.508849773311555	15.92	10.32	24.67	0.0291573936292628	0.0300813342949519	0.0310052749606409	0.0288469537608182	0.0297610571954312	0.0306751606300442	0.0288406176004952	0.0297414530991507	0.0306597867273567	0.0205847315230566	19.6192498392931	0.00900395905735514	1.39317069387095	0.492845080581683	0.500725727084509	0.485496168340684	0.476734944635641	0.484530545026452	0.469465340139109	0.475520405363466	0.482163203919346	0.468203822500708	0.000839772520680271	0.000832988196789142	0.00139913770960374
190	0.454198798779319	0.26	0.0205965682221077	0.0198638946657457	0.0213292417784698	0.327225158165257	0.490492944565501	0.475514681260739	0.505471207870262	15.96	10.31	24.79	0.0289047198545141	0.0298151912275187	0.0307256626005233	0.0285948629518361	0.0294955741250866	0.030396285298337	0.0285626791576041	0.0294567294127276	0.030332825098293	0.0205965682221077	19.6223699389857	0.00216701510760241	1.38691486781533	0.492845080581683	0.500725727084509	0.485496168340684	0.476734944635641	0.484530545026452	0.469465340139109	0.475520405363466	0.482163203919346	0.468203822500708	0.000839772520680271	0.000832988196789142	0.00139913770960374
190	0.454198798779319	0.26	0.0205976606377331	0.0198663777727745	0.0213289435026918	0.325470949702427	0.491878997229483	0.476798361127671	0.506959633331295	15.78	10.24	24.68	0.0292975840996566	0.0302242362035443	0.031150888307432	0.0289931838303886	0.0299102080704571	0.0308272323105257	0.0289241049537767	0.029861874037484	0.0307445393696712	0.0205976606377331	19.5139899924825	0.00294915655755475	1.38530075937177	0.492845080581683	0.500725727084509	0.485496168340684	0.476734944635641	0.484530545026452	0.469465340139109	0.475520405363466	0.482163203919346	0.468203822500708	0.000839772520680271	0.000832988196789142	0.00139913770960374
190	0.454198798779319	0.26	0.0206120632152432	0.0198784306624279	0.0213456957680586	0.325775705167484	0.493640282371926	0.478516145046972	0.508764419696879	16.02	10.4	25.09	0.028972296499806	0.0298880043508741	0.0308037122019421	0.0286582403939923	0.029564022085366	0.0304698037767397	0.0285964531959133	0.0294874689576489	0.030430822591182	0.0206120632152432	19.7820108442607	0.00836610025208805	1.39710191549829	0.492845080581683	0.500725727084509	0.485496168340684	0.476734944635641	0.484530545026452	0.469465340139109	0.475520405363466	0.482163203919346	0.468203822500708	0.000839772520680271	0.000832988196789142	0.00139913770960374
190	0.454198798779319	0.26	0.0206262828177929	0.0198867446357648	0.0213658209998209	0.326406702500577	0.497033586457451	0.48182733215823	0.512239840756672	15.96	10.29	24.68	0.0292801542670111	0.0302042227911238	0.0311282913152364	0.0289660210950538	0.0298801757172813	0.0307943303395088	0.0289255416224858	0.0298290414125981	0.0307546019735373	0.0206262828177929	19.5412010206287	-0.00124464303954416	1.38232719233248	0.492845080581683	0.500725727084509	0.485496168340684	0.476734944635641	0.484530545026452	0.469465340139109	0.475520405363466	0.482163203919346	0.468203822500708	0.000839772520680271	0.000832988196789142	0.00139913770960374
190	0.454198798779319	0.26	0.0206333410956557	0.0199006116011577	0.0213660705901538	0.324974895866424	0.492830215959052	0.477703329381616	0.507957102536489	16.28	10.43	25.32	0.0284833632455126	0.0293853134281009	0.0302872636106892	0.0281615131086135	0.0290532716299419	0.0299450301512703	0.0280745528603014	0.028981332358851	0.0298518300722819	0.0206333410956557	19.8845877969245	-0.00270738459655835	1.38833104613228	0.492845080581683	0.500725727084509	0.485496168340684	0.476734944635641	0.484530545026452	0.469465340139109	0.475520405363466	0.482163203919346	0.468203822500708	0.000839772520680271	0.000832988196789142	0.00139913770960374
190	0.454198798779319	0.26	0.020649863404371	0.0199157538110061	0.0213839729977358	0.326943203940137	0.493627057111287	0.478543428723261	0.508710685499313	16.01	10.35	24.5	0.0289927843455893	0.0299066332436294	0.0308204821416694	0.028679076263328	0.0295830371222662	0.0304869979812044	0.0286771417615628	0.0295610546143645	0.0305104241458311	0.020649863404371	19.5350487610597	0.0135684973024306	1.3968777945531	0.492845080581683	0.500725727084509	0.485496168340684	0.476734944635641	0.484530545026452	0.469465340139109	0.475520405363466	0.482163203919346	0.468203822500708	0.000839772520680271	0.000832988196789142	0.00139913770960374
190	0.454198798779319	0.26	0.0207359170131273	0.0200000778842231	0.0214717561420314	0.327701852594013	0.491569338333959	0.476574442169054	0.506564234498864	15.88	10.19	24.95	0.0291057546905268	0.0300215355859506	0.0309373164813743	0.028797911958342	0.0297040069172241	0.0306101018761062	0.0286933295389386	0.0296226765354029	0.0304982973964559	0.0207359170131273	19.5998169137926	0.00413137557811247	1.38785556608425	0.492845080581683	0.500725727084509	0.485496168340684	0.476734944635641	0.484530545026452	0.469465340139109	0.475520405363466	0.482163203919346	0.468203822500708	0.000839772520680271	0.000832988196789142	0.00139913770960374
190	0.454198798779319	0.26	0.0207660172389311	0.0200269227459256	0.0215051117319367	0.326408812964242	0.491212348835565	0.476184261709225	0.506240435961905	15.96	10.38	24.33	0.0289417773472779	0.0298551623256156	0.0307685473039533	0.0286314125373657	0.0295350025901266	0.0304385926428874	0.0286562990075398	0.0295751041044471	0.0304748547416974	0.0207660172389311	19.4270751839987	0.00121557798689368	1.3828779307691	0.492845080581683	0.500725727084509	0.485496168340684	0.476734944635641	0.484530545026452	0.469465340139109	0.475520405363466	0.482163203919346	0.468203822500708	0.000839772520680271	0.000832988196789142	0.00139913770960374
190	0.454198798779319	0.26	0.0208199118053293	0.020073596590451	0.0215662270202076	0.323038337151479	0.484762577274668	0.469817393560551	0.499707760988785	15.84	10.29	24.56	0.0287613197505913	0.0296762352335526	0.0305911507165138	0.0284592077220976	0.0293645128333912	0.0302698179446847	0.0284489289206373	0.0293232824509743	0.0302318957369454	0.0208199118053293	19.4646506397835	-0.00208236697394733	1.37876016547257	0.492845080581683	0.500725727084509	0.485496168340684	0.476734944635641	0.484530545026452	0.469465340139109	0.475520405363466	0.482163203919346	0.468203822500708	0.000839772520680271	0.000832988196789142	0.00139913770960374
190	0.454198798779319	0.26	0.0209457627695969	0.0201985710862317	0.0216929544529621	0.326789913007369	0.499556618849134	0.484286484034984	0.514826753663284	16.24	10.56	25.05	0.0289339863041097	0.0298463096625757	0.0307586330210418	0.0286087773831619	0.0295108465135433	0.0304129156439246	0.0285632069171132	0.0294820153537413	0.0304152885972583	0.0209457627695969	19.7977488880808	-0.00736887991345747	1.38460094448913	0.492845080581683	0.500725727084509	0.485496168340684	0.476734944635641	0.484530545026452	0.469465340139109	0.475520405363466	0.482163203919346	0.468203822500708	0.000839772520680271	0.000832988196789142	0.00139913770960374
190	0.454198798779319	0.26	0.0209846972901239	0.0202403187334406	0.0217290758468072	0.328373489769865	0.494461788272414	0.479401621750772	0.509521954794057	15.93	10.37	24.78	0.0291961024231076	0.03011328364304	0.0310304648629723	0.0288847989496952	0.0297922007238859	0.0306996024980766	0.0288426663980549	0.0297589491811305	0.0306405078391812	0.0209846972901239	19.5222829354477	0.00347165978338445	1.38773104231128	0.492845080581683	0.500725727084509	0.485496168340684	0.476734944635641	0.484530545026452	0.469465340139109	0.475520405363466	0.482163203919346	0.468203822500708	0.000839772520680271	0.000832988196789142	0.00139913770960374
190	0.454198798779319	0.26	0.0210095134000845	0.02025999293422	0.021759033865949	0.33013167218742	0.500867323555739	0.485672663313942	0.516061983797537	15.89	10.3	24.61	0.0296398746278915	0.0305671819659394	0.0314944893039873	0.0293257259115918	0.0302432048541582	0.0311606837967247	0.0292792619681696	0.0302229915819949	0.0311485616396041	0.0210095134000845	19.4488263287112	-0.00351580741782003	1.37800525069744	0.492845080581683	0.500725727084509	0.485496168340684	0.476734944635641	0.484530545026452	0.469465340139109	0.475520405363466	0.482163203919346	0.468203822500708	0.000839772520680271	0.000832988196789142	0.00139913770960374
190	0.454198798779319	0.26	0.0210739690438717	0.0203242885339308	0.0218236495538127	0.332266530011599	0.502341585828034	0.487175462788859	0.517507708867208	15.82	10.23	24.58	0.0298639630466689	0.0307936497254897	0.0317233364043104	0.0295514947476126	0.030471454063232	0.0313914133788515	0.0294942559148993	0.0304247803698282	0.0313486352698572	0.0210739690438717	19.4481346551108	0.0058307488228099	1.38675969452303	0.492845080581683	0.500725727084509	0.485496168340684	0.476734944635641	0.484530545026452	0.469465340139109	0.475520405363466	0.482163203919346	0.468203822500708	0.000839772520680271	0.000832988196789142	0.00139913770960374
190	0.454198798779319	0.27	0.0186824981676817	0.018025836498924	0.0193391598364394	0.345114958734791	0.489628221483926	0.475263928550905	0.503992514416947	15.96	10.23	25.02	0.028877168036541	0.029749946456771	0.030622724877001	0.0285672327871565	0.0294306437792166	0.0302940547712767	0.0284748205496091	0.0293424014905871	0.0302112153886003	0.0186824981676817	20.0541502082484	-0.000879467543263786	1.38685417042502	0.492845080581683	0.500725727084509	0.485496168340684	0.476734944635641	0.484530545026452	0.469465340139109	0.475520405363466	0.482163203919346	0.468203822500708	0.000839772520680271	0.000832988196789142	0.00139913770960374
190	0.454198798779319	0.27	0.0190128678756951	0.0183446699798853	0.0196810657715049	0.342484536967828	0.495700690043502	0.481073220831386	0.510328159255619	16.15	10.28	25.1	0.0289087568497683	0.0297877539181351	0.0306667509865019	0.0285888352489062	0.0294581048097663	0.0303273743706264	0.0285045913062568	0.0293720861895636	0.0302626712836491	0.0190128678756951	19.99154256155	0.000137222530571455	1.38925572700559	0.492845080581683	0.500725727084509	0.485496168340684	0.476734944635641	0.484530545026452	0.469465340139109	0.475520405363466	0.482163203919346	0.468203822500708	0.000839772520680271	0.000832988196789142	0.00139913770960374
190	0.454198798779319	0.27	0.0190545388271021	0.0183808339952702	0.0197282436589339	0.344720000927617	0.498872566654222	0.484224274090624	0.51352085921782	16.03	10.45	24.76	0.0293002553115062	0.0301866187900764	0.0310729822686465	0.0289821107530377	0.0298588500247696	0.0307355892965014	0.0289641348555399	0.0298697161328219	0.0306935935463686	0.0190545388271021	19.9724324329275	0.00305322698213808	1.39206751505597	0.492845080581683	0.500725727084509	0.485496168340684	0.476734944635641	0.484530545026452	0.469465340139109	0.475520405363466	0.482163203919346	0.468203822500708	0.000839772520680271	0.000832988196789142	0.00139913770960374
190	0.454198798779319	0.27	0.0191181518170879	0.0184426435000114	0.0197936601341644	0.336522816339133	0.497627629865271	0.482746791739134	0.512508467991408	15.99	10.26	24.48	0.0292891267281777	0.0301919742688683	0.0310948218095588	0.0289734755311963	0.0298665930137136	0.0307597104962308	0.0289431439018945	0.0298329796209833	0.0307185967968006	0.0191181518170879	19.827926891268	0.00325409119161747	1.38797561123387	0.492845080581683	0.500725727084509	0.485496168340684	0.476734944635641	0.484530545026452	0.469465340139109	0.475520405363466	0.482163203919346	0.468203822500708	0.000839772520680271	0.000832988196789142	0.00139913770960374
190	0.454198798779319	0.27	0.0191221726351937	0.0184534597943785	0.0197908854760089	0.348075273456682	0.506302032596316	0.491545341744913	0.521058723447719	16	10.43	24.96	0.0297973651394527	0.0306919123321661	0.0315864595248795	0.0294754617341977	0.0303603450594467	0.0312452283846957	0.0294144262484083	0.030316281738248	0.0312024759601101	0.0191221726351937	20.1795718656809	-0.00227834421539572	1.38987641884945	0.492845080581683	0.500725727084509	0.485496168340684	0.476734944635641	0.484530545026452	0.469465340139109	0.475520405363466	0.482163203919346	0.468203822500708	0.000839772520680271	0.000832988196789142	0.00139913770960374
190	0.454198798779319	0.27	0.0191653183345157	0.0184933809216007	0.0198372557474306	0.337249901829234	0.49183694849912	0.477153187617088	0.506520709381151	15.85	10.33	24.96	0.0291927417656488	0.0300911099432113	0.0309894781207738	0.0288855579946511	0.0297744729962583	0.0306633879978655	0.028824162061247	0.0297171939060187	0.0306061822354277	0.0191653183345157	19.9083337065565	0.00910091535506039	1.3962680868204	0.492845080581683	0.500725727084509	0.485496168340684	0.476734944635641	0.484530545026452	0.469465340139109	0.475520405363466	0.482163203919346	0.468203822500708	0.000839772520680271	0.000832988196789142	0.00139913770960374
190	0.454198798779319	0.27	0.019166626794696	0.0184924317563481	0.019840821833044	0.332684922159926	0.486236945320061	0.471570865917493	0.500903024722628	16.08	10.38	25.09	0.0284571766158155	0.0293422084148187	0.0302272402138219	0.0281458523403901	0.0290212018055739	0.0298965512707576	0.0280660243516707	0.028910653268857	0.0298414306610864	0.019166626794696	20.0574881091367	0.00474048713494606	1.39605840189206	0.492845080581683	0.500725727084509	0.485496168340684	0.476734944635641	0.484530545026452	0.469465340139109	0.475520405363466	0.482163203919346	0.468203822500708	0.000839772520680271	0.000832988196789142	0.00139913770960374
190	0.454198798779319	0.27	0.0191805466275239	0.0185019475410417	0.0198591457140062	0.328117046233932	0.486593520172526	0.471764382270247	0.501422658074806	15.91	10.33	25.13	0.0287580235682389	0.0296619847686123	0.0305659459689857	0.0284522147028036	0.02934656330416	0.0302409119055164	0.0283774077444704	0.0292507632992775	0.0301801763463021	0.0191805466275239	20.0468481506552	-0.00755852267718188	1.38279492380826	0.492845080581683	0.500725727084509	0.485496168340684	0.476734944635641	0.484530545026452	0.469465340139109	0.475520405363466	0.482163203919346	0.468203822500708	0.000839772520680271	0.000832988196789142	0.00139913770960374
190	0.454198798779319	0.27	0.0192017351072675	0.0185216276610068	0.0198818425535282	0.333129152872607	0.492870562362969	0.478019258170266	0.507721866555673	15.98	10.29	25	0.0290133009440783	0.0299146984308748	0.0308160959176712	0.0287009559778613	0.029592649399336	0.0304843428208106	0.028621997529988	0.0294945620726854	0.030394570406967	0.0192017351072675	19.9321741795552	0.00650853058247043	1.39412223240154	0.492845080581683	0.500725727084509	0.485496168340684	0.476734944635641	0.484530545026452	0.469465340139109	0.475520405363466	0.482163203919346	0.468203822500708	0.000839772520680271	0.000832988196789142	0.00139913770960374
190	0.454198798779319	0.27	0.0192464217651201	0.0185732195771831	0.0199196239530571	0.350250040209578	0.504237282127316	0.489610925619545	0.518863638635086	15.78	10.26	24.63	0.0300796877923205	0.030978271165917	0.0318768545395135	0.0297670023277056	0.030656244714733	0.0315454871017605	0.0297519033409531	0.0305956638117144	0.0314514682446739	0.0192464217651201	19.8517315889653	0.00692941223920527	1.3913950060688	0.492845080581683	0.500725727084509	0.485496168340684	0.476734944635641	0.484530545026452	0.469465340139109	0.475520405363466	0.482163203919346	0.468203822500708	0.000839772520680271	0.000832988196789142	0.00139913770960374
190	0.454198798779319	0.27	0.0192937064501494	0.0186146166514966	0.0199727962488022	0.336553673378899	0.492503494229319	0.477776903638096	0.507230084820541	16.13	10.5	25.19	0.0287429496779774	0.0296288980130026	0.0305148463480278	0.0284258327452374	0.0293020065365322	0.030178180327827	0.0284143867012651	0.0292571611070239	0.0301461339755063	0.0192937064501494	20.0873133465121	-0.00378680114486532	1.38890866288072	0.492845080581683	0.500725727084509	0.485496168340684	0.476734944635641	0.484530545026452	0.469465340139109	0.475520405363466	0.482163203919346	0.468203822500708	0.000839772520680271	0.000832988196789142	0.00139913770960374
190	0.454198798779319	0.27	0.0192942406171078	0.0186174065401062	0.0199710746941093	0.355146129272876	0.504882075160456	0.490393214602656	0.519370935718255	15.9	10.29	24.63	0.0299120783605673	0.0307958424899536	0.0316796066193398	0.0295945604169687	0.0304689433537275	0.0313433262904862	0.0295653305324489	0.0304263243641869	0.0313111652296012	0.0192942406171078	19.7453498407895	0.00147173221599673	1.38531545819561	0.492845080581683	0.500725727084509	0.485496168340684	0.476734944635641	0.484530545026452	0.469465340139109	0.475520405363466	0.482163203919346	0.468203822500708	0.000839772520680271	0.000832988196789142	0.00139913770960374
190	0.454198798779319	0.27	0.0193252980249542	0.0186484546281112	0.0200021414217972	0.339455237565684	0.496084347230706	0.481346550520154	0.510822143941258	16.14	10.38	24.62	0.028934058450613	0.0298199571258929	0.0307058558011728	0.0286141233281049	0.0294902262776421	0.0303663292271793	0.0286026257153553	0.0294953096031125	0.0303719442804317	0.0193252980249542	19.9738355421842	0.00304990440482378	1.39207540370007	0.492845080581683	0.500725727084509	0.485496168340684	0.476734944635641	0.484530545026452	0.469465340139109	0.475520405363466	0.482163203919346	0.468203822500708	0.000839772520680271	0.000832988196789142	0.00139913770960374
190	0.454198798779319	0.27	0.0193389869273889	0.0186535981317638	0.0200243757230139	0.323320953110081	0.484859078354227	0.469920573286136	0.499797583422318	15.93	10.34	24.99	0.0286158270703932	0.0295255077739414	0.0304351884774895	0.0283106234916977	0.0292106019488103	0.030110580405923	0.0282443765904052	0.0291554779687689	0.0300327109321615	0.0193389869273889	19.9591369073421	0.00496741203667551	1.39446573089793	0.492845080581683	0.500725727084509	0.485496168340684	0.476734944635641	0.484530545026452	0.469465340139109	0.475520405363466	0.482163203919346	0.468203822500708	0.000839772520680271	0.000832988196789142	0.00139913770960374
190	0.454198798779319	0.27	0.019347509207881	0.0186677272659454	0.0200272911498166	0.350139494361538	0.506296362130459	0.491606710492972	0.520986013767945	16.15	10.36	24.95	0.0295298992172727	0.0304122792237556	0.0312946592302385	0.0292027485445705	0.0300753529940636	0.0309479574435568	0.0290960119354082	0.0300451744024139	0.0308732359616228	0.019347509207881	19.9464897567876	0.00197144675578652	1.39156766532218	0.492845080581683	0.500725727084509	0.485496168340684	0.476734944635641	0.484530545026452	0.469465340139109	0.475520405363466	0.482163203919346	0.468203822500708	0.000839772520680271	0.000832988196789142	0.00139913770960374
190	0.454198798779319	0.27	0.0193524257804435	0.0186666624346195	0.0200381891262676	0.341813189204414	0.501521361271034	0.486700044719324	0.516342677822744	16.12	10.49	24.61	0.029287787892478	0.0301796792743744	0.0310715706562708	0.0289649009972286	0.0298469596105916	0.0307290182239547	0.0289697471413695	0.0298630301596501	0.0307558733183336	0.0193524257804435	19.91930021379	0.00519842584850176	1.39504474476516	0.492845080581683	0.500725727084509	0.485496168340684	0.476734944635641	0.484530545026452	0.469465340139109	0.475520405363466	0.482163203919346	0.468203822500708	0.000839772520680271	0.000832988196789142	0.00139913770960374
190	0.454198798779319	0.27	0.0193541752042917	0.0186717267126158	0.0200366236959676	0.339786844536142	0.493429357817589	0.47878126915605	0.508077446479129	16.16	10.42	24.92	0.0287475327972552	0.0296270500974139	0.0305065673975726	0.0284286908552856	0.0292984533355801	0.0301682158158746	0.02838676475155	0.029279224461464	0.0301333429152166	0.0193541752042917	19.9460294107298	0.00131861382651167	1.39194113765304	0.492845080581683	0.500725727084509	0.485496168340684	0.476734944635641	0.484530545026452	0.469465340139109	0.475520405363466	0.482163203919346	0.468203822500708	0.000839772520680271	0.000832988196789142	0.00139913770960374
190	0.454198798779319	0.27	0.0193648867232099	0.0186807966636649	0.0200489767827549	0.334978088560833	0.498092051915534	0.483145653423213	0.513038450407855	16.02	10.31	24.55	0.0292630037413488	0.030168272187627	0.0310735406339052	0.0289461113448476	0.0298415765361369	0.0307370417274262	0.0289102548005838	0.0298185163334685	0.0307031785138895	0.0193648867232099	19.7804062262812	-0.0118592264291784	1.37545025998113	0.492845080581683	0.500725727084509	0.485496168340684	0.476734944635641	0.484530545026452	0.469465340139109	0.475520405363466	0.482163203919346	0.468203822500708	0.000839772520680271	0.000832988196789142	0.00139913770960374
190	0.454198798779319	0.27	0.0193769907942811	0.0186898272288873	0.0200641543596748	0.345097439290056	0.504688798867417	0.489882097754662	0.519495499980171	16.1	10.35	24.81	0.0295145509975305	0.0304066291875697	0.0312987073776089	0.0291902257248948	0.0300725011738311	0.0309547766227675	0.0291155566451011	0.0300466087741724	0.0309325236288645	0.0193769907942811	19.8632126074051	-0.00125444824567213	1.38472181004115	0.492845080581683	0.500725727084509	0.485496168340684	0.476734944635641	0.484530545026452	0.469465340139109	0.475520405363466	0.482163203919346	0.468203822500708	0.000839772520680271	0.000832988196789142	0.00139913770960374
190	0.454198798779319	0.27	0.0193804714787278	0.0186938918706653	0.0200670510867903	0.331147008605666	0.494646719921616	0.479675154231514	0.509618285611719	16.11	10.55	24.84	0.0288906455341855	0.0297923770364925	0.0306941085387995	0.0285729067617033	0.029464721038024	0.0303565353143447	0.0285953135870356	0.0294602708529575	0.0303750427166058	0.0193804714787278	19.972788999558	0.000381628107920919	1.39131054276348	0.492845080581683	0.500725727084509	0.485496168340684	0.476734944635641	0.484530545026452	0.469465340139109	0.475520405363466	0.482163203919346	0.468203822500708	0.000839772520680271	0.000832988196789142	0.00139913770960374
190	0.454198798779319	0.27	0.0193810130611459	0.0187043503693502	0.0200576757529415	0.342918637405147	0.50151214151648	0.486727436995104	0.516296846037856	16.06	10.27	24.69	0.0293927265984588	0.0302855523255611	0.0311783780526634	0.0290717983370703	0.0299548756317718	0.0308379529264733	0.0290226656439945	0.0299291395782357	0.0308103203031173	0.0193810130611459	19.9605950230541	0.00969816175786824	1.39736186587165	0.492845080581683	0.500725727084509	0.485496168340684	0.476734944635641	0.484530545026452	0.469465340139109	0.475520405363466	0.482163203919346	0.468203822500708	0.000839772520680271	0.000832988196789142	0.00139913770960374
190	0.454198798779319	0.27	0.0193961230682181	0.0187181830357099	0.0200740631007263	0.340667521260525	0.495430715431524	0.480752036688248	0.510109394174801	16.02	10.43	25.08	0.0291187207589858	0.0300077951982346	0.0308968696374834	0.0288034117825182	0.0296828589735866	0.030562306164655	0.0287518631914199	0.0296112397338086	0.0305237599233772	0.0193961230682181	20.0617911393993	-0.00449841570545532	1.38699603824794	0.492845080581683	0.500725727084509	0.485496168340684	0.476734944635641	0.484530545026452	0.469465340139109	0.475520405363466	0.482163203919346	0.468203822500708	0.000839772520680271	0.000832988196789142	0.00139913770960374
190	0.454198798779319	0.27	0.0194043677354137	0.0187230165249644	0.0200857189458631	0.334038246017581	0.484002633077461	0.46944832917171	0.498556936983213	15.96	10.23	25.03	0.0285234213577489	0.029407732829482	0.0302920443012151	0.0282172710130793	0.0290920909074005	0.0299669108017218	0.0281350845106883	0.0289833241949812	0.0298880922513363	0.0194043677354137	19.8625883324768	-0.00786922165241622	1.37797920396758	0.492845080581683	0.500725727084509	0.485496168340684	0.476734944635641	0.484530545026452	0.469465340139109	0.475520405363466	0.482163203919346	0.468203822500708	0.000839772520680271	0.000832988196789142	0.00139913770960374
190	0.454198798779319	0.27	0.0194126873611768	0.0187302134379521	0.0200951612844015	0.340162038630435	0.497797128653916	0.483031726465642	0.51256253084219	16.09	10.55	25.11	0.029118063005269	0.0300081492825456	0.0308982355598223	0.0287985834306906	0.0296789037978807	0.0305592241650709	0.0287867956642732	0.0296630808298147	0.030550441373489	0.0194126873611768	20.0536668774016	0.00103140395761039	1.39409186004519	0.492845080581683	0.500725727084509	0.485496168340684	0.476734944635641	0.484530545026452	0.469465340139109	0.475520405363466	0.482163203919346	0.468203822500708	0.000839772520680271	0.000832988196789142	0.00139913770960374
190	0.454198798779319	0.27	0.0194215287004617	0.0187403732726911	0.0201026841282324	0.326335503529003	0.476884987496765	0.462292797154007	0.491477177839523	16.05	10.4	25.31	0.0279347552767739	0.0288165108842298	0.0296982664916857	0.0276302772878272	0.0285024221014372	0.0293745669150473	0.027549431174686	0.0284420333399138	0.0292972372053572	0.0194215287004617	20.0495396501528	0.00127813063620802	1.39250311474311	0.492845080581683	0.500725727084509	0.485496168340684	0.476734944635641	0.484530545026452	0.469465340139109	0.475520405363466	0.482163203919346	0.468203822500708	0.000839772520680271	0.000832988196789142	0.00139913770960374
190	0.454198798779319	0.27	0.0194259731037193	0.0187467275113258	0.0201052186961128	0.342961115568416	0.501899231726966	0.487104510257126	0.516693953196806	16.04	10.33	24.69	0.0294643013047656	0.03035921424835	0.0312541271919344	0.0291440662109687	0.0300292527223033	0.0309144392336379	0.0291058267039193	0.030009219518884	0.0308977639185267	0.0194259731037193	19.8475669089786	0.00238251166930805	1.38856987191398	0.492845080581683	0.500725727084509	0.485496168340684	0.476734944635641	0.484530545026452	0.469465340139109	0.475520405363466	0.482163203919346	0.468203822500708	0.000839772520680271	0.000832988196789142	0.00139913770960374
190	0.454198798779319	0.27	0.0194356547966871	0.0187600823011559	0.0201112272922183	0.338930992405375	0.492363840146011	0.477719457268928	0.507008223023094	16.06	10.34	24.92	0.0288531066177795	0.029737592133441	0.0306220776491026	0.0285382017510895	0.0294130339286517	0.0302878661062139	0.0285116562475666	0.0293621275910221	0.0302173825758806	0.0194356547966871	19.9716903616323	0.00831395696653203	1.39739297037752	0.492845080581683	0.500725727084509	0.485496168340684	0.476734944635641	0.484530545026452	0.469465340139109	0.475520405363466	0.482163203919346	0.468203822500708	0.000839772520680271	0.000832988196789142	0.00139913770960374
190	0.454198798779319	0.27	0.0194391296376312	0.0187520438517972	0.0201262154234653	0.343823324352052	0.501082722837321	0.486340284380226	0.515825161294416	16.17	10.39	24.98	0.0291844516065836	0.0300691202131795	0.0309537888197755	0.0288602558482611	0.0297350971052242	0.0306099383621873	0.028805939781469	0.0296752425034212	0.030580779211243	0.0194391296376312	19.9453025620722	-0.00254261694422502	1.38717952338949	0.492845080581683	0.500725727084509	0.485496168340684	0.476734944635641	0.484530545026452	0.469465340139109	0.475520405363466	0.482163203919346	0.468203822500708	0.000839772520680271	0.000832988196789142	0.00139913770960374
190	0.454198798779319	0.27	0.019447254024385	0.0187598646012498	0.0201346434475201	0.335141505721351	0.496165305542407	0.481282182803592	0.511048428281222	16.01	10.46	24.79	0.0291666682679494	0.0300686154399505	0.0309705626119515	0.0288513195755245	0.0297435149356726	0.0306357102958207	0.028838616985299	0.0297536695897399	0.0306141994774349	0.019447254024385	19.9084605721441	-0.00677046587731664	1.38367035644834	0.492845080581683	0.500725727084509	0.485496168340684	0.476734944635641	0.484530545026452	0.469465340139109	0.475520405363466	0.482163203919346	0.468203822500708	0.000839772520680271	0.000832988196789142	0.00139913770960374
190	0.454198798779319	0.27	0.0194486474110293	0.0187601326371042	0.0201371621849544	0.344538838422076	0.503935697819225	0.489132802058505	0.518738593579945	16.11	10.45	25.13	0.0294522443202142	0.0303435738339098	0.0312349033476055	0.0291280875505564	0.0300096069291493	0.0308911263077422	0.0290974965564628	0.0299411234598235	0.0308283521083496	0.0194486474110293	20.0650508711034	0.00734253285493224	1.39888285839371	0.492845080581683	0.500725727084509	0.485496168340684	0.476734944635641	0.484530545026452	0.469465340139109	0.475520405363466	0.482163203919346	0.468203822500708	0.000839772520680271	0.000832988196789142	0.00139913770960374
190	0.454198798779319	0.27	0.0194488313002207	0.0187599122461848	0.0201377503542566	0.331308505473635	0.49096642642913	0.476111668817658	0.505821184040602	15.76	10.28	24.13	0.0292853644476084	0.0301990723420466	0.0311127802364848	0.0289820128016448	0.0298862560778706	0.0307904993540964	0.0289936744886289	0.0299104308138108	0.0308446978007988	0.0194488313002207	19.661679811833	-0.00183196184228399	1.38114493104929	0.492845080581683	0.500725727084509	0.485496168340684	0.476734944635641	0.484530545026452	0.469465340139109	0.475520405363466	0.482163203919346	0.468203822500708	0.000839772520680271	0.000832988196789142	0.00139913770960374
190	0.454198798779319	0.27	0.0194517522281774	0.018764585836598	0.0201389186197568	0.342523050795135	0.501656245104501	0.486854301170646	0.516458189038355	15.94	10.44	24.79	0.0296144659802714	0.0305148414396583	0.0314152168990452	0.0292976223043524	0.0301883646921706	0.0310791070799887	0.0292990651585012	0.0301676997960383	0.0310838984871535	0.0194517522281774	19.8819857422032	0.00196389076853373	1.38927170160149	0.492845080581683	0.500725727084509	0.485496168340684	0.476734944635641	0.484530545026452	0.469465340139109	0.475520405363466	0.482163203919346	0.468203822500708	0.000839772520680271	0.000832988196789142	0.00139913770960374
190	0.454198798779319	0.27	0.019455908586858	0.0187667454634885	0.0201450717102276	0.334134712311693	0.494569943450045	0.479701096981441	0.509438789918649	16.23	10.42	25.08	0.0286802943070413	0.029569270578743	0.0304582468504447	0.0283585417596093	0.0292375449683791	0.030116548177149	0.0283242431479914	0.0291768810244851	0.0300943191752357	0.019455908586858	20.049310706806	-0.00176506243729023	1.39098507241681	0.492845080581683	0.500725727084509	0.485496168340684	0.476734944635641	0.484530545026452	0.469465340139109	0.475520405363466	0.482163203919346	0.468203822500708	0.000839772520680271	0.000832988196789142	0.00139913770960374
190	0.454198798779319	0.27	0.0194834552665433	0.0187931356529107	0.0201737748801759	0.339227501162336	0.497108165947048	0.48233245051739	0.511883881376706	16.13	10.32	24.85	0.0290191204569619	0.0299080887721376	0.0307970570873134	0.028699019976591	0.0295781823713859	0.0304573447661808	0.0286562706383591	0.0295267347144547	0.0304193984274767	0.0194834552665433	19.875358688312	0.00393281995616928	1.39261241925851	0.492845080581683	0.500725727084509	0.485496168340684	0.476734944635641	0.484530545026452	0.469465340139109	0.475520405363466	0.482163203919346	0.468203822500708	0.000839772520680271	0.000832988196789142	0.00139913770960374
190	0.454198798779319	0.27	0.0194895942469679	0.0187988585303938	0.020180329963542	0.335652162041574	0.496884430761194	0.481996799785028	0.511772061737361	16	10.46	25.06	0.0292240193364245	0.0301266734945332	0.0310293276526419	0.0289084759684163	0.0298013838103213	0.0306942916522263	0.0288568185595745	0.0297595501196666	0.0306578639555819	0.0194895942469679	19.8976662106325	-0.00954248557983014	1.3808394296029	0.492845080581683	0.500725727084509	0.485496168340684	0.476734944635641	0.484530545026452	0.469465340139109	0.475520405363466	0.482163203919346	0.468203822500708	0.000839772520680271	0.000832988196789142	0.00139913770960374
190	0.454198798779319	0.27	0.0194949287733826	0.0188084688595172	0.020181388687248	0.336599927049506	0.495114719533787	0.480311582669537	0.509917856398038	16.04	10.48	25.12	0.0290537284868568	0.0299491603996525	0.0308445923124482	0.0287379654753816	0.0296236656156276	0.0305093657558735	0.0286352443212311	0.0295949092386063	0.0304990875067922	0.0194949287733826	19.9845685331418	0.00101699874139262	1.39142718446682	0.492845080581683	0.500725727084509	0.485496168340684	0.476734944635641	0.484530545026452	0.469465340139109	0.475520405363466	0.482163203919346	0.468203822500708	0.000839772520680271	0.000832988196789142	0.00139913770960374
190	0.454198798779319	0.27	0.0194958232395296	0.018811697587972	0.0201799488910873	0.335774995203231	0.498361235187407	0.483433467906301	0.513289002468514	16.11	10.36	25.22	0.0291122315127346	0.0300111775847513	0.0309101236567681	0.0287919120984186	0.0296809671430449	0.0305700221876712	0.0287151114043091	0.0295750667304676	0.0304471876035534	0.0194958232395296	20.0080041287302	0.00806196564681499	1.39893997392555	0.492845080581683	0.500725727084509	0.485496168340684	0.476734944635641	0.484530545026452	0.469465340139109	0.475520405363466	0.482163203919346	0.468203822500708	0.000839772520680271	0.000832988196789142	0.00139913770960374
190	0.454198798779319	0.27	0.0194979882692989	0.0188122951637839	0.0201836813748139	0.343569845291521	0.506102146519609	0.49120366216979	0.521000630869428	16.3	10.44	24.95	0.0292553490741853	0.030142680325758	0.0310300115773308	0.0289237951684485	0.0298010702029036	0.0306783452373588	0.0289119173737688	0.0297786334971301	0.0306519532215528	0.0194979882692989	20.0670412073103	0.00109524352473365	1.39512917769433	0.492845080581683	0.500725727084509	0.485496168340684	0.476734944635641	0.484530545026452	0.469465340139109	0.475520405363466	0.482163203919346	0.468203822500708	0.000839772520680271	0.000832988196789142	0.00139913770960374
190	0.454198798779319	0.27	0.0195033891810051	0.0188237478667302	0.02018303049528	0.343671755059641	0.498883980496065	0.484201299831341	0.513566661160789	16.11	10.32	24.69	0.0291619147363713	0.0300462062114152	0.0309304976864592	0.0288411522787839	0.0297157171117564	0.0305902819447289	0.0288091524541352	0.0296766957675902	0.0305638538417186	0.0195033891810051	19.9758089253865	-0.0049372497173932	1.38344393649579	0.492845080581683	0.500725727084509	0.485496168340684	0.476734944635641	0.484530545026452	0.469465340139109	0.475520405363466	0.482163203919346	0.468203822500708	0.000839772520680271	0.000832988196789142	0.00139913770960374
190	0.454198798779319	0.27	0.0195095070111345	0.0188264260242319	0.0201925879980371	0.345567516830312	0.497864457888428	0.483273148739039	0.512455767037816	16.07	10.32	24.95	0.0291759041405985	0.0300568027341562	0.0309377013277138	0.0288570952986113	0.0297283682003937	0.0305996411021762	0.0287558529844747	0.0296472679824682	0.0305590479044034	0.0195095070111345	19.9566358291622	0.00891905208425921	1.39620336617463	0.492845080581683	0.500725727084509	0.485496168340684	0.476734944635641	0.484530545026452	0.469465340139109	0.475520405363466	0.482163203919346	0.468203822500708	0.000839772520680271	0.000832988196789142	0.00139913770960374
190	0.454198798779319	0.27	0.0195098341754671	0.0188312092583863	0.0201884590925478	0.340701720957464	0.495278614795821	0.480605559586118	0.509951670005524	16.03	10.36	25.18	0.0290838389845513	0.0299717787235297	0.030859718462508	0.0287681214087624	0.0296464221801345	0.0305247229515066	0.0286684397996283	0.0295817430271267	0.0304288259296489	0.0195098341754671	20.1168906066535	-0.00167183690013052	1.39159662669015	0.492845080581683	0.500725727084509	0.485496168340684	0.476734944635641	0.484530545026452	0.469465340139109	0.475520405363466	0.482163203919346	0.468203822500708	0.000839772520680271	0.000832988196789142	0.00139913770960374
190	0.454198798779319	0.27	0.0195148610460667	0.0188240497662873	0.0202056723258461	0.33317647167792	0.49648710810972	0.481528422345852	0.511445793873589	15.99	10.31	24.51	0.0292017833470107	0.0301089370695354	0.0310160907920601	0.0288866667730454	0.029784031395716	0.0306813960183866	0.0288165329656072	0.0297571668240505	0.0306555708746862	0.0195148610460667	19.8308512322194	0.00605526858091474	1.39252949343879	0.492845080581683	0.500725727084509	0.485496168340684	0.476734944635641	0.484530545026452	0.469465340139109	0.475520405363466	0.482163203919346	0.468203822500708	0.000839772520680271	0.000832988196789142	0.00139913770960374
190	0.454198798779319	0.27	0.0195256962364851	0.0188392398627632	0.0202121526102071	0.347456327716817	0.513059477463453	0.498085417736038	0.528033537190868	15.85	10.36	24.48	0.0304690125094245	0.0313850096394454	0.0323010067694664	0.0301482649663984	0.0310546193871657	0.031960973807933	0.0301694895818979	0.0310688355262732	0.0319704994320299	0.0195256962364851	19.6337810237115	0.0044429401634541	1.38714003021332	0.492845080581683	0.500725727084509	0.485496168340684	0.476734944635641	0.484530545026452	0.469465340139109	0.475520405363466	0.482163203919346	0.468203822500708	0.000839772520680271	0.000832988196789142	0.00139913770960374
190	0.454198798779319	0.27	0.0195299722154686	0.0188395844711108	0.0202203599598264	0.347277455167099	0.504935652776417	0.49019287850479	0.519678427048044	15.86	10.18	24.79	0.0299794200482338	0.0308810647720689	0.031782709495904	0.0296636189704912	0.0305557658329578	0.0314479126954243	0.0295704675719811	0.0304668807520082	0.0313667514206272	0.0195299722154686	19.8384853400421	0.00293344973541289	1.38637879437922	0.492845080581683	0.500725727084509	0.485496168340684	0.476734944635641	0.484530545026452	0.469465340139109	0.475520405363466	0.482163203919346	0.468203822500708	0.000839772520680271	0.000832988196789142	0.00139913770960374
190	0.454198798779319	0.27	0.0195321445363091	0.0188396267678223	0.0202246623047959	0.335040498288312	0.49518752422823	0.480330363985477	0.510044684470982	15.97	10.44	24.81	0.0291645954328291	0.0300666892837472	0.0309687831346654	0.0288509560671825	0.0297433486985584	0.0306357413299344	0.0288337259817244	0.0297254419248442	0.0306334043845246	0.0195321445363091	19.9254747890326	0.000231921834627995	1.38959409253257	0.492845080581683	0.500725727084509	0.485496168340684	0.476734944635641	0.484530545026452	0.469465340139109	0.475520405363466	0.482163203919346	0.468203822500708	0.000839772520680271	0.000832988196789142	0.00139913770960374
190	0.454198798779319	0.27	0.019533812691049	0.0188425044566547	0.0202251209254433	0.325928987500597	0.484583466750735	0.469741990811042	0.499424942690428	16.2	10.43	25.11	0.0281401626503316	0.0290292497557718	0.0299183368612121	0.0278261238659184	0.0287052889308467	0.029584453995775	0.0277645193201595	0.0286393158783789	0.029520825372065	0.019533812691049	20.0647688028722	0.00397772752532645	1.39636473770101	0.492845080581683	0.500725727084509	0.485496168340684	0.476734944635641	0.484530545026452	0.469465340139109	0.475520405363466	0.482163203919346	0.468203822500708	0.000839772520680271	0.000832988196789142	0.00139913770960374
190	0.454198798779319	0.27	0.019533864629871	0.0188451765842866	0.0202225526754554	0.339172803154161	0.501262999394752	0.486361970386722	0.516164028402781	16.36	10.56	25.05	0.0288510062755085	0.0297349357510807	0.0306188652266529	0.0285206003938353	0.0293944069816675	0.0302682135694997	0.0285095083590248	0.0293704751464276	0.0302688578544897	0.019533864629871	20.1075524030029	0.00779275340211224	1.40337770677283	0.492845080581683	0.500725727084509	0.485496168340684	0.476734944635641	0.484530545026452	0.469465340139109	0.475520405363466	0.482163203919346	0.468203822500708	0.000839772520680271	0.000832988196789142	0.00139913770960374
190	0.454198798779319	0.27	0.0195401591282352	0.018851187366224	0.0202291308902463	0.337943859115637	0.500688931102604	0.485764070353034	0.515613791852173	15.89	10.28	24.88	0.0296522928661617	0.030563344895208	0.0314743969242543	0.0293382211795163	0.0302396235113646	0.0311410258432129	0.0292739524247771	0.0301944784241854	0.0310682096878224	0.0195401591282352	19.9360120251969	-7.42871396646836e-05	1.38784823555855	0.492845080581683	0.500725727084509	0.485496168340684	0.476734944635641	0.484530545026452	0.469465340139109	0.475520405363466	0.482163203919346	0.468203822500708	0.000839772520680271	0.000832988196789142	0.00139913770960374
190	0.454198798779319	0.27	0.0195405855012162	0.0188489863643992	0.0202321846380331	0.333286207086346	0.484373335354301	0.469783229438006	0.498963441270596	15.89	10.28	24.85	0.028675020488568	0.0295655835394897	0.0304561465904113	0.0283712461890703	0.0292523748904311	0.030133503591792	0.0282995470482391	0.0291765671738054	0.0300683666707154	0.0195405855012162	19.7070822810676	0.00569165079305728	1.38914163847715	0.492845080581683	0.500725727084509	0.485496168340684	0.476734944635641	0.484530545026452	0.469465340139109	0.475520405363466	0.482163203919346	0.468203822500708	0.000839772520680271	0.000832988196789142	0.00139913770960374
190	0.454198798779319	0.27	0.0195419828710277	0.0188522615632369	0.0202317041788184	0.339376093382706	0.493362580051684	0.478703055191545	0.508022104911822	16	10.36	24.66	0.0290263083259031	0.0299151931656528	0.0308040780054025	0.0287129600821047	0.0295922491268829	0.0304715381716611	0.0287025752207253	0.0295886237918514	0.0304706986091954	0.0195419828710277	19.6998405863857	-0.00254438140110551	1.38116284391204	0.492845080581683	0.500725727084509	0.485496168340684	0.476734944635641	0.484530545026452	0.469465340139109	0.475520405363466	0.482163203919346	0.468203822500708	0.000839772520680271	0.000832988196789142	0.00139913770960374
190	0.454198798779319	0.27	0.0195440620820332	0.0188545001235658	0.0202336240405005	0.334327717933521	0.490169234122541	0.475439080990905	0.504899387254176	15.79	10.34	24.82	0.0291875066113361	0.030091800051033	0.0309960934907299	0.0288834351661016	0.0297783078006306	0.0306731804351595	0.0288335085628586	0.029724782554767	0.030593339572083	0.0195440620820332	19.7439926383552	-0.000517084577899076	1.38367866441106	0.492845080581683	0.500725727084509	0.485496168340684	0.476734944635641	0.484530545026452	0.469465340139109	0.475520405363466	0.482163203919346	0.468203822500708	0.000839772520680271	0.000832988196789142	0.00139913770960374
190	0.454198798779319	0.27	0.019553858741617	0.0188652104665987	0.0202425070166352	0.343858974483014	0.496320066682342	0.481718904763406	0.510921228601278	16.02	10.2	24.59	0.029161121174975	0.0300450106129921	0.0309289000510091	0.0288448643028619	0.0297191678231331	0.0305934713434043	0.028813042914136	0.0296661018762517	0.030549661651656	0.019553858741617	19.7727565334726	0.0120936750748505	1.39679383035699	0.492845080581683	0.500725727084509	0.485496168340684	0.476734944635641	0.484530545026452	0.469465340139109	0.475520405363466	0.482163203919346	0.468203822500708	0.000839772520680271	0.000832988196789142	0.00139913770960374
190	0.454198798779319	0.27	0.0195596595654312	0.0188818466628526	0.0202374724680097	0.340178323126139	0.492400201228512	0.477795409732509	0.507004992724515	16	10.31	24.83	0.0289682852408978	0.029853759980341	0.0307392347197842	0.028655472876002	0.0295313858673128	0.0304072988586236	0.0286134755207355	0.0294925741226989	0.0303307935594437	0.0195596595654312	19.9174726174688	-0.00496875122704342	1.38227900668534	0.492845080581683	0.500725727084509	0.485496168340684	0.476734944635641	0.484530545026452	0.469465340139109	0.475520405363466	0.482163203919346	0.468203822500708	0.000839772520680271	0.000832988196789142	0.00139913770960374
190	0.454198798779319	0.27	0.0195614934649913	0.0188822815282119	0.0202407054017707	0.350870898293936	0.509698936170278	0.494934299626245	0.524463572714311	15.97	10.33	24.57	0.0300631867861696	0.0309600169848209	0.0318568471834723	0.0297402441874969	0.0306274405214159	0.0315146368553349	0.0297275877135598	0.0306262263114009	0.0315062942906423	0.0195614934649913	19.8271174341122	0.00392322792260228	1.38992145338595	0.492845080581683	0.500725727084509	0.485496168340684	0.476734944635641	0.484530545026452	0.469465340139109	0.475520405363466	0.482163203919346	0.468203822500708	0.000839772520680271	0.000832988196789142	0.00139913770960374
190	0.454198798779319	0.27	0.0195678489657282	0.0188794314011891	0.0202562665302673	0.338640824311238	0.491197883347284	0.476578714237318	0.505817052457251	16.01	10.24	25.26	0.028883215409657	0.029769215136248	0.0306552148628391	0.0285709794413957	0.0294474012529732	0.0303238230645506	0.0284472956807418	0.0293212709584447	0.0302140647950792	0.0195678489657282	20.0271485359624	-0.0046684765954267	1.38249754225649	0.492845080581683	0.500725727084509	0.485496168340684	0.476734944635641	0.484530545026452	0.469465340139109	0.475520405363466	0.482163203919346	0.468203822500708	0.000839772520680271	0.000832988196789142	0.00139913770960374
190	0.454198798779319	0.27	0.0195712389495253	0.0188849124763769	0.0202575654226737	0.340121181317808	0.49818330952703	0.483405107613095	0.512961511440964	16.2	10.35	24.87	0.0289583333526967	0.0298436200214501	0.0307289066902035	0.0286351541854833	0.029510560927624	0.0303859676697646	0.0286008522906058	0.0294585600304347	0.030343528329041	0.0195712389495253	19.8608273190696	0.00288654813346922	1.39233269583645	0.492845080581683	0.500725727084509	0.485496168340684	0.476734944635641	0.484530545026452	0.469465340139109	0.475520405363466	0.482163203919346	0.468203822500708	0.000839772520680271	0.000832988196789142	0.00139913770960374
190	0.454198798779319	0.27	0.0195798315225488	0.0188980644660216	0.020261598579076	0.33963464718311	0.497877029984937	0.483091891256516	0.512662168713358	15.95	10.29	25	0.0293770757972706	0.0302761679761277	0.0311752601549847	0.0290625127775359	0.0299519776826386	0.0308414425877413	0.0289767224029402	0.0298639834870681	0.0307612538953548	0.0195798315225488	19.9502001092941	-0.0126888483973766	1.3756390107217	0.492845080581683	0.500725727084509	0.485496168340684	0.476734944635641	0.484530545026452	0.469465340139109	0.475520405363466	0.482163203919346	0.468203822500708	0.000839772520680271	0.000832988196789142	0.00139913770960374
190	0.454198798779319	0.27	0.0195819660830717	0.0188974401624056	0.0202664920037378	0.349520469447688	0.502093338343568	0.487505795755367	0.51668088093177	15.93	10.38	25.04	0.029685658827665	0.0305739371131291	0.0314622153985932	0.0293690138404835	0.0302478172186212	0.0311266205967589	0.0292960654989945	0.0301971768604018	0.0310861565624833	0.0195819660830717	19.9324466934618	-0.00165511670504888	1.38603768978486	0.492845080581683	0.500725727084509	0.485496168340684	0.476734944635641	0.484530545026452	0.469465340139109	0.475520405363466	0.482163203919346	0.468203822500708	0.000839772520680271	0.000832988196789142	0.00139913770960374
190	0.454198798779319	0.27	0.0195823442509456	0.0188945110966937	0.0202701774051975	0.332888766356499	0.493567993380003	0.478687623930101	0.508448362829905	16.28	10.47	25.39	0.0285301462974833	0.0294170276291559	0.0303039089608284	0.0282074132505335	0.0290842621795864	0.0299611111086394	0.0281346777867163	0.028986239188043	0.0298789586829336	0.0195823442509456	20.2573889613038	0.00643437818097203	1.40268107050684	0.492845080581683	0.500725727084509	0.485496168340684	0.476734944635641	0.484530545026452	0.469465340139109	0.475520405363466	0.482163203919346	0.468203822500708	0.000839772520680271	0.000832988196789142	0.00139913770960374
190	0.454198798779319	0.27	0.0195860012729598	0.018894697101557	0.0202773054443627	0.341494208496236	0.495376399925368	0.480726299269239	0.510026500581498	15.88	10.19	24.93	0.0293579588171072	0.0302526405775661	0.0311473223380251	0.0290474070437241	0.0299326247604103	0.0308178424770965	0.0289341215638347	0.0298426495957269	0.0307255808644681	0.0195860012729598	19.7103724015615	-0.00610253039564438	1.37554976717242	0.492845080581683	0.500725727084509	0.485496168340684	0.476734944635641	0.484530545026452	0.469465340139109	0.475520405363466	0.482163203919346	0.468203822500708	0.000839772520680271	0.000832988196789142	0.00139913770960374
190	0.454198798779319	0.27	0.0195938108554704	0.0189009631576034	0.0202866585533374	0.326249016819861	0.483076710264331	0.468292151487962	0.4978612690407	16.05	10.38	25.07	0.0282987490413939	0.0291921753291734	0.030085601616953	0.0279903481423098	0.0288740378346655	0.0297577275270213	0.027927700022511	0.0288306643380937	0.029699178684427	0.0195938108554704	19.9381051243847	0.00411620565365551	1.39405856502475	0.492845080581683	0.500725727084509	0.485496168340684	0.476734944635641	0.484530545026452	0.469465340139109	0.475520405363466	0.482163203919346	0.468203822500708	0.000839772520680271	0.000832988196789142	0.00139913770960374
190	0.454198798779319	0.27	0.0195943833304915	0.0189100143543178	0.0202787523066651	0.34824124011738	0.503791736309825	0.489113578741587	0.518469893878063	16.09	10.39	25.26	0.029498822114188	0.0303840732662487	0.0312693244183093	0.0291755906671188	0.0300511417365865	0.0309266928060543	0.0291198869639144	0.0299523472994034	0.030831146294109	0.0195943833304915	20.0371692590088	0.00798468435594162	1.39866183675356	0.492845080581683	0.500725727084509	0.485496168340684	0.476734944635641	0.484530545026452	0.469465340139109	0.475520405363466	0.482163203919346	0.468203822500708	0.000839772520680271	0.000832988196789142	0.00139913770960374
190	0.454198798779319	0.27	0.0195980290409478	0.0189197055252128	0.0202763525566827	0.349870659805088	0.50943324088477	0.49464384043241	0.524222641337129	16.07	10.29	24.71	0.0298611306823717	0.0307539513010127	0.0316467719196537	0.02953479692969	0.0304178604662549	0.0313009240028199	0.0294636518343267	0.0303745567241754	0.0311798904296033	0.0195980290409478	19.8566536864665	-0.0162100409790094	1.37210202655338	0.492845080581683	0.500725727084509	0.485496168340684	0.476734944635641	0.484530545026452	0.469465340139109	0.475520405363466	0.482163203919346	0.468203822500708	0.000839772520680271	0.000832988196789142	0.00139913770960374
190	0.454198798779319	0.27	0.0195984238386838	0.0189146993289896	0.0202821483483779	0.338688791185961	0.499855983748843	0.484980722797358	0.514731244700328	15.92	10.38	24.75	0.0295389930093671	0.0304450088747483	0.0313510247401294	0.029224128330557	0.0301204867105134	0.0310168450904698	0.0292042177017168	0.0300952598284907	0.0310202952495303	0.0195984238386838	19.9443733963427	0.0103578730129934	1.39952060509659	0.492845080581683	0.500725727084509	0.485496168340684	0.476734944635641	0.484530545026452	0.469465340139109	0.475520405363466	0.482163203919346	0.468203822500708	0.000839772520680271	0.000832988196789142	0.00139913770960374
190	0.454198798779319	0.27	0.0195985756920643	0.0189147772514483	0.0202823741326803	0.343212842250056	0.503196237090341	0.488371564384113	0.518020909796568	15.92	10.41	24.99	0.0297596173093875	0.030662979869062	0.0315663424287364	0.0294428301638854	0.0303365765499492	0.031230322936013	0.0294033877839337	0.0303176257905629	0.0311642131350102	0.0195985756920643	20.0239312890746	-0.00172018423555852	1.38821779033274	0.492845080581683	0.500725727084509	0.485496168340684	0.476734944635641	0.484530545026452	0.469465340139109	0.475520405363466	0.482163203919346	0.468203822500708	0.000839772520680271	0.000832988196789142	0.00139913770960374
190	0.454198798779319	0.27	0.019602512943171	0.0189114195923458	0.0202936062939962	0.334923760591852	0.491156449117896	0.476416372004648	0.505896526231143	16.07	10.31	25.03	0.0287642165885234	0.0296541666312412	0.030544116673959	0.0284499746502735	0.0293302022093106	0.0302104297683478	0.0284049419609579	0.0292584591607542	0.0301129860428536	0.019602512943171	19.9762494276064	-0.00542378610944891	1.38306491380828	0.492845080581683	0.500725727084509	0.485496168340684	0.476734944635641	0.484530545026452	0.469465340139109	0.475520405363466	0.482163203919346	0.468203822500708	0.000839772520680271	0.000832988196789142	0.00139913770960374
190	0.454198798779319	0.27	0.019604458658863	0.0189129169489742	0.0202960003687518	0.343864570226389	0.495595943813044	0.481016265551137	0.510175622074952	16.24	10.54	24.93	0.0287361149714763	0.0296071111119109	0.0304781072523455	0.0284130557841663	0.0292742599500922	0.0301354641160181	0.0284108672600051	0.0292689706884127	0.0301173139768525	0.019604458658863	19.9811444466204	-0.00342946207974955	1.38787364383073	0.492845080581683	0.500725727084509	0.485496168340684	0.476734944635641	0.484530545026452	0.469465340139109	0.475520405363466	0.482163203919346	0.468203822500708	0.000839772520680271	0.000832988196789142	0.00139913770960374
190	0.454198798779319	0.27	0.019609610375264	0.0189302603681913	0.0202889603823366	0.339724612121341	0.496257561547921	0.481523470341662	0.510991652754181	15.89	10.26	24.53	0.0293954425391361	0.0302949109100396	0.031194379280943	0.0290841525879009	0.0299740958269768	0.0308640390660526	0.0290389634095267	0.0299820891974495	0.0308375127616177	0.019609610375264	19.8576463963669	0.004833439535764	1.39111340410392	0.492845080581683	0.500725727084509	0.485496168340684	0.476734944635641	0.484530545026452	0.469465340139109	0.475520405363466	0.482163203919346	0.468203822500708	0.000839772520680271	0.000832988196789142	0.00139913770960374
190	0.454198798779319	0.27	0.0196121758427363	0.0189285602169318	0.0202957914685408	0.34849124161336	0.499808590016669	0.485254499248936	0.514362680784402	15.79	10.22	24.88	0.0297964036160814	0.0306900780971046	0.0315837525781278	0.0294861828139851	0.0303705529367412	0.0312549230594972	0.0293996908083793	0.0302746696159081	0.0311403307978971	0.0196121758427363	19.8223243505396	-0.00502363981043449	1.37906419641729	0.492845080581683	0.500725727084509	0.485496168340684	0.476734944635641	0.484530545026452	0.469465340139109	0.475520405363466	0.482163203919346	0.468203822500708	0.000839772520680271	0.000832988196789142	0.00139913770960374
190	0.454198798779319	0.27	0.0196125846742636	0.0189235753884146	0.0203015939601127	0.337975063572589	0.497714197624192	0.482879044195266	0.512549351053118	15.86	10.46	24.76	0.0295191323493837	0.0304260279017093	0.0313329234540348	0.0292077831894144	0.030105113380365	0.0310024435713156	0.0291784994587756	0.0300901478891067	0.0310148345973701	0.0196125846742636	19.8805317107771	-0.00230930384294808	1.38592535144034	0.492845080581683	0.500725727084509	0.485496168340684	0.476734944635641	0.484530545026452	0.469465340139109	0.475520405363466	0.482163203919346	0.468203822500708	0.000839772520680271	0.000832988196789142	0.00139913770960374
190	0.454198798779319	0.27	0.0196179882877809	0.0189269821249272	0.0203089944506346	0.333156764821224	0.495711059255915	0.480775092689915	0.510647025821915	16.21	10.29	25.12	0.0287829550635025	0.0296771387702621	0.0305713224770217	0.0284612001899913	0.0293453881209582	0.0302295760519252	0.0283684285741327	0.0292362656362838	0.030146614549995	0.0196179882877809	19.9795075501087	-0.0016346794584502	1.38927852503699	0.492845080581683	0.500725727084509	0.485496168340684	0.476734944635641	0.484530545026452	0.469465340139109	0.475520405363466	0.482163203919346	0.468203822500708	0.000839772520680271	0.000832988196789142	0.00139913770960374
190	0.454198798779319	0.27	0.019619598666088	0.0189297656707511	0.0203094316614249	0.348444353424079	0.503668947667922	0.489000931324732	0.518336964011111	15.96	10.11	24.93	0.0297262522320371	0.0306179175145143	0.0315095827969915	0.0294076418497765	0.0302897501314492	0.0311718584131218	0.0292577658406377	0.0301965056737668	0.0310225344860286	0.019619598666088	19.8347084662333	-0.00510067253624402	1.37933273948054	0.492845080581683	0.500725727084509	0.485496168340684	0.476734944635641	0.484530545026452	0.469465340139109	0.475520405363466	0.482163203919346	0.468203822500708	0.000839772520680271	0.000832988196789142	0.00139913770960374
190	0.454198798779319	0.27	0.0196304807534558	0.0189397402746625	0.0203212212322491	0.335700210250078	0.493122821367715	0.478349487232598	0.507896155502833	16.07	10.36	24.94	0.0288716867468186	0.0297633592305142	0.0306550317142098	0.0285559920267228	0.0294379146022254	0.030319837177728	0.0284928592303867	0.0295080494637001	0.0302734425375438	0.0196304807534558	19.9343699376501	-0.0016543887839747	1.38754950944157	0.492845080581683	0.500725727084509	0.485496168340684	0.476734944635641	0.484530545026452	0.469465340139109	0.475520405363466	0.482163203919346	0.468203822500708	0.000839772520680271	0.000832988196789142	0.00139913770960374
190	0.454198798779319	0.27	0.019636631118647	0.0189432434482045	0.0203300187890894	0.333399188926588	0.493142718826154	0.478292240493191	0.507993197159117	15.84	10.23	24.4	0.0292794888916316	0.0301885866744789	0.0310976844573261	0.0289719142319913	0.0298714621404478	0.0307710100489044	0.028979307346174	0.0298427670182833	0.0307365552521012	0.019636631118647	19.7567384365356	0.00205101060141504	1.38656949293627	0.492845080581683	0.500725727084509	0.485496168340684	0.476734944635641	0.484530545026452	0.469465340139109	0.475520405363466	0.482163203919346	0.468203822500708	0.000839772520680271	0.000832988196789142	0.00139913770960374
190	0.454198798779319	0.27	0.0196374546027935	0.0189415005039945	0.0203334087015924	0.330844685998099	0.486275837471958	0.471547584254416	0.501004090689499	16.09	10.36	24.64	0.0284402201991338	0.0293285181750799	0.030216816151026	0.0281286129252687	0.0290071782019345	0.0298857434786003	0.0280789809650127	0.0289867461230643	0.0298746430642573	0.0196374546027935	19.8173300171831	-0.00375237493644135	1.38402459688348	0.492845080581683	0.500725727084509	0.485496168340684	0.476734944635641	0.484530545026452	0.469465340139109	0.475520405363466	0.482163203919346	0.468203822500708	0.000839772520680271	0.000832988196789142	0.00139913770960374
190	0.454198798779319	0.27	0.0196406825299136	0.018949149989864	0.0203322150699631	0.342569451561713	0.501853884845752	0.487047634704727	0.516660134986776	16.02	10.37	24.62	0.0294916681228429	0.0303882149576666	0.0312847617924903	0.02917206748925	0.0300588984634699	0.0309457294376898	0.0291779271167952	0.030062074417948	0.0309393581483275	0.0196406825299136	19.8807243074549	-0.00147553563014746	1.38594404903025	0.492845080581683	0.500725727084509	0.485496168340684	0.476734944635641	0.484530545026452	0.469465340139109	0.475520405363466	0.482163203919346	0.468203822500708	0.000839772520680271	0.000832988196789142	0.00139913770960374
190	0.454198798779319	0.27	0.0196408674037242	0.0189531592739046	0.0203285755335437	0.331529014599333	0.492281687328201	0.477394544404231	0.507168830252171	15.98	10.35	24.92	0.0289813831181194	0.0298851429068957	0.0307889026956721	0.0286695637223733	0.029563599688443	0.0304576356545127	0.0286057437755742	0.0295316514350909	0.0304013305320634	0.0196408674037242	19.9538187636225	-0.00731862528635821	1.38262888738217	0.492845080581683	0.500725727084509	0.485496168340684	0.476734944635641	0.484530545026452	0.469465340139109	0.475520405363466	0.482163203919346	0.468203822500708	0.000839772520680271	0.000832988196789142	0.00139913770960374
190	0.454198798779319	0.27	0.0196423481627176	0.0189524911568273	0.0203322051686078	0.334786768778482	0.485800400255025	0.471216579003427	0.500384221506622	15.86	10.16	24.7	0.028820444368217	0.0297124168237418	0.0306043892792666	0.0285169002989332	0.0293994782792938	0.0302820562596544	0.0284186994001581	0.0293259972975204	0.0301991270897704	0.0196423481627176	19.7017520045963	0.000139811931050765	1.3827678051577	0.492845080581683	0.500725727084509	0.485496168340684	0.476734944635641	0.484530545026452	0.469465340139109	0.475520405363466	0.482163203919346	0.468203822500708	0.000839772520680271	0.000832988196789142	0.00139913770960374
190	0.454198798779319	0.27	0.019644234981455	0.0189645580036313	0.0203239119592788	0.345162569909464	0.502461063997927	0.487721844640479	0.517200283355375	16.18	10.47	25.12	0.0292504005831164	0.0301343635944627	0.031018326605809	0.028924964397007	0.029799092549844	0.030673220702681	0.0288687920321803	0.0297751890472454	0.0306231859960108	0.019644234981455	20.1807737872785	-0.0146967384564709	1.38068446612466	0.492845080581683	0.500725727084509	0.485496168340684	0.476734944635641	0.484530545026452	0.469465340139109	0.475520405363466	0.482163203919346	0.468203822500708	0.000839772520680271	0.000832988196789142	0.00139913770960374
190	0.454198798779319	0.27	0.019650575250516	0.0189589594725858	0.0203421910284462	0.340979154548542	0.499288801720082	0.484506071384013	0.514071532056151	15.89	10.23	24.68	0.0295792110227115	0.0304817002296132	0.031384189436515	0.029266026584171	0.0301589602429097	0.0310518939016484	0.0291772411311605	0.0300750666899866	0.0310001602338678	0.019650575250516	19.7425585897223	0.00397478070474099	1.38842512982468	0.492845080581683	0.500725727084509	0.485496168340684	0.476734944635641	0.484530545026452	0.469465340139109	0.475520405363466	0.482163203919346	0.468203822500708	0.000839772520680271	0.000832988196789142	0.00139913770960374
190	0.454198798779319	0.27	0.0196527842678275	0.0189615510249093	0.0203440175107457	0.340495702832207	0.498600335574203	0.483822095022234	0.513378576126171	16.08	10.36	25.07	0.0291819667743303	0.0300733235957892	0.0309646804172481	0.0288622758842651	0.0297438678170918	0.0306254597499186	0.0287710262970884	0.0296918012809726	0.0305474343328764	0.0196527842678275	20.0209360508774	-0.00456473102699545	1.38550583897421	0.492845080581683	0.500725727084509	0.485496168340684	0.476734944635641	0.484530545026452	0.469465340139109	0.475520405363466	0.482163203919346	0.468203822500708	0.000839772520680271	0.000832988196789142	0.00139913770960374
190	0.454198798779319	0.27	0.0196552842250638	0.0189633058724341	0.0203472625776936	0.330127066123659	0.489158935867187	0.474319314893689	0.503998556840685	15.89	10.24	24.87	0.0289542410747156	0.0298601075440589	0.0307659740134021	0.0286475802804497	0.0295438525169388	0.0304401247534278	0.0286080430377835	0.0294684518641198	0.0303388203839917	0.0196552842250638	19.9135949786024	-0.00208625572833731	1.38507259062999	0.492845080581683	0.500725727084509	0.485496168340684	0.476734944635641	0.484530545026452	0.469465340139109	0.475520405363466	0.482163203919346	0.468203822500708	0.000839772520680271	0.000832988196789142	0.00139913770960374
190	0.454198798779319	0.27	0.0196571699582982	0.0189607601981832	0.0203535797184133	0.337667249041421	0.492202332761016	0.477521371895645	0.506883293626388	16.28	10.32	25.17	0.0284646159105188	0.0293397346734157	0.0302148534363126	0.0281427425627201	0.0290079656218836	0.0298731886810472	0.0280337969845819	0.0289124187215364	0.0297970665876773	0.0196571699582982	20.0210637788963	-0.00134173253801997	1.38900003161384	0.492845080581683	0.500725727084509	0.485496168340684	0.476734944635641	0.484530545026452	0.469465340139109	0.475520405363466	0.482163203919346	0.468203822500708	0.000839772520680271	0.000832988196789142	0.00139913770960374
190	0.454198798779319	0.27	0.019659243371445	0.0189740716429079	0.020344415099982	0.337816498635274	0.49826542904911	0.483408581278843	0.513122276819377	16.14	10.42	25.02	0.0290574923554562	0.0299505314061256	0.030843570456795	0.0287361768821875	0.0296193407770209	0.0305025046718543	0.0287171410173065	0.0295897750577484	0.0304425985115203	0.019659243371445	20.1072939659473	0.00148474912352937	1.39462823544856	0.492845080581683	0.500725727084509	0.485496168340684	0.476734944635641	0.484530545026452	0.469465340139109	0.475520405363466	0.482163203919346	0.468203822500708	0.000839772520680271	0.000832988196789142	0.00139913770960374
190	0.454198798779319	0.27	0.019672568400041	0.0189748872539389	0.020370249546143	0.345714716204263	0.50418682224743	0.489415026256573	0.518958618238286	15.94	10.4	24.44	0.029782329633086	0.0306812364378839	0.0315801432426818	0.0294640578900845	0.0303533584404663	0.0312426589908481	0.0294707548694722	0.0303650792778108	0.031252751755866	0.019672568400041	19.7583166820521	0.000102887834027182	1.38604620980282	0.492845080581683	0.500725727084509	0.485496168340684	0.476734944635641	0.484530545026452	0.469465340139109	0.475520405363466	0.482163203919346	0.468203822500708	0.000839772520680271	0.000832988196789142	0.00139913770960374
190	0.454198798779319	0.27	0.0196735973283684	0.0189815957733781	0.0203655988833587	0.349563225955873	0.50949843010896	0.494697135864122	0.524299724353799	16.1	10.3	24.62	0.0298181207444933	0.0307102762614166	0.03160243177834	0.0294908652382514	0.030373229299575	0.0312555933608987	0.029456407780871	0.0303296819283912	0.0312372538223481	0.0196735973283684	19.7834389846782	0.0124191271472754	1.39898415872845	0.492845080581683	0.500725727084509	0.485496168340684	0.476734944635641	0.484530545026452	0.469465340139109	0.475520405363466	0.482163203919346	0.468203822500708	0.000839772520680271	0.000832988196789142	0.00139913770960374
190	0.454198798779319	0.27	0.0196741790401241	0.0189878502207642	0.020360507859484	0.342164118241581	0.503321070490802	0.488458161226073	0.518183979755532	16.09	10.37	24.82	0.0294485707669317	0.0303446381684594	0.0312407055699872	0.0291255670500215	0.0300118060254574	0.0308980450008932	0.0291076540095658	0.0299959136338075	0.0308676335410576	0.0196741790401241	19.929946816868	0.00196968729721874	1.39074268212276	0.492845080581683	0.500725727084509	0.485496168340684	0.476734944635641	0.484530545026452	0.469465340139109	0.475520405363466	0.482163203919346	0.468203822500708	0.000839772520680271	0.000832988196789142	0.00139913770960374
190	0.454198798779319	0.27	0.0196757145444395	0.0189816030271212	0.0203698260617579	0.336825133810865	0.490857318867618	0.476188868947047	0.50552576878819	16.07	10.38	25.09	0.0287418009500113	0.0296271590407926	0.0305125171315739	0.0284275422038302	0.0293032199157092	0.0301788976275883	0.028384638071002	0.0292380514589469	0.0301179664163131	0.0196757145444395	20.0316517639924	0.000173352873009844	1.39109598926014	0.492845080581683	0.500725727084509	0.485496168340684	0.476734944635641	0.484530545026452	0.469465340139109	0.475520405363466	0.482163203919346	0.468203822500708	0.000839772520680271	0.000832988196789142	0.00139913770960374
190	0.454198798779319	0.27	0.0196784546088445	0.0189829326504268	0.0203739765672622	0.338312464788389	0.498122778379059	0.483286634144476	0.512958922613642	16.18	10.37	25.02	0.0289867199552406	0.0298765669482258	0.030766413941211	0.0286642867726371	0.0295442355709172	0.0304241843691974	0.0286214596971546	0.0294864070587951	0.03034589314389	0.0196784546088445	20.016270935621	0.0101980497349942	1.40035195182329	0.492845080581683	0.500725727084509	0.485496168340684	0.476734944635641	0.484530545026452	0.469465340139109	0.475520405363466	0.482163203919346	0.468203822500708	0.000839772520680271	0.000832988196789142	0.00139913770960374
190	0.454198798779319	0.27	0.0196810462511812	0.0189846122629872	0.0203774802393753	0.328872327734504	0.488620168200361	0.473754738626874	0.503485597773848	15.86	10.41	24.88	0.0289755015393142	0.0298846919755672	0.0307938824118203	0.0286703188310787	0.0295699332743413	0.0304695477176038	0.0286568224869029	0.0295620801844911	0.0304368831135396	0.0196810462511812	19.8180875238987	-0.00433361980797427	1.38280663527517	0.492845080581683	0.500725727084509	0.485496168340684	0.476734944635641	0.484530545026452	0.469465340139109	0.475520405363466	0.482163203919346	0.468203822500708	0.000839772520680271	0.000832988196789142	0.00139913770960374
190	0.454198798779319	0.27	0.0196819619621295	0.0189850904131314	0.0203788335111276	0.330381991581378	0.489126337882781	0.474296254403287	0.503956421362274	16.14	10.39	24.94	0.0285122646237015	0.0294037733814311	0.0302952821391608	0.028197053608883	0.0290787064893629	0.0299603593698428	0.0281673987466653	0.0290480426453346	0.0299310395757137	0.0196819619621295	19.8873877178649	-0.00822904621820564	1.38031425431586	0.492845080581683	0.500725727084509	0.485496168340684	0.476734944635641	0.484530545026452	0.469465340139109	0.475520405363466	0.482163203919346	0.468203822500708	0.000839772520680271	0.000832988196789142	0.00139913770960374
190	0.454198798779319	0.27	0.019682314771273	0.0189943407784565	0.0203702887640896	0.334050218995336	0.498124484816235	0.483145929857263	0.513103039775207	15.9	10.44	24.76	0.0294669837802496	0.0303805231660786	0.0312940625519076	0.0291540979299402	0.0300579371866464	0.0309617764433527	0.02913993412169	0.0300719124672799	0.0309670718480193	0.019682314771273	19.9356681957244	0.000338165458632546	1.39043724394423	0.492845080581683	0.500725727084509	0.485496168340684	0.476734944635641	0.484530545026452	0.469465340139109	0.475520405363466	0.482163203919346	0.468203822500708	0.000839772520680271	0.000832988196789142	0.00139913770960374
190	0.454198798779319	0.27	0.0196880024940164	0.0190016756963616	0.0203743292916712	0.342359068200479	0.505460635678455	0.490541007249248	0.520380264107662	16.14	10.34	24.77	0.0294936843436176	0.0303907241525474	0.0312877639614772	0.0291677696455003	0.0300548968760244	0.0309420241065486	0.0291351905417835	0.0300090098861712	0.0309112154725562	0.0196880024940164	19.9228696306982	0.000399752451399657	1.38970941177696	0.492845080581683	0.500725727084509	0.485496168340684	0.476734944635641	0.484530545026452	0.469465340139109	0.475520405363466	0.482163203919346	0.468203822500708	0.000839772520680271	0.000832988196789142	0.00139913770960374
190	0.454198798779319	0.27	0.0196943082735704	0.019010005489278	0.0203786110578628	0.336957131715308	0.499060140597084	0.484150968418877	0.513969312775291	16.04	10.47	24.98	0.0292797667545217	0.0301814216356562	0.0310830765167908	0.0289613596861977	0.0298532093906125	0.0307450590950273	0.0289302178341598	0.029825058790361	0.0306999657147786	0.0196943082735704	20.0208610175715	-0.00339184172588299	1.38778564743406	0.492845080581683	0.500725727084509	0.485496168340684	0.476734944635641	0.484530545026452	0.469465340139109	0.475520405363466	0.482163203919346	0.468203822500708	0.000839772520680271	0.000832988196789142	0.00139913770960374
190	0.454198798779319	0.27	0.0197037158142737	0.0190104344410404	0.0203969971875069	0.333597103403229	0.49031778774195	0.475558951321498	0.505076624162403	16	10.22	24.77	0.02882939273493	0.0297241047160492	0.0306188166971684	0.0285179803031738	0.0294030276882912	0.0302880750734085	0.0284311805577266	0.0293181417804063	0.0302143978930386	0.0197037158142737	19.7446939944635	0.00462823596794096	1.38978978127176	0.492845080581683	0.500725727084509	0.485496168340684	0.476734944635641	0.484530545026452	0.469465340139109	0.475520405363466	0.482163203919346	0.468203822500708	0.000839772520680271	0.000832988196789142	0.00139913770960374
190	0.454198798779319	0.27	0.0197060042705762	0.0190221295309351	0.0203898790102172	0.342376433823143	0.49660969489156	0.481951884028558	0.511267505754562	15.95	10.31	25.1	0.0293017078618474	0.0301928733620459	0.0310840388622443	0.0289877682748356	0.0298693857947453	0.030751003314655	0.0289111696895343	0.0297910176733751	0.0306872453489232	0.0197060042705762	20.0288486594516	-0.00795990118416489	1.38191538896751	0.492845080581683	0.500725727084509	0.485496168340684	0.476734944635641	0.484530545026452	0.469465340139109	0.475520405363466	0.482163203919346	0.468203822500708	0.000839772520680271	0.000832988196789142	0.00139913770960374
190	0.454198798779319	0.27	0.0197084235624256	0.0190158823225342	0.020400964802317	0.339271122600338	0.49223749880394	0.477607979396961	0.50686701821092	15.96	10.08	24.86	0.0290328407395496	0.0299221401762451	0.0308114396129406	0.0287216370343384	0.02960140404938	0.0304811710644215	0.0286152847714053	0.0294785905147538	0.0303460115847943	0.0197084235624256	19.8271675909752	0.00261788161210398	1.38676417200591	0.492845080581683	0.500725727084509	0.485496168340684	0.476734944635641	0.484530545026452	0.469465340139109	0.475520405363466	0.482163203919346	0.468203822500708	0.000839772520680271	0.000832988196789142	0.00139913770960374
190	0.454198798779319	0.27	0.0197091357325108	0.0190110999514224	0.0204071715135993	0.329439276757991	0.485143818251343	0.470403086677623	0.499884549825064	15.98	10.37	24.88	0.0285610258699813	0.0294560251328327	0.030351024395684	0.0282538528706338	0.0291392264425441	0.0300246000144545	0.0281990314731437	0.0291031266819943	0.0299504852876609	0.0197091357325108	19.7555276279736	0.00813999544874395	1.39408324957421	0.492845080581683	0.500725727084509	0.485496168340684	0.476734944635641	0.484530545026452	0.469465340139109	0.475520405363466	0.482163203919346	0.468203822500708	0.000839772520680271	0.000832988196789142	0.00139913770960374
190	0.454198798779319	0.27	0.019711554573708	0.0190182930341851	0.0204048161132309	0.343347397548777	0.498515402824566	0.483833014568595	0.513197791080538	15.82	10.24	24.61	0.0296469753073459	0.0305466419050579	0.0314463085027699	0.029336406937558	0.0302266490329149	0.0311168911282719	0.0292891374321677	0.030177876089312	0.0310785715013341	0.019711554573708	19.6728453728942	-0.00834743141471825	1.3754369627803	0.492845080581683	0.500725727084509	0.485496168340684	0.476734944635641	0.484530545026452	0.469465340139109	0.475520405363466	0.482163203919346	0.468203822500708	0.000839772520680271	0.000832988196789142	0.00139913770960374
190	0.454198798779319	0.27	0.0197138516614855	0.0190164798511724	0.0204112234717986	0.335906951836581	0.492732427593795	0.477977629063737	0.507487226123853	15.81	10.18	24.98	0.0293146166281263	0.030219536097226	0.0311244555663258	0.0290083401376141	0.0299038050891021	0.0307992700405901	0.0289232868438833	0.0297927032605714	0.0306662197250707	0.0197138516614855	19.6882120733411	0.00847228431260231	1.39227377527088	0.492845080581683	0.500725727084509	0.485496168340684	0.476734944635641	0.484530545026452	0.469465340139109	0.475520405363466	0.482163203919346	0.468203822500708	0.000839772520680271	0.000832988196789142	0.00139913770960374
190	0.454198798779319	0.27	0.0197154587017339	0.0190245491546368	0.0204063682488311	0.341975287385862	0.507790110269206	0.492788939787343	0.522791280751069	15.95	10.26	24.73	0.0299740801778262	0.0308865322449904	0.0317989843121546	0.0296533470928988	0.0305560356055315	0.0314587241181641	0.0296060904727587	0.0305220092903897	0.0314208970381899	0.0197154587017339	19.8878120633172	-0.00557700397531469	1.38158747265331	0.492845080581683	0.500725727084509	0.485496168340684	0.476734944635641	0.484530545026452	0.469465340139109	0.475520405363466	0.482163203919346	0.468203822500708	0.000839772520680271	0.000832988196789142	0.00139913770960374
190	0.454198798779319	0.27	0.0197157557271199	0.0190169662184678	0.0204145452357721	0.33246118545346	0.495907584041287	0.48094227447145	0.510872893611124	15.95	10.2	25	0.0292513058782962	0.0301615083517048	0.0310717108251135	0.0289382399860937	0.0298387008995663	0.0307391618130389	0.0288388976756649	0.0297467060525187	0.0306373754471605	0.0197157557271199	19.8264070971711	0.0118056109702112	1.39814829166613	0.492845080581683	0.500725727084509	0.485496168340684	0.476734944635641	0.484530545026452	0.469465340139109	0.475520405363466	0.482163203919346	0.468203822500708	0.000839772520680271	0.000832988196789142	0.00139913770960374
190	0.454198798779319	0.27	0.0197197157563672	0.0190320651407183	0.0204073663720161	0.345150104561782	0.493309078476403	0.478837924903516	0.50778023204929	16.03	10.39	25	0.0289760610393089	0.029851758237524	0.0307274554357392	0.0286614889665568	0.0295276793556038	0.0303938697446508	0.0285979169397753	0.029471806086813	0.0303562967371662	0.0197197157563672	19.9461862021689	0.00584655017385697	1.3942472747287	0.492845080581683	0.500725727084509	0.485496168340684	0.476734944635641	0.484530545026452	0.469465340139109	0.475520405363466	0.482163203919346	0.468203822500708	0.000839772520680271	0.000832988196789142	0.00139913770960374
190	0.454198798779319	0.27	0.0197257183900259	0.0190326057380697	0.0204188310419822	0.331975911980959	0.490735671078759	0.475910231796277	0.505561110361241	15.94	10.16	24.83	0.0289562917006763	0.0298583310261052	0.0307603703515341	0.0286467188346516	0.0295391144217826	0.0304315100089135	0.0285344246826842	0.0294428460327315	0.030332818381473	0.0197257183900259	19.8136586511976	0.000264647315025007	1.38494948555158	0.492845080581683	0.500725727084509	0.485496168340684	0.476734944635641	0.484530545026452	0.469465340139109	0.475520405363466	0.482163203919346	0.468203822500708	0.000839772520680271	0.000832988196789142	0.00139913770960374
190	0.454198798779319	0.27	0.0197289329230597	0.0190430005677537	0.0204148652783657	0.346852721934919	0.506228244463273	0.49143387202664	0.521022616899905	16.01	10.29	24.81	0.0297732063766087	0.030669513954985	0.0315658215333613	0.0294510372642629	0.030337646101655	0.0312242549390471	0.0294132062559491	0.0302918148351834	0.0311437518903728	0.0197289329230597	19.9446325310439	0.00198308802123805	1.39056368994798	0.492845080581683	0.500725727084509	0.485496168340684	0.476734944635641	0.484530545026452	0.469465340139109	0.475520405363466	0.482163203919346	0.468203822500708	0.000839772520680271	0.000832988196789142	0.00139913770960374
190	0.454198798779319	0.27	0.0197307874792612	0.0190449706004923	0.0204166043580301	0.342980151395105	0.493857339140706	0.479300287218192	0.50841439106322	15.93	10.34	24.86	0.0291892288846632	0.0300757485296196	0.0309622681745761	0.0288779773332865	0.029755043812628	0.0306321102919695	0.0288466215752531	0.0296926543566319	0.0305913725373024	0.0197307874792612	19.7874014875662	-0.00212708778053509	1.38283836346236	0.492845080581683	0.500725727084509	0.485496168340684	0.476734944635641	0.484530545026452	0.469465340139109	0.475520405363466	0.482163203919346	0.468203822500708	0.000839772520680271	0.000832988196789142	0.00139913770960374
190	0.454198798779319	0.27	0.0197307896716316	0.0190423832170494	0.0204191961262138	0.34745802009033	0.510316132181628	0.495422194812122	0.525210069551135	16.21	10.41	24.57	0.0296603481614388	0.0305520307959678	0.0314437134304968	0.0293288002481279	0.0302105155176346	0.0310922307871413	0.0293395715597051	0.0302244977897364	0.0310883545856743	0.0197307896716316	19.8306839325063	-0.00458822467540619	1.38474649411121	0.492845080581683	0.500725727084509	0.485496168340684	0.476734944635641	0.484530545026452	0.469465340139109	0.475520405363466	0.482163203919346	0.468203822500708	0.000839772520680271	0.000832988196789142	0.00139913770960374
190	0.454198798779319	0.27	0.0197461228092953	0.0190465565432842	0.0204456890753064	0.333453225626281	0.491429324633945	0.47663224230516	0.506226406962729	15.83	10.18	24.23	0.0292033345326804	0.0301099541588836	0.0310165737850868	0.0288973396840583	0.029794459678123	0.0306915796721877	0.0288573317051944	0.0297874965737387	0.0306578815316921	0.0197461228092953	19.6279110604338	-0.00637147331039155	1.37452990115286	0.492845080581683	0.500725727084509	0.485496168340684	0.476734944635641	0.484530545026452	0.469465340139109	0.475520405363466	0.482163203919346	0.468203822500708	0.000839772520680271	0.000832988196789142	0.00139913770960374
190	0.454198798779319	0.27	0.0197491190699829	0.0190526247090112	0.0204456134309547	0.331589538811433	0.487220473216699	0.472488398732629	0.501952547700768	15.77	10.17	24.21	0.0290440076136526	0.0299495927764374	0.0308551779392222	0.0287425878455895	0.0296387748125964	0.0305349617796033	0.0287319636775487	0.0296776062209221	0.030496909028592	0.0197491190699829	19.5448248489824	0.00663351558158564	1.38590921044488	0.492845080581683	0.500725727084509	0.485496168340684	0.476734944635641	0.484530545026452	0.469465340139109	0.475520405363466	0.482163203919346	0.468203822500708	0.000839772520680271	0.000832988196789142	0.00139913770960374
190	0.454198798779319	0.27	0.0197513276270468	0.0190517857068936	0.0204508695472	0.330903647909405	0.492291383757558	0.477382917862301	0.507199849652816	15.94	10.45	25.14	0.029049540226207	0.0299567450371262	0.0308639498480454	0.0287390812470808	0.0296365905558591	0.0305340998646373	0.0286657911534351	0.0295962291269833	0.0305842365862752	0.0197513276270468	19.8503995808357	-0.00444320814770939	1.38415068650781	0.492845080581683	0.500725727084509	0.485496168340684	0.476734944635641	0.484530545026452	0.469465340139109	0.475520405363466	0.482163203919346	0.468203822500708	0.000839772520680271	0.000832988196789142	0.00139913770960374
190	0.454198798779319	0.27	0.0197549916298879	0.0190544206761237	0.020455562583652	0.325280648704177	0.490639867242283	0.475590699901777	0.505689034582788	16.23	10.59	25.2	0.0284424102319949	0.029342416458435	0.0302424226848751	0.0281235613506319	0.0290134782078456	0.0299033950650592	0.0281188573708767	0.0289872345833691	0.0298693352227712	0.0197549916298879	20.0926535423335	-0.00840095948240044	1.38671641014395	0.492845080581683	0.500725727084509	0.485496168340684	0.476734944635641	0.484530545026452	0.469465340139109	0.475520405363466	0.482163203919346	0.468203822500708	0.000839772520680271	0.000832988196789142	0.00139913770960374
190	0.454198798779319	0.27	0.0197557961597721	0.0190645005067988	0.0204470918127453	0.342650296219893	0.504380338266809	0.489502220348666	0.519258456184953	15.84	10.2	24.77	0.0299645396897119	0.0308752933826142	0.0317860470755165	0.02964973238767	0.0305509177068927	0.0314521030261155	0.0295538661821684	0.0304479841686535	0.0313678467160432	0.0197557961597721	19.7788437749179	-0.00450150584834762	1.38027424471123	0.492845080581683	0.500725727084509	0.485496168340684	0.476734944635641	0.484530545026452	0.469465340139109	0.475520405363466	0.482163203919346	0.468203822500708	0.000839772520680271	0.000832988196789142	0.00139913770960374
190	0.454198798779319	0.27	0.0197622337872424	0.0190695633742241	0.0204549042002607	0.34040822843128	0.502719644375282	0.487816407170275	0.517622881580289	15.98	10.47	24.78	0.0296094088768113	0.0305140033871742	0.0314185978975371	0.0292906910906514	0.0301855484812725	0.0310804058718937	0.0292830287850884	0.0301733435230277	0.0310598556734307	0.0197622337872424	19.9679809692895	-0.00500240540364121	1.386554747506	0.492845080581683	0.500725727084509	0.485496168340684	0.476734944635641	0.484530545026452	0.469465340139109	0.475520405363466	0.482163203919346	0.468203822500708	0.000839772520680271	0.000832988196789142	0.00139913770960374
190	0.454198798779319	0.27	0.0197646276855953	0.0190706256840009	0.0204586296871897	0.350514290921698	0.506314364980683	0.491636281541936	0.52099244841943	15.95	10.29	24.56	0.0298911892532753	0.0307836078692629	0.0316760264852505	0.0295709548852625	0.0304538127203434	0.0313366705554242	0.0295379566287182	0.0304153806769659	0.0312996215867464	0.0197646276855953	19.7488066892018	0.00152883453056688	1.38453045602619	0.492845080581683	0.500725727084509	0.485496168340684	0.476734944635641	0.484530545026452	0.469465340139109	0.475520405363466	0.482163203919346	0.468203822500708	0.000839772520680271	0.000832988196789142	0.00139913770960374
190	0.454198798779319	0.27	0.0197678904882312	0.0190743829532792	0.0204613980231833	0.329213411895154	0.489068574259682	0.474200991971714	0.503936156547649	15.84	10.25	24.43	0.0290304987456434	0.0299406894374995	0.0308508801293556	0.0287255844289377	0.0296262151688511	0.0305268459087646	0.0287085694078097	0.0296055695486767	0.0305086379714448	0.0197678904882312	19.687443559032	0.00172823306294286	1.38385881668526	0.492845080581683	0.500725727084509	0.485496168340684	0.476734944635641	0.484530545026452	0.469465340139109	0.475520405363466	0.482163203919346	0.468203822500708	0.000839772520680271	0.000832988196789142	0.00139913770960374
190	0.454198798779319	0.27	0.0197709756157545	0.0190742329532266	0.0204677182782823	0.344345043947353	0.50365730947861	0.488856241104733	0.518458377852488	15.84	10.14	24.57	0.0299326308010577	0.0308388991021339	0.0317451674032101	0.0296183923620098	0.0305151464864612	0.0314119006109125	0.0295366831982784	0.0304317059414441	0.0313659423522211	0.0197709756157545	19.7189602843027	0.0103607741957772	1.39205100187364	0.492845080581683	0.500725727084509	0.485496168340684	0.476734944635641	0.484530545026452	0.469465340139109	0.475520405363466	0.482163203919346	0.468203822500708	0.000839772520680271	0.000832988196789142	0.00139913770960374
190	0.454198798779319	0.27	0.0197755052506597	0.0190804458099094	0.02047056469141	0.333502396118994	0.494085167384999	0.47920976229971	0.508960572470288	16.12	10.37	25.11	0.0288410046065075	0.0297362735687457	0.0306315425309839	0.028523162179789	0.0294085648262243	0.0302939674726595	0.0284407706485218	0.0293346514432393	0.0302264522857462	0.0197755052506597	20.0178109775424	0.00747503108190851	1.39907585741752	0.492845080581683	0.500725727084509	0.485496168340684	0.476734944635641	0.484530545026452	0.469465340139109	0.475520405363466	0.482163203919346	0.468203822500708	0.000839772520680271	0.000832988196789142	0.00139913770960374
190	0.454198798779319	0.27	0.0197777636404458	0.0190910433807263	0.0204644839001653	0.340915145623877	0.500546596706688	0.485724515144721	0.515368678268656	16.04	10.36	25.08	0.0293743177780306	0.0302706870580605	0.0311670563380903	0.0290548640240129	0.0299414850425289	0.0308281060610449	0.028970154956478	0.0298691362263942	0.0307878315361744	0.0197777636404458	20.0235057448029	0.00161924583672901	1.39341339155377	0.492845080581683	0.500725727084509	0.485496168340684	0.476734944635641	0.484530545026452	0.469465340139109	0.475520405363466	0.482163203919346	0.468203822500708	0.000839772520680271	0.000832988196789142	0.00139913770960374
190	0.454198798779319	0.27	0.019779115825	0.0190840991847835	0.0204741324652165	0.336924871785432	0.491408071339061	0.476726440952518	0.506089701725603	16.19	10.32	24.8	0.0285797342100418	0.0294598974612747	0.0303400607125076	0.0282614234773717	0.0291317837889653	0.0300021441005589	0.0282353469908773	0.0290929086281282	0.0299375695546619	0.019779115825	19.9335085128056	0.000617428913662175	1.38852862552491	0.492845080581683	0.500725727084509	0.485496168340684	0.476734944635641	0.484530545026452	0.469465340139109	0.475520405363466	0.482163203919346	0.468203822500708	0.000839772520680271	0.000832988196789142	0.00139913770960374
190	0.454198798779319	0.27	0.019779758002399	0.0190858715231303	0.0204736444816677	0.340679903495552	0.499245834214441	0.484454528390741	0.514037140038142	16.07	10.43	25.24	0.0292403032681247	0.0301330645959076	0.0310258259236906	0.0289205820227243	0.0298035816609328	0.0306865812991414	0.0288579763380128	0.0297188206714227	0.0306043757115513	0.019779758002399	20.082815995755	-0.00466776375271045	1.38794231463194	0.492845080581683	0.500725727084509	0.485496168340684	0.476734944635641	0.484530545026452	0.469465340139109	0.475520405363466	0.482163203919346	0.468203822500708	0.000839772520680271	0.000832988196789142	0.00139913770960374
190	0.454198798779319	0.27	0.0197819642860371	0.0190946530544812	0.0204692755175929	0.347373049877212	0.506255939870524	0.491477733029851	0.521034146711197	16	10.21	24.74	0.0297934776629761	0.0306893354929781	0.03158519332298	0.029471622643138	0.0303578026388532	0.0312439826345685	0.0293843947108527	0.0302625171405768	0.0311831573449109	0.0197819642860371	19.8720666400091	-0.00510754219562616	1.38090017509357	0.492845080581683	0.500725727084509	0.485496168340684	0.476734944635641	0.484530545026452	0.469465340139109	0.475520405363466	0.482163203919346	0.468203822500708	0.000839772520680271	0.000832988196789142	0.00139913770960374
190	0.454198798779319	0.27	0.0197862888703568	0.0190916583695792	0.0204809193711344	0.338213363826108	0.494443697515624	0.479713871134578	0.509173523896669	15.77	10.27	24.69	0.029487103369292	0.0303925179075091	0.0312979324457261	0.0291810526819613	0.0300770697985913	0.0309730869152214	0.0291376997729699	0.0300040595918135	0.0309184845214374	0.0197862888703568	19.7447457409643	0.00111497008951355	1.3861825167513	0.492845080581683	0.500725727084509	0.485496168340684	0.476734944635641	0.484530545026452	0.469465340139109	0.475520405363466	0.482163203919346	0.468203822500708	0.000839772520680271	0.000832988196789142	0.00139913770960374
190	0.454198798779319	0.27	0.0197863501357517	0.0190888107261705	0.0204838895453328	0.327070104636057	0.488764329894222	0.47383359591509	0.503695063873353	15.83	10.25	24.6	0.0290306563240715	0.029945426848051	0.0308601973720304	0.0287264339209067	0.029631618244559	0.0305368025682114	0.0287065336442759	0.0296109587986968	0.030471682736679	0.0197863501357517	19.7856780324214	0.00101073227232818	1.38670127498749	0.492845080581683	0.500725727084509	0.485496168340684	0.476734944635641	0.484530545026452	0.469465340139109	0.475520405363466	0.482163203919346	0.468203822500708	0.000839772520680271	0.000832988196789142	0.00139913770960374
190	0.454198798779319	0.27	0.0197915171939838	0.0190901465138693	0.0204928878740983	0.338281247316176	0.501194274724354	0.486265607792711	0.516122941655997	15.82	10.2	24.67	0.0297986444817099	0.0307134820341768	0.0316283195866436	0.0294865672810723	0.0303918238627475	0.0312970804444226	0.0294533596168746	0.0303308987113937	0.0312415976651143	0.0197915171939838	19.5953670134605	0.00161560134118119	1.38217641781496	0.492845080581683	0.500725727084509	0.485496168340684	0.476734944635641	0.484530545026452	0.469465340139109	0.475520405363466	0.482163203919346	0.468203822500708	0.000839772520680271	0.000832988196789142	0.00139913770960374
190	0.454198798779319	0.27	0.019792974400146	0.0190946688055201	0.0204912799947719	0.333094884804549	0.497120667670193	0.482140142812122	0.512101192528264	15.7	10.29	24.62	0.0297639073870996	0.030688698573092	0.0316134897590844	0.0294589236975536	0.0303742387679172	0.0312895538382809	0.0294163432072412	0.0303592610282319	0.0312387782493885	0.019792974400146	19.7017450810747	-0.00237794426245068	1.38063990328915	0.492845080581683	0.500725727084509	0.485496168340684	0.476734944635641	0.484530545026452	0.469465340139109	0.475520405363466	0.482163203919346	0.468203822500708	0.000839772520680271	0.000832988196789142	0.00139913770960374
190	0.454198798779319	0.27	0.0197954603647949	0.0191070240202456	0.0204838967093441	0.344984595615447	0.49892926961345	0.484287888156483	0.513570651070418	16.1	10.4	24.86	0.0291800621183734	0.0300622572565576	0.0309444523947417	0.0288594892494582	0.0297319925704953	0.0306044958915324	0.0287898434755651	0.0296872049028459	0.03060175756441	0.0197954603647949	19.9674198293094	-0.00441477014740639	1.38498579613933	0.492845080581683	0.500725727084509	0.485496168340684	0.476734944635641	0.484530545026452	0.469465340139109	0.475520405363466	0.482163203919346	0.468203822500708	0.000839772520680271	0.000832988196789142	0.00139913770960374
190	0.454198798779319	0.27	0.0197993146211648	0.0190996433287006	0.0204989859136291	0.33231325727876	0.491495493454298	0.476658385694856	0.506332601213741	15.91	10.36	24.79	0.0290486111982811	0.0299528172031387	0.0308570232079963	0.0287394764585423	0.0296340599211698	0.0305286433837973	0.0287193496141529	0.029599584076276	0.0305016093552156	0.0197993146211648	19.7768583418094	-0.0076502895038101	1.37854386181235	0.492845080581683	0.500725727084509	0.485496168340684	0.476734944635641	0.484530545026452	0.469465340139109	0.475520405363466	0.482163203919346	0.468203822500708	0.000839772520680271	0.000832988196789142	0.00139913770960374
190	0.454198798779319	0.27	0.0198004305062103	0.0191027990930136	0.020498061919407	0.334833574574175	0.495651045000296	0.480773068981939	0.510529021018653	16.16	10.31	24.9	0.0288615223725215	0.0297546694005381	0.0306478164285547	0.0285412481431165	0.0294244839830657	0.030307719823015	0.0284720386254056	0.0293695519311353	0.0302557173214422	0.0198004305062103	19.9222290459773	-0.00246031257564382	1.38753775010635	0.492845080581683	0.500725727084509	0.485496168340684	0.476734944635641	0.484530545026452	0.469465340139109	0.475520405363466	0.482163203919346	0.468203822500708	0.000839772520680271	0.000832988196789142	0.00139913770960374
190	0.454198798779319	0.27	0.0198009978530323	0.0191080224493427	0.0204939732567219	0.345909840106216	0.507379689162163	0.492520757153169	0.522238621171157	16.23	10.53	25.09	0.0294399247886302	0.0303281022602004	0.0312162797317706	0.0291094464268653	0.0299876536475646	0.030865860868264	0.0290849405609007	0.0299727818009457	0.0308148755342726	0.0198009978530323	19.9193450393901	-0.00203496946267983	1.39017070015842	0.492845080581683	0.500725727084509	0.485496168340684	0.476734944635641	0.484530545026452	0.469465340139109	0.475520405363466	0.482163203919346	0.468203822500708	0.000839772520680271	0.000832988196789142	0.00139913770960374
190	0.454198798779319	0.27	0.0198026356149037	0.0191122286695831	0.0204930425602244	0.336161502692927	0.488348704108917	0.473733515090699	0.502963893127136	15.75	10.13	24.84	0.0291639581653623	0.0300636976761389	0.0309634371869155	0.0288626295567665	0.0297530727555219	0.0306435159542772	0.0287587774980377	0.0296452352018833	0.0305119540864308	0.0198026356149037	19.7096150527123	-0.00161435457977576	1.37958628682022	0.492845080581683	0.500725727084509	0.485496168340684	0.476734944635641	0.484530545026452	0.469465340139109	0.475520405363466	0.482163203919346	0.468203822500708	0.000839772520680271	0.000832988196789142	0.00139913770960374
190	0.454198798779319	0.27	0.0198031081228255	0.0191095109835417	0.0204967052621093	0.340531151932541	0.500225455234034	0.485400217209581	0.515050693258488	16.09	10.53	24.98	0.0292587958603771	0.03015242671912	0.0310460575778628	0.0289377106364749	0.0298215348146649	0.0307053589928548	0.028941615657251	0.0298102787941438	0.030676849567739	0.0198031081228255	19.975288047843	0.000458419314798823	1.39171903818527	0.492845080581683	0.500725727084509	0.485496168340684	0.476734944635641	0.484530545026452	0.469465340139109	0.475520405363466	0.482163203919346	0.468203822500708	0.000839772520680271	0.000832988196789142	0.00139913770960374
190	0.454198798779319	0.27	0.0198032410283841	0.0191086376751872	0.020497844381581	0.342796475138779	0.509180278210512	0.494165445073734	0.52419511134729	16.1	10.38	24.95	0.029781712626466	0.0306866068275308	0.0315915010285957	0.0294547254513651	0.0303496844011474	0.0312446433509296	0.0294196976870752	0.0303289684406257	0.0311846474109744	0.0198032410283841	20.04806870415	0.00224783896600109	1.39350725827663	0.492845080581683	0.500725727084509	0.485496168340684	0.476734944635641	0.484530545026452	0.469465340139109	0.475520405363466	0.482163203919346	0.468203822500708	0.000839772520680271	0.000832988196789142	0.00139913770960374
190	0.454198798779319	0.27	0.0198036164011755	0.0191100501935978	0.0204971826087531	0.346198030576679	0.506090689575768	0.491278941001855	0.52090243814968	16.18	10.41	25.02	0.0294658536919044	0.030354230497778	0.0312426073036516	0.029138083944378	0.0300165787001873	0.0308950734559967	0.0290856353006018	0.0299565386154625	0.0308487865511301	0.0198036164011755	19.8528867781518	0.00641708008546052	1.39518904441401	0.492845080581683	0.500725727084509	0.485496168340684	0.476734944635641	0.484530545026452	0.469465340139109	0.475520405363466	0.482163203919346	0.468203822500708	0.000839772520680271	0.000832988196789142	0.00139913770960374
190	0.454198798779319	0.27	0.0198048717495816	0.019113045986221	0.0204966975129422	0.33741436504823	0.499783597685289	0.484868077961489	0.514699117409088	15.77	10.3	24.81	0.0298068538428984	0.0307237727670464	0.0316406916911944	0.0294975744946487	0.0304049793624407	0.0313123842302326	0.0294686861350441	0.0303631739822732	0.031257389533469	0.0198048717495816	19.8327709238407	-0.00844644432167151	1.3776029254335	0.492845080581683	0.500725727084509	0.485496168340684	0.476734944635641	0.484530545026452	0.469465340139109	0.475520405363466	0.482163203919346	0.468203822500708	0.000839772520680271	0.000832988196789142	0.00139913770960374
190	0.454198798779319	0.27	0.0198068434279427	0.0191103569591096	0.0205033298967758	0.333783213392988	0.499011601174099	0.48399736129468	0.514025841053519	16.09	10.4	25	0.0291799534596739	0.0300851543056906	0.0309903551517074	0.028859905654198	0.0297551781929375	0.0306504507316771	0.0288320640844788	0.0297141508570961	0.0305709581604872	0.0198068434279427	19.893045363635	0.00563584299996196	1.39599199265508	0.492845080581683	0.500725727084509	0.485496168340684	0.476734944635641	0.484530545026452	0.469465340139109	0.475520405363466	0.482163203919346	0.468203822500708	0.000839772520680271	0.000832988196789142	0.00139913770960374
190	0.454198798779319	0.27	0.0198089698746832	0.0191157243547449	0.0205022153946215	0.339187232708429	0.497122487302711	0.482345018845822	0.511899955759599	16.32	10.55	25	0.0286852332555899	0.029564054665682	0.030442876075774	0.0283588784952096	0.029227701466448	0.0300965244376864	0.0283355720747613	0.0292153636387072	0.0301130431757177	0.0198089698746832	19.9558832902347	-0.00355993908824156	1.38781634235215	0.492845080581683	0.500725727084509	0.485496168340684	0.476734944635641	0.484530545026452	0.469465340139109	0.475520405363466	0.482163203919346	0.468203822500708	0.000839772520680271	0.000832988196789142	0.00139913770960374
190	0.454198798779319	0.27	0.0198132885370424	0.0191182340794892	0.0205083429945956	0.334778682652239	0.496343836801176	0.48144322905052	0.511244444551832	15.97	10.58	24.71	0.0292342598002694	0.0301390564863162	0.031043853172363	0.0289199347748687	0.0298150031406753	0.0307100715064818	0.0289387303071109	0.0298293540163861	0.0307365962220397	0.0198132885370424	19.9167294423336	-0.00442558444658	1.38514927613648	0.492845080581683	0.500725727084509	0.485496168340684	0.476734944635641	0.484530545026452	0.469465340139109	0.475520405363466	0.482163203919346	0.468203822500708	0.000839772520680271	0.000832988196789142	0.00139913770960374
190	0.454198798779319	0.27	0.0198147025444151	0.0191195288515099	0.0205098762373204	0.338427179206298	0.498410674869956	0.483569758641269	0.513251591098642	16.16	10.42	25.15	0.029042468061048	0.0299337910353783	0.0308251140097086	0.0287205774914449	0.0296020215374656	0.0304834655834864	0.0286512018960911	0.0295230489242693	0.0304211937646202	0.0198147025444151	20.024494697916	0.00686403836241793	1.39949354407636	0.492845080581683	0.500725727084509	0.485496168340684	0.476734944635641	0.484530545026452	0.469465340139109	0.475520405363466	0.482163203919346	0.468203822500708	0.000839772520680271	0.000832988196789142	0.00139913770960374
190	0.454198798779319	0.27	0.0198148186617294	0.0191201810385076	0.0205094562849511	0.334873049864488	0.493667060046538	0.478849950503904	0.508484169589173	16.01	10.3	25.15	0.0290142622048999	0.0299120538846032	0.0308098455643064	0.0287004097270316	0.02958848983312	0.0304765699392084	0.02859218392841	0.0294918649815471	0.0303756362770077	0.0198148186617294	19.9268540491787	-0.00226006811289123	1.38530190022538	0.492845080581683	0.500725727084509	0.485496168340684	0.476734944635641	0.484530545026452	0.469465340139109	0.475520405363466	0.482163203919346	0.468203822500708	0.000839772520680271	0.000832988196789142	0.00139913770960374
190	0.454198798779319	0.27	0.0198181245792495	0.0191181888669337	0.0205180602915654	0.340761035883606	0.501775011291038	0.486911457249363	0.516638565332713	16.08	10.42	24.69	0.0293843353248984	0.030281327271951	0.0311783192190036	0.0290629107431308	0.0299500908207556	0.0308372708983804	0.0290421541391395	0.0299515909030234	0.0308418967931784	0.0198181245792495	19.8316329172306	0.00231843198388616	1.39064600108611	0.492845080581683	0.500725727084509	0.485496168340684	0.476734944635641	0.484530545026452	0.469465340139109	0.475520405363466	0.482163203919346	0.468203822500708	0.000839772520680271	0.000832988196789142	0.00139913770960374
190	0.454198798779319	0.27	0.0198261360368331	0.0191329175921745	0.0205193544814916	0.333673685300445	0.491940242695781	0.477135119609698	0.506745365781863	16.2	10.47	24.55	0.0285826061959157	0.0294695017218575	0.0303563972477993	0.0282636164834784	0.0291406140124761	0.0300176115414738	0.0282638055487207	0.029147354203532	0.0300192393615744	0.0198261360368331	19.8063477191207	0.0056198393241072	1.39498653292455	0.492845080581683	0.500725727084509	0.485496168340684	0.476734944635641	0.484530545026452	0.469465340139109	0.475520405363466	0.482163203919346	0.468203822500708	0.000839772520680271	0.000832988196789142	0.00139913770960374
190	0.454198798779319	0.27	0.0198273075627852	0.0191276944075679	0.0205269207180026	0.342372751513664	0.50389241433391	0.489019526877071	0.518765301790749	16.09	10.34	24.86	0.0294799747693417	0.0303765695326937	0.0312731642960457	0.0291565531281519	0.0300433114465235	0.030930069764895	0.029107055171831	0.0299897417095363	0.03087567339647	0.0198273075627852	19.882958155646	0.00238516105421779	1.39142073788326	0.492845080581683	0.500725727084509	0.485496168340684	0.476734944635641	0.484530545026452	0.469465340139109	0.475520405363466	0.482163203919346	0.468203822500708	0.000839772520680271	0.000832988196789142	0.00139913770960374
190	0.454198798779319	0.27	0.0198280990969753	0.0191406101296756	0.020515588064275	0.339900494078343	0.494361643593594	0.479689595522655	0.509033691664534	16.22	10.4	25.37	0.0286937046986489	0.0295713460287953	0.0304489873589417	0.02837222278637	0.0292400310950898	0.0301078394038096	0.0282879985984961	0.0291347014795793	0.0299985202279942	0.0198280990969753	20.1513492021184	0.00275002442972067	1.39762202982572	0.492845080581683	0.500725727084509	0.485496168340684	0.476734944635641	0.484530545026452	0.469465340139109	0.475520405363466	0.482163203919346	0.468203822500708	0.000839772520680271	0.000832988196789142	0.00139913770960374
190	0.454198798779319	0.27	0.0198304098168779	0.0191386289350316	0.0205221906987241	0.348545959961687	0.506508606528843	0.491761192897139	0.521256020160546	15.83	10.2	24.77	0.0301289320652498	0.0310324678258292	0.0319360035864086	0.0298131972174636	0.0307072644138994	0.0316013316103353	0.0297345095255387	0.0306016649911314	0.0315018336151324	0.0198304098168779	19.7401403251625	-0.00370465041277725	1.37930627347152	0.492845080581683	0.500725727084509	0.485496168340684	0.476734944635641	0.484530545026452	0.469465340139109	0.475520405363466	0.482163203919346	0.468203822500708	0.000839772520680271	0.000832988196789142	0.00139913770960374
190	0.454198798779319	0.27	0.0198350311307949	0.0191357177246066	0.0205343445369833	0.336426045052415	0.501615634593449	0.486612289694143	0.516618979492754	15.92	10.29	24.76	0.0296386189325823	0.0305524438227513	0.0314662687129202	0.0293226999564154	0.0302267843581914	0.0311308687599673	0.0292736322880354	0.0301815318468494	0.0310490928439691	0.0198350311307949	19.7020568834417	0.000965949575271996	1.38637906775116	0.492845080581683	0.500725727084509	0.485496168340684	0.476734944635641	0.484530545026452	0.469465340139109	0.475520405363466	0.482163203919346	0.468203822500708	0.000839772520680271	0.000832988196789142	0.00139913770960374
190	0.454198798779319	0.27	0.019837323140405	0.0191412078302369	0.020533438450573	0.338741675770267	0.498050984338261	0.483231188152919	0.512870780523604	15.79	10.2	24.51	0.029678508955673	0.0305886932827425	0.0314988776098119	0.0293697103572744	0.0302704244092399	0.0311711384612055	0.0293228781882346	0.0301990284580999	0.0311370147957788	0.019837323140405	19.6698276666631	0.00171761760123474	1.38372269221772	0.492845080581683	0.500725727084509	0.485496168340684	0.476734944635641	0.484530545026452	0.469465340139109	0.475520405363466	0.482163203919346	0.468203822500708	0.000839772520680271	0.000832988196789142	0.00139913770960374
190	0.454198798779319	0.27	0.019841088150742	0.0191438749839804	0.0205383013175037	0.330338933484282	0.487993252298012	0.473196083478269	0.502790421117755	15.89	10.29	24.98	0.0288882338189681	0.029791588871236	0.0306949439235039	0.0285823501945938	0.029476140054361	0.0303699299141282	0.0284768809853938	0.0293744910238646	0.0302733259228686	0.019841088150742	19.8565429594938	0.00575420939914431	1.39279287837516	0.492845080581683	0.500725727084509	0.485496168340684	0.476734944635641	0.484530545026452	0.469465340139109	0.475520405363466	0.482163203919346	0.468203822500708	0.000839772520680271	0.000832988196789142	0.00139913770960374
190	0.454198798779319	0.27	0.0198439883960001	0.0191406245769771	0.0205473522150231	0.338921992535252	0.504212185067882	0.489215095544093	0.519209274591671	16.18	10.43	25.06	0.0293466537454531	0.0302462874596473	0.0311459211738415	0.0290203472967168	0.0299099779528114	0.0307996086089061	0.0289732219406538	0.0298251489583838	0.030746364976723	0.0198439883960001	19.9692670785444	-0.00140452765613977	1.39067769918759	0.492845080581683	0.500725727084509	0.485496168340684	0.476734944635641	0.484530545026452	0.469465340139109	0.475520405363466	0.482163203919346	0.468203822500708	0.000839772520680271	0.000832988196789142	0.00139913770960374
190	0.454198798779319	0.27	0.0198447297444018	0.0191516512555625	0.020537808233241	0.337724117397289	0.492002179933813	0.477329054597818	0.506675305269808	16.05	10.15	24.94	0.0288488329607901	0.029735647911092	0.030622462861394	0.0285345575860574	0.0294117116914578	0.0302888657968582	0.0284421730342527	0.0292887270964629	0.0301565927165272	0.0198447297444018	19.8147102974979	-0.00729588674385246	1.37885543798472	0.492845080581683	0.500725727084509	0.485496168340684	0.476734944635641	0.484530545026452	0.469465340139109	0.475520405363466	0.482163203919346	0.468203822500708	0.000839772520680271	0.000832988196789142	0.00139913770960374
190	0.454198798779319	0.27	0.0198480558028345	0.0191497999076341	0.0205463116980349	0.331570259658033	0.491269689833805	0.47641453319539	0.50612484647222	15.88	10.2	24.56	0.0290993037211326	0.0300066536962623	0.0309140036713919	0.0287916304114893	0.0296893867766643	0.0305871431418392	0.0287428862204207	0.0296239470479605	0.0305381273126051	0.0198480558028345	19.6118657386563	0.0026931650654307	1.38432786412669	0.492845080581683	0.500725727084509	0.485496168340684	0.476734944635641	0.484530545026452	0.469465340139109	0.475520405363466	0.482163203919346	0.468203822500708	0.000839772520680271	0.000832988196789142	0.00139913770960374
190	0.454198798779319	0.27	0.0198490443820557	0.0191619614500994	0.0205361273140119	0.347196730618256	0.505033039080043	0.490284795382244	0.519781282777842	16.08	10.28	24.56	0.0295766187758333	0.030466312246998	0.0313560057181627	0.029252750613357	0.0301327018150669	0.0310126530167769	0.0292256801266036	0.0301078256018882	0.0309749485728972	0.0198490443820557	19.8622505230354	-0.00593466561487364	1.3805027324462	0.492845080581683	0.500725727084509	0.485496168340684	0.476734944635641	0.484530545026452	0.469465340139109	0.475520405363466	0.482163203919346	0.468203822500708	0.000839772520680271	0.000832988196789142	0.00139913770960374
190	0.454198798779319	0.27	0.0198509700405928	0.0191497920964999	0.0205521479846858	0.33487745147272	0.494379932009855	0.479541572675581	0.509218291344129	15.91	10.27	24.8	0.0292354130632772	0.0301400386245157	0.0310446641857542	0.0289246283615766	0.0298196373737144	0.0307146463858523	0.0288658385164496	0.029734298653989	0.0306469664097532	0.0198509700405928	19.8046583367548	0.000374436881786646	1.38740375549563	0.492845080581683	0.500725727084509	0.485496168340684	0.476734944635641	0.484530545026452	0.469465340139109	0.475520405363466	0.482163203919346	0.468203822500708	0.000839772520680271	0.000832988196789142	0.00139913770960374
190	0.454198798779319	0.27	0.0198522972675875	0.0191524014481325	0.0205521930870425	0.342346236464287	0.497209039091287	0.482532553951067	0.511885524231507	15.99	10.29	24.75	0.0292693597739226	0.0301596029715439	0.0310498461691651	0.0289537164779967	0.0298343592163238	0.030715001954651	0.0289022777786817	0.0297726713610343	0.030672449115767	0.0198522972675875	19.735734396843	-0.0034836103861116	1.37953523869945	0.492845080581683	0.500725727084509	0.485496168340684	0.476734944635641	0.484530545026452	0.469465340139109	0.475520405363466	0.482163203919346	0.468203822500708	0.000839772520680271	0.000832988196789142	0.00139913770960374
190	0.454198798779319	0.27	0.0198523752490944	0.0191525215977378	0.0205522289004511	0.338586600956292	0.499855046877505	0.484976419758585	0.514733673996425	16.13	10.4	24.93	0.0291694705310208	0.030064362854865	0.0309592551787091	0.0288474495819751	0.029732462601527	0.030617475621079	0.028841599263176	0.0296897306118019	0.0305387007940193	0.0198523752490944	19.8969744259114	0.000604145679477967	1.39055850339755	0.492845080581683	0.500725727084509	0.485496168340684	0.476734944635641	0.484530545026452	0.469465340139109	0.475520405363466	0.482163203919346	0.468203822500708	0.000839772520680271	0.000832988196789142	0.00139913770960374
190	0.454198798779319	0.27	0.0198523907408819	0.019162383921056	0.0205423975607077	0.344426959257804	0.504769929414196	0.489938854903529	0.519601003924863	16.13	10.46	24.74	0.0294629695157007	0.0303548512103642	0.0312467329050277	0.0291375590959491	0.030019590201843	0.030901621307737	0.0291250594655612	0.0300319019104523	0.0309016569242655	0.0198523907408819	19.9155343404777	-0.00239657858107277	1.38786357584285	0.492845080581683	0.500725727084509	0.485496168340684	0.476734944635641	0.484530545026452	0.469465340139109	0.475520405363466	0.482163203919346	0.468203822500708	0.000839772520680271	0.000832988196789142	0.00139913770960374
190	0.454198798779319	0.27	0.0198531918309072	0.0191631455313645	0.0205432381304498	0.347085570470906	0.503753936351817	0.489039437531568	0.518468435172067	16.2	10.39	25.21	0.0292961909584018	0.0301776715389273	0.0310591521194528	0.028969251232579	0.0298408946632947	0.0307125380940104	0.0288966096554186	0.0297854902754506	0.0306489623981901	0.0198531918309072	19.9816680108512	0.000655989396414487	1.39178300308891	0.492845080581683	0.500725727084509	0.485496168340684	0.476734944635641	0.484530545026452	0.469465340139109	0.475520405363466	0.482163203919346	0.468203822500708	0.000839772520680271	0.000832988196789142	0.00139913770960374
190	0.454198798779319	0.27	0.0198532060446505	0.0191629225416307	0.0205434895476702	0.344776244723169	0.507540909484953	0.49263994529017	0.522441873679737	16.05	10.34	24.88	0.0297791862745713	0.0306799223855373	0.0315806584965033	0.0294549265248721	0.0303458546960511	0.0312367828672301	0.0293748086377809	0.0302847916876911	0.0311736376734373	0.0198532060446505	19.8447690300578	-0.00696770735645918	1.38064362249267	0.492845080581683	0.500725727084509	0.485496168340684	0.476734944635641	0.484530545026452	0.469465340139109	0.475520405363466	0.482163203919346	0.468203822500708	0.000839772520680271	0.000832988196789142	0.00139913770960374
190	0.454198798779319	0.27	0.0198538438112529	0.0191614094544559	0.0205462781680498	0.341239172321604	0.496009666405506	0.481332515773292	0.510686817037719	16.14	10.28	24.99	0.0289373685564622	0.0298197484150527	0.0307021282736432	0.0286175215496193	0.0294901483943476	0.0303627752390759	0.0285732948833984	0.0294047393740585	0.0302749388802221	0.0198538438112529	20.0459078511661	0.00843818299421182	1.39934276061307	0.492845080581683	0.500725727084509	0.485496168340684	0.476734944635641	0.484530545026452	0.469465340139109	0.475520405363466	0.482163203919346	0.468203822500708	0.000839772520680271	0.000832988196789142	0.00139913770960374
190	0.454198798779319	0.27	0.0198548261752	0.0191525996435842	0.0205570527068158	0.334494086343929	0.493471086984263	0.47864725045085	0.508294923517676	16.01	10.35	24.8	0.0289950586141944	0.0298930435264	0.0307910284386055	0.0286812043920915	0.0295694691530178	0.0304577339139442	0.0286354516533729	0.0295182629745698	0.0303843290107189	0.0198548261752	19.7867014064302	0.00186657962157064	1.38966516666035	0.492845080581683	0.500725727084509	0.485496168340684	0.476734944635641	0.484530545026452	0.469465340139109	0.475520405363466	0.482163203919346	0.468203822500708	0.000839772520680271	0.000832988196789142	0.00139913770960374
190	0.454198798779319	0.27	0.0198553103250719	0.01916365260938	0.0205469680407638	0.353212728088249	0.508987520401054	0.494318981329223	0.523656059472884	16.02	10.44	24.75	0.0299372779530052	0.030825643862356	0.0317140097717068	0.0296130090883551	0.0304917525662587	0.0313704960441623	0.0296198301682222	0.0304921366835724	0.0313435637588788	0.0198553103250719	19.9223660211096	0.0033595434771329	1.39268302291726	0.492845080581683	0.500725727084509	0.485496168340684	0.476734944635641	0.484530545026452	0.469465340139109	0.475520405363466	0.482163203919346	0.468203822500708	0.000839772520680271	0.000832988196789142	0.00139913770960374
190	0.454198798779319	0.27	0.0198565921004485	0.0191596063925673	0.0205535778083298	0.349540349922269	0.509127158506953	0.494335905886517	0.52391841112739	16.21	10.36	25.49	0.0295892591220424	0.0304746129903616	0.0313599668586808	0.0292583248998159	0.0301337767326499	0.0310092285654838	0.0291482500971953	0.0299934991730157	0.0308640562253132	0.0198565921004485	20.0721675385586	0.00434556183705858	1.39733254689463	0.492845080581683	0.500725727084509	0.485496168340684	0.476734944635641	0.484530545026452	0.469465340139109	0.475520405363466	0.482163203919346	0.468203822500708	0.000839772520680271	0.000832988196789142	0.00139913770960374
190	0.454198798779319	0.27	0.0198571576985544	0.0191616501132554	0.0205526652838535	0.338835014582488	0.496966075198318	0.482181641557783	0.511750508838852	15.86	10.24	24.68	0.0294787937881412	0.0303826591222833	0.0312865244564253	0.0291679402066909	0.0300622742900536	0.0309566083734163	0.0291294456401897	0.0300003426750088	0.0309121875923416	0.0198571576985544	19.7046985909801	3.08529329085801e-06	1.38395672522274	0.492845080581683	0.500725727084509	0.485496168340684	0.476734944635641	0.484530545026452	0.469465340139109	0.475520405363466	0.482163203919346	0.468203822500708	0.000839772520680271	0.000832988196789142	0.00139913770960374
190	0.454198798779319	0.27	0.0198571714184482	0.0191613506857692	0.0205529921511272	0.341604678588799	0.495622660125658	0.480968876141405	0.510276444109911	15.88	10.34	24.5	0.0293737861070963	0.0302687236753362	0.031163661243576	0.0290630978318178	0.0299485695923969	0.0308340413529759	0.0290390508743921	0.0299302830161815	0.0308419934762789	0.0198571714184482	19.7681563418889	0.00457050682365485	1.3888528593628	0.492845080581683	0.500725727084509	0.485496168340684	0.476734944635641	0.484530545026452	0.469465340139109	0.475520405363466	0.482163203919346	0.468203822500708	0.000839772520680271	0.000832988196789142	0.00139913770960374
190	0.454198798779319	0.27	0.0198578329734484	0.0191594038503821	0.0205562620965148	0.326678914870402	0.486524625236602	0.471649091753674	0.501400158719531	15.95	10.4	24.81	0.0286727258765775	0.0295770466974615	0.0304813675183455	0.02836544646665	0.0292600758766293	0.0301547052866086	0.028340068843355	0.0292177081357955	0.0301409235728066	0.0198578329734484	19.8493095565156	0.0065490327382089	1.3955966222886	0.492845080581683	0.500725727084509	0.485496168340684	0.476734944635641	0.484530545026452	0.469465340139109	0.475520405363466	0.482163203919346	0.468203822500708	0.000839772520680271	0.000832988196789142	0.00139913770960374
190	0.454198798779319	0.27	0.0198602242076245	0.0191597076094637	0.0205607408057852	0.33849842276001	0.49597997290516	0.481213783808891	0.510746162001428	16.08	10.41	24.9	0.0290306012028959	0.0299214138964711	0.0308122265900463	0.028712748010372	0.0295938072835267	0.0304748665566814	0.0286464518110129	0.0295768276813732	0.0304676010589274	0.0198602242076245	19.8474432453728	-0.000554470200193847	1.38843809011291	0.492845080581683	0.500725727084509	0.485496168340684	0.476734944635641	0.484530545026452	0.469465340139109	0.475520405363466	0.482163203919346	0.468203822500708	0.000839772520680271	0.000832988196789142	0.00139913770960374
190	0.454198798779319	0.27	0.0198614960367876	0.0191703792053868	0.0205526128681884	0.342481911595869	0.505399995689531	0.490486225909505	0.520313765469557	15.95	10.2	24.85	0.0298247345019988	0.0307315881517387	0.0316384418014787	0.0295053174501753	0.0304024588753449	0.0312996003005144	0.0294171452608691	0.03029987227825	0.0312181738441288	0.0198614960367876	19.8292904060973	0.00270018368818792	1.38768349169675	0.492845080581683	0.500725727084509	0.485496168340684	0.476734944635641	0.484530545026452	0.469465340139109	0.475520405363466	0.482163203919346	0.468203822500708	0.000839772520680271	0.000832988196789142	0.00139913770960374
190	0.454198798779319	0.27	0.0198615600357967	0.0191711809263507	0.0205519391452426	0.342266922666194	0.502571960492647	0.487734560692528	0.517409360292766	15.99	10.53	24.5	0.0295780839621341	0.0304778804753123	0.0313776769884906	0.0292589047844703	0.0301489915303929	0.0310390782763155	0.0293178099219125	0.0302117813822839	0.0310610842683554	0.0198615600357967	19.7666283562642	0.0033452091795411	1.38984050342774	0.492845080581683	0.500725727084509	0.485496168340684	0.476734944635641	0.484530545026452	0.469465340139109	0.475520405363466	0.482163203919346	0.468203822500708	0.000839772520680271	0.000832988196789142	0.00139913770960374
190	0.454198798779319	0.27	0.0198645681409513	0.0191694267521143	0.0205597095297882	0.340189864409145	0.494466282933991	0.479800587656059	0.509131978211923	16.15	10.47	25.06	0.0288307907061872	0.0297120392956989	0.0305932878852106	0.0285116871872184	0.0293831819850681	0.0302546767829177	0.0284336698892781	0.0294029812603294	0.0302021249661205	0.0198645681409513	19.9552426527469	-0.00768787519540876	1.38311133703686	0.492845080581683	0.500725727084509	0.485496168340684	0.476734944635641	0.484530545026452	0.469465340139109	0.475520405363466	0.482163203919346	0.468203822500708	0.000839772520680271	0.000832988196789142	0.00139913770960374
190	0.454198798779319	0.27	0.0198646159310728	0.0191697192022968	0.0205595126598488	0.334366645823711	0.497917250966576	0.482955569489533	0.51287893244362	15.89	10.22	24.66	0.0294672267355788	0.0303801042097852	0.0312929816839917	0.029154699706988	0.0300578952763772	0.0309610908457665	0.0291009122142913	0.0299902074390131	0.0309504363734947	0.0198646159310728	19.7033049126062	0.00685930121972349	1.39157299717857	0.492845080581683	0.500725727084509	0.485496168340684	0.476734944635641	0.484530545026452	0.469465340139109	0.475520405363466	0.482163203919346	0.468203822500708	0.000839772520680271	0.000832988196789142	0.00139913770960374
190	0.454198798779319	0.27	0.0198656453084812	0.0191618839926161	0.0205694066243464	0.333379764727713	0.493005328776153	0.478158338990489	0.507852318561818	16.04	10.47	24.86	0.028926767370246	0.0298249539847157	0.0307231405991854	0.0286124835446682	0.0295009115324077	0.0303893395201472	0.0286054507630207	0.0294630729484426	0.0304048114835462	0.0198656453084812	19.8562278737131	0.00580872832028536	1.39469895289739	0.492845080581683	0.500725727084509	0.485496168340684	0.476734944635641	0.484530545026452	0.469465340139109	0.475520405363466	0.482163203919346	0.468203822500708	0.000839772520680271	0.000832988196789142	0.00139913770960374
190	0.454198798779319	0.27	0.0198673153469399	0.0191753478586543	0.0205592828352255	0.350487656163612	0.503614427867882	0.489013761661524	0.51821509407424	15.93	10.22	25.22	0.0297675753193836	0.03065635691427	0.0315451385091564	0.029449755190368	0.030329047511166	0.031208339831964	0.029308849296832	0.0301840171540307	0.0310908718878918	0.0198673153469399	19.9387375372793	-0.00289972390514244	1.38464841925652	0.492845080581683	0.500725727084509	0.485496168340684	0.476734944635641	0.484530545026452	0.469465340139109	0.475520405363466	0.482163203919346	0.468203822500708	0.000839772520680271	0.000832988196789142	0.00139913770960374
190	0.454198798779319	0.27	0.0198684372419143	0.0191700575016969	0.0205668169821317	0.330386870278621	0.49280595745061	0.477864474363931	0.507747440537289	15.84	10.34	24.5	0.029262951210326	0.0301779216967958	0.0310928921832656	0.0289558455866822	0.029861213740843	0.0307665818950038	0.0289819734419528	0.0298760262362741	0.0307659035291324	0.0198684372419143	19.7108304075518	-0.00697042413514009	1.37809329874475	0.492845080581683	0.500725727084509	0.485496168340684	0.476734944635641	0.484530545026452	0.469465340139109	0.475520405363466	0.482163203919346	0.468203822500708	0.000839772520680271	0.000832988196789142	0.00139913770960374
190	0.454198798779319	0.27	0.0198710681455078	0.0191709801788317	0.0205711561121839	0.334808855581769	0.500820874810621	0.485786881537067	0.515854868084174	16.37	10.53	25.14	0.0288046106750836	0.0296960475162069	0.0305874843573302	0.028474372628346	0.0293555893569837	0.0302368060856214	0.0284282874152141	0.0293674717413412	0.0302182210249971	0.0198710681455078	20.068002626739	0.00539406322789543	1.40019234960198	0.492845080581683	0.500725727084509	0.485496168340684	0.476734944635641	0.484530545026452	0.469465340139109	0.475520405363466	0.482163203919346	0.468203822500708	0.000839772520680271	0.000832988196789142	0.00139913770960374
190	0.454198798779319	0.27	0.0198716934044278	0.0191699502805601	0.0205734365282956	0.329154561044471	0.488364364011134	0.473516211121673	0.503212516900596	16.06	10.24	25.1	0.028601675203929	0.0294985442790482	0.0303954133541674	0.0282895879339813	0.0291766708193351	0.0300637537046889	0.028196320691059	0.0290604877179172	0.0299864588926752	0.0198716934044278	19.8920954562651	-0.00514717581728101	1.38187601691414	0.492845080581683	0.500725727084509	0.485496168340684	0.476734944635641	0.484530545026452	0.469465340139109	0.475520405363466	0.482163203919346	0.468203822500708	0.000839772520680271	0.000832988196789142	0.00139913770960374
190	0.454198798779319	0.27	0.0198753149850855	0.0191776277076016	0.0205730022625693	0.335539637062513	0.496501318170792	0.481621411815673	0.511381224525911	15.78	10.32	24.72	0.0295985803519088	0.0305130415720204	0.0314275027921321	0.0292911951901114	0.0301961596098104	0.0311011240295093	0.0292656542074018	0.0301341933095604	0.0310838973139638	0.0198753149850855	19.8072080572704	-0.000521528865657413	1.38573329279505	0.492845080581683	0.500725727084509	0.485496168340684	0.476734944635641	0.484530545026452	0.469465340139109	0.475520405363466	0.482163203919346	0.468203822500708	0.000839772520680271	0.000832988196789142	0.00139913770960374
190	0.454198798779319	0.27	0.0198760998121688	0.0191771900493354	0.0205750095750022	0.33707595337471	0.499041878259284	0.484137215275629	0.513946541242939	15.8	10.32	24.63	0.0297039139430211	0.0306183795379954	0.0315328451329697	0.0293939235999861	0.030298845822864	0.0312037680457418	0.0293619165753451	0.0302502897248957	0.0311743961994822	0.0198760998121688	19.6360291455237	-0.00644397890301316	1.37608574579952	0.492845080581683	0.500725727084509	0.485496168340684	0.476734944635641	0.484530545026452	0.469465340139109	0.475520405363466	0.482163203919346	0.468203822500708	0.000839772520680271	0.000832988196789142	0.00139913770960374
190	0.454198798779319	0.27	0.019876790080769	0.0191726897166842	0.0205808904448538	0.331672945594892	0.493639887396021	0.478716517297528	0.508563257494514	16.19	10.38	25	0.0286888826691	0.0295832215905982	0.0304775605120963	0.0283690523306619	0.0292534209537961	0.0301377895769302	0.0283256705448219	0.0292131223676522	0.0300799595458741	0.019876790080769	19.8961921973926	-0.0072053758321459	1.3817057919342	0.492845080581683	0.500725727084509	0.485496168340684	0.476734944635641	0.484530545026452	0.469465340139109	0.475520405363466	0.482163203919346	0.468203822500708	0.000839772520680271	0.000832988196789142	0.00139913770960374
190	0.454198798779319	0.27	0.0198768902485114	0.0191744736575109	0.020579306839512	0.326400394633486	0.487539987565335	0.47262396663038	0.50245600850029	16.13	10.41	25.01	0.0284359486999757	0.029333387755253	0.0302308268105302	0.0281223089705697	0.0290098495503142	0.0298973901300588	0.0280786694875709	0.0289846647019044	0.0298386021666321	0.0198768902485114	19.9512472697921	9.50956968155921e-05	1.39011658779785	0.492845080581683	0.500725727084509	0.485496168340684	0.476734944635641	0.484530545026452	0.469465340139109	0.475520405363466	0.482163203919346	0.468203822500708	0.000839772520680271	0.000832988196789142	0.00139913770960374
190	0.454198798779319	0.27	0.0198785037087959	0.0191877280310772	0.0205692793865147	0.345019358476406	0.499749482488308	0.485085159371282	0.514413805605334	15.89	10.15	25.09	0.0296007508156784	0.0304955936408646	0.0313904364660507	0.0292869170705931	0.0301722725730813	0.0310576280755695	0.0291669323247988	0.0300508106469811	0.030897470188573	0.0198785037087959	19.8759214209515	-0.0038661487258871	1.38079501415998	0.492845080581683	0.500725727084509	0.485496168340684	0.476734944635641	0.484530545026452	0.469465340139109	0.475520405363466	0.482163203919346	0.468203822500708	0.000839772520680271	0.000832988196789142	0.00139913770960374
190	0.454198798779319	0.27	0.0198795995569793	0.0191759351366373	0.0205832639773214	0.336235388739941	0.502700879403831	0.487658652016288	0.517743106791375	16.19	10.48	25.26	0.029235488463502	0.0301372808615977	0.0310390732596934	0.0289098852113515	0.029801634112553	0.0306933830137545	0.0288741939441826	0.029752347564461	0.0306214496737038	0.0198795995569793	20.0296610120858	0.00771218447701425	1.40044813370774	0.492845080581683	0.500725727084509	0.485496168340684	0.476734944635641	0.484530545026452	0.469465340139109	0.475520405363466	0.482163203919346	0.468203822500708	0.000839772520680271	0.000832988196789142	0.00139913770960374
190	0.454198798779319	0.27	0.0198832797680763	0.0191797163745122	0.0205868431616405	0.334873921231181	0.494597292561189	0.479752291706608	0.509442293415769	15.9	10.29	24.47	0.0292707847539071	0.0301765122140934	0.0310822396742797	0.0289603108047925	0.0298564312529444	0.0307525517010964	0.0289393566425137	0.0298669643583919	0.030723231410357	0.0198832797680763	19.6651883372009	-0.0036247453675582	1.38017943004757	0.492845080581683	0.500725727084509	0.485496168340684	0.476734944635641	0.484530545026452	0.469465340139109	0.475520405363466	0.482163203919346	0.468203822500708	0.000839772520680271	0.000832988196789142	0.00139913770960374
190	0.454198798779319	0.27	0.0198857689966811	0.0191977311337098	0.0205738068596524	0.341876015151183	0.498017998932033	0.483302271013388	0.512733726850678	15.63	10.1	24.53	0.0299770473905696	0.0308897972360834	0.0318025470815972	0.0296742650077721	0.0305777956473541	0.0314813262869361	0.0296072277418195	0.0305346401559772	0.0314009050910987	0.0198857689966811	19.5957823651117	0.00601407319822386	1.38563006460786	0.492845080581683	0.500725727084509	0.485496168340684	0.476734944635641	0.484530545026452	0.469465340139109	0.475520405363466	0.482163203919346	0.468203822500708	0.000839772520680271	0.000832988196789142	0.00139913770960374
190	0.454198798779319	0.27	0.019887319635509	0.0191958619256759	0.0205787773453421	0.338825611360747	0.498565398065976	0.483733074274897	0.513397721857055	16.09	10.27	24.94	0.029160479303291	0.0300546039640408	0.0309487286247905	0.0288405384896774	0.0297248530588831	0.0306091676280889	0.0287912490047229	0.0296339482923664	0.0305173833217746	0.019887319635509	19.9281452181922	0.00254418830916212	1.39084711026877	0.492845080581683	0.500725727084509	0.485496168340684	0.476734944635641	0.484530545026452	0.469465340139109	0.475520405363466	0.482163203919346	0.468203822500708	0.000839772520680271	0.000832988196789142	0.00139913770960374
190	0.454198798779319	0.27	0.0198873284803197	0.0191928803095608	0.0205817766510785	0.334679775426695	0.498350876102472	0.483386692702879	0.513315059502065	16.17	10.46	25.1	0.0290013324096891	0.0298991255503826	0.0307969186910761	0.0286789946839262	0.0295668092279439	0.0304546237719616	0.0286446439940261	0.0295450225338224	0.0303764196833632	0.0198873284803197	20.095174447609	-0.00154271715625575	1.39224369368869	0.492845080581683	0.500725727084509	0.485496168340684	0.476734944635641	0.484530545026452	0.469465340139109	0.475520405363466	0.482163203919346	0.468203822500708	0.000839772520680271	0.000832988196789142	0.00139913770960374
190	0.454198798779319	0.27	0.0198926883812408	0.0192040427037586	0.0205813340587229	0.355914754404456	0.507549689736043	0.4930086850693	0.522090694402786	15.74	10.17	24.88	0.0303663352070435	0.0312619726173569	0.0321576100276703	0.0300530686463663	0.0309394664415194	0.0318258642366725	0.0299373574251825	0.0308540648476382	0.031718867644028	0.0198926883812408	19.6269542239746	-0.00163524145990374	1.37816392794627	0.492845080581683	0.500725727084509	0.485496168340684	0.476734944635641	0.484530545026452	0.469465340139109	0.475520405363466	0.482163203919346	0.468203822500708	0.000839772520680271	0.000832988196789142	0.00139913770960374
190	0.454198798779319	0.27	0.0198930695282019	0.0191913471927296	0.0205947918636742	0.33329389141083	0.492915454545201	0.478068302946781	0.50776260614362	15.75	10.13	24.25	0.0294210529328747	0.0303347693001532	0.0312484856674316	0.0291167675970393	0.0300210339119246	0.03092530022681	0.0290971278904402	0.0299774496344312	0.0308739407824894	0.0198930695282019	19.5755032911551	0.00179679710866831	1.38164743719331	0.492845080581683	0.500725727084509	0.485496168340684	0.476734944635641	0.484530545026452	0.469465340139109	0.475520405363466	0.482163203919346	0.468203822500708	0.000839772520680271	0.000832988196789142	0.00139913770960374
190	0.454198798779319	0.27	0.0198939235868152	0.0191949156848233	0.0205929314888072	0.338458953026015	0.499242074887646	0.484377457256792	0.5141066925185	16.01	10.32	24.59	0.0293475296638965	0.0302481492124084	0.0311487687609203	0.0290300221448635	0.0299208979949546	0.0308117738450457	0.0290239884245979	0.0299058282258849	0.0307577782146078	0.0198939235868152	19.7936559068879	0.000138044425710168	1.38624338052378	0.492845080581683	0.500725727084509	0.485496168340684	0.476734944635641	0.484530545026452	0.469465340139109	0.475520405363466	0.482163203919346	0.468203822500708	0.000839772520680271	0.000832988196789142	0.00139913770960374
190	0.454198798779319	0.27	0.0198950146233492	0.0191955049366182	0.0205945243100802	0.342609150546343	0.497979511625152	0.483288862330585	0.51267016091972	15.92	10.19	25.09	0.0294372738031371	0.0303320857868948	0.0312268977706526	0.0291235337949378	0.0300088089472281	0.0308940840995184	0.0289965822485007	0.0299045005624446	0.0307663980426135	0.0198950146233492	19.8698117547718	0.00179717927968764	1.38727852806462	0.492845080581683	0.500725727084509	0.485496168340684	0.476734944635641	0.484530545026452	0.469465340139109	0.475520405363466	0.482163203919346	0.468203822500708	0.000839772520680271	0.000832988196789142	0.00139913770960374
190	0.454198798779319	0.27	0.0198993287753987	0.0192042300389262	0.0205944275118712	0.340001651260101	0.499996942427824	0.485160990146457	0.514832894709191	16.03	10.29	24.76	0.0293665262016579	0.0302645381816932	0.0311625501617285	0.029047952067924	0.029936222228765	0.0308244923896059	0.0289959630766437	0.0298901723152982	0.0307565063531769	0.0198993287753987	19.8168546166039	0.0055797783603339	1.39260815909938	0.492845080581683	0.500725727084509	0.485496168340684	0.476734944635641	0.484530545026452	0.469465340139109	0.475520405363466	0.482163203919346	0.468203822500708	0.000839772520680271	0.000832988196789142	0.00139913770960374
190	0.454198798779319	0.27	0.0199016933005298	0.0192013683158057	0.0206020182852539	0.333620689173201	0.490259759951942	0.475503452984959	0.505016066918924	16.02	10.43	25.05	0.0287973336783194	0.0296910018376574	0.0305846699969953	0.0284853993662526	0.0293693872626324	0.0302533751590123	0.0284287476164655	0.0293376116078954	0.030230421199136	0.0199016933005298	19.8806901834145	-0.014407948394375	1.37465926317063	0.492845080581683	0.500725727084509	0.485496168340684	0.476734944635641	0.484530545026452	0.469465340139109	0.475520405363466	0.482163203919346	0.468203822500708	0.000839772520680271	0.000832988196789142	0.00139913770960374
190	0.454198798779319	0.27	0.0199020191294373	0.0192074380948428	0.0205966001640319	0.335706968956193	0.501928271272712	0.486891364894262	0.516965177651162	16.03	10.29	24.97	0.0294665923840615	0.030376623702993	0.0312866550219245	0.0291467914474184	0.0300469461961522	0.030947100944886	0.0290789983297881	0.0299860069460798	0.0308647423737938	0.0199020191294373	19.8895056462662	-0.00382557108914629	1.38510288677209	0.492845080581683	0.500725727084509	0.485496168340684	0.476734944635641	0.484530545026452	0.469465340139109	0.475520405363466	0.482163203919346	0.468203822500708	0.000839772520680271	0.000832988196789142	0.00139913770960374
190	0.454198798779319	0.27	0.0199033079030609	0.0192081014573023	0.0205985143488196	0.339336031551954	0.498808345865254	0.483985683994192	0.513631007736317	15.71	10.31	24.68	0.0298598196730906	0.0307743136864103	0.0316888076997299	0.0295532974096272	0.0304584037984415	0.0313635101872559	0.029537595570687	0.0304043438699954	0.0313353405206938	0.0199033079030609	19.7825253380266	0.0016699023022805	1.38587341073765	0.492845080581683	0.500725727084509	0.485496168340684	0.476734944635641	0.484530545026452	0.469465340139109	0.475520405363466	0.482163203919346	0.468203822500708	0.000839772520680271	0.000832988196789142	0.00139913770960374
190	0.454198798779319	0.27	0.0199050658402807	0.0192054535944785	0.0206046780860829	0.341826221279935	0.505007351460714	0.490083446688901	0.519931256232526	15.9	10.23	24.44	0.02989555104292	0.0308059232660174	0.0317162954891148	0.0295782807017112	0.0304789914836987	0.0313797022656862	0.0295347979030236	0.0304328950655651	0.031355503149659	0.0199050658402807	19.6236155579986	0.00482011487279877	1.38728074791086	0.492845080581683	0.500725727084509	0.485496168340684	0.476734944635641	0.484530545026452	0.469465340139109	0.475520405363466	0.482163203919346	0.468203822500708	0.000839772520680271	0.000832988196789142	0.00139913770960374
190	0.454198798779319	0.27	0.019906584983363	0.0192055458359123	0.0206076241308136	0.344826663853883	0.504709202898116	0.48989302859288	0.519525377203351	16.11	10.3	24.92	0.0294990044916651	0.0303911633240429	0.0312833221564207	0.0291743626802199	0.0300567031453534	0.0309390436104869	0.0290894371646108	0.0300156825895915	0.0308719139193404	0.019906584983363	19.9269984953966	0.00161445492923003	1.39005049303438	0.492845080581683	0.500725727084509	0.485496168340684	0.476734944635641	0.484530545026452	0.469465340139109	0.475520405363466	0.482163203919346	0.468203822500708	0.000839772520680271	0.000832988196789142	0.00139913770960374
190	0.454198798779319	0.27	0.0199071577287063	0.0192073242896028	0.0206069911678097	0.336245010498937	0.497605954587564	0.482716502670055	0.512495406505073	16.06	10.23	24.81	0.0291645050518492	0.0300640879193615	0.0309636707868739	0.028846490953436	0.0297362646356372	0.0306260383178384	0.0287817734320842	0.0296463262879268	0.0305141265895474	0.0199071577287063	19.8644503061957	-0.0116093733748081	1.37608489001327	0.492845080581683	0.500725727084509	0.485496168340684	0.476734944635641	0.484530545026452	0.469465340139109	0.475520405363466	0.482163203919346	0.468203822500708	0.000839772520680271	0.000832988196789142	0.00139913770960374
190	0.454198798779319	0.27	0.0199099759389858	0.0192186455096771	0.0206013063682946	0.346450923748512	0.511218914362103	0.496265432704338	0.526172396019869	15.92	10.34	24.81	0.030236503321981	0.0311475903492525	0.0320586773765241	0.029914513800965	0.0308158986324372	0.0317172834639095	0.0298546492622389	0.030777812394185	0.0316627100385861	0.0199099759389858	19.7655653569823	-0.00811775216216938	1.37792217923576	0.492845080581683	0.500725727084509	0.485496168340684	0.476734944635641	0.484530545026452	0.469465340139109	0.475520405363466	0.482163203919346	0.468203822500708	0.000839772520680271	0.000832988196789142	0.00139913770960374
190	0.454198798779319	0.27	0.0199100941155855	0.0192108176979699	0.0206093705332011	0.337147623574744	0.492569341013843	0.477860349350425	0.50727833267726	15.99	10.3	24.97	0.0289932971861076	0.0298857381831168	0.0307781791801259	0.0286808535618449	0.0295636772497996	0.0304465009377543	0.028604166247268	0.0295168943628603	0.0303776899428076	0.0199100941155855	19.8418439808545	-0.0083482344373567	1.37941564161438	0.492845080581683	0.500725727084509	0.485496168340684	0.476734944635641	0.484530545026452	0.469465340139109	0.475520405363466	0.482163203919346	0.468203822500708	0.000839772520680271	0.000832988196789142	0.00139913770960374
190	0.454198798779319	0.27	0.0199105569952121	0.0192102208924648	0.0206108930979594	0.338126141054159	0.497014302342684	0.482205010401582	0.511823594283787	16.01	10.23	24.53	0.0292080314059672	0.030105057058512	0.0310020827110568	0.0288917948384047	0.0297791083570013	0.030666421875598	0.0288652994895803	0.0297195742224988	0.0306275858131472	0.0199105569952121	19.6087345031366	-0.000713801424888688	1.38134362099873	0.492845080581683	0.500725727084509	0.485496168340684	0.476734944635641	0.484530545026452	0.469465340139109	0.475520405363466	0.482163203919346	0.468203822500708	0.000839772520680271	0.000832988196789142	0.00139913770960374
190	0.454198798779319	0.27	0.0199114029549624	0.0192097447491433	0.0206130611607816	0.338063089252197	0.501039127114703	0.486107806140678	0.515970448088728	16.2	10.4	24.99	0.0291122173547021	0.0300064302352557	0.0309006431158093	0.0287870809518613	0.0296713069201912	0.0305555328885212	0.0287371625491557	0.0295992074238956	0.0304945423802126	0.0199114029549624	19.9608981738562	-0.00888570773509323	1.3815189161886	0.492845080581683	0.500725727084509	0.485496168340684	0.476734944635641	0.484530545026452	0.469465340139109	0.475520405363466	0.482163203919346	0.468203822500708	0.000839772520680271	0.000832988196789142	0.00139913770960374
190	0.454198798779319	0.27	0.0199121723000879	0.019207760584167	0.0206165840160088	0.335530795719906	0.497758519298007	0.482840639439862	0.512676399156153	15.99	10.2	24.97	0.0292935497328931	0.030198605396892	0.0311036610608909	0.0289778123463241	0.0298731129648384	0.0307684135833527	0.0288667156744697	0.029780520856276	0.0306542346743881	0.0199121723000879	19.755198984009	-0.00500382289401072	1.38055151169891	0.492845080581683	0.500725727084509	0.485496168340684	0.476734944635641	0.484530545026452	0.469465340139109	0.475520405363466	0.482163203919346	0.468203822500708	0.000839772520680271	0.000832988196789142	0.00139913770960374
190	0.454198798779319	0.27	0.0199131064004557	0.0192150752848876	0.0206111375160238	0.338221692506936	0.491915194947846	0.477260967088837	0.506569422806855	15.78	10.09	24.53	0.0293239194756797	0.0302243061139104	0.0311246927521411	0.0290191813886976	0.02991021108875	0.0308012407888024	0.0289532029845534	0.0298523895107426	0.030733475541595	0.0199131064004557	19.5762137083461	0.00632307650602127	1.38534629208534	0.492845080581683	0.500725727084509	0.485496168340684	0.476734944635641	0.484530545026452	0.469465340139109	0.475520405363466	0.482163203919346	0.468203822500708	0.000839772520680271	0.000832988196789142	0.00139913770960374
190	0.454198798779319	0.27	0.0199138788099038	0.0192136036652008	0.0206141539546068	0.326379498865665	0.493168240531696	0.478079309236436	0.508257171826955	16.23	10.61	25.2	0.0285809817154814	0.0294830422337346	0.0303851027519878	0.0282602731846791	0.0291522116397232	0.0300441500947673	0.0282620109112882	0.0291190034421578	0.0300718787686387	0.0199138788099038	20.0701767295042	-0.00298479066689482	1.39291456007738	0.492845080581683	0.500725727084509	0.485496168340684	0.476734944635641	0.484530545026452	0.469465340139109	0.475520405363466	0.482163203919346	0.468203822500708	0.000839772520680271	0.000832988196789142	0.00139913770960374
190	0.454198798779319	0.27	0.0199168635400252	0.0192233296026724	0.0206103974773781	0.338042041187136	0.500414032618579	0.485500638543852	0.515327426693305	16.08	10.37	24.7	0.0292913438870521	0.0301911024448907	0.0310908610027293	0.0289706999138133	0.0298606090717728	0.0307505182297322	0.0289243364565499	0.0298285120813778	0.0307123934247303	0.0199168635400252	19.8235396209082	0.00643358181782512	1.39497460694733	0.492845080581683	0.500725727084509	0.485496168340684	0.476734944635641	0.484530545026452	0.469465340139109	0.475520405363466	0.482163203919346	0.468203822500708	0.000839772520680271	0.000832988196789142	0.00139913770960374
190	0.454198798779319	0.27	0.019923265425844	0.0192194474408951	0.020627083410793	0.330860232140327	0.490562909838873	0.475705332050252	0.505420487627494	15.75	10.19	24.65	0.0292838123248169	0.0301984258266	0.031113039328383	0.0289811981262967	0.0298863601595097	0.0307915221927228	0.0289437572211562	0.029821317278295	0.0307150193529525	0.019923265425844	19.5898348247971	-0.000783856499617614	1.38080267643921	0.492845080581683	0.500725727084509	0.485496168340684	0.476734944635641	0.484530545026452	0.469465340139109	0.475520405363466	0.482163203919346	0.468203822500708	0.000839772520680271	0.000832988196789142	0.00139913770960374
190	0.454198798779319	0.27	0.0199240497270557	0.0192211773160309	0.0206269221380806	0.340384480515046	0.501602389128381	0.48673148678915	0.516473291467612	16.21	10.38	25.03	0.0291430620235762	0.0300334577365753	0.0309238534495744	0.0288173865991636	0.0296978320879381	0.0305782775767126	0.02874573911494	0.0296508647789916	0.0305329549856786	0.0199240497270557	19.9979741800663	0.00258762266134055	1.39350938848323	0.492845080581683	0.500725727084509	0.485496168340684	0.476734944635641	0.484530545026452	0.469465340139109	0.475520405363466	0.482163203919346	0.468203822500708	0.000839772520680271	0.000832988196789142	0.00139913770960374
190	0.454198798779319	0.27	0.019930656778765	0.0192414016123398	0.0206199119451902	0.338765718222968	0.50074721409633	0.485847989636599	0.515646438556061	16.12	10.37	25.03	0.0292422121688955	0.0301389664873179	0.0310357208057403	0.0289199990083515	0.0298068721987149	0.0306937453890782	0.028872153626011	0.0297463521753388	0.0306112538614628	0.019930656778765	20.121340056985	0.00148504501501999	1.39374629786033	0.492845080581683	0.500725727084509	0.485496168340684	0.476734944635641	0.484530545026452	0.469465340139109	0.475520405363466	0.482163203919346	0.468203822500708	0.000839772520680271	0.000832988196789142	0.00139913770960374
190	0.454198798779319	0.27	0.019930675263572	0.0192393255833894	0.0206220249437547	0.351084373521487	0.510305066308822	0.495529796702903	0.525080335914742	15.91	10.3	24.8	0.0302114785900574	0.0311122977624495	0.0320131169348417	0.0298903586689175	0.0307816029712569	0.0316728472735964	0.0298517424115838	0.0307204672495269	0.0316015621986883	0.019930675263572	19.893952126336	-0.000203267816086919	1.38672391325918	0.492845080581683	0.500725727084509	0.485496168340684	0.476734944635641	0.484530545026452	0.469465340139109	0.475520405363466	0.482163203919346	0.468203822500708	0.000839772520680271	0.000832988196789142	0.00139913770960374
190	0.454198798779319	0.27	0.0199328267781022	0.0192391789367145	0.02062647461949	0.345296953462137	0.504364737960044	0.489574073279417	0.519155402640671	15.85	10.3	24.27	0.0299477361476797	0.0308524959122995	0.0317572556769193	0.0296324571869209	0.0305276919671839	0.031422926747447	0.0296271851380817	0.0305354766939883	0.0314506198777711	0.0199328267781022	19.665124250414	0.00512596778091076	1.38582607481365	0.492845080581683	0.500725727084509	0.485496168340684	0.476734944635641	0.484530545026452	0.469465340139109	0.475520405363466	0.482163203919346	0.468203822500708	0.000839772520680271	0.000832988196789142	0.00139913770960374
190	0.454198798779319	0.27	0.0199401768028797	0.0192417480785273	0.0206386055272321	0.332865226864653	0.486574415166894	0.471904114594824	0.501244715738964	15.97	10.29	25.06	0.0286686968407628	0.0295599338244128	0.0304511708080629	0.0283608677182388	0.0292425350761691	0.0301242024340995	0.0282778713596726	0.0291481201584591	0.0300395919477161	0.0199401768028797	19.8384571690626	0.00107550797950953	1.38810341161957	0.492845080581683	0.500725727084509	0.485496168340684	0.476734944635641	0.484530545026452	0.469465340139109	0.475520405363466	0.482163203919346	0.468203822500708	0.000839772520680271	0.000832988196789142	0.00139913770960374
190	0.454198798779319	0.27	0.0199401878944429	0.0192334193466566	0.0206469564422291	0.330468976418738	0.49701971231028	0.481953267447783	0.512086157172778	15.77	10.21	24.7	0.029623323005237	0.0305493840838678	0.0314754451624987	0.0293158144829392	0.0302322624714452	0.0311487104599511	0.0292597732030827	0.030141295383357	0.0310820314405302	0.0199401878944429	19.7246432361969	-0.00734914004602038	1.37668190756769	0.492845080581683	0.500725727084509	0.485496168340684	0.476734944635641	0.484530545026452	0.469465340139109	0.475520405363466	0.482163203919346	0.468203822500708	0.000839772520680271	0.000832988196789142	0.00139913770960374
190	0.454198798779319	0.27	0.0199442359117674	0.0192385371528906	0.0206499346706443	0.33086608906724	0.49539795855988	0.480394141110428	0.510401776009331	15.94	10.4	24.73	0.0292363664368074	0.0301494856182553	0.0310626047997032	0.0289240199229616	0.029827383802099	0.0307307476812364	0.0288852028472779	0.029813185044124	0.0307189621268719	0.0199442359117674	19.7254617440332	0.000605214093166944	1.38752504086548	0.492845080581683	0.500725727084509	0.485496168340684	0.476734944635641	0.484530545026452	0.469465340139109	0.475520405363466	0.482163203919346	0.468203822500708	0.000839772520680271	0.000832988196789142	0.00139913770960374
190	0.454198798779319	0.27	0.0199452459215996	0.0192466046416833	0.0206438872015159	0.341321462411642	0.501692994793514	0.486850388687625	0.516535600899403	16.13	10.43	24.41	0.0292825041150489	0.0301752397161138	0.0310679753171788	0.0289592449730528	0.0298421253737805	0.0307250057745082	0.0289767093789691	0.0298581924432093	0.0307309701693411	0.0199452459215996	19.7545798485499	0.00482035535852618	1.39137915862699	0.492845080581683	0.500725727084509	0.485496168340684	0.476734944635641	0.484530545026452	0.469465340139109	0.475520405363466	0.482163203919346	0.468203822500708	0.000839772520680271	0.000832988196789142	0.00139913770960374
190	0.454198798779319	0.27	0.0199471379123923	0.0192528630809484	0.0206414127438362	0.346277200530011	0.505627265306463	0.490831667420664	0.520422863192263	16.04	10.34	24.99	0.0296771579216576	0.0305717442414638	0.0314663305612701	0.0293542289839129	0.0302390809548055	0.031123932925698	0.0292873950926148	0.0301873903882807	0.0310840582447047	0.0199471379123923	19.822499962835	-0.00161107373505416	1.38629840506961	0.492845080581683	0.500725727084509	0.485496168340684	0.476734944635641	0.484530545026452	0.469465340139109	0.475520405363466	0.482163203919346	0.468203822500708	0.000839772520680271	0.000832988196789142	0.00139913770960374
190	0.454198798779319	0.27	0.0199514829811544	0.01925282021748	0.0206501457448287	0.334989135346391	0.495500760312872	0.480632488140963	0.51036903248478	16.03	10.43	24.91	0.0290913971092379	0.0299913337983998	0.0308912704875617	0.0287757767490935	0.0296659497840426	0.0305561228189917	0.0287601656880723	0.0296663398420667	0.0305270860575361	0.0199514829811544	19.9438399491334	0.00548507255212017	1.39588505566651	0.492845080581683	0.500725727084509	0.485496168340684	0.476734944635641	0.484530545026452	0.469465340139109	0.475520405363466	0.482163203919346	0.468203822500708	0.000839772520680271	0.000832988196789142	0.00139913770960374
190	0.454198798779319	0.27	0.0199522611757704	0.0192607449282677	0.0206437774232731	0.341533265763905	0.502112362384865	0.487264344013562	0.516960380756168	15.91	10.4	24.57	0.0296999753095739	0.0306049990086023	0.0315100227076307	0.0293840614735304	0.0302794585817792	0.031174855690028	0.0293999647366927	0.0302449525229916	0.0311713024487943	0.0199522611757704	19.8355813463137	-0.00404596186730601	1.38313013458754	0.492845080581683	0.500725727084509	0.485496168340684	0.476734944635641	0.484530545026452	0.469465340139109	0.475520405363466	0.482163203919346	0.468203822500708	0.000839772520680271	0.000832988196789142	0.00139913770960374
190	0.454198798779319	0.27	0.0199537482306786	0.0192525954135174	0.0206549010478398	0.335552543353675	0.500881221157701	0.485870485683799	0.515891956631602	16.26	10.47	25.07	0.0289926793089709	0.0298883942219155	0.0307841091348601	0.0286657397971657	0.0295513540707995	0.0304369683444332	0.02860619592353	0.0295031077882485	0.0304201186303714	0.0199537482306786	19.893355467725	0.00434681659968141	1.39572399529411	0.492845080581683	0.500725727084509	0.485496168340684	0.476734944635641	0.484530545026452	0.469465340139109	0.475520405363466	0.482163203919346	0.468203822500708	0.000839772520680271	0.000832988196789142	0.00139913770960374
190	0.454198798779319	0.27	0.0199538442423444	0.0192488070376392	0.0206588814470496	0.332225396963012	0.48986111093038	0.475070413075813	0.504651808784946	16	10.22	24.92	0.0287974810679231	0.0296940530911955	0.030590625114468	0.0284863438276306	0.0293732289986264	0.0302601141696222	0.0284142831696517	0.0292650681212089	0.0301736852125438	0.0199538442423444	19.7560472149215	0.00184411331631398	1.38692859792559	0.492845080581683	0.500725727084509	0.485496168340684	0.476734944635641	0.484530545026452	0.469465340139109	0.475520405363466	0.482163203919346	0.468203822500708	0.000839772520680271	0.000832988196789142	0.00139913770960374
[truncated: 1,382 more rows]
