# Supplementary material for: Re-expressing coefficients from regression models for inclusion in a meta-analysis
Source: BMC Med Res Methodol. 2024 Jan 8;24:6. doi: 10.1186/s12874-023-02132-y (PMC10773134; doi:10.1186/s12874-023-02132-y)
Supplement: Supplementary file 2 — Additional file 2. [file 12874_2023_2132_MOESM2_ESM.zip › Supp_Files_R1/simdata/simdata_scenario_191.csv]

ex_no	errsd	rsquare	beta	b_low_ci	b_hi_ci	lrsquare	lbeta	lb_low_ci	lb_hi_ci	x_median	x_25	x_75	rbl	rb	rbu	altl	alt	altu	dzl	dz	dzu	observed_beta	xlog	error	ylog	RelBias_rb	RelBias_rbl	RelBias_rbu	RelBias_alt	RelBias_altl	RelBias_altu	RelBias_dz	RelBias_dzl	RelBias_dzu	MC_SE_RelBias_rb	MC_SE_RelBias_alt	MC_SE_RelBias_dz
191	0.352632526101092	0.15	0.00372851425999872	0.00231754523695253	0.0051394832830449	0.412902640825058	0.457116087087574	0.372013414262912	0.542218759912235	31.23	19.4	51.28	0.0117264347134751	0.0144090017891755	0.017091568864876	0.0114309316591032	0.0140458987537526	0.0166608658484021	0.0113114476531784	0.0138869295474729	0.0164752592133892	0.00372851425999872	41.8949707356113	-0.0319584252304942	1.70340085879143	0.486642171942269	0.550246615314709	0.445372816618029	0.4487453620958	0.510728229548894	0.408528255272409	0.446846033620545	0.508755068173315	0.409230652078931	0.00502874931303206	0.00490903979149879	0.00491209049636957
191	0.352632526101092	0.16	0.007416238970603	0.00474423097124998	0.010088246969956	0.30005855500377	0.434367305661376	0.330788609794876	0.537946001527875	27.18	18.53	41.68	0.0119528389893908	0.0156955902140811	0.0194383414387713	0.0116786870108904	0.0153355939726239	0.0189925009343575	0.0117253665729119	0.015396442261988	0.0190691984088598	0.007416238970603	33.5763808445588	-0.0290303873438417	1.63865289086652	0.486642171942269	0.550246615314709	0.445372816618029	0.4487453620958	0.510728229548894	0.408528255272409	0.446846033620545	0.508755068173315	0.409230652078931	0.00502874931303206	0.00490903979149879	0.00491209049636957
191	0.352632526101092	0.19	0.00709331076479526	0.00484239560055987	0.00934422592903064	0.355387391247469	0.426850202483075	0.337095059385137	0.516605345581013	30.53	22.84	45.82	0.0108652265185811	0.0137582085834786	0.0166511906483761	0.0105952084148081	0.0134162952891105	0.0162373821634128	0.0107336493792327	0.0136164557955458	0.016478721214065	0.00709331076479526	37.3357691935437	-0.00994897015044604	1.703745773998	0.486642171942269	0.550246615314709	0.445372816618029	0.4487453620958	0.510728229548894	0.408528255272409	0.446846033620545	0.508755068173315	0.409230652078931	0.00502874931303206	0.00490903979149879	0.00491209049636957
191	0.352632526101092	0.2	0.00827926028736786	0.00573011128591572	0.01082840928882	0.307124322019096	0.426351417169843	0.326368978521065	0.526333855818621	30.58	20.74	44.45	0.010502946432769	0.0137205016125054	0.0169380567922418	0.010241670369477	0.0133791841859477	0.0165166980024183	0.0103259336400057	0.0134996035016998	0.0166521358097176	0.00827926028736786	37.1136307892528	-0.0132702255147693	1.70221685754602	0.486642171942269	0.550246615314709	0.445372816618029	0.4487453620958	0.510728229548894	0.408528255272409	0.446846033620545	0.508755068173315	0.409230652078931	0.00502874931303206	0.00490903979149879	0.00491209049636957
191	0.352632526101092	0.21	0.00707378601242323	0.00495576574984551	0.00919180627500094	0.27293489932344	0.363534946515094	0.270897038038228	0.456172854991961	33.48	22.11	49.79	0.00797241740070194	0.0106987228592407	0.0134250283177795	0.00776334920836614	0.0104181601972448	0.0130729711861236	0.00779042626769704	0.0104610293388897	0.0131302555160477	0.00707378601242323	40.3338784566912	-0.0351325418278987	1.72306351968447	0.486642171942269	0.550246615314709	0.445372816618029	0.4487453620958	0.510728229548894	0.408528255272409	0.446846033620545	0.508755068173315	0.409230652078931	0.00502874931303206	0.00490903979149879	0.00491209049636957
191	0.352632526101092	0.21	0.00751375140364431	0.00523154966342784	0.00979595314386077	0.364008117349531	0.463973849373353	0.36822154884757	0.559726149899135	31.86	20.75	49.33	0.0113793526265311	0.014338438524395	0.017297524422259	0.0110891511058505	0.0139727730247371	0.0168563949436236	0.0110724169057971	0.0139571915702703	0.0168399219224956	0.00751375140364431	39.0325523473178	-0.0199286579140604	1.71171680943415	0.486642171942269	0.550246615314709	0.445372816618029	0.4487453620958	0.510728229548894	0.408528255272409	0.446846033620545	0.508755068173315	0.409230652078931	0.00502874931303206	0.00490903979149879	0.00491209049636957
191	0.352632526101092	0.22	0.00620355049235848	0.00437534410633361	0.00803175687838334	0.313496669488904	0.393479000314051	0.30256895390768	0.484389046720423	32.95	20.23	48.12	0.00904736925290042	0.0117657471565624	0.0144841250602244	0.0088122019528434	0.0114599213507819	0.0141076407487203	0.0088154464001852	0.0114610416222442	0.0141052369433444	0.00620355049235848	39.568244105001	0.00148084356457556	1.73406143284238	0.486642171942269	0.550246615314709	0.445372816618029	0.4487453620958	0.510728229548894	0.408528255272409	0.446846033620545	0.508755068173315	0.409230652078931	0.00502874931303206	0.00490903979149879	0.00491209049636957
191	0.352632526101092	0.22	0.00721376506882192	0.00511947681417507	0.00930805332346877	0.339081293817629	0.433571423831505	0.33906350091699	0.528079346746021	31.92	22.52	50.23	0.0104586408145247	0.0133738010049212	0.0162889611953178	0.0101916232504588	0.0130323570419852	0.0158730908335116	0.0102577425239023	0.0131292113579705	0.0159469022688769	0.00721376506882192	39.8569172459045	-0.00364981700309048	1.74506682923982	0.486642171942269	0.550246615314709	0.445372816618029	0.4487453620958	0.510728229548894	0.408528255272409	0.446846033620545	0.508755068173315	0.409230652078931	0.00502874931303206	0.00490903979149879	0.00491209049636957
191	0.352632526101092	0.22	0.00746136308716115	0.00527520706458168	0.00964751910974062	0.292015309276436	0.353343435507142	0.26744374245426	0.439243128560025	34.15	21.36	51.62	0.00771868566595598	0.010197834078227	0.0126769824904981	0.00751412389329683	0.009927569540117	0.0123410151869372	0.00749403979391107	0.00990396930072321	0.0123056286045283	0.00746136308716115	40.3955416256441	-0.0191026541725943	1.72360268762868	0.486642171942269	0.550246615314709	0.445372816618029	0.4487453620958	0.510728229548894	0.408528255272409	0.446846033620545	0.508755068173315	0.409230652078931	0.00502874931303206	0.00490903979149879	0.00491209049636957
191	0.352632526101092	0.22	0.00876473222869062	0.00621850434880989	0.0113109601085714	0.325257236600382	0.478551582639286	0.370937315572933	0.58616584970564	33.83	21.85	48.95	0.0108073680369695	0.0139427414313083	0.0170781148256471	0.0105223996939606	0.0135750996605191	0.0166277996270776	0.0105702070113145	0.0136498955134358	0.0166981938631918	0.00876473222869062	39.8110318646831	-0.0300512626680331	1.72550633641875	0.486642171942269	0.550246615314709	0.445372816618029	0.4487453620958	0.510728229548894	0.408528255272409	0.446846033620545	0.508755068173315	0.409230652078931	0.00502874931303206	0.00490903979149879	0.00491209049636957
191	0.352632526101092	0.22	0.0100649895906944	0.00713782716814993	0.0129921520132388	0.308562544653557	0.404048625431628	0.309615591619008	0.498481659244248	28.38	18.68	43.79	0.0107225897755393	0.0139929892975322	0.0172633888195252	0.0104687413276136	0.0136617168447594	0.0168546923619052	0.0104831761872598	0.0136679451904975	0.0169156667961958	0.0100649895906944	34.2726775963386	0.0105620045722811	1.68463425709703	0.486642171942269	0.550246615314709	0.445372816618029	0.4487453620958	0.510728229548894	0.408528255272409	0.446846033620545	0.508755068173315	0.409230652078931	0.00502874931303206	0.00490903979149879	0.00491209049636957
191	0.352632526101092	0.23	0.00718607748956686	0.00511077684903734	0.00926137813009637	0.258989857160241	0.310289336869653	0.228344232816379	0.392234440922928	31.74	20.67	54.3	0.00708312501889517	0.00962502156489843	0.0121669181109017	0.00690289015323814	0.00938010643717334	0.0118573227211085	0.00683426664613993	0.00928221401268974	0.0117239090379827	0.00718607748956686	39.9290774360827	-0.0107834901748855	1.72505492490443	0.486642171942269	0.550246615314709	0.445372816618029	0.4487453620958	0.510728229548894	0.408528255272409	0.446846033620545	0.508755068173315	0.409230652078931	0.00502874931303206	0.00490903979149879	0.00491209049636957
191	0.352632526101092	0.23	0.008075826281241	0.00579913269106425	0.0103525198714177	0.350915874705709	0.414380699058974	0.326390567611667	0.502370830506281	32.37	20.3	48.65	0.00993100077871649	0.0126082535875729	0.0152855063964293	0.00967541706629519	0.0122837682380231	0.014892119409751	0.00966981282137224	0.012262672243165	0.0148870117308638	0.008075826281241	39.2399223945944	-0.0142465321771849	1.7178196847038	0.486642171942269	0.550246615314709	0.445372816618029	0.4487453620958	0.510728229548894	0.408528255272409	0.446846033620545	0.508755068173315	0.409230652078931	0.00502874931303206	0.00490903979149879	0.00491209049636957
191	0.352632526101092	0.23	0.00821810471883839	0.0058460649369739	0.0105901445007029	0.267931396459199	0.387451413569644	0.287459058277337	0.487443768861951	31.02	19.91	44.95	0.00912021141201214	0.0122926681274691	0.0154651248429261	0.00889130264503885	0.0119841336673836	0.0150769646897283	0.00892580232103351	0.0120303798411165	0.0151467431478374	0.00821810471883839	36.4315846073002	-0.00838359734701661	1.69556515760244	0.486642171942269	0.550246615314709	0.445372816618029	0.4487453620958	0.510728229548894	0.408528255272409	0.446846033620545	0.508755068173315	0.409230652078931	0.00502874931303206	0.00490903979149879	0.00491209049636957
191	0.352632526101092	0.23	0.00830612133989327	0.00594434510225332	0.0106678975775332	0.296206919963638	0.415821123034736	0.315748126423986	0.515894119645487	35.91	22.59	53.33	0.00867304892766826	0.0114218791607191	0.01417070939377	0.00843728944882514	0.0111113982328704	0.0137855070169156	0.00843305522035971	0.0110972597628327	0.0137829716073329	0.00830612133989327	41.1550967370996	-0.0389812289676844	1.73555247772317	0.486642171942269	0.550246615314709	0.445372816618029	0.4487453620958	0.510728229548894	0.408528255272409	0.446846033620545	0.508755068173315	0.409230652078931	0.00502874931303206	0.00490903979149879	0.00491209049636957
191	0.352632526101092	0.23	0.0089456261592822	0.0064152464891888	0.0114760058293756	0.388258702613393	0.478357289400495	0.384609473553245	0.572105105247745	29.3	20.91	40.26	0.0129054082496931	0.0160510765683866	0.0191967448870801	0.0125930593140202	0.0156625931833174	0.0187321270526146	0.0128142696369778	0.0159361396848698	0.0190490626118062	0.0089456261592822	35.4492480810513	-0.0211388308230945	1.66736014007218	0.486642171942269	0.550246615314709	0.445372816618029	0.4487453620958	0.510728229548894	0.408528255272409	0.446846033620545	0.508755068173315	0.409230652078931	0.00502874931303206	0.00490903979149879	0.00491209049636957
191	0.352632526101092	0.23	0.00916157816198047	0.00657696576179959	0.0117461905621614	0.308965498081796	0.458679744525649	0.351579639494851	0.565779849556446	32.21	21.77	46.63	0.0107481159640308	0.0140222655998994	0.0172964152357681	0.0104722618200455	0.0136623792638439	0.0168524967076424	0.0105687657137249	0.0137904596417363	0.0170067529272262	0.00916157816198047	38.4027961774693	0.00664937382007152	1.73808761078606	0.486642171942269	0.550246615314709	0.445372816618029	0.4487453620958	0.510728229548894	0.408528255272409	0.446846033620545	0.508755068173315	0.409230652078931	0.00502874931303206	0.00490903979149879	0.00491209049636957
191	0.352632526101092	0.24	0.00793859482412503	0.00575809097145498	0.0101190986767951	0.309908784844867	0.380682020166989	0.291990084621107	0.469373955712871	31.08	20.94	49.87	0.00924691650162685	0.012055665721398	0.0148644149411691	0.00901456295866489	0.0117527348316642	0.0144909067046635	0.00900036977306105	0.0117521469754262	0.0144772861208458	0.00793859482412503	38.8697783961267	0.00323827789743384	1.73378322165887	0.486642171942269	0.550246615314709	0.445372816618029	0.4487453620958	0.510728229548894	0.408528255272409	0.446846033620545	0.508755068173315	0.409230652078931	0.00502874931303206	0.00490903979149879	0.00491209049636957
191	0.352632526101092	0.24	0.0080388104218328	0.00580424805248146	0.0102733727911842	0.326598815900696	0.390296898954213	0.302796466963948	0.477797330944478	29.4	19.86	47.24	0.0101262595274613	0.0130524894533999	0.0159787193793386	0.00988061719779655	0.0127358627751519	0.0155911083525073	0.00987809394552864	0.0127198263854971	0.0155775661343341	0.0080388104218328	37.3565545339371	0.0144731453603718	1.72206711872129	0.486642171942269	0.550246615314709	0.445372816618029	0.4487453620958	0.510728229548894	0.408528255272409	0.446846033620545	0.508755068173315	0.409230652078931	0.00502874931303206	0.00490903979149879	0.00491209049636957
191	0.352632526101092	0.24	0.00865506196866687	0.00622999420189014	0.0110801297354436	0.357865169277909	0.44496712818325	0.351906326679067	0.538027929687432	26.44	17.42	39.24	0.0130644475828881	0.0165193100593497	0.0199741725358113	0.0127711609907678	0.0161484645168386	0.0195257680429093	0.0128161691991579	0.0162144619112558	0.0196586886689556	0.00865506196866687	33.0916870338893	0.0303110326399842	1.67533216500879	0.486642171942269	0.550246615314709	0.445372816618029	0.4487453620958	0.510728229548894	0.408528255272409	0.446846033620545	0.508755068173315	0.409230652078931	0.00502874931303206	0.00490903979149879	0.00491209049636957
191	0.352632526101092	0.24	0.008935332649883	0.00648512508826197	0.011385540211504	0.322030074186884	0.413636429652133	0.319931758479003	0.507341100825263	32.6	22.7	49.93	0.00966704850925425	0.0124984260695217	0.0153298036297892	0.00941726035614977	0.0121754775747842	0.0149336947934186	0.00948625012386941	0.0122448874845036	0.0150184791160711	0.008935332649883	38.3542449557247	-0.0019679541520026	1.73108650833118	0.486642171942269	0.550246615314709	0.445372816618029	0.4487453620958	0.510728229548894	0.408528255272409	0.446846033620545	0.508755068173315	0.409230652078931	0.00502874931303206	0.00490903979149879	0.00491209049636957
191	0.352632526101092	0.24	0.00964104348439484	0.00696746371545467	0.012314623253335	0.296438794390978	0.411713294800934	0.3126839796167	0.510742609985169	34.71	21.07	49.68	0.00888069503879442	0.0116932764480815	0.0145058578573686	0.00864334215095879	0.0113807521556598	0.0141181621603608	0.00863917077974763	0.0113757063897316	0.0141174748514611	0.00964104348439484	39.2708972033946	-0.0582377529822966	1.68938854661365	0.486642171942269	0.550246615314709	0.445372816618029	0.4487453620958	0.510728229548894	0.408528255272409	0.446846033620545	0.508755068173315	0.409230652078931	0.00502874931303206	0.00490903979149879	0.00491209049636957
191	0.352632526101092	0.25	0.00718799767695918	0.0052327745225165	0.00914322083140185	0.35008685829381	0.444065265164919	0.349600027683465	0.538530502646372	33.37	23.52	45.88	0.0103220765598569	0.0131111993754062	0.0159003221909555	0.0100518743436519	0.0127679859621171	0.0154840975805823	0.0102099594791383	0.0129661610299257	0.0157306482677074	0.00718799767695918	40.5420163106801	0.00886046664938428	1.76616709869537	0.486642171942269	0.550246615314709	0.445372816618029	0.4487453620958	0.510728229548894	0.408528255272409	0.446846033620545	0.508755068173315	0.409230652078931	0.00502874931303206	0.00490903979149879	0.00491209049636957
191	0.352632526101092	0.25	0.00789844246715119	0.00573567876419245	0.0100612061701099	0.389460687481103	0.471311768295494	0.379178018086459	0.563445518504529	28.55	19.81	45.39	0.0130558805887886	0.0162282354816088	0.019400590374429	0.0127455122090281	0.0158424529127084	0.0189393936163888	0.0127718859851034	0.0159014332471197	0.0190044503941759	0.00789844246715119	37.0092902469663	0.0400162796231402	1.73362821420909	0.486642171942269	0.550246615314709	0.445372816618029	0.4487453620958	0.510728229548894	0.408528255272409	0.446846033620545	0.508755068173315	0.409230652078931	0.00502874931303206	0.00490903979149879	0.00491209049636957
191	0.352632526101092	0.25	0.00803263490519533	0.00587914911372614	0.0101861206966645	0.373740157577684	0.485481743297427	0.387363274009301	0.583600212585552	33.38	20.24	48.62	0.0114339172524637	0.0143301093647596	0.0172263014770554	0.0111345649895264	0.0139549316744053	0.0167752983592843	0.011115984066704	0.013923462270594	0.0167501422902103	0.00803263490519533	39.1135797220742	-0.025590207519124	1.71256539386774	0.486642171942269	0.550246615314709	0.445372816618029	0.4487453620958	0.510728229548894	0.408528255272409	0.446846033620545	0.508755068173315	0.409230652078931	0.00502874931303206	0.00490903979149879	0.00491209049636957
191	0.352632526101092	0.25	0.00824598306450959	0.00604047986960955	0.0104514862594096	0.356770405436537	0.447960370368385	0.35404997812057	0.5418707626162	35.47	21.25	54.22	0.0098442499830551	0.0124553993529879	0.0150665487229207	0.00957827228337341	0.0121188720934987	0.0146594719036239	0.00949506857389816	0.0120187960218968	0.0145459693657333	0.00824598306450959	42.5355397781659	-0.0434858553568693	1.72109116265796	0.486642171942269	0.550246615314709	0.445372816618029	0.4487453620958	0.510728229548894	0.408528255272409	0.446846033620545	0.508755068173315	0.409230652078931	0.00502874931303206	0.00490903979149879	0.00491209049636957
191	0.352632526101092	0.25	0.00914786106041175	0.0066852981033674	0.0116104240174561	0.311225126849503	0.410334607821057	0.315027579138677	0.505641636503437	31.53	19.34	45.63	0.00983690546989787	0.0128129186631831	0.0157889318564684	0.00958759156441491	0.0124881784486584	0.015388765332902	0.00958502492145529	0.0124955726214455	0.0153991005320426	0.00914786106041175	37.3775165245118	-0.0485033297073773	1.656874339235	0.486642171942269	0.550246615314709	0.445372816618029	0.4487453620958	0.510728229548894	0.408528255272409	0.446846033620545	0.508755068173315	0.409230652078931	0.00502874931303206	0.00490903979149879	0.00491209049636957
191	0.352632526101092	0.25	0.00926824973418371	0.00676466611456096	0.0117718333538065	0.40491873245215	0.484577219026928	0.392859623629535	0.576294814424322	31.47	20.83	46.42	0.0122878265249824	0.0151565608864307	0.018025295247879	0.0119767098721526	0.0147728104744429	0.0175689110767331	0.0120380508299338	0.0148313110144235	0.0176554772351549	0.00926824973418371	37.1874025298591	-0.00082974392371782	1.71007255127389	0.486642171942269	0.550246615314709	0.445372816618029	0.4487453620958	0.510728229548894	0.408528255272409	0.446846033620545	0.508755068173315	0.409230652078931	0.00502874931303206	0.00490903979149879	0.00491209049636957
191	0.352632526101092	0.25	0.00965531541691426	0.00704994963971066	0.0122606811941179	0.378136243119227	0.471459867884637	0.377063852519176	0.565855883250099	34.4	22.04	48.73	0.0108035195105364	0.0135081256055101	0.0162127317004839	0.0105160973130633	0.0131487487245324	0.0157814001360016	0.0105843943969295	0.013238519848865	0.015872049383042	0.00965531541691426	38.9707836974249	-0.0350853310913088	1.70444835385456	0.486642171942269	0.550246615314709	0.445372816618029	0.4487453620958	0.510728229548894	0.408528255272409	0.446846033620545	0.508755068173315	0.409230652078931	0.00502874931303206	0.00490903979149879	0.00491209049636957
191	0.352632526101092	0.25	0.00980519850591241	0.00716953824724961	0.0124408587645752	0.338726684139264	0.448826471887004	0.35091587029451	0.546737073479499	32.83	22.74	55.2	0.0105285077321313	0.0134661136177216	0.0164037195033119	0.010255362326715	0.0131167566948722	0.0159781510630293	0.010238323691696	0.0130934469080051	0.0159505192160841	0.00980519850591241	41.3203216098202	0.00479918226777791	1.76938431890431	0.486642171942269	0.550246615314709	0.445372816618029	0.4487453620958	0.510728229548894	0.408528255272409	0.446846033620545	0.508755068173315	0.409230652078931	0.00502874931303206	0.00490903979149879	0.00491209049636957
191	0.352632526101092	0.25	0.00993215011394153	0.00721070874168152	0.0126535914862015	0.341544796755683	0.458538412393462	0.359135189679693	0.557941635107231	29.26	19.52	37.91	0.0120676473854387	0.0154077908054022	0.0187479342253658	0.0117758552961476	0.0150352350514205	0.0182946148066934	0.0119676503336501	0.0152959570824642	0.0186121245492012	0.00993215011394153	33.0864031264914	0.0806745413967619	1.74341507315043	0.486642171942269	0.550246615314709	0.445372816618029	0.4487453620958	0.510728229548894	0.408528255272409	0.446846033620545	0.508755068173315	0.409230652078931	0.00502874931303206	0.00490903979149879	0.00491209049636957
191	0.352632526101092	0.25	0.0108024407218822	0.0079032362620142	0.0137016451817502	0.351127983913201	0.481900568853966	0.3796208085857	0.584180329122232	32.37	22.07	47.02	0.0115494531387118	0.0146611774476556	0.0177729017565994	0.0112521995892717	0.0142838360287204	0.0173154724681691	0.0113686604895757	0.0144223300629316	0.0174753401715312	0.0108024407218822	37.1712669059395	0.0663735930679883	1.79343678021946	0.486642171942269	0.550246615314709	0.445372816618029	0.4487453620958	0.510728229548894	0.408528255272409	0.446846033620545	0.508755068173315	0.409230652078931	0.00502874931303206	0.00490903979149879	0.00491209049636957
191	0.352632526101092	0.26	0.00633764264251554	0.00468504625238077	0.0079902390326503	0.4114549188088	0.448381449139352	0.364655161426564	0.53210773685214	32	20.42	46.18	0.0112202398191575	0.0137964518865533	0.016372663953949	0.0109333592151282	0.013443702345147	0.0159540454751658	0.01096275728473	0.0135049537687855	0.016012800852854	0.00633764264251554	40.2418213544213	-0.0297273976753614	1.70800339276532	0.486642171942269	0.550246615314709	0.445372816618029	0.4487453620958	0.510728229548894	0.408528255272409	0.446846033620545	0.508755068173315	0.409230652078931	0.00502874931303206	0.00490903979149879	0.00491209049636957
191	0.352632526101092	0.26	0.00651866989229307	0.00480205610713723	0.00823528367744891	0.509100272265765	0.549152419022657	0.46495997952076	0.633344858524553	30.11	18.73	44.2	0.0151916234769187	0.0179424405296775	0.0206932575824362	0.0148173723382213	0.0175004220179993	0.0201834716977773	0.0148208044300679	0.01749714553685	0.0201796053109202	0.00651866989229307	37.6236605714964	-0.0406709953155851	1.65270910418716	0.486642171942269	0.550246615314709	0.445372816618029	0.4487453620958	0.510728229548894	0.408528255272409	0.446846033620545	0.508755068173315	0.409230652078931	0.00502874931303206	0.00490903979149879	0.00491209049636957
191	0.352632526101092	0.26	0.0065597312733414	0.00482295347499453	0.00829650907168827	0.358788058518774	0.37614897632379	0.297638582364365	0.454659370283216	32.25	20.86	53.29	0.00908824927629328	0.011485525951297	0.0138828026263006	0.00885483414299029	0.0111905411319468	0.0135262481209032	0.00878576407170059	0.0110952272141719	0.0134282435974429	0.0065597312733414	40.8466157567219	-0.00373258141102982	1.73317668501398	0.486642171942269	0.550246615314709	0.445372816618029	0.4487453620958	0.510728229548894	0.408528255272409	0.446846033620545	0.508755068173315	0.409230652078931	0.00502874931303206	0.00490903979149879	0.00491209049636957
191	0.352632526101092	0.26	0.00725634343645704	0.00532382906524482	0.00918885780766926	0.331676854689431	0.418012854565893	0.325370247833053	0.510655461298732	30.69	20.61	48.08	0.0104323192252776	0.0134027114284232	0.0163731036315687	0.0101721952618589	0.0130685224200125	0.0159648495781662	0.0101946438023041	0.0130826893552472	0.015996569436189	0.00725634343645704	39.4681182638017	0.00134241524081321	1.73543353143589	0.486642171942269	0.550246615314709	0.445372816618029	0.4487453620958	0.510728229548894	0.408528255272409	0.446846033620545	0.508755068173315	0.409230652078931	0.00502874931303206	0.00490903979149879	0.00491209049636957
191	0.352632526101092	0.26	0.00781790696211531	0.0057445927573323	0.00989122116689832	0.313481709564011	0.386418965331246	0.297136978188119	0.475700952474373	32.42	21.44	49.89	0.00902804055288982	0.0117407335522123	0.0144534265515348	0.0087955039451439	0.011438325700067	0.01408114745499	0.00880198145202381	0.0114554291917899	0.0141063882350397	0.00781790696211531	40.9957757817013	-0.0259314841252292	1.73027486158532	0.486642171942269	0.550246615314709	0.445372816618029	0.4487453620958	0.510728229548894	0.408528255272409	0.446846033620545	0.508755068173315	0.409230652078931	0.00502874931303206	0.00490903979149879	0.00491209049636957
191	0.352632526101092	0.26	0.00828521805366593	0.00612099686629921	0.0104494392410326	0.412172970544213	0.453394927755155	0.368857867634764	0.537931987875546	29.91	21.82	48.84	0.0121290313363929	0.0149088355408189	0.017688639745245	0.011831475500596	0.0145430840725384	0.0172546926444808	0.0118844439882707	0.0146039232931231	0.0173624418543201	0.00828521805366593	37.9420469946313	-0.00803800048954739	1.71572363968531	0.486642171942269	0.550246615314709	0.445372816618029	0.4487453620958	0.510728229548894	0.408528255272409	0.446846033620545	0.508755068173315	0.409230652078931	0.00502874931303206	0.00490903979149879	0.00491209049636957
191	0.352632526101092	0.26	0.00861943909664144	0.00636648831274717	0.0108723898805357	0.326850191760394	0.424050497463416	0.329037169578108	0.519063825348723	32.05	21.43	47.82	0.0101083102934573	0.0130272030176748	0.0159460957418924	0.00984961919569796	0.0126938118423409	0.0155380044889839	0.00990593732379744	0.0127670821490792	0.0156271270188115	0.00861943909664144	38.4756384522746	-0.00419869657430264	1.73176112381992	0.486642171942269	0.550246615314709	0.445372816618029	0.4487453620958	0.510728229548894	0.408528255272409	0.446846033620545	0.508755068173315	0.409230652078931	0.00502874931303206	0.00490903979149879	0.00491209049636957
191	0.352632526101092	0.26	0.0087369362211906	0.0064105468427516	0.0110633255996296	0.302872347697843	0.404385027283002	0.308597961126858	0.500172093439147	33.29	23.04	47.37	0.0091341246415118	0.0119693053994148	0.0148044861573178	0.00889534762897149	0.0116564133492597	0.0144174790695479	0.00899901544179523	0.0117909085314423	0.0145834006027094	0.0087369362211906	39.50728697996	0.0316960488853147	1.78205749247647	0.486642171942269	0.550246615314709	0.445372816618029	0.4487453620958	0.510728229548894	0.408528255272409	0.446846033620545	0.508755068173315	0.409230652078931	0.00502874931303206	0.00490903979149879	0.00491209049636957
191	0.352632526101092	0.26	0.00888975810960253	0.00657482287260734	0.0112046933465977	0.314186036083344	0.408528895093629	0.314292652122416	0.502765138064842	33.19	21.11	49.69	0.00932994882991196	0.012127403109887	0.0149248573898621	0.00908644884947448	0.0118108930760327	0.0145353373025909	0.00908496075051862	0.0118149806715327	0.0145506428559884	0.00888975810960253	38.8520759623397	0.00223453337181074	1.73553491033817	0.486642171942269	0.550246615314709	0.445372816618029	0.4487453620958	0.510728229548894	0.408528255272409	0.446846033620545	0.508755068173315	0.409230652078931	0.00502874931303206	0.00490903979149879	0.00491209049636957
191	0.352632526101092	0.26	0.00952377974361305	0.00703478252463836	0.0120127769625877	0.372653620019365	0.44404181311229	0.354089910281692	0.533993715942887	30.89	21.9	48.29	0.011281948591062	0.0141479798275796	0.0170140110640971	0.01099952766177	0.0137938135611532	0.0165880994605364	0.0110641889442979	0.013878007213753	0.0167184110247481	0.00952377974361305	38.9697611786743	0.00523366018367123	1.72393084237679	0.486642171942269	0.550246615314709	0.445372816618029	0.4487453620958	0.510728229548894	0.408528255272409	0.446846033620545	0.508755068173315	0.409230652078931	0.00502874931303206	0.00490903979149879	0.00491209049636957
191	0.352632526101092	0.26	0.00998117229747752	0.00732575243267823	0.0126365921622768	0.276838619480995	0.361474210439846	0.27025904409669	0.452689376783001	30.68	19.94	46	0.00866921926650577	0.0115951686278034	0.014521117989101	0.008453118926812	0.0113061322333779	0.0141591455399437	0.008470179547582	0.0113411898953543	0.0141836418114632	0.00998117229747752	34.9680115411411	0.0297734035524141	1.72533002871322	0.486642171942269	0.550246615314709	0.445372816618029	0.4487453620958	0.510728229548894	0.408528255272409	0.446846033620545	0.508755068173315	0.409230652078931	0.00502874931303206	0.00490903979149879	0.00491209049636957
191	0.352632526101092	0.26	0.0121902325040903	0.00895141696508472	0.0154290480430959	0.302972411643391	0.438809192574313	0.334892666347899	0.542725718800727	32.49	22.17	46.67	0.0101525799655798	0.0133029052735784	0.016453230581577	0.00989074287997767	0.0129598206627028	0.0160288984454279	0.00998451864736369	0.0131037839117069	0.0162024522793805	0.0121902325040903	36.0649444603334	0.0371620120382676	1.76152374793923	0.486642171942269	0.550246615314709	0.445372816618029	0.4487453620958	0.510728229548894	0.408528255272409	0.446846033620545	0.508755068173315	0.409230652078931	0.00502874931303206	0.00490903979149879	0.00491209049636957
191	0.352632526101092	0.27	0.00521672527772369	0.00386790985660672	0.00656554069884066	0.49002093081803	0.449067943797745	0.377541542233164	0.520594345362325	34.61	21.1	54.18	0.0107535330859052	0.012790822866497	0.0148281126470887	0.0104665539109406	0.0124494746078342	0.0144323953047278	0.0103851504712807	0.0123392338852389	0.0143175456169217	0.00521672527772369	44.6719937705792	2.31579292264186e-05	1.7699313234105	0.486642171942269	0.550246615314709	0.445372816618029	0.4487453620958	0.510728229548894	0.408528255272409	0.446846033620545	0.508755068173315	0.409230652078931	0.00502874931303206	0.00490903979149879	0.00491209049636957
191	0.352632526101092	0.27	0.00585276333993122	0.00436832972869565	0.0073371969511668	0.510395228928051	0.529498588663411	0.448529400283321	0.610467777043501	32.2	22.21	48.14	0.0137178843621348	0.0161942570645538	0.0186706297669728	0.0133658987950984	0.015778730544201	0.0181915622933036	0.0134744313243554	0.015913218234712	0.0183577741413226	0.00585276333993122	41.264755066702	0.00887860773983808	1.7536099211462	0.486642171942269	0.550246615314709	0.445372816618029	0.4487453620958	0.510728229548894	0.408528255272409	0.446846033620545	0.508755068173315	0.409230652078931	0.00502874931303206	0.00490903979149879	0.00491209049636957
191	0.352632526101092	0.27	0.00725579909424463	0.00539605316326433	0.00911554502522493	0.376076754697133	0.424136263113285	0.338842317460543	0.509430208766027	30.46	20.15	47.23	0.0109438485254504	0.01369865208233	0.0164534556392095	0.0106722296760556	0.0133586608892676	0.0160450921024795	0.0106718285017696	0.0133539253018057	0.0160432419625954	0.00725579909424463	40.473894511266	0.0192700786145199	1.74458616078962	0.486642171942269	0.550246615314709	0.445372816618029	0.4487453620958	0.510728229548894	0.408528255272409	0.446846033620545	0.508755068173315	0.409230652078931	0.00502874931303206	0.00490903979149879	0.00491209049636957
191	0.352632526101092	0.27	0.00730710701648093	0.00543712881496223	0.00917708521799964	0.433467512919856	0.465042848298803	0.382036260014302	0.548049436583305	35.3	21.76	51.82	0.0106719393124756	0.0129906754258348	0.015309411539194	0.0103842749991488	0.0126405091049248	0.0148967432107009	0.0103780905114127	0.0126278169630546	0.0148790276077082	0.00730710701648093	41.3020727593497	0.0358201261381662	1.79688768708228	0.486642171942269	0.550246615314709	0.445372816618029	0.4487453620958	0.510728229548894	0.408528255272409	0.446846033620545	0.508755068173315	0.409230652078931	0.00502874931303206	0.00490903979149879	0.00491209049636957
191	0.352632526101092	0.27	0.00802149035455715	0.00598648989974555	0.0100564908093688	0.370904122521923	0.407496118150999	0.324637721185467	0.490354515116531	31.36	21.46	50.5	0.0101904601650114	0.0127914061996577	0.015392352234304	0.00993300779871232	0.0124682433845278	0.0150034789703432	0.00993204723212003	0.0124780752068277	0.0150181973355842	0.00802149035455715	39.337788688795	-0.0111094543375902	1.71993669548444	0.486642171942269	0.550246615314709	0.445372816618029	0.4487453620958	0.510728229548894	0.408528255272409	0.446846033620545	0.508755068173315	0.409230652078931	0.00502874931303206	0.00490903979149879	0.00491209049636957
191	0.352632526101092	0.27	0.00806509096308036	0.00597701720535243	0.0101531647208083	0.324620810945528	0.398210469984161	0.308532907740036	0.487888032228287	33.12	22.03	50.26	0.00917785943873111	0.0118454778367599	0.0145130962347887	0.00893860381163991	0.0115366806442393	0.0141347574768387	0.00897160079680385	0.0115938836150124	0.0141690887322939	0.00806509096308036	39.9555977988511	0.0441498388402715	1.79355628730184	0.486642171942269	0.550246615314709	0.445372816618029	0.4487453620958	0.510728229548894	0.408528255272409	0.446846033620545	0.508755068173315	0.409230652078931	0.00502874931303206	0.00490903979149879	0.00491209049636957
191	0.352632526101092	0.27	0.00822959598576533	0.00610347660044941	0.0103557153710813	0.405946210545859	0.47535883213922	0.385577577838398	0.565140086440042	31.04	21.31	49.48	0.0122268678394423	0.0150738786458009	0.0179208894521596	0.0119198862463243	0.0146954167746235	0.0174709473029226	0.0119433233238483	0.0147147315467351	0.0175046907238613	0.00822959598576533	39.6289238167397	0.00846484776708072	1.73878591641195	0.486642171942269	0.550246615314709	0.445372816618029	0.4487453620958	0.510728229548894	0.408528255272409	0.446846033620545	0.508755068173315	0.409230652078931	0.00502874931303206	0.00490903979149879	0.00491209049636957
191	0.352632526101092	0.27	0.00870523704419237	0.00646183598118865	0.0109486381071961	0.396088284143233	0.479017602004247	0.386669566120974	0.571365637887519	30.19	19.88	45.39	0.0125997394646685	0.0156089268798452	0.018618114295022	0.0122887986355334	0.0152237242588278	0.0181586498821221	0.0123237867770419	0.0152879215176709	0.0182291090900279	0.00870523704419237	37.3187506578856	0.0244888666713124	1.73022798126	0.486642171942269	0.550246615314709	0.445372816618029	0.4487453620958	0.510728229548894	0.408528255272409	0.446846033620545	0.508755068173315	0.409230652078931	0.00502874931303206	0.00490903979149879	0.00491209049636957
191	0.352632526101092	0.27	0.00877930277987281	0.00654333791379914	0.0110152676459465	0.40667194200266	0.481633419050642	0.390803816569914	0.572463021531369	32.12	20.95	48.58	0.0119808476166835	0.0147654049323127	0.0175499622479418	0.0116738595565553	0.0143870675089348	0.0171002754613143	0.0116958062140745	0.0144221742732272	0.0171341287227717	0.00877930277987281	40.3469262467794	0.0198793230184473	1.75885618329789	0.486642171942269	0.550246615314709	0.445372816618029	0.4487453620958	0.510728229548894	0.408528255272409	0.446846033620545	0.508755068173315	0.409230652078931	0.00502874931303206	0.00490903979149879	0.00491209049636957
191	0.352632526101092	0.27	0.00890766329721267	0.0066119396978059	0.0112033868966194	0.35636943207006	0.422067531195598	0.33350795816259	0.510627104228607	32.53	21.59	48.24	0.010097616839253	0.0127789340733659	0.0154602513074788	0.00983700480358227	0.0124491192194673	0.0150612336353524	0.00989649638251993	0.0124998517453079	0.0151365330652386	0.00890766329721267	38.1014959152075	0.00504135919519718	1.73938654175814	0.486642171942269	0.550246615314709	0.445372816618029	0.4487453620958	0.510728229548894	0.408528255272409	0.446846033620545	0.508755068173315	0.409230652078931	0.00502874931303206	0.00490903979149879	0.00491209049636957
191	0.352632526101092	0.27	0.0089427639298689	0.00665752094869013	0.0112280069110477	0.326130585890415	0.399316546530315	0.309698623384391	0.488934469676239	28.09	19.68	44.72	0.0108340419202645	0.0139691037605778	0.0171041656008912	0.0105794200370845	0.01364080158748	0.0167021831378756	0.0106176752612782	0.0136834284315408	0.0167755522672503	0.0089427639298689	35.5457595105976	-0.0156249214321334	1.679249080525	0.486642171942269	0.550246615314709	0.445372816618029	0.4487453620958	0.510728229548894	0.408528255272409	0.446846033620545	0.508755068173315	0.409230652078931	0.00502874931303206	0.00490903979149879	0.00491209049636957
191	0.352632526101092	0.27	0.00894650313019557	0.00667049979113235	0.0112225064692588	0.296665420904827	0.390276366183631	0.296454247699782	0.48409848466748	31.33	22.6	48.92	0.00931482213152581	0.0122627857800852	0.0152107494286447	0.00907963122208329	0.0119531614309357	0.0148266916397882	0.00916861674938607	0.0120406418166702	0.0149335941205487	0.00894650313019557	38.7581878758602	-0.0590624585938954	1.67896221153047	0.486642171942269	0.550246615314709	0.445372816618029	0.4487453620958	0.510728229548894	0.408528255272409	0.446846033620545	0.508755068173315	0.409230652078931	0.00502874931303206	0.00490903979149879	0.00491209049636957
191	0.352632526101092	0.27	0.00906324496750513	0.00674942889952485	0.0113770610354854	0.383056406925855	0.472941413443953	0.379231794817198	0.566651032070707	30.16	21.57	46.92	0.0123699538174983	0.0154266164457652	0.0184832790740322	0.012064884856124	0.0150461637839313	0.0180274427117387	0.0121548954643548	0.0151662341814814	0.0181422377068177	0.00906324496750513	38.6140574104232	0.0312375618620562	1.76399978770946	0.486642171942269	0.550246615314709	0.445372816618029	0.4487453620958	0.510728229548894	0.408528255272409	0.446846033620545	0.508755068173315	0.409230652078931	0.00502874931303206	0.00490903979149879	0.00491209049636957
191	0.352632526101092	0.27	0.00908378468255994	0.00677327423110561	0.0113942951340143	0.370318456732029	0.447653377958708	0.35651524436413	0.538791511553286	31.88	22.28	51.14	0.0110108035361396	0.0138255613887811	0.0166403192414226	0.0107298983303211	0.0134728466977302	0.0162157950651394	0.0107739408759933	0.0135023308345416	0.0162860392171516	0.00908378468255994	39.4923112937774	-0.0260137785143775	1.7131999377361	0.486642171942269	0.550246615314709	0.445372816618029	0.4487453620958	0.510728229548894	0.408528255272409	0.446846033620545	0.508755068173315	0.409230652078931	0.00502874931303206	0.00490903979149879	0.00491209049636957
191	0.352632526101092	0.27	0.00910852920681088	0.00674800131998164	0.0114690570936401	0.313502459251118	0.41051045636017	0.31566670960744	0.505354203112899	35.23	23.3	49.01	0.00883441722392969	0.0114887650040181	0.0141431127841066	0.00859650898624953	0.0111793759672604	0.0137622429482713	0.00869012676208707	0.0112930680497329	0.0139068772963885	0.00910852920681088	40.1518114016881	-0.0618851002587715	1.6982019843378	0.486642171942269	0.550246615314709	0.445372816618029	0.4487453620958	0.510728229548894	0.408528255272409	0.446846033620545	0.508755068173315	0.409230652078931	0.00502874931303206	0.00490903979149879	0.00491209049636957
191	0.352632526101092	0.27	0.0092933893824792	0.00693619553976167	0.0116505832251967	0.352009917801306	0.456761629424403	0.360004760817441	0.553518498031365	29.4	21.18	46.71	0.0120417644359683	0.015278175578647	0.0185145867213258	0.0117496939268222	0.0149076065857219	0.0180655192446216	0.0118201570132607	0.014994006704216	0.0181855837236188	0.0092933893824792	38.55582928307	-0.00474232412531534	1.72892790000991	0.486642171942269	0.550246615314709	0.445372816618029	0.4487453620958	0.510728229548894	0.408528255272409	0.446846033620545	0.508755068173315	0.409230652078931	0.00502874931303206	0.00490903979149879	0.00491209049636957
191	0.352632526101092	0.27	0.00952083903440854	0.0070467407538808	0.0119949373149363	0.305421175595104	0.44630348458816	0.341221821782274	0.551385147394045	31.94	20.65	47.12	0.0105207943130521	0.013760747006229	0.0170006996994059	0.0102521231577327	0.0134093366767224	0.0165665501957121	0.0102828973047129	0.0134623733961105	0.0166236851400731	0.00952083903440854	38.1793803060243	0.0259057567646938	1.75633964454789	0.486642171942269	0.550246615314709	0.445372816618029	0.4487453620958	0.510728229548894	0.408528255272409	0.446846033620545	0.508755068173315	0.409230652078931	0.00502874931303206	0.00490903979149879	0.00491209049636957
191	0.352632526101092	0.27	0.00954967130619237	0.00709524679474216	0.0120040958176426	0.355015175877853	0.436897657742436	0.344955124191071	0.528840191293802	30.85	21.85	43.84	0.0110050211304061	0.0139382418700273	0.0168714626096485	0.0107297533421539	0.0135896056460508	0.0164494579499477	0.0108891339792919	0.0137864974824433	0.0166648615767226	0.00954967130619237	37.62433620938	0.0500749873404189	1.77791850854222	0.486642171942269	0.550246615314709	0.445372816618029	0.4487453620958	0.510728229548894	0.408528255272409	0.446846033620545	0.508755068173315	0.409230652078931	0.00502874931303206	0.00490903979149879	0.00491209049636957
191	0.352632526101092	0.27	0.0095624384912334	0.00712281774988014	0.0120020592325867	0.395475003539163	0.46543548030436	0.375590760117833	0.555280200490887	29.72	20.28	43.81	0.0124301091934611	0.0154035041780026	0.0183768991625441	0.0121264604863229	0.0150272199429849	0.0179279793996469	0.0122322450489073	0.0151396394505924	0.0180697631376483	0.0095624384912334	35.5580720906245	0.00240673287426694	1.69721742832933	0.486642171942269	0.550246615314709	0.445372816618029	0.4487453620958	0.510728229548894	0.408528255272409	0.446846033620545	0.508755068173315	0.409230652078931	0.00502874931303206	0.00490903979149879	0.00491209049636957
191	0.352632526101092	0.27	0.0101125764606621	0.00754519233355155	0.0126799605877727	0.336546728848848	0.458256240694741	0.357800136290547	0.558712345098935	32.97	21.31	46.96	0.0106915827472982	0.0136933556472294	0.0166951285471607	0.0104135708117761	0.0133372889733555	0.0162610071349349	0.0104859752464523	0.0134117908203475	0.0163506433200714	0.0101125764606621	38.674767101402	-0.0411401753327097	1.69352662066478	0.486642171942269	0.550246615314709	0.445372816618029	0.4487453620958	0.510728229548894	0.408528255272409	0.446846033620545	0.508755068173315	0.409230652078931	0.00502874931303206	0.00490903979149879	0.00491209049636957
191	0.352632526101092	0.27	0.0101802283675265	0.0075590400729475	0.0128014166621056	0.345271235400703	0.446577782748746	0.350564109284901	0.542591456212591	34.25	22.57	50.04	0.0100878989603911	0.0128508065458111	0.0156137141312311	0.00982012965235345	0.0125096996820322	0.0151992697117109	0.00988549338480402	0.0125818373823788	0.015297264508422	0.0101802283675265	39.2127441609398	0.0435977755454601	1.80195925163324	0.486642171942269	0.550246615314709	0.445372816618029	0.4487453620958	0.510728229548894	0.408528255272409	0.446846033620545	0.508755068173315	0.409230652078931	0.00502874931303206	0.00490903979149879	0.00491209049636957
191	0.352632526101092	0.27	0.0102891471658192	0.00763524291477121	0.0129430514168673	0.385807483341433	0.498687898854639	0.400449510729488	0.59692628697979	29.52	20.69	39.94	0.0133386875339716	0.0166109381621602	0.0198831887903489	0.0130142468338578	0.0162069055770088	0.0193995643201598	0.0132430462828778	0.0165142962266741	0.0197524246843007	0.0102891471658192	34.2131805861147	-0.0193345089134764	1.6646979163566	0.486642171942269	0.550246615314709	0.445372816618029	0.4487453620958	0.510728229548894	0.408528255272409	0.446846033620545	0.508755068173315	0.409230652078931	0.00502874931303206	0.00490903979149879	0.00491209049636957
191	0.352632526101092	0.27	0.0108588086366909	0.00805543478117876	0.013662182492203	0.318603500657957	0.448436230837468	0.346045455289014	0.550827006385922	31.31	20.76	51.93	0.0108804290423579	0.0140998198793694	0.017319210716381	0.0106058221515437	0.0137439600430486	0.0168820979345535	0.0105556663059345	0.0136682354409559	0.0167784067021524	0.0108588086366909	37.4252452272772	0.0360857994748377	1.75450174052004	0.486642171942269	0.550246615314709	0.445372816618029	0.4487453620958	0.510728229548894	0.408528255272409	0.446846033620545	0.508755068173315	0.409230652078931	0.00502874931303206	0.00490903979149879	0.00491209049636957
191	0.352632526101092	0.28	0.00532135889936345	0.00397487013661147	0.00666784766211544	0.379717572376849	0.403231598296703	0.322767081074421	0.483696115518986	31.34	21.35	52.13	0.0101389104069451	0.0126664994297758	0.0151940884526065	0.0098828707420386	0.0123466301204152	0.0148103894987918	0.00986377601023874	0.0122993958721806	0.0147701742346323	0.00532135889936345	45.406457273248	-0.0456991635911163	1.72149732465467	0.486642171942269	0.550246615314709	0.445372816618029	0.4487453620958	0.510728229548894	0.408528255272409	0.446846033620545	0.508755068173315	0.409230652078931	0.00502874931303206	0.00490903979149879	0.00491209049636957
191	0.352632526101092	0.28	0.00713948959225961	0.0053399186268838	0.00893906055763543	0.369739623401925	0.434799579217813	0.346168388944419	0.523430769491207	34.89	22.41	49.73	0.00978216451967862	0.0122867400745785	0.0147913156294785	0.00952003378581614	0.0119574947234042	0.0143949556609923	0.00958177643905383	0.0120307309487571	0.0144842770048513	0.00713948959225961	42.7309072395394	0.0260087558648305	1.7981157124018	0.486642171942269	0.550246615314709	0.445372816618029	0.4487453620958	0.510728229548894	0.408528255272409	0.446846033620545	0.508755068173315	0.409230652078931	0.00502874931303206	0.00490903979149879	0.00491209049636957
191	0.352632526101092	0.28	0.00760734219961784	0.00568529600422872	0.00952938839500697	0.388021851979538	0.439617434367762	0.353418829988433	0.525816038747092	31.84	22.25	49.58	0.0109294552047124	0.0135951416518761	0.0162608280990397	0.0106508416658275	0.0132485744665659	0.0158463072673043	0.0106993246293751	0.0133120255798554	0.0159336819535516	0.00760734219961784	40.2252310889285	0.0539584699802983	1.79367644212907	0.486642171942269	0.550246615314709	0.445372816618029	0.4487453620958	0.510728229548894	0.408528255272409	0.446846033620545	0.508755068173315	0.409230652078931	0.00502874931303206	0.00490903979149879	0.00491209049636957
191	0.352632526101092	0.28	0.00792911881131068	0.00593665152247534	0.00992158610014602	0.431621529390332	0.472549386744969	0.3878851640724	0.557213609417538	33.69	21.53	51.11	0.0113473061944143	0.0138240981611171	0.0163008901278199	0.0110487613486378	0.0134603895255343	0.0158720177024309	0.0110474260371389	0.0134435427583482	0.0158612734794664	0.00792911881131068	40.468709379802	-0.00860327018914088	1.73109159479896	0.486642171942269	0.550246615314709	0.445372816618029	0.4487453620958	0.510728229548894	0.408528255272409	0.446846033620545	0.508755068173315	0.409230652078931	0.00502874931303206	0.00490903979149879	0.00491209049636957
191	0.352632526101092	0.28	0.00803846092473618	0.00603490455539974	0.0100420172940726	0.43717864165622	0.523012113235774	0.430360491415796	0.615663735055752	32.4	21.75	49.07	0.0130813291324314	0.0158975875573009	0.0187138459821704	0.012744473225565	0.0154882104810582	0.0182319477365514	0.0127875946641678	0.0155589129964444	0.0183380789776952	0.00803846092473618	40.7575989439216	0.00917875777329303	1.75887077522282	0.486642171942269	0.550246615314709	0.445372816618029	0.4487453620958	0.510728229548894	0.408528255272409	0.446846033620545	0.508755068173315	0.409230652078931	0.00502874931303206	0.00490903979149879	0.00491209049636957
191	0.352632526101092	0.28	0.00820876222618051	0.00614049541580512	0.0102770290365559	0.425065305816313	0.437065526414601	0.357703373036018	0.516427679793183	32.93	20.12	51.14	0.0106999275418048	0.0130738757757985	0.0154478240097921	0.0104218631182991	0.0127341183600235	0.015046373601748	0.0103537442845134	0.0126508128430337	0.0149452968147613	0.00820876222618051	38.6437738937921	0.0184732791886813	1.7493261903187	0.486642171942269	0.550246615314709	0.445372816618029	0.4487453620958	0.510728229548894	0.408528255272409	0.446846033620545	0.508755068173315	0.409230652078931	0.00502874931303206	0.00490903979149879	0.00491209049636957
191	0.352632526101092	0.28	0.00840982956006706	0.00629181756973621	0.0105278415503979	0.317325931535142	0.424998685934522	0.327673112738469	0.522324259130576	31.89	22.62	48.45	0.0101184883113422	0.0131238849596932	0.0161292816080443	0.0098603243699725	0.0127890410815342	0.0157177577930958	0.00992733483302004	0.0128989824838178	0.0158664873173985	0.00840982956006706	40.0870230691801	-0.00225333160669462	1.75467524699811	0.486642171942269	0.550246615314709	0.445372816618029	0.4487453620958	0.510728229548894	0.408528255272409	0.446846033620545	0.508755068173315	0.409230652078931	0.00502874931303206	0.00490903979149879	0.00491209049636957
191	0.352632526101092	0.28	0.00852053519457999	0.0063987697311267	0.0106423006580333	0.409742586218488	0.480225098770984	0.390234842362918	0.570215355179051	31.56	20.8	52.27	0.0121745542513634	0.0149820720324518	0.0177895898135402	0.0118658291113896	0.0146021532124426	0.0173384773134955	0.0117947946694816	0.0145228558813848	0.0172257441705844	0.00852053519457999	41.6924962036332	0.0148462396154216	1.76846042582726	0.486642171942269	0.550246615314709	0.445372816618029	0.4487453620958	0.510728229548894	0.408528255272409	0.446846033620545	0.508755068173315	0.409230652078931	0.00502874931303206	0.00490903979149879	0.00491209049636957
191	0.352632526101092	0.28	0.00859087917446951	0.0064575230565219	0.0107242352924171	0.34308533028978	0.438232511782232	0.343555735623856	0.532909287940607	33.18	20.22	49.25	0.0102007182306844	0.0130118228534247	0.0158229274761651	0.00993452246417881	0.0126722691004661	0.0154100157367534	0.00989786629304827	0.0126309418656573	0.0153541398152423	0.00859087917446951	39.8400278274426	0.0183754984534753	1.76074521629769	0.486642171942269	0.550246615314709	0.445372816618029	0.4487453620958	0.510728229548894	0.408528255272409	0.446846033620545	0.508755068173315	0.409230652078931	0.00502874931303206	0.00490903979149879	0.00491209049636957
191	0.352632526101092	0.28	0.00863650493693978	0.00647871213597949	0.0107942977379001	0.389846595134315	0.480032051646032	0.386269731707586	0.573794371584479	34.77	20.15	50	0.0109509909014707	0.0136092119016189	0.0162674329017671	0.0106580331733174	0.0132451422172837	0.0158322512612501	0.0106025396306956	0.0131908445843066	0.0157587113314559	0.00863650493693978	40.7584409752628	-0.00229201921142221	1.74429874496597	0.486642171942269	0.550246615314709	0.445372816618029	0.4487453620958	0.510728229548894	0.408528255272409	0.446846033620545	0.508755068173315	0.409230652078931	0.00502874931303206	0.00490903979149879	0.00491209049636957
191	0.352632526101092	0.28	0.00886495316471681	0.00666272595724184	0.0110671803721918	0.363516138267745	0.456604612943165	0.362272924826676	0.550936301059654	30.88	20.98	45.34	0.0115454511525747	0.0145517533701911	0.0175580555878076	0.0112564773354257	0.0141875341065154	0.0171185908776051	0.0113416957436764	0.0143119505369779	0.0172499288505164	0.00886495316471681	38.6949069538324	-0.0454284461303243	1.68638980553862	0.486642171942269	0.550246615314709	0.445372816618029	0.4487453620958	0.510728229548894	0.408528255272409	0.446846033620545	0.508755068173315	0.409230652078931	0.00502874931303206	0.00490903979149879	0.00491209049636957
191	0.352632526101092	0.28	0.0089545567389914	0.00672242025661164	0.0111866932213712	0.336595315902753	0.432207507075939	0.33747195282844	0.526943061323438	35.1	20.63	58.05	0.00947887180869842	0.0121397927146042	0.0148007136205099	0.00922407818341711	0.0118134730999556	0.0144028680164941	0.00905975595635001	0.0115995971735863	0.0141333329725941	0.0089545567389914	44.0201479230625	0.0144393098475077	1.79204463160391	0.486642171942269	0.550246615314709	0.445372816618029	0.4487453620958	0.510728229548894	0.408528255272409	0.446846033620545	0.508755068173315	0.409230652078931	0.00502874931303206	0.00490903979149879	0.00491209049636957
191	0.352632526101092	0.28	0.00905935072665214	0.0067842230999031	0.0113344783534012	0.351749997663337	0.42984711335608	0.338739706018563	0.520954520693597	29.98	20.06	45.16	0.0111129260950336	0.0141018579104154	0.0170907897257972	0.0108398837869878	0.0137553781625374	0.016670872538087	0.0108998737168645	0.0138089344976711	0.016739504791712	0.00905935072665214	36.2690036642835	0.0019313233904713	1.70170832440565	0.486642171942269	0.550246615314709	0.445372816618029	0.4487453620958	0.510728229548894	0.408528255272409	0.446846033620545	0.508755068173315	0.409230652078931	0.00502874931303206	0.00490903979149879	0.00491209049636957
191	0.352632526101092	0.28	0.00911715309487069	0.00686163240574703	0.0113726737839943	0.374995723198868	0.469115955637826	0.37455888632848	0.563673024947171	34.81	22.25	48.73	0.0106097838456903	0.0132882146694468	0.0159666454932033	0.0103258266161286	0.0129325726810485	0.0155393187459684	0.0103997378710823	0.0130124331180386	0.0156422788938625	0.00911715309487069	39.4445175940897	-0.0112426484114782	1.73939149908255	0.486642171942269	0.550246615314709	0.445372816618029	0.4487453620958	0.510728229548894	0.408528255272409	0.446846033620545	0.508755068173315	0.409230652078931	0.00502874931303206	0.00490903979149879	0.00491209049636957
191	0.352632526101092	0.28	0.0092407550834258	0.00693940340492353	0.0115421067619281	0.331608345019613	0.44011485497842	0.342558790337363	0.537670919619476	33.94	22.9	53.69	0.0099462145442653	0.0127787605958746	0.0156113066474839	0.00968346538790545	0.0124411840685488	0.0151989027491922	0.00969821338208293	0.012454993560053	0.0151990897729131	0.0092407550834258	41.428339604903	0.00778663460351833	1.77869824757396	0.486642171942269	0.550246615314709	0.445372816618029	0.4487453620958	0.510728229548894	0.408528255272409	0.446846033620545	0.508755068173315	0.409230652078931	0.00502874931303206	0.00490903979149879	0.00491209049636957
191	0.352632526101092	0.28	0.00937256554694675	0.00701918574346179	0.0117259453504317	0.358110183965876	0.461032011119197	0.36466276768875	0.557401254549643	34.39	21.88	50.28	0.0104517454184701	0.0132138228438388	0.0159759002692076	0.010173731583142	0.0128623384341948	0.0155509452852476	0.0101953112806052	0.0129061136213686	0.0155997250517012	0.00937256554694675	40.1316196666953	-0.0024742004779694	1.75029179824707	0.486642171942269	0.550246615314709	0.445372816618029	0.4487453620958	0.510728229548894	0.408528255272409	0.446846033620545	0.508755068173315	0.409230652078931	0.00502874931303206	0.00490903979149879	0.00491209049636957
191	0.352632526101092	0.28	0.00942306370926582	0.00708495638048313	0.0117611710380485	0.385839486644478	0.464013382432814	0.372611828910859	0.555414935954769	31.51	20.23	47.23	0.0116405511346012	0.0144959743257121	0.017351397516823	0.0113456091632972	0.014128683190253	0.0169117572172087	0.0113615840818851	0.0141733314664835	0.016934185034843	0.00942306370926582	38.0825919969151	0.0355414806013518	1.75773282115439	0.486642171942269	0.550246615314709	0.445372816618029	0.4487453620958	0.510728229548894	0.408528255272409	0.446846033620545	0.508755068173315	0.409230652078931	0.00502874931303206	0.00490903979149879	0.00491209049636957
191	0.352632526101092	0.28	0.00952067087039925	0.00714011002586913	0.0119012317149294	0.489983526747121	0.55925409203856	0.47017085406066	0.648337330016461	32.58	22.07	48.5	0.0142126471905546	0.0169055164338037	0.0195983856770528	0.0138454931799899	0.0164687977792055	0.019092102378421	0.0139314863679818	0.016609123589922	0.0192244668969886	0.00952067087039925	39.3579767593057	-0.0730227081027191	1.65458483038142	0.486642171942269	0.550246615314709	0.445372816618029	0.4487453620958	0.510728229548894	0.408528255272409	0.446846033620545	0.508755068173315	0.409230652078931	0.00502874931303206	0.00490903979149879	0.00491209049636957
191	0.352632526101092	0.28	0.00958283316311432	0.00715492961136116	0.0120107367148675	0.437551679379557	0.515135809708851	0.423948618798518	0.606323000619183	28.91	20.41	43.45	0.0144155407563127	0.0175161822225991	0.0206168236888856	0.014069814440719	0.0170960935665121	0.0201223726923053	0.0142149167436913	0.0172471060491999	0.0203166377940688	0.00958283316311432	35.2618125119408	0.0125449686474776	1.69450455980597	0.486642171942269	0.550246615314709	0.445372816618029	0.4487453620958	0.510728229548894	0.408528255272409	0.446846033620545	0.508755068173315	0.409230652078931	0.00502874931303206	0.00490903979149879	0.00491209049636957
191	0.352632526101092	0.28	0.0098505770989732	0.00735416875886572	0.0123469854390807	0.343102687371908	0.451395878732635	0.353879013084257	0.548912744381013	31.5	20.7	43.88	0.0110603748944852	0.0141082332096925	0.0171560915248998	0.0107802103545694	0.0137508649736312	0.0167215195926931	0.0108819188771134	0.0138842606703424	0.0169267033038822	0.0098505770989732	37.1541563843655	-0.0412248049567254	1.67657075076052	0.486642171942269	0.550246615314709	0.445372816618029	0.4487453620958	0.510728229548894	0.408528255272409	0.446846033620545	0.508755068173315	0.409230652078931	0.00502874931303206	0.00490903979149879	0.00491209049636957
191	0.352632526101092	0.28	0.0101421788604851	0.00761466618936113	0.0126696915316092	0.386050754516698	0.456340805082915	0.366490656840856	0.546190953324974	33.6	20.64	47.62	0.0107496296308723	0.0133850469269278	0.0160204642229832	0.0104672142387824	0.0130333935764575	0.0155995729141326	0.010494199838808	0.013078498476358	0.0156333844148341	0.0101421788604851	37.1824816653759	0.00234936149586568	1.72032516708026	0.486642171942269	0.550246615314709	0.445372816618029	0.4487453620958	0.510728229548894	0.408528255272409	0.446846033620545	0.508755068173315	0.409230652078931	0.00502874931303206	0.00490903979149879	0.00491209049636957
191	0.352632526101092	0.28	0.010178801159175	0.00762613581553523	0.0127314665028147	0.355694223775426	0.425316033748287	0.335943345173747	0.514688722322828	30.67	19.11	46.19	0.0107795857507057	0.0136473328696794	0.016515079988653	0.0105109328364077	0.0133072088767333	0.0161034849170588	0.0104924512042702	0.0132688703964397	0.0160647485784747	0.010178801159175	35.6907873156326	-0.00975381844273842	1.68221143482965	0.486642171942269	0.550246615314709	0.445372816618029	0.4487453620958	0.510728229548894	0.408528255272409	0.446846033620545	0.508755068173315	0.409230652078931	0.00502874931303206	0.00490903979149879	0.00491209049636957
191	0.352632526101092	0.28	0.0103773850210809	0.00775310023648086	0.0130016698056809	0.347820546539307	0.433604503532376	0.340903339946237	0.526305667118515	32.83	20.32	50.54	0.0102289347560851	0.0130104685312759	0.0157920023064666	0.00996357352020796	0.0126729481451236	0.0153823227700392	0.00990260245409494	0.0126079887697642	0.0153117393632265	0.0103773850210809	37.2715742358938	-0.0487661268169047	1.67496273596186	0.486642171942269	0.550246615314709	0.445372816618029	0.4487453620958	0.510728229548894	0.408528255272409	0.446846033620545	0.508755068173315	0.409230652078931	0.00502874931303206	0.00490903979149879	0.00491209049636957
191	0.352632526101092	0.28	0.0105816239566853	0.00791615734158904	0.0132470905717816	0.368854067051721	0.50098026430977	0.398664233300799	0.603296295318742	32.3	21.07	42.52	0.012157162910798	0.0152772638716078	0.0183973648324176	0.0118446915786177	0.0148845976690523	0.017924503759487	0.0119970133450409	0.0150837431690553	0.0181762847950147	0.0105816239566853	36.7656516050547	0.0100283236440755	1.72445235451253	0.486642171942269	0.550246615314709	0.445372816618029	0.4487453620958	0.510728229548894	0.408528255272409	0.446846033620545	0.508755068173315	0.409230652078931	0.00502874931303206	0.00490903979149879	0.00491209049636957
191	0.352632526101092	0.28	0.0106327657873709	0.0079933560656178	0.0132721755091241	0.346216531077717	0.443617628526669	0.348439464152368	0.53879579290097	33.56	21.04	46.93	0.010229649727236	0.0130239350576848	0.0158182203881336	0.00996103152813997	0.0126819423136884	0.0154028530992369	0.010020130464152	0.0127440386763516	0.0154747276963237	0.0106327657873709	37.6134043246088	-0.000267449911150348	1.73360861327954	0.486642171942269	0.550246615314709	0.445372816618029	0.4487453620958	0.510728229548894	0.408528255272409	0.446846033620545	0.508755068173315	0.409230652078931	0.00502874931303206	0.00490903979149879	0.00491209049636957
191	0.352632526101092	0.29	0.00628306571794182	0.00473756322224227	0.00782856821364136	0.444806686606489	0.44703311483808	0.369056995641358	0.525009234034803	32.82	20.67	50.04	0.011078469047916	0.01341918073527	0.0157598924226241	0.0107911391410252	0.0130711423976135	0.0153511456542018	0.0107646708069485	0.0130309932368069	0.0152973717983297	0.00628306571794182	40.8066833030359	0.00112742329606078	1.73203667813656	0.486642171942269	0.550246615314709	0.445372816618029	0.4487453620958	0.510728229548894	0.408528255272409	0.446846033620545	0.508755068173315	0.409230652078931	0.00502874931303206	0.00490903979149879	0.00491209049636957
191	0.352632526101092	0.29	0.00650255648309922	0.00493286967532663	0.00807224329087182	0.452563287683105	0.520223011729759	0.430891986233038	0.60955403722648	32.06	22.95	48.38	0.0132335815467625	0.0159771215714949	0.0187206615962273	0.0128948516275394	0.0155681673454446	0.0182414830633498	0.0130318869999259	0.0157089972937779	0.0184232797473678	0.00650255648309922	42.6614580034622	-0.00685533741973374	1.75632226338871	0.486642171942269	0.550246615314709	0.445372816618029	0.4487453620958	0.510728229548894	0.408528255272409	0.446846033620545	0.508755068173315	0.409230652078931	0.00502874931303206	0.00490903979149879	0.00491209049636957
191	0.352632526101092	0.29	0.00663027433235662	0.00501495950327569	0.00824558916143754	0.40941697006149	0.453813525920681	0.368715309204364	0.538911742636999	34.22	24.07	54.86	0.0106213969760989	0.0130727786224225	0.0155241602687461	0.0103396241483448	0.0127259736016392	0.0151123230549336	0.0103843068099506	0.0127652193080058	0.0151797286106447	0.00663027433235662	45.2333262606242	-0.000529003834991677	1.78772638509831	0.486642171942269	0.550246615314709	0.445372816618029	0.4487453620958	0.510728229548894	0.408528255272409	0.446846033620545	0.508755068173315	0.409230652078931	0.00502874931303206	0.00490903979149879	0.00491209049636957
191	0.352632526101092	0.29	0.00680806896991949	0.00515111879104747	0.0084650191487915	0.41801827072753	0.468228716515137	0.381970484941501	0.554486948088773	32.74	24.29	51.23	0.0114914947726867	0.0140865539626171	0.0166816131525476	0.011193826487482	0.0137216649342149	0.0162495033809477	0.0112998456120812	0.0138810059503003	0.0164325245325574	0.00680806896991949	42.5845372365488	0.0246995092027468	1.79227416377967	0.486642171942269	0.550246615314709	0.445372816618029	0.4487453620958	0.510728229548894	0.408528255272409	0.446846033620545	0.508755068173315	0.409230652078931	0.00502874931303206	0.00490903979149879	0.00491209049636957
191	0.352632526101092	0.29	0.00682854278608432	0.00514333100875839	0.00851375456341025	0.42005402315812	0.466347693804748	0.380794448044362	0.551900939565135	31.38	20.76	54.47	0.0119473385446039	0.0146315520249695	0.0173157655053351	0.0116454096835609	0.0142617886821381	0.0168781676807153	0.0115200448833286	0.0141038868024133	0.0167140826755257	0.00682854278608432	42.70003954513	0.0140569887857818	1.76083905133438	0.486642171942269	0.550246615314709	0.445372816618029	0.4487453620958	0.510728229548894	0.408528255272409	0.446846033620545	0.508755068173315	0.409230652078931	0.00502874931303206	0.00490903979149879	0.00491209049636957
191	0.352632526101092	0.29	0.00720427833068654	0.0054596909305967	0.00894886573077637	0.430071235525008	0.481218975440879	0.39472849777579	0.567709453105969	32.64	22.55	48.99	0.0119103012359237	0.0145200130982155	0.0171297249605074	0.0116023011805704	0.0141445259674206	0.0166867507542708	0.0116989611274359	0.0142566992851901	0.0168255963654361	0.00720427833068654	43.3346231698274	-0.000189785787652507	1.76367023554661	0.486642171942269	0.550246615314709	0.445372816618029	0.4487453620958	0.510728229548894	0.408528255272409	0.446846033620545	0.508755068173315	0.409230652078931	0.00502874931303206	0.00490903979149879	0.00491209049636957
191	0.352632526101092	0.29	0.00763649810082442	0.00577966251877944	0.0094933336828694	0.408569362536622	0.466781668034763	0.379098089929129	0.554465246140397	33.11	21.17	47.83	0.0112815749288894	0.0138909493433497	0.01650032375781	0.0109875454103766	0.0135289122011195	0.0160702789918624	0.0110227005793714	0.0135810696696537	0.0161464062907424	0.00763649810082442	40.6600264152801	0.00556830973366711	1.74669065889962	0.486642171942269	0.550246615314709	0.445372816618029	0.4487453620958	0.510728229548894	0.408528255272409	0.446846033620545	0.508755068173315	0.409230652078931	0.00502874931303206	0.00490903979149879	0.00491209049636957
191	0.352632526101092	0.29	0.00778883543777955	0.00590240179310794	0.00967526908245116	0.424693645164606	0.496391677952861	0.406188537522267	0.586594818383456	30.89	20.94	43.07	0.0129427051369303	0.0158169188115452	0.01869113248616	0.0126187229872065	0.0154209892663414	0.0182232555454763	0.012753790826472	0.0156009996311969	0.0184544136647194	0.00778883543777955	38.3282391587023	-0.0231298610497774	1.69933083254133	0.486642171942269	0.550246615314709	0.445372816618029	0.4487453620958	0.510728229548894	0.408528255272409	0.446846033620545	0.508755068173315	0.409230652078931	0.00502874931303206	0.00490903979149879	0.00491209049636957
191	0.352632526101092	0.29	0.00786528200402409	0.0059619804690883	0.00976858353895989	0.430112398478734	0.451639019162267	0.37047182364828	0.532806214676254	31.42	21.63	53.34	0.011605402540122	0.0141480465871546	0.0166906906341872	0.0113118377083846	0.0137901642214709	0.0162684907345571	0.011256921752343	0.0137379562980736	0.0162375532267588	0.00786528200402409	40.4426740685329	-0.0134834461556196	1.72818739419783	0.486642171942269	0.550246615314709	0.445372816618029	0.4487453620958	0.510728229548894	0.408528255272409	0.446846033620545	0.508755068173315	0.409230652078931	0.00502874931303206	0.00490903979149879	0.00491209049636957
191	0.352632526101092	0.29	0.00790482320090545	0.00597230980739594	0.00983733659441495	0.37277611987747	0.43495093240413	0.346863697337167	0.523038167471092	32.59	22.29	51.33	0.0104837905530669	0.0131461854070984	0.0158085802611299	0.0102129423987963	0.0128065544277128	0.0154001664566293	0.0102452174010912	0.0128491777931256	0.0154206831206716	0.00790482320090545	42.6915391772636	-0.0379236198164232	1.733998749201	0.486642171942269	0.550246615314709	0.445372816618029	0.4487453620958	0.510728229548894	0.408528255272409	0.446846033620545	0.508755068173315	0.409230652078931	0.00502874931303206	0.00490903979149879	0.00491209049636957
191	0.352632526101092	0.29	0.00812748004364448	0.0061372189746526	0.0101177411126364	0.415777883206818	0.442856266836334	0.360895396531054	0.524817137141614	32.37	19.26	51.17	0.0109802399734546	0.0134738988924531	0.0159675578114517	0.0106976437081997	0.01312712382063	0.0155566039330604	0.0105689460149897	0.0129720869864057	0.0153688702880745	0.00812748004364448	39.5400853948761	-0.0254899695596204	1.69814046854716	0.486642171942269	0.550246615314709	0.445372816618029	0.4487453620958	0.510728229548894	0.408528255272409	0.446846033620545	0.508755068173315	0.409230652078931	0.00502874931303206	0.00490903979149879	0.00491209049636957
191	0.352632526101092	0.29	0.00818596704806946	0.00620507957496437	0.0101668545211745	0.417184230485269	0.451858373484091	0.368473072362747	0.535243674605436	35.27	21.71	50.34	0.0103006692180485	0.0126317063247513	0.0149627434314541	0.010023116535513	0.0122913435870281	0.0145595706385433	0.0100484231540918	0.0123331335351029	0.0145899205825117	0.00818596704806946	41.207881139186	-0.0253483490063744	1.72358554088134	0.486642171942269	0.550246615314709	0.445372816618029	0.4487453620958	0.510728229548894	0.408528255272409	0.446846033620545	0.508755068173315	0.409230652078931	0.00502874931303206	0.00490903979149879	0.00491209049636957
191	0.352632526101092	0.29	0.00828965916430711	0.00626549400141214	0.0103138243272021	0.391438562402652	0.449022095688617	0.361609586934969	0.536434604442265	30.63	21.28	51.09	0.0116167659091875	0.0144249067561517	0.0172330476031159	0.0113274628487355	0.0140656699682269	0.0168038770877184	0.0113119143429667	0.0140631796670562	0.0167484712202222	0.00828965916430711	41.4398030667124	-0.0267787214998199	1.72053226481447	0.486642171942269	0.550246615314709	0.445372816618029	0.4487453620958	0.510728229548894	0.408528255272409	0.446846033620545	0.508755068173315	0.409230652078931	0.00502874931303206	0.00490903979149879	0.00491209049636957
191	0.352632526101092	0.29	0.00830923007935106	0.00630080025271879	0.0103176599059833	0.38482470725334	0.409272615142928	0.328481032346287	0.490064197939569	31.16	20.75	47.08	0.0103755550000501	0.0129274755930296	0.0154793961860091	0.010114423837534	0.0126021178912016	0.0150898119448692	0.0101648369992249	0.0126425963653014	0.0151619081661529	0.00830923007935106	37.8953744223694	0.00879582383164412	1.73054020179503	0.486642171942269	0.550246615314709	0.445372816618029	0.4487453620958	0.510728229548894	0.408528255272409	0.446846033620545	0.508755068173315	0.409230652078931	0.00502874931303206	0.00490903979149879	0.00491209049636957
191	0.352632526101092	0.29	0.00849818576748473	0.00643953776598472	0.0105568337689847	0.406452094258335	0.423139700443762	0.343304863707801	0.502974537179723	35.47	19.75	49.04	0.00954504608851754	0.0117647268349069	0.0139844075812962	0.00928714648476208	0.0114468532111573	0.0136065599375525	0.00924160130575134	0.0113875556941916	0.0135257748216305	0.00849818576748473	39.1772990360383	-0.0530827024196038	1.67437737137045	0.486642171942269	0.550246615314709	0.445372816618029	0.4487453620958	0.510728229548894	0.408528255272409	0.446846033620545	0.508755068173315	0.409230652078931	0.00502874931303206	0.00490903979149879	0.00491209049636957
191	0.352632526101092	0.29	0.00861579138428285	0.00648599275051461	0.0107455900180511	0.409614881640848	0.462726171445054	0.375992174019906	0.549460168870202	31.31	19.04	44.78	0.0118206772465414	0.014547474931992	0.0172742726174426	0.0115223191225012	0.0141802914585154	0.0168382637945296	0.0115187801167843	0.0141833099768789	0.0168578009770125	0.00861579138428285	37.0749537726674	-0.00805125685243887	1.6997030487762	0.486642171942269	0.550246615314709	0.445372816618029	0.4487453620958	0.510728229548894	0.408528255272409	0.446846033620545	0.508755068173315	0.409230652078931	0.00502874931303206	0.00490903979149879	0.00491209049636957
191	0.352632526101092	0.29	0.00861930138140275	0.00652729386903512	0.0107113088937704	0.371525367283414	0.453257402510946	0.36121668247541	0.545298122546482	29.49	19.51	47.04	0.0120462297027955	0.0151156993849834	0.0181851690671713	0.0117534607400154	0.0147483306945449	0.0177432006490744	0.0117396313405754	0.0147174916665933	0.0177117589979028	0.00861930138140275	37.9301424092096	-0.0227516853844423	1.6877451216456	0.486642171942269	0.550246615314709	0.445372816618029	0.4487453620958	0.510728229548894	0.408528255272409	0.446846033620545	0.508755068173315	0.409230652078931	0.00502874931303206	0.00490903979149879	0.00491209049636957
191	0.352632526101092	0.29	0.00870225045679624	0.00658797475599867	0.0108165261575938	0.424581660773547	0.488056546635474	0.399347719337791	0.576765373933157	32.13	20.96	45.81	0.0122398685204592	0.0149587631833065	0.0176776578461538	0.0119261998480159	0.0145754179389308	0.0172246360298458	0.0119977999913357	0.0146761341833776	0.0173332286668825	0.00870225045679624	38.4657856834141	-0.00181298767867413	1.71996829555092	0.486642171942269	0.550246615314709	0.445372816618029	0.4487453620958	0.510728229548894	0.408528255272409	0.446846033620545	0.508755068173315	0.409230652078931	0.00502874931303206	0.00490903979149879	0.00491209049636957
191	0.352632526101092	0.29	0.00896404062728377	0.0067689738339517	0.0111591074206158	0.384834428434815	0.426003617345308	0.341911013525926	0.510096221164689	30.59	19.72	49.78	0.0109976027204381	0.0137024499232107	0.0164072971259833	0.0107239345666204	0.0133614734150945	0.0159990122635686	0.0106630040367304	0.0132781104467945	0.015911471202194	0.00896404062728377	37.6814016695828	-0.0536979510388066	1.66471353891068	0.486642171942269	0.550246615314709	0.445372816618029	0.4487453620958	0.510728229548894	0.408528255272409	0.446846033620545	0.508755068173315	0.409230652078931	0.00502874931303206	0.00490903979149879	0.00491209049636957
191	0.352632526101092	0.29	0.00901954747249042	0.00680505458617483	0.011234040358806	0.380217014771365	0.452665724766426	0.362432365893833	0.542899083639019	33.02	21.31	50.79	0.0108137923866924	0.0135060596923335	0.0161983269979747	0.0105323659693311	0.0131545676481031	0.0157767693268752	0.0105205308735507	0.0131322840937424	0.0157609211975261	0.00901954747249042	40.6428232477733	0.000411637624011925	1.75553762712658	0.486642171942269	0.550246615314709	0.445372816618029	0.4487453620958	0.510728229548894	0.408528255272409	0.446846033620545	0.508755068173315	0.409230652078931	0.00502874931303206	0.00490903979149879	0.00491209049636957
191	0.352632526101092	0.29	0.00906850022207127	0.00685052022493491	0.0112864802192076	0.385323691498239	0.46580331295085	0.373949240569628	0.557657385332071	39.07	23.1	53.84	0.00945082756778061	0.0117722576050525	0.0140936876423245	0.00918379557989033	0.0114396338927175	0.0136954722055447	0.00920025160610857	0.0114563445146783	0.0137070854617952	0.00906850022207127	43.3289804124585	-0.0110011734919793	1.77501806405593	0.486642171942269	0.550246615314709	0.445372816618029	0.4487453620958	0.510728229548894	0.408528255272409	0.446846033620545	0.508755068173315	0.409230652078931	0.00502874931303206	0.00490903979149879	0.00491209049636957
191	0.352632526101092	0.29	0.00929227576865933	0.00704642913411724	0.0115381224032014	0.417644625302631	0.486907709127724	0.397139469667062	0.576675948588387	31.3	22.42	46.22	0.01248850545827	0.0153113705575854	0.0181342356569008	0.0121733371197468	0.014924962493364	0.0176765878669813	0.0123290385482337	0.0150883923158972	0.0178928926030847	0.00929227576865933	38.3801631255074	-0.0266103956410356	1.69359138901311	0.486642171942269	0.550246615314709	0.445372816618029	0.4487453620958	0.510728229548894	0.408528255272409	0.446846033620545	0.508755068173315	0.409230652078931	0.00502874931303206	0.00490903979149879	0.00491209049636957
191	0.352632526101092	0.29	0.00931686381035072	0.00701707551620348	0.0116166521044979	0.383264276247875	0.413242917750956	0.331398085491015	0.495087750010898	26.87	19.87	42.77	0.0121106926005738	0.0151016501463214	0.0180926076920691	0.0118353599955492	0.0147583191072065	0.0176812782188638	0.0119417178742422	0.0148916288281608	0.0178291599536178	0.00931686381035072	33.4809093825705	-0.0232451157163527	1.64072625624907	0.486642171942269	0.550246615314709	0.445372816618029	0.4487453620958	0.510728229548894	0.408528255272409	0.446846033620545	0.508755068173315	0.409230652078931	0.00502874931303206	0.00490903979149879	0.00491209049636957
191	0.352632526101092	0.29	0.00932607425543352	0.00705104280099752	0.0116011057098695	0.333721273009198	0.413089121489958	0.321958307892223	0.504219935087693	34.47	20.24	47.05	0.00920618779388992	0.0118120139621389	0.0144178401303879	0.00896100361622486	0.0114974300111362	0.0140338564060475	0.00896685338895144	0.0115133674590779	0.0140767605974363	0.00932607425543352	38.2587066430425	0.00964051794700356	1.73918320135696	0.486642171942269	0.550246615314709	0.445372816618029	0.4487453620958	0.510728229548894	0.408528255272409	0.446846033620545	0.508755068173315	0.409230652078931	0.00502874931303206	0.00490903979149879	0.00491209049636957
191	0.352632526101092	0.29	0.00952799744338094	0.00718042257999625	0.0118755723067656	0.42394656732872	0.502891506320067	0.411367381442408	0.594415631197727	32.52	21.66	52.06	0.0124595915398525	0.0152316956576355	0.0180037997754184	0.0121380872710055	0.014838660688548	0.0175392341060905	0.0121105068593025	0.0148071581960889	0.0175009349178996	0.00952799744338094	40.0246118615599	-0.0144408641331521	1.72541682153879	0.486642171942269	0.550246615314709	0.445372816618029	0.4487453620958	0.510728229548894	0.408528255272409	0.446846033620545	0.508755068173315	0.409230652078931	0.00502874931303206	0.00490903979149879	0.00491209049636957
191	0.352632526101092	0.29	0.00958917575256941	0.00724988126161978	0.011928470243519	0.342620177105206	0.414542444985141	0.324891229204944	0.504193660765339	34.33	22.25	48.02	0.00932833406715922	0.0119024155293495	0.0144764969915398	0.00908043432757401	0.0115861097786208	0.0140917852296676	0.0091527401036051	0.0116634359129058	0.0142058748773941	0.00958917575256941	38.589682455624	0.0266072397524212	1.77181147933572	0.486642171942269	0.550246615314709	0.445372816618029	0.4487453620958	0.510728229548894	0.408528255272409	0.446846033620545	0.508755068173315	0.409230652078931	0.00502874931303206	0.00490903979149879	0.00491209049636957
191	0.352632526101092	0.29	0.00959138773278545	0.00725053911270795	0.011932236352863	0.375629152406206	0.472482835351549	0.377375686855516	0.567589983847581	28.64	20.21	50.44	0.0129525925133869	0.0162169367265606	0.0194812809397344	0.0126439848449494	0.0158305529947162	0.0190171211444831	0.0125877356379759	0.0157507434187151	0.0189304524928117	0.00959138773278545	37.6918402990418	-0.027714076040912	1.69183333497581	0.486642171942269	0.550246615314709	0.445372816618029	0.4487453620958	0.510728229548894	0.408528255272409	0.446846033620545	0.508755068173315	0.409230652078931	0.00502874931303206	0.00490903979149879	0.00491209049636957
191	0.352632526101092	0.29	0.00960526211693735	0.00724752686365454	0.0119629973702202	0.392050470480087	0.514124197141544	0.414166491396645	0.614081902886443	33.66	22.11	51.35	0.0121267730760215	0.015053529440788	0.0179802858055545	0.0118078728479311	0.0146576637028758	0.0175074545578205	0.0118376328275079	0.0146695755514576	0.0175175311339881	0.00960526211693735	41.0067327970964	0.00590492802963183	1.76617855174902	0.486642171942269	0.550246615314709	0.445372816618029	0.4487453620958	0.510728229548894	0.408528255272409	0.446846033620545	0.508755068173315	0.409230652078931	0.00502874931303206	0.00490903979149879	0.00491209049636957
191	0.352632526101092	0.29	0.00974714533564366	0.00735321933808291	0.0121410713332044	0.35950635055531	0.436965455776595	0.345903557873858	0.528027353679333	30.51	21.1	49.09	0.0111540027287967	0.0140903837939112	0.0170267648590258	0.0108768849193826	0.0137403124889534	0.0166037400585242	0.0108986224733148	0.0137524428873281	0.016634177723404	0.00974714533564366	37.5545100692826	-0.0342260342695412	1.68814223718238	0.486642171942269	0.550246615314709	0.445372816618029	0.4487453620958	0.510728229548894	0.408528255272409	0.446846033620545	0.508755068173315	0.409230652078931	0.00502874931303206	0.00490903979149879	0.00491209049636957
191	0.352632526101092	0.29	0.00976129449547976	0.007375835099806	0.0121467538911535	0.385635442116921	0.463130931952377	0.371863915037273	0.554397948867482	30.49	21.08	43.09	0.0120000558148603	0.0149452442366174	0.0178904326583745	0.0117020594252567	0.0145741102274955	0.0174461610297343	0.0118600169823534	0.0147804147176839	0.0176881181822636	0.00976129449547976	37.1264008239503	0.033140499963697	1.74305498890164	0.486642171942269	0.550246615314709	0.445372816618029	0.4487453620958	0.510728229548894	0.408528255272409	0.446846033620545	0.508755068173315	0.409230652078931	0.00502874931303206	0.00490903979149879	0.00491209049636957
191	0.352632526101092	0.29	0.0100711637251917	0.00762151580332131	0.0125208116470622	0.364836361008329	0.451955972340592	0.358850469981311	0.545061474699873	31.78	21.26	46.39	0.0111189928639267	0.014003869721909	0.0168887465798913	0.0108358748901982	0.0136472954108589	0.0164587159315197	0.0109164748564479	0.0137452576604216	0.0165837448037109	0.0100711637251917	38.3810409734538	0.0376914281950237	1.75914201690184	0.486642171942269	0.550246615314709	0.445372816618029	0.4487453620958	0.510728229548894	0.408528255272409	0.446846033620545	0.508755068173315	0.409230652078931	0.00502874931303206	0.00490903979149879	0.00491209049636957
191	0.352632526101092	0.29	0.0101659015672525	0.00767607664225578	0.0126557264922492	0.354392229406623	0.459046123886207	0.362311028268628	0.555781219503785	32.99	20.56	47.84	0.0108187394563071	0.0137072846953761	0.0165958299344451	0.0105373094968659	0.0133507144506218	0.0161641194043777	0.010545265935938	0.0133720422752929	0.0161847938769346	0.0101659015672525	38.6000495538329	0.0256989298474881	1.75282664171704	0.486642171942269	0.550246615314709	0.445372816618029	0.4487453620958	0.510728229548894	0.408528255272409	0.446846033620545	0.508755068173315	0.409230652078931	0.00502874931303206	0.00490903979149879	0.00491209049636957
191	0.352632526101092	0.29	0.010260973459995	0.00777324279665832	0.0127487041233316	0.358112269303733	0.449974441769197	0.355916982037179	0.544031901501214	31.14	18.66	48.38	0.0112495730595215	0.0142224749395947	0.017195376819668	0.0109665594899564	0.0138646699474046	0.0167627804048528	0.0108703316914178	0.0137416972691451	0.0166178205925803	0.010260973459995	37.3252623366748	-0.020546596725022	1.68405625339954	0.486642171942269	0.550246615314709	0.445372816618029	0.4487453620958	0.510728229548894	0.408528255272409	0.446846033620545	0.508755068173315	0.409230652078931	0.00502874931303206	0.00490903979149879	0.00491209049636957
191	0.352632526101092	0.29	0.0102651626643145	0.00774585349785132	0.0127844718307778	0.393986871741837	0.499171926506205	0.402514382681498	0.595829470330913	33.12	20.92	47.36	0.0119742033971813	0.0148496213683817	0.0177250393395821	0.0116620606481186	0.014462522412174	0.0172629841762294	0.0117239108815423	0.0145382710421363	0.0173233865054521	0.0102651626643145	37.7654213592126	0.00851392057797939	1.72379037654029	0.486642171942269	0.550246615314709	0.445372816618029	0.4487453620958	0.510728229548894	0.408528255272409	0.446846033620545	0.508755068173315	0.409230652078931	0.00502874931303206	0.00490903979149879	0.00491209049636957
191	0.352632526101092	0.29	0.0103810216732973	0.00785023382125789	0.0129118095253368	0.348086104968398	0.429025573263966	0.337357011597369	0.520694134930563	28.57	19.02	47.21	0.0116042975112647	0.0147574830845306	0.0179106686577964	0.0113282407345507	0.0144064145938467	0.0174845884531426	0.0112794267593307	0.0143483066909449	0.0174001077397655	0.0103810216732973	36.6162250266513	-0.0209981765004068	1.68701442121873	0.486642171942269	0.550246615314709	0.445372816618029	0.4487453620958	0.510728229548894	0.408528255272409	0.446846033620545	0.508755068173315	0.409230652078931	0.00502874931303206	0.00490903979149879	0.00491209049636957
191	0.352632526101092	0.29	0.0103882274556708	0.00787834366261114	0.0128981112487304	0.35358132781328	0.423247603832765	0.3338980774402	0.51259713022533	32.36	20.26	47.17	0.0101614058225825	0.0128805493549169	0.0155996928872513	0.00989992186032859	0.012549093536683	0.0151982652130374	0.00990129334187287	0.0125663061065828	0.015235661706504	0.0103882274556708	37.4434576345945	0.00130299716164537	1.72618638292524	0.486642171942269	0.550246615314709	0.445372816618029	0.4487453620958	0.510728229548894	0.408528255272409	0.446846033620545	0.508755068173315	0.409230652078931	0.00502874931303206	0.00490903979149879	0.00491209049636957
191	0.352632526101092	0.29	0.0107601104739103	0.00812913194523426	0.0133910890025864	0.322304953594079	0.460087687861015	0.355925585126803	0.564249790595227	32.96	22.03	47.31	0.0106396780547332	0.0137533941934626	0.0168671103321921	0.0103630759156396	0.0133958440651469	0.0164286122146541	0.0104616039985986	0.0135064067574083	0.0165784280935257	0.0107601104739103	37.577651019029	0.00947322613736897	1.7412889058962	0.486642171942269	0.550246615314709	0.445372816618029	0.4487453620958	0.510728229548894	0.408528255272409	0.446846033620545	0.508755068173315	0.409230652078931	0.00502874931303206	0.00490903979149879	0.00491209049636957
191	0.352632526101092	0.29	0.0112941987716697	0.00853978569318258	0.0140486118501569	0.378514224070434	0.49639945822851	0.397089853150208	0.595709063306813	31.82	21.16	47.86	0.0122873489385661	0.0153603354701225	0.018433322001679	0.0119742316837353	0.0149689096141684	0.0179635875446015	0.0120192239340008	0.015034888950013	0.018038386367586	0.0112941987716697	37.0059376925281	3.8860278898099e-05	1.72422386648907	0.486642171942269	0.550246615314709	0.445372816618029	0.4487453620958	0.510728229548894	0.408528255272409	0.446846033620545	0.508755068173315	0.409230652078931	0.00502874931303206	0.00490903979149879	0.00491209049636957
191	0.352632526101092	0.29	0.0119445911026147	0.00904081605704554	0.0148483661481839	0.37612857159957	0.477300933628094	0.381326152282519	0.573275714973668	33.84	21.12	46.29	0.0111041565294167	0.0138989268029966	0.0166936970765766	0.0108112785276262	0.0135323352570012	0.0162533919863763	0.0108962327168437	0.0136401841431474	0.0163754845691076	0.0119445911026147	36.8266297289644	0.00416994434058492	1.72834963637215	0.486642171942269	0.550246615314709	0.445372816618029	0.4487453620958	0.510728229548894	0.408528255272409	0.446846033620545	0.508755068173315	0.409230652078931	0.00502874931303206	0.00490903979149879	0.00491209049636957
191	0.352632526101092	0.29	0.0125965720751731	0.0094991524371726	0.0156939917131736	0.353181894162556	0.452962688422342	0.357256557479592	0.548668819365092	29.69	18.4	43.34	0.0118342932541856	0.0150046043264034	0.0181749153986212	0.0115453773556213	0.0146382902045161	0.0177312030534108	0.0115528737076051	0.014626465906281	0.0177373040517239	0.0125965720751731	33.4864283728191	-0.0164091218215573	1.65821585242962	0.486642171942269	0.550246615314709	0.445372816618029	0.4487453620958	0.510728229548894	0.408528255272409	0.446846033620545	0.508755068173315	0.409230652078931	0.00502874931303206	0.00490903979149879	0.00491209049636957
191	0.352632526101092	0.29	0.0128346767786494	0.00972321138796524	0.0159461421693336	0.315840227286121	0.457043096106403	0.352019312476965	0.56206687973584	30.99	20.24	48.55	0.0111800988607862	0.0145156439348587	0.0178511890089312	0.0108996691456827	0.0141515489528838	0.0174034287600848	0.0108934171667115	0.0141287286709033	0.017364820914235	0.0128346767786494	36.1118356910551	-0.00128031170099657	1.71014531605979	0.486642171942269	0.550246615314709	0.445372816618029	0.4487453620958	0.510728229548894	0.408528255272409	0.446846033620545	0.508755068173315	0.409230652078931	0.00502874931303206	0.00490903979149879	0.00491209049636957
191	0.352632526101092	0.3	0.00546210207233138	0.00415230788281469	0.00677189626184807	0.487468557233044	0.503051236067333	0.422516241298627	0.583586230836039	31.99	21.48	51.41	0.0130063149671939	0.0154854232367924	0.0179645315063909	0.0126738540024629	0.0150895925375084	0.017505331072554	0.0126490863665718	0.0150657129636514	0.0174731981527324	0.00546210207233138	43.5812534725284	-0.0446033681648172	1.70334027513104	0.486642171942269	0.550246615314709	0.445372816618029	0.4487453620958	0.510728229548894	0.408528255272409	0.446846033620545	0.508755068173315	0.409230652078931	0.00502874931303206	0.00490903979149879	0.00491209049636957
191	0.352632526101092	0.3	0.00566592852097848	0.00430935433367004	0.00702250270828692	0.520377103751307	0.545263883176275	0.463533589867354	0.626994176485196	31.71	18.83	41.33	0.0143905922558545	0.0169279430577601	0.0194652938596656	0.0140245966089445	0.0164974150183209	0.0189702334276974	0.0141129658190438	0.0166148002878798	0.01911998007487	0.00566592852097848	38.8514029094271	-0.0231352933491803	1.67254873592369	0.486642171942269	0.550246615314709	0.445372816618029	0.4487453620958	0.510728229548894	0.408528255272409	0.446846033620545	0.508755068173315	0.409230652078931	0.00502874931303206	0.00490903979149879	0.00491209049636957
191	0.352632526101092	0.3	0.00651044334626241	0.00495077783995848	0.00807010885256635	0.505939649408004	0.482049111869184	0.40767575363168	0.556422470106687	30.12	20.71	46.57	0.0133133999724082	0.0157421984885978	0.0181709970047873	0.0129853142215113	0.0153542591926551	0.0177232041637989	0.0130538385778461	0.0154497082179204	0.0177946619553903	0.00651044334626241	39.5017007952624	-0.0111187426090726	1.70021956855593	0.486642171942269	0.550246615314709	0.445372816618029	0.4487453620958	0.510728229548894	0.408528255272409	0.446846033620545	0.508755068173315	0.409230652078931	0.00502874931303206	0.00490903979149879	0.00491209049636957
191	0.352632526101092	0.3	0.00687144201887789	0.00521371805962905	0.00852916597812673	0.508038460068969	0.503663498815237	0.426280916159149	0.581046081471326	28.71	19.65	49.71	0.0145973191905687	0.0172471639666359	0.0198970087427032	0.0142489555848627	0.016835562072536	0.0194221685602093	0.0141469120331774	0.0167171948894499	0.0193138522769162	0.00687144201887789	39.3111515183168	0.047198600849746	1.76260787406511	0.486642171942269	0.550246615314709	0.445372816618029	0.4487453620958	0.510728229548894	0.408528255272409	0.446846033620545	0.508755068173315	0.409230652078931	0.00502874931303206	0.00490903979149879	0.00491209049636957
191	0.352632526101092	0.3	0.00702431608134827	0.00536767580324059	0.00868095635945594	0.497038883117608	0.491453502798197	0.414267256691204	0.568639748905191	34.08	20.36	49.46	0.011980469062389	0.0142126692148043	0.0164448693672196	0.011663304780985	0.0138364109068139	0.0160095170326428	0.0116362635437756	0.0138130443738287	0.0159778386992531	0.00702431608134827	41.3938398141747	-0.032813063342577	1.70662486786749	0.486642171942269	0.550246615314709	0.445372816618029	0.4487453620958	0.510728229548894	0.408528255272409	0.446846033620545	0.508755068173315	0.409230652078931	0.00502874931303206	0.00490903979149879	0.00491209049636957
191	0.352632526101092	0.3	0.00777656192946598	0.005902083944875	0.00965103991405697	0.397207121705718	0.436764565795293	0.352758934099385	0.520770197491201	31.79	22.69	50.84	0.0109259432447958	0.0135278355724729	0.0161297279001499	0.0106476755284373	0.0131833014825837	0.0157189274367301	0.0106994049418624	0.013236384913691	0.0157915553026878	0.00777656192946598	40.417120331847	0.0338865880154499	1.77969878942704	0.486642171942269	0.550246615314709	0.445372816618029	0.4487453620958	0.510728229548894	0.408528255272409	0.446846033620545	0.508755068173315	0.409230652078931	0.00502874931303206	0.00490903979149879	0.00491209049636957
191	0.352632526101092	0.3	0.00794741839872792	0.0060466074066181	0.00984822939083774	0.385487055726956	0.425943063331775	0.341978191481552	0.509907935181999	34.1	21.57	54.58	0.00988506918662409	0.0123121203500029	0.0147391715133817	0.00962330914836964	0.01198609116063	0.0143488731728904	0.00955959612142519	0.0119086262094044	0.0142469325612183	0.00794741839872792	41.9972870144016	0.00935202485411794	1.77446027910888	0.486642171942269	0.550246615314709	0.445372816618029	0.4487453620958	0.510728229548894	0.408528255272409	0.446846033620545	0.508755068173315	0.409230652078931	0.00502874931303206	0.00490903979149879	0.00491209049636957
191	0.352632526101092	0.3	0.00802995684166279	0.00612655295057763	0.00993336073274795	0.473083482042129	0.54445788615441	0.454745632130057	0.634170140178763	32.98	20.9	51.68	0.0135842515332295	0.0162641537426723	0.0189440559521151	0.0132309604455337	0.0158411653614469	0.01845137027736	0.0131812163973957	0.0157799268011139	0.0183657106384689	0.00802995684166279	42.2160335221655	0.0056160453952502	1.75698895856929	0.486642171942269	0.550246615314709	0.445372816618029	0.4487453620958	0.510728229548894	0.408528255272409	0.446846033620545	0.508755068173315	0.409230652078931	0.00502874931303206	0.00490903979149879	0.00491209049636957
191	0.352632526101092	0.3	0.00807515491803212	0.00616862883152667	0.00998168100453757	0.441010815961134	0.459381957298248	0.378633082874532	0.540130831721965	35.03	22.12	53.49	0.0106564150448972	0.0129290466747977	0.0152016783046982	0.010370263490127	0.0125818692429783	0.0147934749958296	0.0103494378395821	0.0125635843334898	0.0147381321633311	0.00807515491803212	41.4508821576287	-0.0362412080746001	1.70776122829829	0.486642171942269	0.550246615314709	0.445372816618029	0.4487453620958	0.510728229548894	0.408528255272409	0.446846033620545	0.508755068173315	0.409230652078931	0.00502874931303206	0.00490903979149879	0.00491209049636957
191	0.352632526101092	0.3	0.00816815437297218	0.00620695241804422	0.0101293563279001	0.393879483144933	0.443824813790743	0.357865121171581	0.529784506409905	34.25	20.09	50.05	0.0102980468483513	0.0127716518165135	0.0152452567846758	0.0100247001957961	0.0124326469233475	0.0148405936508989	0.00997741834002076	0.0123757593401024	0.0147689337673341	0.00816815437297218	40.8323283182083	0.0244672981141615	1.77058990559029	0.486642171942269	0.550246615314709	0.445372816618029	0.4487453620958	0.510728229548894	0.408528255272409	0.446846033620545	0.508755068173315	0.409230652078931	0.00502874931303206	0.00490903979149879	0.00491209049636957
191	0.352632526101092	0.3	0.00819227712529674	0.00622535559796279	0.0101591986526307	0.402134846044164	0.437608833475177	0.354300718330416	0.520916948619939	32.54	22.15	46.13	0.0107253419542844	0.0132472336024442	0.0157691252506039	0.010448501868626	0.0129052990234937	0.0153620961783614	0.0105601454918306	0.0130694275129657	0.0155422514305461	0.00819227712529674	39.8692506782204	-0.0399412867806148	1.7062806907988	0.486642171942269	0.550246615314709	0.445372816618029	0.4487453620958	0.510728229548894	0.408528255272409	0.446846033620545	0.508755068173315	0.409230652078931	0.00502874931303206	0.00490903979149879	0.00491209049636957
191	0.352632526101092	0.3	0.00825028565862551	0.00629803329436668	0.0102025380228843	0.459182092857976	0.451230331510165	0.374773410146315	0.527687252874014	31.24	21.39	53.04	0.0118090697525662	0.0142182191025686	0.016627368452571	0.0115114169390005	0.0138598426166601	0.0162082682943196	0.011456462364928	0.0137845619890211	0.0161392380221243	0.00825028565862551	40.249279360969	-0.0602812072359654	1.68099116999739	0.486642171942269	0.550246615314709	0.445372816618029	0.4487453620958	0.510728229548894	0.408528255272409	0.446846033620545	0.508755068173315	0.409230652078931	0.00502874931303206	0.00490903979149879	0.00491209049636957
191	0.352632526101092	0.3	0.00828856570303041	0.00632215653762648	0.0102549748684344	0.370544386135412	0.426802466394397	0.339951467325693	0.513653465463102	34.38	21.28	51.28	0.00974656425351388	0.0122366221713813	0.0147266800892488	0.00948735123587162	0.0119111852608671	0.0143350192858626	0.00946928654622384	0.011898797355123	0.0143040915825857	0.00828856570303041	40.7586620525149	-0.0230727510008531	1.72446174946685	0.486642171942269	0.550246615314709	0.445372816618029	0.4487453620958	0.510728229548894	0.408528255272409	0.446846033620545	0.508755068173315	0.409230652078931	0.00502874931303206	0.00490903979149879	0.00491209049636957
191	0.352632526101092	0.3	0.0083122563476119	0.00633355737437738	0.0102909553208464	0.353233515345791	0.43596841779456	0.343863399601276	0.528073435987845	31.19	21.04	50.71	0.0108530959858436	0.0137601358289577	0.0166671756720718	0.0105798172308753	0.0134136584005412	0.0162474995702072	0.0105669517251004	0.0133813879795667	0.0162100961894085	0.0083122563476119	41.0591383981504	-0.0229319765589945	1.72697931623943	0.486642171942269	0.550246615314709	0.445372816618029	0.4487453620958	0.510728229548894	0.408528255272409	0.446846033620545	0.508755068173315	0.409230652078931	0.00502874931303206	0.00490903979149879	0.00491209049636957
191	0.352632526101092	0.3	0.00847731255759695	0.00646317250804088	0.010491452607153	0.361426212684998	0.441676373794832	0.350015213535529	0.533337534054134	30.94	20.64	48.18	0.0111341855364393	0.0140499798372169	0.0169657741379946	0.0108551839534849	0.0136979139764289	0.0165406439993728	0.0108706717870957	0.0137067833563599	0.0165495541238791	0.00847731255759695	38.4005908075957	0.0189090830125325	1.73684820806176	0.486642171942269	0.550246615314709	0.445372816618029	0.4487453620958	0.510728229548894	0.408528255272409	0.446846033620545	0.508755068173315	0.409230652078931	0.00502874931303206	0.00490903979149879	0.00491209049636957
191	0.352632526101092	0.3	0.00858038928787935	0.00653080879183207	0.0106299697839266	0.391910071768294	0.471997259643666	0.380202977150365	0.563791542136968	30.04	20.94	46.33	0.01244881556872	0.0154543945928163	0.0184599736169126	0.0121425592389438	0.0150741972848249	0.0180058353307059	0.0122108516465758	0.0151657132929598	0.0181088393527285	0.00858038928787935	37.8057101127022	0.00517558198998456	1.72086767132056	0.486642171942269	0.550246615314709	0.445372816618029	0.4487453620958	0.510728229548894	0.408528255272409	0.446846033620545	0.508755068173315	0.409230652078931	0.00502874931303206	0.00490903979149879	0.00491209049636957
191	0.352632526101092	0.3	0.00870191034883836	0.00662879025944906	0.0107750304382277	0.418418526976453	0.461690122900947	0.376706376282206	0.546673869519689	37.3	23.01	51.01	0.00996550825278249	0.0122136948554085	0.0144618814580345	0.00968968015196627	0.0118756408223916	0.0140616014928169	0.00974772839453216	0.011955602786896	0.0141648020116314	0.00870191034883836	42.7991734860253	0.00293976202056144	1.77115895690111	0.486642171942269	0.550246615314709	0.445372816618029	0.4487453620958	0.510728229548894	0.408528255272409	0.446846033620545	0.508755068173315	0.409230652078931	0.00502874931303206	0.00490903979149879	0.00491209049636957
191	0.352632526101092	0.3	0.00876643295794417	0.00665477118925756	0.0108780947266308	0.39000053954829	0.467508142596799	0.376221599243942	0.558794685949656	32.51	22.17	51.57	0.011396503525916	0.0141617552160906	0.0169270069062652	0.0111024519153861	0.0137963548176481	0.0164902577199101	0.0111147441151129	0.0138112292123373	0.0165115496667741	0.00876643295794417	41.4364239401963	-0.00126309104067869	1.76539393198937	0.486642171942269	0.550246615314709	0.445372816618029	0.4487453620958	0.510728229548894	0.408528255272409	0.446846033620545	0.508755068173315	0.409230652078931	0.00502874931303206	0.00490903979149879	0.00491209049636957
191	0.352632526101092	0.3	0.00876683638147123	0.00666465147132897	0.0108690212916135	0.383986734334311	0.457856471386428	0.367314125968092	0.548398816804765	30.8	21.02	47.15	0.0117350261433855	0.0146276913458665	0.0175203565483475	0.0114417601356805	0.0142621357356337	0.0170825113355868	0.0114880895250582	0.0143376472275167	0.0171776743785765	0.00876683638147123	38.6740270699138	0.0146773725571933	1.74376645905394	0.486642171942269	0.550246615314709	0.445372816618029	0.4487453620958	0.510728229548894	0.408528255272409	0.446846033620545	0.508755068173315	0.409230652078931	0.00502874931303206	0.00490903979149879	0.00491209049636957
191	0.352632526101092	0.3	0.00877493111551887	0.00667058107653992	0.0108792811544978	0.408677842399605	0.453108669975604	0.368012627252097	0.53820471269911	35.1	22.35	53.1	0.0103395233496602	0.0127303449018257	0.0151211664539912	0.0100616341205415	0.0123881989815982	0.0147147638426549	0.0100658676398383	0.012389244146144	0.0146984221670581	0.00877493111551887	42.0412875806747	7.07851267781932e-05	1.77091570263901	0.486642171942269	0.550246615314709	0.445372816618029	0.4487453620958	0.510728229548894	0.408528255272409	0.446846033620545	0.508755068173315	0.409230652078931	0.00502874931303206	0.00490903979149879	0.00491209049636957
191	0.352632526101092	0.3	0.0088379218332432	0.00672487541343096	0.0109509682530554	0.350088117145526	0.441097172197151	0.347263591590785	0.534930752803516	35	22.58	53.45	0.00978334408521135	0.0124268869962726	0.0150704299073339	0.00952077173170333	0.0120933653561289	0.0146659589805546	0.0095138558778606	0.0120742825108968	0.0146589410235599	0.0088379218332432	41.4450166313815	-0.0127952715729654	1.74290699842197	0.486642171942269	0.550246615314709	0.445372816618029	0.4487453620958	0.510728229548894	0.408528255272409	0.446846033620545	0.508755068173315	0.409230652078931	0.00502874931303206	0.00490903979149879	0.00491209049636957
191	0.352632526101092	0.3	0.00895043558860214	0.00683752075809733	0.0110633504191069	0.387033212555112	0.455192345775629	0.365753792299629	0.544630899251628	31.19	20.29	46.81	0.0115417135974167	0.0143640333942859	0.0171863531911551	0.0112510601525449	0.0140023058437741	0.0167535515350032	0.0112798775412148	0.0140227455161891	0.0167909132889706	0.00895043558860214	38.9373863284522	-0.0419914425048703	1.68135897365922	0.486642171942269	0.550246615314709	0.445372816618029	0.4487453620958	0.510728229548894	0.408528255272409	0.446846033620545	0.508755068173315	0.409230652078931	0.00502874931303206	0.00490903979149879	0.00491209049636957
191	0.352632526101092	0.3	0.0089525485445457	0.00683608706483106	0.0110690100242603	0.373359679219039	0.432491274076178	0.345011375332604	0.519971172819753	31.38	21.5	51.06	0.0108230762118222	0.0135673382240282	0.0163116002362341	0.0105495350752295	0.0132244389368288	0.0158993427984281	0.010536051792518	0.0132161692197212	0.0159041767493219	0.0089525485445457	40.7826901858868	0.00646475241105874	1.7510722732791	0.486642171942269	0.550246615314709	0.445372816618029	0.4487453620958	0.510728229548894	0.408528255272409	0.446846033620545	0.508755068173315	0.409230652078931	0.00502874931303206	0.00490903979149879	0.00491209049636957
191	0.352632526101092	0.3	0.00896895105717966	0.0068445637244921	0.0110933383898672	0.443499121268813	0.494843379366498	0.408298820014713	0.581387938718282	32.3	21.02	47.32	0.0124508497518406	0.0150899788712671	0.0177291079906936	0.0121308281360815	0.0147021242656456	0.0172734203952096	0.0122043979806707	0.0147829819538484	0.0173642100968044	0.00896895105717966	39.5079617333633	-0.00357755494301506	1.72766951970478	0.486642171942269	0.550246615314709	0.445372816618029	0.4487453620958	0.510728229548894	0.408528255272409	0.446846033620545	0.508755068173315	0.409230652078931	0.00502874931303206	0.00490903979149879	0.00491209049636957
191	0.352632526101092	0.3	0.00904757733454167	0.00688692532863256	0.0112082293404508	0.406613551557478	0.451854719524814	0.366630668922148	0.53707877012748	31.29	17.96	48.25	0.0115349906519511	0.0142163228763208	0.0168976551006904	0.0112439763291712	0.0138576616776164	0.0164713470260615	0.0111045336386383	0.0136709876059607	0.0162632198324233	0.00904757733454167	38.729309409857	-0.018931905571078	1.69234494113861	0.486642171942269	0.550246615314709	0.445372816618029	0.4487453620958	0.510728229548894	0.408528255272409	0.446846033620545	0.508755068173315	0.409230652078931	0.00502874931303206	0.00490903979149879	0.00491209049636957
191	0.352632526101092	0.3	0.00908649444311295	0.00693526028711455	0.0112377285991113	0.464171915306351	0.532767582381936	0.44339659436872	0.622138570395153	34.57	19.5	47.45	0.0126430596232789	0.0151913938784194	0.0177397281335599	0.0123058467635057	0.014786212417102	0.0172665780706984	0.0122782517663461	0.0147336680985047	0.0172121784956756	0.00908649444311295	40.6754554575499	0.00761185724247996	1.73805932376759	0.486642171942269	0.550246615314709	0.445372816618029	0.4487453620958	0.510728229548894	0.408528255272409	0.446846033620545	0.508755068173315	0.409230652078931	0.00502874931303206	0.00490903979149879	0.00491209049636957
191	0.352632526101092	0.3	0.00908794992895526	0.00692368037007504	0.0112522194878355	0.41945288724974	0.472948517332966	0.386077187348175	0.559819847317758	33.19	21.81	48.82	0.0114599583991804	0.0140385666680222	0.016617174936864	0.0111608539859083	0.0136721606916515	0.0161834673973946	0.0112213772852538	0.0137228911998138	0.0162735160028357	0.00908794992895526	39.9021635959853	0.00328977037540329	1.74501130370703	0.486642171942269	0.550246615314709	0.445372816618029	0.4487453620958	0.510728229548894	0.408528255272409	0.446846033620545	0.508755068173315	0.409230652078931	0.00502874931303206	0.00490903979149879	0.00491209049636957
191	0.352632526101092	0.3	0.00922888581944212	0.00704877094252842	0.0114090006963558	0.402171111459915	0.463684262090136	0.375418793677416	0.551949730502855	31.27	19.53	46.34	0.0118181490586783	0.0145967378773614	0.0173753266960445	0.0115200937785027	0.0142286062201886	0.0169371186618745	0.0115199697887618	0.0142249734902127	0.0169331062249275	0.00922888581944212	39.099746116453	-0.0191352771507084	1.70386136945828	0.486642171942269	0.550246615314709	0.445372816618029	0.4487453620958	0.510728229548894	0.408528255272409	0.446846033620545	0.508755068173315	0.409230652078931	0.00502874931303206	0.00490903979149879	0.00491209049636957
191	0.352632526101092	0.3	0.00929780271438169	0.00705403037295456	0.0115415750558088	0.310882707722339	0.423279494305227	0.324887223854289	0.521671764756166	31.76	20.37	41.5	0.0100714570898249	0.0131216032853598	0.0161717494808948	0.00981508518380696	0.0127875890097415	0.0157600928356761	0.00995173748613935	0.0129526018001022	0.0159679641753121	0.00929780271438169	37.074732005994	0.00977864277806221	1.72885572797509	0.486642171942269	0.550246615314709	0.445372816618029	0.4487453620958	0.510728229548894	0.408528255272409	0.446846033620545	0.508755068173315	0.409230652078931	0.00502874931303206	0.00490903979149879	0.00491209049636957
191	0.352632526101092	0.3	0.00942269807247547	0.00717915823386896	0.011666237911082	0.421267496321126	0.465786201072318	0.380548438473518	0.551023963671118	32.37	18.63	47.5	0.0115766450687208	0.0141696587939022	0.0167626725190837	0.0112786763277626	0.0138049490385661	0.0163312217493696	0.0112093556156337	0.0137050142866689	0.0161905384932581	0.00942269807247547	37.6997991195881	0.0146879589533204	1.72266718509812	0.486642171942269	0.550246615314709	0.445372816618029	0.4487453620958	0.510728229548894	0.408528255272409	0.446846033620545	0.508755068173315	0.409230652078931	0.00502874931303206	0.00490903979149879	0.00491209049636957
191	0.352632526101092	0.3	0.00956919570840517	0.00728300195755451	0.0118553894592558	0.40536485570533	0.492679293030162	0.399514459769571	0.585844126290753	31.86	20.81	47.83	0.0123459906689231	0.0152250157804809	0.0181040408920387	0.0120311310807004	0.0148367324642305	0.0176423338477605	0.0120724673013778	0.0148917485909428	0.0176812625052947	0.00956919570840517	38.6465244308171	-0.00955319013782992	1.71775074732935	0.486642171942269	0.550246615314709	0.445372816618029	0.4487453620958	0.510728229548894	0.408528255272409	0.446846033620545	0.508755068173315	0.409230652078931	0.00502874931303206	0.00490903979149879	0.00491209049636957
191	0.352632526101092	0.3	0.00958668230587325	0.00731594998651464	0.0118574146252319	0.430231738417416	0.459090528944168	0.37660425256236	0.541576805325976	32.77	18.19	50.36	0.0113190296663951	0.0137981960674213	0.0162773624684474	0.0110256666354492	0.0134405787857966	0.0158554909361439	0.0108466562992766	0.013230503922059	0.0156036540341358	0.00958668230587325	39.359159497828	-0.00618024371862852	1.72262894647651	0.486642171942269	0.550246615314709	0.445372816618029	0.4487453620958	0.510728229548894	0.408528255272409	0.446846033620545	0.508755068173315	0.409230652078931	0.00502874931303206	0.00490903979149879	0.00491209049636957
191	0.352632526101092	0.3	0.00973355651970938	0.00740560673288997	0.0120615063065288	0.356720100872035	0.426646820225184	0.337194795704059	0.51609884474631	34.07	19.57	47.71	0.00975395654968321	0.0123415147551367	0.0149290729605902	0.00949576963731875	0.0120148352613027	0.0145339008852867	0.00947781430632389	0.0119872533153926	0.0144990102380473	0.00973355651970938	38.4818962937182	-0.00207686247015104	1.73011437956773	0.486642171942269	0.550246615314709	0.445372816618029	0.4487453620958	0.510728229548894	0.408528255272409	0.446846033620545	0.508755068173315	0.409230652078931	0.00502874931303206	0.00490903979149879	0.00491209049636957
191	0.352632526101092	0.3	0.00976190637848572	0.00746090856036775	0.0120629041966037	0.474669897234875	0.561071272770574	0.468915235163737	0.653227310377412	34.08	21.95	50.43	0.013561130378797	0.0162263029888173	0.0188914755988377	0.0132021242291813	0.0157967412638139	0.0183913582984465	0.0132240234544972	0.0158357061089792	0.0184376756619109	0.00976190637848572	40.6186338957036	-0.0343583014618284	1.72108086545982	0.486642171942269	0.550246615314709	0.445372816618029	0.4487453620958	0.510728229548894	0.408528255272409	0.446846033620545	0.508755068173315	0.409230652078931	0.00502874931303206	0.00490903979149879	0.00491209049636957
191	0.352632526101092	0.3	0.00979186272290885	0.00746672436866073	0.012117001077157	0.392310659359023	0.466988505048306	0.376244612016641	0.557732398079971	32.48	20.87	54.61	0.011408748147087	0.0141603469432412	0.0169119457393953	0.011114552023333	0.0137951956463587	0.0164758392693845	0.0110063533639235	0.0136176279631307	0.0163131811270751	0.00979186272290885	40.4858829915139	-0.00445519809423446	1.73188679478779	0.486642171942269	0.550246615314709	0.445372816618029	0.4487453620958	0.510728229548894	0.408528255272409	0.446846033620545	0.508755068173315	0.409230652078931	0.00502874931303206	0.00490903979149879	0.00491209049636957
191	0.352632526101092	0.3	0.00986164231268009	0.00753180221187445	0.0121914824134857	0.391574939327298	0.477420194650527	0.384505939558579	0.570334449742475	32.24	21.39	48.24	0.0117464246872955	0.0145848991750152	0.017423373662735	0.0114448247637724	0.0142104188890662	0.01697601301436	0.0115003745798078	0.0142638479338222	0.0170462381305893	0.00986164231268009	38.8163346604753	-0.0293308258093953	1.69632076637888	0.486642171942269	0.550246615314709	0.445372816618029	0.4487453620958	0.510728229548894	0.408528255272409	0.446846033620545	0.508755068173315	0.409230652078931	0.00502874931303206	0.00490903979149879	0.00491209049636957
191	0.352632526101092	0.3	0.00989716376189637	0.00753571124608334	0.0122586162777094	0.397884651537073	0.455965053828044	0.368390430929832	0.543539676726256	30.47	21.28	43.5	0.0118972415692405	0.0147254812749391	0.0175537209806377	0.0116019451962097	0.0143599863670383	0.017118027537867	0.0117414170086975	0.0145367244832735	0.0173323707229671	0.00989716376189637	37.3848872331537	0.0533959527104508	1.7596038999841	0.486642171942269	0.550246615314709	0.445372816618029	0.4487453620958	0.510728229548894	0.408528255272409	0.446846033620545	0.508755068173315	0.409230652078931	0.00502874931303206	0.00490903979149879	0.00491209049636957
191	0.352632526101092	0.3	0.00994994229113195	0.00758229266423035	0.0123175919180336	0.352206575840553	0.437513347929381	0.344873825763433	0.530152870095329	32.77	23.71	50.86	0.0103659161186545	0.0131503939314276	0.0159348717442008	0.0100972638271574	0.0128095766391278	0.0155218894510981	0.0101876461812897	0.0129266326362495	0.0156805132129398	0.00994994229113195	39.1777536274819	-0.0205219619172127	1.72716968975168	0.486642171942269	0.550246615314709	0.445372816618029	0.4487453620958	0.510728229548894	0.408528255272409	0.446846033620545	0.508755068173315	0.409230652078931	0.00502874931303206	0.00490903979149879	0.00491209049636957
191	0.352632526101092	0.3	0.00998504504050553	0.00758823464494311	0.012381855436068	0.374475257384852	0.514561900191856	0.410729290269863	0.618394510113848	34.36	25.53	47.02	0.0117831075046673	0.0147618841202751	0.0177406607358828	0.0114698345272861	0.0143694155470838	0.0172689965668815	0.0116754193556987	0.0146371173278897	0.0176336074847207	0.00998504504050553	38.6574294719517	-0.00403481942754752	1.75072018619414	0.486642171942269	0.550246615314709	0.445372816618029	0.4487453620958	0.510728229548894	0.408528255272409	0.446846033620545	0.508755068173315	0.409230652078931	0.00502874931303206	0.00490903979149879	0.00491209049636957
191	0.352632526101092	0.3	0.010022594847085	0.00761118013824136	0.0124340095559286	0.366259761245251	0.445786427075865	0.354233266724531	0.5373395874272	32.76	21.26	52.95	0.0106522144431723	0.0134053265549462	0.0161584386667201	0.0103762154985963	0.0130579944578879	0.0157397734171795	0.0103211091705054	0.0129834449048047	0.0156646787847433	0.010022594847085	39.6273932624658	-0.0651322591354821	1.67401752110784	0.486642171942269	0.550246615314709	0.445372816618029	0.4487453620958	0.510728229548894	0.408528255272409	0.446846033620545	0.508755068173315	0.409230652078931	0.00502874931303206	0.00490903979149879	0.00491209049636957
191	0.352632526101092	0.3	0.0100412886080092	0.00765657796171139	0.012425999254307	0.343502856895845	0.407354507680184	0.319430144488156	0.495278870872212	28.08	17.9	42.48	0.0111770571323272	0.0142535846538467	0.0173301121753663	0.0109144180663034	0.0139186531851554	0.0169228883040074	0.010916041352066	0.0139208025073317	0.016904747265521	0.0100412886080092	34.4948350606734	0.00710061032069868	1.67724997047163	0.486642171942269	0.550246615314709	0.445372816618029	0.4487453620958	0.510728229548894	0.408528255272409	0.446846033620545	0.508755068173315	0.409230652078931	0.00502874931303206	0.00490903979149879	0.00491209049636957
191	0.352632526101092	0.3	0.0101292073375989	0.00770433778945925	0.0125540768857385	0.381110941934314	0.497283677953558	0.398344030226679	0.596223325680438	32.22	22.01	50.07	0.0121750133273166	0.0151990112744913	0.018223009221666	0.0118624964567476	0.0148088722814941	0.0177552481062405	0.0119060846949163	0.0148728449493011	0.0178108591809986	0.0101292073375989	40.2076915027714	-0.0361138607288784	1.71262630668082	0.486642171942269	0.550246615314709	0.445372816618029	0.4487453620958	0.510728229548894	0.408528255272409	0.446846033620545	0.508755068173315	0.409230652078931	0.00502874931303206	0.00490903979149879	0.00491209049636957
191	0.352632526101092	0.3	0.0103073224059844	0.00786292238892122	0.0127517224230476	0.37721269630041	0.461702665745879	0.369078444877052	0.554326886614706	30.93	21.31	45.75	0.0117448331446445	0.014692325837206	0.0176398185297675	0.0114505959371865	0.0143242466255083	0.01719789731383	0.0115450214122994	0.0144462586013412	0.0173520193592559	0.0103073224059844	37.4275472337055	-0.0176513487254263	1.70657668354162	0.486642171942269	0.550246615314709	0.445372816618029	0.4487453620958	0.510728229548894	0.408528255272409	0.446846033620545	0.508755068173315	0.409230652078931	0.00502874931303206	0.00490903979149879	0.00491209049636957
191	0.352632526101092	0.3	0.0105146106027207	0.00799123652108336	0.013037984684358	0.450554580459769	0.517872691107514	0.428583878913544	0.607161503301485	34.92	22.79	49.16	0.0121014397098007	0.0146225872160116	0.0171437347222224	0.0117770265413501	0.0142305875892358	0.0166841486371214	0.0118813584177269	0.0143338642818093	0.0168405834506226	0.0105146106027207	39.7035692248958	0.0141937264651149	1.76715189374883	0.486642171942269	0.550246615314709	0.445372816618029	0.4487453620958	0.510728229548894	0.408528255272409	0.446846033620545	0.508755068173315	0.409230652078931	0.00502874931303206	0.00490903979149879	0.00491209049636957
191	0.352632526101092	0.3	0.0106661542727042	0.00814643568689689	0.0131858728585115	0.328660090574803	0.393848856629266	0.305964253053858	0.481733460204675	31.99	22.95	50.98	0.00941703996673701	0.0121219730302239	0.0148269060937109	0.00917630432399245	0.0118120889287365	0.0144478735334806	0.00921975877149845	0.0118831494090714	0.0145381617475023	0.0106661542727042	37.1774058261225	0.00730789359568401	1.73010254693817	0.486642171942269	0.550246615314709	0.445372816618029	0.4487453620958	0.510728229548894	0.408528255272409	0.446846033620545	0.508755068173315	0.409230652078931	0.00502874931303206	0.00490903979149879	0.00491209049636957
191	0.352632526101092	0.3	0.0106961019727337	0.00814643187059385	0.0132457720748736	0.414896770760104	0.490502592492759	0.399558815099091	0.581446369886428	32.51	21.82	52.34	0.0121037482429043	0.0148586883023764	0.0176136283618485	0.0117914530189618	0.0144753114097182	0.0171591698004745	0.011774425582681	0.0144430716032315	0.0171240249793728	0.0106961019727337	39.0034378268523	0.047811670605664	1.79236335979675	0.486642171942269	0.550246615314709	0.445372816618029	0.4487453620958	0.510728229548894	0.408528255272409	0.446846033620545	0.508755068173315	0.409230652078931	0.00502874931303206	0.00490903979149879	0.00491209049636957
191	0.352632526101092	0.3	0.0108187899108866	0.00826625603649814	0.013371323785275	0.381543173443184	0.476285475109794	0.381610402043896	0.570960548175691	30.81	20.78	46.31	0.0121878667180195	0.0152115976379989	0.0182353285579784	0.0118832228851601	0.0148313736401845	0.0177795243952089	0.0119556550892272	0.0149138601852973	0.0178821856449629	0.0108187899108866	37.1088250679938	0.0308986748433955	1.74610761368612	0.486642171942269	0.550246615314709	0.445372816618029	0.4487453620958	0.510728229548894	0.408528255272409	0.446846033620545	0.508755068173315	0.409230652078931	0.00502874931303206	0.00490903979149879	0.00491209049636957
191	0.352632526101092	0.3	0.0110040819367853	0.0083996955342867	0.0136084683392838	0.360328504981896	0.451366431695989	0.357471119991213	0.545261743400766	32.39	21.3	51.89	0.0108700086483812	0.0137251843344575	0.0165803600205338	0.0105901593477112	0.0133718282919913	0.0161534972362715	0.0105686508847273	0.0133508997852433	0.0161150418672519	0.0110040819367853	39.391128166986	0.0230817858961662	1.76703790262008	0.486642171942269	0.550246615314709	0.445372816618029	0.4487453620958	0.510728229548894	0.408528255272409	0.446846033620545	0.508755068173315	0.409230652078931	0.00502874931303206	0.00490903979149879	0.00491209049636957
191	0.352632526101092	0.3	0.0112288473584436	0.00856202868361781	0.0138956660332693	0.399249541134045	0.442687927002352	0.35790508267505	0.527470771329653	30.2	21.27	50.54	0.0116610021232475	0.0144233348633311	0.0171856676034147	0.0113732048090706	0.0140673622812779	0.0167615197534852	0.0113676493100492	0.0140648775795044	0.0167423439113621	0.0112288473584436	36.568789812075	0.033899432896448	1.74468258443685	0.486642171942269	0.550246615314709	0.445372816618029	0.4487453620958	0.510728229548894	0.408528255272409	0.446846033620545	0.508755068173315	0.409230652078931	0.00502874931303206	0.00490903979149879	0.00491209049636957
191	0.352632526101092	0.3	0.011301119314596	0.0086148116544411	0.013987426974751	0.425148532174639	0.499604732695068	0.408902185064744	0.590307280325393	32.9	20.72	47.93	0.0122437578987992	0.0149596642317873	0.0176755705647753	0.0119257538451431	0.0145711206239862	0.0172164874028292	0.0119496483459677	0.0146001147621254	0.0172691892582163	0.011301119314596	36.9341719471063	0.0403936871359024	1.75306664974787	0.486642171942269	0.550246615314709	0.445372816618029	0.4487453620958	0.510728229548894	0.408528255272409	0.446846033620545	0.508755068173315	0.409230652078931	0.00502874931303206	0.00490903979149879	0.00491209049636957
191	0.352632526101092	0.3	0.012323247655517	0.00936990087216607	0.0152765944388678	0.380546830345869	0.538592855326906	0.43130606944288	0.645879641210932	31.32	19.64	50.46	0.013557516402305	0.0169299297820938	0.0203023431618825	0.0132152866686095	0.0165025708773445	0.0197898550860794	0.0131115012052828	0.0163538810200695	0.0196305564743588	0.012323247655517	37.5079842910953	0.0116861157462743	1.73780584879505	0.486642171942269	0.550246615314709	0.445372816618029	0.4487453620958	0.510728229548894	0.408528255272409	0.446846033620545	0.508755068173315	0.409230652078931	0.00502874931303206	0.00490903979149879	0.00491209049636957
191	0.352632526101092	0.31	0.00718557058565746	0.00550663834136456	0.00886450282995037	0.484356478951289	0.531162258364063	0.44559553608252	0.616728980645605	35.07	23.81	49.99	0.0125264925656684	0.0149319271441913	0.0173373617227143	0.0121899248670825	0.0145307290970902	0.0168715333270979	0.0123051672968598	0.0146698934126456	0.0169702133839124	0.00718557058565746	44.1063992592705	-0.0168801630059286	1.75597292902241	0.486642171942269	0.550246615314709	0.445372816618029	0.4487453620958	0.510728229548894	0.408528255272409	0.446846033620545	0.508755068173315	0.409230652078931	0.00502874931303206	0.00490903979149879	0.00491209049636957
191	0.352632526101092	0.31	0.00742012759478331	0.00567161230682307	0.00916864288274356	0.504425595997008	0.515057313880891	0.435350234527118	0.594764393234664	30.96	20.73	50.73	0.0138403878950163	0.0163743865212795	0.0189083851475426	0.0134934438633288	0.0159639214592311	0.0184343990551333	0.013438086911324	0.0159171221531252	0.0183590021650818	0.00742012759478331	40.2654606269973	-0.0375514517021707	1.69262807526963	0.486642171942269	0.550246615314709	0.445372816618029	0.4487453620958	0.510728229548894	0.408528255272409	0.446846033620545	0.508755068173315	0.409230652078931	0.00502874931303206	0.00490903979149879	0.00491209049636957
191	0.352632526101092	0.31	0.00744254476314363	0.00570816622356735	0.00917692330271991	0.472053682951412	0.471546932916894	0.393687798167749	0.549406067666039	32.47	18.4	44.98	0.0119414693504922	0.0143031185445741	0.016664767738656	0.0116335923873717	0.0139343531463299	0.0162351139052881	0.0115879587842458	0.0139080728451178	0.0161676234154753	0.00744254476314363	38.5739784067818	0.0473098344517191	1.7528162293094	0.486642171942269	0.550246615314709	0.445372816618029	0.4487453620958	0.510728229548894	0.408528255272409	0.446846033620545	0.508755068173315	0.409230652078931	0.00502874931303206	0.00490903979149879	0.00491209049636957
191	0.352632526101092	0.31	0.00744553425990599	0.00570705961690429	0.00918400890290769	0.471124663962436	0.471318815792313	0.393352147496725	0.549285484087902	33.48	20.52	51.73	0.0115781832220262	0.0138731049009393	0.0161680265798525	0.0112745857165426	0.0135093310721382	0.0157440764277338	0.0112087563716174	0.0134389668246152	0.0156396668842534	0.00744553425990599	42.9180812576986	0.0260543225372007	1.78329608074483	0.486642171942269	0.550246615314709	0.445372816618029	0.4487453620958	0.510728229548894	0.408528255272409	0.446846033620545	0.508755068173315	0.409230652078931	0.00502874931303206	0.00490903979149879	0.00491209049636957
191	0.352632526101092	0.31	0.00753586133306558	0.00579763513353057	0.0092740875326006	0.413538644162554	0.432029518098391	0.351702705837135	0.512356330359646	34.01	20.79	50.81	0.0101934995262859	0.0125216343661479	0.0148497692060099	0.00992395969422554	0.0121905332349348	0.0144571067756441	0.00988673034907575	0.0121479075973837	0.0144012473272767	0.00753586133306558	42.1397397189178	-0.000762268695523164	1.75348526697187	0.486642171942269	0.550246615314709	0.445372816618029	0.4487453620958	0.510728229548894	0.408528255272409	0.446846033620545	0.508755068173315	0.409230652078931	0.00502874931303206	0.00490903979149879	0.00491209049636957
191	0.352632526101092	0.31	0.00756832316061491	0.00581431366332518	0.00932233265790464	0.445915405994856	0.465246645406741	0.384275457471682	0.546217833341801	32.42	21.44	46.13	0.011674725648889	0.0141347224720691	0.0165947192952493	0.0113740048713421	0.0137706364232792	0.0161672679752164	0.0114561114361041	0.0138753547973019	0.0162916526727853	0.00756832316061491	39.7823429073069	0.000335162765188508	1.73225645413053	0.486642171942269	0.550246615314709	0.445372816618029	0.4487453620958	0.510728229548894	0.408528255272409	0.446846033620545	0.508755068173315	0.409230652078931	0.00502874931303206	0.00490903979149879	0.00491209049636957
191	0.352632526101092	0.31	0.00767265184546334	0.00587481164191952	0.00947049204900716	0.383877748128618	0.431386618117686	0.346059101079547	0.516714135155825	33.58	21.47	48.97	0.0101537372891874	0.0126573362086817	0.015160935128176	0.00988702591719192	0.0123248620260356	0.0147626981348793	0.00991034163010737	0.0123537496327127	0.0148153631282185	0.00767265184546334	40.263612148169	-0.00995308784793743	1.73196154416406	0.486642171942269	0.550246615314709	0.445372816618029	0.4487453620958	0.510728229548894	0.408528255272409	0.446846033620545	0.508755068173315	0.409230652078931	0.00502874931303206	0.00490903979149879	0.00491209049636957
191	0.352632526101092	0.31	0.00774395062674921	0.00594986412587104	0.00953803712762738	0.414838756962018	0.427001674566391	0.347822101721967	0.506181247410816	37.46	21.47	49.37	0.00916227535278854	0.0112480112652715	0.0133337471777544	0.00890817618903453	0.0109360679819329	0.0129639597748312	0.00892976563580026	0.0109609189772675	0.0129867510156374	0.00774395062674921	43.1656288439403	0.0264650278714095	1.79842876701137	0.486642171942269	0.550246615314709	0.445372816618029	0.4487453620958	0.510728229548894	0.408528255272409	0.446846033620545	0.508755068173315	0.409230652078931	0.00502874931303206	0.00490903979149879	0.00491209049636957
191	0.352632526101092	0.31	0.0077970949363879	0.00598789500354111	0.00960629486923468	0.41793873531547	0.457748621860411	0.373407272644381	0.542089971076442	31.92	21.98	51.08	0.0115204792445191	0.0141226052187055	0.0167247311928918	0.0112263895848524	0.0137620896468943	0.0162977897089361	0.0112461276667616	0.0137904688827958	0.0163195734962316	0.0077970949363879	41.1018232846867	-0.0181635162242449	1.72435897880519	0.486642171942269	0.550246615314709	0.445372816618029	0.4487453620958	0.510728229548894	0.408528255272409	0.446846033620545	0.508755068173315	0.409230652078931	0.00502874931303206	0.00490903979149879	0.00491209049636957
191	0.352632526101092	0.31	0.00785672382168487	0.00601503842574294	0.0096984092176268	0.441502155703821	0.466593028932733	0.384658295730064	0.548527762135402	30.94	21.31	50.34	0.012236303519099	0.0148427162114899	0.0174491289038807	0.0119296865323539	0.0144707878008569	0.01701188906936	0.0119356396063414	0.0144719483720125	0.0170023458645252	0.00785672382168487	41.6264240022119	-0.03100404359954	1.70977886309997	0.486642171942269	0.550246615314709	0.445372816618029	0.4487453620958	0.510728229548894	0.408528255272409	0.446846033620545	0.508755068173315	0.409230652078931	0.00502874931303206	0.00490903979149879	0.00491209049636957
191	0.352632526101092	0.31	0.00787034724119531	0.0060293543068541	0.00971134017553652	0.401588985032397	0.48849292782777	0.395392294465368	0.581593561190171	34.54	23.39	46.96	0.0112835907114348	0.0139404696049832	0.0165973484985316	0.0109827675111782	0.0135688133842909	0.0161548592574035	0.011155929479142	0.0137541196815162	0.0163769905439704	0.00787034724119531	40.783413398819	0.00340216716551577	1.75305381048484	0.486642171942269	0.550246615314709	0.445372816618029	0.4487453620958	0.510728229548894	0.408528255272409	0.446846033620545	0.508755068173315	0.409230652078931	0.00502874931303206	0.00490903979149879	0.00491209049636957
191	0.352632526101092	0.31	0.00800256381427115	0.00614459762749443	0.00986053000104787	0.427952575591789	0.450865359280322	0.369479205325484	0.532251513235159	32.3	19.43	51.55	0.0112648065004737	0.0137461349836596	0.0162274634668455	0.0109752357680411	0.0133927797462511	0.0158103237244611	0.0108518654527427	0.0132274298299141	0.0156201866611266	0.00800256381427115	40.9163708268198	-0.00819425202136793	1.71801338913676	0.486642171942269	0.550246615314709	0.445372816618029	0.4487453620958	0.510728229548894	0.408528255272409	0.446846033620545	0.508755068173315	0.409230652078931	0.00502874931303206	0.00490903979149879	0.00491209049636957
191	0.352632526101092	0.31	0.00806126881026661	0.00618905636851593	0.00993348125201728	0.382482654129734	0.426617659967455	0.341984023974181	0.511251295960729	33.33	21.95	47.41	0.0101091685738973	0.0126109687554825	0.0151127689370678	0.00984471263139547	0.0122810656973118	0.0147174187632282	0.00993522447935707	0.0123779421052645	0.014826269654472	0.00806126881026661	40.5402671788662	-0.0031218458021024	1.7490360742773	0.486642171942269	0.550246615314709	0.445372816618029	0.4487453620958	0.510728229548894	0.408528255272409	0.446846033620545	0.508755068173315	0.409230652078931	0.00502874931303206	0.00490903979149879	0.00491209049636957
191	0.352632526101092	0.31	0.00811160819015137	0.00620422417783373	0.010018992202469	0.388970025211003	0.460965815119496	0.370761487956263	0.551170142282729	33.57	20.1	49.82	0.0108823339366385	0.013529948758046	0.0161775635794535	0.0105965388970638	0.0131746212829599	0.015752703668856	0.0105504149170501	0.0131066251862751	0.0156750425280323	0.00811160819015137	41.1705090580902	0.00549510686093293	1.75383703680241	0.486642171942269	0.550246615314709	0.445372816618029	0.4487453620958	0.510728229548894	0.408528255272409	0.446846033620545	0.508755068173315	0.409230652078931	0.00502874931303206	0.00490903979149879	0.00491209049636957
191	0.352632526101092	0.31	0.00814212179464563	0.00626170792388542	0.0100225356654058	0.354915678274714	0.437300542365967	0.345253226539564	0.529347858192369	32.35	22.42	46.04	0.0105095854848661	0.0133115263791656	0.016113467273465	0.0102391807309401	0.0129690295204531	0.015698878309966	0.0103643313174955	0.0131205623659783	0.015889224833399	0.00814212179464563	40.2091571617783	-0.00242582742380441	1.7417526808104	0.486642171942269	0.550246615314709	0.445372816618029	0.4487453620958	0.510728229548894	0.408528255272409	0.446846033620545	0.508755068173315	0.409230652078931	0.00502874931303206	0.00490903979149879	0.00491209049636957
191	0.352632526101092	0.31	0.00827188866364969	0.00635823824289843	0.0101855390844009	0.361761075186843	0.435447188344356	0.345144292402751	0.52575008428596	32.86	22.36	49.34	0.0103460805121547	0.0130530093313697	0.0157599381505847	0.0100775319848737	0.0127141982783911	0.0153508645719085	0.0101335666657399	0.0127963945318583	0.015445736009397	0.00827188866364969	41.2594487470164	0.018743425982636	1.77692048439577	0.486642171942269	0.550246615314709	0.445372816618029	0.4487453620958	0.510728229548894	0.408528255272409	0.446846033620545	0.508755068173315	0.409230652078931	0.00502874931303206	0.00490903979149879	0.00491209049636957
191	0.352632526101092	0.31	0.0084321080634002	0.00645452575831668	0.0104096903684837	0.37474377035478	0.431929648963953	0.344821200041445	0.51903809788646	31.7	23.37	55.18	0.0107103429822372	0.0134159810477001	0.016121619113163	0.0104380265491893	0.0130748722605393	0.0157117179718892	0.0104352119187055	0.0130864812928354	0.0157233686204612	0.0084321080634002	41.8129344073847	0.0589280398068501	1.82820180003407	0.486642171942269	0.550246615314709	0.445372816618029	0.4487453620958	0.510728229548894	0.408528255272409	0.446846033620545	0.508755068173315	0.409230652078931	0.00502874931303206	0.00490903979149879	0.00491209049636957
191	0.352632526101092	0.31	0.00844478289026672	0.00647891477408807	0.0104106510064454	0.493810524459048	0.506651842790214	0.426563100620657	0.586740584959771	33.95	20.61	51.54	0.0123813976405572	0.0147060491678237	0.0170307006950902	0.0120542630637683	0.0143174939085213	0.0165807247532744	0.0119955672096808	0.0142327450937046	0.0164727793749138	0.00844478289026672	41.8986879233169	-0.0538559801205133	1.69457345576791	0.486642171942269	0.550246615314709	0.445372816618029	0.4487453620958	0.510728229548894	0.408528255272409	0.446846033620545	0.508755068173315	0.409230652078931	0.00502874931303206	0.00490903979149879	0.00491209049636957
191	0.352632526101092	0.31	0.00849386119242208	0.00651171665896708	0.0104760057258771	0.374333528515434	0.45173886866041	0.360555633117882	0.542922104202938	33.27	21.98	51.4	0.010677250101199	0.0133774886261254	0.0160777271510517	0.0103982098853791	0.0130278801334908	0.0156575503816024	0.0104257177201103	0.0130422457399974	0.0156945014229676	0.00849386119242208	41.9926441232693	0.0251329089497079	1.79680487438317	0.486642171942269	0.550246615314709	0.445372816618029	0.4487453620958	0.510728229548894	0.408528255272409	0.446846033620545	0.508755068173315	0.409230652078931	0.00502874931303206	0.00490903979149879	0.00491209049636957
191	0.352632526101092	0.31	0.00858951958294994	0.00656889015675429	0.0106101490091456	0.368290898459222	0.447457687532609	0.355962024355626	0.538953350709593	28.79	20.46	42.84	0.012153260125474	0.0152771062631499	0.0184009524008258	0.0118626187955038	0.0149117591516279	0.017960899507752	0.0119990432767737	0.0150641887856036	0.0181756717213633	0.00858951958294994	38.3722273881085	0.00999972917351961	1.72679140181904	0.486642171942269	0.550246615314709	0.445372816618029	0.4487453620958	0.510728229548894	0.408528255272409	0.446846033620545	0.508755068173315	0.409230652078931	0.00502874931303206	0.00490903979149879	0.00491209049636957
191	0.352632526101092	0.31	0.0088256562321218	0.00675445535582215	0.0108968571084214	0.42770423486641	0.507059288747292	0.41548307249796	0.598635504996623	32.8	22.48	49.56	0.0124769695941865	0.0152270062173973	0.0179770428406082	0.012153439890231	0.0148321676489088	0.0175108954075867	0.0122219732877105	0.0149283354340192	0.0176391756152369	0.0088256562321218	41.3643833806853	-0.0104219159485913	1.74814364094863	0.486642171942269	0.550246615314709	0.445372816618029	0.4487453620958	0.510728229548894	0.408528255272409	0.446846033620545	0.508755068173315	0.409230652078931	0.00502874931303206	0.00490903979149879	0.00491209049636957
191	0.352632526101092	0.31	0.0088577306901861	0.00681602598683487	0.0108994353935373	0.433456412319737	0.446539626996997	0.366833920618837	0.526245333375156	33.66	20.29	53.49	0.0107406235483096	0.0130743471729289	0.0154080707975482	0.0104581715341252	0.0127305239603818	0.0150028763866383	0.0103354404294986	0.0125974196226744	0.0148299515248886	0.0088577306901861	41.666654818938	0.0129546207731168	1.75576325659004	0.486642171942269	0.550246615314709	0.445372816618029	0.4487453620958	0.510728229548894	0.408528255272409	0.446846033620545	0.508755068173315	0.409230652078931	0.00502874931303206	0.00490903979149879	0.00491209049636957
191	0.352632526101092	0.31	0.00886165143279368	0.00681633165084359	0.0109069712147438	0.419216178521979	0.483643986214332	0.394764918361047	0.572523054067618	30.89	20.67	44.4	0.0125782169324306	0.0154101306720107	0.0182420444115907	0.0122633510345519	0.0150243745146367	0.0177853979947214	0.012358185618596	0.0151607637558471	0.0179311334160345	0.00886165143279368	37.7511923155812	-0.0224420281568953	1.69489345971095	0.486642171942269	0.550246615314709	0.445372816618029	0.4487453620958	0.510728229548894	0.408528255272409	0.446846033620545	0.508755068173315	0.409230652078931	0.00502874931303206	0.00490903979149879	0.00491209049636957
191	0.352632526101092	0.31	0.00889030126703865	0.00680488448413789	0.0109757180499394	0.358988671644975	0.439145596336282	0.347526400836701	0.530764791835862	28.7	20.52	54.2	0.0119014563145718	0.0150390649975071	0.0181766736804424	0.0116174453786986	0.0146801795962835	0.0177429138138684	0.0114948971321467	0.0145046682661438	0.0175268104431426	0.00889030126703865	39.9401626010239	-0.0267730498669275	1.70758812626664	0.486642171942269	0.550246615314709	0.445372816618029	0.4487453620958	0.510728229548894	0.408528255272409	0.446846033620545	0.508755068173315	0.409230652078931	0.00502874931303206	0.00490903979149879	0.00491209049636957
191	0.352632526101092	0.31	0.00889839758764011	0.0068178765980839	0.0109789185771963	0.37806540018913	0.454015505682042	0.363098517720155	0.544932493643929	31.23	20.12	51.6	0.0114456213416357	0.014311514114395	0.0171774068871543	0.0111571977660401	0.0139508715638639	0.0167445453616877	0.0110589155767663	0.0138298919610151	0.0166217591774413	0.00889839758764011	40.1821516287312	0.0322476550137645	1.76906435795535	0.486642171942269	0.550246615314709	0.445372816618029	0.4487453620958	0.510728229548894	0.408528255272409	0.446846033620545	0.508755068173315	0.409230652078931	0.00502874931303206	0.00490903979149879	0.00491209049636957
191	0.352632526101092	0.31	0.00896389263644368	0.00685923184332147	0.0110685534295659	0.357546679057968	0.443501633261216	0.350683014802516	0.536320251719917	31.77	21.29	45.31	0.0108678915500792	0.0137444000681932	0.0166209085863072	0.0105911971223123	0.013394470287026	0.0161977434517397	0.0106950128513446	0.0135294248614593	0.0163632823319435	0.00896389263644368	39.1433242688505	-0.0079186315205519	1.72738433208653	0.486642171942269	0.550246615314709	0.445372816618029	0.4487453620958	0.510728229548894	0.408528255272409	0.446846033620545	0.508755068173315	0.409230652078931	0.00502874931303206	0.00490903979149879	0.00491209049636957
191	0.352632526101092	0.31	0.00910582464573624	0.00696783600322154	0.0112438132882509	0.411219671818686	0.485883947106775	0.395110732226106	0.576657161987444	31.44	20.93	50.05	0.0123714817755728	0.0152137208797329	0.018055959983893	0.0120584502174934	0.0148287730749703	0.0175990959324471	0.0120447483751903	0.0148265890853366	0.0175933045561845	0.00910582464573624	39.978234411157	0.00669094984565588	1.7403941336737	0.486642171942269	0.550246615314709	0.445372816618029	0.4487453620958	0.510728229548894	0.408528255272409	0.446846033620545	0.508755068173315	0.409230652078931	0.00502874931303206	0.00490903979149879	0.00491209049636957
191	0.352632526101092	0.31	0.00918569717874003	0.00706676923442969	0.0113046251230504	0.343793498696764	0.428654273301519	0.336192109263609	0.521116437339429	33.84	21.24	47.23	0.00979125365899969	0.0124841202582135	0.0151769868574273	0.00953302401396967	0.0121548702913487	0.0147767165687277	0.00958260778392057	0.0122259460158911	0.014866181914484	0.00918569717874003	40.0453571998291	0.0117009517787107	1.75522705814544	0.486642171942269	0.550246615314709	0.445372816618029	0.4487453620958	0.510728229548894	0.408528255272409	0.446846033620545	0.508755068173315	0.409230652078931	0.00502874931303206	0.00490903979149879	0.00491209049636957
191	0.352632526101092	0.31	0.0092092655765654	0.00707146906812229	0.0113470620850085	0.389203585449352	0.431460994127582	0.34707180291456	0.515850185340604	30.71	21.04	48.99	0.0111213251817832	0.0138254331773806	0.0165295411729781	0.0108439143034411	0.0134805708971661	0.0161172274908912	0.010842459016817	0.0135009078414258	0.0161359800720266	0.0092092655765654	39.6998607892098	-0.0177452701363425	1.71900021663527	0.486642171942269	0.550246615314709	0.445372816618029	0.4487453620958	0.510728229548894	0.408528255272409	0.446846033620545	0.508755068173315	0.409230652078931	0.00502874931303206	0.00490903979149879	0.00491209049636957
191	0.352632526101092	0.31	0.00922981800086833	0.00709430832993558	0.0113653276718011	0.425621252763133	0.452704185477224	0.370595802462848	0.5348125684916	34.41	21.37	54.37	0.0106152631686608	0.0129671573030748	0.0153190514374887	0.0103328083144961	0.0126221223786667	0.0149114364428373	0.0102611587038029	0.0125247042591894	0.0148121954725723	0.00922981800086833	41.80158206726	0.00720259296141228	1.76310500372919	0.486642171942269	0.550246615314709	0.445372816618029	0.4487453620958	0.510728229548894	0.408528255272409	0.446846033620545	0.508755068173315	0.409230652078931	0.00502874931303206	0.00490903979149879	0.00491209049636957
191	0.352632526101092	0.31	0.00930945102348684	0.00714654837144182	0.0114723536755319	0.391956800549661	0.461341727113072	0.371628534016817	0.551054920209328	32.16	20.99	49.92	0.0113803817105982	0.0141276690915661	0.016874956472534	0.0110885904315324	0.0137654377763715	0.0164422851212105	0.0110764054175818	0.013761547804718	0.0164278799750958	0.00930945102348684	39.3994017108573	-0.00442278501847666	1.73705216121827	0.486642171942269	0.550246615314709	0.445372816618029	0.4487453620958	0.510728229548894	0.408528255272409	0.446846033620545	0.508755068173315	0.409230652078931	0.00502874931303206	0.00490903979149879	0.00491209049636957
191	0.352632526101092	0.31	0.00939024002580172	0.00719169690091025	0.0115887831506932	0.434928935900634	0.502748724570293	0.413278439264018	0.592219009876567	29.62	19.47	49.24	0.0137231346963626	0.016694044039629	0.0196649533828953	0.0133886446126336	0.0162871404922877	0.0191856363719418	0.013267658880852	0.0161863960456806	0.0190481868851818	0.00939024002580172	38.3094817349508	-0.00193997800029999	1.71067913958221	0.486642171942269	0.550246615314709	0.445372816618029	0.4487453620958	0.510728229548894	0.408528255272409	0.446846033620545	0.508755068173315	0.409230652078931	0.00502874931303206	0.00490903979149879	0.00491209049636957
191	0.352632526101092	0.31	0.00939905916261246	0.00721276448325077	0.0115853538419742	0.446903486803272	0.514569415390756	0.42519298205885	0.603945848722662	32.11	21.49	47.81	0.0130388082330177	0.0157795923567889	0.0185203764805601	0.0127047672734171	0.015375335305165	0.018045903336913	0.0127730848481694	0.0154534730791354	0.018154997202704	0.00939905916261246	39.5765396200539	-0.00442086916654537	1.72572294828088	0.486642171942269	0.550246615314709	0.445372816618029	0.4487453620958	0.510728229548894	0.408528255272409	0.446846033620545	0.508755068173315	0.409230652078931	0.00502874931303206	0.00490903979149879	0.00491209049636957
191	0.352632526101092	0.31	0.0094546020237483	0.00724701014500966	0.0116621939024869	0.448832410900356	0.530675349549842	0.438860250593404	0.62249044850628	31.02	20.23	49.74	0.0139244141195855	0.0168375771562731	0.0197507401929607	0.0135749352184973	0.0164149828617465	0.0192550305049957	0.013530863955787	0.0163380321710217	0.0191747914174852	0.0094546020237483	39.0784566136001	-0.00496491547514769	1.7080132855624	0.486642171942269	0.550246615314709	0.445372816618029	0.4487453620958	0.510728229548894	0.408528255272409	0.446846033620545	0.508755068173315	0.409230652078931	0.00502874931303206	0.00490903979149879	0.00491209049636957
191	0.352632526101092	0.31	0.00960547668021641	0.00737188898215107	0.0118390643782817	0.410894075655553	0.46597093608684	0.378859324926622	0.553082547247058	34.95	21.42	49.16	0.0106874948535805	0.0131448842715188	0.0156022736894571	0.0104008495300786	0.0127923302206373	0.015183810911196	0.0104409289062407	0.0128095028755825	0.0152018041513545	0.00960547668021641	40.3121381154507	-0.0498796240704466	1.70399429050379	0.486642171942269	0.550246615314709	0.445372816618029	0.4487453620958	0.510728229548894	0.408528255272409	0.446846033620545	0.508755068173315	0.409230652078931	0.00502874931303206	0.00490903979149879	0.00491209049636957
191	0.352632526101092	0.31	0.00965558356832229	0.00741590121549989	0.0118952659211447	0.447654964877111	0.503976300966102	0.416572745270708	0.591379856661496	29.53	20.81	51.75	0.0138733970784932	0.0167842553811563	0.0196951136838194	0.0135359121935164	0.016375960825419	0.0192160094573216	0.013470511285026	0.016284563280832	0.019130653957429	0.00965558356832229	38.8415954541007	0.0281381187424889	1.75197351502381	0.486642171942269	0.550246615314709	0.445372816618029	0.4487453620958	0.510728229548894	0.408528255272409	0.446846033620545	0.508755068173315	0.409230652078931	0.00502874931303206	0.00490903979149879	0.00491209049636957
191	0.352632526101092	0.31	0.00969194875895488	0.00744917881740304	0.0119347187005067	0.401467563280731	0.440509790385423	0.356532928540343	0.524486652230503	29.27	18.97	48.74	0.0119775473737713	0.014798708507942	0.0176198696421127	0.0116878900489667	0.0144408260314043	0.0171937620138419	0.0115868872568312	0.0143076516564263	0.0170685208483278	0.00969194875895488	37.7091865144783	0.0470355057791466	1.75292506051312	0.486642171942269	0.550246615314709	0.445372816618029	0.4487453620958	0.510728229548894	0.408528255272409	0.446846033620545	0.508755068173315	0.409230652078931	0.00502874931303206	0.00490903979149879	0.00491209049636957
191	0.352632526101092	0.31	0.00969222913513035	0.00744273991805012	0.0119417183522106	0.460906587574767	0.496346330558573	0.412536332262584	0.580156328854563	36.83	21.58	51.82	0.0110530027725983	0.0132985071587366	0.0155440115448748	0.0107489017886027	0.0129326256697108	0.0151163495508189	0.0107485716550338	0.0128956206270058	0.0150915176109557	0.00969222913513035	42.6688502355943	0.010378999274539	1.78073775375153	0.486642171942269	0.550246615314709	0.445372816618029	0.4487453620958	0.510728229548894	0.408528255272409	0.446846033620545	0.508755068173315	0.409230652078931	0.00502874931303206	0.00490903979149879	0.00491209049636957
191	0.352632526101092	0.31	0.00969676203679416	0.0074157807935744	0.0119777432800139	0.407277833760727	0.514481221904028	0.417578676071036	0.611383767737019	30.72	18.26	45.14	0.0133754479583463	0.0164793300124192	0.0195832120664922	0.0130417292804298	0.0160681691868664	0.0190946090933029	0.012996768319731	0.0159969250196825	0.0190200880980514	0.00969676203679416	37.9278035163781	0.0126073394732258	1.73043634920859	0.486642171942269	0.550246615314709	0.445372816618029	0.4487453620958	0.510728229548894	0.408528255272409	0.446846033620545	0.508755068173315	0.409230652078931	0.00502874931303206	0.00490903979149879	0.00491209049636957
191	0.352632526101092	0.31	0.00974861003461938	0.00747463973197904	0.0120225803372597	0.401326051289645	0.451592050332075	0.365477159810798	0.537706940853352	30.02	18.51	48.44	0.0119771533595578	0.0147992483185118	0.0176213432774658	0.0116826692179951	0.0144353768871275	0.01718808455626	0.0115560239795667	0.014283025996572	0.0170074433554598	0.00974861003461938	37.9172652487579	-0.033733211043651	1.67375996342592	0.486642171942269	0.550246615314709	0.445372816618029	0.4487453620958	0.510728229548894	0.408528255272409	0.446846033620545	0.508755068173315	0.409230652078931	0.00502874931303206	0.00490903979149879	0.00491209049636957
191	0.352632526101092	0.31	0.0098083476730474	0.00750877666100273	0.0121079186850921	0.363021787008391	0.453959276158385	0.360073824412361	0.54784472790441	32.45	19.8	48.79	0.010927133568496	0.0137762683897834	0.0166254032110709	0.0106454864462416	0.0134211847511452	0.0161968830560489	0.010607304323713	0.0133767524485764	0.0161344530178267	0.0098083476730474	38.9982679983411	0.00355305134324216	1.73523358446743	0.486642171942269	0.550246615314709	0.445372816618029	0.4487453620958	0.510728229548894	0.408528255272409	0.446846033620545	0.508755068173315	0.409230652078931	0.00502874931303206	0.00490903979149879	0.00491209049636957
191	0.352632526101092	0.31	0.00987334873475866	0.00759255832147615	0.0121541391480412	0.418445249422559	0.483750576564589	0.394711029895112	0.572790123234065	32.83	19.73	52.76	0.0118423647009112	0.0145137843081716	0.0171852039154319	0.0115351315052158	0.0141372449558334	0.0167393584064511	0.0113970159433991	0.0139607214144914	0.0165223193978777	0.00987334873475866	40.0901273659718	-0.00530213908558497	1.73296610983252	0.486642171942269	0.550246615314709	0.445372816618029	0.4487453620958	0.510728229548894	0.408528255272409	0.446846033620545	0.508755068173315	0.409230652078931	0.00502874931303206	0.00490903979149879	0.00491209049636957
191	0.352632526101092	0.31	0.00993758355354918	0.00763145380932993	0.0122437132977684	0.381465643173325	0.465530486849234	0.372978064836356	0.558082908862113	30.73	21.58	48.85	0.0119456532584705	0.0149099003438388	0.0178741474292072	0.0116475893477674	0.0145378735397353	0.0174281577317031	0.0117026864132714	0.0146086923933297	0.017497685299671	0.00993758355354918	39.0455225003593	-0.010806395206844	1.72509704619401	0.486642171942269	0.550246615314709	0.445372816618029	0.4487453620958	0.510728229548894	0.408528255272409	0.446846033620545	0.508755068173315	0.409230652078931	0.00502874931303206	0.00490903979149879	0.00491209049636957
191	0.352632526101092	0.31	0.00999440869967749	0.00767579793159068	0.0123130194677643	0.416681270574961	0.480225825465033	0.391513912586788	0.568937738343277	32.06	20.55	52.91	0.0120265241228966	0.0147515766074159	0.0174766290919353	0.0117187252994945	0.0143740346113504	0.0170293439232063	0.0116248843584148	0.0142766889336296	0.0168860414789993	0.00999440869967749	39.3979010159002	0.00558444128065922	1.7313274942318	0.486642171942269	0.550246615314709	0.445372816618029	0.4487453620958	0.510728229548894	0.408528255272409	0.446846033620545	0.508755068173315	0.409230652078931	0.00502874931303206	0.00490903979149879	0.00491209049636957
191	0.352632526101092	0.31	0.0100051950717757	0.00767781852821201	0.0123325716153394	0.366555654114546	0.420154305181867	0.333920301494402	0.506388308869333	30.73	19.88	47.13	0.0106927930743787	0.0134541776121821	0.0162155621499854	0.0104259598586081	0.0131184354489479	0.0158109110392876	0.0104280682375667	0.0131004518293842	0.0157998336305404	0.0100051950717757	36.8636327406959	0.000531798126287803	1.70317099447948	0.486642171942269	0.550246615314709	0.445372816618029	0.4487453620958	0.510728229548894	0.408528255272409	0.446846033620545	0.508755068173315	0.409230652078931	0.00502874931303206	0.00490903979149879	0.00491209049636957
191	0.352632526101092	0.31	0.0100785836121901	0.00772301148585822	0.0124341557385221	0.366912331803856	0.428236384493598	0.340411052927183	0.516061716060013	29.72	19.76	45.84	0.0112662067703008	0.0141728642850587	0.0170795217998166	0.0109909963373554	0.01382665014258	0.0166623039478047	0.0110029791679502	0.0138444095861943	0.0167011593967477	0.0100785836121901	36.3174423554691	0.0273702692818203	1.72412253897716	0.486642171942269	0.550246615314709	0.445372816618029	0.4487453620958	0.510728229548894	0.408528255272409	0.446846033620545	0.508755068173315	0.409230652078931	0.00502874931303206	0.00490903979149879	0.00491209049636957
191	0.352632526101092	0.31	0.0101092477066659	0.00777379638691027	0.0124446990264215	0.371724447815627	0.448386356489519	0.357373578890675	0.539399134088362	32.36	20.88	51.34	0.0108752536487567	0.0136448681365924	0.0164144826244281	0.0105953916516883	0.0132937333336926	0.0159920750156969	0.0105552480207455	0.013251363384919	0.0159381274684395	0.0101092477066659	38.8461331882299	0.0115151128638094	1.74722743551196	0.486642171942269	0.550246615314709	0.445372816618029	0.4487453620958	0.510728229548894	0.408528255272409	0.446846033620545	0.508755068173315	0.409230652078931	0.00502874931303206	0.00490903979149879	0.00491209049636957
191	0.352632526101092	0.31	0.0102509269164282	0.00786134188259095	0.0126405119502655	0.348398754510986	0.452590687372383	0.355953622434748	0.549227752310018	32.77	22.08	53.67	0.0107002594016209	0.0136052492583642	0.0165102391151075	0.010422961342902	0.0132526681604555	0.016082374978009	0.0103807825193729	0.0132098056696956	0.0160337380159439	0.0102509269164282	40.1716781336605	0.0762181275999586	1.83008581893766	0.486642171942269	0.550246615314709	0.445372816618029	0.4487453620958	0.510728229548894	0.408528255272409	0.446846033620545	0.508755068173315	0.409230652078931	0.00502874931303206	0.00490903979149879	0.00491209049636957
191	0.352632526101092	0.31	0.0103089952867031	0.00793285303149174	0.0126851375419145	0.385936284682935	0.414272209867463	0.33268535818327	0.495859061551655	32.4	20.34	50.4	0.0101114268548149	0.012591125653777	0.0150708244527391	0.00985103447523555	0.0122668753558076	0.0146827162363797	0.00981623493343604	0.0122180827131959	0.0146262415628314	0.0103089952867031	38.002418634642	-0.0197955571360102	1.70748076768395	0.486642171942269	0.550246615314709	0.445372816618029	0.4487453620958	0.510728229548894	0.408528255272409	0.446846033620545	0.508755068173315	0.409230652078931	0.00502874931303206	0.00490903979149879	0.00491209049636957
191	0.352632526101092	0.31	0.0103617661064866	0.00793355478354216	0.0127899774294311	0.469041504699541	0.576716102085168	0.480914628679618	0.672517575490717	32.68	20.21	50.82	0.014494279076828	0.0173816383058949	0.0202689975349617	0.0141192132450695	0.0169318568028639	0.0197445003606583	0.0140291355687734	0.0168228985042892	0.0196220120026967	0.0103617661064866	38.5086333279622	0.0508364892837122	1.77504549198491	0.486642171942269	0.550246615314709	0.445372816618029	0.4487453620958	0.510728229548894	0.408528255272409	0.446846033620545	0.508755068173315	0.409230652078931	0.00502874931303206	0.00490903979149879	0.00491209049636957
191	0.352632526101092	0.31	0.0103861151896973	0.00795027899482665	0.0128219513845679	0.4045912062628	0.455743054187705	0.369424347901941	0.54206176047347	29.3	17.82	46.03	0.0123996825872032	0.0152969592971985	0.0181942360071938	0.0120996363610277	0.0149268050713297	0.0177539737816318	0.0119960025325154	0.0147923135597967	0.0176065106001303	0.0103861151896973	35.6598415363934	-0.0311076271586391	1.65881824674884	0.486642171942269	0.550246615314709	0.445372816618029	0.4487453620958	0.510728229548894	0.408528255272409	0.446846033620545	0.508755068173315	0.409230652078931	0.00502874931303206	0.00490903979149879	0.00491209049636957
191	0.352632526101092	0.31	0.0104339787577905	0.00802932353611207	0.0128386339794688	0.386451321684173	0.468754591256267	0.376538202712649	0.560970979799885	31.97	20.72	49.18	0.0115964770694591	0.0144365215256931	0.0172765659819272	0.0113001366905563	0.0140676056701848	0.0168350746498133	0.0112920131766311	0.0140717006256542	0.0168106326499099	0.0104339787577905	38.3068281850338	0.0324597413742585	1.76446277487141	0.486642171942269	0.550246615314709	0.445372816618029	0.4487453620958	0.510728229548894	0.408528255272409	0.446846033620545	0.508755068173315	0.409230652078931	0.00502874931303206	0.00490903979149879	0.00491209049636957
191	0.352632526101092	0.31	0.0106824533173661	0.00818845981508274	0.0131764468196494	0.452617573569303	0.497390572129375	0.411989616626224	0.582791527632526	31.51	20.89	53.37	0.0128729097662124	0.0155413236042674	0.0182097374423223	0.0125467763263517	0.0151475862582361	0.0177483961901205	0.0124461194235752	0.0150269064832684	0.0175983690150341	0.0106824533173661	39.4541523873346	-0.0230442186241811	1.70745583850402	0.486642171942269	0.550246615314709	0.445372816618029	0.4487453620958	0.510728229548894	0.408528255272409	0.446846033620545	0.508755068173315	0.409230652078931	0.00502874931303206	0.00490903979149879	0.00491209049636957
191	0.352632526101092	0.31	0.0107192489518519	0.00824593913622334	0.0131925587674805	0.363262765814417	0.421085041273544	0.334043824014271	0.508126258532816	31.47	19.17	48.47	0.0104480812597894	0.0131705195912252	0.0158929579226611	0.0101835436045701	0.0128370518200574	0.0154905600355446	0.0101211326697592	0.012745403299375	0.0153942240210427	0.0107192489518519	37.0567116365874	0.00441342514398893	1.71090813944683	0.486642171942269	0.550246615314709	0.445372816618029	0.4487453620958	0.510728229548894	0.408528255272409	0.446846033620545	0.508755068173315	0.409230652078931	0.00502874931303206	0.00490903979149879	0.00491209049636957
191	0.352632526101092	0.31	0.0111018815940681	0.00850765785749035	0.0136961053306458	0.378673793737359	0.456864186688994	0.36549499406058	0.548233379317409	31.07	19.68	42.17	0.0115774975371024	0.0144717276081364	0.0173659576791704	0.0112866251103125	0.0141081407003671	0.0169296562904217	0.0113871147072835	0.0142261701998396	0.0170793520519771	0.0111018815940681	34.7598329619675	0.00647990001263449	1.70161316951188	0.486642171942269	0.550246615314709	0.445372816618029	0.4487453620958	0.510728229548894	0.408528255272409	0.446846033620545	0.508755068173315	0.409230652078931	0.00502874931303206	0.00490903979149879	0.00491209049636957
191	0.352632526101092	0.31	0.0111203186194915	0.00850675763167521	0.0137338796073078	0.446940397047691	0.520857014887242	0.430395232046243	0.61131879772824	29.44	18.89	47.05	0.0143757743767742	0.0173973184902164	0.0204188626036586	0.014026757445948	0.0169749441161535	0.0199231307863589	0.0139535520039619	0.0168960368450632	0.0198196296423142	0.0111203186194915	36.3353750531435	-0.0597636131329275	1.64197874014936	0.486642171942269	0.550246615314709	0.445372816618029	0.4487453620958	0.510728229548894	0.408528255272409	0.446846033620545	0.508755068173315	0.409230652078931	0.00502874931303206	0.00490903979149879	0.00491209049636957
191	0.352632526101092	0.31	0.0113397343743913	0.00871540401502096	0.0139640647337617	0.344170702121674	0.441370042111774	0.346244581690857	0.536495502532691	28.89	18.88	47.09	0.0117808005878573	0.0150173973154488	0.0182539940430404	0.0114983870752019	0.014657394962878	0.017816402850554	0.0114444630182447	0.0145777015011836	0.0177084486278093	0.0113397343743913	35.4478714167509	0.00316885254580295	1.69732994543987	0.486642171942269	0.550246615314709	0.445372816618029	0.4487453620958	0.510728229548894	0.408528255272409	0.446846033620545	0.508755068173315	0.409230652078931	0.00502874931303206	0.00490903979149879	0.00491209049636957
191	0.352632526101092	0.31	0.0113487631322055	0.00872659637826484	0.0139709298861461	0.335953231394792	0.440665442225644	0.34393695901623	0.537393925435057	27.57	19.01	45.16	0.0122561335428281	0.0157030361699861	0.0191499387971441	0.0119720166017506	0.0153390144671664	0.0187060123325823	0.0119542595024218	0.0153164078622081	0.0186943480165721	0.0113487631322055	35.4052954104574	-0.00547712152098359	1.6835111634884	0.486642171942269	0.550246615314709	0.445372816618029	0.4487453620958	0.510728229548894	0.408528255272409	0.446846033620545	0.508755068173315	0.409230652078931	0.00502874931303206	0.00490903979149879	0.00491209049636957
191	0.352632526101092	0.31	0.011861132246506	0.00907245819447118	0.0146498062985409	0.432311755486727	0.540977685437415	0.444189746685712	0.637765624189118	33.8	19.15	48.11	0.0129505862471221	0.0157724896292638	0.0185943930114056	0.0126092337699046	0.0153567572211628	0.018104280672421	0.0125290077918294	0.0152678746048514	0.0179910277431855	0.011861132246506	37.2665967871766	-0.0521621926621208	1.67103769490211	0.486642171942269	0.550246615314709	0.445372816618029	0.4487453620958	0.510728229548894	0.408528255272409	0.446846033620545	0.508755068173315	0.409230652078931	0.00502874931303206	0.00490903979149879	0.00491209049636957
191	0.352632526101092	0.31	0.012259054500923	0.00940417481213797	0.0151139341897081	0.375483026466178	0.461212359567127	0.368344942443914	0.554079776690339	28.71	19.96	46	0.0126093952458226	0.0157884859106648	0.0189675765755069	0.0123084060785068	0.0154116111173234	0.01851481615614	0.0123282663540202	0.0154583908061276	0.0185445201206458	0.012259054500923	35.1276802969616	-0.00282479723539689	1.68072262496779	0.486642171942269	0.550246615314709	0.445372816618029	0.4487453620958	0.510728229548894	0.408528255272409	0.446846033620545	0.508755068173315	0.409230652078931	0.00502874931303206	0.00490903979149879	0.00491209049636957
191	0.352632526101092	0.31	0.0125060431513473	0.00962341034083587	0.0153886759618586	0.364366701633278	0.461768845910781	0.36654536128835	0.556992330533212	33.91	22.63	50.15	0.0106526397846031	0.0134200502823163	0.0161874607800295	0.0103713707775385	0.0130657114241565	0.0157600520707744	0.0104241198672048	0.0131595137494696	0.0158498652906712	0.0125060431513473	38.0489257256641	-0.0116116967461938	1.73552770514246	0.486642171942269	0.550246615314709	0.445372816618029	0.4487453620958	0.510728229548894	0.408528255272409	0.446846033620545	0.508755068173315	0.409230652078931	0.00502874931303206	0.00490903979149879	0.00491209049636957
191	0.352632526101092	0.31	0.0127104511461265	0.00975451214681231	0.0156663901454407	0.316628055967633	0.450739529262012	0.347352755417934	0.554126303106091	32.31	22.12	43.82	0.0105887991459714	0.0137404706542849	0.0168921421625985	0.01031658468971	0.0133872337389021	0.0164578827880942	0.0104800042498679	0.0135815660984235	0.0166836326372669	0.0127104511461265	36.0221052798434	-0.0172116763353984	1.70456692870707	0.486642171942269	0.550246615314709	0.445372816618029	0.4487453620958	0.510728229548894	0.408528255272409	0.446846033620545	0.508755068173315	0.409230652078931	0.00502874931303206	0.00490903979149879	0.00491209049636957
191	0.352632526101092	0.32	0.00690992121532183	0.00532627983577391	0.00849356259486975	0.474799194322055	0.4745305605722	0.396609051695496	0.552452069448905	35.62	21.43	54.82	0.0109820242671876	0.0131396550569076	0.0152972858466276	0.0106846888630256	0.0127839023694392	0.0148831158758528	0.0106039310005781	0.0126778302524013	0.014743686463163	0.00690992121532183	45.1287531515548	-0.00610915105873959	1.7827685270025	0.486642171942269	0.550246615314709	0.445372816618029	0.4487453620958	0.510728229548894	0.408528255272409	0.446846033620545	0.508755068173315	0.409230652078931	0.00502874931303206	0.00490903979149879	0.00491209049636957
191	0.352632526101092	0.32	0.00727487095692994	0.00562902127425064	0.00892072063960923	0.460492672056614	0.467655894270343	0.388624583269629	0.546687205271057	33.22	20.54	50.21	0.0115262470390113	0.0138702428993533	0.0162142387596953	0.011225277140602	0.0135080672855388	0.0157908574304757	0.011206970523706	0.0134623620576499	0.0157528315521341	0.00727487095692994	41.6456464702975	0.00186381210683071	1.74624088774489	0.486642171942269	0.550246615314709	0.445372816618029	0.4487453620958	0.510728229548894	0.408528255272409	0.446846033620545	0.508755068173315	0.409230652078931	0.00502874931303206	0.00490903979149879	0.00491209049636957
191	0.352632526101092	0.32	0.00752324920759414	0.00579494702190969	0.00925155139327859	0.403917135954202	0.462577855322113	0.374841926284402	0.550313784359823	33.7	22.74	52.47	0.0109624847142347	0.0135283763968939	0.016094268079553	0.0106740179168663	0.0131723907317336	0.0156707635466009	0.0106885292140543	0.0131938672082448	0.0157008869308127	0.00752324920759414	43.7228686219331	-0.0168068105245752	1.76067234175544	0.486642171942269	0.550246615314709	0.445372816618029	0.4487453620958	0.510728229548894	0.408528255272409	0.446846033620545	0.508755068173315	0.409230652078931	0.00502874931303206	0.00490903979149879	0.00491209049636957
191	0.352632526101092	0.32	0.00760468028301879	0.00589086622646365	0.00931849433957392	0.451356793654538	0.456016360206525	0.377519751107535	0.534512969305516	32.47	20.37	47.01	0.0114524099031646	0.0138336769515052	0.0162149439998458	0.011157162078635	0.0134770390857885	0.0157969160929421	0.0111867580147135	0.0135037851765902	0.015826710530326	0.00760468028301879	39.7371404452122	-0.0277874596281527	1.70553456145979	0.486642171942269	0.550246615314709	0.445372816618029	0.4487453620958	0.510728229548894	0.408528255272409	0.446846033620545	0.508755068173315	0.409230652078931	0.00502874931303206	0.00490903979149879	0.00491209049636957
191	0.352632526101092	0.32	0.00772844576621949	0.00595343449745865	0.00950345703498032	0.462422472078799	0.444175793907759	0.36940337400814	0.518948213807378	31.8	20.85	54.21	0.011438740534671	0.0137541019270181	0.0160694633193652	0.0111473712491527	0.0134037554147186	0.0156601395802845	0.0110469175676726	0.0132832510355496	0.0155191384430654	0.00772844576621949	41.5929202818871	0.00343152388855396	1.74060550208956	0.486642171942269	0.550246615314709	0.445372816618029	0.4487453620958	0.510728229548894	0.408528255272409	0.446846033620545	0.508755068173315	0.409230652078931	0.00502874931303206	0.00490903979149879	0.00491209049636957
191	0.352632526101092	0.32	0.00812612551468629	0.00629240655010197	0.00995984447927062	0.384895621277154	0.415717332072213	0.333665833539714	0.497768830604713	29.35	19.92	48.35	0.0111779767363618	0.0139267440645897	0.0166755113928176	0.0109071402454305	0.0135893063885671	0.0162714725317038	0.0108571717034231	0.013543751560122	0.0162241222928888	0.00812612551468629	39.1584967810183	-0.00202722494515318	1.71673604278631	0.486642171942269	0.550246615314709	0.445372816618029	0.4487453620958	0.510728229548894	0.408528255272409	0.446846033620545	0.508755068173315	0.409230652078931	0.00502874931303206	0.00490903979149879	0.00491209049636957
191	0.352632526101092	0.32	0.008137837940988	0.00630356720518726	0.00997210867678875	0.386193387035843	0.429797091191236	0.345198662128043	0.514395520254429	31.72	21.9	53.61	0.0107160049157152	0.0133421946469103	0.0159683843781054	0.0104434523478054	0.0130028471530291	0.0155622419582527	0.0104114023821767	0.0129260800594975	0.015490941728481	0.008137837940988	40.7994125463612	0.0154688412142658	1.7692867772302	0.486642171942269	0.550246615314709	0.445372816618029	0.4487453620958	0.510728229548894	0.408528255272409	0.446846033620545	0.508755068173315	0.409230652078931	0.00502874931303206	0.00490903979149879	0.00491209049636957
191	0.352632526101092	0.32	0.00819369023101718	0.0063108107220177	0.0100765697400167	0.428439685000053	0.476149414076094	0.390284665304563	0.562014162847625	33.49	17.96	51.79	0.0114818885443359	0.0140079664636741	0.0165340443830122	0.0111807296030037	0.0136405509175182	0.0161003722320327	0.0109479466293839	0.0133458735557553	0.015757962400147	0.00819369023101718	40.3201347839249	-0.00449678228479458	1.72688819180862	0.486642171942269	0.550246615314709	0.445372816618029	0.4487453620958	0.510728229548894	0.408528255272409	0.446846033620545	0.508755068173315	0.409230652078931	0.00502874931303206	0.00490903979149879	0.00491209049636957
191	0.352632526101092	0.32	0.00824067996089716	0.00637529346042314	0.0101060664613712	0.486160589592048	0.483303127476323	0.405726856902849	0.560879398049796	27.74	20.93	45.14	0.01436817733461	0.0171154187202703	0.0198626601059305	0.0140335370061352	0.0167167940924451	0.0194000511787549	0.0141641837332562	0.0168718023415312	0.0195731618073852	0.00824067996089716	37.3682364597135	0.0041324010898054	1.70914344517412	0.486642171942269	0.550246615314709	0.445372816618029	0.4487453620958	0.510728229548894	0.408528255272409	0.446846033620545	0.508755068173315	0.409230652078931	0.00502874931303206	0.00490903979149879	0.00491209049636957
191	0.352632526101092	0.32	0.00827301865269239	0.00638425674146613	0.0101617805639187	0.522030714420386	0.574641049153855	0.488792279652298	0.660489818655413	36.18	21.39	51.74	0.0133259548525045	0.0156664517755219	0.0180069486985392	0.0129623791734009	0.0152390196772989	0.017515660181197	0.0129280033713554	0.0152027255197914	0.0174819211904685	0.00827301865269239	42.0184984058561	-0.00766880918920764	1.74632684769843	0.486642171942269	0.550246615314709	0.445372816618029	0.4487453620958	0.510728229548894	0.408528255272409	0.446846033620545	0.508755068173315	0.409230652078931	0.00502874931303206	0.00490903979149879	0.00491209049636957
191	0.352632526101092	0.32	0.00829307846651648	0.00638411877172702	0.0102020381613059	0.406377573615857	0.466533453068219	0.378497811104561	0.554569095031877	30.85	20.67	46.64	0.0120735402291388	0.0148817516207567	0.0176899630123747	0.0117715208686435	0.0145094849100613	0.017247448951479	0.0118286930641799	0.0145560699833312	0.0173343551429619	0.00829307846651648	39.1714749335947	-0.0203039693751076	1.69903347806163	0.486642171942269	0.550246615314709	0.445372816618029	0.4487453620958	0.510728229548894	0.408528255272409	0.446846033620545	0.508755068173315	0.409230652078931	0.00502874931303206	0.00490903979149879	0.00491209049636957
191	0.352632526101092	0.32	0.00831523509203761	0.00641488264975102	0.0102155875343242	0.48241741313452	0.541222746358051	0.45369618980211	0.628749302913991	34.23	21.89	46.92	0.013063239558448	0.0155833849811261	0.0181035304038042	0.01271660086764	0.015169873145563	0.017623145423486	0.0128235967096859	0.0153009591825828	0.0177707101296388	0.00831523509203761	41.2969868993642	0.0128138019793497	1.7654872387149	0.486642171942269	0.550246615314709	0.445372816618029	0.4487453620958	0.510728229548894	0.408528255272409	0.446846033620545	0.508755068173315	0.409230652078931	0.00502874931303206	0.00490903979149879	0.00491209049636957
191	0.352632526101092	0.32	0.00841688928791246	0.00651128779553612	0.0103224907802888	0.369877535130253	0.415528759850413	0.330850864819158	0.500206654881667	34.96	23.34	52.44	0.00933142775699143	0.0117197112530317	0.0141079947490721	0.0090811286750097	0.0114053506809824	0.0137295726869551	0.00912336362707006	0.0114525363533074	0.0137788045646405	0.00841688928791246	42.0264678633191	-0.00786424169884944	1.75937966173309	0.486642171942269	0.550246615314709	0.445372816618029	0.4487453620958	0.510728229548894	0.408528255272409	0.446846033620545	0.508755068173315	0.409230652078931	0.00502874931303206	0.00490903979149879	0.00491209049636957
191	0.352632526101092	0.32	0.00842554136723188	0.00648801578040687	0.0103630669540569	0.408125116575934	0.456799430842533	0.37091205974845	0.542686801936616	30.75	21.34	47.28	0.0118717079957995	0.0146206878775735	0.0173696677593474	0.0115753671622023	0.0142557271798426	0.0169360871974828	0.011642057526355	0.014333135054166	0.0170458878871887	0.00842554136723188	39.7482309354384	0.0176515442902182	1.74881733170085	0.486642171942269	0.550246615314709	0.445372816618029	0.4487453620958	0.510728229548894	0.408528255272409	0.446846033620545	0.508755068173315	0.409230652078931	0.00502874931303206	0.00490903979149879	0.00491209049636957
191	0.352632526101092	0.32	0.00842906427483363	0.00649314275667541	0.0103649857929919	0.419238038440002	0.49634676646752	0.405137408216329	0.587556124718712	29.94	20.88	44.75	0.0133107621372714	0.0163074394318215	0.0193041167263717	0.0129840343966393	0.0159071548511112	0.0188302753055831	0.0131077240998687	0.0160513986837402	0.0190158532337799	0.00842906427483363	39.1701155181879	-0.0129921035748357	1.70622257605953	0.486642171942269	0.550246615314709	0.445372816618029	0.4487453620958	0.510728229548894	0.408528255272409	0.446846033620545	0.508755068173315	0.409230652078931	0.00502874931303206	0.00490903979149879	0.00491209049636957
191	0.352632526101092	0.32	0.00851829248080875	0.00659234668934202	0.0104442382722755	0.50996406211332	0.499358794656765	0.422932580976247	0.575785008337282	33	21.43	49.18	0.0126242515934992	0.0149055223993905	0.0171867932052818	0.0122957862821017	0.0145177016228323	0.0167396169635628	0.0123254091713183	0.014564251501959	0.0167724687810693	0.00851829248080875	40.5645651728908	0.0167704012781568	1.75325888559683	0.486642171942269	0.550246615314709	0.445372816618029	0.4487453620958	0.510728229548894	0.408528255272409	0.446846033620545	0.508755068173315	0.409230652078931	0.00502874931303206	0.00490903979149879	0.00491209049636957
191	0.352632526101092	0.32	0.00857533450491859	0.00663969889939197	0.0105109701104452	0.424205910521049	0.4173548587177	0.341438358461809	0.493271358973591	34.46	20.42	53.42	0.00976733034145788	0.0119390299117907	0.0141107294821236	0.00950725918993083	0.0116211337058954	0.0137350082218601	0.00941855781643033	0.0115045536819467	0.0135933111530848	0.00857533450491859	40.9179890327128	0.0228309957877342	1.77176124125113	0.486642171942269	0.550246615314709	0.445372816618029	0.4487453620958	0.510728229548894	0.408528255272409	0.446846033620545	0.508755068173315	0.409230652078931	0.00502874931303206	0.00490903979149879	0.00491209049636957
191	0.352632526101092	0.32	0.00862240356649303	0.00666317170153905	0.010581635431447	0.443895946147263	0.497557368205144	0.410608073293784	0.584506663116504	32.15	22.05	47.82	0.0125767761343289	0.0152400014537091	0.0179032267730892	0.0122543503354122	0.0148492996083617	0.0174442488813111	0.0123401498065708	0.0149837353676247	0.017573333212476	0.00862240356649303	40.5937895647908	0.0265911976318251	1.77893113258347	0.486642171942269	0.550246615314709	0.445372816618029	0.4487453620958	0.510728229548894	0.408528255272409	0.446846033620545	0.508755068173315	0.409230652078931	0.00502874931303206	0.00490903979149879	0.00491209049636957
191	0.352632526101092	0.32	0.00868279222398156	0.00668467774856691	0.0106809066993962	0.445259849722321	0.453010669697797	0.374064343492952	0.531956995902642	31.12	19.69	49.14	0.0118324711847397	0.0143297156995126	0.0168269602142855	0.0115349375164691	0.0139693875135586	0.016403837510648	0.0114552177264714	0.0138995040028457	0.0163255522799658	0.00868279222398156	39.3323346007554	0.00745156218486097	1.73762886539044	0.486642171942269	0.550246615314709	0.445372816618029	0.4487453620958	0.510728229548894	0.408528255272409	0.446846033620545	0.508755068173315	0.409230652078931	0.00502874931303206	0.00490903979149879	0.00491209049636957
191	0.352632526101092	0.32	0.00872709234637294	0.00676204550539308	0.0106921391873528	0.415649271123496	0.480125633103383	0.391243670071881	0.569007596134885	32.54	19.25	52.92	0.0118431176290831	0.014533613664693	0.017224109700303	0.0115374175296447	0.0141584652213823	0.01677951291312	0.0113650695554629	0.0139394608162307	0.0165267200698924	0.00872709234637294	41.1159463241883	0.0203104025193804	1.76017790644972	0.486642171942269	0.550246615314709	0.445372816618029	0.4487453620958	0.510728229548894	0.408528255272409	0.446846033620545	0.508755068173315	0.409230652078931	0.00502874931303206	0.00490903979149879	0.00491209049636957
191	0.352632526101092	0.32	0.00879409093877578	0.00679534879070703	0.0107928330868445	0.448164167777593	0.466930104859141	0.386034724669205	0.547825485049076	30.89	19.63	48.85	0.01229996215374	0.0148774766910688	0.0174549912283977	0.0119920603231968	0.0145050525933531	0.0170180448635094	0.0119324257488999	0.0144251927717108	0.0169150436038229	0.00879409093877578	38.609250773759	0.0161878120607986	1.74147525663172	0.486642171942269	0.550246615314709	0.445372816618029	0.4487453620958	0.510728229548894	0.408528255272409	0.446846033620545	0.508755068173315	0.409230652078931	0.00502874931303206	0.00490903979149879	0.00491209049636957
191	0.352632526101092	0.32	0.0088500047177637	0.00683437157162245	0.010865637863905	0.386902547542594	0.411627067015151	0.330726168100296	0.492527965930006	33.41	18.23	48.78	0.00975424351937305	0.012140287156272	0.0145263307931709	0.00949875292570243	0.0118222994859081	0.0141458460461137	0.00938408663111076	0.0116798661764015	0.0139590506604089	0.0088500047177637	39.3193975394023	-0.00449705871984423	1.71678979614885	0.486642171942269	0.550246615314709	0.445372816618029	0.4487453620958	0.510728229548894	0.408528255272409	0.446846033620545	0.508755068173315	0.409230652078931	0.00502874931303206	0.00490903979149879	0.00491209049636957
191	0.352632526101092	0.32	0.00889503098021864	0.00686713411237552	0.0109229278480618	0.429600836710145	0.47086546853329	0.386154590299897	0.555576346766683	35.32	23.31	53.98	0.010780401800493	0.0131453026126765	0.01551020342486	0.0104897240647338	0.0127908587923035	0.0150919935198733	0.0105087578442141	0.0127955294199026	0.0151131654823017	0.00889503098021864	43.4414163069515	-0.00510554309183933	1.77370677011772	0.486642171942269	0.550246615314709	0.445372816618029	0.4487453620958	0.510728229548894	0.408528255272409	0.446846033620545	0.508755068173315	0.409230652078931	0.00502874931303206	0.00490903979149879	0.00491209049636957
191	0.352632526101092	0.32	0.00890754742733478	0.00687443116749293	0.0109406636871766	0.42351097695402	0.455942194351329	0.37288860004873	0.538995788653927	32.57	23.55	50.3	0.0112782276428923	0.0137902308067936	0.0163022339706949	0.0109869714322792	0.013434103009462	0.0158812345866449	0.0110888726130223	0.0135655099866557	0.016008647426653	0.00890754742733478	41.0704352563971	0.0596903835717475	1.81457959696808	0.486642171942269	0.550246615314709	0.445372816618029	0.4487453620958	0.510728229548894	0.408528255272409	0.446846033620545	0.508755068173315	0.409230652078931	0.00502874931303206	0.00490903979149879	0.00491209049636957
191	0.352632526101092	0.32	0.00891736524522846	0.0068818966848126	0.0109528338056443	0.417453276544193	0.440082491449046	0.358915210607275	0.521249772290818	31.49	19.34	47.4	0.0112214365897021	0.0137591208900789	0.0162968051904556	0.0109372482902193	0.0134106645104636	0.0158840807307079	0.0109190490278837	0.0133576694675815	0.0158325656676146	0.00891736524522846	39.2566520664582	-0.00997003787445047	1.71207835333858	0.486642171942269	0.550246615314709	0.445372816618029	0.4487453620958	0.510728229548894	0.408528255272409	0.446846033620545	0.508755068173315	0.409230652078931	0.00502874931303206	0.00490903979149879	0.00491209049636957
191	0.352632526101092	0.32	0.00894951991639968	0.00691758997438446	0.0109814498584149	0.442001713034292	0.502987730543235	0.414751426300306	0.591224034786165	30.72	20.93	46.89	0.0132853193440774	0.0161117049940684	0.0189380906440594	0.0129538561489312	0.0157097246518369	0.0184655931547426	0.0130081227900884	0.0157922903217059	0.0185639027600698	0.00894951991639968	38.7705727536525	-0.00886357403476674	1.72245783705272	0.486642171942269	0.550246615314709	0.445372816618029	0.4487453620958	0.510728229548894	0.408528255272409	0.446846033620545	0.508755068173315	0.409230652078931	0.00502874931303206	0.00490903979149879	0.00491209049636957
191	0.352632526101092	0.32	0.00899853822841771	0.0069676093450557	0.0110294671117797	0.42965385708188	0.432041090267103	0.354323305727154	0.509758874807053	34.2	21.71	45.26	0.0102128566295114	0.0124529593217147	0.014693062013918	0.00994200706927905	0.0121227012285842	0.0143033953878893	0.0100553870904247	0.0122463229002624	0.0144565770171846	0.00899853822841771	38.4213821878997	0.00341644095280875	1.73144431565353	0.486642171942269	0.550246615314709	0.445372816618029	0.4487453620958	0.510728229548894	0.408528255272409	0.446846033620545	0.508755068173315	0.409230652078931	0.00502874931303206	0.00490903979149879	0.00491209049636957
191	0.352632526101092	0.32	0.00900928527953307	0.00696381514829289	0.0110547554107733	0.38762445631062	0.447194848944447	0.359437077116241	0.534952620772653	32.15	21.84	47.21	0.0110095296261777	0.0136975433297765	0.0163855570333754	0.0107272842391745	0.0133463867818244	0.0159654893244743	0.0108248474838512	0.0134693127621464	0.0161087473024161	0.00900928527953307	38.9584131196765	0.00467614098661856	1.74417191052649	0.486642171942269	0.550246615314709	0.445372816618029	0.4487453620958	0.510728229548894	0.408528255272409	0.446846033620545	0.508755068173315	0.409230652078931	0.00502874931303206	0.00490903979149879	0.00491209049636957
191	0.352632526101092	0.32	0.0091192477183022	0.0070547097203411	0.0111837857162633	0.40469644354406	0.436849358042603	0.354127228130083	0.519571487955124	32.36	19.47	49.59	0.0107779155151036	0.0132955759958703	0.015813236476637	0.0105005800341606	0.0129534565055048	0.0154063329768491	0.0104148000092623	0.0128684186689501	0.0152975684349467	0.0091192477183022	40.2052509987833	-0.0262644870496288	1.71144573800654	0.486642171942269	0.550246615314709	0.445372816618029	0.4487453620958	0.510728229548894	0.408528255272409	0.446846033620545	0.508755068173315	0.409230652078931	0.00502874931303206	0.00490903979149879	0.00491209049636957
191	0.352632526101092	0.32	0.00921015463044915	0.00709979797210041	0.0113205112887979	0.449624351124474	0.492848792962753	0.407714633608416	0.577982952317091	31.66	20.67	50.35	0.0126792932862119	0.0153268337131407	0.0179743741400696	0.0123571504528388	0.0149374248141165	0.0175176991753942	0.012309710626601	0.0148902774064507	0.017479235814898	0.00921015463044915	39.7773247438082	-0.0281491691731434	1.70679437110504	0.486642171942269	0.550246615314709	0.445372816618029	0.4487453620958	0.510728229548894	0.408528255272409	0.446846033620545	0.508755068173315	0.409230652078931	0.00502874931303206	0.00490903979149879	0.00491209049636957
191	0.352632526101092	0.32	0.00921956310258161	0.00709800045600421	0.011341125749159	0.418761776777943	0.479054417706388	0.390936570718404	0.567172264694373	36.63	22.81	57.1	0.0105301969515895	0.0129037233833284	0.0152772498150673	0.0102412155191173	0.0125496049860485	0.0148579944529797	0.0101783909687011	0.0124720540180135	0.0147722196600298	0.00921956310258161	42.5981013805821	0.0027614289097601	1.77457121073414	0.486642171942269	0.550246615314709	0.445372816618029	0.4487453620958	0.510728229548894	0.408528255272409	0.446846033620545	0.508755068173315	0.409230652078931	0.00502874931303206	0.00490903979149879	0.00491209049636957
191	0.352632526101092	0.32	0.00927904851819575	0.00718538888346846	0.011372708152923	0.403720681573238	0.480106371548595	0.389008693948345	0.571204049148844	32.42	22.5	46.72	0.0118174298252554	0.0145848240481404	0.0173522182710254	0.011513016919986	0.014209124024786	0.016905231129586	0.0116408458317254	0.0143812338592163	0.0170745313762368	0.00927904851819575	40.0553866147077	-0.00369842766733428	1.74768557608728	0.486642171942269	0.550246615314709	0.445372816618029	0.4487453620958	0.510728229548894	0.408528255272409	0.446846033620545	0.508755068173315	0.409230652078931	0.00502874931303206	0.00490903979149879	0.00491209049636957
191	0.352632526101092	0.32	0.00931421146847469	0.00720658241876308	0.0114218405181863	0.417020494857	0.463348392337099	0.377813942559322	0.548882842114876	32.25	20.44	53.04	0.0115369889491403	0.014148883034288	0.0167607771194357	0.0112406917271971	0.0137855061813552	0.0163303206355133	0.0111424905805985	0.0136533439531067	0.0161769235903981	0.00931421146847469	40.6502254475242	0.0115893587180666	1.75442768604101	0.486642171942269	0.550246615314709	0.445372816618029	0.4487453620958	0.510728229548894	0.408528255272409	0.446846033620545	0.508755068173315	0.409230652078931	0.00502874931303206	0.00490903979149879	0.00491209049636957
191	0.352632526101092	0.32	0.00931531903694458	0.00717230705493706	0.0114583310189521	0.428585442404458	0.477434760281122	0.391363841438951	0.563505679123293	33.17	21.15	47.67	0.0116228883196916	0.0141790587456502	0.0167352291716088	0.0113196187260135	0.0138090924114434	0.0162985660968733	0.0113575035834916	0.0138615206016345	0.0163641728614032	0.00931531903694458	38.9808802803846	-0.0294750547588922	1.70302910732758	0.486642171942269	0.550246615314709	0.445372816618029	0.4487453620958	0.510728229548894	0.408528255272409	0.446846033620545	0.508755068173315	0.409230652078931	0.00502874931303206	0.00490903979149879	0.00491209049636957
191	0.352632526101092	0.32	0.00932419090627857	0.00720482756602267	0.0114435542465345	0.46210753065131	0.515241999032134	0.428451351792629	0.60203264627164	33.97	21.85	53.67	0.0124320970038236	0.0149504453320333	0.0174687936602431	0.0121035645575707	0.0145553626379398	0.0170071607183089	0.0120495817826505	0.0144924963782273	0.0169367671432756	0.00932419090627857	42.0506557969082	-0.00392295232454084	1.75611057311605	0.486642171942269	0.550246615314709	0.445372816618029	0.4487453620958	0.510728229548894	0.408528255272409	0.446846033620545	0.508755068173315	0.409230652078931	0.00502874931303206	0.00490903979149879	0.00491209049636957
191	0.352632526101092	0.32	0.00946375388413841	0.00731658448065586	0.011610923287621	0.394400996099736	0.466163291115505	0.375975633533018	0.556350948697991	33.2	21.43	50.98	0.0111558799585052	0.0138319115733057	0.0165079431881061	0.0108646505119093	0.0134708230739814	0.0160769956360536	0.0108388113949634	0.0134710624807172	0.0160711252947635	0.00946375388413841	40.051522629301	-0.00954178949483837	1.74529227147695	0.486642171942269	0.550246615314709	0.445372816618029	0.4487453620958	0.510728229548894	0.408528255272409	0.446846033620545	0.508755068173315	0.409230652078931	0.00502874931303206	0.00490903979149879	0.00491209049636957
191	0.352632526101092	0.32	0.00947173455055829	0.0073162071688453	0.0116272619322713	0.450119187967709	0.501162272949442	0.41467855512718	0.587645990771705	32.45	21.63	49.3	0.012585382778542	0.0152101403876514	0.0178348979967609	0.0122610115322842	0.0148181195583994	0.0173752275845146	0.0123054089101448	0.0148719470638015	0.017422575673456	0.00947173455055829	40.4570644636601	-0.009208029167074	1.73277128244869	0.486642171942269	0.550246615314709	0.445372816618029	0.4487453620958	0.510728229548894	0.408528255272409	0.446846033620545	0.508755068173315	0.409230652078931	0.00502874931303206	0.00490903979149879	0.00491209049636957
191	0.352632526101092	0.32	0.00949148251446287	0.0073259937613603	0.0116569712675654	0.436843513885021	0.467594267029039	0.384703484678953	0.550485049379125	29.81	21.14	47.36	0.012693934441918	0.0154290543430788	0.0181641742442395	0.0123832298136409	0.0150514032203108	0.0177195766269807	0.0124384956470001	0.0151206822913503	0.0177944113556495	0.00949148251446287	37.6568095213207	-0.00910482696024805	1.69333679900649	0.486642171942269	0.550246615314709	0.445372816618029	0.4487453620958	0.510728229548894	0.408528255272409	0.446846033620545	0.508755068173315	0.409230652078931	0.00502874931303206	0.00490903979149879	0.00491209049636957
191	0.352632526101092	0.32	0.0095016689562088	0.00731868773177553	0.0116846501806421	0.334789322233473	0.434974285736598	0.339245433475049	0.530703137998147	32.21	20.72	49.1	0.0103714259581893	0.0132980525397851	0.016224679121381	0.0101052453548911	0.0129567606420267	0.0158082759291624	0.0100982662483568	0.0129462053865272	0.0158066008377378	0.0095016689562088	40.2773388871892	0.0168916362239982	1.7619456950338	0.486642171942269	0.550246615314709	0.445372816618029	0.4487453620958	0.510728229548894	0.408528255272409	0.446846033620545	0.508755068173315	0.409230652078931	0.00502874931303206	0.00490903979149879	0.00491209049636957
191	0.352632526101092	0.32	0.00955388054731906	0.00736068065030849	0.0117470804443296	0.427851338198451	0.486929497903737	0.399015193929539	0.574843801877934	30.98	19.67	45.51	0.0126752578836813	0.0154679747814095	0.0182606916791376	0.0123573652646864	0.0150800414502746	0.0178027176358629	0.0123956295499477	0.0151160771173902	0.0178369261628906	0.00955388054731906	37.9100057883735	0.019147416014177	1.72611393713876	0.486642171942269	0.550246615314709	0.445372816618029	0.4487453620958	0.510728229548894	0.408528255272409	0.446846033620545	0.508755068173315	0.409230652078931	0.00502874931303206	0.00490903979149879	0.00491209049636957
191	0.352632526101092	0.32	0.00962279249196988	0.00743964088173488	0.0118059441022049	0.369917862132618	0.43630568423086	0.347401486887904	0.525209881573816	31.45	20.88	52.53	0.0108751568631007	0.0136582396315538	0.0164413224000069	0.0105999482887144	0.0133126018899613	0.0160252554912081	0.0105376268290844	0.0132339047572609	0.0159408020546252	0.00962279249196988	40.3577607132662	-0.0192935645979451	1.72517695386879	0.486642171942269	0.550246615314709	0.445372816618029	0.4487453620958	0.510728229548894	0.408528255272409	0.446846033620545	0.508755068173315	0.409230652078931	0.00502874931303206	0.00490903979149879	0.00491209049636957
191	0.352632526101092	0.32	0.00963349191008046	0.00742591358902563	0.0118410702311353	0.408493076571071	0.442394833389811	0.359279132041371	0.52551053473825	30.49	20.95	44.98	0.0115928346391667	0.014274723164604	0.0169566116900413	0.0113049331821478	0.0139202185308756	0.0165355038796035	0.0114102735352793	0.0140404158305193	0.0166943827280629	0.00963349191008046	36.7818927248146	-0.0118521775030653	1.69164051283817	0.486642171942269	0.550246615314709	0.445372816618029	0.4487453620958	0.510728229548894	0.408528255272409	0.446846033620545	0.508755068173315	0.409230652078931	0.00502874931303206	0.00490903979149879	0.00491209049636957
191	0.352632526101092	0.32	0.00963762592742545	0.00742935823601251	0.0118458936188384	0.322396711652216	0.405752456055444	0.313910934619474	0.497593977491415	29.94	20.56	46.21	0.0103142777540311	0.0133319456877451	0.0163496136214592	0.0100611142874797	0.0130047137024649	0.01594831311745	0.0101184389459355	0.0130672323730516	0.0160212967866441	0.00963762592742545	37.7233446457408	0.00903885070210532	1.72467928686603	0.486642171942269	0.550246615314709	0.445372816618029	0.4487453620958	0.510728229548894	0.408528255272409	0.446846033620545	0.508755068173315	0.409230652078931	0.00502874931303206	0.00490903979149879	0.00491209049636957
191	0.352632526101092	0.32	0.00963807988425107	0.00742682515282302	0.0118493346156791	0.384594344488562	0.425428155631573	0.341406548322864	0.509449762940282	32.73	20.94	49.88	0.0102753516330726	0.0128041594843399	0.0153329673356072	0.0100092476135464	0.0124725661309338	0.0149358846483212	0.00999845605181968	0.0124442576145812	0.014927226573158	0.00963807988425107	39.4425534605575	0.0169545587365298	1.75730200457774	0.486642171942269	0.550246615314709	0.445372816618029	0.4487453620958	0.510728229548894	0.408528255272409	0.446846033620545	0.508755068173315	0.409230652078931	0.00502874931303206	0.00490903979149879	0.00491209049636957
191	0.352632526101092	0.32	0.009710381419461	0.00751359394681882	0.0119071688921032	0.436330139114136	0.501292211649547	0.412334988134793	0.590249435164301	29.69	18.42	47.58	0.0136607548069661	0.0166079284733111	0.0195551021396561	0.0133272805732126	0.016202510449188	0.0190777403251634	0.013197436421021	0.016057322914473	0.0189246102142344	0.009710381419461	37.1825928840403	-0.015072702145463	1.67596064465323	0.486642171942269	0.550246615314709	0.445372816618029	0.4487453620958	0.510728229548894	0.408528255272409	0.446846033620545	0.508755068173315	0.409230652078931	0.00502874931303206	0.00490903979149879	0.00491209049636957
191	0.352632526101092	0.32	0.00976048290527175	0.00755845369586694	0.0119625121146766	0.414933417273271	0.477181821999367	0.388714517941794	0.565649126056941	31.66	22.83	48.1	0.0120869892578853	0.0148378598954931	0.0175887305331009	0.0117798733160425	0.0144608476205991	0.0171418219251556	0.0118983386571765	0.014605647123231	0.0173359437247415	0.00976048290527175	39.4611305162959	0.0170812789285378	1.75271322705421	0.486642171942269	0.550246615314709	0.445372816618029	0.4487453620958	0.510728229548894	0.408528255272409	0.446846033620545	0.508755068173315	0.409230652078931	0.00502874931303206	0.00490903979149879	0.00491209049636957
191	0.352632526101092	0.32	0.00977770447099265	0.00753058773957781	0.0120248212024075	0.368146376169752	0.484864081220368	0.385688797943111	0.584039364497624	32.99	22.88	46.79	0.0115182100649653	0.0144799806741506	0.0174417512833358	0.011218605131277	0.0141033358981638	0.0169880666650506	0.0113529757449865	0.0142886266340897	0.0172136377929233	0.00977770447099265	39.7747599069708	0.00333361376286606	1.75862977848043	0.486642171942269	0.550246615314709	0.445372816618029	0.4487453620958	0.510728229548894	0.408528255272409	0.446846033620545	0.508755068173315	0.409230652078931	0.00502874931303206	0.00490903979149879	0.00491209049636957
191	0.352632526101092	0.32	0.00978506693334198	0.00757598139899251	0.0119941524676915	0.452938557290576	0.503817895506383	0.417369396308862	0.590266394703903	31.72	19.4	51.69	0.0129549160267033	0.0156382297953766	0.0183215435640498	0.0126253960529516	0.0152404573157192	0.0178555185784867	0.0124771277171857	0.0150565688499477	0.0176273363363016	0.00978506693334198	39.7852492554522	-0.0257944060653795	1.70678745456658	0.486642171942269	0.550246615314709	0.445372816618029	0.4487453620958	0.510728229548894	0.408528255272409	0.446846033620545	0.508755068173315	0.409230652078931	0.00502874931303206	0.00490903979149879	0.00491209049636957
191	0.352632526101092	0.32	0.00982217257393983	0.00760895637047199	0.0120353887774077	0.392081912789885	0.50549603545124	0.40722232725532	0.603769743647159	31.7	20.39	45.37	0.0126492459688045	0.0157018494829956	0.0187544529971868	0.0123276423218301	0.0153026342198544	0.0182776261178788	0.0124119844350442	0.0153852800870186	0.0183688128069077	0.00982217257393983	38.8379609534308	0.0300462653950934	1.75930150264524	0.486642171942269	0.550246615314709	0.445372816618029	0.4487453620958	0.510728229548894	0.408528255272409	0.446846033620545	0.508755068173315	0.409230652078931	0.00502874931303206	0.00490903979149879	0.00491209049636957
191	0.352632526101092	0.32	0.00983560499833421	0.0076178593460591	0.0120533506506093	0.431230730559776	0.455674671118198	0.373968744248468	0.537380597987929	29.5	17.74	50.82	0.0124670193994199	0.0151908549899572	0.0179146905804944	0.0121639504010401	0.0148215704754442	0.0174791905498482	0.0119230197232127	0.0145200311949621	0.0171225292181557	0.00983560499833421	38.0642342342542	-0.00448991991341407	1.70169510732489	0.486642171942269	0.550246615314709	0.445372816618029	0.4487453620958	0.510728229548894	0.408528255272409	0.446846033620545	0.508755068173315	0.409230652078931	0.00502874931303206	0.00490903979149879	0.00491209049636957
191	0.352632526101092	0.32	0.00987127944251959	0.00762010459127605	0.0121224542937631	0.415868377116968	0.459627989257813	0.374578964271613	0.544677014244013	32.61	21.16	49.12	0.0113127496099357	0.0138813357186323	0.016449921827329	0.0110203563976493	0.0135225539474852	0.0160247514973211	0.0110402714902956	0.013533973660125	0.0160911068169274	0.00987127944251959	38.696674755229	-0.0012008711627407	1.72565282317704	0.486642171942269	0.550246615314709	0.445372816618029	0.4487453620958	0.510728229548894	0.408528255272409	0.446846033620545	0.508755068173315	0.409230652078931	0.00502874931303206	0.00490903979149879	0.00491209049636957
191	0.352632526101092	0.32	0.00988465843878653	0.00763899899915294	0.0121303178784201	0.513843029921476	0.531901222299184	0.451123896153559	0.612678548444809	32.54	20.08	48.31	0.0136546873811064	0.0160996678962258	0.0185446484113452	0.013302210917916	0.0156840777153438	0.0180659445127715	0.0132785566534638	0.0156677535082879	0.0180409982894099	0.00988465843878653	38.9729527203798	-0.0206778840037357	1.7022051755568	0.486642171942269	0.550246615314709	0.445372816618029	0.4487453620958	0.510728229548894	0.408528255272409	0.446846033620545	0.508755068173315	0.409230652078931	0.00502874931303206	0.00490903979149879	0.00491209049636957
191	0.352632526101092	0.32	0.00991594732507964	0.00767121972214713	0.0121606749280122	0.38736715729796	0.420487378423904	0.337925956278525	0.503048800569283	29.54	17.51	43.41	0.0112508523758926	0.0139996390708566	0.0167484257658206	0.0109771094294558	0.0136590157722594	0.0163409221150629	0.0109312852798561	0.0135896541467768	0.0162890173747566	0.00991594732507964	35.0814856263287	-0.0178664152409929	1.65415994063625	0.486642171942269	0.550246615314709	0.445372816618029	0.4487453620958	0.510728229548894	0.408528255272409	0.446846033620545	0.508755068173315	0.409230652078931	0.00502874931303206	0.00490903979149879	0.00491209049636957
191	0.352632526101092	0.32	0.00992045943731895	0.00768671262434533	0.0121542062502926	0.403351778874384	0.473208924952636	0.383351167608941	0.563066682296331	33.45	21.26	53.17	0.0112912503566191	0.013937926616875	0.016584602877131	0.0109952839216101	0.0135725854613851	0.0161498870011601	0.0109395960166255	0.0134921301749867	0.0160555409538936	0.00992045943731895	41.8811356107523	-0.0181466737182404	1.74799040893628	0.486642171942269	0.550246615314709	0.445372816618029	0.4487453620958	0.510728229548894	0.408528255272409	0.446846033620545	0.508755068173315	0.409230652078931	0.00502874931303206	0.00490903979149879	0.00491209049636957
191	0.352632526101092	0.32	0.00992454556366234	0.00768669585767694	0.0121623952696477	0.385037718406942	0.447238931760274	0.358992396095481	0.535485467425066	30.95	19.62	55.67	0.01141424449437	0.0142200630710709	0.0170258816477719	0.0111281393055624	0.0138636282819081	0.0165991172582537	0.0109203307971478	0.013611045861482	0.0162784567686788	0.00992454556366234	39.8030814296072	0.012919408997933	1.75669391124693	0.486642171942269	0.550246615314709	0.445372816618029	0.4487453620958	0.510728229548894	0.408528255272409	0.446846033620545	0.508755068173315	0.409230652078931	0.00502874931303206	0.00490903979149879	0.00491209049636957
191	0.352632526101092	0.32	0.0099549104672211	0.00769954543401185	0.0122102755004304	0.344059411751714	0.397496718825129	0.311805851050022	0.483187586600236	31.04	20.25	52.67	0.00988607370897387	0.0126029766540528	0.0153198795991317	0.00963784015661772	0.0122865232512972	0.0149352063459767	0.00954132682045368	0.0121780868318976	0.014801498204902	0.0099549104672211	38.9102692638546	-0.00295264333895331	1.72425371660787	0.486642171942269	0.550246615314709	0.445372816618029	0.4487453620958	0.510728229548894	0.408528255272409	0.446846033620545	0.508755068173315	0.409230652078931	0.00502874931303206	0.00490903979149879	0.00491209049636957
191	0.352632526101092	0.32	0.00997831969529607	0.00773046296921288	0.0122261764213793	0.434238892414307	0.504830856501645	0.414863794296011	0.594797918707279	33.7	21.49	47.65	0.012132342398908	0.0147633533916962	0.0173943643844844	0.011813083289576	0.0143748599829533	0.0169366366763307	0.0118843392433284	0.0144501709966804	0.017058936694322	0.00997831969529607	39.5187320848424	0.0321097014337876	1.7736443296203	0.486642171942269	0.550246615314709	0.445372816618029	0.4487453620958	0.510728229548894	0.408528255272409	0.446846033620545	0.508755068173315	0.409230652078931	0.00502874931303206	0.00490903979149879	0.00491209049636957
191	0.352632526101092	0.32	0.0100011330877474	0.00774624998907206	0.0122560161864227	0.422325999715479	0.493151268966006	0.403101393232083	0.583201144699928	32.49	18.99	46.99	0.0122212005428075	0.0149513265326364	0.0176814525224653	0.0119060253396466	0.0145657435155717	0.0172254616914968	0.0118502540970966	0.0145131541772343	0.0171585481800968	0.0100011330877474	38.1526480518187	-0.0652274043408706	1.65582784609118	0.486642171942269	0.550246615314709	0.445372816618029	0.4487453620958	0.510728229548894	0.408528255272409	0.446846033620545	0.508755068173315	0.409230652078931	0.00502874931303206	0.00490903979149879	0.00491209049636957
191	0.352632526101092	0.32	0.010001324233123	0.00773753926261701	0.012265109203629	0.377874672649658	0.496634961711454	0.397143044432617	0.596126878990291	32.01	21.99	48.26	0.0122171106973784	0.015277730249778	0.0183383498021776	0.0119047003326634	0.0148870551222803	0.0178694099118973	0.0119829793840046	0.0149970511869242	0.0179789205592631	0.010001324233123	38.8012151908999	-0.0463800306032856	1.69051763409129	0.486642171942269	0.550246615314709	0.445372816618029	0.4487453620958	0.510728229548894	0.408528255272409	0.446846033620545	0.508755068173315	0.409230652078931	0.00502874931303206	0.00490903979149879	0.00491209049636957
191	0.352632526101092	0.32	0.0100030585257886	0.00771672780483133	0.0122893892467458	0.397419984350369	0.463929453524314	0.374738682506487	0.553120224542142	32.56	20.49	48.3	0.0113363913421595	0.0140345421644983	0.0167326929868371	0.0110436657576987	0.0136721455751653	0.016300625392632	0.011041470982666	0.0136661638884895	0.0163267484461879	0.0100030585257886	38.7618786721593	0.00187113524009626	1.73312740642645	0.486642171942269	0.550246615314709	0.445372816618029	0.4487453620958	0.510728229548894	0.408528255272409	0.446846033620545	0.508755068173315	0.409230652078931	0.00502874931303206	0.00490903979149879	0.00491209049636957
191	0.352632526101092	0.32	0.010003934404165	0.00772158432773358	0.0122862844805964	0.406515785550757	0.497000519654473	0.403242552356659	0.590758486952286	32.22	22.28	49.51	0.0123267175098539	0.0151928038651354	0.0180588902204168	0.0120103363067868	0.0148028608360222	0.0175953853652576	0.0120787543670666	0.0148687007319326	0.0176953796607798	0.010003934404165	38.40091217591	-0.0249568935459534	1.70622940672769	0.486642171942269	0.550246615314709	0.445372816618029	0.4487453620958	0.510728229548894	0.408528255272409	0.446846033620545	0.508755068173315	0.409230652078931	0.00502874931303206	0.00490903979149879	0.00491209049636957
191	0.352632526101092	0.32	0.0100340917354541	0.00776534093717089	0.0123028425337373	0.414816317715686	0.467154856638886	0.380525614018614	0.553784099259158	31.62	17.75	49.51	0.0118464586220083	0.0145433854525548	0.0172403122831013	0.0115456693121602	0.0141741194117312	0.0168025695113022	0.011336441290204	0.0139330821605111	0.0165110089173678	0.0100340917354541	37.7411852367479	-0.0178749991041938	1.68912633892826	0.486642171942269	0.550246615314709	0.445372816618029	0.4487453620958	0.510728229548894	0.408528255272409	0.446846033620545	0.508755068173315	0.409230652078931	0.00502874931303206	0.00490903979149879	0.00491209049636957
191	0.352632526101092	0.32	0.0100546552940866	0.00778454459440001	0.0123247659937733	0.452821277990252	0.508829198481746	0.42150016097313	0.596158235990362	28.82	19.62	47.34	0.0143785767064845	0.0173576200872085	0.0203366634679325	0.0140345119137696	0.0169422698005118	0.0198500276872539	0.0140189696218707	0.0169144154973526	0.019791392625244	0.0100546552940866	37.2268524162501	0.0262784582254782	1.72803469506077	0.486642171942269	0.550246615314709	0.445372816618029	0.4487453620958	0.510728229548894	0.408528255272409	0.446846033620545	0.508755068173315	0.409230652078931	0.00502874931303206	0.00490903979149879	0.00491209049636957
191	0.352632526101092	0.32	0.0100963300072541	0.00777385076277395	0.0124188092517342	0.359068492533114	0.436852299817776	0.345727361048915	0.527977238586638	31.25	21.34	48.16	0.0108905858606962	0.0137610672906359	0.0166315487205757	0.0106160337403918	0.0134141502146748	0.0162122666889578	0.010660355097693	0.0134651769248068	0.0162499606186751	0.0100963300072541	38.3133932574384	-0.00599842474719269	1.72104703977305	0.486642171942269	0.550246615314709	0.445372816618029	0.4487453620958	0.510728229548894	0.408528255272409	0.446846033620545	0.508755068173315	0.409230652078931	0.00502874931303206	0.00490903979149879	0.00491209049636957
191	0.352632526101092	0.32	0.0101266872676221	0.0078248180004998	0.0124285565347445	0.385224189193353	0.417645730443145	0.335270789109993	0.500020671776296	30.55	19.72	52.43	0.0107979511968769	0.0134509726507357	0.0161039941045945	0.0105294711848349	0.0131165279738334	0.0157035847628319	0.0104026554813369	0.0129666128012583	0.0155435487729676	0.0101266872676221	38.7296637106586	0.0286157105370499	1.74898626434417	0.486642171942269	0.550246615314709	0.445372816618029	0.4487453620958	0.510728229548894	0.408528255272409	0.446846033620545	0.508755068173315	0.409230652078931	0.00502874931303206	0.00490903979149879	0.00491209049636957
191	0.352632526101092	0.32	0.0101638308932719	0.0078687309316771	0.0124589308548668	0.405208035851072	0.488027557207479	0.39571233299995	0.580342781415008	32.54	19.43	47.8	0.0119782399584771	0.0147726282430053	0.0175670165275336	0.0116690498537719	0.0143913075741041	0.0171135652944363	0.0116330392433612	0.0143389100474127	0.0170217992502101	0.0101638308932719	38.1479029803221	0.0390807752557653	1.75938889507413	0.486642171942269	0.550246615314709	0.445372816618029	0.4487453620958	0.510728229548894	0.408528255272409	0.446846033620545	0.508755068173315	0.409230652078931	0.00502874931303206	0.00490903979149879	0.00491209049636957
191	0.352632526101092	0.32	0.0102676067169014	0.00794726835124327	0.0125879450825595	0.433633272554399	0.480936599792257	0.395122064110027	0.566751135474486	31.48	19.19	50.48	0.0123577008140406	0.0150416065074506	0.0177255122008606	0.0120448013697054	0.0146607500367434	0.0172766987037815	0.0119075927350362	0.0145151458071866	0.0170895064032962	0.0102676067169014	38.7787848566683	0.055197498159345	1.77876582612989	0.486642171942269	0.550246615314709	0.445372816618029	0.4487453620958	0.510728229548894	0.408528255272409	0.446846033620545	0.508755068173315	0.409230652078931	0.00502874931303206	0.00490903979149879	0.00491209049636957
191	0.352632526101092	0.32	0.0102697913960119	0.00795484422738577	0.0125847385646381	0.383837140750533	0.476657493349712	0.382367382379334	0.57094760432009	31.88	22.49	49.96	0.0118109448015622	0.0147234717254709	0.0176359986493796	0.0115096524404948	0.0143478819962995	0.0171861115521043	0.0115801840956207	0.0144318324537424	0.0172690636604905	0.0102697913960119	40.0580518277873	-0.00345343458033479	1.74600733543334	0.486642171942269	0.550246615314709	0.445372816618029	0.4487453620958	0.510728229548894	0.408528255272409	0.446846033620545	0.508755068173315	0.409230652078931	0.00502874931303206	0.00490903979149879	0.00491209049636957
191	0.352632526101092	0.32	0.0102960159941892	0.00796465765014479	0.0126273743382335	0.443316840688999	0.495791295741	0.409048925259588	0.582533666222412	31.51	22.23	46.97	0.0127780732942851	0.0154877745043007	0.0181974757143164	0.0124542973427089	0.0150953390555097	0.0177363807683106	0.0125860809235377	0.0152479882612914	0.017925573629987	0.0102960159941892	38.8817257133896	0.0111173885084825	1.7456328508515	0.486642171942269	0.550246615314709	0.445372816618029	0.4487453620958	0.510728229548894	0.408528255272409	0.446846033620545	0.508755068173315	0.409230652078931	0.00502874931303206	0.00490903979149879	0.00491209049636957
191	0.352632526101092	0.32	0.0103199059582584	0.00798835235088063	0.0126514595656362	0.386127955277144	0.456237218138679	0.366422093352947	0.546052342924411	33.56	22.62	50.65	0.0107595185446352	0.0133968254053598	0.0160341322660844	0.0104770143070636	0.0130450754705165	0.0156131366339694	0.0105379478981301	0.0131144169094763	0.0156764743266416	0.0103199059582584	39.4989607503892	0.00171512366859445	1.74896011565349	0.486642171942269	0.550246615314709	0.445372816618029	0.4487453620958	0.510728229548894	0.408528255272409	0.446846033620545	0.508755068173315	0.409230652078931	0.00502874931303206	0.00490903979149879	0.00491209049636957
191	0.352632526101092	0.32	0.0103283536081311	0.00800017587264594	0.0126565313436163	0.412737870121272	0.469220995940087	0.381835020757461	0.556606971122712	34	20.39	49.86	0.0110697067965365	0.0136030970588601	0.0161364873211837	0.0107770387583309	0.0132434496171607	0.0157098604759905	0.0107467575750685	0.013212765932871	0.015646144037907	0.0103283536081311	39.8703092905141	-0.0146408637863009	1.7249330870091	0.486642171942269	0.550246615314709	0.445372816618029	0.4487453620958	0.510728229548894	0.408528255272409	0.446846033620545	0.508755068173315	0.409230652078931	0.00502874931303206	0.00490903979149879	0.00491209049636957
191	0.352632526101092	0.32	0.0103393568904551	0.00796677277272218	0.0127119410081881	0.380090471879238	0.440305792079025	0.352512663766651	0.528098920391399	37.72	20.87	51.53	0.00922473515178446	0.0115221515003908	0.0138195678489972	0.008968123156298	0.0112016303970569	0.0134351376378159	0.0089325718165785	0.0111591640185622	0.0133648630685573	0.0103393568904551	40.1752949504053	-0.0318050534417812	1.721613802629	0.486642171942269	0.550246615314709	0.445372816618029	0.4487453620958	0.510728229548894	0.408528255272409	0.446846033620545	0.508755068173315	0.409230652078931	0.00502874931303206	0.00490903979149879	0.00491209049636957
191	0.352632526101092	0.32	0.0103439037984222	0.00799504080348768	0.0126927667933567	0.412176812002283	0.499369871867328	0.40626136174553	0.592478381989127	32.5	22.14	46.18	0.0123134858440417	0.0151355369404556	0.0179575880368695	0.0119958784677059	0.0147451391085194	0.0174943997493329	0.0121132878928756	0.014896488342642	0.0176939584323264	0.0103439037984222	39.7134365145155	-0.00183463908223117	1.74280742277657	0.486642171942269	0.550246615314709	0.445372816618029	0.4487453620958	0.510728229548894	0.408528255272409	0.446846033620545	0.508755068173315	0.409230652078931	0.00502874931303206	0.00490903979149879	0.00491209049636957
191	0.352632526101092	0.32	0.0104272274112722	0.00807693150947447	0.0127775233130699	0.402137417778295	0.503856878788026	0.407937557319069	0.599776200256984	32.3	21.43	48.48	0.0124384263889417	0.0153631029674106	0.0182877795458794	0.0121187030852091	0.0149682023680315	0.0178177016508539	0.0121815374034548	0.0150207707806818	0.0178917605004523	0.0104272274112722	39.1213945150332	-0.00725246588225555	1.72872440196933	0.486642171942269	0.550246615314709	0.445372816618029	0.4487453620958	0.510728229548894	0.408528255272409	0.446846033620545	0.508755068173315	0.409230652078931	0.00502874931303206	0.00490903979149879	0.00491209049636957
191	0.352632526101092	0.32	0.0104407795391333	0.00807778746966816	0.0128037716085985	0.439439055147007	0.520596790326602	0.42879544623701	0.612398134416193	29.57	20.81	43.05	0.0142603222292193	0.0173133321417113	0.0203663420542033	0.0139130965017204	0.0168917684314594	0.0198704403611985	0.0140539677000874	0.0170899657845272	0.0201157777545664	0.0104407795391333	36.0579325183473	-0.0434328873876	1.65512645995787	0.486642171942269	0.550246615314709	0.445372816618029	0.4487453620958	0.510728229548894	0.408528255272409	0.446846033620545	0.508755068173315	0.409230652078931	0.00502874931303206	0.00490903979149879	0.00491209049636957
191	0.352632526101092	0.32	0.0105059230250446	0.00808757867178548	0.0129242673783037	0.370373643052945	0.477781863687105	0.380521355383595	0.575042371990615	31.53	21.87	49.06	0.0118817349966821	0.0149186830390329	0.0179556310813838	0.01158059159279	0.0145405679747586	0.0175005443567272	0.0116341029397395	0.0146417327358407	0.0175945130615999	0.0105059230250446	39.2242072235784	0.0301686648838445	1.77365516287561	0.486642171942269	0.550246615314709	0.445372816618029	0.4487453620958	0.510728229548894	0.408528255272409	0.446846033620545	0.508755068173315	0.409230652078931	0.00502874931303206	0.00490903979149879	0.00491209049636957
191	0.352632526101092	0.32	0.010525827547174	0.00811947054348829	0.0129321845508597	0.36039163297838	0.447392460917632	0.354336576445049	0.540448345390215	33.6	22.57	49.87	0.0103922779518251	0.0131214983619624	0.0158507187720997	0.0101192386391534	0.0127767534551594	0.0154342682711654	0.0101733075571427	0.0128510581449187	0.0155153850898164	0.010525827547174	38.8066331022926	0.0351070027826933	1.78226416924026	0.486642171942269	0.550246615314709	0.445372816618029	0.4487453620958	0.510728229548894	0.408528255272409	0.446846033620545	0.508755068173315	0.409230652078931	0.00502874931303206	0.00490903979149879	0.00491209049636957
191	0.352632526101092	0.32	0.0105491633039866	0.00815107796721105	0.0129472486407621	0.35237494150715	0.413106909012272	0.325667495937965	0.500546322086578	34.65	19.65	49.92	0.00926656890952607	0.0117545769446169	0.0142425849797078	0.00901914105178573	0.0114407164617945	0.0138622918718034	0.00895900899308184	0.0113550044269006	0.0137590982389241	0.0105491633039866	38.5590594598615	-0.0337262757153099	1.69721582176071	0.486642171942269	0.550246615314709	0.445372816618029	0.4487453620958	0.510728229548894	0.408528255272409	0.446846033620545	0.508755068173315	0.409230652078931	0.00502874931303206	0.00490903979149879	0.00491209049636957
191	0.352632526101092	0.32	0.0106756125317123	0.00826263454769341	0.0130885905157312	0.35950898928945	0.439471505374296	0.34788788126506	0.531055129483532	32.14	22.6	49.61	0.0106598227925594	0.0134660866961904	0.0162723505998215	0.0103866033307489	0.013120940530872	0.015855277730995	0.01045333717501	0.0132083284423862	0.0159694577323496	0.0106756125317123	38.423236054911	-0.0261152066045586	1.7204994841976	0.486642171942269	0.550246615314709	0.445372816618029	0.4487453620958	0.510728229548894	0.408528255272409	0.446846033620545	0.508755068173315	0.409230652078931	0.00502874931303206	0.00490903979149879	0.00491209049636957
191	0.352632526101092	0.32	0.0107149428111043	0.00825055181229791	0.0131793338099107	0.384391202557719	0.503955675183493	0.404382239838352	0.603529110528635	31.92	19.72	48	0.0124723078732429	0.0155434381536367	0.0186145684340305	0.0121538626426184	0.0151465802667214	0.0181392978908244	0.0121113122145863	0.0151410464895889	0.0180794381168713	0.0107149428111043	38.6550791660146	-0.0123457806333639	1.71841302507541	0.486642171942269	0.550246615314709	0.445372816618029	0.4487453620958	0.510728229548894	0.408528255272409	0.446846033620545	0.508755068173315	0.409230652078931	0.00502874931303206	0.00490903979149879	0.00491209049636957
191	0.352632526101092	0.32	0.0108253907124954	0.00838062151519434	0.0132701599097965	0.412677899153705	0.480851807287165	0.39128867359873	0.5704149409756	34.77	23.18	52.23	0.0110946090303296	0.0136340844070775	0.0161735597838254	0.0107978276811064	0.0132693719638815	0.0157409162466567	0.0108663884357213	0.0133484482909652	0.0158083181242269	0.0108253907124954	40.3557308760697	0.0142758300461955	1.77831074840269	0.486642171942269	0.550246615314709	0.445372816618029	0.4487453620958	0.510728229548894	0.408528255272409	0.446846033620545	0.508755068173315	0.409230652078931	0.00502874931303206	0.00490903979149879	0.00491209049636957
191	0.352632526101092	0.32	0.011028316227872	0.00851468659539635	0.0135419458603477	0.431324482579639	0.519145079195812	0.426076214949264	0.612213943442359	30.65	21.46	49.03	0.0136784226576547	0.0166662337974616	0.0196540449372685	0.0133376292202467	0.0162510000203927	0.0191643708205387	0.0133881313516695	0.0163105343854385	0.0192046877343516	0.011028316227872	37.8127147699862	-0.0277637664055194	1.7011454063682	0.486642171942269	0.550246615314709	0.445372816618029	0.4487453620958	0.510728229548894	0.408528255272409	0.446846033620545	0.508755068173315	0.409230652078931	0.00502874931303206	0.00490903979149879	0.00491209049636957
191	0.352632526101092	0.32	0.0110513067260903	0.00855314411839088	0.0135494693337897	0.385389943288752	0.452401729678942	0.363202858049655	0.54160060130823	29.47	19.96	48.47	0.0121212971592555	0.015098162581226	0.0180750280031965	0.0118268483424747	0.014731400175421	0.0176359520083673	0.0118013581964749	0.01470499131392	0.0176086263034006	0.0110513067260903	36.4295653382039	-0.0164555475044801	1.69313594952023	0.486642171942269	0.550246615314709	0.445372816618029	0.4487453620958	0.510728229548894	0.408528255272409	0.446846033620545	0.508755068173315	0.409230652078931	0.00502874931303206	0.00490903979149879	0.00491209049636957
191	0.352632526101092	0.32	0.0111832727955851	0.00864400953527959	0.0137225360558905	0.359308507785836	0.450068028011415	0.356235297952685	0.543900758070144	32.83	20.77	48.67	0.0106901731202696	0.0135059753005706	0.0163217774808715	0.0104128639225853	0.0131556225857541	0.0158983812489228	0.0104284098360243	0.013161239651652	0.0159164050154665	0.0111832727955851	37.3959041437601	0.0305130207947344	1.75744960190756	0.486642171942269	0.550246615314709	0.445372816618029	0.4487453620958	0.510728229548894	0.408528255272409	0.446846033620545	0.508755068173315	0.409230652078931	0.00502874931303206	0.00490903979149879	0.00491209049636957
191	0.352632526101092	0.32	0.0112866382118396	0.00869540684042786	0.0138778695832514	0.459073600092368	0.503048509890939	0.417792842588522	0.588304177193356	29.13	21.4	44.28	0.0141016870365253	0.0169793063153526	0.0198569255941799	0.0137617563011127	0.016570008614473	0.0193782609278334	0.0139076281972373	0.0167738127426536	0.0195848526640335	0.0112866382118396	36.278553828009	0.00714366188815517	1.70323211829731	0.486642171942269	0.550246615314709	0.445372816618029	0.4487453620958	0.510728229548894	0.408528255272409	0.446846033620545	0.508755068173315	0.409230652078931	0.00502874931303206	0.00490903979149879	0.00491209049636957
191	0.352632526101092	0.32	0.0114121671543012	0.00880539528291485	0.0140189390256875	0.38571888622925	0.460256145610479	0.369571619637207	0.550940671583751	30.38	21.06	49.85	0.0119685155387663	0.0149053188552715	0.0178421221717767	0.0116719760323351	0.0145360152534819	0.0174000544746287	0.011675317005168	0.0145408026806068	0.0174061684805363	0.0114121671543012	36.7112252572825	-0.013198925172708	1.70170577942602	0.486642171942269	0.550246615314709	0.445372816618029	0.4487453620958	0.510728229548894	0.408528255272409	0.446846033620545	0.508755068173315	0.409230652078931	0.00502874931303206	0.00490903979149879	0.00491209049636957
191	0.352632526101092	0.32	0.0116288755099747	0.00897620497192352	0.014281546048026	0.39859939009366	0.477448575164262	0.385884380427785	0.569012769900739	32.45	21.22	45.51	0.0117122946657827	0.0144914349574935	0.0172705752492044	0.0114104380836076	0.0141179526338408	0.016825467184074	0.0115092595972084	0.0142490360710322	0.0169596097083537	0.0116288755099747	36.629603488891	0.0246634123437052	1.73737769390555	0.486642171942269	0.550246615314709	0.445372816618029	0.4487453620958	0.510728229548894	0.408528255272409	0.446846033620545	0.508755068173315	0.409230652078931	0.00502874931303206	0.00490903979149879	0.00491209049636957
191	0.352632526101092	0.32	0.0116847696092336	0.00903987883065387	0.0143296603878133	0.394906413761978	0.511000221865711	0.412242575429444	0.609757868301977	29.78	20.22	42.44	0.0136147139948803	0.016876281797858	0.0201378496008357	0.0132816674803431	0.0164634500018146	0.0196452325232861	0.0134253695364185	0.016635595629189	0.0198224937122753	0.0116847696092336	35.8619144905895	0.0130290535869255	1.71329589913271	0.486642171942269	0.550246615314709	0.445372816618029	0.4487453620958	0.510728229548894	0.408528255272409	0.446846033620545	0.508755068173315	0.409230652078931	0.00502874931303206	0.00490903979149879	0.00491209049636957
191	0.352632526101092	0.32	0.0118041437570177	0.00911359256241592	0.0144946949516195	0.409633351425864	0.498761820750087	0.405276824190943	0.592246817309232	29.39	20.76	46	0.0135619174948657	0.0166902380270696	0.0198185585592735	0.0132330720622904	0.0162855379877223	0.0193380039131543	0.0133090456795519	0.0163735356056165	0.0194386538001927	0.0118041437570177	35.8768599461403	-0.0384715818057528	1.66575613676184	0.486642171942269	0.550246615314709	0.445372816618029	0.4487453620958	0.510728229548894	0.408528255272409	0.446846033620545	0.508755068173315	0.409230652078931	0.00502874931303206	0.00490903979149879	0.00491209049636957
191	0.352632526101092	0.32	0.0119327116512031	0.00923877557119428	0.0146266477312119	0.389453653766139	0.516758680121534	0.41573930707906	0.617778053164008	31.71	22.24	47.19	0.0129077209059317	0.0160441331987353	0.019180545491539	0.0125794531169887	0.0156361005050447	0.0186927478931006	0.0127080470734778	0.0157808919605369	0.018882417057024	0.0119327116512031	37.6599098548059	-0.00611584137954594	1.73587465996637	0.486642171942269	0.550246615314709	0.445372816618029	0.4487453620958	0.510728229548894	0.408528255272409	0.446846033620545	0.508755068173315	0.409230652078931	0.00502874931303206	0.00490903979149879	0.00491209049636957
191	0.352632526101092	0.32	0.0120163322941733	0.00925480395624035	0.0147778606321062	0.340656555152059	0.436001080246202	0.341296605862024	0.530705554630379	29.76	19.48	48.52	0.0112798330325983	0.0144098104192629	0.0175397878059275	0.0110040355346873	0.0140574834258119	0.0171109313169365	0.010948555922792	0.0139827572536744	0.0170191718112288	0.0120163322941733	35.9743550430439	0.00404694824350471	1.71266162102298	0.486642171942269	0.550246615314709	0.445372816618029	0.4487453620958	0.510728229548894	0.408528255272409	0.446846033620545	0.508755068173315	0.409230652078931	0.00502874931303206	0.00490903979149879	0.00491209049636957
191	0.352632526101092	0.32	0.0121067237633593	0.00937126471326958	0.014842182813449	0.3306967198486	0.457933804621835	0.35621887593965	0.55964873330402	35.83	24.5	49.91	0.009806604412354	0.0126067874902041	0.0154069705680542	0.00954032603025697	0.0122644758362228	0.0149886256421887	0.00966958323846746	0.0124129753383337	0.0383813371515496	0.0121067237633593	39.3634601571778	-0.0587580882018841	1.70686322698435	0.486642171942269	0.550246615314709	0.445372816618029	0.4487453620958	0.510728229548894	0.408528255272409	0.446846033620545	0.508755068173315	0.409230652078931	0.00502874931303206	0.00490903979149879	0.00491209049636957
191	0.352632526101092	0.32	0.0121249697288737	0.00939044985105746	0.01485948960669	0.374948932584289	0.460195152297294	0.367426939298973	0.552963365295615	29.11	18.51	47.3	0.0124099608830635	0.0155432365669242	0.018676512250785	0.0121109473365041	0.015168727869058	0.0182265084016119	0.0120105220194679	0.0150551003531209	0.0180936502388607	0.0121249697288737	35.2248292112032	0.0533961334158722	1.74714732788358	0.486642171942269	0.550246615314709	0.445372816618029	0.4487453620958	0.510728229548894	0.408528255272409	0.446846033620545	0.508755068173315	0.409230652078931	0.00502874931303206	0.00490903979149879	0.00491209049636957
191	0.352632526101092	0.32	0.0124753328510707	0.00963924445113578	0.0153114212510056	0.391923645103824	0.512796097788293	0.413070075146902	0.612522120429684	34.38	22.65	51.02	0.0118440699540882	0.0147035411660553	0.0175630123780223	0.0115290893861241	0.0143125159723912	0.0170959425586583	0.0115532751764512	0.0143575009476388	0.017150403910465	0.0124753328510707	39.4386513361575	-0.00815436835648882	1.74566136160046	0.486642171942269	0.550246615314709	0.445372816618029	0.4487453620958	0.510728229548894	0.408528255272409	0.446846033620545	0.508755068173315	0.409230652078931	0.00502874931303206	0.00490903979149879	0.00491209049636957
191	0.352632526101092	0.32	0.0124817292908223	0.00962156628961281	0.0153418922920318	0.404835145808754	0.55854876722794	0.452811984142807	0.664285550313073	32.25	22.72	46.65	0.0138259228236067	0.0170544341125006	0.0202829454013945	0.0134708221342602	0.0166164133462177	0.0197620045581753	0.0136523700693234	0.0168138130078206	0.0200171883915728	0.0124817292908223	37.4533113257092	-0.0676867983675327	1.6612851046928	0.486642171942269	0.550246615314709	0.445372816618029	0.4487453620958	0.510728229548894	0.408528255272409	0.446846033620545	0.508755068173315	0.409230652078931	0.00502874931303206	0.00490903979149879	0.00491209049636957
191	0.352632526101092	0.33	0.00619775977290489	0.00481962968363792	0.00757588986217187	0.491215504324594	0.488878601639339	0.411197139526659	0.566560063752019	32.56	22.22	48	0.0124386501331974	0.0147885023966814	0.0171383546601653	0.0121174524727028	0.014406625559471	0.0166957986462391	0.0122247658751116	0.0145367585430553	0.0168439407104037	0.00619775977290489	43.0793283726294	0.0343836291479267	1.78899280795215	0.486642171942269	0.550246615314709	0.445372816618029	0.4487453620958	0.510728229548894	0.408528255272409	0.446846033620545	0.508755068173315	0.409230652078931	0.00502874931303206	0.00490903979149879	0.00491209049636957
191	0.352632526101092	0.33	0.00713646408269626	0.00556586807949763	0.00870706008589489	0.46654265301735	0.48925934870425	0.407576896474736	0.570941800933764	32.45	20.96	48.77	0.0123704469229864	0.0148496071712347	0.0173287674194829	0.0120516242377187	0.0144668892578902	0.0168821542780618	0.0120670085277167	0.0144751594409178	0.0169091433999363	0.00713646408269626	40.9032607589624	0.0622349737447305	1.79693425095215	0.486642171942269	0.550246615314709	0.445372816618029	0.4487453620958	0.510728229548894	0.408528255272409	0.446846033620545	0.508755068173315	0.409230652078931	0.00502874931303206	0.00490903979149879	0.00491209049636957
191	0.352632526101092	0.33	0.00714113982750677	0.00555551161295273	0.00872676804206081	0.489935412807871	0.458598243343755	0.385541380564408	0.531655106123102	32.32	22.09	49.67	0.0117477184702594	0.0139738127354086	0.0161999070005578	0.0114456326994882	0.0136144842409886	0.015783335782489	0.0114950925185256	0.0136809698144392	0.0158597362585297	0.00714113982750677	42.3974071063739	0.0231321173489207	1.77107790030283	0.486642171942269	0.550246615314709	0.445372816618029	0.4487453620958	0.510728229548894	0.408528255272409	0.446846033620545	0.508755068173315	0.409230652078931	0.00502874931303206	0.00490903979149879	0.00491209049636957
191	0.352632526101092	0.33	0.00720270434443083	0.00560553214996474	0.00879987653889692	0.40145538980241	0.437032069343576	0.353716074610602	0.520348064076551	31.39	21.24	55.29	0.0110929830546629	0.0137058779274015	0.0163187728001401	0.0108125717535684	0.0133594171924191	0.0159062626312699	0.0107139544808137	0.0132262075610925	0.0157617754285204	0.00720270434443083	42.9070811922975	-0.0474854768585352	1.71540185713769	0.486642171942269	0.550246615314709	0.445372816618029	0.4487453620958	0.510728229548894	0.408528255272409	0.446846033620545	0.508755068173315	0.409230652078931	0.00502874931303206	0.00490903979149879	0.00491209049636957
191	0.352632526101092	0.33	0.00733755577000714	0.00572252821607034	0.00895258332394393	0.510348066702897	0.484410709468843	0.410329221394631	0.558492197543056	34.43	22.48	52.27	0.0117465100773945	0.0138672436270415	0.0159879771766884	0.0114338584372777	0.0134981453642104	0.0155624322911431	0.01144377653226	0.0134952236851308	0.0155819881618484	0.00733755577000714	43.8781921775901	-0.0212700686012586	1.74699398492965	0.486642171942269	0.550246615314709	0.445372816618029	0.4487453620958	0.510728229548894	0.408528255272409	0.446846033620545	0.508755068173315	0.409230652078931	0.00502874931303206	0.00490903979149879	0.00491209049636957
191	0.352632526101092	0.33	0.00740513089221238	0.00574121470493064	0.00906904707949412	0.479214766711178	0.462687268756645	0.387379939486111	0.537994598027179	31.22	19.84	52.78	0.0122140973557023	0.0145885389763201	0.0169629805969379	0.0119063560977281	0.0142209722863033	0.0165355884748785	0.0117724648674441	0.0140551087909927	0.0163315338921868	0.00740513089221238	41.9932071801384	-0.0175385005012892	1.71943619356292	0.486642171942269	0.550246615314709	0.445372816618029	0.4487453620958	0.510728229548894	0.408528255272409	0.446846033620545	0.508755068173315	0.409230652078931	0.00502874931303206	0.00490903979149879	0.00491209049636957
191	0.352632526101092	0.33	0.00744640967107809	0.00580397783260901	0.00908884150954716	0.417882652491134	0.429541661889524	0.350388393184347	0.508694930594701	33.06	20.51	45.15	0.0104402550307218	0.0127987244545721	0.0151571938784223	0.0101683429888036	0.0124653870705569	0.0147624311523103	0.0102436109954885	0.0125495518538214	0.014875505854792	0.00744640967107809	39.9423957760957	-0.0828838436824792	1.64064473101638	0.486642171942269	0.550246615314709	0.445372816618029	0.4487453620958	0.510728229548894	0.408528255272409	0.446846033620545	0.508755068173315	0.409230652078931	0.00502874931303206	0.00490903979149879	0.00491209049636957
191	0.352632526101092	0.33	0.00755233669448937	0.00586737148198116	0.00923730190699758	0.419345581128223	0.44414521442902	0.362546506723005	0.525743922135035	36.43	23.46	54.57	0.00981901251051489	0.0120289875535771	0.0142389625966392	0.00955025632809254	0.0116997421462774	0.0138492279644622	0.00956279394770909	0.0117242642812404	0.0138931520642476	0.00755233669448937	43.2123018461266	-0.0392841499821673	1.74194847761293	0.486642171942269	0.550246615314709	0.445372816618029	0.4487453620958	0.510728229548894	0.408528255272409	0.446846033620545	0.508755068173315	0.409230652078931	0.00502874931303206	0.00490903979149879	0.00491209049636957
191	0.352632526101092	0.33	0.00758827539914806	0.00590431421812525	0.00927223658017088	0.418699282261733	0.464801650023844	0.379294497537584	0.550308802510104	32.94	21.84	54.73	0.0113427914847462	0.0138998805208453	0.0164569695569443	0.0110479768953206	0.0135386037069032	0.0160292305184857	0.010971490387722	0.0134546210719391	0.0159269612050336	0.00758827539914806	43.3598154078427	-0.00669156027597963	1.76842924518977	0.486642171942269	0.550246615314709	0.445372816618029	0.4487453620958	0.510728229548894	0.408528255272409	0.446846033620545	0.508755068173315	0.409230652078931	0.00502874931303206	0.00490903979149879	0.00491209049636957
191	0.352632526101092	0.33	0.00760880325852261	0.00591436659250387	0.00930323992454135	0.474075175697527	0.525012611941103	0.438676313341171	0.611348910541035	31.07	20.69	49.13	0.0138977395747569	0.0166329667965129	0.0193681940182688	0.0135486066544231	0.0162151206971349	0.0188816347398468	0.0135528992979863	0.0162157785790531	0.0188808367032325	0.00760880325852261	40.3929816928749	-0.00149885697920267	1.72980686992859	0.486642171942269	0.550246615314709	0.445372816618029	0.4487453620958	0.510728229548894	0.408528255272409	0.446846033620545	0.508755068173315	0.409230652078931	0.00502874931303206	0.00490903979149879	0.00491209049636957
191	0.352632526101092	0.33	0.00770303093989132	0.00598446984093234	0.00942159203885029	0.547649103754597	0.561660374073162	0.481962674974525	0.6413580731718	35.61	23.3	56.64	0.0133492905018715	0.0155567389057436	0.0177641873096158	0.0129879139920014	0.0151356049128973	0.0172832958337933	0.0129416606114545	0.0150801459897702	0.0172562776283415	0.00770303093989132	44.713074405701	-0.0198651887623654	1.76416142937303	0.486642171942269	0.550246615314709	0.445372816618029	0.4487453620958	0.510728229548894	0.408528255272409	0.446846033620545	0.508755068173315	0.409230652078931	0.00502874931303206	0.00490903979149879	0.00491209049636957
191	0.352632526101092	0.33	0.0077265457764093	0.00601914002723325	0.00943395152558535	0.547335370207499	0.494540247100597	0.42432221945316	0.564758274748035	33.5	19.17	53.78	0.0124817871654165	0.014547308215434	0.0166128292654515	0.0121543808099211	0.0141657217405196	0.016177062671118	0.0119429130384738	0.0139393828660674	0.015885988931728	0.0077265457764093	42.3514649604432	-0.0205583765902498	1.72349367107732	0.486642171942269	0.550246615314709	0.445372816618029	0.4487453620958	0.510728229548894	0.408528255272409	0.446846033620545	0.508755068173315	0.409230652078931	0.00502874931303206	0.00490903979149879	0.00491209049636957
191	0.352632526101092	0.33	0.00774762568866584	0.00600875048163297	0.00948650089569872	0.476049423497443	0.475672354766945	0.39775889086847	0.55358581866542	31.76	20.65	49.18	0.0123308012421429	0.0147461726127773	0.0171615439834116	0.0120169221213664	0.014370810492861	0.0167246988643556	0.0120194120108533	0.0143474953126206	0.0167241536029183	0.00774762568866584	42.4495068459332	0.00268499972593003	1.75229822414773	0.486642171942269	0.550246615314709	0.445372816618029	0.4487453620958	0.510728229548894	0.408528255272409	0.446846033620545	0.508755068173315	0.409230652078931	0.00502874931303206	0.00490903979149879	0.00491209049636957
191	0.352632526101092	0.33	0.0077857359773056	0.00604088721223546	0.00953058474237573	0.382355133644654	0.41596752861497	0.333424415036867	0.498510642193073	31.49	21.29	48.58	0.0104241812503812	0.0130048092371283	0.0155854372238755	0.010160179401308	0.0126754506426277	0.0151907218839474	0.0101911981370991	0.0127051371400854	0.0152350894060752	0.0077857359773056	41.546830594429	-0.0542878047749361	1.69500403060415	0.486642171942269	0.550246615314709	0.445372816618029	0.4487453620958	0.510728229548894	0.408528255272409	0.446846033620545	0.508755068173315	0.409230652078931	0.00502874931303206	0.00490903979149879	0.00491209049636957
191	0.352632526101092	0.33	0.00786216855054436	0.00613147411677117	0.00959286298431754	0.502932307706995	0.548717704361065	0.463547549844691	0.63388785887744	31.22	19.97	54.28	0.0146140014421515	0.0172991127351517	0.0199842240281519	0.0142457675346951	0.0168632211757312	0.0194806748167672	0.0140513352401206	0.0166300692726304	0.019227923171063	0.00786216855054436	43.5034475882784	0.0172408868970247	1.77532053978919	0.486642171942269	0.550246615314709	0.445372816618029	0.4487453620958	0.510728229548894	0.408528255272409	0.446846033620545	0.508755068173315	0.409230652078931	0.00502874931303206	0.00490903979149879	0.00491209049636957
191	0.352632526101092	0.33	0.00790968686014016	0.00616467417972611	0.00965469954055421	0.430478229814205	0.478044628179114	0.392195977763954	0.563893278594274	31.85	21.6	46.53	0.0121235183280915	0.0147772622361346	0.0174310061441778	0.011814388266481	0.0144004660073612	0.0169865437482414	0.0119075270979484	0.0145220743032624	0.0171206121243405	0.00790968686014016	42.8954624753382	-0.0135212100429376	1.74421880090194	0.486642171942269	0.550246615314709	0.445372816618029	0.4487453620958	0.510728229548894	0.408528255272409	0.446846033620545	0.508755068173315	0.409230652078931	0.00502874931303206	0.00490903979149879	0.00491209049636957
191	0.352632526101092	0.33	0.00791038928176738	0.00615578942438201	0.00966498913915274	0.430471068805239	0.440282796431329	0.361214371303395	0.519351221559263	30.45	19.16	50.32	0.011672426029045	0.0142274748223935	0.016782523615742	0.0113828195920384	0.0138744746593887	0.0163661297267391	0.0112612016345148	0.0137336594818112	0.0161890060912627	0.00791038928176738	41.3956521206839	-0.0371073074789	1.69702918405077	0.486642171942269	0.550246615314709	0.445372816618029	0.4487453620958	0.510728229548894	0.408528255272409	0.446846033620545	0.508755068173315	0.409230652078931	0.00502874931303206	0.00490903979149879	0.00491209049636957
191	0.352632526101092	0.33	0.00803741673650873	0.00624848337386684	0.00982635009915062	0.445590698677252	0.500694522844327	0.413496728890812	0.587892316797842	36.74	24.15	56.36	0.0111054829618159	0.0134473965669279	0.0157893101720399	0.0108002889749364	0.0130778435645487	0.0153553981541609	0.0108107516771131	0.0130969584901254	0.0153629717518665	0.00803741673650873	44.6367715442466	0.0458090349594537	1.84543461327369	0.486642171942269	0.550246615314709	0.445372816618029	0.4487453620958	0.510728229548894	0.408528255272409	0.446846033620545	0.508755068173315	0.409230652078931	0.00502874931303206	0.00490903979149879	0.00491209049636957
191	0.352632526101092	0.33	0.00804658730559393	0.00627380348955142	0.00981937112163644	0.48461666351078	0.480020784512542	0.402732882470483	0.557308686554602	34.62	21.61	53.58	0.0114671511255981	0.0136677959983486	0.0158684408710992	0.0111610732401923	0.0133029791356849	0.0154448850311775	0.0111283412834738	0.0132484833730641	0.0153655479821168	0.00804658730559393	41.5386069354587	0.0195785770750039	1.77288520664797	0.486642171942269	0.550246615314709	0.445372816618029	0.4487453620958	0.510728229548894	0.408528255272409	0.446846033620545	0.508755068173315	0.409230652078931	0.00502874931303206	0.00490903979149879	0.00491209049636957
191	0.352632526101092	0.33	0.00811014884045491	0.00629415189331517	0.00992614578759464	0.417036969449718	0.473248574824992	0.385889504136353	0.560607645513631	39.54	25.47	57.35	0.00963833116379739	0.0118202916587923	0.0140022521537872	0.00936460893200278	0.011484603191741	0.0136045974514792	0.00941245042878458	0.0115364202254481	0.0136531869834242	0.00811014884045491	46.5278439751232	0.0215681843389338	1.83788976706637	0.486642171942269	0.550246615314709	0.445372816618029	0.4487453620958	0.510728229548894	0.408528255272409	0.446846033620545	0.508755068173315	0.409230652078931	0.00502874931303206	0.00490903979149879	0.00491209049636957
191	0.352632526101092	0.33	0.0081177165152895	0.00630203880098098	0.00993339422959803	0.484999711989018	0.540548837678322	0.453582056749138	0.627515618607506	39.27	25.27	57.6	0.0114070906217471	0.01359420965871	0.0157813286956729	0.0110840938639483	0.0132092836692356	0.0153344734745229	0.0111034218855918	0.0132408651670646	0.0153777415211451	0.0081177165152895	46.3305646677767	-0.0261307472419601	1.78663453176667	0.486642171942269	0.550246615314709	0.445372816618029	0.4487453620958	0.510728229548894	0.408528255272409	0.446846033620545	0.508755068173315	0.409230652078931	0.00502874931303206	0.00490903979149879	0.00491209049636957
191	0.352632526101092	0.33	0.00814235867392398	0.00634899040000719	0.00993572694784077	0.46992562128956	0.506582301708234	0.422580361178588	0.59058424223788	37.18	22.5	54.08	0.0112145877850803	0.0134438611321885	0.0156731344792968	0.0109046475564289	0.0130723099460797	0.0152399723357305	0.0108837459218316	0.0130514653805834	0.0152126021800261	0.00814235867392398	44.8168001896075	0.0363002696128489	1.82128428738141	0.486642171942269	0.550246615314709	0.445372816618029	0.4487453620958	0.510728229548894	0.408528255272409	0.446846033620545	0.508755068173315	0.409230652078931	0.00502874931303206	0.00490903979149879	0.00491209049636957
191	0.352632526101092	0.33	0.00817425984563079	0.00635721044258755	0.00999130924867403	0.367596149764227	0.44695757992179	0.355427562691433	0.538487597152147	27.94	20.27	47.4	0.0124969299031298	0.0157151502366864	0.018933370570243	0.0122043176835855	0.0153471842620932	0.0184900508406008	0.0122171833754508	0.0153667632369377	0.0185016921877835	0.00817425984563079	39.1114505738904	-0.0104626649915715	1.70805348045325	0.486642171942269	0.550246615314709	0.445372816618029	0.4487453620958	0.510728229548894	0.408528255272409	0.446846033620545	0.508755068173315	0.409230652078931	0.00502874931303206	0.00490903979149879	0.00491209049636957
191	0.352632526101092	0.33	0.00829719447701006	0.00643871416771836	0.0101556747863018	0.435001086123775	0.443007830338949	0.364180739315491	0.521834921362407	27.4	18.7	45.29	0.0130527591417792	0.0158780349510113	0.0187033107602433	0.0127515001815593	0.0155115683482249	0.0182716365148905	0.012721781955585	0.0154720247401072	0.0182287332138189	0.00829719447701006	36.7799169226529	0.00331071934878401	1.68440719203527	0.486642171942269	0.550246615314709	0.445372816618029	0.4487453620958	0.510728229548894	0.408528255272409	0.446846033620545	0.508755068173315	0.409230652078931	0.00502874931303206	0.00490903979149879	0.00491209049636957
191	0.352632526101092	0.33	0.00843896324060645	0.0065419763229816	0.0103359501582313	0.432643791132028	0.498697016708272	0.409533970000388	0.587860063416157	31.24	20.47	45.32	0.0129058297819051	0.0157156653216698	0.0185255008614345	0.0125805551680388	0.0153195724663057	0.0180585897645725	0.0126624597104778	0.0154185902884194	0.0181643861348663	0.00843896324060645	38.8597492672599	-0.0282836173008566	1.69027783531277	0.486642171942269	0.550246615314709	0.445372816618029	0.4487453620958	0.510728229548894	0.408528255272409	0.446846033620545	0.508755068173315	0.409230652078931	0.00502874931303206	0.00490903979149879	0.00491209049636957
191	0.352632526101092	0.33	0.00844153111689181	0.00656709391232451	0.0103159683214591	0.442909480222828	0.437686535718619	0.361046791911757	0.514326279525481	33.35	21.26	51.6	0.0106680067718979	0.0129325146535466	0.0151970225351952	0.0103888641852637	0.0125941182061816	0.0147993722270994	0.01035652976222	0.0125724404423964	0.0147796525034097	0.00844153111689181	42.0315916769031	0.0175212325940611	1.77437730303827	0.486642171942269	0.550246615314709	0.445372816618029	0.4487453620958	0.510728229548894	0.408528255272409	0.446846033620545	0.508755068173315	0.409230652078931	0.00502874931303206	0.00490903979149879	0.00491209049636957
191	0.352632526101092	0.33	0.0084750760960866	0.00657228446144668	0.0103778677307265	0.491788838030698	0.561118358946704	0.472060406514811	0.650176311378597	31.81	21.93	48.01	0.0146110658507061	0.0173675597009706	0.0201240535512351	0.0142387921580847	0.0169250536136141	0.0196113150691436	0.0143287376920988	0.0170549868242669	0.0197584203376607	0.0084750760960866	40.1858418185773	-0.0174469449132381	1.72405951942094	0.486642171942269	0.550246615314709	0.445372816618029	0.4487453620958	0.510728229548894	0.408528255272409	0.446846033620545	0.508755068173315	0.409230652078931	0.00502874931303206	0.00490903979149879	0.00491209049636957
191	0.352632526101092	0.33	0.00854757731564143	0.00665435414938558	0.0104408004818973	0.438019834160459	0.486218106487913	0.400231621668459	0.572204591307367	32.27	20.81	51.01	0.0122130661440242	0.0148369433434676	0.017460820542911	0.0118992790640889	0.0144557416802644	0.0170122042964399	0.0118645417762317	0.0144019968082022	0.0169505418466824	0.00854757731564143	41.0428199007347	0.00164150723115592	1.74400594079895	0.486642171942269	0.550246615314709	0.445372816618029	0.4487453620958	0.510728229548894	0.408528255272409	0.446846033620545	0.508755068173315	0.409230652078931	0.00502874931303206	0.00490903979149879	0.00491209049636957
191	0.352632526101092	0.33	0.00855263506766463	0.00663353504888611	0.0104717350864431	0.401168218422226	0.409129260548035	0.331086043498226	0.487172477597845	34.07	21.56	50.3	0.00957673786624899	0.0118341553762952	0.0140915728863413	0.00932323468010967	0.0115208967139973	0.0137185587478849	0.00933000647993632	0.011528425230454	0.0137463525140052	0.00855263506766463	40.794765821174	-0.0301454943234754	1.71785184793731	0.486642171942269	0.550246615314709	0.445372816618029	0.4487453620958	0.510728229548894	0.408528255272409	0.446846033620545	0.508755068173315	0.409230652078931	0.00502874931303206	0.00490903979149879	0.00491209049636957
191	0.352632526101092	0.33	0.00857565433419679	0.00665780426771863	0.010493504400675	0.463909984681742	0.480291761456016	0.399681078982045	0.560902443929988	34.4	21.94	50.6	0.011452458449692	0.0137622763024304	0.0160720941551689	0.0111477844079184	0.0133961533111543	0.0156445222143903	0.011176949810469	0.0134201917913552	0.0156943881762919	0.00857565433419679	42.0328499200264	0.0384660654101102	1.7964727544376	0.486642171942269	0.550246615314709	0.445372816618029	0.4487453620958	0.510728229548894	0.408528255272409	0.446846033620545	0.508755068173315	0.409230652078931	0.00502874931303206	0.00490903979149879	0.00491209049636957
191	0.352632526101092	0.33	0.00862159043325177	0.00671352883797637	0.0105296520285272	0.447922716414511	0.480237382743475	0.396995897671364	0.563478867815586	28.84	19.07	48.14	0.0135332072672975	0.0163708292108145	0.0192084511543316	0.0132092130521314	0.0159789003903203	0.0187485877285093	0.013129604466616	0.0158700637842181	0.0186285602216732	0.00862159043325177	37.5198107685088	0.011730790642609	1.71420267478445	0.486642171942269	0.550246615314709	0.445372816618029	0.4487453620958	0.510728229548894	0.408528255272409	0.446846033620545	0.508755068173315	0.409230652078931	0.00502874931303206	0.00490903979149879	0.00491209049636957
191	0.352632526101092	0.33	0.0087025319052473	0.00677974509138149	0.0106253187191131	0.445958029384357	0.427657154325822	0.353234433716101	0.502079874935542	30.1	20.36	50.54	0.0115450699738314	0.0139774928496055	0.0164099157253795	0.0112607147309664	0.0136332269956174	0.0160057392602683	0.0112097883317108	0.0135749176619767	0.0159259194435086	0.0087025319052473	39.4915309517739	0.00684298299145683	1.72173833051928	0.486642171942269	0.550246615314709	0.445372816618029	0.4487453620958	0.510728229548894	0.408528255272409	0.446846033620545	0.508755068173315	0.409230652078931	0.00502874931303206	0.00490903979149879	0.00491209049636957
191	0.352632526101092	0.33	0.00870875027460547	0.00675866460878076	0.0106588359404302	0.442377355210743	0.506719029867921	0.417895826213797	0.595542233522044	31.17	21.39	49.9	0.0131964245965907	0.0160013071436818	0.0188061896907728	0.0128642449702855	0.0155985231783374	0.0183328013863892	0.0128686910510335	0.0156272968978057	0.0183558469432091	0.00870875027460547	39.5363808050236	-0.00233697060774542	1.72660421014689	0.486642171942269	0.550246615314709	0.445372816618029	0.4487453620958	0.510728229548894	0.408528255272409	0.446846033620545	0.508755068173315	0.409230652078931	0.00502874931303206	0.00490903979149879	0.00491209049636957
191	0.352632526101092	0.33	0.00871280147884586	0.0067910141797665	0.0106345887779252	0.408937864063383	0.414378020362629	0.336597636862107	0.492158403863152	31.09	20.21	52.49	0.010656094686726	0.0131184861018237	0.0155808775169215	0.0103882777764404	0.012788782536052	0.0151892872956636	0.010298339410195	0.0126632726556659	0.0150323455871285	0.00871280147884586	39.9263515417933	0.0382664064887287	1.77223913231231	0.486642171942269	0.550246615314709	0.445372816618029	0.4487453620958	0.510728229548894	0.408528255272409	0.446846033620545	0.508755068173315	0.409230652078931	0.00502874931303206	0.00490903979149879	0.00491209049636957
191	0.352632526101092	0.33	0.00874851533826782	0.0068084427923319	0.0106885878842037	0.428271480934548	0.4533661816255	0.371581883041321	0.535150480209679	30.08	19.74	51.32	0.0121535597375909	0.0148285296535199	0.0175034995694489	0.0118543589029746	0.0144634754188546	0.0170725919347346	0.0117343775915164	0.01432205218109	0.0169192439733639	0.00874851533826782	40.3472216183105	-0.0303571964039403	1.69823431784083	0.486642171942269	0.550246615314709	0.445372816618029	0.4487453620958	0.510728229548894	0.408528255272409	0.446846033620545	0.508755068173315	0.409230652078931	0.00502874931303206	0.00490903979149879	0.00491209049636957
191	0.352632526101092	0.33	0.00879340050168902	0.00683100281384132	0.0107557981895367	0.45184086505909	0.521274816098001	0.431632559638923	0.61091707255708	31.45	20.2	52.4	0.0135108130875627	0.016316763993535	0.0191227148995073	0.0131688887014052	0.0159038281120001	0.0186387675225949	0.0130480342681914	0.0157571875910687	0.0184731640886943	0.00879340050168902	40.6638670528533	-0.0423087216298848	1.70342299637539	0.486642171942269	0.550246615314709	0.445372816618029	0.4487453620958	0.510728229548894	0.408528255272409	0.446846033620545	0.508755068173315	0.409230652078931	0.00502874931303206	0.00490903979149879	0.00491209049636957
191	0.352632526101092	0.33	0.00879650284702448	0.0068482136518139	0.0107447920422351	0.39585183733014	0.410707736782742	0.331489760694273	0.489925712871211	30.2	18.64	48.38	0.0107982203301241	0.0133787318913808	0.0159592434526375	0.0105316826180777	0.0130484981603221	0.0155653137025665	0.0104326027376766	0.0129198126941502	0.0154276616022684	0.00879650284702448	38.3792566550625	-0.00185015127056909	1.70925401427998	0.486642171942269	0.550246615314709	0.445372816618029	0.4487453620958	0.510728229548894	0.408528255272409	0.446846033620545	0.508755068173315	0.409230652078931	0.00502874931303206	0.00490903979149879	0.00491209049636957
191	0.352632526101092	0.33	0.00885502116411759	0.00686751189878993	0.0108425304294453	0.430068796982673	0.445812839097975	0.365685580663873	0.525940097532076	30.81	19.78	55.66	0.0116812610481533	0.0142408025568515	0.0168003440655497	0.0113893114875721	0.0138848824184643	0.0163804533493564	0.0111892350480204	0.013633250195557	0.0160825802456664	0.00885502116411759	40.4110615437235	0.0405809029766098	1.77085799618824	0.486642171942269	0.550246615314709	0.445372816618029	0.4487453620958	0.510728229548894	0.408528255272409	0.446846033620545	0.508755068173315	0.409230652078931	0.00502874931303206	0.00490903979149879	0.00491209049636957
191	0.352632526101092	0.33	0.00902811108854244	0.00703914742305204	0.0110170747540328	0.438293310761089	0.489141836337462	0.402686332147204	0.57559734052772	32.52	20.47	47.83	0.0121951188629594	0.0148133729872932	0.017431627111627	0.0118804161652706	0.0144311045983289	0.0169817930313873	0.0118993300513807	0.0144673989547547	0.0169938958232276	0.00902811108854244	40.4556087346096	0.0377191463259941	1.78587417214863	0.486642171942269	0.550246615314709	0.445372816618029	0.4487453620958	0.510728229548894	0.408528255272409	0.446846033620545	0.508755068173315	0.409230652078931	0.00502874931303206	0.00490903979149879	0.00491209049636957
191	0.352632526101092	0.33	0.00917837280720465	0.00714299172052851	0.0112137538938808	0.374529548650309	0.450741793590819	0.359797878766598	0.541685708415041	34.55	22.48	50.54	0.010264786151833	0.01285935352583	0.015453920899827	0.00999108237222224	0.0125164673116109	0.0150418522509996	0.0100390233659225	0.0125805663367551	0.015105250475875	0.00917837280720465	41.1728847316516	0.0319208031367806	1.79422101257857	0.486642171942269	0.550246615314709	0.445372816618029	0.4487453620958	0.510728229548894	0.408528255272409	0.446846033620545	0.508755068173315	0.409230652078931	0.00502874931303206	0.00490903979149879	0.00491209049636957
191	0.352632526101092	0.33	0.0092455101781086	0.0071802280348851	0.0113107923213321	0.395445893257412	0.441503026134126	0.356272886653599	0.526733165614652	33.47	20.85	56.78	0.0104884413818754	0.012997561091509	0.0155066808011425	0.0102134426602335	0.0126567752154678	0.0151001077707022	0.010054044582526	0.0124661785238943	0.0148819608354642	0.0092455101781086	42.0297066692519	-0.0194829486852918	1.74448887661088	0.486642171942269	0.550246615314709	0.445372816618029	0.4487453620958	0.510728229548894	0.408528255272409	0.446846033620545	0.508755068173315	0.409230652078931	0.00502874931303206	0.00490903979149879	0.00491209049636957
191	0.352632526101092	0.33	0.00926729915481994	0.00718920871840261	0.0113453895912373	0.444835592556887	0.481936192574389	0.397876838835041	0.565995546313737	26.95	17.14	42.44	0.0144959574801942	0.0175585152837244	0.0206210730872547	0.0141656059100274	0.0171583704087342	0.020151134907441	0.0141058514553629	0.0170971876608538	0.0200757207264714	0.00926729915481994	35.7433801063584	-0.023289991771513	1.64133465769058	0.486642171942269	0.550246615314709	0.445372816618029	0.4487453620958	0.510728229548894	0.408528255272409	0.446846033620545	0.508755068173315	0.409230652078931	0.00502874931303206	0.00490903979149879	0.00491209049636957
191	0.352632526101092	0.33	0.00927884582420686	0.0072187432233157	0.011338948425098	0.415568766672585	0.520126535031727	0.423823553923099	0.616429516140355	31.13	21.07	44.27	0.0133984867494234	0.0164429475972697	0.0194874084451159	0.0130614512382529	0.0160293294512627	0.0189972076642725	0.0132181769408534	0.016190472495672	0.0192391509911288	0.00927884582420686	39.4211933180655	0.0344832116789589	1.76808312449636	0.486642171942269	0.550246615314709	0.445372816618029	0.4487453620958	0.510728229548894	0.408528255272409	0.446846033620545	0.508755068173315	0.409230652078931	0.00502874931303206	0.00490903979149879	0.00491209049636957
191	0.352632526101092	0.33	0.00933579232793621	0.00727250189550547	0.0113990827603669	0.433963490725754	0.448426977070138	0.368466971046321	0.528386983093955	29.33	18.29	47.21	0.0123530955086482	0.0150338068583777	0.0177145182081071	0.0120539388643293	0.0146697310517961	0.0172855232392628	0.0119492663832147	0.0145469098425035	0.0171450910496778	0.00933579232793621	37.59518321098	-0.000503078059769757	1.70403344194031	0.486642171942269	0.550246615314709	0.445372816618029	0.4487453620958	0.510728229548894	0.408528255272409	0.446846033620545	0.508755068173315	0.409230652078931	0.00502874931303206	0.00490903979149879	0.00491209049636957
191	0.352632526101092	0.33	0.00934235755865897	0.00727602413291615	0.0114086909844018	0.446834622035511	0.482953069277914	0.399056446459978	0.566849692095849	29.58	20.57	49.36	0.0132688353979456	0.0160584419523316	0.0188480485067176	0.0129457112448724	0.0156673849906689	0.0183890587364654	0.0129399017827574	0.0156564609031011	0.018378122225392	0.00934235755865897	39.5134099456425	-0.013230022310097	1.71357372452434	0.486642171942269	0.550246615314709	0.445372816618029	0.4487453620958	0.510728229548894	0.408528255272409	0.446846033620545	0.508755068173315	0.409230652078931	0.00502874931303206	0.00490903979149879	0.00491209049636957
191	0.352632526101092	0.33	0.00935608774983504	0.00728571021507076	0.0114264652845993	0.472320674139995	0.539659906183569	0.450602062244601	0.628717750122537	35.43	23.89	46.44	0.0125406273986273	0.0150191807194894	0.0174977340403516	0.0122019575871147	0.0146135755658031	0.0170251935444916	0.0124052700510252	0.0148409379065753	0.0172854635566793	0.00935608774983504	40.7597979527919	0.0220991539164228	1.77932814907015	0.486642171942269	0.550246615314709	0.445372816618029	0.4487453620958	0.510728229548894	0.408528255272409	0.446846033620545	0.508755068173315	0.409230652078931	0.00502874931303206	0.00490903979149879	0.00491209049636957
191	0.352632526101092	0.33	0.00940817211760401	0.00732376948458331	0.0114925747506247	0.423156828618009	0.438562344472957	0.358616664171336	0.518508024774578	32.91	20.97	50.83	0.010735170104774	0.0131283396446305	0.015521509184487	0.0104563059033508	0.0127873088164945	0.0151183117296381	0.0104020767481172	0.0127668291931837	0.0150700510683726	0.00940817211760401	39.9069774921501	0.00394832993871301	1.75012056220986	0.486642171942269	0.550246615314709	0.445372816618029	0.4487453620958	0.510728229548894	0.408528255272409	0.446846033620545	0.508755068173315	0.409230652078931	0.00502874931303206	0.00490903979149879	0.00491209049636957
191	0.352632526101092	0.33	0.00943577216834307	0.00731587760404053	0.0115556667326456	0.383837761907634	0.435482503756716	0.349337545886877	0.521627461626555	34.62	22.44	51.75	0.00994713329894392	0.0124000485067489	0.0148529637145539	0.00968163182715819	0.0120690756495634	0.0144565194719687	0.00970215151376129	0.0120941780831425	0.0145042936885196	0.00943577216834307	40.7254482636708	0.00472822081685557	1.76846559097648	0.486642171942269	0.550246615314709	0.445372816618029	0.4487453620958	0.510728229548894	0.408528255272409	0.446846033620545	0.508755068173315	0.409230652078931	0.00502874931303206	0.00490903979149879	0.00491209049636957
191	0.352632526101092	0.33	0.00943774155702633	0.0073591102226036	0.0115163728914491	0.420992023846864	0.495882441679255	0.405085853020026	0.586679030338484	29.25	20.11	46.15	0.0136183889582419	0.0166708363622289	0.019723283766216	0.0132892110682097	0.016267876015332	0.0192465409624544	0.0133222893656458	0.0162924460884774	0.0192835451749612	0.00943774155702633	39.1790863704446	-0.0551065970294531	1.66532094316652	0.486642171942269	0.550246615314709	0.445372816618029	0.4487453620958	0.510728229548894	0.408528255272409	0.446846033620545	0.508755068173315	0.409230652078931	0.00502874931303206	0.00490903979149879	0.00491209049636957
191	0.352632526101092	0.33	0.0094692879963773	0.00738400985460854	0.011554566138146	0.436961284145415	0.480362551422736	0.395228705250328	0.565496397595143	32.68	21.19	43.52	0.0119133364733806	0.0144795168677993	0.0170456972622181	0.0116050800105783	0.0141048607282093	0.0166046414458404	0.0117528787488351	0.0142658292140596	0.016800167703967	0.0094692879963773	38.0983581101357	0.0185195564174822	1.73948371192253	0.486642171942269	0.550246615314709	0.445372816618029	0.4487453620958	0.510728229548894	0.408528255272409	0.446846033620545	0.508755068173315	0.409230652078931	0.00502874931303206	0.00490903979149879	0.00491209049636957
191	0.352632526101092	0.33	0.00947622044583346	0.00737380816364027	0.0115786327280266	0.420542429914987	0.460969582399327	0.376487688538247	0.545451476260408	31.84	18.83	46.34	0.0116419456089005	0.0142543381072748	0.0168667306056491	0.011345155452157	0.0138909497714026	0.0164367440906482	0.0112920744653811	0.0138415367212508	0.0163573729574388	0.00947622044583346	37.7166593536103	-0.0218062419851152	1.69116336643438	0.486642171942269	0.550246615314709	0.445372816618029	0.4487453620958	0.510728229548894	0.408528255272409	0.446846033620545	0.508755068173315	0.409230652078931	0.00502874931303206	0.00490903979149879	0.00491209049636957
191	0.352632526101092	0.33	0.00949012468060076	0.0073606886210552	0.0116195607401463	0.493313568633264	0.525372008719744	0.442241488440413	0.608502528999076	35.71	22.6	53.76	0.0122148426216566	0.0145109325381622	0.0168070224546678	0.0118837141330937	0.0141175600398149	0.0163514059465361	0.0118713510374884	0.0141134284015834	0.016376613686456	0.00949012468060076	42.5777627529399	0.012113755332269	1.78384253891261	0.486642171942269	0.550246615314709	0.445372816618029	0.4487453620958	0.510728229548894	0.408528255272409	0.446846033620545	0.508755068173315	0.409230652078931	0.00502874931303206	0.00490903979149879	0.00491209049636957
191	0.352632526101092	0.33	0.00949532635127357	0.00735989099583611	0.011630761706711	0.42566619973433	0.480760600725645	0.393571552760885	0.567949648690405	31.93	20.69	50.07	0.0121359090519279	0.0148244121944997	0.0175129153370715	0.0118260080234436	0.0144458578920496	0.0170657077606555	0.0117981778468705	0.0144156538109406	0.0170193255173115	0.00949532635127357	39.7149402916848	0.0160767958524027	1.74737348717927	0.486642171942269	0.550246615314709	0.445372816618029	0.4487453620958	0.510728229548894	0.408528255272409	0.446846033620545	0.508755068173315	0.409230652078931	0.00502874931303206	0.00490903979149879	0.00491209049636957
191	0.352632526101092	0.33	0.00956563460837498	0.00744968073217397	0.011681588484576	0.440882915688627	0.463532233767267	0.382032695560893	0.545031771973641	32.89	21.68	53.31	0.0114421751745129	0.0138831494775895	0.0163241237806661	0.0111450339716117	0.0135226187504411	0.0159002035292704	0.0111086180629746	0.013456934220464	0.0158467751781931	0.00956563460837498	39.7708204151699	0.0325783598887564	1.76851943043426	0.486642171942269	0.550246615314709	0.445372816618029	0.4487453620958	0.510728229548894	0.408528255272409	0.446846033620545	0.508755068173315	0.409230652078931	0.00502874931303206	0.00490903979149879	0.00491209049636957
191	0.352632526101092	0.33	0.00957519334663406	0.00745747465636905	0.0116929120368991	0.492154270885697	0.539068903763592	0.45357305760945	0.624564749917734	34.28	20.91	54.31	0.0130425606942904	0.0155010064592398	0.0179594522241893	0.012696229776467	0.0150893942060904	0.0174825586357138	0.0125707893637814	0.0149584050264821	0.01732008274007	0.00957519334663406	42.2190548888319	-0.0248251385652825	1.7338701794277	0.486642171942269	0.550246615314709	0.445372816618029	0.4487453620958	0.510728229548894	0.408528255272409	0.446846033620545	0.508755068173315	0.409230652078931	0.00502874931303206	0.00490903979149879	0.00491209049636957
191	0.352632526101092	0.33	0.00957689514491691	0.00743612611732035	0.0117176641725135	0.39488536604738	0.419927603484816	0.338767387681182	0.50108781928845	32.29	18.77	51.96	0.0103315922623162	0.0128067840549627	0.0152819758476091	0.0100660573954561	0.0124776336575602	0.0148892099196644	0.00990570596132151	0.0122679886215463	0.0146490629679594	0.00957689514491691	38.9039726094379	-0.00648122436701614	1.72245684938406	0.486642171942269	0.550246615314709	0.445372816618029	0.4487453620958	0.510728229548894	0.408528255272409	0.446846033620545	0.508755068173315	0.409230652078931	0.00502874931303206	0.00490903979149879	0.00491209049636957
191	0.352632526101092	0.33	0.00959998771030973	0.00748085980478672	0.0117191156158327	0.42979337677871	0.516177416780711	0.423351182875886	0.609003650685536	33.73	22.09	52.17	0.01236820250679	0.0150801204258056	0.0177920383448211	0.0120425603477081	0.0146830762334923	0.0173235921192765	0.0120567671792621	0.0146701913800954	0.0173156362157259	0.00959998771030973	41.5926033415922	0.0190202808222713	1.78055685027152	0.486642171942269	0.550246615314709	0.445372816618029	0.4487453620958	0.510728229548894	0.408528255272409	0.446846033620545	0.508755068173315	0.409230652078931	0.00502874931303206	0.00490903979149879	0.00491209049636957
191	0.352632526101092	0.33	0.00962161086411524	0.00750443746794095	0.0117387842602895	0.40634983325811	0.426557020635094	0.346060370055325	0.507053671214864	31.08	19.12	42.63	0.0109578734404836	0.0135067700659334	0.0160556666913832	0.0106825062159326	0.0131673500310238	0.015652193846115	0.0107317979099194	0.0132602402461489	0.0157442119571192	0.00962161086411524	36.9207984577793	0.0409050234664974	1.74247584362564	0.486642171942269	0.550246615314709	0.445372816618029	0.4487453620958	0.510728229548894	0.408528255272409	0.446846033620545	0.508755068173315	0.409230652078931	0.00502874931303206	0.00490903979149879	0.00491209049636957
191	0.352632526101092	0.33	0.00963403546007507	0.00748214582569534	0.0117859250944548	0.443613272105597	0.491663613065185	0.405695054451786	0.577632171678585	28.31	19.2	44.97	0.0140816023580197	0.0170655555622851	0.0200495087665504	0.0137487704987906	0.0166621951745847	0.0195756198503788	0.0137615031571323	0.0166901932709283	0.0195941220228487	0.00963403546007507	37.0104221300165	-0.00727100892819746	1.69125619797694	0.486642171942269	0.550246615314709	0.445372816618029	0.4487453620958	0.510728229548894	0.408528255272409	0.446846033620545	0.508755068173315	0.409230652078931	0.00502874931303206	0.00490903979149879	0.00491209049636957
191	0.352632526101092	0.33	0.00968496124301579	0.00753569704960372	0.0118342254364279	0.481727915412247	0.490375572133968	0.410962446257707	0.56978869801023	33.24	21.19	45.73	0.0121793608594132	0.0145328632921257	0.0168863657248382	0.0118612006308325	0.014153222754307	0.0164452448777816	0.0119655146474706	0.0142790017957216	0.0165696544102964	0.00968496124301579	39.7322661323918	-0.0342064948988791	1.68092499150218	0.486642171942269	0.550246615314709	0.445372816618029	0.4487453620958	0.510728229548894	0.408528255272409	0.446846033620545	0.508755068173315	0.409230652078931	0.00502874931303206	0.00490903979149879	0.00491209049636957
191	0.352632526101092	0.33	0.00969518370893949	0.00755251495051323	0.0118378524673658	0.398830377818743	0.421764429311641	0.340918192461815	0.502610666161467	31.44	21.77	53.11	0.0106753584865014	0.0132069410765187	0.015738523666536	0.0104052544661324	0.0128727838783267	0.015340313290521	0.0103808346444588	0.0128254263494417	0.0152991969690023	0.00969518370893949	39.3332919464666	0.0293765052272799	1.75998251713071	0.486642171942269	0.550246615314709	0.445372816618029	0.4487453620958	0.510728229548894	0.408528255272409	0.446846033620545	0.508755068173315	0.409230652078931	0.00502874931303206	0.00490903979149879	0.00491209049636957
191	0.352632526101092	0.33	0.00970611758950808	0.00756100908385629	0.0118512260951599	0.428258092580792	0.500551333923442	0.410252673311606	0.590849994535278	30.14	21.55	50.29	0.0133907624338696	0.0163381360672678	0.0192855097006659	0.0130606615228161	0.0159353782984434	0.0188100950740708	0.0130674809597932	0.0159567382578638	0.0188451530495501	0.00970611758950808	38.5809254660373	0.0387393699112465	1.76707716136412	0.486642171942269	0.550246615314709	0.445372816618029	0.4487453620958	0.510728229548894	0.408528255272409	0.446846033620545	0.508755068173315	0.409230652078931	0.00502874931303206	0.00490903979149879	0.00491209049636957
191	0.352632526101092	0.33	0.00975443415758559	0.00759671568206068	0.0119121526331105	0.398569603988991	0.427561266893101	0.34555927235167	0.509563261434532	31.23	20.83	51.42	0.0108918183020134	0.0134764713453819	0.0160611243887505	0.0106173359141505	0.0131368536679403	0.01565637142173	0.0105684076799064	0.0130831916311107	0.015587605383431	0.00975443415758559	39.6513049290719	0.0361758112926475	1.76814588598899	0.486642171942269	0.550246615314709	0.445372816618029	0.4487453620958	0.510728229548894	0.408528255272409	0.446846033620545	0.508755068173315	0.409230652078931	0.00502874931303206	0.00490903979149879	0.00491209049636957
191	0.352632526101092	0.33	0.00975502966073525	0.00757679938232693	0.0119332599391436	0.375455022255936	0.450655709222395	0.359908507905458	0.541402910539333	29.94	19.26	48.22	0.0118260493686419	0.0148078651892395	0.0177896810098372	0.0115357862060296	0.0144444151775423	0.017353044149055	0.0114615027306983	0.0143630080870398	0.0172671344210809	0.00975502966073525	37.7746007305224	0.0192265408480134	1.7291687453571	0.486642171942269	0.550246615314709	0.445372816618029	0.4487453620958	0.510728229548894	0.408528255272409	0.446846033620545	0.508755068173315	0.409230652078931	0.00502874931303206	0.00490903979149879	0.00491209049636957
191	0.352632526101092	0.33	0.0098479993572009	0.00767220448952475	0.012023794224877	0.431521608993228	0.474684317870301	0.389620268687717	0.559748367052885	35.21	22.37	50.28	0.0109113020654523	0.0132935178025027	0.015675733539553	0.01061756223571	0.0129356470706175	0.015253731905525	0.0106616687172277	0.0130028084482934	0.0153371880863069	0.0098479993572009	41.771121192237	-0.0371936879382857	1.72169088456346	0.486642171942269	0.550246615314709	0.445372816618029	0.4487453620958	0.510728229548894	0.408528255272409	0.446846033620545	0.508755068173315	0.409230652078931	0.00502874931303206	0.00490903979149879	0.00491209049636957
191	0.352632526101092	0.33	0.00986127700329992	0.00767970144728116	0.0120428525593187	0.453276770128251	0.531015082680326	0.439962063575928	0.622068101784725	31.9	21.7	47.47	0.0135815992691063	0.0163923998360165	0.0192032004029268	0.0132350114321188	0.0159740833852343	0.0187131553383498	0.0133498646580568	0.0160793240303092	0.0188365701496198	0.00986127700329992	39.6077703332913	-0.00795771922894808	1.73274748286105	0.486642171942269	0.550246615314709	0.445372816618029	0.4487453620958	0.510728229548894	0.408528255272409	0.446846033620545	0.508755068173315	0.409230652078931	0.00502874931303206	0.00490903979149879	0.00491209049636957
191	0.352632526101092	0.33	0.00987014417946711	0.00769278780287227	0.012047500556062	0.421997958329452	0.473487095564895	0.3869697632084	0.560004427921389	29.81	18.77	45.2	0.012767208973761	0.0156216564450298	0.0184761039162986	0.0124546864780843	0.0152392612740227	0.018023836069961	0.0124209175581127	0.0152053610445576	0.0180015282088836	0.00987014417946711	36.557755701887	0.0346083844797755	1.72924401416674	0.486642171942269	0.550246615314709	0.445372816618029	0.4487453620958	0.510728229548894	0.408528255272409	0.446846033620545	0.508755068173315	0.409230652078931	0.00502874931303206	0.00490903979149879	0.00491209049636957
191	0.352632526101092	0.33	0.00990063497360997	0.0076828027155788	0.0121184672316411	0.413658175084918	0.454740888648816	0.370212206323347	0.539269570974285	34.97	21.45	59.01	0.010436561823399	0.0128194892468392	0.0152024166702794	0.0101565501994582	0.0124755439837497	0.0147945377680412	0.0100059258454455	0.0122783095074625	0.01458667989603	0.00990063497360997	42.03393793579	-0.0132743727050695	1.75617330479885	0.486642171942269	0.550246615314709	0.445372816618029	0.4487453620958	0.510728229548894	0.408528255272409	0.446846033620545	0.508755068173315	0.409230652078931	0.00502874931303206	0.00490903979149879	0.00491209049636957
191	0.352632526101092	0.33	0.00992578772280995	0.00772442186580044	0.0121271535798195	0.371638355809719	0.456678403815871	0.363965431460319	0.549391376171423	34.22	21.49	54.41	0.0104823769847544	0.0131525545444988	0.0158227321042431	0.0102042613049043	0.0128035944132014	0.0154029275214984	0.0101379998218203	0.012718436043108	0.0153235079836091	0.00992578772280995	41.9935977929796	-0.00903343294339715	1.76147795619812	0.486642171942269	0.550246615314709	0.445372816618029	0.4487453620958	0.510728229548894	0.408528255272409	0.446846033620545	0.508755068173315	0.409230652078931	0.00502874931303206	0.00490903979149879	0.00491209049636957
191	0.352632526101092	0.33	0.00993740445516412	0.00774413777200929	0.012130671138319	0.372419614616973	0.446914094530423	0.356335011350287	0.537493177710558	31.04	21.67	51.03	0.0112995062516399	0.014171800256047	0.0170440942604541	0.0110158070479351	0.0138159857312203	0.0166161644145054	0.0110257076008675	0.0138187305478143	0.0166242387105234	0.00993740445516412	40.1096270300778	-0.00776886697617378	1.74154365825739	0.486642171942269	0.550246615314709	0.445372816618029	0.4487453620958	0.510728229548894	0.408528255272409	0.446846033620545	0.508755068173315	0.409230652078931	0.00502874931303206	0.00490903979149879	0.00491209049636957
191	0.352632526101092	0.33	0.0100719060327794	0.00782739562046725	0.0123164164450916	0.440434954962284	0.492847342100273	0.40611475933411	0.579579924866436	31.78	21.1	44.67	0.0125806684899605	0.0152674801509015	0.0179542918118426	0.0122602898869231	0.0148786793517588	0.0174970688165945	0.0123754848224818	0.015022992511415	0.0176990050668062	0.0100719060327794	38.0178563087138	-0.0178516687214425	1.69997442248345	0.486642171942269	0.550246615314709	0.445372816618029	0.4487453620958	0.510728229548894	0.408528255272409	0.446846033620545	0.508755068173315	0.409230652078931	0.00502874931303206	0.00490903979149879	0.00491209049636957
191	0.352632526101092	0.33	0.0100738573280607	0.00781016769782695	0.0123375469582945	0.398392687244758	0.493373687742129	0.398714598828871	0.588032776655386	30.76	20.9	48.45	0.0127548337916329	0.0157829670716842	0.0188111003517355	0.0124363426814782	0.015388862782572	0.0183413828836658	0.0124515562751986	0.0154037107275513	0.0183585977075367	0.0100738573280607	39.0492877731574	0.00706886649185243	1.73683334279995	0.486642171942269	0.550246615314709	0.445372816618029	0.4487453620958	0.510728229548894	0.408528255272409	0.446846033620545	0.508755068173315	0.409230652078931	0.00502874931303206	0.00490903979149879	0.00491209049636957
191	0.352632526101092	0.33	0.0101338879694243	0.00788402690585344	0.0123837490329952	0.37493547121866	0.452302206054304	0.361122470149608	0.543481941959	31.89	21.2	47.61	0.0111495671923297	0.0139647190482281	0.0167798709041265	0.0108650685270988	0.0136083873753468	0.0163517062235947	0.010914354092993	0.0136610171324133	0.0164379446224663	0.0101338879694243	38.2209564356928	-0.0311862437033398	1.69983043791417	0.486642171942269	0.550246615314709	0.445372816618029	0.4487453620958	0.510728229548894	0.408528255272409	0.446846033620545	0.508755068173315	0.409230652078931	0.00502874931303206	0.00490903979149879	0.00491209049636957
191	0.352632526101092	0.33	0.0102040987703246	0.00792836437467598	0.0124798331659732	0.409856857301087	0.489514858528784	0.397805444195793	0.581224272861776	29.27	19.92	44.33	0.0133659585300712	0.0164473246769573	0.0195286908238433	0.0130427557755305	0.0160496112897387	0.0190564668039469	0.0131142335679687	0.0161542943687561	0.0191607864088288	0.0102040987703246	36.3578558861592	0.0064864310196917	1.70518679103974	0.486642171942269	0.550246615314709	0.445372816618029	0.4487453620958	0.510728229548894	0.408528255272409	0.446846033620545	0.508755068173315	0.409230652078931	0.00502874931303206	0.00490903979149879	0.00491209049636957
191	0.352632526101092	0.33	0.0103251948226052	0.00801493524612712	0.0126354543990834	0.442334660587619	0.51801071535975	0.427200324344057	0.608821106375443	29.05	20.77	44.67	0.0144598308299509	0.017533571220258	0.0206073116105651	0.0141119413827077	0.0171117305727602	0.0201115197628126	0.0142288192501714	0.0172308839163507	0.0202637837904167	0.0103251948226052	37.4939443818108	0.00835205659484482	1.72349222820935	0.486642171942269	0.550246615314709	0.445372816618029	0.4487453620958	0.510728229548894	0.408528255272409	0.446846033620545	0.508755068173315	0.409230652078931	0.00502874931303206	0.00490903979149879	0.00491209049636957
191	0.352632526101092	0.33	0.0103865427082626	0.00806124652948731	0.0127118388870379	0.419704234913623	0.515450216442359	0.42082100681144	0.610079426073278	29.18	19.95	44.3	0.0141789940186	0.0173673971059555	0.0205558001933111	0.0138367880425223	0.0169482399308571	0.020059691819192	0.0139099242650654	0.0170470682944477	0.0201956437199934	0.0103865427082626	36.0818697935171	-0.012856533808248	1.67438643940206	0.486642171942269	0.550246615314709	0.445372816618029	0.4487453620958	0.510728229548894	0.408528255272409	0.446846033620545	0.508755068173315	0.409230652078931	0.00502874931303206	0.00490903979149879	0.00491209049636957
191	0.352632526101092	0.33	0.0104272812783411	0.00810497310627643	0.0127495894504058	0.432383841955264	0.482973015973842	0.396575555846691	0.569370476100994	33.9	21.35	50.92	0.0115282258061951	0.0140397508226602	0.0165512758391254	0.0112238784862164	0.0136690987719562	0.0161143190576961	0.011203094568756	0.0136644982900707	0.0160989099734461	0.0104272812783411	39.2458837554163	0.0326091305082111	1.76832432742436	0.486642171942269	0.550246615314709	0.445372816618029	0.4487453620958	0.510728229548894	0.408528255272409	0.446846033620545	0.508755068173315	0.409230652078931	0.00502874931303206	0.00490903979149879	0.00491209049636957
191	0.352632526101092	0.33	0.0105194868071857	0.00819729248526757	0.0128416811291039	0.398672608273526	0.476154974698622	0.3848528082997	0.567457141097543	32.73	22.15	46.58	0.0115832438793625	0.0143312432113285	0.0170792425432946	0.0112832731643517	0.0139601076885105	0.0166369422126693	0.011445013213978	0.0141163153189664	0.0168020105725318	0.0105194868071857	38.4152495181049	0.0238359896358141	1.76026268945474	0.486642171942269	0.550246615314709	0.445372816618029	0.4487453620958	0.510728229548894	0.408528255272409	0.446846033620545	0.508755068173315	0.409230652078931	0.00502874931303206	0.00490903979149879	0.00491209049636957
191	0.352632526101092	0.33	0.0106477518475451	0.00829852112093486	0.0129969825741554	0.432156224675402	0.467598658481416	0.383912666906103	0.551284650056729	32.06	20.69	47.85	0.0117924673512885	0.0143630111454412	0.0169335549395938	0.0114906503713677	0.0139954035432872	0.0165001567152067	0.0115059394426704	0.0140162248782447	0.016536837214381	0.0106477518475451	37.6059035223763	0.0185268975143289	1.73192408382033	0.486642171942269	0.550246615314709	0.445372816618029	0.4487453620958	0.510728229548894	0.408528255272409	0.446846033620545	0.508755068173315	0.409230652078931	0.00502874931303206	0.00490903979149879	0.00491209049636957
191	0.352632526101092	0.33	0.0106560025817041	0.00827619237855258	0.0130358127848557	0.373626957939679	0.480395713086463	0.383281675205812	0.577509750967113	27.4	17.15	41.74	0.0137405886202471	0.0172221118186952	0.0207036350171434	0.0134235112921419	0.0168246949866569	0.0202258786811719	0.0133885348108004	0.0167744088050923	0.0201879242672391	0.0106560025817041	33.6014933543116	-0.00569154514296879	1.65142584615353	0.486642171942269	0.550246615314709	0.445372816618029	0.4487453620958	0.510728229548894	0.408528255272409	0.446846033620545	0.508755068173315	0.409230652078931	0.00502874931303206	0.00490903979149879	0.00491209049636957
191	0.352632526101092	0.33	0.0106849546864889	0.00831160055299935	0.0130583088199784	0.434902730267434	0.507610614929864	0.417270280429977	0.597950949429751	30.59	19.89	47.6	0.0134232602117132	0.0163294384718941	0.019235616732075	0.0130892582624474	0.0159231240449959	0.0187569898275443	0.0130806697201982	0.0159147849117503	0.0187152725377293	0.0106849546864889	37.9258507132856	-0.0195972437544997	1.68938544804101	0.486642171942269	0.550246615314709	0.445372816618029	0.4487453620958	0.510728229548894	0.408528255272409	0.446846033620545	0.508755068173315	0.409230652078931	0.00502874931303206	0.00490903979149879	0.00491209049636957
191	0.352632526101092	0.33	0.0107889805129913	0.00839634644730483	0.0131816145786778	0.422025823677499	0.457602713384923	0.373992610703254	0.541212816066592	32.7	21.97	51.58	0.0112667238737913	0.0137855221414959	0.0163043204092006	0.0109751026677342	0.0134287058532774	0.0158823090388205	0.0109883403495641	0.0134263325981108	0.0158846073915568	0.0107889805129913	38.5634126455162	0.00309470017025472	1.72398997391228	0.486642171942269	0.550246615314709	0.445372816618029	0.4487453620958	0.510728229548894	0.408528255272409	0.446846033620545	0.508755068173315	0.409230652078931	0.00502874931303206	0.00490903979149879	0.00491209049636957
191	0.352632526101092	0.33	0.0108079702046267	0.00842340389267782	0.0131925365165756	0.443779856545625	0.481922011013696	0.397685225133967	0.566158796893425	28.64	19.39	44.91	0.0136470726690458	0.0165377647683569	0.019428456867668	0.0133218745589283	0.0161436839292891	0.0189654932996498	0.0133433245082873	0.0161786743734903	0.0189985269140902	0.0108079702046267	35.8404045603343	0.0384905755010358	1.71758828365799	0.486642171942269	0.550246615314709	0.445372816618029	0.4487453620958	0.510728229548894	0.408528255272409	0.446846033620545	0.508755068173315	0.409230652078931	0.00502874931303206	0.00490903979149879	0.00491209049636957
191	0.352632526101092	0.33	0.0108419111174883	0.00845224816419924	0.0132315740707774	0.447030138958433	0.569130388435459	0.470302488890578	0.667958287980341	30.23	20.84	43.79	0.0153039008042553	0.0185198148320453	0.0217357288598353	0.0149258900124566	0.0180623700303461	0.0211988500482357	0.0151127569616791	0.018219933425042	0.0214040110570685	0.0108419111174883	38.0374974781786	0.00306441096950012	1.72315155703492	0.486642171942269	0.550246615314709	0.445372816618029	0.4487453620958	0.510728229548894	0.408528255272409	0.446846033620545	0.508755068173315	0.409230652078931	0.00502874931303206	0.00490903979149879	0.00491209049636957
191	0.352632526101092	0.33	0.0108620271605162	0.00846273807191376	0.0132613162491187	0.300728991975874	0.426394966923312	0.324879400237998	0.527910533608626	33.86	23.14	47.99	0.0094568803976238	0.012411886384266	0.0153668923709083	0.0092073995438199	0.0120844498637363	0.0149615001836527	0.00932362770216484	0.012195571848833	0.015154571575776	0.0108620271605162	38.636510233688	0.00485896309794506	1.76055373263521	0.486642171942269	0.550246615314709	0.445372816618029	0.4487453620958	0.510728229548894	0.408528255272409	0.446846033620545	0.508755068173315	0.409230652078931	0.00502874931303206	0.00490903979149879	0.00491209049636957
191	0.352632526101092	0.33	0.0109761651576206	0.00852670029591879	0.0134256300193225	0.376609366025249	0.459400226362613	0.367119448921975	0.55168100380325	35.57	21.23	53.19	0.010177215008853	0.0127354050365273	0.0152935950642016	0.0099018288169531	0.0123907965466545	0.0148797642763558	0.0098367731894031	0.0123310147900856	0.0147893047501697	0.0109761651576206	40.8047663431613	0.0122970177880418	1.76953486430905	0.486642171942269	0.550246615314709	0.445372816618029	0.4487453620958	0.510728229548894	0.408528255272409	0.446846033620545	0.508755068173315	0.409230652078931	0.00502874931303206	0.00490903979149879	0.00491209049636957
191	0.352632526101092	0.33	0.0109940379528126	0.00853173009645057	0.0134563458091746	0.40515111060323	0.491037259308214	0.398141750173673	0.583932768442755	26.91	17.47	43	0.014527164210592	0.0179166814240853	0.0213061986375787	0.0141964880877353	0.0175088510545865	0.0208212140214378	0.0141411808714609	0.0174514689499493	0.0207239112811608	0.0109940379528126	35.0294270334892	0.00120977201551045	1.67021470905071	0.486642171942269	0.550246615314709	0.445372816618029	0.4487453620958	0.510728229548894	0.408528255272409	0.446846033620545	0.508755068173315	0.409230652078931	0.00502874931303206	0.00490903979149879	0.00491209049636957
191	0.352632526101092	0.33	0.0110375752093902	0.00858151074207946	0.0134936396767009	0.401794995206324	0.503951604980059	0.407945897160081	0.599957312800037	35.19	22.18	49.39	0.0114313511284211	0.0141215974676119	0.0168118438068026	0.0111237049134139	0.0137415500032343	0.0163593950930546	0.0111814689955271	0.0138083049563195	0.0164487223315135	0.0110375752093902	39.9765804094338	-0.0134610369978959	1.74535592976265	0.486642171942269	0.550246615314709	0.445372816618029	0.4487453620958	0.510728229548894	0.408528255272409	0.446846033620545	0.508755068173315	0.409230652078931	0.00502874931303206	0.00490903979149879	0.00491209049636957
191	0.352632526101092	0.33	0.0110560302964082	0.00858505724961738	0.0135270033431991	0.367424150757662	0.433313747246711	0.344544940251691	0.522082554241731	33.67	21.24	50.27	0.0100832691353162	0.0126811298704001	0.0152789906054841	0.00981803592411889	0.0123475617833047	0.0148770876424905	0.00981845079050847	0.0123271647822164	0.0148783724967084	0.0110560302964082	38.350069985728	-0.0312581319305346	1.70284882379384	0.486642171942269	0.550246615314709	0.445372816618029	0.4487453620958	0.510728229548894	0.408528255272409	0.446846033620545	0.508755068173315	0.409230652078931	0.00502874931303206	0.00490903979149879	0.00491209049636957
191	0.352632526101092	0.33	0.0110964750924241	0.00861796648598964	0.0135749836988586	0.428204301930116	0.544883750593496	0.446576794992036	0.643190706194956	30.64	21.13	43.58	0.014343505524691	0.0175010058171329	0.0206585061095747	0.0139862511485714	0.0170651074306539	0.0201439637127363	0.0141547774859198	0.0172732689982182	0.0204023691079222	0.0110964750924241	36.0193874663594	0.00405104180709287	1.70789097262176	0.486642171942269	0.550246615314709	0.445372816618029	0.4487453620958	0.510728229548894	0.408528255272409	0.446846033620545	0.508755068173315	0.409230652078931	0.00502874931303206	0.00490903979149879	0.00491209049636957
191	0.352632526101092	0.33	0.0111627656195872	0.00866548923005519	0.0136600420091192	0.430774776671369	0.498889861831141	0.409351926608336	0.588427797053945	32.84	21.81	49.12	0.0122789168286057	0.0149646959544429	0.01765047508028	0.0119603180792422	0.0145764097984048	0.0171925015175675	0.0120222345581287	0.0146353176380579	0.0172807888128205	0.0111627656195872	39.5219824518857	-0.0220346353980566	1.72246865763415	0.486642171942269	0.550246615314709	0.445372816618029	0.4487453620958	0.510728229548894	0.408528255272409	0.446846033620545	0.508755068173315	0.409230652078931	0.00502874931303206	0.00490903979149879	0.00491209049636957
191	0.352632526101092	0.33	0.0112312224803799	0.0087582149077318	0.013704230053028	0.464266285208359	0.542267690005194	0.451320328120655	0.633215051889733	31.48	19.52	47.59	0.0141157797338367	0.0169603068861623	0.0198048340384878	0.0137583721455987	0.0165308766673392	0.0193033811890797	0.01371565044035	0.0164887422287392	0.0192447633670994	0.0112312224803799	36.797849422679	0.0108785592093171	1.71913090624998	0.486642171942269	0.550246615314709	0.445372816618029	0.4487453620958	0.510728229548894	0.408528255272409	0.446846033620545	0.508755068173315	0.409230652078931	0.00502874931303206	0.00490903979149879	0.00491209049636957
191	0.352632526101092	0.33	0.0112717121773206	0.00875175555638742	0.0137916687982539	0.422576628075337	0.483651419720449	0.395381573280888	0.571921266160011	29.11	19.13	46.7	0.0133551025902399	0.0163366599881806	0.0193182173861213	0.0130333321905731	0.0159430536060432	0.0188527750215134	0.0129941673702916	0.0159021561318753	0.0187846519838968	0.0112717121773206	36.2174725113107	-0.00703346338878143	1.68273360168592	0.486642171942269	0.550246615314709	0.445372816618029	0.4487453620958	0.510728229548894	0.408528255272409	0.446846033620545	0.508755068173315	0.409230652078931	0.00502874931303206	0.00490903979149879	0.00491209049636957
191	0.352632526101092	0.33	0.0113386022746927	0.00879681570351479	0.0138803888458707	0.371704874001229	0.444292552411283	0.354106949648053	0.534478155174513	34.04	21.21	47.43	0.0102514180120366	0.0128622967691812	0.0154731755263257	0.0099801800944092	0.0125219787187922	0.0150637773431752	0.0100311051167875	0.0125811515377376	0.0151147179369742	0.0113386022746927	37.7333580676164	-0.000628482153379924	1.72815777893259	0.486642171942269	0.550246615314709	0.445372816618029	0.4487453620958	0.510728229548894	0.408528255272409	0.446846033620545	0.508755068173315	0.409230652078931	0.00502874931303206	0.00490903979149879	0.00491209049636957
191	0.352632526101092	0.33	0.0113652090253252	0.00884212006657559	0.0138882979840748	0.436163577407639	0.483267882076783	0.397480135572495	0.569055628581072	27.92	19.36	41.63	0.0139851019522807	0.0170034927440391	0.0200218835357975	0.013657810351017	0.0166055621185591	0.0195533138861012	0.0137865028323365	0.0167512359267721	0.0197434910342701	0.0113652090253252	35.0514756042687	-0.0123838396984124	1.67284535413308	0.486642171942269	0.550246615314709	0.445372816618029	0.4487453620958	0.510728229548894	0.408528255272409	0.446846033620545	0.508755068173315	0.409230652078931	0.00502874931303206	0.00490903979149879	0.00491209049636957
191	0.352632526101092	0.33	0.0113999108175383	0.0088501628913162	0.0139496587437605	0.36701881845774	0.448788594957989	0.356769383744024	0.540807806171954	31.68	19.27	49.62	0.0110864766000753	0.0139459395427054	0.0168054024853354	0.0108046731109568	0.0135914523089396	0.0163782315069224	0.0107090868109599	0.013472488241509	0.0162463987730058	0.0113999108175383	37.2910981075892	0.0115432927796272	1.72696777337335	0.486642171942269	0.550246615314709	0.445372816618029	0.4487453620958	0.510728229548894	0.408528255272409	0.446846033620545	0.508755068173315	0.409230652078931	0.00502874931303206	0.00490903979149879	0.00491209049636957
191	0.352632526101092	0.33	0.0114167921291196	0.00888522019151794	0.0139483640667212	0.491747367318065	0.542787175753416	0.456631511249252	0.62894284025758	30.83	21.26	42.19	0.0145750455263807	0.017325015034767	0.0200749845431532	0.014210594221954	0.0168918003105176	0.0195730063990811	0.0144176263313061	0.0171536304087067	0.0198800207123565	0.0114167921291196	35.3399759513196	0.0213738874395604	1.72032575632943	0.486642171942269	0.550246615314709	0.445372816618029	0.4487453620958	0.510728229548894	0.408528255272409	0.446846033620545	0.508755068173315	0.409230652078931	0.00502874931303206	0.00490903979149879	0.00491209049636957
191	0.352632526101092	0.33	0.0114493889068334	0.00890872727179646	0.0139900505418704	0.433653418355877	0.499751371305447	0.410583333320403	0.588919409290491	30.12	20.31	44.44	0.013412186594538	0.016324965235728	0.019237743876918	0.0130817278327647	0.0159227394122379	0.0187637509917111	0.0131706980439306	0.016031964921784	0.0189136331209098	0.0114493889068334	36.629658984477	0.0365244689830879	1.74227037265438	0.486642171942269	0.550246615314709	0.445372816618029	0.4487453620958	0.510728229548894	0.408528255272409	0.446846033620545	0.508755068173315	0.409230652078931	0.00502874931303206	0.00490903979149879	0.00491209049636957
191	0.352632526101092	0.33	0.0115037192901684	0.00893494145931809	0.0140724971210187	0.420499715649657	0.540758014037764	0.441644608349288	0.639871419726239	31.68	22.48	44.97	0.0137253027172672	0.0168055203191489	0.0198857379210306	0.0133764444792066	0.0163783716923391	0.0193802989054716	0.0135901594502319	0.0166384680798687	0.0196611985698731	0.0115037192901684	37.2959550338503	0.0404466553164515	1.77053558960567	0.486642171942269	0.550246615314709	0.445372816618029	0.4487453620958	0.510728229548894	0.408528255272409	0.446846033620545	0.508755068173315	0.409230652078931	0.00502874931303206	0.00490903979149879	0.00491209049636957
191	0.352632526101092	0.33	0.0116518373515028	0.00907613990494179	0.0142275347980638	0.420363235955809	0.498691869168799	0.407263000208992	0.590120738128605	32.15	22.4	47.18	0.0124744531391434	0.0152749165763295	0.0180753800135156	0.0121546525845639	0.0148833221122052	0.0176119916398466	0.0122828110483419	0.0150603031069069	0.0177811255885821	0.0116518373515028	37.4756538935528	0.000234709777267025	1.72731093386745	0.486642171942269	0.550246615314709	0.445372816618029	0.4487453620958	0.510728229548894	0.408528255272409	0.446846033620545	0.508755068173315	0.409230652078931	0.00502874931303206	0.00490903979149879	0.00491209049636957
191	0.352632526101092	0.33	0.0117172696896307	0.00911537925032568	0.0143191601289356	0.372693209276539	0.500687295442292	0.399269004485986	0.602105586398599	34.5	21.06	47.07	0.0114090274156576	0.0143070336444638	0.01720503987327	0.0111050669004334	0.0139258641407484	0.0167466613810635	0.011171334033599	0.0140018697281739	0.0168487687004117	0.0117172696896307	37.8402100877525	0.0135158581928111	1.75190773538909	0.486642171942269	0.550246615314709	0.445372816618029	0.4487453620958	0.510728229548894	0.408528255272409	0.446846033620545	0.508755068173315	0.409230652078931	0.00502874931303206	0.00490903979149879	0.00491209049636957
191	0.352632526101092	0.33	0.0121404293707046	0.00944578656892875	0.0148350721724804	0.344667365673135	0.471838615265456	0.370258252943404	0.573418977587507	30.32	22.92	45.01	0.0120161970804317	0.0153128410943331	0.0186094851082344	0.0117188810295047	0.0149339563763007	0.0181490317230967	0.0118952835730313	0.0151652866984932	0.0184415245205581	0.0121404293707046	36.4211243578368	0.0281429017671232	1.74210196883514	0.486642171942269	0.550246615314709	0.445372816618029	0.4487453620958	0.510728229548894	0.408528255272409	0.446846033620545	0.508755068173315	0.409230652078931	0.00502874931303206	0.00490903979149879	0.00491209049636957
191	0.352632526101092	0.33	0.0122090808940889	0.00946956037493455	0.0149486014132433	0.331967742402721	0.439336058545036	0.342031522662097	0.536640594427974	29.71	20.35	43.25	0.0113220051334328	0.0145430019766428	0.0177639988198527	0.0110454668512923	0.0141877913283177	0.0173301158053431	0.0111648620771716	0.0143298249860125	0.0174946343270455	0.0122090808940889	34.6115510335238	-0.0409193333569648	1.64721501917494	0.486642171942269	0.550246615314709	0.445372816618029	0.4487453620958	0.510728229548894	0.408528255272409	0.446846033620545	0.508755068173315	0.409230652078931	0.00502874931303206	0.00490903979149879	0.00491209049636957
191	0.352632526101092	0.33	0.0125032332585134	0.00969241334940777	0.015314053167619	0.355555581579537	0.486777523127982	0.384458835515188	0.589096210740776	30.45	18.62	49.75	0.0124233929330694	0.0157297163757504	0.0190360398184315	0.0121151515371507	0.0153394405663006	0.0185637295954506	0.0119540135307978	0.0151542433373962	0.0183538554859452	0.0125032332585134	36.0849904317697	0.0114948691660048	1.71744244317027	0.486642171942269	0.550246615314709	0.445372816618029	0.4487453620958	0.510728229548894	0.408528255272409	0.446846033620545	0.508755068173315	0.409230652078931	0.00502874931303206	0.00490903979149879	0.00491209049636957
191	0.352632526101092	0.34	0.00644856174247396	0.00505283904814577	0.00784428443680214	0.522672767669314	0.490118545617335	0.416991207134219	0.563245884100452	34.2	20.03	47.94	0.0120189573937017	0.014126710148451	0.0162344629032003	0.0117002062553889	0.0137520599360462	0.0158039136167036	0.0116913355119891	0.0137472276580655	0.0157815540408833	0.00644856174247396	41.1453860056402	0.0448171326078384	1.77695813105967	0.486642171942269	0.550246615314709	0.445372816618029	0.4487453620958	0.510728229548894	0.408528255272409	0.446846033620545	0.508755068173315	0.409230652078931	0.00502874931303206	0.00490903979149879	0.00491209049636957
191	0.352632526101092	0.34	0.00751216310300495	0.00588210420838836	0.00914222199762154	0.423963716804123	0.456022750662303	0.373031454837418	0.539014046487188	33	23.56	46.92	0.0111373081489458	0.0136151143052254	0.0160929204615049	0.010847568593348	0.0132609140698136	0.0156742595462792	0.0110207824844724	0.0134528546594997	0.0158979315499782	0.00751216310300495	41.5756730514774	-0.000552075420225162	1.75583689464794	0.486642171942269	0.550246615314709	0.445372816618029	0.4487453620958	0.510728229548894	0.408528255272409	0.446846033620545	0.508755068173315	0.409230652078931	0.00502874931303206	0.00490903979149879	0.00491209049636957
191	0.352632526101092	0.34	0.00772060557937457	0.00605166386022049	0.00938954729852864	0.366600793816649	0.398162819723169	0.316450371694581	0.479875267751757	33.08	21.59	51.47	0.00942490675950014	0.0118585654707727	0.0142922241820452	0.00917937893973499	0.0115496385179785	0.0139198980962221	0.00917455466374174	0.0115440062120363	0.0138989045850579	0.00772060557937457	40.9545424642328	-0.0169421172668925	1.73800788049201	0.486642171942269	0.550246615314709	0.445372816618029	0.4487453620958	0.510728229548894	0.408528255272409	0.446846033620545	0.508755068173315	0.409230652078931	0.00502874931303206	0.00490903979149879	0.00491209049636957
191	0.352632526101092	0.34	0.00777795776019773	0.00608002266738741	0.00947589285300805	0.427711048076633	0.430642089229689	0.352868098859341	0.508416079600036	30.01	19.28	47.83	0.0115651128783437	0.0141141247627839	0.0166631366472242	0.0112807785175462	0.0137671216090008	0.0162534647004554	0.0112323904109551	0.0136838260525206	0.0161524256593759	0.00777795776019773	39.4493287532823	-0.0465261059912673	1.67292258645475	0.486642171942269	0.550246615314709	0.445372816618029	0.4487453620958	0.510728229548894	0.408528255272409	0.446846033620545	0.508755068173315	0.409230652078931	0.00502874931303206	0.00490903979149879	0.00491209049636957
191	0.352632526101092	0.34	0.00777928301598626	0.00609854631076426	0.00946001972120826	0.485238606992798	0.48332379835634	0.405600906437213	0.561046690275467	32.09	21.04	43.75	0.0124484290433132	0.0148338475414993	0.0172192660396854	0.0121296696596579	0.0144540061909872	0.0167783427223166	0.0122536492724587	0.0146054840502241	0.016965581028641	0.00777928301598626	40.2074291710564	-0.0280814422113617	1.69678264488843	0.486642171942269	0.550246615314709	0.445372816618029	0.4487453620958	0.510728229548894	0.408528255272409	0.446846033620545	0.508755068173315	0.409230652078931	0.00502874931303206	0.00490903979149879	0.00491209049636957
191	0.352632526101092	0.34	0.00778821240955458	0.0061032469652761	0.00947317785383306	0.481313846864439	0.492448897769354	0.412633849550939	0.572263945987768	32.84	19.4	52.94	0.0123756833672853	0.0147694902878049	0.0171632972083246	0.0120545492019906	0.0143862396991595	0.0167179301963284	0.011871125777345	0.0141695080977042	0.0164769139433857	0.00778821240955458	42.5690369013765	0.00251970513387523	1.7518467265236	0.486642171942269	0.550246615314709	0.445372816618029	0.4487453620958	0.510728229548894	0.408528255272409	0.446846033620545	0.508755068173315	0.409230652078931	0.00502874931303206	0.00490903979149879	0.00491209049636957
191	0.352632526101092	0.34	0.00781480248790032	0.00609919569129294	0.00953040928450771	0.502854530329674	0.47187982542562	0.398624798699609	0.545134852151631	34.32	19.87	50.32	0.0114495868453248	0.0135536701665135	0.0156577534877022	0.0111453739990783	0.0131935523182328	0.0152417306373874	0.0110789928435202	0.0131106938677472	0.0151272618394958	0.00781480248790032	42.4102391688928	0.00866942887817463	1.75422690693829	0.486642171942269	0.550246615314709	0.445372816618029	0.4487453620958	0.510728229548894	0.408528255272409	0.446846033620545	0.508755068173315	0.409230652078931	0.00502874931303206	0.00490903979149879	0.00491209049636957
191	0.352632526101092	0.34	0.00781710032511692	0.00611821968883883	0.00951598096139501	0.476916881886508	0.487980951826397	0.408190240760276	0.567771662892518	31.39	20.18	46.46	0.012802351689164	0.0153048827214943	0.0178074137538245	0.0124787457355656	0.0149180201131195	0.0173572944906734	0.0125029860277353	0.0149640189369691	0.0173869847222379	0.00781710032511692	38.8615139664542	0.0195541165067054	1.74463785379696	0.486642171942269	0.550246615314709	0.445372816618029	0.4487453620958	0.510728229548894	0.408528255272409	0.446846033620545	0.508755068173315	0.409230652078931	0.00502874931303206	0.00490903979149879	0.00491209049636957
191	0.352632526101092	0.34	0.00786150133084419	0.00615075566118362	0.00957224700050476	0.487041543369555	0.491841735871893	0.413033984915059	0.570649486828727	31.58	19.87	48.45	0.012874665391226	0.0153311785617173	0.0177876917322085	0.012548016010234	0.0149422037934506	0.0173363915766672	0.0124964892611084	0.0148833386200268	0.017282731739169	0.00786150133084419	40.4845809715102	0.0156861654620098	1.73227502692683	0.486642171942269	0.550246615314709	0.445372816618029	0.4487453620958	0.510728229548894	0.408528255272409	0.446846033620545	0.508755068173315	0.409230652078931	0.00502874931303206	0.00490903979149879	0.00491209049636957
191	0.352632526101092	0.34	0.00790086493638929	0.00619255940090783	0.00960917047187076	0.445812155814481	0.485756333624384	0.401197987853259	0.570314679395509	32.97	20.35	49.49	0.0119868721390994	0.0145132808194514	0.0170396894998034	0.0116751570033676	0.0141358671582351	0.0165965773131027	0.0116482821109651	0.0140924482816978	0.0165445079195402	0.00790086493638929	39.9869396124069	-0.0233378267314988	1.71004978678695	0.486642171942269	0.550246615314709	0.445372816618029	0.4487453620958	0.510728229548894	0.408528255272409	0.446846033620545	0.508755068173315	0.409230652078931	0.00502874931303206	0.00490903979149879	0.00491209049636957
191	0.352632526101092	0.34	0.00800805241297169	0.00628034725396151	0.00973575757198187	0.416557950396497	0.451755849330455	0.36828200881329	0.535229689847619	33.68	23.24	51.44	0.0107743715128774	0.0132164624861418	0.0156585534594062	0.0104909081921799	0.0128687501077707	0.0152465920233615	0.0105580872005467	0.0129220436528063	0.0153271555298085	0.00800805241297169	42.5243866624347	0.0390705141095416	1.80850472439117	0.486642171942269	0.550246615314709	0.445372816618029	0.4487453620958	0.510728229548894	0.408528255272409	0.446846033620545	0.508755068173315	0.409230652078931	0.00502874931303206	0.00490903979149879	0.00491209049636957
191	0.352632526101092	0.34	0.00800855768099388	0.00625205361419618	0.00976506174779158	0.443727204668849	0.480535634592779	0.396532219385099	0.564539049800458	33.08	21.37	50.71	0.0118096121615576	0.0143114208554069	0.0168132295492562	0.0115019548223426	0.013938587810551	0.0163752207987593	0.0114984422633571	0.0139339308905947	0.0163532688566442	0.00800855768099388	41.4171658657571	-0.00308177488818165	1.7512155948256	0.486642171942269	0.550246615314709	0.445372816618029	0.4487453620958	0.510728229548894	0.408528255272409	0.446846033620545	0.508755068173315	0.409230652078931	0.00502874931303206	0.00490903979149879	0.00491209049636957
191	0.352632526101092	0.34	0.00807278703468113	0.00631437830189319	0.00983119576746907	0.414031700513882	0.454091341941973	0.36974836094323	0.538434322940716	30.1	21.87	49.86	0.0120850992862543	0.0148418209032704	0.0175985425202865	0.0117874477641776	0.0144762723481772	0.0171650969321768	0.0118248463738674	0.014512701847042	0.0172250989185378	0.00807278703468113	41.3217103668915	-0.0719923192787599	1.67093911482364	0.486642171942269	0.550246615314709	0.445372816618029	0.4487453620958	0.510728229548894	0.408528255272409	0.446846033620545	0.508755068173315	0.409230652078931	0.00502874931303206	0.00490903979149879	0.00491209049636957
191	0.352632526101092	0.34	0.00813427260527044	0.00636499341256521	0.00990355179797568	0.487470367124208	0.480836072236099	0.403857849095037	0.55781429537716	31.18	21.12	43.48	0.0127475414055731	0.0151773148741759	0.0176070883427788	0.0124265746136722	0.0147951694933652	0.0171637643730581	0.0125841444845029	0.0149550763409701	0.0173846949569462	0.00813427260527044	39.8943324218265	-0.0220332350060875	1.6998202671949	0.486642171942269	0.550246615314709	0.445372816618029	0.4487453620958	0.510728229548894	0.408528255272409	0.446846033620545	0.508755068173315	0.409230652078931	0.00502874931303206	0.00490903979149879	0.00491209049636957
191	0.352632526101092	0.34	0.0082222568826594	0.00642234095928843	0.0100221728060304	0.483695763666106	0.507431473456584	0.425579422721801	0.589283524191367	31.64	20.48	55.47	0.0132405349470543	0.0157870982449476	0.0183336615428409	0.0129042191195181	0.0153860985095233	0.0178679778995286	0.0127174041497082	0.0151827308056567	0.0176207669984458	0.0082222568826594	44.3319394987269	-0.00042684636865309	1.75395633619458	0.486642171942269	0.550246615314709	0.445372816618029	0.4487453620958	0.510728229548894	0.408528255272409	0.446846033620545	0.508755068173315	0.409230652078931	0.00502874931303206	0.00490903979149879	0.00491209049636957
191	0.352632526101092	0.34	0.00833548748360934	0.00652787656804448	0.0101430983991742	0.456458619662836	0.465651367934647	0.386316894268432	0.544985841600862	28.87	18.62	49.34	0.0131562553198712	0.0158580387694323	0.0185598222189935	0.012841069724891	0.0154781263047349	0.0181151828845787	0.0126883618131314	0.0153075579640836	0.0179113394632589	0.00833548748360934	39.7975244773873	0.0543836089499524	1.76773074552464	0.486642171942269	0.550246615314709	0.445372816618029	0.4487453620958	0.510728229548894	0.408528255272409	0.446846033620545	0.508755068173315	0.409230652078931	0.00502874931303206	0.00490903979149879	0.00491209049636957
191	0.352632526101092	0.34	0.00840861038242782	0.00656148117763557	0.0102557395872201	0.4517312173382	0.498897136516144	0.413084117720948	0.58471015531134	33.45	23.89	53.96	0.0121698947898217	0.0146980370386602	0.0172261792874988	0.0118509389455344	0.0143128221379568	0.0167747053303793	0.011896660411757	0.0143750415131308	0.0168442670437649	0.00840861038242782	43.3328830161222	0.0358916950616403	1.80800293489316	0.486642171942269	0.550246615314709	0.445372816618029	0.4487453620958	0.510728229548894	0.408528255272409	0.446846033620545	0.508755068173315	0.409230652078931	0.00502874931303206	0.00490903979149879	0.00491209049636957
191	0.352632526101092	0.34	0.0084506185377084	0.00659331472342862	0.0103079223519882	0.473286390104635	0.491607220829972	0.410636318881673	0.57257812277827	34.09	22.48	53.57	0.0118733646438494	0.0142146018899649	0.0165558391360804	0.0115590061015826	0.0138382568805199	0.0161175076594573	0.0115596690701619	0.0138360471933864	0.0161115869177931	0.0084506185377084	43.057210738309	0.0108605351662772	1.76772054227375	0.486642171942269	0.550246615314709	0.445372816618029	0.4487453620958	0.510728229548894	0.408528255272409	0.446846033620545	0.508755068173315	0.409230652078931	0.00502874931303206	0.00490903979149879	0.00491209049636957
191	0.352632526101092	0.34	0.0084669905780259	0.0066075742289831	0.0103264069270687	0.403671541572443	0.435843904467193	0.353136357689038	0.518551451245348	37.8	23.83	60.02	0.00922133720815987	0.0113810530286776	0.0135407688491953	0.00896456835187559	0.0110641467163373	0.013163725080799	0.00890903617349054	0.0109860804415012	0.0130799463080686	0.0084669905780259	45.6635224588297	-0.00601922574843913	1.8002126470708	0.486642171942269	0.550246615314709	0.445372816618029	0.4487453620958	0.510728229548894	0.408528255272409	0.446846033620545	0.508755068173315	0.409230652078931	0.00502874931303206	0.00490903979149879	0.00491209049636957
191	0.352632526101092	0.34	0.00853321638114386	0.00668650782665412	0.0103799249356336	0.435231034236829	0.477744316651504	0.392776105467133	0.562712527835875	32.41	21.76	50.42	0.0119349716979945	0.0145168324110046	0.0170986931240147	0.0116275769869535	0.0141429398189542	0.0166583026509549	0.0116503621710854	0.0141756254575911	0.0166960382623937	0.00853321638114386	42.1944239312158	0.00506484852264868	1.76741101267721	0.486642171942269	0.550246615314709	0.445372816618029	0.4487453620958	0.510728229548894	0.408528255272409	0.446846033620545	0.508755068173315	0.409230652078931	0.00502874931303206	0.00490903979149879	0.00491209049636957
191	0.352632526101092	0.34	0.00854489858464988	0.00669695678558407	0.0103928403837157	0.472300927461583	0.464563899830439	0.387895802318384	0.541231997342495	30.73	19.61	46.77	0.0124203478132284	0.0148752453181429	0.0173301428230575	0.0121103910342701	0.0145040251885331	0.0168976593427961	0.0120900879488066	0.014481228490542	0.0168938352829786	0.00854489858464988	38.4714719865567	0.0251213195775378	1.74017606895827	0.486642171942269	0.550246615314709	0.445372816618029	0.4487453620958	0.510728229548894	0.408528255272409	0.446846033620545	0.508755068173315	0.409230652078931	0.00502874931303206	0.00490903979149879	0.00491209049636957
191	0.352632526101092	0.34	0.00866119422497419	0.00679611661322595	0.0105262718367224	0.471543545630119	0.477487521911473	0.398566774561578	0.556408269261368	36.58	23.75	52.13	0.0107496597337687	0.0128782144304799	0.0150067691271911	0.0104548391690486	0.0125250160460646	0.0145951929230807	0.0105342602811019	0.0126148303707051	0.0147095195700124	0.00866119422497419	43.9107035521286	-0.0284143489496866	1.75921624379419	0.486642171942269	0.550246615314709	0.445372816618029	0.4487453620958	0.510728229548894	0.408528255272409	0.446846033620545	0.508755068173315	0.409230652078931	0.00502874931303206	0.00490903979149879	0.00491209049636957
191	0.352632526101092	0.34	0.00868724964691255	0.00680083608845318	0.0105736632053719	0.395824635736071	0.444308877988686	0.358604985192656	0.530012770784716	31.29	21.94	48.06	0.0112811442290297	0.0139772528040455	0.0166733613790612	0.0109965134841903	0.0136245974531648	0.0162526814221393	0.0110665418890153	0.013717207483999	0.0163617136551091	0.00868724964691255	41.3534735173522	-0.0276553153876371	1.72345401301177	0.486642171942269	0.550246615314709	0.445372816618029	0.4487453620958	0.510728229548894	0.408528255272409	0.446846033620545	0.508755068173315	0.409230652078931	0.00502874931303206	0.00490903979149879	0.00491209049636957
191	0.352632526101092	0.34	0.00878895157642704	0.00689271264869978	0.0106851905041543	0.439077560195982	0.446096547371072	0.367374730382966	0.524818364359178	32.29	20.01	51.65	0.0112060332079563	0.0136072851787703	0.0160085371495843	0.0109180537689698	0.0132575969100323	0.0155971400510948	0.0108213261776114	0.0131417518464871	0.0154577846246315	0.00878895157642704	40.2389190312528	0.039453476227045	1.7745715542787	0.486642171942269	0.550246615314709	0.445372816618029	0.4487453620958	0.510728229548894	0.408528255272409	0.446846033620545	0.508755068173315	0.409230652078931	0.00502874931303206	0.00490903979149879	0.00491209049636957
191	0.352632526101092	0.34	0.00881808219925899	0.00690427275513902	0.010731891643379	0.467298168064035	0.487575293538097	0.406297443272937	0.568853143803256	31.73	19.95	48.45	0.0126086369082767	0.0151309341061704	0.017653231304064	0.0122878851568136	0.0147460175088305	0.0172041498608474	0.0122486685321972	0.0147083001977293	0.0171580096989383	0.00881808219925899	40.3438013494525	-0.012147939209171	1.72441616287984	0.486642171942269	0.550246615314709	0.445372816618029	0.4487453620958	0.510728229548894	0.408528255272409	0.446846033620545	0.508755068173315	0.409230652078931	0.00502874931303206	0.00490903979149879	0.00491209049636957
191	0.352632526101092	0.34	0.0089363196756055	0.00699818711470671	0.0108744522365043	0.528286361870433	0.573126712915717	0.488571452914661	0.657681972916774	28.57	19.72	45.38	0.0168087068655405	0.0197177277893348	0.0226267487131291	0.0164088918276168	0.0192487182369091	0.0220885446462013	0.0164837615200413	0.0192827951453868	0.0221496531452595	0.0089363196756055	37.4335202737516	0.00947707205525825	1.71029804773345	0.486642171942269	0.550246615314709	0.445372816618029	0.4487453620958	0.510728229548894	0.408528255272409	0.446846033620545	0.508755068173315	0.409230652078931	0.00502874931303206	0.00490903979149879	0.00491209049636957
191	0.352632526101092	0.34	0.00900010616710282	0.007047483118684	0.0109527292155216	0.452889843797492	0.478758322617504	0.39660163977743	0.560915005457579	34.31	20.3	54.21	0.0113957169579099	0.0137563584932592	0.0161170000286085	0.0110929950126611	0.0133909271985017	0.0156888593843423	0.0109558209050935	0.0132110225364242	0.0154850774734816	0.00900010616710282	42.8468426145563	-0.00390259432463639	1.7589816169087	0.486642171942269	0.550246615314709	0.445372816618029	0.4487453620958	0.510728229548894	0.408528255272409	0.446846033620545	0.508755068173315	0.409230652078931	0.00502874931303206	0.00490903979149879	0.00491209049636957
191	0.352632526101092	0.34	0.00903199855387062	0.00707205428335624	0.010991942824385	0.404069352762588	0.469290629695042	0.380309636567581	0.558271622822504	32.35	20.44	49.08	0.0115793333179594	0.0142885483346629	0.0169977633513663	0.011281443752104	0.0139209615882381	0.0165604794243723	0.0112699762214501	0.0139111411282362	0.0165166850710179	0.00903199855387062	39.778822548797	-0.01747845330309	1.71546841353364	0.486642171942269	0.550246615314709	0.445372816618029	0.4487453620958	0.510728229548894	0.408528255272409	0.446846033620545	0.508755068173315	0.409230652078931	0.00502874931303206	0.00490903979149879	0.00491209049636957
191	0.352632526101092	0.34	0.00907551765765628	0.00710970757057544	0.0110413277447371	0.419778014138438	0.45890195180907	0.374666945522532	0.543136958095607	32.03	21.49	51.94	0.0115199193670987	0.0141099009278008	0.016699882488503	0.0112252503733671	0.0137489825762434	0.0162727147791198	0.0111936934487631	0.0137369726496588	0.0162362560740714	0.00907551765765628	40.2937165927623	0.0103289682216397	1.75414560628315	0.486642171942269	0.550246615314709	0.445372816618029	0.4487453620958	0.510728229548894	0.408528255272409	0.446846033620545	0.508755068173315	0.409230652078931	0.00502874931303206	0.00490903979149879	0.00491209049636957
191	0.352632526101092	0.34	0.00911676004569091	0.00714826212756378	0.011085257963818	0.454319119097491	0.468423604677755	0.388271838741312	0.548575370614197	33.42	20.87	56.47	0.0114485384529625	0.0138118841371896	0.0161752298214167	0.0111486274173186	0.0134500618405885	0.0157514962638583	0.0109870401804521	0.0132836518043779	0.0155168401754717	0.00911676004569091	42.173234882608	-0.0179021451555166	1.74620934344014	0.486642171942269	0.550246615314709	0.445372816618029	0.4487453620958	0.510728229548894	0.408528255272409	0.446846033620545	0.508755068173315	0.409230652078931	0.00502874931303206	0.00490903979149879	0.00491209049636957
191	0.352632526101092	0.34	0.00919088870456305	0.00718418324592917	0.0111975941631969	0.376259114972396	0.460831438527793	0.368194082274354	0.553468794781232	30.9	20.79	48.41	0.0117275455124685	0.0146781872091143	0.0176288289057601	0.011433910835652	0.0143106742668011	0.0171874376979501	0.011451731306906	0.0143345593314159	0.0172260673460981	0.00919088870456305	41.3389015566698	-0.00893530326970297	1.74640632726595	0.486642171942269	0.550246615314709	0.445372816618029	0.4487453620958	0.510728229548894	0.408528255272409	0.446846033620545	0.508755068173315	0.409230652078931	0.00502874931303206	0.00490903979149879	0.00491209049636957
191	0.352632526101092	0.34	0.00920120389957748	0.0071848532000548	0.0112175545991002	0.461224062517927	0.514868570195486	0.427986540088143	0.601750600302829	32.48	21.75	48.43	0.0129797194045937	0.0156146255674429	0.0182495317302922	0.0126450427647056	0.0152120089734222	0.0177789751821388	0.0127049715442076	0.0153109892934783	0.0178918975416143	0.00920120389957748	40.2133148935802	-0.00249895700944294	1.75175322455324	0.486642171942269	0.550246615314709	0.445372816618029	0.4487453620958	0.510728229548894	0.408528255272409	0.446846033620545	0.508755068173315	0.409230652078931	0.00502874931303206	0.00490903979149879	0.00491209049636957
191	0.352632526101092	0.34	0.00922759191722191	0.00722511737733266	0.0112300664571112	0.514203415206151	0.541011465026931	0.458909853729061	0.623113076324801	34.68	20.65	51.5	0.0130458754653767	0.015379857592357	0.0177138397193373	0.0126973693025601	0.014969001673304	0.017240634044048	0.0126405448887199	0.014882310572159	0.0171343021012725	0.00922759191722191	41.6657147791543	0.0375622256575311	1.7901196322087	0.486642171942269	0.550246615314709	0.445372816618029	0.4487453620958	0.510728229548894	0.408528255272409	0.446846033620545	0.508755068173315	0.409230652078931	0.00502874931303206	0.00490903979149879	0.00491209049636957
191	0.352632526101092	0.34	0.00924527173205526	0.0072202027183193	0.0112703407457912	0.417214543945561	0.492652468550142	0.401744750225106	0.583560186875177	31.43	21.66	48.74	0.0125826340481357	0.0154298611772867	0.0182770883064377	0.0122643124270388	0.0150395090137839	0.0178147056005291	0.0123191233911775	0.015116792175785	0.0178779840545702	0.00924527173205526	39.392581309391	-0.0232588875947139	1.71115911175952	0.486642171942269	0.550246615314709	0.445372816618029	0.4487453620958	0.510728229548894	0.408528255272409	0.446846033620545	0.508755068173315	0.409230652078931	0.00502874931303206	0.00490903979149879	0.00491209049636957
191	0.352632526101092	0.34	0.0093242409591107	0.00729095114592056	0.0113575307723008	0.466299057799289	0.532503346628678	0.443557736432255	0.621448956825101	32.69	21.65	50.63	0.0133665715176123	0.01604693928536	0.0187273070531077	0.0130206604889828	0.0156316635157103	0.0182426665424378	0.0130404391468588	0.0156482068607584	0.0182507525117007	0.0093242409591107	41.361740596397	-0.0379794679536361	1.71966211667215	0.486642171942269	0.550246615314709	0.445372816618029	0.4487453620958	0.510728229548894	0.408528255272409	0.446846033620545	0.508755068173315	0.409230652078931	0.00502874931303206	0.00490903979149879	0.00491209049636957
191	0.352632526101092	0.34	0.00938234566764751	0.00734613908379136	0.0114185522515037	0.434513679877945	0.448872314034936	0.368922472816584	0.528822155253288	33.85	20.19	51.84	0.0107400054487464	0.0130674910143612	0.015394976579976	0.010456690001375	0.0127227777755809	0.0149888655497868	0.0103662282935084	0.0126330969438611	0.0148618056370651	0.00938234566764751	40.9527115749113	0.014098186082627	1.76720934808846	0.486642171942269	0.550246615314709	0.445372816618029	0.4487453620958	0.510728229548894	0.408528255272409	0.446846033620545	0.508755068173315	0.409230652078931	0.00502874931303206	0.00490903979149879	0.00491209049636957
191	0.352632526101092	0.34	0.00939019684619037	0.00734865066145423	0.0114317430309265	0.459442123554	0.472683612720844	0.392633545245224	0.552733680196464	32.24	21.42	49.32	0.0119928178631232	0.0144379117446616	0.0168830056262	0.0116848631548421	0.0140671712773034	0.0164494793997647	0.0117235335043418	0.0140996389812474	0.0165098824085242	0.00939019684619037	39.8713328586872	0.0290453231414583	1.77016978037212	0.486642171942269	0.550246615314709	0.445372816618029	0.4487453620958	0.510728229548894	0.408528255272409	0.446846033620545	0.508755068173315	0.409230652078931	0.00502874931303206	0.00490903979149879	0.00491209049636957
191	0.352632526101092	0.34	0.00940616256279406	0.00736955553036689	0.0114427695952212	0.399675616629541	0.454816254763849	0.367787933943018	0.541844575584679	32.32	20.3	44.88	0.0112068870730302	0.0138587319912095	0.0165105769093889	0.0109187103878489	0.0135023651053816	0.0160860198229142	0.0109947010461139	0.013562285365886	0.0161764715514258	0.00940616256279406	40.185317870377	-0.0170367649987848	1.71793686617746	0.486642171942269	0.550246615314709	0.445372816618029	0.4487453620958	0.510728229548894	0.408528255272409	0.446846033620545	0.508755068173315	0.409230652078931	0.00502874931303206	0.00490903979149879	0.00491209049636957
191	0.352632526101092	0.34	0.00942789501500396	0.00739788645708335	0.0114579035729246	0.473141837111084	0.495710178627995	0.41403981696781	0.57738054028818	32.58	20.19	48.71	0.0125180672890292	0.0149872865304749	0.0174565057719205	0.0121947215835731	0.0146001600976016	0.0170055986116301	0.0121701207371093	0.0145665305573999	0.0169755454520606	0.00942789501500396	40.1708691654815	0.0371470156809114	1.76800841499253	0.486642171942269	0.550246615314709	0.445372816618029	0.4487453620958	0.510728229548894	0.408528255272409	0.446846033620545	0.508755068173315	0.409230652078931	0.00502874931303206	0.00490903979149879	0.00491209049636957
191	0.352632526101092	0.34	0.00944439297654745	0.00741215272981122	0.0114766332232837	0.460223395472813	0.509240655772944	0.423135092386327	0.595346219159561	31.83	20.47	46.13	0.0130898374368843	0.0157535442468907	0.0184172510568971	0.0127562182947809	0.0153520355236482	0.0179478527525155	0.0128042991819992	0.0154281178180109	0.0180283251643709	0.00944439297654745	38.4659533874653	-0.0122149369956236	1.71058395788227	0.486642171942269	0.550246615314709	0.445372816618029	0.4487453620958	0.510728229548894	0.408528255272409	0.446846033620545	0.508755068173315	0.409230652078931	0.00502874931303206	0.00490903979149879	0.00491209049636957
191	0.352632526101092	0.34	0.00945071373566916	0.00739456870880679	0.0115068587625315	0.428903835663877	0.456826908369928	0.374524641874738	0.539129174865118	31.84	21.72	49.53	0.0115810963951821	0.0141260570606583	0.0166710177261345	0.0112858552537072	0.0137659363027598	0.0162460173518123	0.0113168075317401	0.0138493119530643	0.016307210881833	0.00945071373566916	39.5763388772345	0.00446987096032561	1.73516975272126	0.486642171942269	0.550246615314709	0.445372816618029	0.4487453620958	0.510728229548894	0.408528255272409	0.446846033620545	0.508755068173315	0.409230652078931	0.00502874931303206	0.00490903979149879	0.00491209049636957
191	0.352632526101092	0.34	0.00945366397860041	0.00741920591067315	0.0114881220465277	0.414848306724792	0.504624409419173	0.411052974843155	0.59819584399519	30.27	20.72	43.86	0.0133601712725192	0.0164014590593986	0.019442746846278	0.0130299206922639	0.0159960307710246	0.0189621408497854	0.013162294984307	0.0161690685514366	0.0191341156791128	0.00945366397860041	37.0580481357691	0.00916991891019089	1.71327234296062	0.486642171942269	0.550246615314709	0.445372816618029	0.4487453620958	0.510728229548894	0.408528255272409	0.446846033620545	0.508755068173315	0.409230652078931	0.00502874931303206	0.00490903979149879	0.00491209049636957
191	0.352632526101092	0.34	0.00945940551013945	0.00740517862004066	0.0115136324002382	0.396753189364516	0.420195108717787	0.339299721497907	0.501090495937667	31.96	21.29	48.2	0.0104546423742132	0.0129472242701655	0.0154398061661179	0.0101875566069054	0.0126164602703148	0.0150453639337242	0.0102361935480635	0.0126684991839899	0.0150980446857942	0.00945940551013945	39.4061687115691	-0.029090527292188	1.7014518338719	0.486642171942269	0.550246615314709	0.445372816618029	0.4487453620958	0.510728229548894	0.408528255272409	0.446846033620545	0.508755068173315	0.409230652078931	0.00502874931303206	0.00490903979149879	0.00491209049636957
191	0.352632526101092	0.34	0.00961935046299964	0.00754120216040705	0.0116974987655922	0.437809452366193	0.497097997878615	0.409149853989984	0.585046141767246	34.35	22.04	53.87	0.0117423085552497	0.0142663574638119	0.0167904063723741	0.0114301836143009	0.0138871402119406	0.0163440968095803	0.0114056134564708	0.013852515016704	0.0162798114340984	0.00961935046299964	42.5088380810287	-0.0134838833539431	1.75956826643167	0.486642171942269	0.550246615314709	0.445372816618029	0.4487453620958	0.510728229548894	0.408528255272409	0.446846033620545	0.508755068173315	0.409230652078931	0.00502874931303206	0.00490903979149879	0.00491209049636957
191	0.352632526101092	0.34	0.00962522983852052	0.00752306231790574	0.0117273973591353	0.400242760246692	0.444542723932383	0.35958067545585	0.529504772408915	30.81	20.96	52.09	0.0114844977737	0.0141980653349733	0.0169116328962466	0.0111974384979142	0.0138431794328705	0.0164889203678267	0.0111476850188956	0.0137675443905954	0.0164086405321094	0.00962522983852052	41.2210834867432	0.0156066451760775	1.7663409137073	0.486642171942269	0.550246615314709	0.445372816618029	0.4487453620958	0.510728229548894	0.408528255272409	0.446846033620545	0.508755068173315	0.409230652078931	0.00502874931303206	0.00490903979149879	0.00491209049636957
191	0.352632526101092	0.34	0.00963108540576545	0.00754954390969783	0.0117126269018331	0.374627292777926	0.414283947187031	0.330713385359529	0.497854509014533	32.93	21.23	49.43	0.00989395010557471	0.0123941300366569	0.0148943099677391	0.00963685108552814	0.0120720626467113	0.0145072742078945	0.00965964971245154	0.0120880506303805	0.0145221385465703	0.00963108540576545	38.2817846081602	-0.0122326063171461	1.70887782731264	0.486642171942269	0.550246615314709	0.445372816618029	0.4487453620958	0.510728229548894	0.408528255272409	0.446846033620545	0.508755068173315	0.409230652078931	0.00502874931303206	0.00490903979149879	0.00491209049636957
191	0.352632526101092	0.34	0.00968328338621658	0.00757862114388259	0.0117879456285506	0.41980613468344	0.496456013572548	0.405332928864422	0.587579098280673	35.37	21.87	51.73	0.011299663381289	0.0138399459740485	0.016380228566808	0.0109947645117846	0.013466502647544	0.0159382407833033	0.0110047180539166	0.0134652439220634	0.0159297328877731	0.00968328338621658	42.8007640003454	0.0338727029564585	1.80496033399689	0.486642171942269	0.550246615314709	0.445372816618029	0.4487453620958	0.510728229548894	0.408528255272409	0.446846033620545	0.508755068173315	0.409230652078931	0.00502874931303206	0.00490903979149879	0.00491209049636957
191	0.352632526101092	0.34	0.00971061256830606	0.00760528891209532	0.0118159362245168	0.442334967491723	0.515384598097308	0.425034637422641	0.605734558771976	31.33	20.8	45.32	0.0133559374692341	0.0161950200259781	0.0190341025827221	0.013018727720918	0.0157861293255301	0.0185535309301423	0.0131207238821943	0.0159009388683548	0.018668175274622	0.00971061256830606	38.2688418986922	-0.0219733276789911	1.70452085808947	0.486642171942269	0.550246615314709	0.445372816618029	0.4487453620958	0.510728229548894	0.408528255272409	0.446846033620545	0.508755068173315	0.409230652078931	0.00502874931303206	0.00490903979149879	0.00491209049636957
191	0.352632526101092	0.34	0.00976683788106751	0.00765840452740647	0.0118752712347286	0.449816859425058	0.516735858400209	0.427510184638299	0.60596153216212	30.96	19.92	48.85	0.0135914375716671	0.0164281072424749	0.0192647769132828	0.0132507387116705	0.0160163011049784	0.0187818634982864	0.0132024171333918	0.0159698128706354	0.0187061162342083	0.00976683788106751	39.3716974705533	-0.028383818208047	1.70585614739651	0.486642171942269	0.550246615314709	0.445372816618029	0.4487453620958	0.510728229548894	0.408528255272409	0.446846033620545	0.508755068173315	0.409230652078931	0.00502874931303206	0.00490903979149879	0.00491209049636957
191	0.352632526101092	0.34	0.00982043467301457	0.00767738274465397	0.0119634866013752	0.488920473925972	0.537086449909978	0.451352114245297	0.622820785574659	34.75	20.58	51.01	0.0128038007402099	0.0152358827351737	0.0176679647301375	0.0124613837446984	0.0148284236301785	0.0171954635156585	0.0124097096498766	0.0147459334146308	0.0171423339959176	0.00982043467301457	41.0450918495066	-0.0157634549424857	1.7324220804107	0.486642171942269	0.550246615314709	0.445372816618029	0.4487453620958	0.510728229548894	0.408528255272409	0.446846033620545	0.508755068173315	0.409230652078931	0.00502874931303206	0.00490903979149879	0.00491209049636957
191	0.352632526101092	0.34	0.00983304063041131	0.00769282316946293	0.0119732580913597	0.413937469442189	0.475435114135452	0.387110586482655	0.563759641788248	35.94	22.83	51.04	0.0106226162301713	0.0130463101143706	0.0154700039985699	0.010333719071299	0.0126914971526538	0.0150492752340085	0.0103806871303604	0.0127553566689122	0.0151270097031175	0.00983304063041131	41.1136201704532	0.0304126020758485	1.80152169138338	0.486642171942269	0.550246615314709	0.445372816618029	0.4487453620958	0.510728229548894	0.408528255272409	0.446846033620545	0.508755068173315	0.409230652078931	0.00502874931303206	0.00490903979149879	0.00491209049636957
191	0.352632526101092	0.34	0.00983377004402392	0.00768962446677324	0.0119779156212746	0.430880246470171	0.51964191056156	0.426399569263064	0.612884251860056	30.16	19.46	47.24	0.013909134164034	0.0169506950106617	0.0199922558572893	0.0135661160383881	0.0165326678666007	0.0194992196948132	0.0135278089468671	0.0164725248870228	0.0194399000865983	0.00983377004402392	39.2470788004814	0.0284088048330632	1.75255506547332	0.486642171942269	0.550246615314709	0.445372816618029	0.4487453620958	0.510728229548894	0.408528255272409	0.446846033620545	0.508755068173315	0.409230652078931	0.00502874931303206	0.00490903979149879	0.00491209049636957
191	0.352632526101092	0.34	0.0098407842517326	0.00770273860944421	0.011978829894021	0.408147628695933	0.422157949064033	0.342787563504342	0.501528334623724	29	20.84	50.59	0.0116220660965056	0.0143130851569687	0.0170041042174317	0.0113427737721484	0.0139691243853624	0.0165954749985764	0.0113148196706973	0.013940053706387	0.0165661198987247	0.0098407842517326	38.4347419318071	0.000636347078549234	1.71175425729148	0.486642171942269	0.550246615314709	0.445372816618029	0.4487453620958	0.510728229548894	0.408528255272409	0.446846033620545	0.508755068173315	0.409230652078931	0.00502874931303206	0.00490903979149879	0.00491209049636957
191	0.352632526101092	0.34	0.00984087974589842	0.00770654144318807	0.0119752180486088	0.389786035544475	0.472563192309021	0.380247977160505	0.564878407457538	30.99	21.05	49.6	0.0120762233147007	0.015008044706107	0.0179398660975132	0.0117733097050958	0.0146315908366672	0.0174898719682385	0.0117823809015053	0.0146295904888412	0.0175037177359252	0.00984087974589842	39.2073210686889	-0.017269942114631	1.72079472810535	0.486642171942269	0.550246615314709	0.445372816618029	0.4487453620958	0.510728229548894	0.408528255272409	0.446846033620545	0.508755068173315	0.409230652078931	0.00502874931303206	0.00490903979149879	0.00491209049636957
191	0.352632526101092	0.34	0.00987484291121857	0.00770648696299848	0.0120431988594387	0.370619458847488	0.449813638016639	0.358294772629677	0.5413325034036	30.08	21.01	46.77	0.011716447767929	0.0147091679748597	0.0177018881817904	0.0114279674752417	0.0143470014576164	0.017266035439991	0.0115180892944465	0.0144075247405746	0.0173605250570067	0.00987484291121857	37.7331071956398	-0.0439746801947531	1.67509303164319	0.486642171942269	0.550246615314709	0.445372816618029	0.4487453620958	0.510728229548894	0.408528255272409	0.446846033620545	0.508755068173315	0.409230652078931	0.00502874931303206	0.00490903979149879	0.00491209049636957
191	0.352632526101092	0.34	0.00992235309737587	0.00776859080803202	0.0120761153867197	0.398828601345136	0.434797214672363	0.351452469643798	0.518141959700929	29.13	19.16	46.62	0.0118620597404127	0.014675072679489	0.0174880856185652	0.0115761092456287	0.0143213108214708	0.0170665123973128	0.0115411111198481	0.0142787803973315	0.0170146236156521	0.00992235309737587	36.3801921410653	0.017072208029026	1.70967900390076	0.486642171942269	0.550246615314709	0.445372816618029	0.4487453620958	0.510728229548894	0.408528255272409	0.446846033620545	0.508755068173315	0.409230652078931	0.00502874931303206	0.00490903979149879	0.00491209049636957
191	0.352632526101092	0.34	0.00993851539794974	0.00776856909399309	0.0121084617019064	0.445709266964239	0.473029440632007	0.390669389045651	0.555389492218364	30.12	18.43	48.25	0.0127603885956252	0.0154505053349095	0.0181406220741937	0.0124459686949606	0.0150698001301882	0.0176936315654157	0.0123105227897158	0.0149302406784829	0.0175014772160193	0.00993851539794974	39.4233454198297	-0.0135075878845119	1.70026626849778	0.486642171942269	0.550246615314709	0.445372816618029	0.4487453620958	0.510728229548894	0.408528255272409	0.446846033620545	0.508755068173315	0.409230652078931	0.00502874931303206	0.00490903979149879	0.00491209049636957
191	0.352632526101092	0.34	0.00994939215405327	0.00776624128140473	0.0121325430267018	0.365609861421253	0.453367673300858	0.360127027515287	0.546608319086429	33.77	21.63	48.02	0.0105096034187678	0.0132306494243319	0.015951695429896	0.010232732018232	0.0128820931287089	0.0155314542391858	0.0102848489460102	0.0129626812669653	0.0156190108605854	0.00994939215405327	40.9982993295969	-0.0116177856785855	1.7444241992249	0.486642171942269	0.550246615314709	0.445372816618029	0.4487453620958	0.510728229548894	0.408528255272409	0.446846033620545	0.508755068173315	0.409230652078931	0.00502874931303206	0.00490903979149879	0.00491209049636957
191	0.352632526101092	0.34	0.00995291702431464	0.00779608805681635	0.0121097459918129	0.390107082926937	0.425447284611278	0.342392224906128	0.508502344316428	30.99	19.18	51.08	0.0108734131107146	0.0135110079782872	0.0161486028458598	0.0106006614959636	0.0131720942254969	0.0157435269550302	0.0104669064907927	0.0130130564380994	0.0155656331299375	0.00995291702431464	38.1563490057144	-0.0164290785251838	1.70180382320086	0.486642171942269	0.550246615314709	0.445372816618029	0.4487453620958	0.510728229548894	0.408528255272409	0.446846033620545	0.508755068173315	0.409230652078931	0.00502874931303206	0.00490903979149879	0.00491209049636957
191	0.352632526101092	0.34	0.00995375874148277	0.0077781546875939	0.0121293627953716	0.431424997844357	0.480186917512395	0.394119848532228	0.566253986492562	33.92	21.15	49.28	0.0114507909526928	0.0139513907536751	0.0164519905546575	0.0111484019613982	0.0135829666863255	0.0160175314112529	0.0111549371901047	0.0135966756583933	0.0160283701900615	0.00995375874148277	39.1536704592676	0.00590317920385868	1.74266262266402	0.486642171942269	0.550246615314709	0.445372816618029	0.4487453620958	0.510728229548894	0.408528255272409	0.446846033620545	0.508755068173315	0.409230652078931	0.00502874931303206	0.00490903979149879	0.00491209049636957
191	0.352632526101092	0.34	0.00996148981886655	0.00779895765787605	0.0121240219798571	0.434750945986929	0.487710356363902	0.400884896221631	0.574535816506173	34.14	22.46	50.29	0.0115741723041626	0.0140809587796482	0.0165877452551338	0.0112674917938652	0.0137078560202858	0.0161482202467064	0.0113172885072344	0.0137708144072585	0.016221308343749	0.00996148981886655	40.6245420876064	0.0396530250963714	1.78959788777383	0.486642171942269	0.550246615314709	0.445372816618029	0.4487453620958	0.510728229548894	0.408528255272409	0.446846033620545	0.508755068173315	0.409230652078931	0.00502874931303206	0.00490903979149879	0.00491209049636957
191	0.352632526101092	0.34	0.00999158587785085	0.00783184781300118	0.0121513239427005	0.342955029505329	0.416560045807961	0.326539418818539	0.506580672797383	33.6	19.98	49.28	0.00957797557778112	0.0122184389249655	0.0148589022721498	0.00932634438199541	0.0118974378561743	0.0144685313303531	0.00928350604408743	0.011841764266127	0.0144025267258051	0.00999158587785085	39.6651516573003	-0.00781865282227062	1.73130890742996	0.486642171942269	0.550246615314709	0.445372816618029	0.4487453620958	0.510728229548894	0.408528255272409	0.446846033620545	0.508755068173315	0.409230652078931	0.00502874931303206	0.00490903979149879	0.00491209049636957
191	0.352632526101092	0.34	0.0100113090649954	0.00785241429778055	0.0121702038322102	0.446208641413226	0.466087982563531	0.385018487897122	0.54715747722994	29.4	19.47	47.91	0.0128770150065334	0.0155883993483429	0.0182997836901524	0.0125646621848138	0.0152102775149774	0.0178558928451409	0.0125142022663308	0.0151556296191581	0.0177854009928586	0.0100113090649954	37.1218611442371	0.00180076208897697	1.70530692048127	0.486642171942269	0.550246615314709	0.445372816618029	0.4487453620958	0.510728229548894	0.408528255272409	0.446846033620545	0.508755068173315	0.409230652078931	0.00502874931303206	0.00490903979149879	0.00491209049636957
191	0.352632526101092	0.34	0.0100220740153177	0.00785570077152924	0.0121884472591062	0.41431243768791	0.430445029773812	0.350540357566543	0.51034970198108	30.81	18.53	46.33	0.0111968711372447	0.0137491658977666	0.0163014606582885	0.01091701854606	0.0134055217086038	0.0158940248711477	0.010855772437868	0.0133144603271496	0.0158222282117976	0.0100220740153177	37.7792697988021	0.0103852864969743	1.71396638697004	0.486642171942269	0.550246615314709	0.445372816618029	0.4487453620958	0.510728229548894	0.408528255272409	0.446846033620545	0.508755068173315	0.409230652078931	0.00502874931303206	0.00490903979149879	0.00491209049636957
191	0.352632526101092	0.34	0.0100549247532701	0.00787384947452151	0.0122360000320188	0.409239449242624	0.454646689255845	0.369360935515083	0.539932442996608	36.8	22	54.11	0.0099029568703285	0.0121895580231289	0.0144761591759293	0.00963058537997895	0.0118542957243089	0.0140780060686388	0.00958672716591693	0.0118173836724345	0.0140357504046136	0.0100549247532701	41.6974858614271	0.0239256457595462	1.79189859429625	0.486642171942269	0.550246615314709	0.445372816618029	0.4487453620958	0.510728229548894	0.408528255272409	0.446846033620545	0.508755068173315	0.409230652078931	0.00502874931303206	0.00490903979149879	0.00491209049636957
191	0.352632526101092	0.34	0.0101048092862269	0.0079048321278485	0.0123047864446053	0.462831954392335	0.519241738420253	0.431904697371827	0.606578779468679	30.74	20.06	45.27	0.0138251738507126	0.0166208132208068	0.019416452590901	0.01348009091133	0.0162059497881225	0.0189318086649149	0.0135294491826687	0.0162887457696095	0.0190187888334265	0.0101048092862269	38.0971956571642	0.00929847755510153	1.72760889538542	0.486642171942269	0.550246615314709	0.445372816618029	0.4487453620958	0.510728229548894	0.408528255272409	0.446846033620545	0.508755068173315	0.409230652078931	0.00502874931303206	0.00490903979149879	0.00491209049636957
191	0.352632526101092	0.34	0.0101133892317574	0.00793581003860596	0.0122909684249088	0.396092023284172	0.466286697467054	0.376393708283617	0.556179686650492	31.07	21.59	47.17	0.0119240696502956	0.0147718597182659	0.0176196497862362	0.0116245107985755	0.0144007581174911	0.0171770054364067	0.0117159496958782	0.0144922158459744	0.0173492547113883	0.0101133892317574	38.3555334738895	-0.0135846880369607	1.71544134922853	0.486642171942269	0.550246615314709	0.445372816618029	0.4487453620958	0.510728229548894	0.408528255272409	0.446846033620545	0.508755068173315	0.409230652078931	0.00502874931303206	0.00490903979149879	0.00491209049636957
191	0.352632526101092	0.34	0.0101204436062519	0.00794132737177943	0.0122995598407244	0.479802743717184	0.525149532685775	0.439776421188398	0.610522644183152	30.27	20.28	48.54	0.0142942466687678	0.017069166504911	0.0198440863410541	0.0139409145640522	0.0166472425891793	0.0193535706143064	0.0139190150664184	0.0166306432587813	0.0193414213029321	0.0101204436062519	38.4410175472333	-0.0421812437363738	1.68010825686986	0.486642171942269	0.550246615314709	0.445372816618029	0.4487453620958	0.510728229548894	0.408528255272409	0.446846033620545	0.508755068173315	0.409230652078931	0.00502874931303206	0.00490903979149879	0.00491209049636957
191	0.352632526101092	0.34	0.0101231904168337	0.0079242216380862	0.0123221591955812	0.440316312123958	0.480911336200201	0.39625890930166	0.565563763098742	33.39	21.87	52.24	0.0116919591512285	0.0141897016476543	0.0166874441440801	0.0113857856261083	0.0138181205535303	0.0162504554809524	0.0113805756837419	0.0137998965907974	0.0162189080421153	0.0101231904168337	41.203351266107	-0.00852824947848583	1.75144536410826	0.486642171942269	0.550246615314709	0.445372816618029	0.4487453620958	0.510728229548894	0.408528255272409	0.446846033620545	0.508755068173315	0.409230652078931	0.00502874931303206	0.00490903979149879	0.00491209049636957
191	0.352632526101092	0.34	0.010146903173292	0.00791935192321614	0.0123744544233678	0.421565843287657	0.487818139416753	0.398603183689893	0.577033095143613	30.63	19.6	50.09	0.0128045496116982	0.0156704507721836	0.018536351932669	0.0124856559745437	0.0152801826882498	0.0180747094019559	0.012383463093877	0.0151673953581372	0.0179262611404853	0.010146903173292	39.7118201360371	0.000425544291329433	1.73833798662714	0.486642171942269	0.550246615314709	0.445372816618029	0.4487453620958	0.510728229548894	0.408528255272409	0.446846033620545	0.508755068173315	0.409230652078931	0.00502874931303206	0.00490903979149879	0.00491209049636957
191	0.352632526101092	0.34	0.0101561872289752	0.00795281330542031	0.0123595611525301	0.431823455490699	0.527601882374792	0.43311308220285	0.622090682546734	31.67	19.44	48.03	0.013466424846616	0.0164042865244271	0.0193421482022381	0.0131242419227126	0.0159874523021733	0.018850662681634	0.0130630515491644	0.0158923021561631	0.0187840349152134	0.0101561872289752	38.1436674361312	-0.0647094031055659	1.65383708403186	0.486642171942269	0.550246615314709	0.445372816618029	0.4487453620958	0.510728229548894	0.408528255272409	0.446846033620545	0.508755068173315	0.409230652078931	0.00502874931303206	0.00490903979149879	0.00491209049636957
191	0.352632526101092	0.34	0.0101563305721574	0.00794235928891569	0.0123703018553992	0.453380370159297	0.459488941248021	0.380716957883663	0.538260924612378	30.82	19.54	49.51	0.0121582329437123	0.0146738238659184	0.0171894147881246	0.011854312626464	0.0143070211220311	0.0167597296175982	0.011768246051684	0.0142111036632843	0.0166382795073215	0.0101563305721574	37.5911467239076	-0.0146939429116959	1.69269072463061	0.486642171942269	0.550246615314709	0.445372816618029	0.4487453620958	0.510728229548894	0.408528255272409	0.446846033620545	0.508755068173315	0.409230652078931	0.00502874931303206	0.00490903979149879	0.00491209049636957
191	0.352632526101092	0.34	0.0102030891853974	0.00798248607442462	0.0124236922963701	0.383983664040108	0.424379691669782	0.340456924585421	0.508302458754142	31.55	19.01	48.39	0.0106234298840657	0.0132421095683844	0.0158607892527031	0.0103540667600159	0.0129063483273092	0.0154586298946025	0.010265849032471	0.0128202574227422	0.0153388093898042	0.0102030891853974	37.9452419053357	0.00414432402406714	1.72045242291947	0.486642171942269	0.550246615314709	0.445372816618029	0.4487453620958	0.510728229548894	0.408528255272409	0.446846033620545	0.508755068173315	0.409230652078931	0.00502874931303206	0.00490903979149879	0.00491209049636957
191	0.352632526101092	0.34	0.0102049530873651	0.00796757214616862	0.0124423340285616	0.389346995709741	0.506159743424223	0.407190124529068	0.605129362319377	31.21	21.78	48.31	0.012843511772252	0.0159651922571245	0.0190868727419971	0.0125199862172396	0.0155630321799232	0.0186060781426067	0.0125810708370409	0.0156596869610958	0.0186806373152087	0.0102049530873651	39.2370001736796	-0.00771685763503312	1.73266979457004	0.486642171942269	0.550246615314709	0.445372816618029	0.4487453620958	0.510728229548894	0.408528255272409	0.446846033620545	0.508755068173315	0.409230652078931	0.00502874931303206	0.00490903979149879	0.00491209049636957
191	0.352632526101092	0.34	0.010297958944172	0.00805724637759713	0.0125386715107468	0.454262117629695	0.477026756251265	0.39539352434672	0.558659988155809	31.77	18.9	44.18	0.0122534243809379	0.0147832752068122	0.0173131260326866	0.0119414534225222	0.0144068944995572	0.0168723355765923	0.0119429284560463	0.0144218206164375	0.0168492504278511	0.010297958944172	36.7851490308106	0.0177142223925219	1.71839830733541	0.486642171942269	0.550246615314709	0.445372816618029	0.4487453620958	0.510728229548894	0.408528255272409	0.446846033620545	0.508755068173315	0.409230652078931	0.00502874931303206	0.00490903979149879	0.00491209049636957
191	0.352632526101092	0.34	0.0103195253208128	0.00808912076753953	0.0125499298740862	0.427008217236111	0.459054410981718	0.376030018387312	0.542078803576124	30.77	21.24	48.31	0.0120271054097032	0.0146825931965346	0.017338080983366	0.0117267536873949	0.0143159262385006	0.0169050987896062	0.0117818663240134	0.0143754094957335	0.016940328015737	0.0103195253208128	38.1319415119109	0.00324819345175738	1.73076311311861	0.486642171942269	0.550246615314709	0.445372816618029	0.4487453620958	0.510728229548894	0.408528255272409	0.446846033620545	0.508755068173315	0.409230652078931	0.00502874931303206	0.00490903979149879	0.00491209049636957
191	0.352632526101092	0.34	0.0103252071186371	0.00806647856183028	0.012583935675444	0.42875157345517	0.472873655817149	0.387653911605688	0.55809340002861	32.94	20.73	49.41	0.0115934117941233	0.0141420448868244	0.0166906779795256	0.0112920924963139	0.0137744851804534	0.0162568778645929	0.0112785779218192	0.0137691305566024	0.0162477641640865	0.0103252071186371	39.7382140545278	-0.0404670547359787	1.69284075851279	0.486642171942269	0.550246615314709	0.445372816618029	0.4487453620958	0.510728229548894	0.408528255272409	0.446846033620545	0.508755068173315	0.409230652078931	0.00502874931303206	0.00490903979149879	0.00491209049636957
191	0.352632526101092	0.34	0.0103304815580461	0.00806957953291879	0.0125913835831734	0.45725095261332	0.503119456819468	0.417538172462391	0.588700741176546	33.65	20.17	48.14	0.0122284586622292	0.0147348814686739	0.0172413042751187	0.0119069268406998	0.0143474464362217	0.0167879660317436	0.0118922990665671	0.0143466468493017	0.0167554631317436	0.0103304815580461	38.2990048835766	0.00331401042939711	1.72222244074578	0.486642171942269	0.550246615314709	0.445372816618029	0.4487453620958	0.510728229548894	0.408528255272409	0.446846033620545	0.508755068173315	0.409230652078931	0.00502874931303206	0.00490903979149879	0.00491209049636957
191	0.352632526101092	0.34	0.0104257771268451	0.00817047239238254	0.0126810818613076	0.451379368349238	0.492644193725851	0.407846499011713	0.57744188843999	31.42	20.88	47.07	0.0127768043559012	0.0154333027145224	0.0180898010731435	0.0124536175389339	0.0150429202808041	0.0176322230226742	0.0125104055069932	0.0151048169455862	0.0177087332101185	0.0104257771268451	37.2142737064865	0.000541571553235855	1.71685296137442	0.486642171942269	0.550246615314709	0.445372816618029	0.4487453620958	0.510728229548894	0.408528255272409	0.446846033620545	0.508755068173315	0.409230652078931	0.00502874931303206	0.00490903979149879	0.00491209049636957
191	0.352632526101092	0.34	0.0104886970957723	0.00819112750335402	0.0127862666881905	0.398482902492462	0.463688849370339	0.374741859391963	0.552635839348714	31.32	18.93	48.59	0.011778169068635	0.0145737806606022	0.0173693922525693	0.011480834590602	0.0142058722496737	0.0169309099087455	0.0113713333568104	0.0140857751270933	0.0168008487993351	0.0104886970957723	37.8983748859942	-0.0130938104547266	1.70099104721748	0.486642171942269	0.550246615314709	0.445372816618029	0.4487453620958	0.510728229548894	0.408528255272409	0.446846033620545	0.508755068173315	0.409230652078931	0.00502874931303206	0.00490903979149879	0.00491209049636957
191	0.352632526101092	0.34	0.0104937274881317	0.00822508927638102	0.0127623656998824	0.464467025722215	0.528981821585182	0.440298515705327	0.617665127465036	32.73	22.11	51.18	0.0132528511954775	0.0159221916870436	0.0185915321786098	0.0129096546805769	0.0155098697937415	0.018110084906906	0.0129401864524378	0.0155601649871831	0.0181600065856964	0.0104937274881317	39.8882331196191	-0.00989305442620732	1.74055781835639	0.486642171942269	0.550246615314709	0.445372816618029	0.4487453620958	0.510728229548894	0.408528255272409	0.446846033620545	0.508755068173315	0.409230652078931	0.00502874931303206	0.00490903979149879	0.00491209049636957
191	0.352632526101092	0.34	0.0105634366926937	0.00825015404765509	0.0128767193377323	0.424392724326939	0.483007247993847	0.395182223050918	0.570832272936777	35.9	25.03	49.62	0.0108564408878312	0.0132691688299035	0.0156818967719759	0.0105613500843891	0.0129084972496425	0.0152556444148958	0.0107323427497193	0.0130901517486372	0.0154710364377066	0.0105634366926937	40.8077298282287	0.0100932238349476	1.77356623158592	0.486642171942269	0.550246615314709	0.445372816618029	0.4487453620958	0.510728229548894	0.408528255272409	0.446846033620545	0.508755068173315	0.409230652078931	0.00502874931303206	0.00490903979149879	0.00491209049636957
191	0.352632526101092	0.34	0.0105651194061699	0.00825701587175909	0.0128732229405808	0.42866103946741	0.469312711840972	0.384719075677536	0.553906348004408	35.62	22.86	48.86	0.0106525697949239	0.0129949013048715	0.0153372328148191	0.0103641512598604	0.0126430640984697	0.014921976937079	0.0104716680365101	0.0127655927430543	0.0150885752815469	0.0105651194061699	39.6089965598831	0.00210913103016896	1.75812658776642	0.486642171942269	0.550246615314709	0.445372816618029	0.4487453620958	0.510728229548894	0.408528255272409	0.446846033620545	0.508755068173315	0.409230652078931	0.00502874931303206	0.00490903979149879	0.00491209049636957
191	0.352632526101092	0.34	0.0106141920386142	0.00830642248960732	0.0129219615876211	0.433916348114694	0.43458253115719	0.357083722451984	0.512081339862396	30.86	20.92	44.9	0.0113879950174308	0.0138595611849712	0.0163311273525116	0.0111030860086099	0.0135128176331995	0.015922549257789	0.011196662046342	0.0136170700460802	0.0160590361778412	0.0106141920386142	36.7463673569381	-0.000422492628289764	1.69904564823379	0.486642171942269	0.550246615314709	0.445372816618029	0.4487453620958	0.510728229548894	0.408528255272409	0.446846033620545	0.508755068173315	0.409230652078931	0.00502874931303206	0.00490903979149879	0.00491209049636957
191	0.352632526101092	0.34	0.0106205826488612	0.0083160697270713	0.0129250955706511	0.400414298484781	0.491248882186	0.397393781100618	0.585103983271381	33.44	21.17	45.79	0.0117111705422822	0.014477074658924	0.0172429787755657	0.0114042881111461	0.014097713787094	0.0167911394630418	0.0114973372216829	0.0141997436740565	0.0169342884860847	0.0106205826488612	38.5176450293213	-0.0531082841497194	1.67948837192907	0.486642171942269	0.550246615314709	0.445372816618029	0.4487453620958	0.510728229548894	0.408528255272409	0.446846033620545	0.508755068173315	0.409230652078931	0.00502874931303206	0.00490903979149879	0.00491209049636957
191	0.352632526101092	0.34	0.0106234636063287	0.00831623526309428	0.0129306919495631	0.434472994010536	0.521286663956708	0.428431222907353	0.614142105006064	32.04	22.64	47.43	0.0131689837538838	0.016023145003712	0.0188773062535402	0.0128320725285327	0.0156132137958018	0.018394355063071	0.0129683593212009	0.0157758178479725	0.0185834306412209	0.0106234636063287	39.1489936761925	-0.0144334705274225	1.72229293638601	0.486642171942269	0.550246615314709	0.445372816618029	0.4487453620958	0.510728229548894	0.408528255272409	0.446846033620545	0.508755068173315	0.409230652078931	0.00502874931303206	0.00490903979149879	0.00491209049636957
191	0.352632526101092	0.34	0.0107149948178262	0.00837105184964929	0.0130589377860032	0.408183543728558	0.467117342277975	0.379300619536981	0.554934065018968	29.78	19.07	52.63	0.0125280179096424	0.0154285390756987	0.018329060241755	0.0122215745799169	0.0150511471433709	0.0178807197068249	0.0120330940570541	0.0148193534256829	0.0176043450061427	0.0107149948178262	37.3891601464993	-0.0320013355452881	1.67127418876082	0.486642171942269	0.550246615314709	0.445372816618029	0.4487453620958	0.510728229548894	0.408528255272409	0.446846033620545	0.508755068173315	0.409230652078931	0.00502874931303206	0.00490903979149879	0.00491209049636957
191	0.352632526101092	0.34	0.0107502546421585	0.00839998505701633	0.0131005242273007	0.452210234623778	0.497839127360714	0.412290853399146	0.583387401322283	27.51	18.37	44.43	0.0147190465583794	0.0177731745290775	0.0208273024997756	0.014378311262982	0.0173617383773339	0.0203451654916858	0.0143629221803439	0.017315224481872	0.0203156163695695	0.0107502546421585	34.9442456610618	-0.00888185622836475	1.663332633256	0.486642171942269	0.550246615314709	0.445372816618029	0.4487453620958	0.510728229548894	0.408528255272409	0.446846033620545	0.508755068173315	0.409230652078931	0.00502874931303206	0.00490903979149879	0.00491209049636957
191	0.352632526101092	0.34	0.010755431218418	0.0084110322412552	0.0130998301955808	0.417197710991933	0.507274519762042	0.413665396890549	0.600883642633534	27.74	20.78	40.89	0.0146501531097467	0.0179653638884218	0.0212805746670968	0.0143089601568526	0.0175469617386975	0.0207849633205424	0.0145454946429754	0.0178275969019121	0.0211179023062906	0.010755431218418	35.7101127383836	-0.011807874310247	1.67974976678219	0.486642171942269	0.550246615314709	0.445372816618029	0.4487453620958	0.510728229548894	0.408528255272409	0.446846033620545	0.508755068173315	0.409230652078931	0.00502874931303206	0.00490903979149879	0.00491209049636957
191	0.352632526101092	0.34	0.0108684136327069	0.00852077275417187	0.013216054511242	0.372453868929635	0.464441149924775	0.370316638165718	0.558565661683832	32.61	20.87	48.34	0.0111848191217268	0.0140276987831985	0.0168705784446702	0.0108957442295136	0.0136651488421024	0.0164345534546912	0.0109212113661722	0.0136820448722693	0.0164666183369649	0.0108684136327069	38.232639334889	0.02191172520328	1.74389527231013	0.486642171942269	0.550246615314709	0.445372816618029	0.4487453620958	0.510728229548894	0.408528255272409	0.446846033620545	0.508755068173315	0.409230652078931	0.00502874931303206	0.00490903979149879	0.00491209049636957
191	0.352632526101092	0.34	0.010896034582913	0.00853640021455308	0.0132556689512728	0.390698159086869	0.476583548025746	0.383661222454444	0.569505873597048	30.86	20.83	47.87	0.012233971539614	0.0151970259738396	0.0181600804080652	0.0119278721991093	0.0148167897101568	0.0177057072212042	0.0119528656853274	0.0148450145397464	0.0177505123953313	0.010896034582913	38.0428859253349	0.0201229867876002	1.74767568491142	0.486642171942269	0.550246615314709	0.445372816618029	0.4487453620958	0.510728229548894	0.408528255272409	0.446846033620545	0.508755068173315	0.409230652078931	0.00502874931303206	0.00490903979149879	0.00491209049636957
191	0.352632526101092	0.34	0.0108968255400867	0.00853484013583122	0.0132588109443421	0.402662426493408	0.480220766414396	0.388900796103027	0.571540736725765	29.78	18.52	44.68	0.0128445060613914	0.0158605963444252	0.0188766866274591	0.012530311533347	0.0154726240425615	0.0184149365517761	0.0124933799275247	0.0154362596713537	0.0183738852846996	0.0108968255400867	36.5701409424487	0.0103592757978246	1.70197903596708	0.486642171942269	0.550246615314709	0.445372816618029	0.4487453620958	0.510728229548894	0.408528255272409	0.446846033620545	0.508755068173315	0.409230652078931	0.00502874931303206	0.00490903979149879	0.00491209049636957
191	0.352632526101092	0.34	0.0109042078739989	0.00851402637739097	0.0132943893706067	0.445130553195861	0.495036348757242	0.408743609814485	0.581329087699999	30.7	20.32	45.2	0.0131009828048439	0.0158668234490195	0.018632664093195	0.0127742460696045	0.0154711070230399	0.0181679679764753	0.0128456631657295	0.0155491922234714	0.0182795045395427	0.0109042078739989	36.6320018030662	0.026656476942709	1.7404453244565	0.486642171942269	0.550246615314709	0.445372816618029	0.4487453620958	0.510728229548894	0.408528255272409	0.446846033620545	0.508755068173315	0.409230652078931	0.00502874931303206	0.00490903979149879	0.00491209049636957
191	0.352632526101092	0.34	0.0109145046686255	0.00852897065516905	0.0133000386820819	0.42570758334594	0.47691552448349	0.390431126067985	0.563399922898994	33.32	19.6	54.71	0.0115444729945683	0.0141016891981387	0.016658905401709	0.0112425156436949	0.0137328452747206	0.0162231749057463	0.0110482622564074	0.0134920189554238	0.0159514565924368	0.0109145046686255	39.9714842116289	-0.0157451059921584	1.71341223672205	0.486642171942269	0.550246615314709	0.445372816618029	0.4487453620958	0.510728229548894	0.408528255272409	0.446846033620545	0.508755068173315	0.409230652078931	0.00502874931303206	0.00490903979149879	0.00491209049636957
191	0.352632526101092	0.34	0.0109520841063304	0.00858563989179438	0.0133185283208663	0.397356247099125	0.489983029182209	0.395770902653788	0.58419515571063	33.71	21.42	49.68	0.0115683819644832	0.0143222020610566	0.0170760221576299	0.0112638831639028	0.013945218195668	0.0166265532274333	0.0112852162222041	0.0139724638203443	0.0166430175449422	0.0109520841063304	39.5733010449344	0.00131110106142285	1.74556907438473	0.486642171942269	0.550246615314709	0.445372816618029	0.4487453620958	0.510728229548894	0.408528255272409	0.446846033620545	0.508755068173315	0.409230652078931	0.00502874931303206	0.00490903979149879	0.00491209049636957
191	0.352632526101092	0.34	0.0110422073118941	0.00862743040551226	0.013456984218276	0.411925029011325	0.520034814792055	0.423022886225646	0.617046743358464	32.59	23.5	50.1	0.0127842966157404	0.0157161220806076	0.0186479475454749	0.0124539947560772	0.0153100720251413	0.0181661492942055	0.0125658375592644	0.0154425390207001	0.0183551921027845	0.0110422073118941	39.2948888964799	0.017182406334101	1.76247679096252	0.486642171942269	0.550246615314709	0.445372816618029	0.4487453620958	0.510728229548894	0.408528255272409	0.446846033620545	0.508755068173315	0.409230652078931	0.00502874931303206	0.00490903979149879	0.00491209049636957
191	0.352632526101092	0.34	0.0110529671372649	0.00862973613705482	0.013476198137475	0.462414038793575	0.538190503595444	0.447590138883532	0.628790868307357	34.43	22.58	49	0.0128132645741425	0.0154069017942637	0.0180005390143849	0.0124722207907516	0.0149968245615769	0.0175214283324022	0.0125751743031779	0.0151250533786487	0.0176616584048342	0.0110529671372649	39.8070956494036	0.0200530604326929	1.771709276687	0.486642171942269	0.550246615314709	0.445372816618029	0.4487453620958	0.510728229548894	0.408528255272409	0.446846033620545	0.508755068173315	0.409230652078931	0.00502874931303206	0.00490903979149879	0.00491209049636957
191	0.352632526101092	0.34	0.0110882936215845	0.00866163627714551	0.0135149509660236	0.453460715866075	0.533171926925474	0.441782996798007	0.624560857052941	35.04	21.68	50.52	0.0124330299692676	0.0150049743749361	0.0175769187806046	0.0120991621502938	0.0146020413746377	0.0171049205989815	0.012109418074667	0.0146140541421119	0.0171289805021767	0.0110882936215845	41.1084948931642	0.0118424159290456	1.77108295495776	0.486642171942269	0.550246615314709	0.445372816618029	0.4487453620958	0.510728229548894	0.408528255272409	0.446846033620545	0.508755068173315	0.409230652078931	0.00502874931303206	0.00490903979149879	0.00491209049636957
191	0.352632526101092	0.34	0.0111012575894429	0.00867783644990512	0.0135246787289806	0.404260249581466	0.464112558587203	0.376148238232824	0.552076878941581	34.36	22.41	49.53	0.0107897348669441	0.013312973308346	0.015836211749748	0.0105028540367883	0.0129590038288697	0.015415153620951	0.0105661985279117	0.0130480742090818	0.0155054644159715	0.0111012575894429	39.5668376372387	-0.0481653041603696	1.69563230881706	0.486642171942269	0.550246615314709	0.445372816618029	0.4487453620958	0.510728229548894	0.408528255272409	0.446846033620545	0.508755068173315	0.409230652078931	0.00502874931303206	0.00490903979149879	0.00491209049636957
191	0.352632526101092	0.34	0.0111147405680533	0.00867444973712886	0.0135550313989777	0.397958910630605	0.473535887979208	0.382600628602711	0.564471147355705	34.6	20.3	48.74	0.0109012507659668	0.0134922242036001	0.0160831976412334	0.0106103798807501	0.0131322200827981	0.0156540602848462	0.0105937662335102	0.0131004901593686	0.0156370331158669	0.0111147405680533	38.5527228667565	0.00231410350114118	1.7320904691183	0.486642171942269	0.550246615314709	0.445372816618029	0.4487453620958	0.510728229548894	0.408528255272409	0.446846033620545	0.508755068173315	0.409230652078931	0.00502874931303206	0.00490903979149879	0.00491209049636957
191	0.352632526101092	0.34	0.011164969759953	0.00875124218742701	0.013578697332479	0.403575359194253	0.460699417077858	0.37325771712573	0.548141117029985	35.49	21.71	47.58	0.0103712968080035	0.0128009420155651	0.0152305872231267	0.0100909837382454	0.0124549610434065	0.0148189383485676	0.0101686433633652	0.0125286450619619	0.0149261920847072	0.011164969759953	38.3347157025171	0.0293309830961412	1.76311381405602	0.486642171942269	0.550246615314709	0.445372816618029	0.4487453620958	0.510728229548894	0.408528255272409	0.446846033620545	0.508755068173315	0.409230652078931	0.00502874931303206	0.00490903979149879	0.00491209049636957
191	0.352632526101092	0.34	0.011183580829406	0.0087369834531325	0.0136301782056795	0.355288712781462	0.456775938971981	0.360707526926084	0.552844351017879	33.55	22.73	53.53	0.0105929539735317	0.0134142099528144	0.016235465932097	0.0103148408558817	0.0130620260615116	0.0158092112671415	0.0103271373777099	0.0130764216993227	0.0158319445408482	0.011183580829406	40.5640494292798	0.0223185845282056	1.78044332954852	0.486642171942269	0.550246615314709	0.445372816618029	0.4487453620958	0.510728229548894	0.408528255272409	0.446846033620545	0.508755068173315	0.409230652078931	0.00502874931303206	0.00490903979149879	0.00491209049636957
191	0.352632526101092	0.34	0.0112045795745953	0.00875619605323093	0.0136529630959597	0.480790907645024	0.537999449106386	0.45071028913192	0.625288609080852	31.91	20.88	52.08	0.0139085587089546	0.0166022323069071	0.0192959059048596	0.0135535541071799	0.0161784738864972	0.0188033936658145	0.0134837181806139	0.0161024931159237	0.0187232440029141	0.0112045795745953	39.3665823581721	2.7043783268377e-06	1.73808917733153	0.486642171942269	0.550246615314709	0.445372816618029	0.4487453620958	0.510728229548894	0.408528255272409	0.446846033620545	0.508755068173315	0.409230652078931	0.00502874931303206	0.00490903979149879	0.00491209049636957
191	0.352632526101092	0.34	0.0112377223516077	0.00879898299989522	0.0136764617033203	0.392178254257937	0.425235138499143	0.342581691868451	0.507888585129835	32	18.36	52.02	0.0105401984664025	0.0130831940557705	0.0156261896451385	0.0102706924026345	0.0127486652380521	0.0152266380734696	0.01008791073342	0.0125144838255933	0.014939306833979	0.0112377223516077	36.388899752785	-0.00875829059446073	1.69076740057728	0.486642171942269	0.550246615314709	0.445372816618029	0.4487453620958	0.510728229548894	0.408528255272409	0.446846033620545	0.508755068173315	0.409230652078931	0.00502874931303206	0.00490903979149879	0.00491209049636957
191	0.352632526101092	0.34	0.0112402566990174	0.00881178567052297	0.0136687277275119	0.423356920258433	0.482249534878176	0.39437612291082	0.570122946845533	33.47	19.99	50.69	0.0116104268338637	0.0141974186952337	0.0167844105566038	0.0113060141480287	0.0138251779138411	0.0163443416796534	0.0112236270223465	0.0137338769578377	0.0162212538174917	0.0112402566990174	38.485065670587	0.0203929584062452	1.75066788754941	0.486642171942269	0.550246615314709	0.445372816618029	0.4487453620958	0.510728229548894	0.408528255272409	0.446846033620545	0.508755068173315	0.409230652078931	0.00502874931303206	0.00490903979149879	0.00491209049636957
191	0.352632526101092	0.34	0.0112478533209516	0.00879464553033291	0.0137010611115704	0.416777808639737	0.491029910216077	0.400340174669937	0.581719645762217	32.08	21	53.87	0.0122900515734994	0.0150741377021723	0.0178582238308453	0.0119753939878496	0.0146882002025002	0.0174010064171508	0.0118849662303434	0.0145554483007231	0.0172689295935803	0.0112478533209516	39.8271200772992	0.0174264500374768	1.75534146924106	0.486642171942269	0.550246615314709	0.445372816618029	0.4487453620958	0.510728229548894	0.408528255272409	0.446846033620545	0.508755068173315	0.409230652078931	0.00502874931303206	0.00490903979149879	0.00491209049636957
191	0.352632526101092	0.34	0.0113099605960634	0.00882470250280001	0.0137952186893267	0.421288990887351	0.526961687047205	0.43053320742875	0.62339016666566	33.78	22.1	50.55	0.0125601839920373	0.0153733454977747	0.0181865070035121	0.0122292325305921	0.0149682693330452	0.0177073061354984	0.0122614615326416	0.015013784455119	0.0177718052758548	0.0113099605960634	39.4839253080668	0.0154770782162896	1.76156596095208	0.486642171942269	0.550246615314709	0.445372816618029	0.4487453620958	0.510728229548894	0.408528255272409	0.446846033620545	0.508755068173315	0.409230652078931	0.00502874931303206	0.00490903979149879	0.00491209049636957
191	0.352632526101092	0.34	0.0113376917786722	0.00887419356490227	0.0138011899924421	0.462626574976844	0.487326128960311	0.405323464583524	0.569328793337097	30.52	18.96	48.05	0.0130691708765422	0.0157132488209888	0.0183573267654353	0.0127444572989531	0.0153228410982335	0.0179012248975138	0.0126657446196738	0.0152177261715382	0.0177661330093617	0.0113376917786722	36.0854658730184	-0.0224943820376205	1.67731550929154	0.486642171942269	0.550246615314709	0.445372816618029	0.4487453620958	0.510728229548894	0.408528255272409	0.446846033620545	0.508755068173315	0.409230652078931	0.00502874931303206	0.00490903979149879	0.00491209049636957
191	0.352632526101092	0.34	0.0114366747963646	0.00895467074422022	0.013918678848509	0.421459279827829	0.491904502688817	0.401922549682372	0.581886455695262	30.82	20.92	47.11	0.0128355453656537	0.0157091523349991	0.0185827593043445	0.0125146959342621	0.0153164715060399	0.0181182470778177	0.0125736649355498	0.0153964806584718	0.0182040961256014	0.0114366747963646	37.6181240921932	-0.000150563883784713	1.71411024626164	0.486642171942269	0.550246615314709	0.445372816618029	0.4487453620958	0.510728229548894	0.408528255272409	0.446846033620545	0.508755068173315	0.409230652078931	0.00502874931303206	0.00490903979149879	0.00491209049636957
191	0.352632526101092	0.34	0.0115344585116475	0.00905304744771305	0.0140158695755819	0.372998738901745	0.441960562341026	0.352496316673287	0.531424808008765	33.5	22.78	52.72	0.0103690158839294	0.0130006921327123	0.0156323683814953	0.0100970297284663	0.0126596753659219	0.0152223210033775	0.0101271250394866	0.0126765805425908	0.0152326826055116	0.0115344585116475	39.0762241166956	-0.0287035797451171	1.71320079586842	0.486642171942269	0.550246615314709	0.445372816618029	0.4487453620958	0.510728229548894	0.408528255272409	0.446846033620545	0.508755068173315	0.409230652078931	0.00502874931303206	0.00490903979149879	0.00491209049636957
191	0.352632526101092	0.34	0.0115643038034469	0.00905338854802168	0.0140752190588721	0.417149313432941	0.480937654615225	0.392179731324499	0.56969557790595	30.22	21.03	47.51	0.0127655504795056	0.0156546435654671	0.0185437366514286	0.0124502984349214	0.0152680438336988	0.0180857892324763	0.0124955692338078	0.0153370569817279	0.0181526181273177	0.0115643038034469	37.7306408155992	0.0130900990812676	1.73494189049747	0.486642171942269	0.550246615314709	0.445372816618029	0.4487453620958	0.510728229548894	0.408528255272409	0.446846033620545	0.508755068173315	0.409230652078931	0.00502874931303206	0.00490903979149879	0.00491209049636957
191	0.352632526101092	0.34	0.0116043209591373	0.00906700050644909	0.0141416414118256	0.385883962591568	0.459380365820088	0.368899917148388	0.549860814491789	33.14	22.05	48.64	0.0109663567787198	0.0136560859857702	0.0163458151928207	0.0106803720713955	0.0132999575255496	0.0159195429797036	0.0107541357604864	0.0133894494934566	0.0160034680823025	0.0116043209591373	37.8819413943908	-0.0207989713336558	1.70234446101114	0.486642171942269	0.550246615314709	0.445372816618029	0.4487453620958	0.510728229548894	0.408528255272409	0.446846033620545	0.508755068173315	0.409230652078931	0.00502874931303206	0.00490903979149879	0.00491209049636957
191	0.352632526101092	0.34	0.0116202013431835	0.00910964703890084	0.0141307556474661	0.395491903336346	0.478589734993001	0.386209065866489	0.570970404119512	29.46	19.89	46.32	0.0128900951432004	0.015973387897506	0.0190566806518115	0.0125769872293748	0.0155853850080196	0.0185937827866645	0.0125983544149821	0.0156117865145684	0.0186316301515399	0.0116202013431835	36.250706984807	0.0660078038423008	1.77000172544346	0.486642171942269	0.550246615314709	0.445372816618029	0.4487453620958	0.510728229548894	0.408528255272409	0.446846033620545	0.508755068173315	0.409230652078931	0.00502874931303206	0.00490903979149879	0.00491209049636957
191	0.352632526101092	0.34	0.0118021248226836	0.00921569928341364	0.0143885503619535	0.414252970542187	0.501015990331833	0.407999643202693	0.594032337460972	30.53	21.17	46.39	0.0131491290032001	0.0161468863987865	0.0191446437943729	0.0128223287699276	0.0157455817769774	0.0186688347840272	0.0128762662817738	0.015865267857385	0.0188041691914633	0.0118021248226836	37.6078231302299	0.0135628782211387	1.73677264492099	0.486642171942269	0.550246615314709	0.445372816618029	0.4487453620958	0.510728229548894	0.408528255272409	0.446846033620545	0.508755068173315	0.409230652078931	0.00502874931303206	0.00490903979149879	0.00491209049636957
191	0.352632526101092	0.34	0.0118537790066536	0.00929387499291124	0.0144136830203959	0.39097236031306	0.450811161935226	0.36296443287142	0.538657890999031	30.03	18.59	51.06	0.011890281255665	0.0147680351658638	0.0176457890760627	0.0115978603336306	0.0144048408589352	0.0172118213842398	0.0114194319518696	0.0141734953810666	0.0169313079059679	0.0118537790066536	36.3998775221194	-0.0258305276940772	1.67844636705379	0.486642171942269	0.550246615314709	0.445372816618029	0.4487453620958	0.510728229548894	0.408528255272409	0.446846033620545	0.508755068173315	0.409230652078931	0.00502874931303206	0.00490903979149879	0.00491209049636957
191	0.352632526101092	0.34	0.011963745626377	0.00936878116411264	0.0145587100886414	0.378502423542593	0.48691814704797	0.389502928407652	0.584333365688289	29.2	20.31	41.43	0.0131176783936976	0.0163984278196378	0.019679177245578	0.0128009862426629	0.0160025305256255	0.0192040748085881	0.0129665226861367	0.0161981988243425	0.0194716585658538	0.011963745626377	35.5804095505418	0.0287389231858498	1.7263236838407	0.486642171942269	0.550246615314709	0.445372816618029	0.4487453620958	0.510728229548894	0.408528255272409	0.446846033620545	0.508755068173315	0.409230652078931	0.00502874931303206	0.00490903979149879	0.00491209049636957
191	0.352632526101092	0.34	0.0121708423524898	0.00952625101486574	0.0148154336901138	0.392236224031047	0.47468400411346	0.38243034204457	0.566937666182349	31.91	17.15	44.93	0.0117998636546575	0.0146463444758076	0.0174928252969577	0.0114986571327454	0.0142724779119729	0.0170462986912004	0.0113773618490709	0.0141124359452989	0.0168801849559782	0.0121708423524898	35.1979427735697	0.00795048930720679	1.69759989587604	0.486642171942269	0.550246615314709	0.445372816618029	0.4487453620958	0.510728229548894	0.408528255272409	0.446846033620545	0.508755068173315	0.409230652078931	0.00502874931303206	0.00490903979149879	0.00491209049636957
191	0.352632526101092	0.34	0.0121876045906098	0.00955245103116624	0.0148227581500534	0.399896612585415	0.500639113273096	0.404886769197134	0.596391457349057	33.06	21.01	50.56	0.0120649927724345	0.0149182629385872	0.0177715331047399	0.0117507781189239	0.0145297391401364	0.0173087001613488	0.0117295965803048	0.0144950813079617	0.0172831580695237	0.0121876045906098	37.5558807028766	0.00356097369040006	1.72866506198286	0.486642171942269	0.550246615314709	0.445372816618029	0.4487453620958	0.510728229548894	0.408528255272409	0.446846033620545	0.508755068173315	0.409230652078931	0.00502874931303206	0.00490903979149879	0.00491209049636957
191	0.352632526101092	0.34	0.0123092388281785	0.00966018891231328	0.0149582887440437	0.378655649580168	0.465060944694689	0.372048879471533	0.558073009917845	32.76	21.56	47.76	0.0111876343310637	0.013984538263611	0.0167814421961582	0.0108977579920083	0.0136221929602808	0.0163466279285533	0.0109479916036731	0.0137132921931771	0.0164326154235745	0.0123092388281785	37.1552950154879	-0.0202659647068214	1.70158653433956	0.486642171942269	0.550246615314709	0.445372816618029	0.4487453620958	0.510728229548894	0.408528255272409	0.446846033620545	0.508755068173315	0.409230652078931	0.00502874931303206	0.00490903979149879	0.00491209049636957
191	0.352632526101092	0.34	0.0124722053458824	0.00976324143002361	0.0151811692617413	0.413120470395098	0.502365591030682	0.408880690558235	0.595850491503128	30.03	19.45	45.2	0.0133945727877959	0.016457056130378	0.0195195394729601	0.0130651584995697	0.0160523258327139	0.0190394931658582	0.0130782173149446	0.0160860015818532	0.0190688636061203	0.0124722053458824	35.5299221655482	-0.00752825548825106	1.68862832207419	0.486642171942269	0.550246615314709	0.445372816618029	0.4487453620958	0.510728229548894	0.408528255272409	0.446846033620545	0.508755068173315	0.409230652078931	0.00502874931303206	0.00490903979149879	0.00491209049636957
191	0.352632526101092	0.34	0.0128606391208741	0.0100826371641443	0.0156386410776039	0.410468695744612	0.527803343260754	0.429045632727465	0.626561053794043	31.32	19.93	47.85	0.013482606755258	0.0165860327631291	0.0196894587710002	0.0131422085859519	0.0161672817536911	0.0191923549214303	0.0131299874810772	0.0161517730566725	0.0191625266551042	0.0128606391208741	36.7456678058741	-0.00697370652192972	1.71133548125252	0.486642171942269	0.550246615314709	0.445372816618029	0.4487453620958	0.510728229548894	0.408528255272409	0.446846033620545	0.508755068173315	0.409230652078931	0.00502874931303206	0.00490903979149879	0.00491209049636957
191	0.352632526101092	0.34	0.0128985095222525	0.0100733880105132	0.0157236310339918	0.477070559310673	0.538507463198035	0.450482180919328	0.626532745476742	31.68	21.49	43.76	0.0140012367146439	0.0167371114423464	0.019472986170049	0.0136453845418199	0.0163117249143602	0.0189780652869005	0.0138172551063242	0.0165118568237117	0.0192150094851045	0.0128985095222525	35.1679456336198	0.0270895273085522	1.72243202087908	0.486642171942269	0.550246615314709	0.445372816618029	0.4487453620958	0.510728229548894	0.408528255272409	0.446846033620545	0.508755068173315	0.409230652078931	0.00502874931303206	0.00490903979149879	0.00491209049636957
191	0.352632526101092	0.34	0.013140923950552	0.0103121770148667	0.0159696708862373	0.369708252529411	0.487051798700729	0.387762635372628	0.58634096202883	32.49	21.05	45.36	0.0117559978264896	0.0147661980928393	0.0177763983591889	0.0114528174137251	0.0143853863490107	0.0173179552842964	0.0115483840863353	0.0145082543028372	0.0174410836590206	0.013140923950552	36.2571626223508	-0.0099293441452809	1.71118191392437	0.486642171942269	0.550246615314709	0.445372816618029	0.4487453620958	0.510728229548894	0.408528255272409	0.446846033620545	0.508755068173315	0.409230652078931	0.00502874931303206	0.00490903979149879	0.00491209049636957
191	0.352632526101092	0.34	0.0135475887239424	0.0105880475570633	0.0165071298908216	0.461228248604151	0.561055854447881	0.466380700660508	0.655731008235255	31.03	20.73	46.46	0.0147946467257055	0.0177979559364047	0.0208012651471039	0.0144232805867353	0.0173512025735021	0.0202791245602689	0.0144933927044226	0.0174318014187657	0.0203600761607519	0.0135475887239424	36.3911286374504	0.0295882674880802	1.74175757504479	0.486642171942269	0.550246615314709	0.445372816618029	0.4487453620958	0.510728229548894	0.408528255272409	0.446846033620545	0.508755068173315	0.409230652078931	0.00502874931303206	0.00490903979149879	0.00491209049636957
191	0.352632526101092	0.35	0.00702740469304339	0.00553433044826274	0.00852047893782404	0.461378632149549	0.467093065308199	0.388297471672335	0.545888658944064	34.91	22.65	55.66	0.0109674903872249	0.0131930776722388	0.0154186649572528	0.010673525255383	0.0128394594167957	0.0150053935782085	0.0106323852665143	0.0127819973637049	0.01494780780599	0.00702740469304339	46.4287848209204	-0.0138225456357435	1.78063506807996	0.486642171942269	0.550246615314709	0.445372816618029	0.4487453620958	0.510728229548894	0.408528255272409	0.446846033620545	0.508755068173315	0.409230652078931	0.00502874931303206	0.00490903979149879	0.00491209049636957
191	0.352632526101092	0.35	0.00718383105723095	0.00565115825464299	0.00871650385981891	0.485701971576699	0.491283966202779	0.412354248672183	0.570213683733375	31.32	20.64	46.94	0.0129602621966609	0.0154410171242478	0.0179217720518347	0.0126330852798484	0.0150512144876574	0.0174693436954665	0.0126841888290777	0.0150976066703862	0.0175439974392762	0.00718383105723095	41.7152221594246	0.0271721574009868	1.7619067413539	0.486642171942269	0.550246615314709	0.445372816618029	0.4487453620958	0.510728229548894	0.408528255272409	0.446846033620545	0.508755068173315	0.409230652078931	0.00502874931303206	0.00490903979149879	0.00491209049636957
191	0.352632526101092	0.35	0.00721769391078591	0.00568048514630734	0.00875490267526449	0.419458955557677	0.447538195659333	0.365335265671288	0.529741125647377	32.77	21.65	45.92	0.0109804947498535	0.0134511810645123	0.0159218673791711	0.0106959081156868	0.0131025604939532	0.0155092128722195	0.0107950448161081	0.0132262227598247	0.0156872418262612	0.00721769391078591	40.3620409226326	-0.00972372324721402	1.72744608317403	0.486642171942269	0.550246615314709	0.445372816618029	0.4487453620958	0.510728229548894	0.408528255272409	0.446846033620545	0.508755068173315	0.409230652078931	0.00502874931303206	0.00490903979149879	0.00491209049636957
191	0.352632526101092	0.35	0.00741763675455719	0.00585542812995506	0.00897984537915932	0.499566545655104	0.480396154514865	0.405327008116306	0.555465300913424	30.71	19.08	47.35	0.0129865174708599	0.015391703312677	0.0177968891544941	0.0126625576428691	0.0150077440588702	0.0173529304748713	0.0125917429611308	0.0149368351447705	0.0172818410041723	0.00741763675455719	40.3524550764263	0.0115521183263021	1.72472776889025	0.486642171942269	0.550246615314709	0.445372816618029	0.4487453620958	0.510728229548894	0.408528255272409	0.446846033620545	0.508755068173315	0.409230652078931	0.00502874931303206	0.00490903979149879	0.00491209049636957
191	0.352632526101092	0.35	0.00747545443608184	0.00588429775438863	0.00906661111777505	0.416408247939349	0.405740247661562	0.330745911943238	0.480734583379885	35.8	22.41	52.45	0.00911181376620049	0.0111778541794303	0.0132438945926601	0.00886448814815922	0.0108744491972568	0.0128844102463543	0.00887267417356667	0.0108826003057771	0.0129084035682822	0.00747545443608184	44.2078128634684	-0.0491813365919514	1.73390856851721	0.486642171942269	0.550246615314709	0.445372816618029	0.4487453620958	0.510728229548894	0.408528255272409	0.446846033620545	0.508755068173315	0.409230652078931	0.00502874931303206	0.00490903979149879	0.00491209049636957
191	0.352632526101092	0.35	0.00770610153755069	0.00607662957786012	0.00933557349724127	0.428860708448266	0.46650420143498	0.382451067484621	0.550557335385339	33.28	21.52	52.24	0.0113234880746328	0.0138121062034361	0.0163007243322394	0.0110275277437684	0.0134511012290889	0.0158746747144095	0.0109861855141032	0.0134267300700946	0.0158401385169643	0.00770610153755069	44.6181020725279	0.0414476631280699	1.81215518247158	0.486642171942269	0.550246615314709	0.445372816618029	0.4487453620958	0.510728229548894	0.408528255272409	0.446846033620545	0.508755068173315	0.409230652078931	0.00502874931303206	0.00490903979149879	0.00491209049636957
191	0.352632526101092	0.35	0.00780106921530724	0.00615750084293013	0.00944463758768434	0.503939539881424	0.492101400022548	0.415872763726397	0.568330036318698	30.42	20.1	50.93	0.0134509283800344	0.0159164563413745	0.0183819843027146	0.013117389455173	0.0155217804063226	0.0179261713574723	0.0130114932161907	0.0154137957769308	0.0178072416585156	0.00780106921530724	40.2969129046902	0.0293947615373249	1.76133547402381	0.486642171942269	0.550246615314709	0.445372816618029	0.4487453620958	0.510728229548894	0.408528255272409	0.446846033620545	0.508755068173315	0.409230652078931	0.00502874931303206	0.00490903979149879	0.00491209049636957
191	0.352632526101092	0.35	0.00784466235840894	0.0061684798233704	0.00952084489344749	0.432365440509155	0.468477459271323	0.384669920007087	0.552284998535559	31.83	22.91	51.67	0.0118975466381662	0.0144896497768983	0.0170817529156304	0.0115942795705626	0.0141203103044774	0.0166463410383922	0.0116300451391484	0.0141877720679576	0.0167031007021609	0.00784466235840894	41.8019713988492	-0.00312475639365414	1.7639683715543	0.486642171942269	0.550246615314709	0.445372816618029	0.4487453620958	0.510728229548894	0.408528255272409	0.446846033620545	0.508755068173315	0.409230652078931	0.00502874931303206	0.00490903979149879	0.00491209049636957
191	0.352632526101092	0.35	0.00789749751208011	0.00621972630788041	0.00957526871627981	0.410304998381038	0.467301407439615	0.379834681539764	0.554768133339467	30.55	22.13	48.82	0.0122356640348714	0.0150532410607563	0.0178708180866413	0.0119314755900225	0.0146790053858345	0.0174265351816465	0.0119962981967864	0.014762670950492	0.0175276281402632	0.00789749751208011	39.9298237524403	0.0381453971267649	1.78016417837656	0.486642171942269	0.550246615314709	0.445372816618029	0.4487453620958	0.510728229548894	0.408528255272409	0.446846033620545	0.508755068173315	0.409230652078931	0.00502874931303206	0.00490903979149879	0.00491209049636957
191	0.352632526101092	0.35	0.00791952251475815	0.00622219272985179	0.0096168522996645	0.523538361193312	0.462792048507417	0.39386160615936	0.531722490855475	35.35	21.78	52.11	0.0109857854010434	0.0129084278607107	0.014831070320378	0.0106894365238936	0.0125602144228324	0.0144309923217712	0.0106836439853064	0.0125372613928831	0.0144137329815224	0.00791952251475815	43.1351893099424	0.00141654969141415	1.75396658400886	0.486642171942269	0.550246615314709	0.445372816618029	0.4487453620958	0.510728229548894	0.408528255272409	0.446846033620545	0.508755068173315	0.409230652078931	0.00502874931303206	0.00490903979149879	0.00491209049636957
191	0.352632526101092	0.35	0.00796395463313053	0.00625408837544749	0.00967382089081357	0.528385143256013	0.487121604339718	0.415269202040438	0.558974006638998	33.3	19.53	53.83	0.0122870681320461	0.0144130513693402	0.0165390346066342	0.0119658057401903	0.0140362022050729	0.0161065986699556	0.0117720571718768	0.0138224936092077	0.0158464623001373	0.00796395463313053	42.2938134543195	0.00958589409863165	1.75541157203238	0.486642171942269	0.550246615314709	0.445372816618029	0.4487453620958	0.510728229548894	0.408528255272409	0.446846033620545	0.508755068173315	0.409230652078931	0.00502874931303206	0.00490903979149879	0.00491209049636957
191	0.352632526101092	0.35	0.00796424655418723	0.00625428283644002	0.00967421027193444	0.495934920990364	0.574409817900952	0.483995278038646	0.664824357763259	32.36	22.06	54.54	0.0147296562224231	0.017481284492594	0.0202329127627648	0.0143506231114092	0.0170314446901103	0.0197122662688115	0.014296124052724	0.016960024277441	0.0196105645991923	0.00796424655418723	41.6492865988212	-0.0445316551864945	1.71307041400146	0.486642171942269	0.550246615314709	0.445372816618029	0.4487453620958	0.510728229548894	0.408528255272409	0.446846033620545	0.508755068173315	0.409230652078931	0.00502874931303206	0.00490903979149879	0.00491209049636957
191	0.352632526101092	0.35	0.00814176970188757	0.00641365882193571	0.00986988058183944	0.465018577412763	0.497085250229666	0.413841710878983	0.580328789580349	34.14	21.74	56.01	0.0119493299734057	0.0143529168852779	0.01675650379715	0.0116327240914538	0.0139726262816072	0.0163125284717606	0.0115300026963334	0.0138659907552059	0.0161829309405337	0.00814176970188757	44.3568020498634	0.00642003860328902	1.79058696388801	0.486642171942269	0.550246615314709	0.445372816618029	0.4487453620958	0.510728229548894	0.408528255272409	0.446846033620545	0.508755068173315	0.409230652078931	0.00502874931303206	0.00490903979149879	0.00491209049636957
191	0.352632526101092	0.35	0.00827031392250607	0.00650784561422223	0.0100327822307899	0.498994028132935	0.463110701132341	0.390659756018513	0.535561646246169	31.37	19.85	50.18	0.01225894297421	0.0145324610187356	0.0168059790632612	0.0119491713753503	0.0141652398240036	0.0163813082726569	0.0118700398870764	0.0140690650064198	0.0162740643265832	0.00827031392250607	40.9857639962038	0.0243388118920035	1.76544994394148	0.486642171942269	0.550246615314709	0.445372816618029	0.4487453620958	0.510728229548894	0.408528255272409	0.446846033620545	0.508755068173315	0.409230652078931	0.00502874931303206	0.00490903979149879	0.00491209049636957
191	0.352632526101092	0.35	0.00831959889773585	0.00654963048070072	0.010089567314771	0.463504648979485	0.514504885376849	0.42808157479358	0.600928195960118	34.02	22.39	50.9	0.012403070184058	0.0149070658003604	0.0174110614166627	0.0120750454967532	0.0145128178016607	0.0169505901065683	0.0121110227301551	0.014580182048339	0.0169869302056473	0.00831959889773585	42.6029944548489	0.0323690158249235	1.78798835333558	0.486642171942269	0.550246615314709	0.445372816618029	0.4487453620958	0.510728229548894	0.408528255272409	0.446846033620545	0.508755068173315	0.409230652078931	0.00502874931303206	0.00490903979149879	0.00491209049636957
191	0.352632526101092	0.35	0.00834026689982027	0.00655628476173062	0.0101242490379099	0.446012877821633	0.486569012809178	0.401903597233229	0.571234428385127	34.21	21.04	48.6	0.0115809986777799	0.0140206634943895	0.0164603283109991	0.0112738189938964	0.0136487730296832	0.0160237270654699	0.0113079085095738	0.01366642303901	0.0160583090487841	0.00834026689982027	42.3257115763571	0.0343102099801548	1.79547660671808	0.486642171942269	0.550246615314709	0.445372816618029	0.4487453620958	0.510728229548894	0.408528255272409	0.446846033620545	0.508755068173315	0.409230652078931	0.00502874931303206	0.00490903979149879	0.00491209049636957
191	0.352632526101092	0.35	0.00835379221449714	0.00656429015399343	0.0101432942750008	0.455220956182394	0.46453245079091	0.385190916851783	0.543873984730037	34.15	21.29	54.49	0.0111172420917897	0.0134071689881569	0.0156970958845241	0.0108226149173386	0.0130518545780041	0.0152810942386697	0.0107353384327932	0.0129439675036274	0.015144703198203	0.00835379221449714	42.9544395000738	-0.0270397949472644	1.74599512130671	0.486642171942269	0.550246615314709	0.445372816618029	0.4487453620958	0.510728229548894	0.408528255272409	0.446846033620545	0.508755068173315	0.409230652078931	0.00502874931303206	0.00490903979149879	0.00491209049636957
191	0.352632526101092	0.35	0.00838783464613848	0.00661781310805089	0.0101578561842261	0.438016915063526	0.500891297204732	0.412309369209928	0.589473225199535	36.06	22.42	52.23	0.0112773375275625	0.0137001985524136	0.0161230595772646	0.0109701431131285	0.0133270054594825	0.0156838678058364	0.0109898089598052	0.0133301309847396	0.0157249060338022	0.00838783464613848	43.1645656755753	-0.0280386021260171	1.74462980406026	0.486642171942269	0.550246615314709	0.445372816618029	0.4487453620958	0.510728229548894	0.408528255272409	0.446846033620545	0.508755068173315	0.409230652078931	0.00502874931303206	0.00490903979149879	0.00491209049636957
191	0.352632526101092	0.35	0.00840713535273081	0.00660757754879448	0.0102066931566671	0.394769217374894	0.461197233902413	0.372039089871276	0.55035537793355	31.51	19.48	50.51	0.0116243493268907	0.0144100926527164	0.017195835978542	0.0113298437475411	0.0140450096217589	0.0167601754959767	0.0112319915853499	0.013933968810288	0.0166185422409458	0.00840713535273081	41.6957911500128	0.0180528221115601	1.7647869355304	0.486642171942269	0.550246615314709	0.445372816618029	0.4487453620958	0.510728229548894	0.408528255272409	0.446846033620545	0.508755068173315	0.409230652078931	0.00502874931303206	0.00490903979149879	0.00491209049636957
191	0.352632526101092	0.35	0.00843856642878237	0.00665981272124763	0.0102173201363171	0.441073873755489	0.458224354264579	0.377689260661463	0.538759447867695	32.13	21.93	43.72	0.011575840101549	0.0140441691307626	0.0165124981599763	0.0112791852884205	0.013684258287793	0.0160893312871654	0.0114390220763987	0.0139012103625828	0.0163340942396141	0.00843856642878237	38.9910199273495	0.00514629535905686	1.73283735514377	0.486642171942269	0.550246615314709	0.445372816618029	0.4487453620958	0.510728229548894	0.408528255272409	0.446846033620545	0.508755068173315	0.409230652078931	0.00502874931303206	0.00490903979149879	0.00491209049636957
191	0.352632526101092	0.35	0.00853495741596746	0.00672957391024944	0.0103403409216855	0.446546189495866	0.479979619954361	0.396550866215995	0.563408373692728	33.77	22.92	51.39	0.0115735136128712	0.0140084189411827	0.0164433242694941	0.0112686275006116	0.0136393890568499	0.0160101506130883	0.0113332649517509	0.0137098545579953	0.0160808057328191	0.00853495741596746	42.898893743608	-0.0281950726448547	1.73411355058098	0.486642171942269	0.550246615314709	0.445372816618029	0.4487453620958	0.510728229548894	0.408528255272409	0.446846033620545	0.508755068173315	0.409230652078931	0.00502874931303206	0.00490903979149879	0.00491209049636957
191	0.352632526101092	0.35	0.00854132266740587	0.0067113312135888	0.0103713141212229	0.454526271853644	0.481775446013637	0.399373484950693	0.564177407076581	32.94	21.86	49.1	0.0119440830293293	0.014408482649742	0.0168728822701546	0.0116336522030414	0.0140340012296504	0.0164343502562594	0.0116850801884794	0.0140849579029433	0.0165106936400197	0.00854132266740587	42.0509591089998	-0.0427777409218415	1.70851233858069	0.486642171942269	0.550246615314709	0.445372816618029	0.4487453620958	0.510728229548894	0.408528255272409	0.446846033620545	0.508755068173315	0.409230652078931	0.00502874931303206	0.00490903979149879	0.00491209049636957
191	0.352632526101092	0.35	0.00856837930386792	0.00674825346872209	0.0103885051390138	0.405587403789548	0.43785386686749	0.35509464023142	0.520613093503559	31.93	21.22	54.19	0.0109498436085602	0.0135018409809783	0.0160538383533964	0.0106702355784594	0.0131570668184985	0.0156438980585377	0.0105960579379502	0.0130572071566486	0.0155146873456774	0.00856837930386792	41.8596407498484	0.0252574174066449	1.78286510816346	0.486642171942269	0.550246615314709	0.445372816618029	0.4487453620958	0.510728229548894	0.408528255272409	0.446846033620545	0.508755068173315	0.409230652078931	0.00502874931303206	0.00490903979149879	0.00491209049636957
191	0.352632526101092	0.35	0.00858441730824859	0.00675882770382065	0.0104100069126765	0.456980905737299	0.465505915283947	0.386279649051383	0.544732181516511	32.42	21.51	48.06	0.0117335268060662	0.0141400825769105	0.0165466383477549	0.01143126035354	0.013775821032228	0.0161203817109161	0.0114892885743592	0.0138476931991869	0.0162226383014848	0.00858441730824859	39.4126464597889	-0.0321022422222085	1.70699490856562	0.486642171942269	0.550246615314709	0.445372816618029	0.4487453620958	0.510728229548894	0.408528255272409	0.446846033620545	0.508755068173315	0.409230652078931	0.00502874931303206	0.00490903979149879	0.00491209049636957
191	0.352632526101092	0.35	0.00865000262238668	0.00681618893145096	0.0104838163133224	0.457403774360388	0.494883030839777	0.41072868736448	0.579037374315075	31.24	19.77	45.91	0.0129400574590225	0.0155913503282501	0.0182426431974777	0.0126138673587957	0.0151983270250424	0.017782786691289	0.0126454655764856	0.0152248035598574	0.0178198413241825	0.00865000262238668	37.8581493956029	-0.0332931493073962	1.6772793476017	0.486642171942269	0.550246615314709	0.445372816618029	0.4487453620958	0.510728229548894	0.408528255272409	0.446846033620545	0.508755068173315	0.409230652078931	0.00502874931303206	0.00490903979149879	0.00491209049636957
191	0.352632526101092	0.35	0.0086531828649195	0.00680345060105422	0.0105029151287848	0.493601545299127	0.496390694030811	0.417891170059538	0.574890218002084	31.99	20.87	51.22	0.0128648383543444	0.0152814572234139	0.0176980760924834	0.012536007266691	0.0148908562643271	0.0172457052619632	0.0124847385186663	0.0148313643729612	0.0171772073983654	0.0086531828649195	40.6209355328302	0.0715040985846827	1.79999139000255	0.486642171942269	0.550246615314709	0.445372816618029	0.4487453620958	0.510728229548894	0.408528255272409	0.446846033620545	0.508755068173315	0.409230652078931	0.00502874931303206	0.00490903979149879	0.00491209049636957
191	0.352632526101092	0.35	0.00870851010493901	0.00684573036879548	0.0105712898410825	0.446036878925606	0.450097366327193	0.371782001413633	0.528412731240753	33.42	21.06	54.63	0.0109614633391708	0.0132704804463188	0.0155794975534667	0.0106742995681109	0.0129228260236538	0.0151713524791968	0.0105710495093546	0.0127811906392776	0.0150204538306059	0.00870851010493901	42.4494131174327	-0.0332429240470197	1.72823264141075	0.486642171942269	0.550246615314709	0.445372816618029	0.4487453620958	0.510728229548894	0.408528255272409	0.446846033620545	0.508755068173315	0.409230652078931	0.00502874931303206	0.00490903979149879	0.00491209049636957
191	0.352632526101092	0.35	0.0087245133926897	0.00688674637873139	0.010562280406648	0.468623680888316	0.484736526019155	0.404146705203615	0.565326346834694	32.33	21.11	52.22	0.0123094395564381	0.0147640321967351	0.0172186248370321	0.0119928319630013	0.0143842907242009	0.0167757494854005	0.0119405483600623	0.0143285602510821	0.0166854734284721	0.0087245133926897	41.8736035517339	0.00459975798715767	1.74865515292851	0.486642171942269	0.550246615314709	0.445372816618029	0.4487453620958	0.510728229548894	0.408528255272409	0.446846033620545	0.508755068173315	0.409230652078931	0.00502874931303206	0.00490903979149879	0.00491209049636957
191	0.352632526101092	0.35	0.00872950061037246	0.00688046979236183	0.0105785314283831	0.486227706863277	0.511007713220319	0.428995523903517	0.593019902537121	33.16	22.34	53.65	0.0127445196096512	0.0151809225480033	0.0176173254863553	0.0124120424953869	0.0147848849196561	0.0171577273439253	0.0123828089325546	0.0147520631425826	0.0171409256209718	0.00872950061037246	43.4719781616065	0.00260659242769608	1.7709337602133	0.486642171942269	0.550246615314709	0.445372816618029	0.4487453620958	0.510728229548894	0.408528255272409	0.446846033620545	0.508755068173315	0.409230652078931	0.00502874931303206	0.00490903979149879	0.00491209049636957
191	0.352632526101092	0.35	0.00873638673937558	0.0068950771535166	0.0105776963252346	0.484099588646335	0.504348805759458	0.423059757537196	0.585637853981719	32.56	20.67	51.54	0.0127989276621953	0.0152581846096821	0.017717441557169	0.0124684479725252	0.014864204719505	0.0172599614664848	0.0123994934690942	0.0147955875883342	0.0171818471930015	0.00873638673937558	42.3832904092186	-0.0114190265283628	1.74469618666357	0.486642171942269	0.550246615314709	0.445372816618029	0.4487453620958	0.510728229548894	0.408528255272409	0.446846033620545	0.508755068173315	0.409230652078931	0.00502874931303206	0.00490903979149879	0.00491209049636957
191	0.352632526101092	0.35	0.00882909109678898	0.00694825348617225	0.0107099287074057	0.419547225179576	0.419508780564824	0.342468201911251	0.496549359218396	32.94	21.95	49.68	0.0102426659127703	0.0125468240929202	0.0148509822730701	0.00997646211993665	0.0122207359250549	0.0144650097301731	0.0100149125428401	0.0122754228332857	0.0145130466811316	0.00882909109678898	40.8411651899197	0.0202667396644318	1.75823958592272	0.486642171942269	0.550246615314709	0.445372816618029	0.4487453620958	0.510728229548894	0.408528255272409	0.446846033620545	0.508755068173315	0.409230652078931	0.00502874931303206	0.00490903979149879	0.00491209049636957
191	0.352632526101092	0.35	0.0088689362442842	0.0069790731312945	0.0107587993572739	0.522656606072639	0.504423631137484	0.429159487946097	0.579687774328872	32.56	20.1	51.03	0.0129826467858883	0.0152594874806442	0.0175363281754002	0.0126474111988345	0.0148654597197355	0.0170835082406364	0.0125528982441121	0.0147699282323744	0.0169529382029529	0.0088689362442842	42.6683503659096	0.033597284139955	1.78660833982905	0.486642171942269	0.550246615314709	0.445372816618029	0.4487453620958	0.510728229548894	0.408528255272409	0.446846033620545	0.508755068173315	0.409230652078931	0.00502874931303206	0.00490903979149879	0.00491209049636957
191	0.352632526101092	0.35	0.00894577392086767	0.00702168666456697	0.0108698611771684	0.478596558304994	0.520488500867007	0.435668404444982	0.605308597289032	30.6	21.96	49.34	0.0140076352943184	0.0167347758539425	0.0194619164135666	0.0136589748761548	0.0163182348872115	0.0189774948982683	0.0137260596285751	0.016393756396769	0.0190530129092778	0.00894577392086767	40.4706331702402	0.000296037579730851	1.73504744578053	0.486642171942269	0.550246615314709	0.445372816618029	0.4487453620958	0.510728229548894	0.408528255272409	0.446846033620545	0.508755068173315	0.409230652078931	0.00502874931303206	0.00490903979149879	0.00491209049636957
191	0.352632526101092	0.35	0.00906697459262969	0.00714489906645651	0.0109890501188029	0.453196234212236	0.492926698557563	0.408390949474052	0.577462447641074	30.76	21.34	50.36	0.0130672917390849	0.0157721834539453	0.0184770751688056	0.0127410441589281	0.0153784035653209	0.0180157629717137	0.0127448649018202	0.0153895402760545	0.0180154680312992	0.00906697459262969	41.4947612143845	-0.0233007594060968	1.7265783297215	0.486642171942269	0.550246615314709	0.445372816618029	0.4487453620958	0.510728229548894	0.408528255272409	0.446846033620545	0.508755068173315	0.409230652078931	0.00502874931303206	0.00490903979149879	0.00491209049636957
191	0.352632526101092	0.35	0.00907166740480533	0.00712857383056579	0.0110147609790449	0.479955354378921	0.54780471658536	0.45877579293315	0.63683364023757	33.18	22.46	50.84	0.0136214820691261	0.016264834019779	0.0189081859704319	0.0132660143682188	0.0158403851143436	0.0184147558604683	0.0133124016844699	0.0158991266332137	0.0184792766046444	0.00907166740480533	41.2238341527943	0.0217097293149931	1.77752565232245	0.486642171942269	0.550246615314709	0.445372816618029	0.4487453620958	0.510728229548894	0.408528255272409	0.446846033620545	0.508755068173315	0.409230652078931	0.00502874931303206	0.00490903979149879	0.00491209049636957
191	0.352632526101092	0.35	0.00908089066827002	0.00713039345931994	0.0110313878772201	0.415681124598637	0.461976257934484	0.376459756746425	0.547492759122543	29.57	20.38	45.7	0.0125221574869436	0.015366687550035	0.0182112176131264	0.0122172927775953	0.0149925698519887	0.0177678469263822	0.0122820859249534	0.0150733444472119	0.0178417941735275	0.00908089066827002	38.3149254741057	0.00774711822011548	1.72559018246243	0.486642171942269	0.550246615314709	0.445372816618029	0.4487453620958	0.510728229548894	0.408528255272409	0.446846033620545	0.508755068173315	0.409230652078931	0.00502874931303206	0.00490903979149879	0.00491209049636957
191	0.352632526101092	0.35	0.0090867746724115	0.00713367301925068	0.0110398763255723	0.486187858443157	0.569048583485284	0.477714066807899	0.660383100162669	34.88	19.27	47.48	0.013501498573547	0.0160828603803602	0.0186642221871735	0.0131397300945915	0.0156519251100743	0.018164120125557	0.0130778160662677	0.0156065666391744	0.0181135901904905	0.0090867746724115	41.3249182700108	0.049263159977582	1.78640363782521	0.486642171942269	0.550246615314709	0.445372816618029	0.4487453620958	0.510728229548894	0.408528255272409	0.446846033620545	0.508755068173315	0.409230652078931	0.00502874931303206	0.00490903979149879	0.00491209049636957
191	0.352632526101092	0.35	0.00909969364349602	0.0071838689332399	0.0110155183537521	0.444857077079001	0.449112133922489	0.370781362754941	0.527442905090037	32.91	19.85	52.92	0.0110993475265176	0.0134441807315872	0.0157890139366568	0.0108110236084621	0.0130949458910422	0.0153788681736222	0.0106858241392416	0.0129290901378506	0.015187658394489	0.00909969364349602	40.4889035382469	-0.0290162160787647	1.70980420166471	0.486642171942269	0.550246615314709	0.445372816618029	0.4487453620958	0.510728229548894	0.408528255272409	0.446846033620545	0.508755068173315	0.409230652078931	0.00502874931303206	0.00490903979149879	0.00491209049636957
191	0.352632526101092	0.35	0.00910117281197621	0.00718104184717721	0.0110213037767752	0.509436131624669	0.529560360702102	0.448426183211164	0.61069453819304	32.98	19.93	49.85	0.0133952149361761	0.0158188239644857	0.0182424329927952	0.0130468363868387	0.0154074129515808	0.0177679895163229	0.0129811269927582	0.0153440917780106	0.0176837819303142	0.00910117281197621	39.3522440692108	-0.0229219057487208	1.70510540248397	0.486642171942269	0.550246615314709	0.445372816618029	0.4487453620958	0.510728229548894	0.408528255272409	0.446846033620545	0.508755068173315	0.409230652078931	0.00502874931303206	0.00490903979149879	0.00491209049636957
191	0.352632526101092	0.35	0.00910219824170188	0.00718484594337111	0.0110195505400327	0.461979811989535	0.465917598696836	0.387415301864688	0.544419895528984	31.72	21.17	54.71	0.0120262083033398	0.014463089266611	0.0168999702298822	0.0117203268260133	0.0140952267616561	0.0164701266972989	0.0116107584470128	0.0139573954853995	0.0163322313596629	0.00910219824170188	41.8601147746169	0.0399170199376715	1.79731478376462	0.486642171942269	0.550246615314709	0.445372816618029	0.4487453620958	0.510728229548894	0.408528255272409	0.446846033620545	0.508755068173315	0.409230652078931	0.00502874931303206	0.00490903979149879	0.00491209049636957
191	0.352632526101092	0.35	0.00910493647113142	0.00718339268994193	0.0110264802523209	0.526059052453179	0.517639730065078	0.440928679469392	0.594350780660764	30.27	19.92	48.68	0.0143317569581699	0.0168251400932072	0.0193185232282445	0.0139774985791595	0.0164092492241784	0.0188409998691973	0.0139275520196223	0.0163643871427086	0.0187619295989771	0.00910493647113142	39.3481300376293	0.0183653831901115	1.740415094368	0.486642171942269	0.550246615314709	0.445372816618029	0.4487453620958	0.510728229548894	0.408528255272409	0.446846033620545	0.508755068173315	0.409230652078931	0.00502874931303206	0.00490903979149879	0.00491209049636957
191	0.352632526101092	0.35	0.00912994761177976	0.00719371969745195	0.0110661755261076	0.417892068137869	0.45903500339756	0.374448522000909	0.543621484794211	31.55	20.44	52.71	0.0116845590284587	0.0143240559868321	0.0169635529452054	0.0113882976168476	0.0139608702614385	0.0165334429060293	0.0112855838820622	0.0138504069192475	0.0163780308034681	0.00912994761177976	40.4094249538312	0.0218079371472525	1.76548250231872	0.486642171942269	0.550246615314709	0.445372816618029	0.4487453620958	0.510728229548894	0.408528255272409	0.446846033620545	0.508755068173315	0.409230652078931	0.00502874931303206	0.00490903979149879	0.00491209049636957
191	0.352632526101092	0.35	0.00913690300418487	0.00717876731981503	0.0110950386885547	0.466322746386808	0.512900273415689	0.427233099838461	0.598567446992918	30.47	20.42	44.96	0.0137971841308437	0.0165637435764037	0.0193303030219637	0.0134547238694865	0.0161526144720564	0.0188505050746263	0.0135343909591166	0.0162736245936592	0.0189676270009596	0.00913690300418487	38.1899203609427	0.0356538429113393	1.75614420792286	0.486642171942269	0.550246615314709	0.445372816618029	0.4487453620958	0.510728229548894	0.408528255272409	0.446846033620545	0.508755068173315	0.409230652078931	0.00502874931303206	0.00490903979149879	0.00491209049636957
191	0.352632526101092	0.35	0.0091690927353329	0.00723673637658002	0.0111014490940858	0.398215839892414	0.440242022337686	0.355745649400443	0.524738395274929	34.77	21.38	51.42	0.0100872821741979	0.012483203973806	0.014879125773414	0.00981745325956129	0.0121492855484787	0.0144811178373961	0.00979061987460338	0.0121184861550885	0.0144666367797647	0.0091690927353329	41.1987082154674	0.00713642194786405	1.75772768718057	0.486642171942269	0.550246615314709	0.445372816618029	0.4487453620958	0.510728229548894	0.408528255272409	0.446846033620545	0.508755068173315	0.409230652078931	0.00502874931303206	0.00490903979149879	0.00491209049636957
191	0.352632526101092	0.35	0.00919742460806204	0.00724019741484105	0.011154651801283	0.425110894471383	0.456230087651848	0.373395768627073	0.539064406676623	31.12	19.77	50.68	0.0118113746088085	0.0144316163326625	0.0170518580565164	0.0115143722294812	0.0140687267850612	0.0166230813406411	0.0114148412688302	0.0139513236517297	0.0164928664079452	0.00919742460806204	39.7765967609388	0.016969794065218	1.75279350664892	0.486642171942269	0.550246615314709	0.445372816618029	0.4487453620958	0.510728229548894	0.408528255272409	0.446846033620545	0.508755068173315	0.409230652078931	0.00502874931303206	0.00490903979149879	0.00491209049636957
191	0.352632526101092	0.35	0.00925177226321006	0.00728695832953873	0.0112165861968814	0.506106324876733	0.515469774338291	0.435966591422153	0.594972957254429	33.47	20.85	52.39	0.0128331711326715	0.015173437501768	0.0175137038708644	0.0124966752557549	0.0147755779933727	0.0170544807309905	0.0124258881334817	0.0146724695303732	0.0169470755066846	0.00925177226321006	41.9516083009795	-0.0146059626177099	1.73718749100822	0.486642171942269	0.550246615314709	0.445372816618029	0.4487453620958	0.510728229548894	0.408528255272409	0.446846033620545	0.508755068173315	0.409230652078931	0.00502874931303206	0.00490903979149879	0.00491209049636957
191	0.352632526101092	0.35	0.00928636298006212	0.00729678785577284	0.0112759381043514	0.460692916103787	0.500009043572314	0.415544271157361	0.584473815987267	31.29	21.48	48.18	0.0130725493697605	0.0157297148850611	0.0183868804003617	0.012742723144977	0.0153328471945506	0.0179229712441243	0.0127977085782563	0.0154065555632997	0.0179989505411271	0.00928636298006212	38.5520111763617	-0.00811109629789139	1.71916564894511	0.486642171942269	0.550246615314709	0.445372816618029	0.4487453620958	0.510728229548894	0.408528255272409	0.446846033620545	0.508755068173315	0.409230652078931	0.00502874931303206	0.00490903979149879	0.00491209049636957
191	0.352632526101092	0.35	0.00929140642915753	0.00732653259227555	0.0112562802660395	0.40307233200179	0.463841154059875	0.375711086977693	0.551971221142057	30.87	20.95	49.28	0.0119766466417806	0.014785993260882	0.0175953398799835	0.0116769260762639	0.0144159676272946	0.0171550091783253	0.0116831129898071	0.0144108961301149	0.0171563314437497	0.00929140642915753	39.101827132418	-0.00593817660682858	1.72256978433712	0.486642171942269	0.550246615314709	0.445372816618029	0.4487453620958	0.510728229548894	0.408528255272409	0.446846033620545	0.508755068173315	0.409230652078931	0.00502874931303206	0.00490903979149879	0.00491209049636957
191	0.352632526101092	0.35	0.00933542847111716	0.00733633720024099	0.0113345197419933	0.432425177067196	0.474712503893931	0.389799890434501	0.559625117353362	32.93	23.01	53.07	0.0116626266175842	0.0142031714720138	0.0167437163264434	0.011359582131247	0.0138341128590418	0.0163086435868366	0.0113913943350555	0.0138585303441689	0.0163306734624911	0.00933542847111716	41.8089472882658	0.0233308901449044	1.78810386874681	0.486642171942269	0.550246615314709	0.445372816618029	0.4487453620958	0.510728229548894	0.408528255272409	0.446846033620545	0.508755068173315	0.409230652078931	0.00502874931303206	0.00490903979149879	0.00491209049636957
191	0.352632526101092	0.35	0.00935740847873268	0.00735810824423788	0.0113567087132275	0.429161789616034	0.474250360279203	0.388854046333351	0.559646674225055	33.82	20.91	49.23	0.0113309326377234	0.0138193209930829	0.0163077093484424	0.0110321811304736	0.013454960608298	0.0158777400861224	0.0110385541204062	0.0134698290684814	0.0158737256987367	0.00935740847873268	39.4605538979753	0.0162273465937805	1.74961451559459	0.486642171942269	0.550246615314709	0.445372816618029	0.4487453620958	0.510728229548894	0.408528255272409	0.446846033620545	0.508755068173315	0.409230652078931	0.00502874931303206	0.00490903979149879	0.00491209049636957
[truncated: 1,381 more rows]
