# Supplementary material for: Re-expressing coefficients from regression models for inclusion in a meta-analysis
Source: BMC Med Res Methodol. 2024 Jan 8;24:6. doi: 10.1186/s12874-023-02132-y (PMC10773134; doi:10.1186/s12874-023-02132-y)
Supplement: Supplementary file 2 — Additional file 2. [file 12874_2023_2132_MOESM2_ESM.zip › Supp_Files_R1/simdata/simdata_scenario_192.csv]

ex_no	errsd	rsquare	beta	b_low_ci	b_hi_ci	lrsquare	lbeta	lb_low_ci	lb_hi_ci	x_median	x_25	x_75	rbl	rb	rbu	altl	alt	altu	dzl	dz	dzu	observed_beta	xlog	error	ylog	RelBias_rb	RelBias_rbl	RelBias_rbu	RelBias_alt	RelBias_altl	RelBias_altu	RelBias_dz	RelBias_dzl	RelBias_dzu	MC_SE_RelBias_rb	MC_SE_RelBias_alt	MC_SE_RelBias_dz
192	0.352632526101092	0.33	0.00907577096831923	0.0088006729031677	0.00935086903347076	0.445975747240124	0.48847765751137	0.476882660538646	0.500072654484093	31.88	20.46	49.22	0.0147268543848297	0.015084925344711	0.0154429963045924	0.0143511243334369	0.0147000597361488	0.0150489951388607	0.0143259829175315	0.0146629368443769	0.0150325231643615	0.00907577096831923	39.5025765774314	0.00615567020218377	1.73788583331029	0.512456692516268	0.519811864431142	0.505500310748543	0.473793526916846	0.480960679284399	0.467014970455638	0.474768156533087	0.479612325347603	0.465639861673192	0.000846936201586525	0.000826489206311143	0.00213238175614738
192	0.352632526101092	0.34	0.00908431924490396	0.00881677156756362	0.0093518669222443	0.464685451571552	0.498766176751243	0.487365276449516	0.510167077052969	31.82	20.77	49.31	0.0150805586924087	0.0154333371000109	0.0157861155076131	0.0146962589102278	0.015040047421105	0.0153838359319823	0.0147076645635025	0.0150268892808788	0.0153730307619496	0.00908431924490396	39.7970817251192	0.00151134779582504	1.73442430459091	0.512456692516268	0.519811864431142	0.505500310748543	0.473793526916846	0.480960679284399	0.467014970455638	0.474768156533087	0.479612325347603	0.465639861673192	0.000846936201586525	0.000826489206311143	0.00213238175614738
192	0.352632526101092	0.34	0.0091062482704999	0.00883678500007619	0.00937571154092362	0.462531712114069	0.502220440285212	0.490690761247767	0.513750119322657	32.16	20.75	50.11	0.0150271446500212	0.015380234963406	0.0157333252767908	0.0146418617134417	0.0149858990978778	0.0153299364823139	0.0145972577109319	0.0149559595483168	0.0152862116332055	0.0091062482704999	40.0615579863103	-0.00552477368516092	1.73245678524104	0.512456692516268	0.519811864431142	0.505500310748543	0.473793526916846	0.480960679284399	0.467014970455638	0.474768156533087	0.479612325347603	0.465639861673192	0.000846936201586525	0.000826489206311143	0.00213238175614738
192	0.352632526101092	0.34	0.00939255836571199	0.00911387219699099	0.009671244534433	0.454097921974787	0.49352719870541	0.482002996327636	0.505051401083184	31.59	20.6	48.42	0.0150221338945042	0.015381297867478	0.0157404618404517	0.0146409639930975	0.0149910145806409	0.0153410651681842	0.0146498529241399	0.0149894262865628	0.015342779598122	0.00939255836571199	38.9722125677092	-0.00630343596525668	1.72010359069857	0.512456692516268	0.519811864431142	0.505500310748543	0.473793526916846	0.480960679284399	0.467014970455638	0.474768156533087	0.479612325347603	0.465639861673192	0.000846936201586525	0.000826489206311143	0.00213238175614738
192	0.352632526101092	0.34	0.00956273482034034	0.00927945289057614	0.00984601675010455	0.439736398832137	0.486302084691926	0.474611848235352	0.4979923211485	32.17	20.71	49.47	0.0145264335502325	0.014884236339405	0.0152420391285775	0.0141538639745473	0.0145024899459634	0.0148511159173795	0.0141356168847953	0.0144740219804699	0.0148451415044799	0.00956273482034034	39.6048549908004	0.000404002114349268	1.73430491084576	0.512456692516268	0.519811864431142	0.505500310748543	0.473793526916846	0.480960679284399	0.467014970455638	0.474768156533087	0.479612325347603	0.465639861673192	0.000846936201586525	0.000826489206311143	0.00213238175614738
192	0.352632526101092	0.34	0.00956457399304362	0.00928360809565853	0.00984553989042872	0.447196975847192	0.490789498553319	0.479168372672531	0.502410624434106	31.85	20.7	49.37	0.0148121221447472	0.0151713560713222	0.0155305899978972	0.0144344389046294	0.014784512993605	0.0151345870825805	0.0144202691542663	0.0147950732375266	0.0151385021480738	0.00956457399304362	39.3199001775499	0.00184879922649379	1.73207909535369	0.512456692516268	0.519811864431142	0.505500310748543	0.473793526916846	0.480960679284399	0.467014970455638	0.474768156533087	0.479612325347603	0.465639861673192	0.000846936201586525	0.000826489206311143	0.00213238175614738
192	0.352632526101092	0.34	0.00957140733847786	0.00928853174337922	0.0098542829335765	0.451319353196521	0.498136551819165	0.486439311286717	0.509833792351613	31.78	20.67	50.11	0.0150690988439505	0.015431460334264	0.0157938218245775	0.014685351944955	0.0150384856042174	0.0153916192634799	0.0146588204591668	0.0149989323896651	0.0153661817179075	0.00957140733847786	39.5874332937745	-0.00500094691072405	1.72802133220214	0.512456692516268	0.519811864431142	0.505500310748543	0.473793526916846	0.480960679284399	0.467014970455638	0.474768156533087	0.479612325347603	0.465639861673192	0.000846936201586525	0.000826489206311143	0.00213238175614738
192	0.352632526101092	0.34	0.00962030366254677	0.00933681886843362	0.00990378845665991	0.434088608468808	0.488912027156669	0.477023367008462	0.500800687304875	31.85	20.96	49.21	0.0147472537437482	0.015114793575137	0.0154823334065257	0.0143712463123025	0.0147294150627865	0.0150875838132706	0.0143698653929524	0.0147421734913408	0.0151037583992818	0.00962030366254677	39.5267032086946	-0.00206546525205675	1.73237229421961	0.512456692516268	0.519811864431142	0.505500310748543	0.473793526916846	0.480960679284399	0.467014970455638	0.474768156533087	0.479612325347603	0.465639861673192	0.000846936201586525	0.000826489206311143	0.00213238175614738
192	0.352632526101092	0.34	0.00975675022012979	0.00946980684005892	0.0100436936002007	0.440076379908072	0.487371069359738	0.475663215900391	0.499078922819086	32.01	20.58	49.18	0.0146303960561453	0.0149905049049099	0.0153506137536745	0.0142562412608467	0.0146071407586082	0.0149580402563698	0.0142522450734341	0.0145896185594357	0.0149507913349299	0.00975675022012979	39.3332483545374	0.00398937118023266	1.73568487575087	0.512456692516268	0.519811864431142	0.505500310748543	0.473793526916846	0.480960679284399	0.467014970455638	0.474768156533087	0.479612325347603	0.465639861673192	0.000846936201586525	0.000826489206311143	0.00213238175614738
192	0.352632526101092	0.35	0.0092728311432737	0.00900259007116371	0.00954307221538369	0.453180037521954	0.488181487377642	0.476760983411019	0.499601991344266	32.14	20.78	49.7	0.0146058462031784	0.0149557198931474	0.0153055935831165	0.0142314444039631	0.0145723495386564	0.0149132546733497	0.0142240137699661	0.0145471726571451	0.0149107186300843	0.0092728311432737	39.8303669239235	0.00174584401245324	1.7368431801846	0.512456692516268	0.519811864431142	0.505500310748543	0.473793526916846	0.480960679284399	0.467014970455638	0.474768156533087	0.479612325347603	0.465639861673192	0.000846936201586525	0.000826489206311143	0.00213238175614738
192	0.352632526101092	0.35	0.00927636098995668	0.00900887083108979	0.00954385114882356	0.456470508593347	0.486699559045452	0.475389019687473	0.498010098403431	32.06	20.6	50.08	0.0146006357803753	0.014948016680662	0.0152953975809487	0.0142269213108187	0.0145654107305673	0.014903900150316	0.0141907044180197	0.0145328239481108	0.0148429009486074	0.00927636098995668	40.0300329149601	0.0023411910023535	1.73829936044671	0.512456692516268	0.519811864431142	0.505500310748543	0.473793526916846	0.480960679284399	0.467014970455638	0.474768156533087	0.479612325347603	0.465639861673192	0.000846936201586525	0.000826489206311143	0.00213238175614738
192	0.352632526101092	0.35	0.0092905169613605	0.00902375988871512	0.00955727403400588	0.468126596954772	0.505301855979222	0.4938311396521	0.516772572306344	32.79	20.83	50.35	0.0148375032817552	0.0151821490067447	0.0155267947317341	0.0144528783946581	0.0147885900476177	0.0151243017005773	0.0144095094904626	0.0147696292106626	0.0150778453037	0.0092905169613605	40.2016528705184	3.99302163163428e-05	1.73977683102056	0.512456692516268	0.519811864431142	0.505500310748543	0.473793526916846	0.480960679284399	0.467014970455638	0.474768156533087	0.479612325347603	0.465639861673192	0.000846936201586525	0.000826489206311143	0.00213238175614738
192	0.352632526101092	0.35	0.00932219457596689	0.00905217089187677	0.00959221826005701	0.472906107347946	0.503262748151007	0.491947385344275	0.51457811095774	32.15	20.4	49.53	0.0150698119738231	0.0154164352001946	0.015763058426566	0.014683497842267	0.0150212353936941	0.0153589729451211	0.0146480622906893	0.0149757174519764	0.0153237157278275	0.00932219457596689	39.659054412191	-0.00616227413567058	1.72643844424501	0.512456692516268	0.519811864431142	0.505500310748543	0.473793526916846	0.480960679284399	0.467014970455638	0.474768156533087	0.479612325347603	0.465639861673192	0.000846936201586525	0.000826489206311143	0.00213238175614738
192	0.352632526101092	0.35	0.009403165670586	0.00912988843897473	0.00967644290219727	0.471193385654464	0.504914987104207	0.493523398924088	0.516306575284326	31.83	20.1	49.54	0.0152673787520155	0.0156197828968078	0.0159721870416002	0.0148782616825991	0.0152216841632631	0.015565106643927	0.0148167990961996	0.015159121578705	0.0154840130266274	0.009403165670586	39.4452763929765	-0.00333453198722098	1.72563672953334	0.512456692516268	0.519811864431142	0.505500310748543	0.473793526916846	0.480960679284399	0.467014970455638	0.474768156533087	0.479612325347603	0.465639861673192	0.000846936201586525	0.000826489206311143	0.00213238175614738
192	0.352632526101092	0.35	0.00941199234016116	0.00913833597051472	0.00968564870980761	0.457007295239994	0.493294544368842	0.481843135765194	0.504745952972489	32.05	20.61	49.93	0.0148043209767477	0.0151561581536644	0.015507995330581	0.0144254751739663	0.0147683087607861	0.0151111423476058	0.0144063974909388	0.014739424876052	0.0150672165154902	0.00941199234016116	39.6450588357183	-0.00291688014955412	1.72914913465161	0.512456692516268	0.519811864431142	0.505500310748543	0.473793526916846	0.480960679284399	0.467014970455638	0.474768156533087	0.479612325347603	0.465639861673192	0.000846936201586525	0.000826489206311143	0.00213238175614738
192	0.352632526101092	0.35	0.00943434699705748	0.00916142551835146	0.00970726847576349	0.466446419607218	0.497116513575375	0.485793461743434	0.508439565407316	31.74	20.57	49.38	0.0150688298077573	0.0154200596088904	0.0157712894100236	0.0146853896401835	0.0150276820775318	0.0153699745148801	0.0146657138321695	0.0150031695330211	0.0153305136749733	0.00943434699705748	39.5393970568101	0.000755673462492384	1.73053097840761	0.512456692516268	0.519811864431142	0.505500310748543	0.473793526916846	0.480960679284399	0.467014970455638	0.474768156533087	0.479612325347603	0.465639861673192	0.000846936201586525	0.000826489206311143	0.00213238175614738
192	0.352632526101092	0.35	0.00944106351815652	0.00916652307812326	0.00971560395818978	0.46863551769454	0.506755627889745	0.495263659862487	0.518247595917003	32.75	20.98	50.05	0.0148958137394619	0.0152414522934423	0.0155870908474226	0.0145099020956257	0.0148465860570693	0.015183270018513	0.0144687116604473	0.0148395467921143	0.0151722748976555	0.00944106351815652	40.1247275693381	-0.00418506356106949	1.73690278693789	0.512456692516268	0.519811864431142	0.505500310748543	0.473793526916846	0.480960679284399	0.467014970455638	0.474768156533087	0.479612325347603	0.465639861673192	0.000846936201586525	0.000826489206311143	0.00213238175614738
192	0.352632526101092	0.35	0.00945112462208497	0.00917938805121506	0.00972286119295489	0.459316711930483	0.495459240932085	0.484010955461072	0.506907526403098	31.86	20.71	49.83	0.014960573587138	0.0153144352411009	0.0156682968950639	0.0145790862749606	0.0149239246297521	0.0152687629845436	0.0145544965498798	0.014893541949699	0.0152443098637865	0.00945112462208497	39.8811017193693	0.0037570447618304	1.73729394436194	0.512456692516268	0.519811864431142	0.505500310748543	0.473793526916846	0.480960679284399	0.467014970455638	0.474768156533087	0.479612325347603	0.465639861673192	0.000846936201586525	0.000826489206311143	0.00213238175614738
192	0.352632526101092	0.35	0.00945725951822775	0.00918058165420077	0.00973393738225473	0.449793483635678	0.483988167450707	0.472588079624046	0.495388255277369	31.84	20.3	49.92	0.0146138009995866	0.0149663249460416	0.0153188488924965	0.0142412516871358	0.0145847887482569	0.0149283258093781	0.0141967730403403	0.0145212272570223	0.0148809414080223	0.00945725951822775	39.7052378096999	-0.00250356129853552	1.73011039144389	0.512456692516268	0.519811864431142	0.505500310748543	0.473793526916846	0.480960679284399	0.467014970455638	0.474768156533087	0.479612325347603	0.465639861673192	0.000846936201586525	0.000826489206311143	0.00213238175614738
192	0.352632526101092	0.35	0.00946967122631521	0.00919526309511208	0.00974407935751834	0.449138119414523	0.493514033406815	0.481874164835756	0.505153901977874	31.92	20.62	48.75	0.0148664156635976	0.0152255200461826	0.0155846244287676	0.0144869045971467	0.014836841733888	0.0151867788706294	0.0145021818447475	0.014823987033275	0.0151909123973219	0.00946967122631521	39.3869965800586	0.0011314562470084	1.73206555182072	0.512456692516268	0.519811864431142	0.505500310748543	0.473793526916846	0.480960679284399	0.467014970455638	0.474768156533087	0.479612325347603	0.465639861673192	0.000846936201586525	0.000826489206311143	0.00213238175614738
192	0.352632526101092	0.35	0.0094706269317421	0.00919822786054404	0.00974302600294016	0.458725145450883	0.49285318129401	0.48145153971221	0.50425482287581	32.21	20.67	49.99	0.0147220948506244	0.0150707406331686	0.0154193864157129	0.0143443021679148	0.0146840011377372	0.0150237001075595	0.0143263234722203	0.0146606867628634	0.0149738893681134	0.0094706269317421	39.9517109476612	-0.0013276677894519	1.73353300382288	0.512456692516268	0.519811864431142	0.505500310748543	0.473793526916846	0.480960679284399	0.467014970455638	0.474768156533087	0.479612325347603	0.465639861673192	0.000846936201586525	0.000826489206311143	0.00213238175614738
192	0.352632526101092	0.35	0.0094827311223917	0.00920730778602795	0.00975815445875544	0.454638029181841	0.493856385155694	0.482337050747681	0.505375719563707	32.07	20.47	49.5	0.0148097428626856	0.0151634340839333	0.015517125305181	0.0144306116643971	0.0147752483478464	0.0151198850312956	0.0143822989898633	0.0147459146966312	0.0150819909844536	0.0094827311223917	39.7008205863432	-0.00650950200068344	1.72571669946339	0.512456692516268	0.519811864431142	0.505500310748543	0.473793526916846	0.480960679284399	0.467014970455638	0.474768156533087	0.479612325347603	0.465639861673192	0.000846936201586525	0.000826489206311143	0.00213238175614738
192	0.352632526101092	0.35	0.00948959628204729	0.00921595363357987	0.00976323893051472	0.453210698695218	0.491785857401864	0.480281744621983	0.503289970181745	32.25	20.75	49.85	0.0146652955201373	0.0150165710276974	0.0153678465352575	0.0142886459958921	0.0146308996768808	0.0149731533578695	0.0142678226378375	0.0146146625358085	0.0149690244823729	0.00948959628204729	40.1133390970685	0.0060288592002508	1.74499289119564	0.512456692516268	0.519811864431142	0.505500310748543	0.473793526916846	0.480960679284399	0.467014970455638	0.474768156533087	0.479612325347603	0.465639861673192	0.000846936201586525	0.000826489206311143	0.00213238175614738
192	0.352632526101092	0.35	0.00951163330808427	0.00923816232332407	0.00978510429284448	0.452670185862482	0.49395206366484	0.482384668315521	0.505519459014158	32.37	20.72	49.29	0.0146744628658366	0.0150263507359482	0.0153782386060597	0.0142967580271099	0.0146395886831724	0.0149824193392349	0.0142968432144505	0.0146363069425831	0.0149717165857978	0.00951163330808427	40.0504937821904	-0.00431219739476565	1.73330368917048	0.512456692516268	0.519811864431142	0.505500310748543	0.473793526916846	0.480960679284399	0.467014970455638	0.474768156533087	0.479612325347603	0.465639861673192	0.000846936201586525	0.000826489206311143	0.00213238175614738
192	0.352632526101092	0.35	0.00952035059697055	0.00924442387387421	0.00979627732006688	0.450346008372242	0.494499874325143	0.482865182411803	0.506134566238483	31.74	20.73	48.76	0.0149792994171252	0.0153402273534188	0.0157011552897124	0.0145981572140933	0.0149499014853206	0.0153016457565479	0.0146123881875765	0.0149713204016413	0.0152914913718462	0.00952035059697055	39.4841039280375	0.00244541829747393	1.73403478743295	0.512456692516268	0.519811864431142	0.505500310748543	0.473793526916846	0.480960679284399	0.467014970455638	0.474768156533087	0.479612325347603	0.465639861673192	0.000846936201586525	0.000826489206311143	0.00213238175614738
192	0.352632526101092	0.35	0.00952783727670835	0.00925319538680341	0.00980247916661329	0.471823966409717	0.508696955186924	0.497234552731585	0.520159357642263	31.88	20.49	49.45	0.0153555746046299	0.0157095559904453	0.0160635373762608	0.0149638072264689	0.0153087574712812	0.0156537077160936	0.0149386973087281	0.0152693867712831	0.015603297913819	0.00952783727670835	39.5642241558424	0.0018139119550919	1.73350021209097	0.512456692516268	0.519811864431142	0.505500310748543	0.473793526916846	0.480960679284399	0.467014970455638	0.474768156533087	0.479612325347603	0.465639861673192	0.000846936201586525	0.000826489206311143	0.00213238175614738
192	0.352632526101092	0.35	0.00954829789728726	0.00927016012758175	0.00982643566699277	0.451184276236065	0.495920143870839	0.484271772401406	0.507568515340272	31.88	20.71	49.77	0.0149558630905374	0.015315602102499	0.0156753411144606	0.0145743027106393	0.0149248639069684	0.0152754251032976	0.0145643171408566	0.0148968264169254	0.0152395715936514	0.00954829789728726	39.7422054054947	-0.00465997559395464	1.72937004523099	0.512456692516268	0.519811864431142	0.505500310748543	0.473793526916846	0.480960679284399	0.467014970455638	0.474768156533087	0.479612325347603	0.465639861673192	0.000846936201586525	0.000826489206311143	0.00213238175614738
192	0.352632526101092	0.35	0.00955024181402116	0.00927016491027213	0.00983031871777019	0.448700517599929	0.493801107857924	0.482144163192126	0.505458052523722	32.16	20.89	49.34	0.0147642882765195	0.0151212489215055	0.0154782095664914	0.0143857279350272	0.0147335360126063	0.0150813440901854	0.0143751423370822	0.0147020419353796	0.0150747542804653	0.00955024181402116	39.5729645985115	0.00817450407901966	1.74419404240208	0.512456692516268	0.519811864431142	0.505500310748543	0.473793526916846	0.480960679284399	0.467014970455638	0.474768156533087	0.479612325347603	0.465639861673192	0.000846936201586525	0.000826489206311143	0.00213238175614738
192	0.352632526101092	0.35	0.00955468467159005	0.00927451148255106	0.00983485786062903	0.451430983944141	0.497866587039351	0.486178320570919	0.509554853507783	31.9	20.54	49.38	0.0150055994476787	0.0153663507141215	0.0157271019805644	0.0146226319544002	0.0149741762572234	0.0153257205600465	0.0146056056474175	0.0149245305121077	0.0153052049734223	0.00955468467159005	39.4469931257678	0.00143226641342833	1.73242378176561	0.512456692516268	0.519811864431142	0.505500310748543	0.473793526916846	0.480960679284399	0.467014970455638	0.474768156533087	0.479612325347603	0.465639861673192	0.000846936201586525	0.000826489206311143	0.00213238175614738
192	0.352632526101092	0.35	0.00955965719003394	0.00928258953999458	0.0098367248400733	0.448200151379619	0.48925755299412	0.477696177786705	0.500818928201536	32	20.75	49.78	0.0146986458845392	0.0150543878142726	0.015410129744006	0.0143228318763218	0.0146694782198662	0.0150161245634106	0.0143094333778096	0.0146418716610498	0.0150042716172461	0.00955965719003394	39.7479892051956	-0.00043299066088067	1.73380662973888	0.512456692516268	0.519811864431142	0.505500310748543	0.473793526916846	0.480960679284399	0.467014970455638	0.474768156533087	0.479612325347603	0.465639861673192	0.000846936201586525	0.000826489206311143	0.00213238175614738
192	0.352632526101092	0.35	0.0095659284786599	0.00929103100915118	0.00984082594816862	0.445078530315152	0.480779624244722	0.469346612152532	0.492212636336912	32.14	20.72	49.95	0.0143811294904899	0.0147314454895978	0.0150817614887057	0.0140125244223507	0.0143538614151291	0.0146951984079074	0.0139754184256447	0.0143326139454801	0.0146609570971748	0.0095659284786599	39.9804068989624	0.0012504153297509	1.73644663166732	0.512456692516268	0.519811864431142	0.505500310748543	0.473793526916846	0.480960679284399	0.467014970455638	0.474768156533087	0.479612325347603	0.465639861673192	0.000846936201586525	0.000826489206311143	0.00213238175614738
192	0.352632526101092	0.35	0.0095681995251418	0.00929083962994229	0.00984555942034131	0.456653450299839	0.49624119282618	0.484713163700157	0.507769221952204	32.59	21	49.78	0.0146483173017789	0.0149967011319457	0.0153450849621126	0.0142698506013981	0.0146092332831085	0.014948615964819	0.0142789398408292	0.0146119151174673	0.0149312004352908	0.0095681995251418	40.0582868924076	0.000574678816210113	1.73951035826674	0.512456692516268	0.519811864431142	0.505500310748543	0.473793526916846	0.480960679284399	0.467014970455638	0.474768156533087	0.479612325347603	0.465639861673192	0.000846936201586525	0.000826489206311143	0.00213238175614738
192	0.352632526101092	0.35	0.00957393220765269	0.00929839903052134	0.00984946538478404	0.450359409526968	0.490429131029683	0.478890528723416	0.501967733335951	31.94	20.5	50.16	0.0147642250034662	0.0151199608354723	0.0154756966674784	0.0143871695412612	0.0147338204305406	0.01508047131982	0.0143477193753694	0.0146737899685831	0.0150423510205907	0.00957393220765269	39.8987478626324	-0.00581758046662057	1.7283185729155	0.512456692516268	0.519811864431142	0.505500310748543	0.473793526916846	0.480960679284399	0.467014970455638	0.474768156533087	0.479612325347603	0.465639861673192	0.000846936201586525	0.000826489206311143	0.00213238175614738
192	0.352632526101092	0.35	0.00958030658042601	0.00930125555364301	0.00985935760720901	0.456306991407181	0.494567605503862	0.483070430368495	0.506064780639228	31.92	20.47	49.4	0.0149023192042965	0.0152569974521128	0.015611675699929	0.0145218764399289	0.0148675000720702	0.0152131237042115	0.0145097421979841	0.0148277200861018	0.0151867481051546	0.00958030658042601	39.4837386439781	-0.00203174031150135	1.72911893852595	0.512456692516268	0.519811864431142	0.505500310748543	0.473793526916846	0.480960679284399	0.467014970455638	0.474768156533087	0.479612325347603	0.465639861673192	0.000846936201586525	0.000826489206311143	0.00213238175614738
192	0.352632526101092	0.35	0.00958827033177564	0.00930907102608731	0.00986746963746397	0.453700169414668	0.499193400288233	0.487527532099411	0.510859268477055	32.7	21.02	49.79	0.0146851911210232	0.0150365876938646	0.0153879842667059	0.0143050613230336	0.014647361908826	0.0149896624946183	0.014317549246448	0.0146224961550852	0.0149792551670813	0.00958827033177564	39.9310512361886	-0.00225604081410279	1.73708070246345	0.512456692516268	0.519811864431142	0.505500310748543	0.473793526916846	0.480960679284399	0.467014970455638	0.474768156533087	0.479612325347603	0.465639861673192	0.000846936201586525	0.000826489206311143	0.00213238175614738
192	0.352632526101092	0.35	0.00959410751199297	0.00931651433858117	0.00987170068540477	0.451186516174201	0.49076571759942	0.479238467501661	0.502292967697178	32.05	20.91	49.73	0.0147232764538546	0.0150774193314637	0.0154315622090729	0.014346489286197	0.0146915692020245	0.0150366491178521	0.0143376163251423	0.014685481136209	0.0150319807298274	0.00959410751199297	39.6828011366384	-0.00233127031308434	1.7333505916634	0.512456692516268	0.519811864431142	0.505500310748543	0.473793526916846	0.480960679284399	0.467014970455638	0.474768156533087	0.479612325347603	0.465639861673192	0.000846936201586525	0.000826489206311143	0.00213238175614738
192	0.352632526101092	0.35	0.00961288146991799	0.00933248174003631	0.00989328119979967	0.437563308721453	0.483659303315139	0.471981179180777	0.4953374274495	32.02	20.98	49.46	0.0145127138800462	0.0148717986946395	0.0152308835092328	0.0141415019512524	0.0144914019526035	0.0148413019539545	0.0141647899737111	0.0145054091774258	0.0148345735577629	0.00961288146991799	39.6518810042695	0.00149738503279489	1.73722752796075	0.512456692516268	0.519811864431142	0.505500310748543	0.473793526916846	0.480960679284399	0.467014970455638	0.474768156533087	0.479612325347603	0.465639861673192	0.000846936201586525	0.000826489206311143	0.00213238175614738
192	0.352632526101092	0.35	0.00963041302811223	0.00935392748421732	0.00990689857200714	0.452322988726434	0.493978464684021	0.482402342304345	0.505554587063697	32.21	21.11	49.7	0.0147496942540318	0.0151036400183328	0.0154575857826337	0.0143711712468509	0.0147160336625228	0.0150608960781946	0.0143692213001364	0.014718477582359	0.0150617784994704	0.00963041302811223	40.0022946767017	0.00155349379879316	1.73991631762286	0.512456692516268	0.519811864431142	0.505500310748543	0.473793526916846	0.480960679284399	0.467014970455638	0.474768156533087	0.479612325347603	0.465639861673192	0.000846936201586525	0.000826489206311143	0.00213238175614738
192	0.352632526101092	0.35	0.00963506355367204	0.00935520570480638	0.00991492140253771	0.454793591506196	0.497465917665512	0.485866029360918	0.509065805970107	32.26	20.71	49.9	0.0148323728867492	0.0151864908089359	0.0155406087311226	0.0144513809238636	0.0147964027908677	0.0151414246578718	0.0144268005164644	0.0147760835693523	0.015114223928831	0.00963506355367204	39.6744340152854	-0.00489680247181804	1.72987716018078	0.512456692516268	0.519811864431142	0.505500310748543	0.473793526916846	0.480960679284399	0.467014970455638	0.474768156533087	0.479612325347603	0.465639861673192	0.000846936201586525	0.000826489206311143	0.00213238175614738
192	0.352632526101092	0.35	0.00965392844861868	0.00937574608847284	0.00993211080876451	0.448648992171649	0.487187355041045	0.475685340464373	0.498689369617716	32.31	20.77	50.16	0.0144990124297058	0.0148495968142298	0.0152001811987538	0.0141262465393036	0.0144678174892305	0.0148093884391574	0.0140903854424382	0.0144456788763061	0.014771442658015	0.00965392844861868	39.8095161591	-0.00371999645101748	1.73285115954684	0.512456692516268	0.519811864431142	0.505500310748543	0.473793526916846	0.480960679284399	0.467014970455638	0.474768156533087	0.479612325347603	0.465639861673192	0.000846936201586525	0.000826489206311143	0.00213238175614738
192	0.352632526101092	0.35	0.00966421069839603	0.00938460401034925	0.00994381738644281	0.445125506313104	0.489506826135547	0.47786738680899	0.501146265462105	32.55	21.03	50.3	0.0144601465979299	0.0148123530962717	0.0151645595946135	0.0140868188386535	0.0144299321744925	0.0147730455103315	0.0140621827451991	0.0144285903736842	0.01476417412415	0.00966421069839603	40.2092111805609	0.00379344623569798	1.74630712619186	0.512456692516268	0.519811864431142	0.505500310748543	0.473793526916846	0.480960679284399	0.467014970455638	0.474768156533087	0.479612325347603	0.465639861673192	0.000846936201586525	0.000826489206311143	0.00213238175614738
192	0.352632526101092	0.35	0.00966531069709329	0.00938470528474019	0.00994591610944638	0.441044044256677	0.482560656780191	0.470991095469852	0.49413021809053	31.91	20.32	49.07	0.0145348102169429	0.0148918474933511	0.0152488847697593	0.0141638271334383	0.0145117514742285	0.0148596758150186	0.0141275445756449	0.01448225045987	0.0148405123922961	0.00966531069709329	39.396106656901	-0.00588269171537165	1.72397157491683	0.512456692516268	0.519811864431142	0.505500310748543	0.473793526916846	0.480960679284399	0.467014970455638	0.474768156533087	0.479612325347603	0.465639861673192	0.000846936201586525	0.000826489206311143	0.00213238175614738
192	0.352632526101092	0.35	0.00966719247882831	0.00938959469622958	0.00994479026142704	0.455671437395576	0.496218896972539	0.48466854748119	0.507769246463889	31.94	20.75	49.73	0.0149433094297457	0.0152994300143554	0.0156555505989651	0.0145616947388836	0.0149087208958203	0.0152557470527569	0.0145474004284596	0.0148772580795509	0.0152349218588934	0.00966719247882831	39.8060881411525	0.000661654318590507	1.7358014466592	0.512456692516268	0.519811864431142	0.505500310748543	0.473793526916846	0.480960679284399	0.467014970455638	0.474768156533087	0.479612325347603	0.465639861673192	0.000846936201586525	0.000826489206311143	0.00213238175614738
192	0.352632526101092	0.35	0.0096775171928301	0.00939784790722347	0.00995718647843672	0.453236074676048	0.495466220131879	0.48387660778042	0.507055832483338	32.15	20.71	49.43	0.0148190561560048	0.0151739960590731	0.0155289359621414	0.0144391172957384	0.0147849570603893	0.0151307968250402	0.0144187086846266	0.0147785462062532	0.0151207349796937	0.0096775171928301	39.62695139037	-0.0005495633674981	1.73203783173847	0.512456692516268	0.519811864431142	0.505500310748543	0.473793526916846	0.480960679284399	0.467014970455638	0.474768156533087	0.479612325347603	0.465639861673192	0.000846936201586525	0.000826489206311143	0.00213238175614738
192	0.352632526101092	0.35	0.00967792756934777	0.00939942409937887	0.00995643103931667	0.457997159073302	0.503518911172433	0.491853438417413	0.515184383927453	32.28	20.67	49.79	0.0150060032397003	0.0153619062552769	0.0157178092708535	0.0146204146112202	0.0149671724764555	0.0153139303416908	0.0145797442430535	0.014944697643318	0.0152828895835682	0.00967792756934777	39.8550237094852	0.00254187896664728	1.73747565574163	0.512456692516268	0.519811864431142	0.505500310748543	0.473793526916846	0.480960679284399	0.467014970455638	0.474768156533087	0.479612325347603	0.465639861673192	0.000846936201586525	0.000826489206311143	0.00213238175614738
192	0.352632526101092	0.35	0.00968723192112237	0.00940756508413613	0.0099668987581086	0.458087807076891	0.502771585790587	0.491125553537275	0.514417618043899	32.14	20.52	49.24	0.0150476570940667	0.0154044813289127	0.0157613055637588	0.0146619562155385	0.0150096343474397	0.015357312479341	0.0146478843932613	0.0149743905049992	0.0153063718491527	0.00968723192112237	39.308664026875	-0.000900454489674647	1.72991128819258	0.512456692516268	0.519811864431142	0.505500310748543	0.473793526916846	0.480960679284399	0.467014970455638	0.474768156533087	0.479612325347603	0.465639861673192	0.000846936201586525	0.000826489206311143	0.00213238175614738
192	0.352632526101092	0.35	0.00970150909506685	0.00941906928902836	0.00998394890110535	0.446402757471529	0.488610658702362	0.477022521481683	0.500198795923042	31.98	20.65	49.45	0.0146859033914014	0.0150426627812528	0.0153994221711042	0.0143105355824715	0.0146581762966165	0.0150058170107614	0.0142975773200389	0.0146412100694817	0.0150304248580137	0.00970150909506685	39.5989615333241	-0.0010002532794674	1.73257840417841	0.512456692516268	0.519811864431142	0.505500310748543	0.473793526916846	0.480960679284399	0.467014970455638	0.474768156533087	0.479612325347603	0.465639861673192	0.000846936201586525	0.000826489206311143	0.00213238175614738
192	0.352632526101092	0.35	0.00971581004818664	0.0094336119688423	0.00999800812753097	0.453284374621897	0.495054277867987	0.48347542982339	0.506633125912585	31.92	20.56	49.65	0.0149133802163143	0.0152705436887561	0.0156277071611979	0.0145326334282724	0.0148806783210921	0.0152287232139117	0.0144894598788709	0.0148479833935527	0.0151853113715577	0.00971581004818664	39.5381920870771	-0.00262101315542052	1.73042529531384	0.512456692516268	0.519811864431142	0.505500310748543	0.473793526916846	0.480960679284399	0.467014970455638	0.474768156533087	0.479612325347603	0.465639861673192	0.000846936201586525	0.000826489206311143	0.00213238175614738
192	0.352632526101092	0.35	0.00974050014638919	0.00945559745949673	0.0100254028332816	0.451330494968814	0.499051802577158	0.487333333760442	0.510770271393874	31.55	20.28	49.08	0.0152070231267996	0.0155726928111025	0.0159383624954054	0.0148214486799241	0.0151778468003523	0.0155342449207805	0.014775010884594	0.0151601563075204	0.0154798721014261	0.00974050014638919	38.9469701767283	-0.00284785362374683	1.72258441446653	0.512456692516268	0.519811864431142	0.505500310748543	0.473793526916846	0.480960679284399	0.467014970455638	0.474768156533087	0.479612325347603	0.465639861673192	0.000846936201586525	0.000826489206311143	0.00213238175614738
192	0.352632526101092	0.35	0.00975450592662004	0.00947193123489788	0.0100370806183422	0.44338064958432	0.487708515807061	0.476070785487464	0.499346246126659	32.47	20.63	49.83	0.0144389584278179	0.0147919242249246	0.0151448900220314	0.0140666703052262	0.0144105353784407	0.0147544004516551	0.0140443532853328	0.0143586318349554	0.0147069186913317	0.00975450592662004	39.6506681255291	0.00131045798038841	1.73614726701889	0.512456692516268	0.519811864431142	0.505500310748543	0.473793526916846	0.480960679284399	0.467014970455638	0.474768156533087	0.479612325347603	0.465639861673192	0.000846936201586525	0.000826489206311143	0.00213238175614738
192	0.352632526101092	0.35	0.00975453188126189	0.00947345016344474	0.010035613599079	0.457914498333178	0.503244041792313	0.49158299579378	0.514905087790846	32.04	20.75	49.14	0.0151095087405367	0.0154679277215556	0.0158263467025745	0.0147229424754198	0.015072191556264	0.0154214406371082	0.0147226094016901	0.0150625331830561	0.0154230465367039	0.00975453188126189	39.6055969791337	0.00286713106146136	1.73624301134887	0.512456692516268	0.519811864431142	0.505500310748543	0.473793526916846	0.480960679284399	0.467014970455638	0.474768156533087	0.479612325347603	0.465639861673192	0.000846936201586525	0.000826489206311143	0.00213238175614738
192	0.352632526101092	0.35	0.00975657031759977	0.0094754020153582	0.0100377386198413	0.454910671751519	0.501545919793606	0.489853654878095	0.513238184709116	31.95	20.66	49.35	0.0150948640585081	0.0154551617671771	0.0158154594758461	0.0147092535941627	0.0150603472075709	0.0154114408209791	0.0146880624738742	0.0150384320155666	0.0154357744939873	0.00975657031759977	39.6538073561554	0.0108443446916477	1.74352433820253	0.512456692516268	0.519811864431142	0.505500310748543	0.473793526916846	0.480960679284399	0.467014970455638	0.474768156533087	0.479612325347603	0.465639861673192	0.000846936201586525	0.000826489206311143	0.00213238175614738
192	0.352632526101092	0.35	0.00976310082887042	0.00948137095765265	0.0100448307000882	0.443132325651062	0.483952120750818	0.472398214129263	0.495506027372372	31.99	20.56	49.31	0.0145416184073762	0.0148972770364309	0.0152529356654856	0.0141699095670151	0.014516476948255	0.0148630443294948	0.0141469580785886	0.0144883237583507	0.0148521604763906	0.00976310082887042	39.5896262046371	-0.00520880875303692	1.72798672763838	0.512456692516268	0.519811864431142	0.505500310748543	0.473793526916846	0.480960679284399	0.467014970455638	0.474768156533087	0.479612325347603	0.465639861673192	0.000846936201586525	0.000826489206311143	0.00213238175614738
192	0.352632526101092	0.35	0.00976336139236508	0.00947695948913251	0.0100497632955976	0.439326159857936	0.489920404787162	0.478133376921959	0.501707432652364	31.81	20.35	48.79	0.0147990997438924	0.0151639297463159	0.0155287597487393	0.0144220361456186	0.0147775707100862	0.0151331052745538	0.0144112518413155	0.014744121864328	0.0151215419027722	0.00976336139236508	39.0704233340617	-0.00405577745499899	1.72424207329139	0.512456692516268	0.519811864431142	0.505500310748543	0.473793526916846	0.480960679284399	0.467014970455638	0.474768156533087	0.479612325347603	0.465639861673192	0.000846936201586525	0.000826489206311143	0.00213238175614738
192	0.352632526101092	0.35	0.00977839388480069	0.00949393103472425	0.0100628567348771	0.448325382430561	0.496824105178494	0.485086900869737	0.508561309487251	31.79	20.67	49.19	0.015022024377542	0.0153854985693501	0.0157489727611582	0.0146393977164589	0.0149936138407186	0.0153478299649783	0.0146313978053197	0.0149682892081219	0.0153275067886025	0.00977839388480069	39.2469475677587	-0.00341145038392208	1.72734754777259	0.512456692516268	0.519811864431142	0.505500310748543	0.473793526916846	0.480960679284399	0.467014970455638	0.474768156533087	0.479612325347603	0.465639861673192	0.000846936201586525	0.000826489206311143	0.00213238175614738
192	0.352632526101092	0.35	0.00979610781203975	0.00951462992291474	0.0100775857011648	0.452765978016793	0.501203280686171	0.489468344690782	0.51293821668156	31.67	20.43	49.02	0.0152152082842467	0.0155799908024807	0.0159447733207147	0.0148285365022408	0.0151840486178793	0.0155395607335178	0.0148130544142056	0.0151838157114071	0.0155300691033772	0.00979610781203975	39.153314101598	0.00132093978734007	1.72995549536479	0.512456692516268	0.519811864431142	0.505500310748543	0.473793526916846	0.480960679284399	0.467014970455638	0.474768156533087	0.479612325347603	0.465639861673192	0.000846936201586525	0.000826489206311143	0.00213238175614738
192	0.352632526101092	0.35	0.00981168620887254	0.00952822158127444	0.0100951508364706	0.442857651069323	0.490702258453519	0.478980676346916	0.502423840560122	31.79	20.75	49.64	0.0148333700153567	0.0151963712242545	0.0155593724331523	0.014455555272376	0.0148093106249175	0.015163065977459	0.0144405390157535	0.0147948896130197	0.0151395153121977	0.00981168620887254	39.5192345930254	-0.00374562152495299	1.73051190116809	0.512456692516268	0.519811864431142	0.505500310748543	0.473793526916846	0.480960679284399	0.467014970455638	0.474768156533087	0.479612325347603	0.465639861673192	0.000846936201586525	0.000826489206311143	0.00213238175614738
192	0.352632526101092	0.35	0.00981787295048747	0.00953403222552197	0.010101713675453	0.444106726508171	0.490007070728155	0.478331676636773	0.501682464819538	32.28	20.88	50.28	0.0145934659064925	0.0149496715979396	0.0153058772893867	0.0142184776732733	0.0145655304367077	0.0149125832001421	0.0142047482891399	0.0145453762867495	0.0148904861001919	0.00981787295048747	39.8358186354086	0.00698285302932597	1.74523166070066	0.512456692516268	0.519811864431142	0.505500310748543	0.473793526916846	0.480960679284399	0.467014970455638	0.474768156533087	0.479612325347603	0.465639861673192	0.000846936201586525	0.000826489206311143	0.00213238175614738
192	0.352632526101092	0.35	0.00982219020911024	0.00953497813870759	0.0101094022795129	0.432775749493899	0.484813955499342	0.472993391005535	0.496634519993149	31.78	20.63	49.62	0.0146558251977911	0.0150220885119405	0.0153883518260899	0.0142826521098097	0.0146395894658427	0.0149965268218757	0.0142500067309927	0.0146169738038484	0.0149782037561244	0.00982219020911024	39.4195741306437	0.0046994910543456	1.73748502932979	0.512456692516268	0.519811864431142	0.505500310748543	0.473793526916846	0.480960679284399	0.467014970455638	0.474768156533087	0.479612325347603	0.465639861673192	0.000846936201586525	0.000826489206311143	0.00213238175614738
192	0.352632526101092	0.35	0.00982220490596178	0.00953857849211078	0.0101058313198128	0.441447985604281	0.484979859068553	0.47336181786553	0.496597900271575	32	20.7	49.92	0.0145649476624412	0.0149224250838883	0.0152799025053355	0.0141925470606072	0.0145408844006772	0.0148892217407472	0.0141649872777128	0.0145267435027485	0.0148696776600519	0.00982220490596178	39.7404705370921	0.00178824731670224	1.73655112559389	0.512456692516268	0.519811864431142	0.505500310748543	0.473793526916846	0.480960679284399	0.467014970455638	0.474768156533087	0.479612325347603	0.465639861673192	0.000846936201586525	0.000826489206311143	0.00213238175614738
192	0.352632526101092	0.35	0.009822643464033	0.00953951491229465	0.0101057720157713	0.45117367404202	0.492036916407432	0.480479508319842	0.503594324495023	31.72	20.55	48.79	0.0149140596650538	0.0152728010282275	0.0156315423914012	0.0145347107629366	0.0148843273039412	0.0152339438449457	0.0145261454608576	0.0148826026027363	0.0152258527143632	0.009822643464033	39.1710434129049	-0.00221132167661772	1.72672285439827	0.512456692516268	0.519811864431142	0.505500310748543	0.473793526916846	0.480960679284399	0.467014970455638	0.474768156533087	0.479612325347603	0.465639861673192	0.000846936201586525	0.000826489206311143	0.00213238175614738
192	0.352632526101092	0.35	0.00982627650963834	0.00954363989598639	0.0101089131232903	0.455871936128562	0.489583142745029	0.478191856693388	0.50097442879667	32.04	20.5	50.01	0.0146963945317125	0.0150464858845769	0.0153965772374413	0.0143203746549191	0.0146615086198278	0.0150026425847364	0.0142787246450305	0.014612229053759	0.0149450940707603	0.00982627650963834	39.5447311013107	-0.00365713456251855	1.7283035105393	0.512456692516268	0.519811864431142	0.505500310748543	0.473793526916846	0.480960679284399	0.467014970455638	0.474768156533087	0.479612325347603	0.465639861673192	0.000846936201586525	0.000826489206311143	0.00213238175614738
192	0.352632526101092	0.35	0.00983082205616484	0.0095471779453399	0.0101144661669898	0.45382468699631	0.498063653455045	0.486427110083744	0.509700196826346	32.16	20.53	50.01	0.0148963133907544	0.0152526701670331	0.0156090269433118	0.0145143809671727	0.014861600972248	0.0152088209773234	0.0144812152298755	0.0148198464618251	0.015152666021665	0.00983082205616484	39.5776303081419	-0.00377834878695243	1.7285605423381	0.512456692516268	0.519811864431142	0.505500310748543	0.473793526916846	0.480960679284399	0.467014970455638	0.474768156533087	0.479612325347603	0.465639861673192	0.000846936201586525	0.000826489206311143	0.00213238175614738
192	0.352632526101092	0.35	0.00983242166036166	0.00954727404777124	0.0101175692729521	0.444665508879589	0.487034389338377	0.475442949181785	0.49862582949497	32.26	20.34	49.28	0.0145137317863055	0.014867580873224	0.0152214299601424	0.0141409179001071	0.0144856776738727	0.0148304374476384	0.0140903113187756	0.0144403260899288	0.0148018074265714	0.00983242166036166	39.3678186643775	0.00361360084543411	1.73365163591915	0.512456692516268	0.519811864431142	0.505500310748543	0.473793526916846	0.480960679284399	0.467014970455638	0.474768156533087	0.479612325347603	0.465639861673192	0.000846936201586525	0.000826489206311143	0.00213238175614738
192	0.352632526101092	0.35	0.00983284420183165	0.00954750009986159	0.0101181883038017	0.437827140011576	0.48637897191618	0.474641473237041	0.498116470595319	32.18	20.98	49.5	0.0145265503757808	0.0148857801849362	0.0152450099940916	0.0141539659660755	0.0145039820649604	0.0148539981638452	0.0141430010171901	0.0144892818529345	0.0148651208516766	0.00983284420183165	39.424815580244	-0.00231767891287364	1.73265244869597	0.512456692516268	0.519811864431142	0.505500310748543	0.473793526916846	0.480960679284399	0.467014970455638	0.474768156533087	0.479612325347603	0.465639861673192	0.000846936201586525	0.000826489206311143	0.00213238175614738
192	0.352632526101092	0.35	0.00984004214325667	0.00955641774121997	0.0101236665452934	0.457989890520696	0.49552433952799	0.484043916084088	0.507004762971892	31.87	20.44	49.72	0.0149530083768398	0.015307659808708	0.0156623112405763	0.0145715841019821	0.014917189015463	0.0152627939289438	0.0145024251505227	0.0148721947580911	0.015228545992942	0.00984004214325667	39.3608812725877	0.00770012969992843	1.73690022961202	0.512456692516268	0.519811864431142	0.505500310748543	0.473793526916846	0.480960679284399	0.467014970455638	0.474768156533087	0.479612325347603	0.465639861673192	0.000846936201586525	0.000826489206311143	0.00213238175614738
192	0.352632526101092	0.35	0.00986900013937409	0.0095834959289415	0.0101545043498067	0.442941128763722	0.494481317114419	0.482671461211331	0.506291173017507	32.65	20.83	49.9	0.0145619309240722	0.0149182277423105	0.0152745245605488	0.0141853316121569	0.0145324139150067	0.0148794962178565	0.0141842252944359	0.0145230410907601	0.0148668509093631	0.00986900013937409	39.8922077839191	0.00117272320304832	1.740952858583	0.512456692516268	0.519811864431142	0.505500310748543	0.473793526916846	0.480960679284399	0.467014970455638	0.474768156533087	0.479612325347603	0.465639861673192	0.000846936201586525	0.000826489206311143	0.00213238175614738
192	0.352632526101092	0.35	0.00986977982617305	0.00958554990401111	0.010154009748335	0.436019533914431	0.487310334898716	0.475507078323579	0.499113591473853	31.86	20.7	49.41	0.014694457656891	0.0150592102796453	0.0154239629023996	0.0143197067601083	0.0146751571428159	0.0150306075255235	0.0142972039067234	0.0146678168538813	0.0150291254331222	0.00986977982617305	39.4250812119857	0.000755340950107206	1.73314566184598	0.512456692516268	0.519811864431142	0.505500310748543	0.473793526916846	0.480960679284399	0.467014970455638	0.474768156533087	0.479612325347603	0.465639861673192	0.000846936201586525	0.000826489206311143	0.00213238175614738
192	0.352632526101092	0.35	0.00987297350779529	0.00958877324312574	0.0101571737724648	0.445458505876252	0.495138588281574	0.48337317091258	0.506904005650567	31.73	20.61	48.67	0.0150004172400532	0.0153655309454852	0.0157306446509171	0.0146188191607931	0.0149746446786716	0.0153304701965502	0.0146141057425502	0.014977536483391	0.0153310555381414	0.00987297350779529	39.3037538669992	0.00201940619495737	1.73329040276927	0.512456692516268	0.519811864431142	0.505500310748543	0.473793526916846	0.480960679284399	0.467014970455638	0.474768156533087	0.479612325347603	0.465639861673192	0.000846936201586525	0.000826489206311143	0.00213238175614738
192	0.352632526101092	0.35	0.00987406427476938	0.00958960334164876	0.01015852520789	0.448619414521208	0.489911185688082	0.478344172619277	0.501478198756886	32.01	20.5	49.22	0.0147133296664677	0.015069118001059	0.0154249063356503	0.0143370610691871	0.0146837507170351	0.0150304403648831	0.0143151912315984	0.0146628478218901	0.0149944575928408	0.00987406427476938	39.3466250127169	0.00241204988466224	1.73265167609675	0.512456692516268	0.519811864431142	0.505500310748543	0.473793526916846	0.480960679284399	0.467014970455638	0.474768156533087	0.479612325347603	0.465639861673192	0.000846936201586525	0.000826489206311143	0.00213238175614738
192	0.352632526101092	0.35	0.00987451156479587	0.00959027301926627	0.0101587501103255	0.447910220440865	0.485195920088994	0.473723800231138	0.49666803994685	31.75	20.49	49.3	0.0146896969835411	0.0150454358431647	0.0154011747027883	0.0143158321466923	0.0146625171605584	0.0150092021744244	0.0142867488873653	0.0146547221303033	0.0150100442949022	0.00987451156479587	39.3140586913829	0.00539194009604814	1.73620279537452	0.512456692516268	0.519811864431142	0.505500310748543	0.473793526916846	0.480960679284399	0.467014970455638	0.474768156533087	0.479612325347603	0.465639861673192	0.000846936201586525	0.000826489206311143	0.00213238175614738
192	0.352632526101092	0.35	0.00987869850174891	0.00958953139462223	0.0101678656088756	0.446547609811831	0.492313253919064	0.480640725368145	0.503985782469983	31.53	20.41	48.85	0.0150050960137736	0.0153695000319639	0.0157339040501542	0.0146247471505013	0.0149799142631787	0.0153350813758562	0.0146172494202371	0.0149545461791305	0.015319099312473	0.00987869850174891	39.0345577434672	0.00242118998907925	1.72993290471455	0.512456692516268	0.519811864431142	0.505500310748543	0.473793526916846	0.480960679284399	0.467014970455638	0.474768156533087	0.479612325347603	0.465639861673192	0.000846936201586525	0.000826489206311143	0.00213238175614738
192	0.352632526101092	0.35	0.00989155196130036	0.00960668280372316	0.0101764211188775	0.453101222431501	0.501040734422124	0.489317537436311	0.512763931407937	31.43	20.41	48.34	0.0153247153753618	0.0156918688970568	0.0160590224187518	0.0149370125653511	0.0152948774021616	0.0156527422389722	0.0149225808858277	0.0153002827842556	0.0156437543285277	0.00989155196130036	38.8488704509781	-0.000974048333303247	1.72422602113174	0.512456692516268	0.519811864431142	0.505500310748543	0.473793526916846	0.480960679284399	0.467014970455638	0.474768156533087	0.479612325347603	0.465639861673192	0.000846936201586525	0.000826489206311143	0.00213238175614738
192	0.352632526101092	0.35	0.00989903031475611	0.00961269277905153	0.0101853678504607	0.449068278585262	0.500235989555501	0.488435913621824	0.512036065489178	31.97	20.93	49.43	0.0150445377924144	0.0154079973239242	0.015771456855434	0.014660112815882	0.0150142850616142	0.0153684573073464	0.0146510938985784	0.0150041071669287	0.015366583643075	0.00989903031475611	39.4614774995928	-0.00439512292212579	1.72905832168649	0.512456692516268	0.519811864431142	0.505500310748543	0.473793526916846	0.480960679284399	0.467014970455638	0.474768156533087	0.479612325347603	0.465639861673192	0.000846936201586525	0.000826489206311143	0.00213238175614738
192	0.352632526101092	0.35	0.00990134910613207	0.00961710885844462	0.0101855893538195	0.450324347578359	0.499636298728666	0.487880241640249	0.511392355817084	31.14	20.46	48.74	0.015421433230096	0.0157930310812997	0.0161646289325033	0.0150334784815385	0.0153957280997487	0.0157579777179589	0.0150197882562684	0.015377442781861	0.0157568214736309	0.00990134910613207	39.1633318342497	-0.00103489377205086	1.72682660244563	0.512456692516268	0.519811864431142	0.505500310748543	0.473793526916846	0.480960679284399	0.467014970455638	0.474768156533087	0.479612325347603	0.465639861673192	0.000846936201586525	0.000826489206311143	0.00213238175614738
192	0.352632526101092	0.35	0.00991042618193586	0.00962462229546272	0.010196230068409	0.442798013690477	0.491387125707679	0.479647765256185	0.503126486159173	32.08	20.86	49.62	0.0147216857392495	0.0150819984267367	0.0154423111142238	0.0143447263756576	0.0146958129973412	0.0150468996190248	0.0143280528141954	0.0146893804423399	0.015042438073688	0.00991042618193586	39.4810289224242	-0.00453244562276287	1.72939071687255	0.512456692516268	0.519811864431142	0.505500310748543	0.473793526916846	0.480960679284399	0.467014970455638	0.474768156533087	0.479612325347603	0.465639861673192	0.000846936201586525	0.000826489206311143	0.00213238175614738
192	0.352632526101092	0.35	0.00991415662404299	0.00962334838162054	0.0102049648664654	0.439201777340478	0.494205177602591	0.482312059578892	0.50609829562629	31.99	20.74	49	0.0148445993872004	0.0152106457445746	0.0155766921019488	0.0144651127856035	0.0148218015520745	0.0151784903185456	0.0144364713170091	0.0148328800293604	0.0151749827564641	0.00991415662404299	39.2400318664691	0.00136911070184229	1.73373291120568	0.512456692516268	0.519811864431142	0.505500310748543	0.473793526916846	0.480960679284399	0.467014970455638	0.474768156533087	0.479612325347603	0.465639861673192	0.000846936201586525	0.000826489206311143	0.00213238175614738
192	0.352632526101092	0.35	0.0099216320903863	0.00963599449873937	0.0102072696820332	0.439925184807114	0.492727266218402	0.480887111619995	0.504567420816809	31.98	20.89	49.51	0.0148082167893902	0.0151728170705715	0.0155374173517528	0.01442977298692	0.0147850554198584	0.0151403378527967	0.0144277490554302	0.0148002849156836	0.0151355151312316	0.0099216320903863	39.5435206543801	-0.00289863740261624	1.73308766740366	0.512456692516268	0.519811864431142	0.505500310748543	0.473793526916846	0.480960679284399	0.467014970455638	0.474768156533087	0.479612325347603	0.465639861673192	0.000846936201586525	0.000826489206311143	0.00213238175614738
192	0.352632526101092	0.35	0.00992393154056413	0.00963854265384803	0.0102093204272802	0.449118679914946	0.495871598487525	0.484175665645825	0.507567531329224	31.45	20.46	48.86	0.0151557784799565	0.0155218872703039	0.0158879960606513	0.0147722284773348	0.015129072086901	0.0154859156964671	0.0147495550758322	0.0151249860416813	0.0154772343070064	0.00992393154056413	38.8362124453719	0.000293473918410019	1.72688756476571	0.512456692516268	0.519811864431142	0.505500310748543	0.473793526916846	0.480960679284399	0.467014970455638	0.474768156533087	0.479612325347603	0.465639861673192	0.000846936201586525	0.000826489206311143	0.00213238175614738
192	0.352632526101092	0.35	0.00994191009566136	0.00965388778071346	0.0102299324106093	0.450561442129913	0.505902770704072	0.494004967505179	0.517800573902964	31.66	20.75	49.26	0.0153622062379	0.0157321954455843	0.0161021846532685	0.0149718897531186	0.0153324784303898	0.0156930671076611	0.0149705968179881	0.0153173691769982	0.0156707553443221	0.00994191009566136	39.335582123989	0.0056715540747522	1.73647906184486	0.512456692516268	0.519811864431142	0.505500310748543	0.473793526916846	0.480960679284399	0.467014970455638	0.474768156533087	0.479612325347603	0.465639861673192	0.000846936201586525	0.000826489206311143	0.00213238175614738
192	0.352632526101092	0.35	0.00994441572001491	0.00965738831884908	0.0102314431211807	0.437220030542256	0.487424766371005	0.47564751212303	0.49920202061898	31.83	20.89	48.81	0.0147120191127319	0.0150762955678286	0.0154405720229252	0.0143370206382501	0.0146920119562147	0.0150470032741793	0.0143403282240347	0.0147059327307261	0.0150544820734613	0.00994441572001491	39.2172382042342	0.00372381980169291	1.7359689523145	0.512456692516268	0.519811864431142	0.505500310748543	0.473793526916846	0.480960679284399	0.467014970455638	0.474768156533087	0.479612325347603	0.465639861673192	0.000846936201586525	0.000826489206311143	0.00213238175614738
192	0.352632526101092	0.35	0.00996011598620749	0.00966988988112119	0.0102503420912938	0.452597900792091	0.505361483884679	0.493525175587678	0.51719779218168	31.57	20.51	48.86	0.0153923402441537	0.0157614976722934	0.0161306551004331	0.0150019464342191	0.0153617409732496	0.0157215355122801	0.0149773720077857	0.0153486720191047	0.0157093245895508	0.00996011598620749	39.1029789135151	0.00614735365475916	1.73390470963092	0.512456692516268	0.519811864431142	0.505500310748543	0.473793526916846	0.480960679284399	0.467014970455638	0.474768156533087	0.479612325347603	0.465639861673192	0.000846936201586525	0.000826489206311143	0.00213238175614738
192	0.352632526101092	0.35	0.00996048472599917	0.00967400553449761	0.0102469639175007	0.439066203213812	0.488551582563086	0.476791282805911	0.500311882320261	31.9	20.53	48.98	0.0147173977980447	0.0150804099083585	0.0154434220186723	0.0143418087157338	0.0146955567300945	0.0150493047444552	0.0143380766515271	0.0146837101709991	0.0150354006733809	0.00996048472599917	39.0928757893379	0.00100532350490089	1.73000675446901	0.512456692516268	0.519811864431142	0.505500310748543	0.473793526916846	0.480960679284399	0.467014970455638	0.474768156533087	0.479612325347603	0.465639861673192	0.000846936201586525	0.000826489206311143	0.00213238175614738
192	0.352632526101092	0.35	0.0100375134401001	0.00974583198110831	0.0103291948990919	0.434047970017464	0.491282447662044	0.479335158853173	0.503229736470916	32.19	20.94	49.39	0.0146633165944311	0.0150287954770333	0.0153942743596355	0.0142871211960507	0.0146432235182441	0.0149993258404376	0.0143007105864033	0.0146383836471301	0.0150062301269753	0.0100375134401001	39.5579487314418	0.00310683924602173	1.73941846838677	0.512456692516268	0.519811864431142	0.505500310748543	0.473793526916846	0.480960679284399	0.467014970455638	0.474768156533087	0.479612325347603	0.465639861673192	0.000846936201586525	0.000826489206311143	0.00213238175614738
192	0.352632526101092	0.35	0.0100505628746591	0.00976071231740819	0.0103404134319101	0.445738989474382	0.494025451976182	0.482293146977815	0.505757756974548	31.9	20.63	49.82	0.0148858892846671	0.0152480047207955	0.0156101201569239	0.0145059800650427	0.0148588537964854	0.0152117275279281	0.0144715297683847	0.0148346670937592	0.0151730529990023	0.0100505628746591	39.3730985596585	-0.00349371225835657	1.72814789671515	0.512456692516268	0.519811864431142	0.505500310748543	0.473793526916846	0.480960679284399	0.467014970455638	0.474768156533087	0.479612325347603	0.465639861673192	0.000846936201586525	0.000826489206311143	0.00213238175614738
192	0.352632526101092	0.35	0.0100530858641984	0.0097626165645771	0.0103435551638198	0.444853067829406	0.488241385560826	0.476625630798417	0.499857140323235	32.11	20.53	49.48	0.0146192288266791	0.0149755113383472	0.0153317938500153	0.0142447472622314	0.014591903353215	0.0149390594441986	0.0142752006317553	0.0145575780796038	0.0148975237712749	0.0100530858641984	39.2982197203628	0.000207026227730295	1.73176652165748	0.512456692516268	0.519811864431142	0.505500310748543	0.473793526916846	0.480960679284399	0.467014970455638	0.474768156533087	0.479612325347603	0.465639861673192	0.000846936201586525	0.000826489206311143	0.00213238175614738
192	0.352632526101092	0.35	0.0100628793200637	0.00977321489813208	0.0103525437419953	0.447678389033921	0.490717288413162	0.479109179347914	0.502325397478409	31.74	20.53	49.55	0.0148602546621296	0.0152202967241292	0.0155803387861288	0.0144821031128687	0.0148329831203382	0.0151838631278078	0.0144383294860747	0.0148011614567679	0.0151442484380538	0.0100628793200637	39.1781277249898	0.00645299750873829	1.73589621151555	0.512456692516268	0.519811864431142	0.505500310748543	0.473793526916846	0.480960679284399	0.467014970455638	0.474768156533087	0.479612325347603	0.465639861673192	0.000846936201586525	0.000826489206311143	0.00213238175614738
192	0.352632526101092	0.35	0.010103938325151	0.00981363235804898	0.0103942442922529	0.438908326694674	0.494344473454406	0.482440913792844	0.506248033115968	32.31	20.66	49.19	0.0147049037099181	0.0150677267906812	0.0154305498714444	0.0143268441038884	0.014680339088822	0.0150338340737555	0.0143211332647598	0.0146627133110542	0.0150276698148368	0.010103938325151	39.3964834324846	-0.00873066062788167	1.72402022861318	0.512456692516268	0.519811864431142	0.505500310748543	0.473793526916846	0.480960679284399	0.467014970455638	0.474768156533087	0.479612325347603	0.465639861673192	0.000846936201586525	0.000826489206311143	0.00213238175614738
192	0.352632526101092	0.35	0.0101228633384931	0.00983216302420498	0.0104135636527812	0.444647153567099	0.496629791705109	0.484809541241932	0.508450042168286	32.08	20.75	49.54	0.0148804352574618	0.0152432384962217	0.0156060417349817	0.0144994158178601	0.0148529293359683	0.0152064428540765	0.0144762566636081	0.01482566377378	0.0151844743266905	0.0101228633384931	39.2382862345162	0.00147066515468839	1.73308090100583	0.512456692516268	0.519811864431142	0.505500310748543	0.473793526916846	0.480960679284399	0.467014970455638	0.474768156533087	0.479612325347603	0.465639861673192	0.000846936201586525	0.000826489206311143	0.00213238175614738
192	0.352632526101092	0.35	0.0101332975848259	0.00984137139337028	0.0104252237762814	0.435784447545258	0.491163953225095	0.479261668992553	0.503066237457637	32.09	20.75	49.89	0.0147090638907866	0.0150743579890833	0.0154396520873799	0.0143324161236022	0.0146883563155244	0.0150442965074467	0.01429880658269	0.0146740492814345	0.0150382994644401	0.0101332975848259	39.3042918989366	-0.000965736815928981	1.73091966015594	0.512456692516268	0.519811864431142	0.505500310748543	0.473793526916846	0.480960679284399	0.467014970455638	0.474768156533087	0.479612325347603	0.465639861673192	0.000846936201586525	0.000826489206311143	0.00213238175614738
192	0.352632526101092	0.35	0.010186127666123	0.00989164190438585	0.0104806134278601	0.436942105797551	0.49509314375988	0.483123846382853	0.507062441136907	32.01	20.93	49.05	0.0148615105035128	0.0152297014757037	0.0155978924478947	0.0144814699573972	0.0148402455005096	0.015199021043622	0.014480645553073	0.0148494950461988	0.0152077656826121	0.010186127666123	39.3684241300034	-0.0033158799805946	1.73176728266189	0.512456692516268	0.519811864431142	0.505500310748543	0.473793526916846	0.480960679284399	0.467014970455638	0.474768156533087	0.479612325347603	0.465639861673192	0.000846936201586525	0.000826489206311143	0.00213238175614738
192	0.352632526101092	0.35	0.0101979661193851	0.00990408059192066	0.0104918516468496	0.448922724091428	0.490520976798516	0.4789466641633	0.502095289433732	31.86	20.33	49.65	0.0148022277965528	0.0151599411392573	0.0155176544819617	0.0144247508172367	0.0147733419822581	0.0151219331472795	0.0143796208648575	0.0147108506663244	0.0150635922272968	0.0101979661193851	39.0938090533043	-0.00727693237826932	1.72144892879957	0.512456692516268	0.519811864431142	0.505500310748543	0.473793526916846	0.480960679284399	0.467014970455638	0.474768156533087	0.479612325347603	0.465639861673192	0.000846936201586525	0.000826489206311143	0.00213238175614738
192	0.352632526101092	0.35	0.0102297761023764	0.00993394486725807	0.0105256073374948	0.433579248032332	0.488663860367631	0.476768907553101	0.50055881318216	32.33	21.03	49.62	0.0145234105508619	0.0148857565018493	0.0152481024528367	0.0141498886870875	0.0145029156055742	0.014855942524061	0.0141581433117298	0.0145139718563385	0.0148459467315546	0.0102297761023764	39.2256401925501	-0.00220084517731257	1.73211822818013	0.512456692516268	0.519811864431142	0.505500310748543	0.473793526916846	0.480960679284399	0.467014970455638	0.474768156533087	0.479612325347603	0.465639861673192	0.000846936201586525	0.000826489206311143	0.00213238175614738
192	0.352632526101092	0.36	0.00941393517449442	0.00914519335490591	0.00968267699408293	0.457698310645608	0.498368789636002	0.486815681758444	0.50992189751356	31.69	20.57	49.38	0.0151266620028831	0.0154856478870589	0.0158446337712346	0.014742147836783	0.0150920084322553	0.0154418690277276	0.0147300588609596	0.0150793182961216	0.0154310993411253	0.00941393517449442	39.7607182459946	0.00667061305322691	1.74002474722617	0.512456692516268	0.519811864431142	0.505500310748543	0.473793526916846	0.480960679284399	0.467014970455638	0.474768156533087	0.479612325347603	0.465639861673192	0.000846936201586525	0.000826489206311143	0.00213238175614738
192	0.352632526101092	0.36	0.00950504668664461	0.00923416516863829	0.00977592820465093	0.458406693540016	0.492649296127206	0.481245059934101	0.504053532320311	32.42	20.58	50.54	0.0146188299348275	0.0149652575728929	0.0153116852109583	0.0142422452231513	0.0145797487987043	0.0149172523742572	0.0141754697875224	0.0145224304418775	0.0148670022346442	0.00950504668664461	40.2213494375304	-0.0032282176725908	1.73619339475964	0.512456692516268	0.519811864431142	0.505500310748543	0.473793526916846	0.480960679284399	0.467014970455638	0.474768156533087	0.479612325347603	0.465639861673192	0.000846936201586525	0.000826489206311143	0.00213238175614738
192	0.352632526101092	0.36	0.0095164613634673	0.00924453480855827	0.00978838791837633	0.455850683685493	0.490823787461775	0.479403145701311	0.502244429222239	32.09	20.42	50.66	0.0147099680537061	0.0150603981185808	0.0154108281834555	0.0143332454775982	0.0146747010215016	0.015016156565405	0.0142541424135249	0.014592864095539	0.0149529994276273	0.0095164613634673	39.9379989030932	0.00117927467332386	1.73537859878816	0.512456692516268	0.519811864431142	0.505500310748543	0.473793526916846	0.480960679284399	0.467014970455638	0.474768156533087	0.479612325347603	0.465639861673192	0.000846936201586525	0.000826489206311143	0.00213238175614738
192	0.352632526101092	0.36	0.00953606074425978	0.00926530574074723	0.00980681574777233	0.464597984672616	0.501433401575492	0.489969517975033	0.512897285175952	31.57	20.64	49.27	0.015277656795179	0.0156351102137335	0.0159925636322881	0.014890113834165	0.0152384998572342	0.0155868858803034	0.0148801078168066	0.0152183512743363	0.0155589023733115	0.00953606074425978	39.7039467558158	-0.00334235313995592	1.72800112443128	0.512456692516268	0.519811864431142	0.505500310748543	0.473793526916846	0.480960679284399	0.467014970455638	0.474768156533087	0.479612325347603	0.465639861673192	0.000846936201586525	0.000826489206311143	0.00213238175614738
192	0.352632526101092	0.36	0.00953981449657936	0.00926597611637727	0.00981365287678146	0.458700034974983	0.50007355599034	0.488504293617147	0.511642818363534	32.14	20.72	49.47	0.0149653898470059	0.0153198156400222	0.0156742414330385	0.0145817683246198	0.0149271087971947	0.0152724492697697	0.0145626655117687	0.0149025902552881	0.0152619669377998	0.00953981449657936	39.8216260526459	-0.00281629258022433	1.73179331880474	0.512456692516268	0.519811864431142	0.505500310748543	0.473793526916846	0.480960679284399	0.467014970455638	0.474768156533087	0.479612325347603	0.465639861673192	0.000846936201586525	0.000826489206311143	0.00213238175614738
192	0.352632526101092	0.36	0.00954507073015732	0.0092766073614392	0.00981353409887545	0.457923730167084	0.493314995420067	0.481884235380371	0.504745755459764	32.35	20.6	50.28	0.0146690034963788	0.0150169664440694	0.0153649293917599	0.01429158470047	0.014630594909362	0.014969605118254	0.0142380226894524	0.0145872219691633	0.0149138909754528	0.00954507073015732	40.1901436990302	-0.00205389955211599	1.73539278692334	0.512456692516268	0.519811864431142	0.505500310748543	0.473793526916846	0.480960679284399	0.467014970455638	0.474768156533087	0.479612325347603	0.465639861673192	0.000846936201586525	0.000826489206311143	0.00213238175614738
192	0.352632526101092	0.36	0.00956157554745101	0.00929039707073302	0.009832754024169	0.449475998633134	0.484616781060584	0.473194561806703	0.496039000314464	31.63	20.24	49.2	0.014729708172311	0.0150852616166436	0.0154408150609762	0.0143556852888018	0.0147022103720198	0.0150487354552379	0.0143284481878981	0.0146679339570302	0.0150124937474176	0.00956157554745101	39.5709306708675	0.00254587628982795	1.73364890788509	0.512456692516268	0.519811864431142	0.505500310748543	0.473793526916846	0.480960679284399	0.467014970455638	0.474768156533087	0.479612325347603	0.465639861673192	0.000846936201586525	0.000826489206311143	0.00213238175614738
192	0.352632526101092	0.36	0.00959336903817798	0.00932158398126132	0.00986515409509463	0.455071418121055	0.494496446217902	0.482972257628646	0.506020634807159	31.8	20.67	49.2	0.0149537007172934	0.0153105105846335	0.0156673204519735	0.0145727712941632	0.0149204918143575	0.0152682123345518	0.0145759557062934	0.0148731886126656	0.0152534665293899	0.00959336903817798	39.568859899065	0.000938860480432728	1.73320108355427	0.512456692516268	0.519811864431142	0.505500310748543	0.473793526916846	0.480960679284399	0.467014970455638	0.474768156533087	0.479612325347603	0.465639861673192	0.000846936201586525	0.000826489206311143	0.00213238175614738
192	0.352632526101092	0.36	0.00959468971088418	0.0093230225570952	0.00986635686467315	0.462443543515292	0.500087731257638	0.488604977571488	0.511570484943789	32.11	20.92	49.85	0.0149841259552102	0.0153362693746267	0.0156884127940432	0.0146002591931687	0.0149433813220148	0.0152865034508609	0.0145964832063693	0.0149264781260888	0.0152783601629218	0.00959468971088418	39.9425463578746	0.0012768446152469	1.73827118092071	0.512456692516268	0.519811864431142	0.505500310748543	0.473793526916846	0.480960679284399	0.467014970455638	0.474768156533087	0.479612325347603	0.465639861673192	0.000846936201586525	0.000826489206311143	0.00213238175614738
192	0.352632526101092	0.36	0.00959734916191634	0.00932577310740703	0.00986892521642566	0.451022347697022	0.485260135930673	0.473858423437644	0.496661848423702	32	20.78	50.29	0.0145836356800661	0.0149345388462923	0.0152854420125184	0.0142108086202336	0.0145527410333073	0.0148946734463811	0.0141763685969839	0.0145168178494849	0.0148511993247673	0.00959734916191634	40.0519059414117	-0.00754480132221395	1.73021382257574	0.512456692516268	0.519811864431142	0.505500310748543	0.473793526916846	0.480960679284399	0.467014970455638	0.474768156533087	0.479612325347603	0.465639861673192	0.000846936201586525	0.000826489206311143	0.00213238175614738
192	0.352632526101092	0.36	0.00959962199138953	0.00932536961064701	0.00987387437213205	0.459574136314624	0.498546682560998	0.487033025984856	0.510060339137141	31.99	20.96	50.32	0.0149919101972444	0.0153463249827354	0.0157007397682264	0.0146086880329573	0.0149540432923862	0.0152993985518152	0.0145994249295232	0.0149181191409792	0.0152668255935969	0.00959962199138953	39.7645942967781	-0.00407482079416403	1.73211655087121	0.512456692516268	0.519811864431142	0.505500310748543	0.473793526916846	0.480960679284399	0.467014970455638	0.474768156533087	0.479612325347603	0.465639861673192	0.000846936201586525	0.000826489206311143	0.00213238175614738
192	0.352632526101092	0.36	0.00960037424582742	0.00932620843341668	0.00987454005823817	0.453703741913628	0.492103552623312	0.480603453054399	0.503603652192225	31.97	20.7	49.9	0.0148008260244518	0.0151549869692007	0.0155091479139497	0.0144225913739415	0.0147677017467196	0.0151128121194978	0.0143861512527862	0.0147266360332196	0.0150911947017448	0.00960037424582742	39.7432150211619	0.00344325447391688	1.73843361448249	0.512456692516268	0.519811864431142	0.505500310748543	0.473793526916846	0.480960679284399	0.467014970455638	0.474768156533087	0.479612325347603	0.465639861673192	0.000846936201586525	0.000826489206311143	0.00213238175614738
192	0.352632526101092	0.36	0.00960294566162146	0.00933049546031718	0.00987539586292575	0.452928435207541	0.489427998942081	0.477972519875655	0.500883478008508	32.62	21.12	49.89	0.0144338341066524	0.0147797671416731	0.0151257001766937	0.0140607496664921	0.0143977410556721	0.0147347324448521	0.0140550119237104	0.0144033087459694	0.0147286562620562	0.00960294566162146	39.9767750464363	0.00179722311164066	1.74023494023795	0.512456692516268	0.519811864431142	0.505500310748543	0.473793526916846	0.480960679284399	0.467014970455638	0.474768156533087	0.479612325347603	0.465639861673192	0.000846936201586525	0.000826489206311143	0.00213238175614738
192	0.352632526101092	0.36	0.00960462785536527	0.009333189482134	0.00987606622859654	0.46035486445834	0.50003482535803	0.488504934797415	0.511564715918645	32.25	20.99	49.63	0.0149167505850972	0.0152688217506372	0.0156208929161771	0.0145336483370527	0.01487667736877	0.0152197064004874	0.0145370224948416	0.0148632795210971	0.0152441675255773	0.00960462785536527	40.0030285241216	-0.00017304270017079	1.73641903408459	0.512456692516268	0.519811864431142	0.505500310748543	0.473793526916846	0.480960679284399	0.467014970455638	0.474768156533087	0.479612325347603	0.465639861673192	0.000846936201586525	0.000826489206311143	0.00213238175614738
192	0.352632526101092	0.36	0.00960572230809615	0.00933398402735565	0.00987746058883665	0.459770330162485	0.487798159421074	0.476537182450783	0.499059136391365	31.66	20.5	49.96	0.0148170363550024	0.0151671754654566	0.0155173145759107	0.0144405413229259	0.0147817835371005	0.015123025751275	0.0144027195277209	0.0147303090152206	0.0150763373908644	0.00960572230809615	39.9003289793907	0.00283442890635309	1.73589682275267	0.512456692516268	0.519811864431142	0.505500310748543	0.473793526916846	0.480960679284399	0.467014970455638	0.474768156533087	0.479612325347603	0.465639861673192	0.000846936201586525	0.000826489206311143	0.00213238175614738
192	0.352632526101092	0.36	0.00961373959625786	0.00934065240464178	0.00988682678787394	0.453295129704475	0.493159716672949	0.481625430901702	0.504694002444196	31.61	20.61	49.33	0.0150004226576104	0.0153596627444522	0.0157189028312941	0.0146196519458587	0.014969773082743	0.0153198942196273	0.0146109777570349	0.0149405858259441	0.0152899181488386	0.00961373959625786	39.8119447171523	0.00793199702224162	1.74180655441535	0.512456692516268	0.519811864431142	0.505500310748543	0.473793526916846	0.480960679284399	0.467014970455638	0.474768156533087	0.479612325347603	0.465639861673192	0.000846936201586525	0.000826489206311143	0.00213238175614738
192	0.352632526101092	0.36	0.00961761279407968	0.00934218033877725	0.00989304524938212	0.455812386349226	0.496297405275946	0.484748510153705	0.507846300398186	32.08	20.92	49.74	0.0148801911680298	0.0152347044127306	0.0155892176574314	0.0144992024677739	0.0148446388438514	0.0151900752199288	0.0145025789137146	0.014842596948655	0.0151800042763253	0.00961761279407968	39.8632717649544	-0.000608196136482334	1.73587872893377	0.512456692516268	0.519811864431142	0.505500310748543	0.473793526916846	0.480960679284399	0.467014970455638	0.474768156533087	0.479612325347603	0.465639861673192	0.000846936201586525	0.000826489206311143	0.00213238175614738
192	0.352632526101092	0.36	0.00961935561746031	0.00934405230982293	0.00989465892509769	0.455742661398479	0.498069723627625	0.486477957361981	0.509661489893269	31.74	20.69	49.2	0.0150884222436244	0.0154479482227949	0.0158074742019654	0.0147044586157751	0.0150548355336959	0.0154052124516167	0.0146877728540289	0.0150617695176599	0.0154118309635537	0.00961935561746031	39.557973317729	0.00631021377206481	1.7379540772806	0.512456692516268	0.519811864431142	0.505500310748543	0.473793526916846	0.480960679284399	0.467014970455638	0.474768156533087	0.479612325347603	0.465639861673192	0.000846936201586525	0.000826489206311143	0.00213238175614738
192	0.352632526101092	0.36	0.00962829640335366	0.0093578204348838	0.00989877237182352	0.469737490172382	0.500719781083346	0.48938978482134	0.512049777345353	31.73	20.37	49.13	0.0151860170904019	0.0155375927100929	0.0158891683297839	0.0147996805981197	0.0151423120364052	0.0154849434746907	0.0147854675830644	0.015122178409888	0.0154633895461608	0.00962829640335366	39.4804507443271	0.00380660439354499	1.73309083982719	0.512456692516268	0.519811864431142	0.505500310748543	0.473793526916846	0.480960679284399	0.467014970455638	0.474768156533087	0.479612325347603	0.465639861673192	0.000846936201586525	0.000826489206311143	0.00213238175614738
192	0.352632526101092	0.36	0.0096360277173374	0.00936290610746359	0.0099091493272112	0.463070239675481	0.497247317620134	0.485844165457783	0.508650469782486	31.93	20.43	48.73	0.0149847981333213	0.0153365033618391	0.0156882085903569	0.0146022031049807	0.01494492852138	0.0152876539377792	0.0145830981111974	0.0149236579374239	0.0152862918338577	0.0096360277173374	39.4274336974208	-0.00711838754180862	1.72253430084466	0.512456692516268	0.519811864431142	0.505500310748543	0.473793526916846	0.480960679284399	0.467014970455638	0.474768156533087	0.479612325347603	0.465639861673192	0.000846936201586525	0.000826489206311143	0.00213238175614738
192	0.352632526101092	0.36	0.00964427287816571	0.00936912054958952	0.00991942520674189	0.453201510178846	0.493014273806166	0.481481211451067	0.504547336161264	32.61	20.77	50.61	0.0145411156293751	0.0148894232876549	0.0152377309459348	0.0141652777885069	0.0145045828914408	0.0148438879943747	0.014125976276921	0.0144711292805971	0.0148023244444134	0.00964427287816571	40.369114626277	-0.00225511565548436	1.73891557259905	0.512456692516268	0.519811864431142	0.505500310748543	0.473793526916846	0.480960679284399	0.467014970455638	0.474768156533087	0.479612325347603	0.465639861673192	0.000846936201586525	0.000826489206311143	0.00213238175614738
192	0.352632526101092	0.36	0.00964691475023193	0.00937563954505298	0.00991818995541088	0.468210581632452	0.50404281417238	0.492602608588267	0.515483019756492	32.03	20.57	49.9	0.0151434852113494	0.0154951775918959	0.0158468699724423	0.0147560893834475	0.0150987848812403	0.0154414803790331	0.0147069432510761	0.015055073218728	0.0154118555770037	0.00964691475023193	40.1259762736466	-0.00168060257788817	1.73515360435565	0.512456692516268	0.519811864431142	0.505500310748543	0.473793526916846	0.480960679284399	0.467014970455638	0.474768156533087	0.479612325347603	0.465639861673192	0.000846936201586525	0.000826489206311143	0.00213238175614738
192	0.352632526101092	0.36	0.00965178244658396	0.00937734691145541	0.00992621798171251	0.462260426822413	0.497607207278883	0.486177200947867	0.509037213609899	31.83	20.75	49.36	0.0150400679211892	0.0153936593097261	0.0157472506982629	0.0146567434849888	0.015001322931534	0.0153459023780791	0.0146588204591668	0.0149997289868758	0.0153251891747456	0.00965178244658396	39.490823875717	-0.00146814754678772	1.73167812651697	0.512456692516268	0.519811864431142	0.505500310748543	0.473793526916846	0.480960679284399	0.467014970455638	0.474768156533087	0.479612325347603	0.465639861673192	0.000846936201586525	0.000826489206311143	0.00213238175614738
192	0.352632526101092	0.36	0.00965381926779548	0.0093807514560028	0.00992688707958816	0.455042555585335	0.49417689136165	0.482659479726042	0.505694302997258	32.14	20.75	49.95	0.0147880729172078	0.0151409517691503	0.0154938306210928	0.0144090228219372	0.0147528566304046	0.0150966904388721	0.0144013754796662	0.0147048167294997	0.0150804213244242	0.00965381926779548	40.0234778241818	0.00295904576425128	1.7395316081658	0.512456692516268	0.519811864431142	0.505500310748543	0.473793526916846	0.480960679284399	0.467014970455638	0.474768156533087	0.479612325347603	0.465639861673192	0.000846936201586525	0.000826489206311143	0.00213238175614738
192	0.352632526101092	0.36	0.00965502527362173	0.00938066380689911	0.00992938674034434	0.461877605036602	0.498333484151371	0.486877977077477	0.509788991225265	32.36	20.81	49.71	0.0148163621739273	0.0151649689084353	0.0155135756429432	0.0144350826232397	0.0147747184229433	0.0151143542226468	0.014398236691128	0.0147717648428278	0.0151013779356952	0.00965502527362173	39.8712855763547	0.00107523056404642	1.7359370006656	0.512456692516268	0.519811864431142	0.505500310748543	0.473793526916846	0.480960679284399	0.467014970455638	0.474768156533087	0.479612325347603	0.465639861673192	0.000846936201586525	0.000826489206311143	0.00213238175614738
192	0.352632526101092	0.36	0.00965727334059069	0.00938409058557766	0.00993045609560372	0.456696315017392	0.493229751342631	0.481772669785636	0.504686832899627	32.42	20.82	50.25	0.0146367860230525	0.0149848648197867	0.0153329436165209	0.0142597674478365	0.0145988803300727	0.0149379932123089	0.0142379982699764	0.0145777193534997	0.0149078495270267	0.00965727334059069	40.0830170256001	-0.000707934955549138	1.73841981167218	0.512456692516268	0.519811864431142	0.505500310748543	0.473793526916846	0.480960679284399	0.467014970455638	0.474768156533087	0.479612325347603	0.465639861673192	0.000846936201586525	0.000826489206311143	0.00213238175614738
192	0.352632526101092	0.36	0.00965829666073682	0.00938596159388735	0.00993063172758628	0.465153287879944	0.499502433575291	0.488095434824499	0.510909432326082	31.9	20.57	49.75	0.01506762791334	0.015419764812237	0.0157719017111339	0.0146831205593119	0.0150262713571431	0.0153694221549743	0.0146583174315964	0.015003870052435	0.0153154861106284	0.00965829666073682	39.8648337554093	-0.00708252037559332	1.72753401707432	0.512456692516268	0.519811864431142	0.505500310748543	0.473793526916846	0.480960679284399	0.467014970455638	0.474768156533087	0.479612325347603	0.465639861673192	0.000846936201586525	0.000826489206311143	0.00213238175614738
192	0.352632526101092	0.36	0.00966399737824459	0.00939038569089427	0.0099376090655949	0.451458045492991	0.49317709555363	0.481599555483631	0.50475463562363	32.44	21.07	49.64	0.0146215941485862	0.0149730938337811	0.0153245935189761	0.0142448192537766	0.0145872613590956	0.0149297034644146	0.0142581875879299	0.0145803917316329	0.0149042612146077	0.00966399737824459	40.0922764292096	0.0024457675586309	1.74243633942936	0.512456692516268	0.519811864431142	0.505500310748543	0.473793526916846	0.480960679284399	0.467014970455638	0.474768156533087	0.479612325347603	0.465639861673192	0.000846936201586525	0.000826489206311143	0.00213238175614738
192	0.352632526101092	0.36	0.00966876808246935	0.00939594018362007	0.00994159598131862	0.459802815735627	0.494923610548613	0.483498887388026	0.5063483337092	32.16	20.55	50.2	0.0148034760475272	0.015153271300565	0.0155030665536028	0.0144238764868878	0.014764702081452	0.0151055276760163	0.0143796406385493	0.0147124385250208	0.0150672071253212	0.00966876808246935	39.9812235980031	0.00722273920478739	1.7426328076822	0.512456692516268	0.519811864431142	0.505500310748543	0.473793526916846	0.480960679284399	0.467014970455638	0.474768156533087	0.479612325347603	0.465639861673192	0.000846936201586525	0.000826489206311143	0.00213238175614738
192	0.352632526101092	0.36	0.00967564817202759	0.00940240972795496	0.00994888661610022	0.453938270914109	0.491683277375349	0.480198434021292	0.503168120729405	32.18	20.81	49.87	0.0146960413641616	0.0150475246698832	0.0153990079756048	0.0143191010481221	0.014661569121438	0.0150040371947539	0.0142937664099644	0.0146406056670912	0.01497740490139	0.00967564817202759	39.8738528290633	0.00747170816780665	1.7445118788137	0.512456692516268	0.519811864431142	0.505500310748543	0.473793526916846	0.480960679284399	0.467014970455638	0.474768156533087	0.479612325347603	0.465639861673192	0.000846936201586525	0.000826489206311143	0.00213238175614738
192	0.352632526101092	0.36	0.00968085077976562	0.0094043730071582	0.00995732855237304	0.445623090897397	0.490268917435436	0.478623092664312	0.50191474220656	31.74	20.76	49.21	0.0148462318413112	0.0152074693519648	0.0155687068626184	0.014468453144209	0.0148204985691147	0.0151725439940204	0.0144549378559306	0.0148220021323422	0.015175935753578	0.00968085077976562	39.6403179171496	-0.00162702132962624	1.73216725156844	0.512456692516268	0.519811864431142	0.505500310748543	0.473793526916846	0.480960679284399	0.467014970455638	0.474768156533087	0.479612325347603	0.465639861673192	0.000846936201586525	0.000826489206311143	0.00213238175614738
192	0.352632526101092	0.36	0.00968324304975818	0.00940569563603213	0.00996079046348424	0.460237373392752	0.5076180710547	0.495910556500423	0.519325585608978	32.32	20.96	49.82	0.0151118843014101	0.015468647437589	0.0158254105737679	0.0147233079503884	0.0150708975305189	0.0154184871106495	0.0147048811358268	0.0150556494403652	0.0154007107979033	0.00968324304975818	39.908597291999	0.000967794949333707	1.73986966527265	0.512456692516268	0.519811864431142	0.505500310748543	0.473793526916846	0.480960679284399	0.467014970455638	0.474768156533087	0.479612325347603	0.465639861673192	0.000846936201586525	0.000826489206311143	0.00213238175614738
192	0.352632526101092	0.36	0.00968771245084543	0.00941136166163365	0.00996406324005722	0.451725874183184	0.499075814558717	0.487366133014412	0.510785496103023	32.24	20.98	50.88	0.014888208654548	0.0152459195628371	0.0156036304711262	0.0145059326557555	0.0148544588261142	0.0152029849964729	0.0144809474641297	0.0148124756612585	0.0151666853283946	0.00968771245084543	40.101009317113	-0.00133948797835705	1.7371798701109	0.512456692516268	0.519811864431142	0.505500310748543	0.473793526916846	0.480960679284399	0.467014970455638	0.474768156533087	0.479612325347603	0.465639861673192	0.000846936201586525	0.000826489206311143	0.00213238175614738
192	0.352632526101092	0.36	0.00968814872799253	0.00941144767582629	0.00996484978015878	0.460755730361599	0.496782067317726	0.485336416956688	0.508227717678765	32.43	20.99	50.05	0.0147389692246025	0.0150865571708868	0.015434145117171	0.0143592280777691	0.0146978606186015	0.015036493159434	0.014350918929688	0.0146960619806205	0.0150139313305963	0.00968814872799253	39.9269904881878	0.00431097776034411	1.74159530203297	0.512456692516268	0.519811864431142	0.505500310748543	0.473793526916846	0.480960679284399	0.467014970455638	0.474768156533087	0.479612325347603	0.465639861673192	0.000846936201586525	0.000826489206311143	0.00213238175614738
192	0.352632526101092	0.36	0.00968962874883855	0.00941671916610676	0.00996253833157033	0.46116469829874	0.498968615075969	0.487482044370544	0.510455185781394	32.09	20.84	49.95	0.0149580682881349	0.0153105262114418	0.0156629841347486	0.014574994984645	0.0149184265271103	0.0152618580695757	0.0145570716234116	0.0149043004842784	0.0152283490238541	0.00968962874883855	39.9544143834184	0.0074004528110213	1.7437216614013	0.512456692516268	0.519811864431142	0.505500310748543	0.473793526916846	0.480960679284399	0.467014970455638	0.474768156533087	0.479612325347603	0.465639861673192	0.000846936201586525	0.000826489206311143	0.00213238175614738
192	0.352632526101092	0.36	0.00968970655205394	0.00941553878993621	0.00996387431417167	0.463447214247325	0.492486018835101	0.48120061348443	0.503771424185773	32.16	20.66	50.06	0.0147325931932097	0.0150781108035219	0.0154236284138342	0.0143548035218149	0.0146914609822031	0.0150281184425913	0.0143347850088988	0.0146574904566904	0.0149765572058822	0.00968970655205394	39.9414646696184	0.00125055347487253	1.73614323518134	0.512456692516268	0.519811864431142	0.505500310748543	0.473793526916846	0.480960679284399	0.467014970455638	0.474768156533087	0.479612325347603	0.465639861673192	0.000846936201586525	0.000826489206311143	0.00213238175614738
192	0.352632526101092	0.36	0.00969556465948046	0.00941761198892266	0.00997351733003826	0.452633259005245	0.494681153646608	0.483095821100016	0.5062664861932	31.99	20.71	49.6	0.0148695716361968	0.0152261653484721	0.0155827590607473	0.0144894594522009	0.0148369375276516	0.0151844156031023	0.0144634576523775	0.0148043422950244	0.0151589705063443	0.00969556465948046	39.8237667972023	0.00421482211434005	1.73935171311769	0.512456692516268	0.519811864431142	0.505500310748543	0.473793526916846	0.480960679284399	0.467014970455638	0.474768156533087	0.479612325347603	0.465639861673192	0.000846936201586525	0.000826489206311143	0.00213238175614738
192	0.352632526101092	0.36	0.0096965921394596	0.00942014999652972	0.00997303428238948	0.468500789777775	0.505158356323957	0.493699510993275	0.516617201654638	32.31	20.83	50.03	0.0150462324891691	0.0153954579736262	0.0157446834580833	0.0146593700085534	0.0149996163523979	0.0153398626962423	0.0146541252448515	0.0149760348493192	0.015324666673134	0.0096965921394596	39.9718449541626	0.00382988636547365	1.74129671869272	0.512456692516268	0.519811864431142	0.505500310748543	0.473793526916846	0.480960679284399	0.467014970455638	0.474768156533087	0.479612325347603	0.465639861673192	0.000846936201586525	0.000826489206311143	0.00213238175614738
192	0.352632526101092	0.36	0.00969713958941963	0.00942243113691208	0.00997184804192719	0.455175179378585	0.4932856012038	0.481792036027819	0.504779166379781	32.11	20.54	50.13	0.014776519647051	0.015129026286716	0.0154815329263811	0.0143979913240583	0.0147414678436178	0.0150849443631772	0.0143587136346112	0.0146905101648372	0.0150021079476148	0.00969713958941963	40.027591577966	-0.00443623902607504	1.73221399582647	0.512456692516268	0.519811864431142	0.505500310748543	0.473793526916846	0.480960679284399	0.467014970455638	0.474768156533087	0.479612325347603	0.465639861673192	0.000846936201586525	0.000826489206311143	0.00213238175614738
192	0.352632526101092	0.36	0.00969890514135649	0.00942544152366491	0.00997236875904808	0.472154141720037	0.502483060265315	0.491168172497834	0.513797948032795	32.2	20.55	49.69	0.0150218626097626	0.0153679165664423	0.0157139705231219	0.0146364170451773	0.0149735916127841	0.015310766180391	0.0145943478010395	0.0149555370340193	0.0152683583506854	0.00969890514135649	39.8457095510951	-0.00419800244542695	1.72956902160511	0.512456692516268	0.519811864431142	0.505500310748543	0.473793526916846	0.480960679284399	0.467014970455638	0.474768156533087	0.479612325347603	0.465639861673192	0.000846936201586525	0.000826489206311143	0.00213238175614738
192	0.352632526101092	0.36	0.00971028555549243	0.0094343470988147	0.00998622401217017	0.45338223459682	0.491192268960774	0.479706017694034	0.502678520227514	32.46	20.78	50.33	0.0145533832981292	0.014901854676802	0.0152503260554748	0.0141782068326888	0.0145176948528202	0.0148571828729516	0.0141546401730509	0.0144720329571684	0.0148300243469668	0.00971028555549243	40.1402203793256	0.00428551278935976	1.74412520954209	0.512456692516268	0.519811864431142	0.505500310748543	0.473793526916846	0.480960679284399	0.467014970455638	0.474768156533087	0.479612325347603	0.465639861673192	0.000846936201586525	0.000826489206311143	0.00213238175614738
192	0.352632526101092	0.36	0.009716233049848	0.00943824794655292	0.00999421815314308	0.45686386407946	0.492468511147562	0.481032973730797	0.503904048564326	32.01	20.98	50.9	0.0147967159223302	0.0151484764207067	0.0155002369190831	0.014418325131849	0.0147610901927419	0.0151038552536348	0.0143757079528211	0.0147463656567197	0.0150642374110785	0.009716233049848	40.1388219749298	0.00501639012379486	1.74370876632889	0.512456692516268	0.519811864431142	0.505500310748543	0.473793526916846	0.480960679284399	0.467014970455638	0.474768156533087	0.479612325347603	0.465639861673192	0.000846936201586525	0.000826489206311143	0.00213238175614738
192	0.352632526101092	0.36	0.00971819379391496	0.00944440675155392	0.00999198083627599	0.462015539642445	0.498355066675887	0.486902241800711	0.509807891551062	32.64	20.74	50.46	0.0146944282882319	0.0150400679246475	0.0153857075610631	0.0143144740970511	0.0146511765209452	0.0149878789448393	0.0142765309626468	0.0146176985305374	0.0149401020197261	0.00971819379391496	40.1702229694386	0.00208838761867797	1.74135875003328	0.512456692516268	0.519811864431142	0.505500310748543	0.473793526916846	0.480960679284399	0.467014970455638	0.474768156533087	0.479612325347603	0.465639861673192	0.000846936201586525	0.000826489206311143	0.00213238175614738
192	0.352632526101092	0.36	0.0097189222418293	0.00944217213865802	0.00999567234500057	0.460455477626235	0.49571904612579	0.484290983931794	0.507147108319786	31.68	20.65	48.8	0.0150486244980324	0.0154037345917645	0.0157588446854965	0.0146661002810407	0.0150121837550596	0.0153582672290784	0.0146644420099769	0.0373018378704572	0.015347047960412	0.0097189222418293	39.3854035722038	0.00031876578147961	1.73021510129229	0.512456692516268	0.519811864431142	0.505500310748543	0.473793526916846	0.480960679284399	0.467014970455638	0.474768156533087	0.479612325347603	0.465639861673192	0.000846936201586525	0.000826489206311143	0.00213238175614738
192	0.352632526101092	0.36	0.00972570071529117	0.00944885880103629	0.0100025426295461	0.458207175241502	0.49662426797973	0.48512339551469	0.50812514044477	32.29	20.64	50.04	0.0147979083190764	0.0151487239216644	0.0154995395242525	0.0144176254875348	0.0147594256841733	0.0151012258808118	0.0143857337327357	0.0147136673641239	0.0150589222384695	0.00972570071529117	39.8395921533542	0.00671095213744127	1.7429275531613	0.512456692516268	0.519811864431142	0.505500310748543	0.473793526916846	0.480960679284399	0.467014970455638	0.474768156533087	0.479612325347603	0.465639861673192	0.000846936201586525	0.000826489206311143	0.00213238175614738
192	0.352632526101092	0.36	0.00972852302325226	0.00945248090068962	0.0100045651458149	0.459755652322971	0.500213904577395	0.4886659649456	0.511761844209189	31.33	20.25	48.93	0.0153516476973594	0.0157144310986495	0.0160772144999396	0.0149639920976756	0.0153176145919572	0.0156712370862388	0.0149208311018112	0.0152939126071288	0.0156434635965461	0.00972852302325226	39.1157324176959	-0.00373983524030877	1.72182172533768	0.512456692516268	0.519811864431142	0.505500310748543	0.473793526916846	0.480960679284399	0.467014970455638	0.474768156533087	0.479612325347603	0.465639861673192	0.000846936201586525	0.000826489206311143	0.00213238175614738
192	0.352632526101092	0.36	0.00973161066114808	0.00945497583210344	0.0100082454901927	0.45366222615473	0.494588279381851	0.483029145529559	0.506147413234143	32.09	20.85	49.69	0.0148244653361911	0.0151792223538486	0.0155339793715061	0.0144448591365528	0.0147905319842106	0.0151362048318684	0.0144386968513883	0.0147871401175732	0.0151392090284736	0.00973161066114808	39.9544932711086	-0.00182722053115586	1.73585989524086	0.512456692516268	0.519811864431142	0.505500310748543	0.473793526916846	0.480960679284399	0.467014970455638	0.474768156533087	0.479612325347603	0.465639861673192	0.000846936201586525	0.000826489206311143	0.00213238175614738
192	0.352632526101092	0.36	0.00973767193084477	0.00945924045894968	0.0100161034027399	0.453383344958784	0.495096544874269	0.483519020276405	0.506674069472133	31.64	20.65	49.46	0.0150467203272563	0.015407003516543	0.0157672867058298	0.0146645811275327	0.0150157142610842	0.0153668473946356	0.014631015585932	0.0149936859455012	0.0153632460030987	0.00973767193084477	39.7549811933348	-0.00738129550256041	1.72592685903839	0.512456692516268	0.519811864431142	0.505500310748543	0.473793526916846	0.480960679284399	0.467014970455638	0.474768156533087	0.479612325347603	0.465639861673192	0.000846936201586525	0.000826489206311143	0.00213238175614738
192	0.352632526101092	0.36	0.00973841216949596	0.00946039147123777	0.0100164328677541	0.465461461112813	0.500829833087772	0.489399602137993	0.512260064037551	31.86	20.55	49.02	0.0151239734047185	0.0154772031747041	0.0158304329446897	0.0147382716355452	0.0150824931017231	0.0154267145679011	0.0147101686468431	0.0150598322226515	0.0153973171908301	0.00973841216949596	39.2932210906355	0.00267639313691185	1.73080843791133	0.512456692516268	0.519811864431142	0.505500310748543	0.473793526916846	0.480960679284399	0.467014970455638	0.474768156533087	0.479612325347603	0.465639861673192	0.000846936201586525	0.000826489206311143	0.00213238175614738
192	0.352632526101092	0.36	0.00973905124072981	0.009461514817291	0.0100165876641686	0.46181140280818	0.501209987273405	0.489686821649246	0.512733152897565	32.21	20.61	50.26	0.0149721964276791	0.0153245177309409	0.0156768390342027	0.0145879599628192	0.0149312395271007	0.0152745190913823	0.0145539124649343	0.0148709963093434	0.0152175830455841	0.00973905124072981	39.9472671615331	0.000180581054792167	1.73624124959603	0.512456692516268	0.519811864431142	0.505500310748543	0.473793526916846	0.480960679284399	0.467014970455638	0.474768156533087	0.479612325347603	0.465639861673192	0.000846936201586525	0.000826489206311143	0.00213238175614738
192	0.352632526101092	0.36	0.00974157951447474	0.00946674875853723	0.0100164102704122	0.462988923031282	0.499124190532754	0.48767612495788	0.510572256107627	31.92	20.4	49.71	0.0150439003665538	0.0153970518724084	0.0157502033782629	0.0146598355989663	0.0150039712879306	0.0153481069768949	0.0146192344039997	0.0149568748071378	0.0153157955910616	0.00974157951447474	39.6800781771753	-0.00273686615125641	1.72946550795379	0.512456692516268	0.519811864431142	0.505500310748543	0.473793526916846	0.480960679284399	0.467014970455638	0.474768156533087	0.479612325347603	0.465639861673192	0.000846936201586525	0.000826489206311143	0.00213238175614738
192	0.352632526101092	0.36	0.00974448302378548	0.00946871300687907	0.0100202530406919	0.47156060411604	0.50568251832176	0.494282017138424	0.517083019505095	31.59	20.28	49.06	0.0154023319461669	0.0157575831944218	0.0161128344426768	0.0150114769258893	0.0153577131928852	0.0157039494598811	0.0149629629828679	0.0153267315167005	0.0156774827379739	0.00974448302378548	39.3233186881592	0.00324061214730556	1.73026556606919	0.512456692516268	0.519811864431142	0.505500310748543	0.473793526916846	0.480960679284399	0.467014970455638	0.474768156533087	0.479612325347603	0.465639861673192	0.000846936201586525	0.000826489206311143	0.00213238175614738
192	0.352632526101092	0.36	0.00974547862105305	0.00946960056171127	0.0100213566803948	0.456080454950454	0.494067966259062	0.482577160952138	0.505558771565987	31.86	20.52	50.34	0.0149151360014054	0.0152702852661992	0.015625434530993	0.0145347903778382	0.0148808831064687	0.0152269758350993	0.0144682227940509	0.0148272453945699	0.0151530279462804	0.00974547862105305	40.0727773402557	-0.00482681111335717	1.73141253400979	0.512456692516268	0.519811864431142	0.505500310748543	0.473793526916846	0.480960679284399	0.467014970455638	0.474768156533087	0.479612325347603	0.465639861673192	0.000846936201586525	0.000826489206311143	0.00213238175614738
192	0.352632526101092	0.36	0.00974760930525187	0.00947250570974396	0.0100227129007598	0.455589824818454	0.493638949682454	0.482146762360874	0.505131137004034	31.77	20.51	49.66	0.014942205657681	0.0152983599240186	0.0156545141903561	0.0145617825305768	0.0149088692386946	0.0152559559468124	0.0145152513158447	0.0148662534237511	0.0152034893624006	0.00974760930525187	39.6821022216252	-0.000174611819090917	1.73195677320652	0.512456692516268	0.519811864431142	0.505500310748543	0.473793526916846	0.480960679284399	0.467014970455638	0.474768156533087	0.479612325347603	0.465639861673192	0.000846936201586525	0.000826489206311143	0.00213238175614738
192	0.352632526101092	0.36	0.00974804195763934	0.00947210909631975	0.0100239748189589	0.45536452804578	0.493357768095372	0.481866908931573	0.50484862725917	31.93	20.6	49.44	0.014859648071838	0.0152139992838681	0.0155683504958982	0.0144802109428358	0.0148255138916836	0.0151708168405313	0.014455604848964	0.0148049341946732	0.0151361298266335	0.00974804195763934	39.6723570286303	-0.00588431172260227	1.72692774698331	0.512456692516268	0.519811864431142	0.505500310748543	0.473793526916846	0.480960679284399	0.467014970455638	0.474768156533087	0.479612325347603	0.465639861673192	0.000846936201586525	0.000826489206311143	0.00213238175614738
192	0.352632526101092	0.36	0.00975102925047191	0.00947667881039315	0.0100253796905507	0.455562340523756	0.497635453674324	0.486049583624584	0.509221323724064	31.62	20.61	49.92	0.0151349422053853	0.0154957108995878	0.0158564795937904	0.0147507069344012	0.0151023166866601	0.015453926438919	0.0147253467495176	0.0150773544765269	0.0154251970093336	0.00975102925047191	39.8282307120724	3.49344523647768e-05	1.73403290439258	0.512456692516268	0.519811864431142	0.505500310748543	0.473793526916846	0.480960679284399	0.467014970455638	0.474768156533087	0.479612325347603	0.465639861673192	0.000846936201586525	0.000826489206311143	0.00213238175614738
192	0.352632526101092	0.36	0.00975109165410386	0.00947187323478785	0.0100303100734199	0.445529534753569	0.496178270184149	0.484389842931292	0.507966697437006	31.9	20.59	49.78	0.0149497933912222	0.0153136213170333	0.0156774492428444	0.0145682410036045	0.0149227832215705	0.0152773254395365	0.0145287972390066	0.0148694075407821	0.0152404407017758	0.00975109165410386	39.6127347240063	-0.00131304014707991	1.73347624729419	0.512456692516268	0.519811864431142	0.505500310748543	0.473793526916846	0.480960679284399	0.467014970455638	0.474768156533087	0.479612325347603	0.465639861673192	0.000846936201586525	0.000826489206311143	0.00213238175614738
192	0.352632526101092	0.36	0.00975294390097217	0.00947506739253851	0.0100308204094058	0.461379361955473	0.498766573614194	0.48728961221362	0.510243535014767	31.61	20.31	49.25	0.0151788637897924	0.0155363662471681	0.0158938687045438	0.0147935944702853	0.0151420228144478	0.0154904511586104	0.0147452610736252	0.0151048862671476	0.0154557806197987	0.00975294390097217	39.3060141522816	0.001454920093231	1.72865910127833	0.512456692516268	0.519811864431142	0.505500310748543	0.473793526916846	0.480960679284399	0.467014970455638	0.474768156533087	0.479612325347603	0.465639861673192	0.000846936201586525	0.000826489206311143	0.00213238175614738
192	0.352632526101092	0.36	0.00975521012580088	0.00947575514943522	0.0100346651021665	0.448729738785911	0.489513426794277	0.477958382026185	0.501068471562368	31.82	20.78	49.02	0.0147890345035862	0.0151465718168589	0.0155041091301316	0.0144121569046578	0.0147605828858742	0.0151090088670906	0.0144111877228623	0.0147549002981619	0.015103740767671	0.00975521012580088	39.4903456372541	0.00118995220422955	1.73443788946977	0.512456692516268	0.519811864431142	0.505500310748543	0.473793526916846	0.480960679284399	0.467014970455638	0.474768156533087	0.479612325347603	0.465639861673192	0.000846936201586525	0.000826489206311143	0.00213238175614738
192	0.352632526101092	0.36	0.00975847829807087	0.00948306656737839	0.0100338900287634	0.4562606223033	0.49839341809746	0.486806221787593	0.509980614407326	31.84	20.68	49.11	0.0150518407287009	0.015410111896041	0.0157683830633812	0.0146680998457417	0.0150172370276397	0.0153663742095377	0.0146551926939815	0.0150178298379018	0.0153469570908407	0.00975847829807087	39.5438849700207	0.000464912305847194	1.73342459599949	0.512456692516268	0.519811864431142	0.505500310748543	0.473793526916846	0.480960679284399	0.467014970455638	0.474768156533087	0.479612325347603	0.465639861673192	0.000846936201586525	0.000826489206311143	0.00213238175614738
192	0.352632526101092	0.36	0.00975873124088877	0.00948378748119224	0.0100336750005853	0.458525763209658	0.497792683583856	0.486272147069659	0.509313220098054	31.83	20.83	49.71	0.0150425059745496	0.015398886121735	0.0157552662689204	0.0146591118376775	0.0150064087869463	0.0153537057362151	0.0146626443337233	0.015003357981544	0.0153291893934371	0.00975873124088877	39.9866590999988	-0.00245059829974465	1.73358708858375	0.512456692516268	0.519811864431142	0.505500310748543	0.473793526916846	0.480960679284399	0.467014970455638	0.474768156533087	0.479612325347603	0.465639861673192	0.000846936201586525	0.000826489206311143	0.00213238175614738
192	0.352632526101092	0.36	0.00975913940987571	0.00948355651708574	0.0100347223026657	0.45877388827256	0.498805591452154	0.487267379676544	0.510343803227764	32.09	20.42	49.76	0.0149541498954519	0.0153082555787268	0.0156623612620017	0.0145712170439031	0.0149162550971225	0.015261293150342	0.0145332212076712	0.0148795741304499	0.015214494471758	0.00975913940987571	39.6894599611714	0.00211105032096558	1.73521249371115	0.512456692516268	0.519811864431142	0.505500310748543	0.473793526916846	0.480960679284399	0.467014970455638	0.474768156533087	0.479612325347603	0.465639861673192	0.000846936201586525	0.000826489206311143	0.00213238175614738
192	0.352632526101092	0.36	0.00976427649620287	0.00948970386558281	0.0100388491268229	0.461290577169524	0.49656123335632	0.485132977013246	0.507989489699394	31.93	20.45	50	0.0149604878386035	0.0153129113969639	0.0156653349553243	0.0145784776337119	0.0149219021943665	0.0152653267550211	0.0145403932702993	0.0148688513733053	0.0152190278637118	0.00976427649620287	39.8558003822248	0.00123224084632025	1.73482927353682	0.512456692516268	0.519811864431142	0.505500310748543	0.473793526916846	0.480960679284399	0.467014970455638	0.474768156533087	0.479612325347603	0.465639861673192	0.000846936201586525	0.000826489206311143	0.00213238175614738
192	0.352632526101092	0.36	0.00976514536319375	0.0094897243240012	0.0100405664023863	0.462090489254443	0.496732968294498	0.485319142241117	0.508146794347879	32.09	20.5	50.23	0.0148914284608627	0.0152416478512494	0.015591867241636	0.0145100576950168	0.0148513079366427	0.0151925581782686	0.0144475151480614	0.0147969812619664	0.0151259580709812	0.00976514536319375	39.9255299691436	-0.000291112057493249	1.73457450811586	0.512456692516268	0.519811864431142	0.505500310748543	0.473793526916846	0.480960679284399	0.467014970455638	0.474768156533087	0.479612325347603	0.465639861673192	0.000846936201586525	0.000826489206311143	0.00213238175614738
192	0.352632526101092	0.36	0.00977117829669751	0.00949612751783176	0.0100462290755633	0.462615866584371	0.498285991640622	0.486848573371953	0.50972340990929	32.03	20.83	50.19	0.0149654454941712	0.0153170251619687	0.0156686048297662	0.0145825869047434	0.0149251721663445	0.0152677574279456	0.0145644364843847	0.0148827720565191	0.0152651331295763	0.00977117829669751	39.9526575861482	-0.00250232360724842	1.73490498257825	0.512456692516268	0.519811864431142	0.505500310748543	0.473793526916846	0.480960679284399	0.467014970455638	0.474768156533087	0.479612325347603	0.465639861673192	0.000846936201586525	0.000826489206311143	0.00213238175614738
192	0.352632526101092	0.36	0.00977141423585136	0.0094965502396284	0.0100462782320743	0.463121758175144	0.500156478882141	0.488687800447503	0.511625157316778	31.81	20.66	49.54	0.0151283514916232	0.0154833883850033	0.0158384252783833	0.0147429379606568	0.0150889298485201	0.0154349217363834	0.01472891202921	0.0150635037769997	0.0154096895800549	0.00977141423585136	39.7459068794486	-0.00148187794135726	1.73109855702368	0.512456692516268	0.519811864431142	0.505500310748543	0.473793526916846	0.480960679284399	0.467014970455638	0.474768156533087	0.479612325347603	0.465639861673192	0.000846936201586525	0.000826489206311143	0.00213238175614738
192	0.352632526101092	0.36	0.00977503648039296	0.00949767018779341	0.0100524027729925	0.451320742880412	0.49136925150806	0.479830953070766	0.502907549945355	32.38	20.83	50.38	0.0145957295084373	0.0149467070389626	0.0152976845694879	0.0142200355789986	0.0145619789514497	0.0149039223239007	0.0141823350610471	0.0145418075568642	0.014876206096658	0.00977503648039296	40.1071103675687	0.00138240323789105	1.74061840609445	0.512456692516268	0.519811864431142	0.505500310748543	0.473793526916846	0.480960679284399	0.467014970455638	0.474768156533087	0.479612325347603	0.465639861673192	0.000846936201586525	0.000826489206311143	0.00213238175614738
192	0.352632526101092	0.36	0.00977662819083436	0.0094969240403986	0.0100563323412701	0.455000688866054	0.493538890815217	0.482035377535747	0.505042404094686	32.02	20.77	48.68	0.0148240596469537	0.0151778278037147	0.0155315959604756	0.0144449170383939	0.0147896371620941	0.0151343572857944	0.0144658718626287	0.014806800919837	0.0151567818673694	0.00977662819083436	39.3547311479467	0.00477778930435167	1.7366945167421	0.512456692516268	0.519811864431142	0.505500310748543	0.473793526916846	0.480960679284399	0.467014970455638	0.474768156533087	0.479612325347603	0.465639861673192	0.000846936201586525	0.000826489206311143	0.00213238175614738
192	0.352632526101092	0.36	0.00977789451156248	0.0095005346914507	0.0100552543316742	0.445867436196479	0.484379511686105	0.472879272007957	0.495879751364253	32.48	21.08	50.79	0.0143389118074467	0.0146876285566695	0.0150363453058923	0.0139691550019524	0.0143088794097098	0.0146486038174673	0.0139391221491383	0.0142707288244471	0.0146168364206602	0.00977789451156248	40.2559517794642	0.00705079446051848	1.74775157625377	0.512456692516268	0.519811864431142	0.505500310748543	0.473793526916846	0.480960679284399	0.467014970455638	0.474768156533087	0.479612325347603	0.465639861673192	0.000846936201586525	0.000826489206311143	0.00213238175614738
192	0.352632526101092	0.36	0.0097780262884618	0.00950306652150438	0.0100529860554192	0.459929980098297	0.500651272619055	0.489097291131928	0.512205254106183	31.96	20.84	49.4	0.0150680578281005	0.0154240116727638	0.0157799655174272	0.014683079361702	0.0150299388315766	0.0153767983014512	0.0146542891958688	0.0150187707523686	0.0153694189691452	0.0097780262884618	39.8379727199062	-0.00255243338899953	1.73437175222976	0.512456692516268	0.519811864431142	0.505500310748543	0.473793526916846	0.480960679284399	0.467014970455638	0.474768156533087	0.479612325347603	0.465639861673192	0.000846936201586525	0.000826489206311143	0.00213238175614738
192	0.352632526101092	0.36	0.00977865653755404	0.00949986047673277	0.0100574525983753	0.459228739631134	0.501676634487816	0.490082634013478	0.513270634962155	32.33	20.85	49.9	0.0149312970192995	0.0152845302349035	0.0156377634505074	0.0145473195159515	0.0148914688851855	0.0152356182544196	0.0145381799325798	0.0148824647550042	0.0152328961819204	0.00977865653755404	39.9030301485899	-0.00536470187353319	1.73226916635425	0.512456692516268	0.519811864431142	0.505500310748543	0.473793526916846	0.480960679284399	0.467014970455638	0.474768156533087	0.479612325347603	0.465639861673192	0.000846936201586525	0.000826489206311143	0.00213238175614738
192	0.352632526101092	0.36	0.00977993615415361	0.00950326985373033	0.0100566024545769	0.453888680202519	0.498037971136605	0.486403529734135	0.509672412539075	31.88	20.92	49.65	0.0150231423132876	0.0153824856532105	0.0157418289931333	0.014639887315745	0.0149900634569562	0.0153402395981674	0.0146465464666269	0.0149787575677698	0.0153275221334845	0.00977993615415361	39.715177708069	0.00021589484947015	1.7349185202261	0.512456692516268	0.519811864431142	0.505500310748543	0.473793526916846	0.480960679284399	0.467014970455638	0.474768156533087	0.479612325347603	0.465639861673192	0.000846936201586525	0.000826489206311143	0.00213238175614738
192	0.352632526101092	0.36	0.00978026296179191	0.00950269653791109	0.0100578293856727	0.44494081332969	0.487089986576472	0.475503683230186	0.498676289922759	32.41	21.13	50.63	0.0144489215332562	0.0148009894431696	0.0151530573530831	0.0140767806203825	0.0144197808034703	0.0147627809865581	0.0140547419467611	0.0143979588014829	0.0147546389008612	0.00978026296179191	40.1814276394171	-0.00472377031166188	1.73668664618075	0.512456692516268	0.519811864431142	0.505500310748543	0.473793526916846	0.480960679284399	0.467014970455638	0.474768156533087	0.479612325347603	0.465639861673192	0.000846936201586525	0.000826489206311143	0.00213238175614738
192	0.352632526101092	0.36	0.0097823407285311	0.00950443956727343	0.0100602418897888	0.462600960323713	0.49988265570151	0.488408244370011	0.511357067033008	31.91	20.61	49.45	0.0150716314478844	0.0154257165819157	0.0157798017159471	0.0146869364957445	0.015031983805028	0.0153770311143116	0.0146910368017416	0.0150134507634944	0.015344790602611	0.0097823407285311	39.6658341758319	0.00260802285416803	1.73589433008943	0.512456692516268	0.519811864431142	0.505500310748543	0.473793526916846	0.480960679284399	0.467014970455638	0.474768156533087	0.479612325347603	0.465639861673192	0.000846936201586525	0.000826489206311143	0.00213238175614738
192	0.352632526101092	0.36	0.00978765093666151	0.00950895889057832	0.0100663429827447	0.455925939340834	0.49815834720784	0.486568800786461	0.50974789362922	32.15	20.7	49.52	0.0149044211392853	0.0152594284484229	0.0156144357575606	0.0145223373648572	0.0148682438487191	0.015214150332581	0.0144892818529345	0.0148615435025614	0.0152005848922062	0.00978765093666151	39.6107273462339	-0.00721336641603964	1.72574976107416	0.512456692516268	0.519811864431142	0.505500310748543	0.473793526916846	0.480960679284399	0.467014970455638	0.474768156533087	0.479612325347603	0.465639861673192	0.000846936201586525	0.000826489206311143	0.00213238175614738
192	0.352632526101092	0.36	0.0097884463229151	0.00950854782592917	0.010068344819901	0.457509200193217	0.499385147631954	0.487804067614122	0.510966227649785	32.16	20.85	50.21	0.0149360546336809	0.0152906552927312	0.0156452559517814	0.0145530668863316	0.0148985749361922	0.0152440829860529	0.0145191263965823	0.0148893979168071	0.0152291708513999	0.0097884463229151	39.7855871264139	0.00131677096084859	1.73765220546905	0.512456692516268	0.519811864431142	0.505500310748543	0.473793526916846	0.480960679284399	0.467014970455638	0.474768156533087	0.479612325347603	0.465639861673192	0.000846936201586525	0.000826489206311143	0.00213238175614738
192	0.352632526101092	0.36	0.00978859513074903	0.00950850908311302	0.010068681178385	0.461730976469171	0.49666428489617	0.485243780454807	0.508084789337532	31.95	20.46	48.93	0.0149569624065	0.0153089835193366	0.0156610046321732	0.0145749374242692	0.0149179673492081	0.0152609972741469	0.0145252438736022	0.0149025984630284	0.0152362913946148	0.00978859513074903	39.2557653102251	-0.00218850840552505	1.72693072278971	0.512456692516268	0.519811864431142	0.505500310748543	0.473793526916846	0.480960679284399	0.467014970455638	0.474768156533087	0.479612325347603	0.465639861673192	0.000846936201586525	0.000826489206311143	0.00213238175614738
192	0.352632526101092	0.36	0.00979310832060531	0.00951434024746187	0.0100718763937487	0.462837655741873	0.504091653616593	0.492526134993319	0.515657172239868	31.83	20.74	49.92	0.015236818400782	0.0155946099867577	0.0159524015727333	0.0148484846189922	0.0151971573353967	0.0155458300518013	0.0148360434547225	0.0151569587896035	0.0155297270714071	0.00979310832060531	39.8641684140407	-0.000113870931690764	1.73390457903422	0.512456692516268	0.519811864431142	0.505500310748543	0.473793526916846	0.480960679284399	0.467014970455638	0.474768156533087	0.479612325347603	0.465639861673192	0.000846936201586525	0.000826489206311143	0.00213238175614738
192	0.352632526101092	0.36	0.00979369206510092	0.00951465516586331	0.0100727289643385	0.454503590544319	0.492741331003184	0.481244889096357	0.50423777291001	32.09	20.53	49.83	0.0147684707339196	0.0151212742019502	0.0154740776699807	0.0143902798194227	0.014734048698252	0.0150778175770813	0.0143572680681417	0.014706763802684	0.0150406640035799	0.00979369206510092	39.6695070298378	-0.00913078561358074	1.72530438207134	0.512456692516268	0.519811864431142	0.505500310748543	0.473793526916846	0.480960679284399	0.467014970455638	0.474768156533087	0.479612325347603	0.465639861673192	0.000846936201586525	0.000826489206311143	0.00213238175614738
192	0.352632526101092	0.36	0.00979541520201818	0.00951809342603348	0.0100727369780029	0.468188207216294	0.502301625270547	0.490900427012854	0.51370282352824	32.18	20.67	49.83	0.0150240046013374	0.0153729382050962	0.0157218718088551	0.0146386588909452	0.0149786428124464	0.0153186267339475	0.0146100895529003	0.0149480354326953	0.0152786924359702	0.00979541520201818	39.7511175107405	-0.003633901930426	1.73041663244513	0.512456692516268	0.519811864431142	0.505500310748543	0.473793526916846	0.480960679284399	0.467014970455638	0.474768156533087	0.479612325347603	0.465639861673192	0.000846936201586525	0.000826489206311143	0.00213238175614738
192	0.352632526101092	0.36	0.00979879358634394	0.0095200123109693	0.0100775748617186	0.467142487701265	0.503203622252074	0.491757937278374	0.514649307225774	31.48	20.16	49.17	0.0153776030769488	0.015735517382193	0.0160934316874373	0.0149882016082101	0.0153370525792373	0.0156859035502644	0.0149368719764843	0.015295100215838	0.0156402314905657	0.00979879358634394	39.3212797556373	8.9936086988487e-05	1.7261746957629	0.512456692516268	0.519811864431142	0.505500310748543	0.473793526916846	0.480960679284399	0.467014970455638	0.474768156533087	0.479612325347603	0.465639861673192	0.000846936201586525	0.000826489206311143	0.00213238175614738
192	0.352632526101092	0.36	0.00979905285509531	0.00952241356869669	0.0100756921414939	0.452844035880505	0.491803590966499	0.480290548517231	0.503316633415767	32.13	20.91	50.01	0.0147206953391486	0.0150735650569592	0.0154264347747697	0.0143434503710408	0.014687277151519	0.0150311039319971	0.0143244115899902	0.0146767185298245	0.01500771398994	0.00979905285509531	39.9639959498478	0.00210706634433178	1.73892789355114	0.512456692516268	0.519811864431142	0.505500310748543	0.473793526916846	0.480960679284399	0.467014970455638	0.474768156533087	0.479612325347603	0.465639861673192	0.000846936201586525	0.000826489206311143	0.00213238175614738
192	0.352632526101092	0.36	0.00979981912348322	0.00952041741811774	0.0100792208288487	0.449890203031879	0.491345511678371	0.47977438674058	0.502916636616162	32.2	20.76	49.65	0.0146732998276943	0.0150271882182551	0.0153810766088159	0.014296796591218	0.0146416045345746	0.0149864124779311	0.0142756658614871	0.0146331179682505	0.0149578029835365	0.00979981912348322	39.723769602763	-0.00406846941709168	1.73095551431794	0.512456692516268	0.519811864431142	0.505500310748543	0.473793526916846	0.480960679284399	0.467014970455638	0.474768156533087	0.479612325347603	0.465639861673192	0.000846936201586525	0.000826489206311143	0.00213238175614738
192	0.352632526101092	0.36	0.00980001365642475	0.00952249637928293	0.0100775309335666	0.456300247998719	0.507690402401508	0.495888002213889	0.519492802589126	31.85	20.67	49.25	0.0153304101995465	0.0156952821775085	0.0160601541554705	0.0149395334503215	0.0152951023521901	0.0156506712540587	0.0149361359552146	0.0152756073235069	0.0156538200732944	0.00980001365642475	39.7488668166373	-0.00424784457722322	1.72984115848774	0.512456692516268	0.519811864431142	0.505500310748543	0.473793526916846	0.480960679284399	0.467014970455638	0.474768156533087	0.479612325347603	0.465639861673192	0.000846936201586525	0.000826489206311143	0.00213238175614738
192	0.352632526101092	0.36	0.0098005317120837	0.00952287625330468	0.0100781871708627	0.450783415110661	0.488755497473336	0.477266115182246	0.500244879764425	32.28	20.73	49.67	0.0145629485888109	0.0149135271828065	0.0152641057768021	0.0141887742779989	0.0145303452522124	0.0148719162264259	0.0141680241099309	0.0145139149934418	0.0148597563506971	0.0098005317120837	39.7519358390741	0.00569898993981314	1.74209130869818	0.512456692516268	0.519811864431142	0.505500310748543	0.473793526916846	0.480960679284399	0.467014970455638	0.474768156533087	0.479612325347603	0.465639861673192	0.000846936201586525	0.000826489206311143	0.00213238175614738
192	0.352632526101092	0.36	0.00980305827428948	0.00952671058369185	0.0100794059648871	0.453402903388523	0.496737020743522	0.48512159298888	0.508352448498165	32.29	20.82	49.56	0.0147965522989597	0.0151508310751062	0.0155051098512527	0.0144162848853445	0.0147614587922497	0.015106632699155	0.0143923229355192	0.0147539592258067	0.0151188964661585	0.00980305827428948	39.9032485381316	-0.00362385412774877	1.73313407610302	0.512456692516268	0.519811864431142	0.505500310748543	0.473793526916846	0.480960679284399	0.467014970455638	0.474768156533087	0.479612325347603	0.465639861673192	0.000846936201586525	0.000826489206311143	0.00213238175614738
192	0.352632526101092	0.36	0.0098040753447851	0.00952632961725867	0.0100818210723115	0.456342119999449	0.495921181735104	0.484393356285807	0.507449007184401	32.35	20.64	49.57	0.014745606046415	0.0150965290523591	0.0154474520583032	0.0143662196608772	0.0147081138476322	0.0150500080343872	0.0143431114986579	0.0146969147537248	0.0150144440569306	0.0098040753447851	39.6483491434484	-0.0033054939461653	1.73190711411973	0.512456692516268	0.519811864431142	0.505500310748543	0.473793526916846	0.480960679284399	0.467014970455638	0.474768156533087	0.479612325347603	0.465639861673192	0.000846936201586525	0.000826489206311143	0.00213238175614738
192	0.352632526101092	0.36	0.00980772979966497	0.00953018025728916	0.0100852793420408	0.452085014380879	0.489547325477655	0.478069532591047	0.501025118364263	31.65	20.6	49.28	0.0148715157925794	0.0152285604619019	0.0155856051312244	0.0144937405879978	0.0148417153935029	0.015189690199008	0.014467381310178	0.0148352278898033	0.0151787603704449	0.00980772979966497	39.4693235869167	-0.0050328309390052	1.7259731356399	0.512456692516268	0.519811864431142	0.505500310748543	0.473793526916846	0.480960679284399	0.467014970455638	0.474768156533087	0.479612325347603	0.465639861673192	0.000846936201586525	0.000826489206311143	0.00213238175614738
192	0.352632526101092	0.36	0.00980807044064812	0.00952871245537585	0.0100874284259204	0.448035927533806	0.492735224632735	0.48108780392162	0.50438264534385	32.34	20.66	49.69	0.0146510416438035	0.0150057520407215	0.0153604624376395	0.0142741786603531	0.0146197649812024	0.0149653513020518	0.0142393467115754	0.0146023474287347	0.0149301265935681	0.00980807044064812	39.8419416242127	0.00360317132202002	1.74027307584524	0.512456692516268	0.519811864431142	0.505500310748543	0.473793526916846	0.480960679284399	0.467014970455638	0.474768156533087	0.479612325347603	0.465639861673192	0.000846936201586525	0.000826489206311143	0.00213238175614738
192	0.352632526101092	0.36	0.00980828026519282	0.0095287567007801	0.0100878038296055	0.44883016563531	0.492132410108943	0.480517901606368	0.503746918611519	31.98	20.38	49.73	0.0147949972841374	0.0151526044017447	0.0155102115193521	0.0144168634254742	0.0147653307401692	0.0151137980548642	0.0143646599479994	0.0147300517761806	0.01506486875778	0.00980828026519282	39.6026730621424	-0.00081081323308464	1.7309064939226	0.512456692516268	0.519811864431142	0.505500310748543	0.473793526916846	0.480960679284399	0.467014970455638	0.474768156533087	0.479612325347603	0.465639861673192	0.000846936201586525	0.000826489206311143	0.00213238175614738
192	0.352632526101092	0.36	0.00981045575733729	0.00953076843525753	0.010090143079417	0.457258736584607	0.498093076984057	0.486536130878932	0.509650023089183	31.78	20.49	49.39	0.0150757586508881	0.0154338609975883	0.0157919633442885	0.014691897707583	0.0150408820053819	0.0153898663031807	0.0146579541489806	0.0150013591382314	0.0153570569512239	0.00981045575733729	39.387939999418	5.37367457858834e-05	1.72901085428581	0.512456692516268	0.519811864431142	0.505500310748543	0.473793526916846	0.480960679284399	0.467014970455638	0.474768156533087	0.479612325347603	0.465639861673192	0.000846936201586525	0.000826489206311143	0.00213238175614738
192	0.352632526101092	0.36	0.00981473997536891	0.00953528640237885	0.010094193548359	0.461616726500366	0.499294159573584	0.487810543492859	0.510777775654309	31.94	20.62	48.87	0.0150366699815186	0.0153906503279948	0.0157446306744709	0.0146526180560021	0.0149975573825033	0.0153424967090046	0.0146583174315964	0.0149969654492166	0.015341462281149	0.00981473997536891	39.2533931918692	0.00282456696638575	1.73185774469309	0.512456692516268	0.519811864431142	0.505500310748543	0.473793526916846	0.480960679284399	0.467014970455638	0.474768156533087	0.479612325347603	0.465639861673192	0.000846936201586525	0.000826489206311143	0.00213238175614738
192	0.352632526101092	0.36	0.00981551533638934	0.00953739735501751	0.0100936333177612	0.460958412723395	0.499488397768387	0.48798508743713	0.510991708099644	31.97	20.49	49.08	0.015031900617986	0.015386248777651	0.015740596937316	0.0146478173930966	0.0149931115290984	0.0153384056651002	0.0146287183881554	0.0149727584436843	0.0153217187349161	0.00981551533638934	39.5988553765223	0.00213444233057227	1.73395887282942	0.512456692516268	0.519811864431142	0.505500310748543	0.473793526916846	0.480960679284399	0.467014970455638	0.474768156533087	0.479612325347603	0.465639861673192	0.000846936201586525	0.000826489206311143	0.00213238175614738
192	0.352632526101092	0.36	0.00981621791001389	0.00953717890264164	0.0100952569173861	0.446446104945802	0.484435228561549	0.472947125523941	0.495923331599157	32.13	20.4	49.85	0.014494653442098	0.0148467352357082	0.0151988170293183	0.0141231866695189	0.0144662453645032	0.0148093040594874	0.0140707018074315	0.0144319346350353	0.0147477977762481	0.00981621791001389	39.598478548037	-0.00226499778299048	1.73152561942304	0.512456692516268	0.519811864431142	0.505500310748543	0.473793526916846	0.480960679284399	0.467014970455638	0.474768156533087	0.479612325347603	0.465639861673192	0.000846936201586525	0.000826489206311143	0.00213238175614738
192	0.352632526101092	0.36	0.00981833248355584	0.00953883289643798	0.0100978320706737	0.45756286831938	0.50033348802265	0.488731669759217	0.511935306286082	32.06	20.5	49.68	0.0150112905402257	0.015367637950315	0.0157239853604042	0.0146270780062538	0.0149743047387412	0.0153215314712286	0.0145821873479179	0.0149286402200345	0.0153099224433163	0.00981833248355584	39.4475126244859	-0.00183136106193252	1.72982866521116	0.512456692516268	0.519811864431142	0.505500310748543	0.473793526916846	0.480960679284399	0.467014970455638	0.474768156533087	0.479612325347603	0.465639861673192	0.000846936201586525	0.000826489206311143	0.00213238175614738
192	0.352632526101092	0.36	0.00982004873068166	0.00953869448720304	0.0101014029741603	0.458761981571981	0.502793063742539	0.491162336170083	0.514423791314996	32.22	20.93	49.29	0.0150128629420792	0.0153683676420599	0.0157238723420405	0.0146275162762617	0.0149738959644876	0.0153202756527134	0.0146324311313378	0.0149724184517671	0.0153318566329604	0.00982004873068166	39.6044127665187	0.00312931112032054	1.73760625799843	0.512456692516268	0.519811864431142	0.505500310748543	0.473793526916846	0.480960679284399	0.467014970455638	0.474768156533087	0.479612325347603	0.465639861673192	0.000846936201586525	0.000826489206311143	0.00213238175614738
192	0.352632526101092	0.36	0.00982205477358805	0.00954305733175664	0.0101010522154195	0.452930868939872	0.495552179357589	0.483953415595288	0.507150943119889	31.66	20.36	49.67	0.0150499804790927	0.0154106787665292	0.0157713770539656	0.0146676022277465	0.0150191361723716	0.0153706701169968	0.0146240223232621	0.0149633753784395	0.015351114315213	0.00982205477358805	39.2655191509553	0.00306538755128531	1.73211806452489	0.512456692516268	0.519811864431142	0.505500310748543	0.473793526916846	0.480960679284399	0.467014970455638	0.474768156533087	0.479612325347603	0.465639861673192	0.000846936201586525	0.000826489206311143	0.00213238175614738
192	0.352632526101092	0.36	0.00982320799590162	0.00954268659174797	0.0101037294000553	0.450113425390811	0.494128778036145	0.482497353945405	0.505760202126884	32.18	20.55	49.64	0.0147651052867502	0.0151210434073021	0.0154769815278541	0.0143863741763525	0.01473318233562	0.0150799904948874	0.0143536596373532	0.0147137107951636	0.0150508284648986	0.00982320799590162	39.5890692529109	0.0014625384132295	1.73483012651884	0.512456692516268	0.519811864431142	0.505500310748543	0.473793526916846	0.480960679284399	0.467014970455638	0.474768156533087	0.479612325347603	0.465639861673192	0.000846936201586525	0.000826489206311143	0.00213238175614738
192	0.352632526101092	0.36	0.00982600570324028	0.00954675982663029	0.0101052515798503	0.458754602342379	0.498042222718427	0.486521221523802	0.509563223913051	32.02	20.45	49.61	0.0149621355080203	0.0153164443715107	0.015670753235001	0.0145794632926313	0.0149247103375296	0.0152699573824279	0.0145456936921835	0.0148997592569369	0.0151772286721098	0.00982600570324028	39.4337767323266	0.0017925791665618	1.73278027761057	0.512456692516268	0.519811864431142	0.505500310748543	0.473793526916846	0.480960679284399	0.467014970455638	0.474768156533087	0.479612325347603	0.465639861673192	0.000846936201586525	0.000826489206311143	0.00213238175614738
192	0.352632526101092	0.36	0.00982609735595233	0.00954542208054084	0.0101067726313638	0.450933371662244	0.490997605049648	0.479459011445427	0.502536198653868	31.89	20.66	49.92	0.0148061406403238	0.0151624631530254	0.0155187856657269	0.0144283835739415	0.0147756150378441	0.0151228465017468	0.0143966424342572	0.0147454195673504	0.0150995742826084	0.00982609735595233	39.6681958046937	0.00225525003267619	1.73691272466925	0.512456692516268	0.519811864431142	0.505500310748543	0.473793526916846	0.480960679284399	0.467014970455638	0.474768156533087	0.479612325347603	0.465639861673192	0.000846936201586525	0.000826489206311143	0.00213238175614738
192	0.352632526101092	0.36	0.00982835550848441	0.009549509513509	0.0101072015034598	0.449953350013122	0.490501451777947	0.478951677885857	0.502051225670038	31.82	20.65	48.95	0.0148196047528147	0.0151769750094985	0.0155343452661822	0.0144419456228904	0.0147902087446369	0.0151384718663834	0.0144295208198271	0.0147748589308376	0.0151388617109761	0.00982835550848441	39.3135318249512	0.000779073120713387	1.73178485032142	0.512456692516268	0.519811864431142	0.505500310748543	0.473793526916846	0.480960679284399	0.467014970455638	0.474768156533087	0.479612325347603	0.465639861673192	0.000846936201586525	0.000826489206311143	0.00213238175614738
192	0.352632526101092	0.36	0.00982870153124331	0.00955222141217644	0.0101051816503102	0.466915445445925	0.498548965590081	0.487203980828086	0.509893950352077	31.77	20.55	49.98	0.0150969409155696	0.0154484868211445	0.0158000327267193	0.0147125480380865	0.0150551430083052	0.0153977379785239	0.0146782111938279	0.0150037513025512	0.0153622860202275	0.00982870153124331	39.596124511662	0.00401913189131439	1.7342026665429	0.512456692516268	0.519811864431142	0.505500310748543	0.473793526916846	0.480960679284399	0.467014970455638	0.474768156533087	0.479612325347603	0.465639861673192	0.000846936201586525	0.000826489206311143	0.00213238175614738
192	0.352632526101092	0.36	0.00983111595866988	0.00954976549314937	0.0101124664241904	0.44880463864246	0.489401841907166	0.477851179896256	0.500952503918076	31.78	20.6	49.24	0.0148050237376819	0.0151628921127157	0.0155207604877495	0.0144280316397523	0.0147767873276417	0.0151255430155311	0.0144108879660142	0.0147706105261932	0.0151082795656601	0.00983111595866988	39.4136195052335	0.00130381236046207	1.73175845767978	0.512456692516268	0.519811864431142	0.505500310748543	0.473793526916846	0.480960679284399	0.467014970455638	0.474768156533087	0.479612325347603	0.465639861673192	0.000846936201586525	0.000826489206311143	0.00213238175614738
192	0.352632526101092	0.36	0.0098321595804347	0.00955210206891178	0.0101122170919576	0.456611626510165	0.493846062191083	0.482372706668437	0.505319417713728	31.61	20.46	49.09	0.0150256315876295	0.0153830199945065	0.0157404084013834	0.0146442504926978	0.0149925676548064	0.015340884816915	0.0146336428606654	0.0149604542461533	0.0153136138075602	0.0098321595804347	39.3563486076522	0.00107891629429338	1.72969348715051	0.512456692516268	0.519811864431142	0.505500310748543	0.473793526916846	0.480960679284399	0.467014970455638	0.474768156533087	0.479612325347603	0.465639861673192	0.000846936201586525	0.000826489206311143	0.00213238175614738
192	0.352632526101092	0.36	0.00983306120045433	0.0095552314106465	0.0101108909902622	0.461275952337329	0.500504164647184	0.488984823573699	0.512023505720669	32.07	20.75	49.44	0.0150128025037983	0.015366469088471	0.0157201356731438	0.0146284571005671	0.0149730694046642	0.0153176817087614	0.0146092945031995	0.0149498823161798	0.0153140051740044	0.00983306120045433	39.4824779078584	0.00491110445101316	1.73855391167501	0.512456692516268	0.519811864431142	0.505500310748543	0.473793526916846	0.480960679284399	0.467014970455638	0.474768156533087	0.479612325347603	0.465639861673192	0.000846936201586525	0.000826489206311143	0.00213238175614738
192	0.352632526101092	0.36	0.00983651114946655	0.00955836584252979	0.0101146564564033	0.466119878030528	0.498623662038754	0.487258827549976	0.509988496527533	32.18	20.42	49.38	0.0149131509568894	0.0152609855834747	0.01560882021006	0.0145306574491626	0.0148695707896417	0.0152084841301208	0.0144991292227216	0.0148477122110087	0.0151819414672498	0.00983651114946655	39.4726892206995	0.00302655470402165	1.73365758245901	0.512456692516268	0.519811864431142	0.505500310748543	0.473793526916846	0.480960679284399	0.467014970455638	0.474768156533087	0.479612325347603	0.465639861673192	0.000846936201586525	0.000826489206311143	0.00213238175614738
192	0.352632526101092	0.36	0.00984158383708137	0.0095639617723491	0.0101192059018136	0.454269971217215	0.493455996093404	0.481937454113689	0.50497453807312	32.34	20.96	50.51	0.0146780530312886	0.0150288657116028	0.0153796783919169	0.0143005121865827	0.0146423014551829	0.0149840907237832	0.0142726786527983	0.0146008732981954	0.0149372128200174	0.00984158383708137	40.2531922301582	0.000267080094696229	1.74177649962357	0.512456692516268	0.519811864431142	0.505500310748543	0.473793526916846	0.480960679284399	0.467014970455638	0.474768156533087	0.479612325347603	0.465639861673192	0.000846936201586525	0.000826489206311143	0.00213238175614738
192	0.352632526101092	0.36	0.00984193778770229	0.00956253793482713	0.0101213376405774	0.455566214183422	0.49816249790145	0.486564447860719	0.509760547942181	31.96	20.56	49.19	0.0149930368950709	0.0153504201624595	0.015707803429848	0.0146100205937357	0.014958274048519	0.0153065275033024	0.014595706170896	0.0148868773200452	0.0152882664181376	0.00984193778770229	39.5008178692653	-0.00119101036119602	1.73029271239265	0.512456692516268	0.519811864431142	0.505500310748543	0.473793526916846	0.480960679284399	0.467014970455638	0.474768156533087	0.479612325347603	0.465639861673192	0.000846936201586525	0.000826489206311143	0.00213238175614738
192	0.352632526101092	0.36	0.00984250936516572	0.00956226733683965	0.0101227513934918	0.451056061736261	0.492546775987599	0.480974643861836	0.504118908113362	32.08	20.77	49.41	0.0147622505223479	0.0151174266541843	0.0154726027860207	0.0143842500529092	0.0147303315860349	0.0150764131191606	0.0143857127559122	0.014732520500533	0.0150784035206925	0.00984250936516572	39.6697884092675	-0.00275581418183718	1.73099552178106	0.512456692516268	0.519811864431142	0.505500310748543	0.473793526916846	0.480960679284399	0.467014970455638	0.474768156533087	0.479612325347603	0.465639861673192	0.000846936201586525	0.000826489206311143	0.00213238175614738
192	0.352632526101092	0.36	0.00984329954559449	0.00956475935880372	0.0101218397323853	0.45669689467906	0.49606959307548	0.484546559171863	0.507592626979098	32.06	20.39	49.26	0.0148829728704251	0.0152369058366722	0.0155908388029193	0.0145020480310244	0.0148469221983676	0.0151917963657107	0.0144855099480411	0.0148197760558465	0.0151652258954108	0.00984329954559449	39.3841172265493	-0.00139343694780879	1.72910097934201	0.512456692516268	0.519811864431142	0.505500310748543	0.473793526916846	0.480960679284399	0.467014970455638	0.474768156533087	0.479612325347603	0.465639861673192	0.000846936201586525	0.000826489206311143	0.00213238175614738
192	0.352632526101092	0.36	0.00984507643173701	0.0095627430181049	0.0101274098453691	0.457563174292436	0.496684225924011	0.485167034471628	0.508201417376395	31.9	20.41	49.43	0.0149764136225301	0.015331932878179	0.015687452133828	0.0145942216416674	0.0149406681905939	0.0152871147395204	0.0145538382450631	0.0149158504455184	0.015258059301114	0.00984507643173701	39.2790943042262	-0.00010624840801718	1.72946062522537	0.512456692516268	0.519811864431142	0.505500310748543	0.473793526916846	0.480960679284399	0.467014970455638	0.474768156533087	0.479612325347603	0.465639861673192	0.000846936201586525	0.000826489206311143	0.00213238175614738
192	0.352632526101092	0.36	0.00984639099087376	0.00956907017041933	0.0101237118113282	0.458033109947928	0.499344141889011	0.487776227436055	0.510912056341967	32.12	20.85	50.05	0.0149563997485189	0.0153111000046681	0.0156658002608174	0.0145732085866885	0.0149188212278007	0.0152644338689128	0.0145629509562376	0.014891408827393	0.0152383227995393	0.00984639099087376	39.9193469033394	-0.000499705338051899	1.73677168872316	0.512456692516268	0.519811864431142	0.505500310748543	0.473793526916846	0.480960679284399	0.467014970455638	0.474768156533087	0.479612325347603	0.465639861673192	0.000846936201586525	0.000826489206311143	0.00213238175614738
192	0.352632526101092	0.36	0.00984840085050141	0.0095688420411378	0.010127959659865	0.456926032069153	0.494994010776114	0.483501268862675	0.506486752689553	32.33	20.76	50.49	0.0147270403363484	0.015077099549497	0.0154271587626457	0.0143482597373633	0.0146893154008911	0.015030371064419	0.0143161298521741	0.014655720554947	0.0150096870477014	0.00984840085050141	39.9350693929813	-0.00535111611495003	1.73202388700794	0.512456692516268	0.519811864431142	0.505500310748543	0.473793526916846	0.480960679284399	0.467014970455638	0.474768156533087	0.479612325347603	0.465639861673192	0.000846936201586525	0.000826489206311143	0.00213238175614738
192	0.352632526101092	0.36	0.00985256547703076	0.00957327963370608	0.0101318513203554	0.450783518662521	0.491202517899152	0.479655614878285	0.502749420920019	31.75	20.65	49.55	0.0148732994072868	0.0152313491007108	0.0155893987941348	0.0144947566174631	0.0148436935292418	0.0151926304410204	0.0144560628877175	0.0148281760916329	0.0151779559044641	0.00985256547703076	39.7071614482075	0.00659281477381462	1.74009359340335	0.512456692516268	0.519811864431142	0.505500310748543	0.473793526916846	0.480960679284399	0.467014970455638	0.474768156533087	0.479612325347603	0.465639861673192	0.000846936201586525	0.000826489206311143	0.00213238175614738
192	0.352632526101092	0.36	0.00985865950512778	0.0095787605866071	0.0101385584236485	0.461380210747109	0.504216054948515	0.492613717054022	0.515818392843008	32.58	21.04	49.74	0.0148912182729111	0.0152419453032021	0.0155926723334931	0.0145065370593191	0.0148482038436867	0.0151898706280543	0.0145005634683457	0.0147947456378537	0.0151898303266637	0.00985865950512778	39.9184108210734	-0.00320635632057961	1.73431169882613	0.512456692516268	0.519811864431142	0.505500310748543	0.473793526916846	0.480960679284399	0.467014970455638	0.474768156533087	0.479612325347603	0.465639861673192	0.000846936201586525	0.000826489206311143	0.00213238175614738
192	0.352632526101092	0.36	0.00985923707421514	0.0095787256341203	0.01013974851431	0.44643612932995	0.491383585466175	0.479730470947569	0.503036699984781	31.83	20.48	49.03	0.0148387601164215	0.0151992078707808	0.0155596556251401	0.0144605379703953	0.0148117983450737	0.015163058719752	0.014449961932848	0.0147803029431552	0.0151407724864124	0.00985923707421514	39.5383638989239	-0.00360127853797379	1.72850198935188	0.512456692516268	0.519811864431142	0.505500310748543	0.473793526916846	0.480960679284399	0.467014970455638	0.474768156533087	0.479612325347603	0.465639861673192	0.000846936201586525	0.000826489206311143	0.00213238175614738
192	0.352632526101092	0.36	0.00986063066864646	0.00958020860576762	0.0101410527315253	0.452100530598109	0.49227895100827	0.480737474659831	0.503820427356708	31.95	20.65	49.96	0.0148160019556365	0.0151717024058051	0.0155274028559736	0.0144375462411311	0.0147841607807807	0.0151307753204302	0.0143974027387339	0.0147586039012822	0.0150880550310831	0.00986063066864646	39.7237139271846	-0.00667675151689322	1.72954830185687	0.512456692516268	0.519811864431142	0.505500310748543	0.473793526916846	0.480960679284399	0.467014970455638	0.474768156533087	0.479612325347603	0.465639861673192	0.000846936201586525	0.000826489206311143	0.00213238175614738
192	0.352632526101092	0.36	0.00986195980330519	0.00958107643831789	0.0101428431682925	0.45306589831821	0.492356426142688	0.480835600804166	0.50387725148121	32.44	20.79	49.97	0.0145964586365702	0.0149461899173481	0.0152959211981261	0.014220302589258	0.0145610211677446	0.0149017397462313	0.0141938344557434	0.0145430604598658	0.0148682059055912	0.00986195980330519	39.8202345603829	-0.00337724092715511	1.7332237929148	0.512456692516268	0.519811864431142	0.505500310748543	0.473793526916846	0.480960679284399	0.467014970455638	0.474768156533087	0.479612325347603	0.465639861673192	0.000846936201586525	0.000826489206311143	0.00213238175614738
192	0.352632526101092	0.36	0.00986247011011091	0.00958529910982185	0.0101396411104	0.458984007511409	0.502371270301326	0.49075549405785	0.513987046544802	32.22	20.75	49.18	0.0150004529089877	0.015355501210334	0.0157105495116803	0.0146154251626358	0.0149613601759939	0.015307295189352	0.0146268671907791	0.0149581046393131	0.0152973035986002	0.00986247011011091	39.8508381311084	0.00312559543003211	1.73908586888571	0.512456692516268	0.519811864431142	0.505500310748543	0.473793526916846	0.480960679284399	0.467014970455638	0.474768156533087	0.479612325347603	0.465639861673192	0.000846936201586525	0.000826489206311143	0.00213238175614738
192	0.352632526101092	0.36	0.00986638905616934	0.00958364843251608	0.0101491296798226	0.450256411415224	0.497014545672741	0.485318571499952	0.508710519845531	31.97	20.7	48.97	0.014946216267332	0.0153064138153124	0.0156666113632928	0.014564268916534	0.014915261693437	0.0152662544703399	0.0145689840208053	0.0149083552846477	0.0152748584114926	0.00986638905616934	39.4410199707095	0.00119258032476189	1.73347339374142	0.512456692516268	0.519811864431142	0.505500310748543	0.473793526916846	0.480960679284399	0.467014970455638	0.474768156533087	0.479612325347603	0.465639861673192	0.000846936201586525	0.000826489206311143	0.00213238175614738
192	0.352632526101092	0.36	0.0098686555737497	0.0095893922590872	0.0101479188884122	0.453327325421194	0.493720624315002	0.482173969802839	0.505267278827166	32.19	20.6	49.71	0.0147500822705326	0.0151033035447409	0.0154565248189492	0.0143716597093303	0.0147158188714225	0.0150599780335147	0.0143280285931605	0.0147019209799055	0.0149784791538878	0.0098686555737497	39.6767718298299	-0.00246151738134212	1.7314119358537	0.512456692516268	0.519811864431142	0.505500310748543	0.473793526916846	0.480960679284399	0.467014970455638	0.474768156533087	0.479612325347603	0.465639861673192	0.000846936201586525	0.000826489206311143	0.00213238175614738
192	0.352632526101092	0.36	0.00986870037305681	0.00959073805128365	0.01014666269483	0.452181029440972	0.49511029192828	0.483504320778578	0.506716263077982	31.82	20.74	49.48	0.0149617242618961	0.0153208634312292	0.0156800026005622	0.0145804623799873	0.0149304497915971	0.0152804372032069	0.0145580091231669	0.0149085826161015	0.0152608909986236	0.00986870037305681	39.7423103160877	-0.000876710308799372	1.73425754657521	0.512456692516268	0.519811864431142	0.505500310748543	0.473793526916846	0.480960679284399	0.467014970455638	0.474768156533087	0.479612325347603	0.465639861673192	0.000846936201586525	0.000826489206311143	0.00213238175614738
192	0.352632526101092	0.36	0.00986890577131003	0.00959162897779305	0.010146182564827	0.454246829673389	0.499005028865828	0.487356414406847	0.510653643324809	32.18	21.02	50.24	0.0149122504822961	0.0152686776297575	0.0156251047772188	0.014529721828553	0.0148770059162838	0.0152242900040147	0.014529410697151	0.0148590072637571	0.0152043074664812	0.00986890577131003	39.9739865685628	0.00606568447855829	1.74508576276595	0.512456692516268	0.519811864431142	0.505500310748543	0.473793526916846	0.480960679284399	0.467014970455638	0.474768156533087	0.479612325347603	0.465639861673192	0.000846936201586525	0.000826489206311143	0.00213238175614738
192	0.352632526101092	0.36	0.00986953045337154	0.00959105247410323	0.0101480084326398	0.460405945327994	0.497879700859358	0.486400683723658	0.509358717995058	31.96	20.62	49.66	0.0149838905012026	0.0153375091156051	0.0156911277300075	0.0146010459997365	0.0149456295146013	0.015290213029466	0.0145600775584846	0.0149120030952398	0.0152762364092826	0.00986953045337154	39.8423172308163	-0.00380969065973172	1.73059044772378	0.512456692516268	0.519811864431142	0.505500310748543	0.473793526916846	0.480960679284399	0.467014970455638	0.474768156533087	0.479612325347603	0.465639861673192	0.000846936201586525	0.000826489206311143	0.00213238175614738
192	0.352632526101092	0.36	0.00987009408147748	0.00959096337449463	0.0101492247884603	0.461093400725492	0.497018062663828	0.485574753334604	0.508461371993051	32.08	20.59	49.88	0.0149043917526063	0.0152556364662529	0.0156068811798994	0.0145227659553093	0.0148650170752475	0.0152072681951858	0.0144750794076346	0.0148208650492952	0.0151716942528856	0.00987009408147748	39.7504298028336	-0.00432264850553734	1.73002871011184	0.512456692516268	0.519811864431142	0.505500310748543	0.473793526916846	0.480960679284399	0.467014970455638	0.474768156533087	0.479612325347603	0.465639861673192	0.000846936201586525	0.000826489206311143	0.00213238175614738
192	0.352632526101092	0.36	0.00987053416046662	0.00958777747913708	0.0101532908417962	0.443798629834204	0.490167296090823	0.478480793805633	0.501853798376013	31.66	20.58	48.8	0.0148814687705765	0.0152449364813932	0.01560840419221	0.0145033974645344	0.0148576310927313	0.0152118647209281	0.0144920219098145	0.0148373203386276	0.0152057196211046	0.00987053416046662	39.1772637464635	-0.00196501723001163	1.72674078107088	0.512456692516268	0.519811864431142	0.505500310748543	0.473793526916846	0.480960679284399	0.467014970455638	0.474768156533087	0.479612325347603	0.465639861673192	0.000846936201586525	0.000826489206311143	0.00213238175614738
192	0.352632526101092	0.36	0.00987114821789917	0.00959213264817084	0.0101501637876275	0.455271648910061	0.500409683559797	0.488752394661233	0.51206697245836	31.38	20.42	48.73	0.0153329244046359	0.0156986317267832	0.0160643390489306	0.014945412100772	0.0153018768229296	0.0156583415450872	0.0149409764235624	0.0152811224234682	0.0156267382624878	0.00987114821789917	39.351988422866	-0.00523338891983424	1.7240518130441	0.512456692516268	0.519811864431142	0.505500310748543	0.473793526916846	0.480960679284399	0.467014970455638	0.474768156533087	0.479612325347603	0.465639861673192	0.000846936201586525	0.000826489206311143	0.00213238175614738
192	0.352632526101092	0.36	0.00987200080450345	0.0095922163908577	0.0101517852181492	0.4553830808334	0.498974315742314	0.487353075529203	0.510595555955425	31.69	20.72	49.7	0.0151421452387863	0.0155032192034282	0.0158642931680701	0.0147572190036236	0.0151091141603996	0.0154610093171756	0.0147458447605203	0.0150814350228482	0.0154503822252325	0.00987200080450345	39.4977108030954	0.00137777959368798	1.73464353355481	0.512456692516268	0.519811864431142	0.505500310748543	0.473793526916846	0.480960679284399	0.467014970455638	0.474768156533087	0.479612325347603	0.465639861673192	0.000846936201586525	0.000826489206311143	0.00213238175614738
192	0.352632526101092	0.36	0.00987235032959981	0.009592801682126	0.0101518989770736	0.460658577354721	0.503629928684308	0.49202423762414	0.515235619744476	31.7	20.72	49.4	0.0152811125323741	0.0156415579282407	0.0160020033241073	0.0148925598226677	0.0152438401767241	0.0155951205307806	0.0148860157432854	0.0152261877197719	0.0155884839974707	0.00987235032959981	39.5541216182439	-0.00180908617072203	1.7310066084806	0.512456692516268	0.519811864431142	0.505500310748543	0.473793526916846	0.480960679284399	0.467014970455638	0.474768156533087	0.479612325347603	0.465639861673192	0.000846936201586525	0.000826489206311143	0.00213238175614738
192	0.352632526101092	0.36	0.00987400185515047	0.00959310021129881	0.0101549034990021	0.457236180220268	0.495077960682723	0.483590450421539	0.506565470943908	32.18	20.66	50.15	0.0148009097035766	0.0151524997772567	0.0155040898509368	0.0144212954752519	0.0147638679549341	0.0151064404346163	0.0143674731605105	0.0147300410110539	0.0150732805620883	0.00987400185515047	39.669657730652	-0.000256110975946041	1.73361386960516	0.512456692516268	0.519811864431142	0.505500310748543	0.473793526916846	0.480960679284399	0.467014970455638	0.474768156533087	0.479612325347603	0.465639861673192	0.000846936201586525	0.000826489206311143	0.00213238175614738
192	0.352632526101092	0.36	0.00987507382971654	0.00959299090994384	0.0101571567494892	0.460848727746818	0.496183622705984	0.484753899472677	0.507613345939291	31.59	20.26	49.27	0.015108475941577	0.0154647096896235	0.01582094343767	0.0147251244777459	0.0150723194101429	0.01541951434254	0.0146843800220628	0.0150516945758916	0.0153672461255555	0.00987507382971654	39.3996112045944	-0.00201467903738532	1.72618010756907	0.512456692516268	0.519811864431142	0.505500310748543	0.473793526916846	0.480960679284399	0.467014970455638	0.474768156533087	0.479612325347603	0.465639861673192	0.000846936201586525	0.000826489206311143	0.00213238175614738
192	0.352632526101092	0.36	0.0098776424597605	0.00959558557281242	0.0101596993467086	0.45936839139749	0.497451683089203	0.48595855531491	0.508944810863496	31.78	20.61	49.24	0.0150534830674893	0.0154095043834032	0.015765525699317	0.0146701228716433	0.015017077554886	0.0153640322381287	0.0146622625580516	0.014996863066997	0.0153399089182181	0.0098776424597605	39.4764304945488	0.00310171962694275	1.73369130691863	0.512456692516268	0.519811864431142	0.505500310748543	0.473793526916846	0.480960679284399	0.467014970455638	0.474768156533087	0.479612325347603	0.465639861673192	0.000846936201586525	0.000826489206311143	0.00213238175614738
192	0.352632526101092	0.36	0.00987860122841526	0.00959824883223754	0.010158953624593	0.455987847807398	0.497192837772303	0.485627197029965	0.508758478514642	32.48	20.78	49.83	0.0147259225413564	0.0150766333968325	0.0154273442523086	0.0143461927525653	0.0146878600076352	0.015029527262705	0.014324452346609	0.0146850495703575	0.0150140317694877	0.00987860122841526	39.896570140999	-0.00353983897757401	1.73389995218061	0.512456692516268	0.519811864431142	0.505500310748543	0.473793526916846	0.480960679284399	0.467014970455638	0.474768156533087	0.479612325347603	0.465639861673192	0.000846936201586525	0.000826489206311143	0.00213238175614738
192	0.352632526101092	0.36	0.00987890749005053	0.00959941097086977	0.0101584040092313	0.458396742298195	0.500672623474473	0.489082424664508	0.512262822284439	32.29	20.92	50.13	0.0149163966466441	0.0152698830815359	0.0156233695164277	0.0145330348727576	0.0148774364602875	0.0152218380478174	0.0145067791716878	0.0148712458956432	0.0152071802507378	0.00987890749005053	40.075455492107	-0.0019288847166577	1.7373350769955	0.512456692516268	0.519811864431142	0.505500310748543	0.473793526916846	0.480960679284399	0.467014970455638	0.474768156533087	0.479612325347603	0.465639861673192	0.000846936201586525	0.000826489206311143	0.00213238175614738
192	0.352632526101092	0.36	0.00987922855524373	0.00959988258691426	0.0101585745235732	0.450408999232092	0.497888505110236	0.48617557520288	0.509601435017592	32.14	20.86	49.86	0.0148961377510813	0.0152550151325621	0.0156138925140429	0.014514322765003	0.0148640014693029	0.0152136801736029	0.0145078409567696	0.0148592861303537	0.0152026925019185	0.00987922855524373	39.698384024434	-0.00224005293570331	1.73287362627455	0.512456692516268	0.519811864431142	0.505500310748543	0.473793526916846	0.480960679284399	0.467014970455638	0.474768156533087	0.479612325347603	0.465639861673192	0.000846936201586525	0.000826489206311143	0.00213238175614738
192	0.352632526101092	0.36	0.00988160046684405	0.00960136633985842	0.0101618345938297	0.452762514296469	0.491968682650469	0.480449880641283	0.503487484659654	32.49	20.81	50.21	0.0145668163371318	0.0149160562475833	0.0152652961580347	0.0141911579924059	0.0145313914814379	0.0148716249704699	0.0141650822534356	0.0145156620757007	0.0148575973852899	0.00988160046684405	40.0839683835594	-0.0068201570032018	1.73255402529292	0.512456692516268	0.519811864431142	0.505500310748543	0.473793526916846	0.480960679284399	0.467014970455638	0.474768156533087	0.479612325347603	0.465639861673192	0.000846936201586525	0.000826489206311143	0.00213238175614738
192	0.352632526101092	0.36	0.00988334383415349	0.00960363797256365	0.0101630496957433	0.444319594151418	0.486206900235262	0.474627045946148	0.497786754524376	32.1	20.76	49.82	0.0145617368208692	0.014917011118915	0.0152722854169609	0.0141887851831533	0.0145349602828738	0.0148811353825943	0.0141584037543611	0.0144951795775454	0.0148572821043329	0.00988334383415349	39.7845341667091	0.00619775725178361	1.74090986459984	0.512456692516268	0.519811864431142	0.505500310748543	0.473793526916846	0.480960679284399	0.467014970455638	0.474768156533087	0.479612325347603	0.465639861673192	0.000846936201586525	0.000826489206311143	0.00213238175614738
192	0.352632526101092	0.36	0.00988354934178113	0.00960430663731348	0.0101627920462488	0.456772668764714	0.495114502333972	0.483615409859464	0.50661359480848	31.66	20.66	49.31	0.01504062247275	0.0153982486053387	0.0157558747379273	0.014658499551275	0.0150070398137258	0.0153555800761765	0.0146299977755105	0.0149903729380572	0.015326759443701	0.00988354934178113	39.6522414662421	-0.00343626853338471	1.72970186703154	0.512456692516268	0.519811864431142	0.505500310748543	0.473793526916846	0.480960679284399	0.467014970455638	0.474768156533087	0.479612325347603	0.465639861673192	0.000846936201586525	0.000826489206311143	0.00213238175614738
192	0.352632526101092	0.36	0.00988359638606699	0.00960469157047584	0.0101625012016581	0.452067229341485	0.497917886393112	0.486243420517028	0.509592352269195	32.09	20.77	49.66	0.0149193269008099	0.0152775326172234	0.0156357383336369	0.0145372347132363	0.0148862665837588	0.0152352984542812	0.0145162337702652	0.0148681695300316	0.0152409040971037	0.00988359638606699	39.7119548251258	-0.00296323533220553	1.73247272062955	0.512456692516268	0.519811864431142	0.505500310748543	0.473793526916846	0.480960679284399	0.467014970455638	0.474768156533087	0.479612325347603	0.465639861673192	0.000846936201586525	0.000826489206311143	0.00213238175614738
192	0.352632526101092	0.36	0.00988362147143266	0.00960583106274482	0.0101614118801205	0.463632659609733	0.502592058667344	0.491079365181306	0.514104752153381	32.31	20.78	50.33	0.0149669673095471	0.0153178476748558	0.0156687280401644	0.0145821516320953	0.0149240105127779	0.0152658693934606	0.014533046836118	0.0148879511566324	0.0152308251713782	0.00988362147143266	40.0872425856669	0.00626693411393756	1.74490697761809	0.512456692516268	0.519811864431142	0.505500310748543	0.473793526916846	0.480960679284399	0.467014970455638	0.474768156533087	0.479612325347603	0.465639861673192	0.000846936201586525	0.000826489206311143	0.00213238175614738
192	0.352632526101092	0.36	0.00988398959655983	0.00960201315695461	0.010165966036165	0.45405174639591	0.498733991320325	0.487087122020943	0.510380860619706	32.55	20.72	49.86	0.0147375370328701	0.0150899301877218	0.0154423233425736	0.0143570240437107	0.0147003186516063	0.0150436132595019	0.0143392679747665	0.0146615905671291	0.0150146834162342	0.00988398959655983	39.7152836128702	0.000280187260742231	1.73707803531026	0.512456692516268	0.519811864431142	0.505500310748543	0.473793526916846	0.480960679284399	0.467014970455638	0.474768156533087	0.479612325347603	0.465639861673192	0.000846936201586525	0.000826489206311143	0.00213238175614738
192	0.352632526101092	0.36	0.00988402696147406	0.00960297292326704	0.0101650809996811	0.456738468302044	0.499996464507702	0.488383187570102	0.511609741445302	32.36	20.89	49.78	0.0148636816056054	0.0152171254898166	0.0155705693740278	0.0144812069089075	0.0148255559170307	0.015169904925154	0.0144813787082915	0.0148226482642442	0.0151692688992607	0.00988402696147406	39.6280952437761	-0.00469485951779547	1.73107126499875	0.512456692516268	0.519811864431142	0.505500310748543	0.473793526916846	0.480960679284399	0.467014970455638	0.474768156533087	0.479612325347603	0.465639861673192	0.000846936201586525	0.000826489206311143	0.00213238175614738
192	0.352632526101092	0.36	0.00988533067485434	0.0096044972369421	0.0101661641127666	0.459200267750883	0.501791082129013	0.490193771912882	0.513388392345144	31.95	20.84	49.62	0.0151062112956103	0.0154636034711616	0.0158209956467128	0.0147203240343046	0.0150685866481718	0.015416849262039	0.0147160788443784	0.0150552238345256	0.0154039519666504	0.00988533067485434	39.7303451181199	0.00777837685289859	1.74295653092517	0.512456692516268	0.519811864431142	0.505500310748543	0.473793526916846	0.480960679284399	0.467014970455638	0.474768156533087	0.479612325347603	0.465639861673192	0.000846936201586525	0.000826489206311143	0.00213238175614738
192	0.352632526101092	0.36	0.00988635273107648	0.00960386712143834	0.0101688383407146	0.445052289558417	0.488183166503264	0.476573480335451	0.499792852671077	32.15	20.87	49.75	0.0145965078709596	0.0149520897119982	0.0153076715530368	0.0142222915452694	0.0145687571969282	0.014915222848587	0.014214820256939	0.0145760351404344	0.0148999846062503	0.00988635273107648	39.586861700184	0.00576021004634387	1.73972762000628	0.512456692516268	0.519811864431142	0.505500310748543	0.473793526916846	0.480960679284399	0.467014970455638	0.474768156533087	0.479612325347603	0.465639861673192	0.000846936201586525	0.000826489206311143	0.00213238175614738
192	0.352632526101092	0.36	0.00988857053990721	0.00960581885964243	0.010171322220172	0.448524334604759	0.492548338839278	0.480916826172361	0.504179851506195	32.14	21.06	48.58	0.0147345841324097	0.0150909565707416	0.0154473290090735	0.0143569036279679	0.0147041414398272	0.0150513792516865	0.014388522131156	0.0147389300098794	0.0150981021078166	0.00988857053990721	39.3430264680193	0.00804151851007406	1.74084233041793	0.512456692516268	0.519811864431142	0.505500310748543	0.473793526916846	0.480960679284399	0.467014970455638	0.474768156533087	0.479612325347603	0.465639861673192	0.000846936201586525	0.000826489206311143	0.00213238175614738
192	0.352632526101092	0.36	0.00988991437917384	0.0096117853644969	0.0101680433938508	0.464485432672481	0.502911309067476	0.491411035664025	0.514411582470927	31.79	20.61	49.33	0.0152183238259188	0.0155744714743	0.0159306191226812	0.0148307041224979	0.0151777804797554	0.0155248568370129	0.014799166408962	0.0151552208637273	0.0155262873973096	0.00988991437917384	39.563076754269	-0.00477793664683281	1.72698758917674	0.512456692516268	0.519811864431142	0.505500310748543	0.473793526916846	0.480960679284399	0.467014970455638	0.474768156533087	0.479612325347603	0.465639861673192	0.000846936201586525	0.000826489206311143	0.00213238175614738
192	0.352632526101092	0.36	0.00989026732958501	0.00961238718003196	0.0101681474791381	0.46291068309023	0.50124642747791	0.489747876541527	0.512744978414294	31.57	20.3	49.83	0.0152733945711364	0.0156319911345108	0.0159905876978852	0.0148860001921534	0.0152355013123159	0.0155850024324785	0.014845145543984	0.0151568612549454	0.0155483951669043	0.00989026732958501	39.5881812920684	0.00103196008285768	1.73192481926565	0.512456692516268	0.519811864431142	0.505500310748543	0.473793526916846	0.480960679284399	0.467014970455638	0.474768156533087	0.479612325347603	0.465639861673192	0.000846936201586525	0.000826489206311143	0.00213238175614738
192	0.352632526101092	0.36	0.00989116374084875	0.00960976299259787	0.0101725644890996	0.453364218560317	0.494124137441154	0.482568906097127	0.505679368785181	31.79	20.27	50.11	0.0149452242429182	0.0153030913193778	0.0156609583958374	0.0145645716052864	0.0149133238605588	0.0152620761158313	0.0144910709003382	0.0148564830490196	0.0151785251345245	0.00989116374084875	39.4363513390633	-0.00244808768637703	1.72823986522544	0.512456692516268	0.519811864431142	0.505500310748543	0.473793526916846	0.480960679284399	0.467014970455638	0.474768156533087	0.479612325347603	0.465639861673192	0.000846936201586525	0.000826489206311143	0.00213238175614738
192	0.352632526101092	0.36	0.00989239954995681	0.00961183509801844	0.0101729640018952	0.454171998814426	0.499141080673464	0.487487531555355	0.510794629791573	31.69	20.45	49.66	0.0151465305299925	0.0155086133035499	0.0158706960771072	0.0147614959782204	0.0151143743746999	0.0154672527711793	0.0147146284109681	0.0150833677378447	0.0154195920606043	0.00989239954995681	39.6858782573226	-0.00485829784387694	1.72769009232306	0.512456692516268	0.519811864431142	0.505500310748543	0.473793526916846	0.480960679284399	0.467014970455638	0.474768156533087	0.479612325347603	0.465639861673192	0.000846936201586525	0.000826489206311143	0.00213238175614738
192	0.352632526101092	0.36	0.00989269319548191	0.00961140539141906	0.0101739809995448	0.457042542849497	0.500986211996681	0.489357073873298	0.512615350120064	32.5	20.85	50.19	0.0148284831045511	0.0151808688927408	0.0155332546809306	0.014445952244982	0.0147892475255652	0.0151325428061483	0.0144155717132504	0.01477003376052	0.0151019274425915	0.00989269319548191	39.9604406785249	-0.00776971860266459	1.73008948191141	0.512456692516268	0.519811864431142	0.505500310748543	0.473793526916846	0.480960679284399	0.467014970455638	0.474768156533087	0.479612325347603	0.465639861673192	0.000846936201586525	0.000826489206311143	0.00213238175614738
192	0.352632526101092	0.36	0.00989634444971233	0.00961777086054666	0.010174918038878	0.467623842697366	0.499278509650611	0.487933078191443	0.510623941109778	32.31	20.58	50.35	0.0148717202041452	0.0152175177936044	0.0155633153830637	0.0144893630424132	0.0148262700541165	0.0151631770658199	0.0144369045102005	0.0147763583772402	0.0151195200440035	0.00989634444971233	40.026588922935	0.00416941191343088	1.73901804818835	0.512456692516268	0.519811864431142	0.505500310748543	0.473793526916846	0.480960679284399	0.467014970455638	0.474768156533087	0.479612325347603	0.465639861673192	0.000846936201586525	0.000826489206311143	0.00213238175614738
192	0.352632526101092	0.36	0.00989866463008444	0.00961748816480335	0.0101798410953655	0.455149043180537	0.49563423732472	0.484085340309779	0.507183134339662	32.28	20.6	50.05	0.0147672653889259	0.015119570267772	0.0154718751466182	0.0143877852862874	0.0147310368510592	0.015074288415831	0.0143502925149834	0.0147032856928646	0.0150357389066187	0.00989866463008444	39.6073978459501	0.000394175643324032	1.73355262200826	0.512456692516268	0.519811864431142	0.505500310748543	0.473793526916846	0.480960679284399	0.467014970455638	0.474768156533087	0.479612325347603	0.465639861673192	0.000846936201586525	0.000826489206311143	0.00213238175614738
192	0.352632526101092	0.36	0.00990059965175143	0.00962161571290378	0.0101795835905991	0.458604425598469	0.49716821900924	0.485663957194871	0.508672480823609	32.26	20.73	49.6	0.0148246284868446	0.0151757898297585	0.0155269511726724	0.0144438119019222	0.0147859525760561	0.0151280932501901	0.0144360247792315	0.0147648514351115	0.0150974940487956	0.00990059965175143	39.7729092329246	-0.00277955639036133	1.73226829620979	0.512456692516268	0.519811864431142	0.505500310748543	0.473793526916846	0.480960679284399	0.467014970455638	0.474768156533087	0.479612325347603	0.465639861673192	0.000846936201586525	0.000826489206311143	0.00213238175614738
192	0.352632526101092	0.36	0.00990259897019522	0.00962136360874806	0.0101838343316424	0.447502933536964	0.484386989741686	0.472924560108382	0.495849419374991	31.58	20.2	49.34	0.0147436425816011	0.0151009891435802	0.0154583357055593	0.0143696070094214	0.014717887947011	0.0150661688846007	0.0143299997233643	0.0146594816988467	0.0150143559391494	0.00990259897019522	39.1673560685687	-0.00504239431038738	1.72120590602022	0.512456692516268	0.519811864431142	0.505500310748543	0.473793526916846	0.480960679284399	0.467014970455638	0.474768156533087	0.479612325347603	0.465639861673192	0.000846936201586525	0.000826489206311143	0.00213238175614738
192	0.352632526101092	0.36	0.00990394195459667	0.00962354307325603	0.0101843408359373	0.448193886937156	0.484322045211533	0.472877153317847	0.495766937105219	32.06	20.52	50.36	0.0145240572937425	0.0148755783270982	0.0152270993604539	0.0141523114603761	0.0144948352502724	0.0148373590401686	0.0140999318346852	0.0144341592867884	0.0147855609797924	0.00990394195459667	39.7328052874192	-0.0016043164490875	1.73200420802947	0.512456692516268	0.519811864431142	0.505500310748543	0.473793526916846	0.480960679284399	0.467014970455638	0.474768156533087	0.479612325347603	0.465639861673192	0.000846936201586525	0.000826489206311143	0.00213238175614738
192	0.352632526101092	0.36	0.00990426928569559	0.00962430306220118	0.01018423550919	0.447788536542912	0.494074241165022	0.482389324929037	0.505759157401006	32.34	20.84	50.39	0.0146891096963415	0.0150449239888907	0.01540073828144	0.0143112441192986	0.0146579053742742	0.0150045666292498	0.014278900580865	0.0146234222169944	0.0149725851648701	0.00990426928569559	39.9961327445847	-0.00341288369658141	1.73522280914413	0.512456692516268	0.519811864431142	0.505500310748543	0.473793526916846	0.480960679284399	0.467014970455638	0.474768156533087	0.479612325347603	0.465639861673192	0.000846936201586525	0.000826489206311143	0.00213238175614738
192	0.352632526101092	0.36	0.00990437224403012	0.00962443672715444	0.0101843077609058	0.451688881127578	0.498317735552752	0.486624967396055	0.510010503709448	31.56	20.9	49.7	0.0151777834102041	0.0155424796638668	0.0159071759175295	0.014792841317936	0.0151482880695382	0.0155037348211403	0.0147923790040535	0.0151290805283722	0.0154985045730608	0.00990437224403012	39.7482760491633	0.00247349162636481	1.73722944226764	0.512456692516268	0.519811864431142	0.505500310748543	0.473793526916846	0.480960679284399	0.467014970455638	0.474768156533087	0.479612325347603	0.465639861673192	0.000846936201586525	0.000826489206311143	0.00213238175614738
192	0.352632526101092	0.36	0.00990550456078921	0.00962596736660068	0.0101850417549777	0.45000115426326	0.48882591139315	0.477316702789582	0.500335119996717	32.01	20.46	50.29	0.014682111963397	0.0150361316076712	0.0153901512519453	0.0143066475224278	0.0146516138514731	0.0149965801805184	0.0142344601734154	0.0146014416830811	0.014939190741732	0.00990550456078921	39.6193478070689	-0.00359991952550296	1.7292158931927	0.512456692516268	0.519811864431142	0.505500310748543	0.473793526916846	0.480960679284399	0.467014970455638	0.474768156533087	0.479612325347603	0.465639861673192	0.000846936201586525	0.000826489206311143	0.00213238175614738
192	0.352632526101092	0.36	0.0099056638828197	0.0096270584067042	0.0101842693589352	0.465553465344338	0.499450810519025	0.488054159730303	0.510847461307747	31.92	20.6	49.66	0.0150557760899598	0.0154073465438317	0.0157589169977036	0.0146714113737892	0.0150140064499118	0.0153566015260344	0.0146504651876512	0.0149894777831168	0.0153180455549724	0.0099056638828197	39.5543447694472	6.9113291605395e-05	1.7306726588405	0.512456692516268	0.519811864431142	0.505500310748543	0.473793526916846	0.480960679284399	0.467014970455638	0.474768156533087	0.479612325347603	0.465639861673192	0.000846936201586525	0.000826489206311143	0.00213238175614738
192	0.352632526101092	0.36	0.00990572712763049	0.00962652188739941	0.0101849323678616	0.456191091567286	0.492435509437349	0.480985224636767	0.50388579423793	31.9	20.52	49.62	0.0148441417023768	0.0151975198134004	0.015550897924424	0.0144652771010013	0.0148096360002811	0.015153994899561	0.0144267628103162	0.0147699467839038	0.0151288233925754	0.00990572712763049	39.4350036952792	0.000211641205057554	1.73065768367142	0.512456692516268	0.519811864431142	0.505500310748543	0.473793526916846	0.480960679284399	0.467014970455638	0.474768156533087	0.479612325347603	0.465639861673192	0.000846936201586525	0.000826489206311143	0.00213238175614738
192	0.352632526101092	0.36	0.00990616272905441	0.00962464694321286	0.010187678514896	0.458049558630428	0.49809826857457	0.486559598582693	0.509636938566447	32.08	20.97	49.81	0.0149358081493516	0.0152900080496298	0.0156442079499079	0.0145533957840058	0.0148985268464737	0.0152436579089417	0.014539080227832	0.0148947555773489	0.0152268845547201	0.00990616272905441	39.8267547843745	0.0040720452633521	1.7403316991645	0.512456692516268	0.519811864431142	0.505500310748543	0.473793526916846	0.480960679284399	0.467014970455638	0.474768156533087	0.479612325347603	0.465639861673192	0.000846936201586525	0.000826489206311143	0.00213238175614738
192	0.352632526101092	0.36	0.00990629095584583	0.00962518495806023	0.0101873969536314	0.444901429445685	0.490851850168471	0.479175133183023	0.50252856715392	31.58	20.51	48.85	0.0149395972971085	0.0153036509331061	0.0156677045691037	0.0145606071451204	0.0149154254088322	0.015270243672544	0.0145352725935116	0.0149112169778641	0.0152702600360205	0.00990629095584583	39.001151387342	-0.00306186944744648	1.72289665072401	0.512456692516268	0.519811864431142	0.505500310748543	0.473793526916846	0.480960679284399	0.467014970455638	0.474768156533087	0.479612325347603	0.465639861673192	0.000846936201586525	0.000826489206311143	0.00213238175614738
192	0.352632526101092	0.36	0.00990639075105072	0.00962623809537121	0.0101865434067302	0.454341391909213	0.498072087793045	0.486447468850389	0.509696706735701	31.77	20.49	49.21	0.0150772488109244	0.0154375493230122	0.0157978498351	0.0146934142523647	0.0150445422828055	0.0153956703132462	0.0146831228532106	0.0150266485548426	0.0153652478177397	0.00990639075105072	39.4355127837493	0.001924104384381	1.73311077989401	0.512456692516268	0.519811864431142	0.505500310748543	0.473793526916846	0.480960679284399	0.467014970455638	0.474768156533087	0.479612325347603	0.465639861673192	0.000846936201586525	0.000826489206311143	0.00213238175614738
192	0.352632526101092	0.36	0.00990762249901263	0.00962887682800991	0.0101863681700153	0.459668251873012	0.49741245843011	0.48592717241172	0.5088977444485	31.93	20.61	49.77	0.0149867695903929	0.0153409941429798	0.0156952186955668	0.0146041153343295	0.0149492955407128	0.0152944757470961	0.0145718011534611	0.0149058210638346	0.0152714276765035	0.00990762249901263	39.7566817735516	-0.00110280495863769	1.7321041704315	0.512456692516268	0.519811864431142	0.505500310748543	0.473793526916846	0.480960679284399	0.467014970455638	0.474768156533087	0.479612325347603	0.465639861673192	0.000846936201586525	0.000826489206311143	0.00213238175614738
192	0.352632526101092	0.36	0.00991066920555787	0.00963010179951091	0.0101912366116048	0.457881255837385	0.499553085508221	0.48797679031237	0.511129380704072	32.2	20.69	49.7	0.0149246543723976	0.0152787126147995	0.0156327708572014	0.0145417090143049	0.0148866826268696	0.0152316562394342	0.0145242967317949	0.0148632413127799	0.0152247787883377	0.00991066920555787	39.9172354660716	-0.00906012308150402	1.72800851342331	0.512456692516268	0.519811864431142	0.505500310748543	0.473793526916846	0.480960679284399	0.467014970455638	0.474768156533087	0.479612325347603	0.465639861673192	0.000846936201586525	0.000826489206311143	0.00213238175614738
192	0.352632526101092	0.36	0.00991178947718903	0.00963235328552069	0.0101912256688574	0.453518298313933	0.502746620642964	0.490993404227078	0.51449983705885	32.38	21.16	49.24	0.014935645910782	0.0152931698147473	0.0156506937187126	0.014551208070568	0.0148995294453433	0.0152478508201185	0.0145874358235915	0.0149117100813443	0.0152581211841274	0.00991178947718903	39.8099282195169	-0.00463054176024949	1.73318680913795	0.512456692516268	0.519811864431142	0.505500310748543	0.473793526916846	0.480960679284399	0.467014970455638	0.474768156533087	0.479612325347603	0.465639861673192	0.000846936201586525	0.000826489206311143	0.00213238175614738
192	0.352632526101092	0.36	0.00991262080380596	0.00963325426373766	0.0101919873438743	0.452236734953749	0.494516335132702	0.482925590349586	0.506107079915818	31.89	20.93	49.61	0.0149104337558798	0.0152683005488672	0.0156261673418546	0.0145299740977524	0.0148787094409145	0.0152274447840766	0.014537677274218	0.0148758851263229	0.0152293754711749	0.00991262080380596	39.6995162999864	-0.000963292192464089	1.73451628693513	0.512456692516268	0.519811864431142	0.505500310748543	0.473793526916846	0.480960679284399	0.467014970455638	0.474768156533087	0.479612325347603	0.465639861673192	0.000846936201586525	0.000826489206311143	0.00213238175614738
192	0.352632526101092	0.36	0.00991329735167995	0.00963332060219995	0.01019327410116	0.462255787208319	0.501033531104816	0.489524714926085	0.512542347283546	31.79	20.67	48.89	0.0151629289868222	0.0155194122390863	0.0158758954913503	0.0147767660678049	0.0151241705587429	0.0154715750496809	0.0147663595332128	0.0151051574072895	0.0154645270202764	0.00991329735167995	39.3595229389721	0.00523013569559846	1.73685326745027	0.512456692516268	0.519811864431142	0.505500310748543	0.473793526916846	0.480960679284399	0.467014970455638	0.474768156533087	0.479612325347603	0.465639861673192	0.000846936201586525	0.000826489206311143	0.00213238175614738
192	0.352632526101092	0.36	0.00991971563159824	0.00963737443755034	0.0102020568256461	0.461661724971198	0.499957541820376	0.488459709090547	0.511455374550205	32.14	20.82	49.78	0.0149682137947745	0.0153205499553087	0.0156728861158429	0.014584582753013	0.0149278886384476	0.0152711945238823	0.0145802924471976	0.0148911582424333	0.0152472840468543	0.00991971563159824	39.6531592989163	0.00413043562877515	1.7381599293047	0.512456692516268	0.519811864431142	0.505500310748543	0.473793526916846	0.480960679284399	0.467014970455638	0.474768156533087	0.479612325347603	0.465639861673192	0.000846936201586525	0.000826489206311143	0.00213238175614738
192	0.352632526101092	0.36	0.00992050607880546	0.0096392177251551	0.0102017944324558	0.461012418617458	0.500033088165234	0.488518484912914	0.511547691417554	32.14	21.03	49.52	0.0149696862162818	0.0153225285404017	0.0156753708645216	0.0145860125048023	0.0149298114647457	0.0152736104246891	0.0146168055629278	0.0149345009481025	0.0152858692054051	0.00992050607880546	39.5561052830357	-0.00107524889897917	1.73394498777117	0.512456692516268	0.519811864431142	0.505500310748543	0.473793526916846	0.480960679284399	0.467014970455638	0.474768156533087	0.479612325347603	0.465639861673192	0.000846936201586525	0.000826489206311143	0.00213238175614738
192	0.352632526101092	0.36	0.00992156486424055	0.00963891862401979	0.0102042111044613	0.448978480312347	0.495283478368435	0.483598106808549	0.506968849928321	32	20.44	49.6	0.0148830211516868	0.0152426454546825	0.0156022697576783	0.0145025348523446	0.0148529653150034	0.0152033957776622	0.0144632251036984	0.0148119616496458	0.0151626735648204	0.00992156486424055	39.4134175839623	-0.00685781448933516	1.72563913717333	0.512456692516268	0.519811864431142	0.505500310748543	0.473793526916846	0.480960679284399	0.467014970455638	0.474768156533087	0.479612325347603	0.465639861673192	0.000846936201586525	0.000826489206311143	0.00213238175614738
192	0.352632526101092	0.36	0.00992196022429885	0.00964248727963146	0.0102014331689662	0.453400139781969	0.493010566588806	0.481482211929282	0.504538921248329	32.17	20.99	49.63	0.0147400779061192	0.0150930065119961	0.015445935117873	0.0143620792621251	0.0147059572689958	0.0150498352758666	0.0143636221000132	0.0147118407978085	0.0150503774258823	0.00992196022429885	39.7137252459457	0.00621274159774554	1.74215871331639	0.512456692516268	0.519811864431142	0.505500310748543	0.473793526916846	0.480960679284399	0.467014970455638	0.474768156533087	0.479612325347603	0.465639861673192	0.000846936201586525	0.000826489206311143	0.00213238175614738
192	0.352632526101092	0.36	0.00992312183876065	0.00964213720175867	0.0102041064757626	0.452489105854581	0.489489237356252	0.478022162863813	0.500956311848692	31.96	20.81	49.94	0.0147288824175098	0.0150822074408939	0.015435532464278	0.0143526002195586	0.0146968987660776	0.0150411973125966	0.0143269662833003	0.014667869864698	0.0150182577422964	0.00992312183876065	39.6309496763894	0.00434858326204468	1.73667113880159	0.512456692516268	0.519811864431142	0.505500310748543	0.473793526916846	0.480960679284399	0.467014970455638	0.474768156533087	0.479612325347603	0.465639861673192	0.000846936201586525	0.000826489206311143	0.00213238175614738
192	0.352632526101092	0.36	0.00992386156479935	0.00964461982869218	0.0102031033009065	0.460857729559747	0.500453572682848	0.488925698828596	0.5119814465371	32.1	20.74	49.78	0.0149976095040784	0.0153512226418059	0.0157048357795333	0.0146134521124243	0.014958007599957	0.0153025630874898	0.0145827734924073	0.0149405052041084	0.0152691097471992	0.00992386156479935	39.7639052390119	0.00838347041866269	1.74424924364651	0.512456692516268	0.519811864431142	0.505500310748543	0.473793526916846	0.480960679284399	0.467014970455638	0.474768156533087	0.479612325347603	0.465639861673192	0.000846936201586525	0.000826489206311143	0.00213238175614738
192	0.352632526101092	0.36	0.00992530963262686	0.00964464144735418	0.0102059778178995	0.448825606455437	0.486611148847871	0.475126838345094	0.498095459350647	32.12	20.53	48.89	0.0145682364424753	0.0149203658893531	0.0152724953362309	0.0141949856967018	0.0145380932843329	0.0148812008719641	0.0141673183642043	0.0145328611701014	0.0148538963703437	0.00992530963262686	39.3083386103262	-0.000960252296701607	1.73016322658825	0.512456692516268	0.519811864431142	0.505500310748543	0.473793526916846	0.480960679284399	0.467014970455638	0.474768156533087	0.479612325347603	0.465639861673192	0.000846936201586525	0.000826489206311143	0.00213238175614738
192	0.352632526101092	0.36	0.00992745819263554	0.00964466640179912	0.010210249983472	0.458438336719603	0.507115045806659	0.49537669305395	0.518853398559368	32.41	21.05	49.63	0.0150518777374979	0.0154085441954699	0.0157652106534418	0.0146641936849375	0.0150116736546685	0.0153591536243996	0.0146714208708226	0.0150264804847496	0.0153550729741702	0.00992745819263554	39.7393378428108	0.000686761892144297	1.73811744265752	0.512456692516268	0.519811864431142	0.505500310748543	0.473793526916846	0.480960679284399	0.467014970455638	0.474768156533087	0.479612325347603	0.465639861673192	0.000846936201586525	0.000826489206311143	0.00213238175614738
192	0.352632526101092	0.36	0.00992796915122266	0.00964675969564383	0.0102091786068015	0.450674697329728	0.491477448657802	0.479921543283706	0.503033354031897	31.6	20.62	49.53	0.0149508846251331	0.0153108830673887	0.0156708815096444	0.0145714252577658	0.0149222867971173	0.0152731483364687	0.0145419629172807	0.0148911904829419	0.015235346520937	0.00992796915122266	39.4292869029213	-0.00627884040604989	1.7248313855343	0.512456692516268	0.519811864431142	0.505500310748543	0.473793526916846	0.480960679284399	0.467014970455638	0.474768156533087	0.479612325347603	0.465639861673192	0.000846936201586525	0.000826489206311143	0.00213238175614738
192	0.352632526101092	0.36	0.00992867375611852	0.00964772033278398	0.0102096271794531	0.456050022288186	0.500386390143089	0.488747919972898	0.512024860313279	31.94	20.59	49.22	0.0150656355316445	0.0154243909197794	0.0157831463079143	0.0146808448695828	0.015030437303853	0.0153800297381233	0.0146504469586944	0.0150025866561614	0.0153686230920546	0.00992867375611852	39.3142827799398	0.000964063289379873	1.73230521760797	0.512456692516268	0.519811864431142	0.505500310748543	0.473793526916846	0.480960679284399	0.467014970455638	0.474768156533087	0.479612325347603	0.465639861673192	0.000846936201586525	0.000826489206311143	0.00213238175614738
192	0.352632526101092	0.36	0.00993121722008923	0.00965169676975025	0.0102107376704282	0.451809548113676	0.494581371607234	0.482979101986306	0.506183641228161	32.22	20.88	50.13	0.0147624410978371	0.0151170689092181	0.0154716967205991	0.0143835178135433	0.014729043015532	0.0150745682175207	0.0143549893032186	0.014713119146355	0.0150551725157584	0.00993121722008923	39.928182627147	-0.00179042184361657	1.73631785401817	0.512456692516268	0.519811864431142	0.505500310748543	0.473793526916846	0.480960679284399	0.467014970455638	0.474768156533087	0.479612325347603	0.465639861673192	0.000846936201586525	0.000826489206311143	0.00213238175614738
192	0.352632526101092	0.36	0.00993183067198966	0.00964975649284753	0.0102139048511318	0.451358079309313	0.493446785245472	0.481860575787174	0.505032994703771	32.44	20.77	49.97	0.0146279818245337	0.0149797077591454	0.015331433693757	0.0142510194858384	0.0145936814612189	0.0149363434365994	0.0142309217017587	0.014560233846877	0.0149289842957427	0.00993183067198966	39.7663001698304	0.00267317758906454	1.74032640519836	0.512456692516268	0.519811864431142	0.505500310748543	0.473793526916846	0.480960679284399	0.467014970455638	0.474768156533087	0.479612325347603	0.465639861673192	0.000846936201586525	0.000826489206311143	0.00213238175614738
192	0.352632526101092	0.36	0.00993195979238061	0.00965101511910764	0.0102129044656536	0.456476905160298	0.501803465039896	0.490142072354684	0.513464857725108	31.75	20.59	49.68	0.0151988204999418	0.0155604287441605	0.0159220369883792	0.0148119981957897	0.0151644032170194	0.0155168082382492	0.0147912813618802	0.0151202138446308	0.0154909020556956	0.00993195979238061	39.5917059118058	-0.000269692242258387	1.732950722478	0.512456692516268	0.519811864431142	0.505500310748543	0.473793526916846	0.480960679284399	0.467014970455638	0.474768156533087	0.479612325347603	0.465639861673192	0.000846936201586525	0.000826489206311143	0.00213238175614738
192	0.352632526101092	0.36	0.00993395812977719	0.00965083853663584	0.0102170777229185	0.44455448684611	0.489368082876582	0.477718482140206	0.501017683612959	31.81	20.49	49.61	0.0147882866968956	0.0151489125508967	0.0155095384048977	0.0144115293604879	0.0147629676433404	0.0151144059261929	0.014383541020152	0.0147266965120394	0.0150880185760792	0.00993395812977719	39.3875449795241	0.00134942560654366	1.73117588426774	0.512456692516268	0.519811864431142	0.505500310748543	0.473793526916846	0.480960679284399	0.467014970455638	0.474768156533087	0.479612325347603	0.465639861673192	0.000846936201586525	0.000826489206311143	0.00213238175614738
192	0.352632526101092	0.36	0.00993567368533379	0.00965226025434718	0.0102190871163204	0.447979102864383	0.49278179683509	0.481131936841781	0.504431656828399	32.18	20.57	50.01	0.0147228017278883	0.0150792914258389	0.0154357811237896	0.0143451479320741	0.0146924933319429	0.0150398387318117	0.0143144023068901	0.014642692407989	0.01498573283845	0.00993567368533379	39.7177790208681	0.0059834940995847	1.74093056932928	0.512456692516268	0.519811864431142	0.505500310748543	0.473793526916846	0.480960679284399	0.467014970455638	0.474768156533087	0.479612325347603	0.465639861673192	0.000846936201586525	0.000826489206311143	0.00213238175614738
192	0.352632526101092	0.36	0.0099387216296752	0.00965705184010373	0.0102203914192467	0.459317201505471	0.497916012698089	0.486410971386106	0.509421054010073	32.11	20.73	49.24	0.0149185788122557	0.0152714468099943	0.0156243148077328	0.0145364173365703	0.0148802460983042	0.0152240748600381	0.0145328239481108	0.0148718613233586	0.0152167755904529	0.0099387216296752	39.3426190859454	0.00612761268535282	1.73790585400449	0.512456692516268	0.519811864431142	0.505500310748543	0.473793526916846	0.480960679284399	0.467014970455638	0.474768156533087	0.479612325347603	0.465639861673192	0.000846936201586525	0.000826489206311143	0.00213238175614738
192	0.352632526101092	0.36	0.00993893373056784	0.00965593906869287	0.0102219283924428	0.457908143272412	0.50011797858375	0.488529220601069	0.511706736566431	32.36	20.96	49.61	0.01486606142716	0.0152187101138098	0.0155713588004596	0.0144834947322645	0.0148270682752947	0.0151706418183248	0.0144811539384394	0.0148183676447896	0.0151919238610588	0.00993893373056784	39.8354910487052	-0.00513917659839368	1.7322790042812	0.512456692516268	0.519811864431142	0.505500310748543	0.473793526916846	0.480960679284399	0.467014970455638	0.474768156533087	0.479612325347603	0.465639861673192	0.000846936201586525	0.000826489206311143	0.00213238175614738
192	0.352632526101092	0.36	0.00994009650750146	0.0096589572690507	0.0102212357459522	0.454946563803403	0.49021377563654	0.478786517827233	0.501641033445846	31.87	20.44	49.66	0.0147906495327623	0.0151436598183171	0.0154966701038719	0.0144133675240231	0.0147573731726047	0.0151013788211863	0.014375286653608	0.0147124025796927	0.0150494431800436	0.00994009650750146	39.4388420062447	-0.000111520458618763	1.7302570464364	0.512456692516268	0.519811864431142	0.505500310748543	0.473793526916846	0.480960679284399	0.467014970455638	0.474768156533087	0.479612325347603	0.465639861673192	0.000846936201586525	0.000826489206311143	0.00213238175614738
192	0.352632526101092	0.36	0.00994109628567382	0.00966011956525898	0.0102220730060887	0.455664613346982	0.501261118319508	0.489593241936828	0.512928994702188	32.3	20.9	49.51	0.0149263347176823	0.015282055780423	0.0156377768431637	0.0145426333205657	0.0148892100976302	0.0152357868746946	0.0145306848524269	0.0148790818766916	0.0152268417942632	0.00994109628567382	39.7696080799609	-0.000597043152270603	1.73542116095716	0.512456692516268	0.519811864431142	0.505500310748543	0.473793526916846	0.480960679284399	0.467014970455638	0.474768156533087	0.479612325347603	0.465639861673192	0.000846936201586525	0.000826489206311143	0.00213238175614738
192	0.352632526101092	0.36	0.00994188771926894	0.00966062107889391	0.010223154359644	0.452401845186372	0.496350155634313	0.484720305066652	0.507980006201975	32.04	20.51	49.98	0.0148972203445367	0.0152546480088403	0.0156120756731439	0.0145160649558634	0.0148643475932989	0.0152126302307344	0.0144833838452921	0.0148326055920465	0.0151582848461903	0.00994188771926894	39.6454941394861	-0.00205045786025864	1.73068224747731	0.512456692516268	0.519811864431142	0.505500310748543	0.473793526916846	0.480960679284399	0.467014970455638	0.474768156533087	0.479612325347603	0.465639861673192	0.000846936201586525	0.000826489206311143	0.00213238175614738
192	0.352632526101092	0.36	0.00994296048222306	0.00966205543027978	0.0102238655341663	0.467538368104146	0.502950870289616	0.491520027208188	0.514381713371043	32.11	20.73	50.06	0.0150719268117273	0.0154224411769266	0.0157729555421258	0.0146857867910657	0.0150273210420492	0.0153688552930328	0.0146573931393057	0.0149867084298721	0.0153481076300384	0.00994296048222306	39.8413859761	0.00639886110979916	1.74139881663811	0.512456692516268	0.519811864431142	0.505500310748543	0.473793526916846	0.480960679284399	0.467014970455638	0.474768156533087	0.479612325347603	0.465639861673192	0.000846936201586525	0.000826489206311143	0.00213238175614738
192	0.352632526101092	0.36	0.00994553136799772	0.00966499989439912	0.0102260628415963	0.458721455909045	0.501021947419602	0.489431243883283	0.512612650955921	31.98	20.65	50.06	0.0150689285689716	0.0154257907142386	0.0157826528595057	0.0146837858571423	0.0150315270583589	0.0153792682595756	0.0146552576056564	0.0149897208117276	0.0153417045340422	0.00994553136799772	39.8488566341122	0.00646790374005353	1.7409234308645	0.512456692516268	0.519811864431142	0.505500310748543	0.473793526916846	0.480960679284399	0.467014970455638	0.474768156533087	0.479612325347603	0.465639861673192	0.000846936201586525	0.000826489206311143	0.00213238175614738
192	0.352632526101092	0.36	0.00994687831632196	0.00966624991802566	0.0102275067146183	0.454519038792432	0.497488792369341	0.485881946219051	0.509095638519632	31.65	20.51	48.63	0.0151141259486161	0.0154751752445342	0.0158362245404523	0.01473018150703	0.0150820590605147	0.0154339366139994	0.0147339004143419	0.0150726730819956	0.0154424595764484	0.00994687831632196	39.0822319172138	0.0036140385253451	1.73169038184949	0.512456692516268	0.519811864431142	0.505500310748543	0.473793526916846	0.480960679284399	0.467014970455638	0.474768156533087	0.479612325347603	0.465639861673192	0.000846936201586525	0.000826489206311143	0.00213238175614738
192	0.352632526101092	0.36	0.00994748872283831	0.00966715702485677	0.0102278204208198	0.453871557192524	0.493103397898003	0.481583832967466	0.50462296282854	31.81	20.83	49.15	0.0149075252829085	0.0152641157531324	0.0156207062233563	0.0145277238065198	0.0148752293626156	0.0152227349187114	0.0145346785633399	0.0148862439918076	0.0152339353198059	0.00994748872283831	39.5548952000207	-0.000779501884107654	1.73194901836278	0.512456692516268	0.519811864431142	0.505500310748543	0.473793526916846	0.480960679284399	0.467014970455638	0.474768156533087	0.479612325347603	0.465639861673192	0.000846936201586525	0.000826489206311143	0.00213238175614738
192	0.352632526101092	0.36	0.00994884751686328	0.00966573038143836	0.0102319646522882	0.449246576606333	0.492225450355562	0.480618518161414	0.503832382549711	32.4	20.83	50.3	0.0146092015000114	0.0149620135636621	0.0153148256273129	0.0142330047697506	0.0145767316862944	0.0149204586028382	0.0142164713860088	0.0145276171933688	0.0149064067829094	0.00994884751686328	39.8728985912781	-0.00187679578951086	1.73586284623168	0.512456692516268	0.519811864431142	0.505500310748543	0.473793526916846	0.480960679284399	0.467014970455638	0.474768156533087	0.479612325347603	0.465639861673192	0.000846936201586525	0.000826489206311143	0.00213238175614738
192	0.352632526101092	0.36	0.00995041399790036	0.00966997097166849	0.0102308570241322	0.458785481132095	0.497548153189246	0.486039296744525	0.509057009633967	32.51	20.61	50	0.0147254956399292	0.0150741785890908	0.0154228615382524	0.0143455851786122	0.0146852722811613	0.0150249593837104	0.0143060953332909	0.0146560885477811	0.0149871429679195	0.00995041399790036	39.9064461371656	-0.00264722642743057	1.73504306479212	0.512456692516268	0.519811864431142	0.505500310748543	0.473793526916846	0.480960679284399	0.467014970455638	0.474768156533087	0.479612325347603	0.465639861673192	0.000846936201586525	0.000826489206311143	0.00213238175614738
192	0.352632526101092	0.36	0.00995251074929513	0.00967152009767818	0.0102335014009121	0.448727264985211	0.491623000000266	0.480018100384043	0.50322789961649	31.98	20.56	49.45	0.0147792404418741	0.0151365428052533	0.0154938451686324	0.0144015037496506	0.0147496739649063	0.0150978441801621	0.0143727091150566	0.0147252801123955	0.0150804802922245	0.00995251074929513	39.490835867067	-0.0055494177505882	1.72801910111292	0.512456692516268	0.519811864431142	0.505500310748543	0.473793526916846	0.480960679284399	0.467014970455638	0.474768156533087	0.479612325347603	0.465639861673192	0.000846936201586525	0.000826489206311143	0.00213238175614738
192	0.352632526101092	0.36	0.00995580353011189	0.00967491271136953	0.0102366943488542	0.463199900304984	0.502340988139028	0.490824028398326	0.51385794787973	31.54	20.29	48.75	0.0153219044233758	0.0156814258530228	0.0160409472826699	0.0149335082316182	0.0152839161235305	0.0156343240154429	0.0149055182553538	0.0152660494904709	0.0155982908043729	0.00995580353011189	39.1905052490731	-0.0023179920488852	1.7243388053483	0.512456692516268	0.519811864431142	0.505500310748543	0.473793526916846	0.480960679284399	0.467014970455638	0.474768156533087	0.479612325347603	0.465639861673192	0.000846936201586525	0.000826489206311143	0.00213238175614738
192	0.352632526101092	0.36	0.00995722225585687	0.00967527094584233	0.0102391735658714	0.451598474117063	0.490111452500447	0.478609141310837	0.501613763690058	31.85	20.64	49.5	0.0147943123275853	0.0151498608734449	0.0155054094193045	0.0144170752923693	0.0147635577811966	0.0151100402700239	0.0143927491122165	0.0147565397344579	0.0151024220758395	0.00995722225585687	39.3832549452575	0.00707108669565943	1.73884746510626	0.512456692516268	0.519811864431142	0.505500310748543	0.473793526916846	0.480960679284399	0.467014970455638	0.474768156533087	0.479612325347603	0.465639861673192	0.000846936201586525	0.000826489206311143	0.00213238175614738
192	0.352632526101092	0.36	0.00995777515694011	0.00967655364487484	0.0102389966690054	0.459187009539321	0.503243788820689	0.491612593412784	0.514874984228594	31.74	20.93	49	0.0152499392479407	0.0156107416881714	0.0159715441284021	0.0148618997886496	0.0152135214982858	0.0155651432079219	0.0148703828914648	0.0152380583699027	0.0155892280526306	0.00995777515694011	39.5743802823333	0.00286143274683089	1.7363137169237	0.512456692516268	0.519811864431142	0.505500310748543	0.473793526916846	0.480960679284399	0.467014970455638	0.474768156533087	0.479612325347603	0.465639861673192	0.000846936201586525	0.000826489206311143	0.00213238175614738
192	0.352632526101092	0.36	0.0099579047529821	0.00967694630140294	0.0102388632045613	0.452721534326202	0.49642954993663	0.484805341298323	0.508053758574937	32.55	20.95	49.38	0.0146691846264718	0.0150209086033473	0.0153726325802229	0.0142904466138596	0.0146330895652125	0.0149757325165653	0.0143026857047031	0.0146451188904393	0.0149664723514462	0.0099579047529821	39.7372471606964	0.00125475907949025	1.73974674691999	0.512456692516268	0.519811864431142	0.505500310748543	0.473793526916846	0.480960679284399	0.467014970455638	0.474768156533087	0.479612325347603	0.465639861673192	0.000846936201586525	0.000826489206311143	0.00213238175614738
192	0.352632526101092	0.36	0.00995841274447574	0.00967780978164711	0.0102390157073044	0.449392240665659	0.488883376836692	0.477358645305611	0.500408108367773	31.48	20.24	49.43	0.0149287821508212	0.0152892034149298	0.0156496246790383	0.0145507682976937	0.0149020632828187	0.0152533582679436	0.0145258583795285	0.0148470315603021	0.0152144056779562	0.00995841274447574	39.1046274425575	0.005207490590253	1.7309848190205	0.512456692516268	0.519811864431142	0.505500310748543	0.473793526916846	0.480960679284399	0.467014970455638	0.474768156533087	0.479612325347603	0.465639861673192	0.000846936201586525	0.000826489206311143	0.00213238175614738
192	0.352632526101092	0.36	0.00995933790930182	0.00967731412336385	0.0102413616952398	0.454504895234632	0.493939656106402	0.482415285684371	0.505464026528433	32.22	20.83	49.66	0.0147428036218673	0.0150949929803712	0.0154471823388752	0.0143643484173667	0.0147074968974113	0.0150506453774558	0.0143551989854151	0.0147222929466352	0.0150421089808859	0.00995933790930182	39.5857321490922	-0.00634108603221921	1.72779843652626	0.512456692516268	0.519811864431142	0.505500310748543	0.473793526916846	0.480960679284399	0.467014970455638	0.474768156533087	0.479612325347603	0.465639861673192	0.000846936201586525	0.000826489206311143	0.00213238175614738
192	0.352632526101092	0.36	0.00995963087266026	0.00967948462459223	0.0102397771207283	0.454738792558814	0.494770167820793	0.483231863953516	0.506308471688069	32.24	20.93	49.61	0.0147602914013309	0.015112728274936	0.015465165148541	0.0143812755965879	0.014724662571269	0.01506804954595	0.0143639721128209	0.0147353096334731	0.0150579955383532	0.00995963087266026	39.5326072017207	0.00464752140085737	1.73955966664456	0.512456692516268	0.519811864431142	0.505500310748543	0.473793526916846	0.480960679284399	0.467014970455638	0.474768156533087	0.479612325347603	0.465639861673192	0.000846936201586525	0.000826489206311143	0.00213238175614738
192	0.352632526101092	0.36	0.00996079823658544	0.00967678102931008	0.0102448154438608	0.456548617638378	0.498897282899238	0.487305102278142	0.510489463520333	31.55	20.21	49.17	0.0152043243971891	0.0155660100717489	0.0159276957463088	0.014818790593881	0.0151713050583251	0.0155238195227692	0.0147841205124138	0.0151128624311599	0.0154808141338956	0.00996079823658544	39.1122532280459	-0.00317623959441224	1.72353874736734	0.512456692516268	0.519811864431142	0.505500310748543	0.473793526916846	0.480960679284399	0.467014970455638	0.474768156533087	0.479612325347603	0.465639861673192	0.000846936201586525	0.000826489206311143	0.00213238175614738
192	0.352632526101092	0.36	0.00996099272457394	0.00967872645312751	0.0102432589960204	0.454293433681745	0.497729039988773	0.486111303859656	0.509346776117891	32.03	20.86	49.06	0.0149438039513898	0.0153009509045547	0.0156580978577197	0.0145615143950108	0.0149095248826057	0.0152575353702006	0.0145659483236654	0.0149216046018965	0.0152495958513896	0.00996099272457394	39.5536612763784	0.000141620833718089	1.73304760050393	0.512456692516268	0.519811864431142	0.505500310748543	0.473793526916846	0.480960679284399	0.467014970455638	0.474768156533087	0.479612325347603	0.465639861673192	0.000846936201586525	0.000826489206311143	0.00213238175614738
192	0.352632526101092	0.36	0.00996570485409061	0.00968295647795646	0.0102484532302248	0.452479992180236	0.484490903375603	0.473140714147188	0.495841092604019	31.73	20.59	48.92	0.0146795622488931	0.0150317107838497	0.0153838593188063	0.0143060761017831	0.014649265064424	0.0149924540270649	0.0142901131252181	0.014659053440892	0.0149680260478023	0.00996570485409061	39.3705710738043	-0.00186668901839763	1.72684729779388	0.512456692516268	0.519811864431142	0.505500310748543	0.473793526916846	0.480960679284399	0.467014970455638	0.474768156533087	0.479612325347603	0.465639861673192	0.000846936201586525	0.000826489206311143	0.00213238175614738
192	0.352632526101092	0.36	0.00996676935212429	0.00968495112685519	0.0102485875773934	0.457615804892204	0.497453984560498	0.485920166750887	0.508987802370108	32.49	20.87	49.9	0.0147299716834967	0.0150796027985709	0.0154292339136451	0.0143500657316838	0.0146906793860045	0.0150312930403253	0.0143389475974959	0.0146753820616449	0.0150200770234988	0.00996676935212429	39.9111427400473	-0.00308838476201341	1.7356441770808	0.512456692516268	0.519811864431142	0.505500310748543	0.473793526916846	0.480960679284399	0.467014970455638	0.474768156533087	0.479612325347603	0.465639861673192	0.000846936201586525	0.000826489206311143	0.00213238175614738
192	0.352632526101092	0.36	0.00996687099904213	0.00968363073235982	0.0102501112657245	0.462324939021126	0.500421650725408	0.48892848828216	0.511914813168656	32.22	20.87	49.68	0.0149448110845926	0.0152961163277834	0.0156474215709742	0.0145612145691339	0.0149035026714329	0.0152457907737319	0.0145723113062144	0.0149123562351999	0.0152380719838697	0.00996687099904213	39.5419681891301	0.000696357664153328	1.73457990349563	0.512456692516268	0.519811864431142	0.505500310748543	0.473793526916846	0.480960679284399	0.467014970455638	0.474768156533087	0.479612325347603	0.465639861673192	0.000846936201586525	0.000826489206311143	0.00213238175614738
192	0.352632526101092	0.36	0.0099670627212952	0.00968405852999979	0.0102500669125906	0.454748186168741	0.494604655311608	0.483070429772281	0.506138880850935	32.32	20.82	49.66	0.0147218670834777	0.0150733796680523	0.0154248922526269	0.0143433381617136	0.01468581264814	0.0150282871345664	0.0143300484381785	0.0146800222762636	0.0150255952684006	0.0099670627212952	39.6886897101437	0.00456469685699106	1.73964044867749	0.512456692516268	0.519811864431142	0.505500310748543	0.473793526916846	0.480960679284399	0.467014970455638	0.474768156533087	0.479612325347603	0.465639861673192	0.000846936201586525	0.000826489206311143	0.00213238175614738
192	0.352632526101092	0.36	0.00996737589906381	0.00968164876135546	0.0102531030367722	0.460929093861695	0.504713599752231	0.493089266262585	0.516337933241877	32.21	20.73	49.8	0.0150767965626198	0.0154322245209849	0.0157876524793499	0.0146898842470791	0.0150361909406047	0.0153824976341302	0.0146731787431037	0.0149918624644867	0.0153480327033792	0.00996737589906381	39.5864707745986	0.000726918865821084	1.732988063532	0.512456692516268	0.519811864431142	0.505500310748543	0.473793526916846	0.480960679284399	0.467014970455638	0.474768156533087	0.479612325347603	0.465639861673192	0.000846936201586525	0.000826489206311143	0.00213238175614738
192	0.352632526101092	0.36	0.00996840424737171	0.00968708637677822	0.0102497221179652	0.461634162035928	0.503706509871118	0.492121817426919	0.515291202315317	31.96	20.95	49.9	0.0151625538282155	0.0155194848086116	0.0158764157890077	0.0147751809218954	0.0151229930300489	0.0154708051382023	0.0147712844969212	0.0151165119019552	0.015461331520195	0.00996840424737171	39.7382383797579	-0.00692766150274914	1.72820249234032	0.512456692516268	0.519811864431142	0.505500310748543	0.473793526916846	0.480960679284399	0.467014970455638	0.474768156533087	0.479612325347603	0.465639861673192	0.000846936201586525	0.000826489206311143	0.00213238175614738
192	0.352632526101092	0.36	0.00996891919645822	0.00968827690609674	0.0102495614868197	0.453758200694314	0.496716240420017	0.485109620869649	0.508322859970385	32.28	20.95	50.11	0.0148010720518221	0.0151551990467374	0.0155093260416528	0.0144207614571459	0.0147657892295485	0.015110817001951	0.0144221623974041	0.0147466018801709	0.0151066882298568	0.00996891919645822	39.8240798683521	-0.0019855917973981	1.73621674394279	0.512456692516268	0.519811864431142	0.505500310748543	0.473793526916846	0.480960679284399	0.467014970455638	0.474768156533087	0.479612325347603	0.465639861673192	0.000846936201586525	0.000826489206311143	0.00213238175614738
192	0.352632526101092	0.36	0.00996952444246855	0.00968722670788816	0.0102518221770489	0.463792367237352	0.497740175493892	0.486342282856844	0.509138068130939	32.14	20.6	49.42	0.0149028392533615	0.0152521014248495	0.0156013635963375	0.0145208764085737	0.0148611869185474	0.015201497428521	0.01450108537992	0.0148362208195734	0.0151812127392331	0.00996952444246855	39.1709270107637	-0.00237103086213205	1.72667003475281	0.512456692516268	0.519811864431142	0.505500310748543	0.473793526916846	0.480960679284399	0.467014970455638	0.474768156533087	0.479612325347603	0.465639861673192	0.000846936201586525	0.000826489206311143	0.00213238175614738
192	0.352632526101092	0.36	0.00996960330776081	0.00968944377087337	0.0102497628446482	0.470310227169219	0.505741563286425	0.494311085158413	0.517172041414436	32.01	20.37	49.59	0.0152083028773767	0.01555998055288	0.0159116582283833	0.0148194341656157	0.015162119618533	0.0155048050714504	0.0147740881306761	0.0151288947199212	0.0154679737770015	0.00996960330776081	39.5253701378259	-0.000298269525973102	1.73124694808035	0.512456692516268	0.519811864431142	0.505500310748543	0.473793526916846	0.480960679284399	0.467014970455638	0.474768156533087	0.479612325347603	0.465639861673192	0.000846936201586525	0.000826489206311143	0.00213238175614738
192	0.352632526101092	0.36	0.00996990538498289	0.00968692429206083	0.0102528864779049	0.454066006209575	0.494948600703714	0.483390463578621	0.506506737828808	32.12	20.38	49.1	0.0148187621147716	0.0151730870290007	0.0155274119432299	0.0144390498756966	0.0147842956573032	0.0151295414389097	0.0144149780630699	0.0147540200295482	0.0151093949240433	0.00996990538498289	39.3434689500467	0.00154617090012907	1.73206459977078	0.512456692516268	0.519811864431142	0.505500310748543	0.473793526916846	0.480960679284399	0.467014970455638	0.474768156533087	0.479612325347603	0.465639861673192	0.000846936201586525	0.000826489206311143	0.00213238175614738
192	0.352632526101092	0.36	0.00997117286494642	0.00968946460597316	0.0102528811239197	0.459678553229895	0.502339658027567	0.490740843184191	0.513938472870943	32.12	20.79	49.21	0.0150453428434466	0.015400944274059	0.0157565457046714	0.0146598434977252	0.0150063335295304	0.0153528235613355	0.0146647904021279	0.0150044191642812	0.0153603529518957	0.00997117286494642	39.7711169375217	-0.00168566949028727	1.73290925227135	0.512456692516268	0.519811864431142	0.505500310748543	0.473793526916846	0.480960679284399	0.467014970455638	0.474768156533087	0.479612325347603	0.465639861673192	0.000846936201586525	0.000826489206311143	0.00213238175614738
192	0.352632526101092	0.36	0.00997301494445274	0.00969039358861664	0.0102556363002888	0.451804675377432	0.490362704658899	0.478859286609958	0.501866122707841	32.15	20.8	49.77	0.0146679027879442	0.0150202631209044	0.0153726234538646	0.0142918768592689	0.0146352040929956	0.0149785313267224	0.0142752878690364	0.0146076973467927	0.014944350158906	0.00997301494445274	39.7302450943564	0.00509679622717943	1.74034208477378	0.512456692516268	0.519811864431142	0.505500310748543	0.473793526916846	0.480960679284399	0.467014970455638	0.474768156533087	0.479612325347603	0.465639861673192	0.000846936201586525	0.000826489206311143	0.00213238175614738
192	0.352632526101092	0.36	0.00997331821505822	0.00969156192804982	0.0102550745020666	0.450819006701836	0.496085764344641	0.484424904570966	0.507746624118316	31.57	20.85	49.18	0.0151080187607369	0.0154716922353346	0.0158353657099324	0.0147248285628437	0.0150792780542769	0.01543372754571	0.0147211506822287	0.0150943522652516	0.0154458056764969	0.00997331821505822	39.4256082160983	-0.00460703227186128	1.7266897331724	0.512456692516268	0.519811864431142	0.505500310748543	0.473793526916846	0.480960679284399	0.467014970455638	0.474768156533087	0.479612325347603	0.465639861673192	0.000846936201586525	0.000826489206311143	0.00213238175614738
192	0.352632526101092	0.36	0.00997417365099918	0.00968832207925617	0.0102600252227422	0.445707952678365	0.492708254231345	0.481006495539233	0.504410012923457	32	20.58	49.02	0.0148023628091496	0.0151624695421607	0.0155225762751718	0.0144239249877636	0.014774825217106	0.0151257254464485	0.014422962159343	0.0147701507075808	0.0151089618675948	0.00997417365099918	39.2963654047046	-0.000409997395874807	1.73083435532285	0.512456692516268	0.519811864431142	0.505500310748543	0.473793526916846	0.480960679284399	0.467014970455638	0.474768156533087	0.479612325347603	0.465639861673192	0.000846936201586525	0.000826489206311143	0.00213238175614738
192	0.352632526101092	0.36	0.00997634177213604	0.00969547814575518	0.0102572053985169	0.450745028898061	0.490842914203746	0.479303567580947	0.502382260826546	31.93	20.92	49.69	0.0147800658761112	0.0151358994538019	0.0154917330314926	0.0144026527815218	0.0147494000497981	0.0150961473180745	0.0143815403464616	0.0147635351942881	0.0150853664583636	0.00997634177213604	39.6297604367446	0.00326549264948957	1.73888807735234	0.512456692516268	0.519811864431142	0.505500310748543	0.473793526916846	0.480960679284399	0.467014970455638	0.474768156533087	0.479612325347603	0.465639861673192	0.000846936201586525	0.000826489206311143	0.00213238175614738
192	0.352632526101092	0.36	0.00997677183869607	0.0096942608578759	0.0102592828195162	0.449637006400674	0.492204491006883	0.480607206055083	0.503801775958683	32.02	20.93	49.55	0.0147784096106073	0.0151350198012772	0.0154916299919471	0.0144004085131377	0.0147478973540146	0.0150953861948915	0.0144068895176047	0.0147515103692043	0.0150813498064963	0.00997677183869607	39.580649705457	-0.00334993063204766	1.73223977664454	0.512456692516268	0.519811864431142	0.505500310748543	0.473793526916846	0.480960679284399	0.467014970455638	0.474768156533087	0.479612325347603	0.465639861673192	0.000846936201586525	0.000826489206311143	0.00213238175614738
192	0.352632526101092	0.36	0.00997696416802963	0.00969367983501366	0.0102602485010456	0.446017001019466	0.491587709144553	0.47991986294727	0.503255555341835	31.92	20.61	49.43	0.0148050673507791	0.0151650092121733	0.0155249510735675	0.0144271064398555	0.0147778592884213	0.0151286121369871	0.0144083128722407	0.0147506516064368	0.0151035265466632	0.00997696416802963	39.5938935733867	0.00185012827966609	1.73594347919308	0.512456692516268	0.519811864431142	0.505500310748543	0.473793526916846	0.480960679284399	0.467014970455638	0.474768156533087	0.479612325347603	0.465639861673192	0.000846936201586525	0.000826489206311143	0.00213238175614738
192	0.352632526101092	0.36	0.00997731295630355	0.00969666184622958	0.0102579640663775	0.461237167663361	0.502089848149695	0.490533109988809	0.513646586310581	32.16	20.69	49.64	0.015021292060514	0.0153751869060332	0.0157290817515525	0.0146361438155676	0.0149809647426717	0.0153257856697757	0.0146018147933205	0.0149659358226085	0.0152909993175587	0.00997731295630355	39.6484324657131	0.00191197398334207	1.73592297306799	0.512456692516268	0.519811864431142	0.505500310748543	0.473793526916846	0.480960679284399	0.467014970455638	0.474768156533087	0.479612325347603	0.465639861673192	0.000846936201586525	0.000826489206311143	0.00213238175614738
192	0.352632526101092	0.36	0.00997784577422674	0.00969628573771728	0.0102594058107362	0.45998636845768	0.497036666984959	0.485567404904577	0.508505929065342	31.28	20.19	49.64	0.0152798698859561	0.0156407854468155	0.0160017010076749	0.0148944209393757	0.0152462320691257	0.0155980431988756	0.0148597079700266	0.0152025933038782	0.0155447117811498	0.00997784577422674	39.4325374812641	-0.00473148182574994	1.72393333935638	0.512456692516268	0.519811864431142	0.505500310748543	0.473793526916846	0.480960679284399	0.467014970455638	0.474768156533087	0.479612325347603	0.465639861673192	0.000846936201586525	0.000826489206311143	0.00213238175614738
192	0.352632526101092	0.36	0.00997811688050988	0.00969437791869138	0.0102618558423284	0.461160524281836	0.498740647970037	0.487259228781815	0.510222067158259	31.96	20.4	49.54	0.0150127466155706	0.0153664959688478	0.015720245322125	0.014629201163537	0.014973912933014	0.015318624702491	0.0145825694396099	0.0149451251026896	0.0152668255935969	0.00997811688050988	39.2776572499176	-0.00715907445036275	1.72234417824359	0.512456692516268	0.519811864431142	0.505500310748543	0.473793526916846	0.480960679284399	0.467014970455638	0.474768156533087	0.479612325347603	0.465639861673192	0.000846936201586525	0.000826489206311143	0.00213238175614738
192	0.352632526101092	0.36	0.00997851721319419	0.00969506074928041	0.010261973677108	0.453956416380529	0.496653421875844	0.485052909424706	0.508253934326981	32.1	20.76	49.37	0.0148816122613456	0.0152375205034701	0.0155934287455946	0.0145004681425566	0.0148472609520968	0.015194053761637	0.0144970817900998	0.014842910237656	0.015187375637078	0.00997851721319419	39.6675469792359	0.00301449510322635	1.73767844256608	0.512456692516268	0.519811864431142	0.505500310748543	0.473793526916846	0.480960679284399	0.467014970455638	0.474768156533087	0.479612325347603	0.465639861673192	0.000846936201586525	0.000826489206311143	0.00213238175614738
192	0.352632526101092	0.36	0.00998122025710473	0.00970051420248488	0.0102619263117246	0.464532004421121	0.499205590463249	0.487791125821682	0.510620055104816	31.97	20.63	49.59	0.0150232557838692	0.0153748046597479	0.0157263535356265	0.0146393531732655	0.0149819186081946	0.0153244840431237	0.0145999266950375	0.0149545138203941	0.0152972811575996	0.00998122025710473	39.6669609895505	-0.00184722366056153	1.73037428704773	0.512456692516268	0.519811864431142	0.505500310748543	0.473793526916846	0.480960679284399	0.467014970455638	0.474768156533087	0.479612325347603	0.465639861673192	0.000846936201586525	0.000826489206311143	0.00213238175614738
192	0.352632526101092	0.36	0.00998345734348758	0.00969926988156085	0.0102676448054143	0.448428585747123	0.493895769067871	0.48223017918946	0.505561358946282	32.11	20.72	50.05	0.0147898861872018	0.0151476670853162	0.0155054479834306	0.0144110143847627	0.0147596300268345	0.0151082456689062	0.0143663446489395	0.0147469910998097	0.0150731729966743	0.00998345734348758	39.7045456659306	0.00631792709611535	1.74093193053119	0.512456692516268	0.519811864431142	0.505500310748543	0.473793526916846	0.480960679284399	0.467014970455638	0.474768156533087	0.479612325347603	0.465639861673192	0.000846936201586525	0.000826489206311143	0.00213238175614738
192	0.352632526101092	0.36	0.00998686445179249	0.00970541509826291	0.0102683138053221	0.467671214806159	0.50637822592083	0.494872557705529	0.517883894136132	31.89	20.9	50.05	0.0152777484168198	0.0156329524014088	0.0159881563859979	0.0148878927897591	0.0152340327245701	0.0155801726593811	0.0148615033378975	0.0152216464296818	0.0155623163865225	0.00998686445179249	39.653557257783	0.00452311343493187	1.73953554403596	0.512456692516268	0.519811864431142	0.505500310748543	0.473793526916846	0.480960679284399	0.467014970455638	0.474768156533087	0.479612325347603	0.465639861673192	0.000846936201586525	0.000826489206311143	0.00213238175614738
192	0.352632526101092	0.36	0.00998694936511082	0.00970192872389091	0.0102719700063307	0.454729080360096	0.497678356259902	0.48607200458189	0.509284707937915	32.06	20.62	49.7	0.0149296967668237	0.0152861857427129	0.0156426747186022	0.0145475740808605	0.0148949387907241	0.0152423035005877	0.0145270863112444	0.0148722277192831	0.0152039324888353	0.00998694936511082	39.4899325285988	-0.00838606284506997	1.72287123134214	0.512456692516268	0.519811864431142	0.505500310748543	0.473793526916846	0.480960679284399	0.467014970455638	0.474768156533087	0.479612325347603	0.465639861673192	0.000846936201586525	0.000826489206311143	0.00213238175614738
192	0.352632526101092	0.36	0.00998709222796888	0.00970583069151483	0.0102683537644229	0.468628864335002	0.504728873274089	0.493282714132092	0.516175032416086	31.98	20.43	49.88	0.0151873027057925	0.0155397097103924	0.0158921167149923	0.014799131373337	0.0151425312290579	0.0154859310847787	0.0147790411610913	0.0151029687154733	0.0154270033493788	0.00998709222796888	39.6313033994206	0.00541854895870352	1.73863689816003	0.512456692516268	0.519811864431142	0.505500310748543	0.473793526916846	0.480960679284399	0.467014970455638	0.474768156533087	0.479612325347603	0.465639861673192	0.000846936201586525	0.000826489206311143	0.00213238175614738
192	0.352632526101092	0.36	0.00998717966718994	0.00970388429386685	0.010270475040513	0.45379209807178	0.49616538256529	0.484572427489312	0.507758337641268	31.96	20.78	49.54	0.0149284453444323	0.0152855948362614	0.0156427443280905	0.0145470306977053	0.0148950551906405	0.0152430796835758	0.0145429627550014	0.0148655139093733	0.0152240327255243	0.00998717966718994	39.4255148998709	-0.000297078097656277	1.73193137800437	0.512456692516268	0.519811864431142	0.505500310748543	0.473793526916846	0.480960679284399	0.467014970455638	0.474768156533087	0.479612325347603	0.465639861673192	0.000846936201586525	0.000826489206311143	0.00213238175614738
192	0.352632526101092	0.36	0.00999053553921155	0.00970913526981249	0.0102719358086106	0.470420481373425	0.50711194661711	0.49565303185329	0.518570861380929	31.86	20.66	49.36	0.0153200978623162	0.0156742804947139	0.0160284631271115	0.0149294379011203	0.0152745889349817	0.015619739968843	0.014927247681794	0.0152654763712467	0.0155870531843275	0.00999053553921155	39.3186416813823	0.00458824654886953	1.73511296970208	0.512456692516268	0.519811864431142	0.505500310748543	0.473793526916846	0.480960679284399	0.467014970455638	0.474768156533087	0.479612325347603	0.465639861673192	0.000846936201586525	0.000826489206311143	0.00213238175614738
192	0.352632526101092	0.36	0.00999268743102936	0.00970774542710239	0.0102776294349563	0.444963375636027	0.490902277606628	0.479225825496988	0.502578729716268	32.01	20.67	50.15	0.014743154038273	0.0151023745203795	0.0154615950024861	0.0143661634966708	0.0147161985138658	0.0150662335310608	0.0143438079638544	0.014674064943074	0.0150217758357442	0.00999268743102936	39.7139753399024	0.000554249439477704	1.7361502228389	0.512456692516268	0.519811864431142	0.505500310748543	0.473793526916846	0.480960679284399	0.467014970455638	0.474768156533087	0.479612325347603	0.465639861673192	0.000846936201586525	0.000826489206311143	0.00213238175614738
192	0.352632526101092	0.36	0.0099928195111873	0.00970836740407498	0.0102772716182996	0.456998537938802	0.495231423379545	0.483734848939146	0.506727997819943	32.27	20.77	50.1	0.0147611561220281	0.0151119737870266	0.0154627914520251	0.0143819014810706	0.0147237056767662	0.0150655098724619	0.0143540040122141	0.0147085295374452	0.0150459575293781	0.0099928195111873	39.6095138559175	0.00377390572322098	1.73810835423006	0.512456692516268	0.519811864431142	0.505500310748543	0.473793526916846	0.480960679284399	0.467014970455638	0.474768156533087	0.479612325347603	0.465639861673192	0.000846936201586525	0.000826489206311143	0.00213238175614738
192	0.352632526101092	0.36	0.00999566586541772	0.00971380349290208	0.0102775282379334	0.454845541172517	0.500168798806729	0.488507106519658	0.5118304910938	31.77	20.67	49.19	0.0151410459787942	0.01550249459797	0.0158639432171458	0.0147555866658269	0.0151078335603256	0.0154600804548243	0.0147395765388381	0.0151068086664676	0.0154372323132837	0.00999566586541772	39.4687790194116	0.00822360908816546	1.740243486926	0.512456692516268	0.519811864431142	0.505500310748543	0.473793526916846	0.480960679284399	0.467014970455638	0.474768156533087	0.479612325347603	0.465639861673192	0.000846936201586525	0.000826489206311143	0.00213238175614738
192	0.352632526101092	0.36	0.00999751917845576	0.00971531463578217	0.0102797237211293	0.464750062675682	0.503022354394033	0.491525658664365	0.5145190501237	31.95	20.5	50.08	0.0151492715867875	0.0155036102929959	0.0158579489992044	0.0147623147790362	0.0151076026359129	0.0154528904927897	0.0147277911836397	0.0150554685952844	0.0154084794020349	0.00999751917845576	39.6946319580901	0.0006898930733072	1.73341863503731	0.512456692516268	0.519811864431142	0.505500310748543	0.473793526916846	0.480960679284399	0.467014970455638	0.474768156533087	0.479612325347603	0.465639861673192	0.000846936201586525	0.000826489206311143	0.00213238175614738
192	0.352632526101092	0.36	0.00999775557950277	0.00971539166283036	0.0102801194961752	0.454212562518085	0.494384045151784	0.482842503816538	0.505925586487029	31.89	20.73	49.41	0.01490764986525	0.0152639922662838	0.0156203346673176	0.0145272579367575	0.0148745077058635	0.0152217574749695	0.0145225022445429	0.0148806830784905	0.0152111170137382	0.00999775557950277	39.4730368214025	0.00200254749671918	1.73437314928762	0.512456692516268	0.519811864431142	0.505500310748543	0.473793526916846	0.480960679284399	0.467014970455638	0.474768156533087	0.479612325347603	0.465639861673192	0.000846936201586525	0.000826489206311143	0.00213238175614738
192	0.352632526101092	0.36	0.00999959468783817	0.00971825043930457	0.0102809389363718	0.45351828832942	0.492276961608467	0.480768504772926	0.503785418444009	31.95	20.61	49.8	0.0148181127466944	0.0151728231930662	0.0155275336394381	0.0144396205406398	0.0147852707820008	0.0151309210233619	0.0144168026621719	0.0147712319927905	0.0151022138964663	0.00999959468783817	39.6961933162138	-0.00156124811681191	1.73188831845534	0.512456692516268	0.519811864431142	0.505500310748543	0.473793526916846	0.480960679284399	0.467014970455638	0.474768156533087	0.479612325347603	0.465639861673192	0.000846936201586525	0.000826489206311143	0.00213238175614738
192	0.352632526101092	0.36	0.00999967622381052	0.00971786980744297	0.0102814826401781	0.450295192280521	0.495391817949116	0.483734943743376	0.507048692154855	32.29	20.74	49.65	0.0147553089705391	0.0151108772063282	0.0154664454421174	0.0143761171879607	0.0147225477938008	0.0150689783996409	0.0143570140114134	0.0147187082389606	0.015036785996395	0.00999967622381052	39.6491906182392	-0.00498944932331466	1.73000802017658	0.512456692516268	0.519811864431142	0.505500310748543	0.473793526916846	0.480960679284399	0.467014970455638	0.474768156533087	0.479612325347603	0.465639861673192	0.000846936201586525	0.000826489206311143	0.00213238175614738
192	0.352632526101092	0.36	0.0100002931463336	0.00971718185979744	0.0102834044328699	0.454308633515543	0.497227863375586	0.485622181240462	0.508833545510711	32.25	20.64	49.65	0.0148306795587467	0.0151851117891013	0.0155395440194558	0.014449817084903	0.0147951472417128	0.0151404773985226	0.0144118373946182	0.0147709814000994	0.0151163754988735	0.0100002931463336	39.5169719833064	-0.00405051941212088	1.72852928055425	0.512456692516268	0.519811864431142	0.505500310748543	0.473793526916846	0.480960679284399	0.467014970455638	0.474768156533087	0.479612325347603	0.465639861673192	0.000846936201586525	0.000826489206311143	0.00213238175614738
192	0.352632526101092	0.36	0.0100005003722363	0.00971503663357927	0.0102859641108932	0.459382553254626	0.500383605225418	0.488823067915961	0.511944142534875	31.61	20.55	49.71	0.0152228838499195	0.0155829010591212	0.0159429182683229	0.014836440065126	0.015187317980204	0.0155381958952821	0.014797734728711	0.0151602963610479	0.0155072104169401	0.0100005003722363	39.4634487152004	0.00103145147740052	1.73114979582744	0.512456692516268	0.519811864431142	0.505500310748543	0.473793526916846	0.480960679284399	0.467014970455638	0.474768156533087	0.479612325347603	0.465639861673192	0.000846936201586525	0.000826489206311143	0.00213238175614738
192	0.352632526101092	0.36	0.0100019914577761	0.00971797392527038	0.0102860089902819	0.448587637117269	0.498010640641005	0.486251640671602	0.509769640610407	31.97	20.82	49.62	0.0149744870868868	0.0153366143857342	0.0156987416845816	0.0145918102738937	0.0149446833178329	0.0152975563617722	0.014583237483923	0.0149416032005679	0.0152957111766806	0.0100019914577761	39.4563440580748	0.0062035609984488	1.73945807081763	0.512456692516268	0.519811864431142	0.505500310748543	0.473793526916846	0.480960679284399	0.467014970455638	0.474768156533087	0.479612325347603	0.465639861673192	0.000846936201586525	0.000826489206311143	0.00213238175614738
192	0.352632526101092	0.36	0.010002733240934	0.00971961320920032	0.0102858532726677	0.455140309581652	0.496332025151985	0.484766665157156	0.507897385146814	31.91	20.56	49.28	0.0149603682274491	0.0153172864246802	0.0156742046219114	0.0145785299996896	0.0149263384604615	0.0152741469212334	0.0145668326962129	0.0148900133846877	0.0152584833013503	0.010002733240934	39.4220536863764	0.00636313290224812	1.73693681189317	0.512456692516268	0.519811864431142	0.505500310748543	0.473793526916846	0.480960679284399	0.467014970455638	0.474768156533087	0.479612325347603	0.465639861673192	0.000846936201586525	0.000826489206311143	0.00213238175614738
192	0.352632526101092	0.36	0.010003765982035	0.00972058225928236	0.0102869497047876	0.449645919080752	0.493117699911807	0.481499107230806	0.504736292592808	32.05	20.67	50.07	0.0147931575302096	0.0151501170120202	0.0155070764938308	0.014414588474838	0.0147624130702284	0.0151102376656188	0.0143749371805147	0.0147311035093935	0.0150672165154902	0.010003765982035	39.7011608944321	-0.00058952436089601	1.73410698998138	0.512456692516268	0.519811864431142	0.505500310748543	0.473793526916846	0.480960679284399	0.467014970455638	0.474768156533087	0.479612325347603	0.465639861673192	0.000846936201586525	0.000826489206311143	0.00213238175614738
192	0.352632526101092	0.36	0.0100050166526183	0.00972144170485321	0.0102885916003834	0.446752722256471	0.494449027791428	0.482730724498158	0.506167331084698	32.37	20.88	49.67	0.014689105433269	0.015045683922763	0.0154022624122569	0.0143110850212706	0.0146584870535514	0.0150058890858321	0.0143056639904986	0.0146632718315374	0.0149900841735573	0.0100050166526183	39.7403414947585	-0.00359446697282387	1.7330998691705	0.512456692516268	0.519811864431142	0.505500310748543	0.473793526916846	0.480960679284399	0.467014970455638	0.474768156533087	0.479612325347603	0.465639861673192	0.000846936201586525	0.000826489206311143	0.00213238175614738
192	0.352632526101092	0.36	0.0100064792896957	0.00972105406715817	0.0102919045122332	0.444209963256089	0.48958801400359	0.477925043538202	0.501250984468978	31.56	20.35	49.2	0.0149079100605829	0.0152717129562212	0.0156355158518594	0.014529835111453	0.0148844117130834	0.0152389883147138	0.0145034718909942	0.0148525821482916	0.0151993652801224	0.0100064792896957	39.1854834384969	-0.0034280953714735	1.7244218097268	0.512456692516268	0.519811864431142	0.505500310748543	0.473793526916846	0.480960679284399	0.467014970455638	0.474768156533087	0.479612325347603	0.465639861673192	0.000846936201586525	0.000826489206311143	0.00213238175614738
192	0.352632526101092	0.36	0.010008659807367	0.00972408623758618	0.0102932333771478	0.46102921181205	0.502192380112262	0.490628444142646	0.513756316081878	31.98	20.66	48.99	0.015107341544281	0.0154634161509917	0.0158194907577024	0.0147212404606865	0.0150682148037215	0.0154151891467566	0.0147066799145676	0.0150723430220346	0.0153939548140829	0.010008659807367	39.146385110414	-0.00149158655560715	1.72805317499486	0.512456692516268	0.519811864431142	0.505500310748543	0.473793526916846	0.480960679284399	0.467014970455638	0.474768156533087	0.479612325347603	0.465639861673192	0.000846936201586525	0.000826489206311143	0.00213238175614738
192	0.352632526101092	0.36	0.0100088093662885	0.00972361976695564	0.0102939989656214	0.453213019460648	0.497693621615472	0.486051365831122	0.509335877399822	31.75	20.44	49.55	0.0150721367462462	0.0154331555264659	0.0157941743066857	0.0146885411524785	0.0150403717720751	0.0153922023916716	0.0146697992549432	0.0149853165384116	0.0153588886182843	0.0100088093662885	39.2545042019175	-0.00345771315403292	1.7269929711718	0.512456692516268	0.519811864431142	0.505500310748543	0.473793526916846	0.480960679284399	0.467014970455638	0.474768156533087	0.479612325347603	0.465639861673192	0.000846936201586525	0.000826489206311143	0.00213238175614738
192	0.352632526101092	0.36	0.0100094624848574	0.00972775913873863	0.0102911658309762	0.464992932903187	0.504741263976031	0.493210912073667	0.516271615878396	31.93	20.72	50.17	0.0152083953833413	0.0155639393227545	0.0159194832621676	0.0148200368483151	0.0151665016889826	0.0155129665296501	0.0147820355117242	0.015134107345473	0.0154422464319219	0.0100094624848574	39.810133514304	-0.00104818938602201	1.73419797907125	0.512456692516268	0.519811864431142	0.505500310748543	0.473793526916846	0.480960679284399	0.467014970455638	0.474768156533087	0.479612325347603	0.465639861673192	0.000846936201586525	0.000826489206311143	0.00213238175614738
192	0.352632526101092	0.36	0.0100101460147529	0.00972301151321748	0.0102972805162884	0.44486386430371	0.492636985386711	0.480916911062804	0.504357059710619	31.69	20.52	48.87	0.0149410149447464	0.0153051314929461	0.0156692480411457	0.014561183998335	0.0149160439643267	0.0152709039303184	0.0145475455006667	0.0148998823596866	0.015239620656412	0.0100101460147529	39.2718761466957	0.00298054975149349	1.73351342577238	0.512456692516268	0.519811864431142	0.505500310748543	0.473793526916846	0.480960679284399	0.467014970455638	0.474768156533087	0.479612325347603	0.465639861673192	0.000846936201586525	0.000826489206311143	0.00213238175614738
192	0.352632526101092	0.36	0.0100104359061538	0.0097277340983519	0.0102931377139556	0.45560777709369	0.494884923071274	0.483364145744991	0.506405700397557	31.94	20.58	49.27	0.0149035719974356	0.0152587922508619	0.0156140125042881	0.014522979347634	0.0148691283383094	0.0152152773289847	0.0144981472514035	0.0148608834059353	0.0151857697934158	0.0100104359061538	39.5247079121773	0.00247859130654414	1.73346283673093	0.512456692516268	0.519811864431142	0.505500310748543	0.473793526916846	0.480960679284399	0.467014970455638	0.474768156533087	0.479612325347603	0.465639861673192	0.000846936201586525	0.000826489206311143	0.00213238175614738
192	0.352632526101092	0.36	0.0100109023074821	0.00972560773311731	0.0102961968818469	0.444102909702563	0.489242024427112	0.477584768974342	0.500899279879882	32.09	20.74	49.4	0.014653249447827	0.0150109172025867	0.0153685849573464	0.014277965558498	0.0146264730961623	0.0149749806338267	0.0142635394814053	0.0146108568687566	0.0149557337185933	0.0100109023074821	39.6091751589257	-0.0053976053205798	1.72843955319617	0.512456692516268	0.519811864431142	0.505500310748543	0.473793526916846	0.480960679284399	0.467014970455638	0.474768156533087	0.479612325347603	0.465639861673192	0.000846936201586525	0.000826489206311143	0.00213238175614738
192	0.352632526101092	0.36	0.0100130825495223	0.00972980178851061	0.0102963633105339	0.445709554554149	0.491129529664133	0.479465303295917	0.50279375603235	31.68	20.44	48.97	0.0149005692685808	0.0152630639303828	0.0156255585921847	0.0145218373551197	0.0148751183892804	0.0152283994234411	0.0145029406642466	0.0148491326039781	0.0152112228131334	0.0100130825495223	39.39988352156	0.00548545027439202	1.73525015773409	0.512456692516268	0.519811864431142	0.505500310748543	0.473793526916846	0.480960679284399	0.467014970455638	0.474768156533087	0.479612325347603	0.465639861673192	0.000846936201586525	0.000826489206311143	0.00213238175614738
192	0.352632526101092	0.36	0.0100131108054179	0.00972954587741081	0.010296675733425	0.457605575692114	0.508112968040659	0.496331771493246	0.519894164588073	32.22	20.76	49.57	0.0151714870260237	0.0155316055613179	0.0158917240966121	0.014782078041666	0.0151329533569095	0.0154838286721531	0.0147609260263698	0.0151096410981356	0.0154600955883931	0.0100131108054179	39.7007958730961	0.0001233569783603	1.73505516221308	0.512456692516268	0.519811864431142	0.505500310748543	0.473793526916846	0.480960679284399	0.467014970455638	0.474768156533087	0.479612325347603	0.465639861673192	0.000846936201586525	0.000826489206311143	0.00213238175614738
192	0.352632526101092	0.36	0.0100144985638189	0.0097330124008504	0.0102959847267873	0.467470059611769	0.501676241228961	0.490272802943998	0.513079679513925	31.47	20.19	49.09	0.0153357206372725	0.0156924198928552	0.0160491191484379	0.0149474495975453	0.0152951179119606	0.0156427862263759	0.0148924121929498	0.015244846206933	0.0156212674434078	0.0100144985638189	39.1310270732896	0.0049168385633547	1.7307004708855	0.512456692516268	0.519811864431142	0.505500310748543	0.473793526916846	0.480960679284399	0.467014970455638	0.474768156533087	0.479612325347603	0.465639861673192	0.000846936201586525	0.000826489206311143	0.00213238175614738
192	0.352632526101092	0.36	0.0100148066236566	0.00973281739339097	0.0102967958539223	0.449761565562169	0.494083952446334	0.482445313177109	0.50572259171556	32.07	20.76	49.99	0.0148127096492863	0.0151700554033003	0.0155274011573144	0.0144334971285454	0.0147816946586784	0.0151298921888115	0.014395213123634	0.0147562083768301	0.015115443476261	0.0100148066236566	39.7047173086546	3.43507832142195e-05	1.73538288750575	0.512456692516268	0.519811864431142	0.505500310748543	0.473793526916846	0.480960679284399	0.467014970455638	0.474768156533087	0.479612325347603	0.465639861673192	0.000846936201586525	0.000826489206311143	0.00213238175614738
192	0.352632526101092	0.36	0.0100148687831496	0.00972782919213485	0.0103019083741643	0.447554047259386	0.487648616016244	0.47611019669946	0.499187035333027	31.9	20.42	49.22	0.0146951958336171	0.0150513304693505	0.0154074651050839	0.0143201555331285	0.0146672011548527	0.0150142467765769	0.0142860228922995	0.0146434283914232	0.0371618570827003	0.0100148687831496	39.1138671809204	-0.00274192227689863	1.72588241868207	0.512456692516268	0.519811864431142	0.505500310748543	0.473793526916846	0.480960679284399	0.467014970455638	0.474768156533087	0.479612325347603	0.465639861673192	0.000846936201586525	0.000826489206311143	0.00213238175614738
192	0.352632526101092	0.36	0.01001736834709	0.00973518684807097	0.0102995498461091	0.452544825548604	0.494574831221453	0.48298992133179	0.506159741111115	32.02	20.54	49.46	0.0148537295246791	0.0152100084250635	0.0155662873254479	0.0144738328145292	0.0148209995803533	0.0151681663461773	0.0144382187667138	0.0147887932896815	0.0151429093872599	0.01001736834709	39.3757749812119	-0.00245246776248235	1.72880798430188	0.512456692516268	0.519811864431142	0.505500310748543	0.473793526916846	0.480960679284399	0.467014970455638	0.474768156533087	0.479612325347603	0.465639861673192	0.000846936201586525	0.000826489206311143	0.00213238175614738
192	0.352632526101092	0.36	0.0100178054407534	0.00973376108012877	0.010301849801378	0.466889460573756	0.50460274331941	0.493119399339442	0.516086087299379	31.62	20.46	49.16	0.0153532289473124	0.0157107618479473	0.0160682947485823	0.0149634236299704	0.0153118790768482	0.015660334523726	0.0149416111635291	0.0152684321145884	0.0156362559969965	0.0100178054407534	39.1715515977647	-0.0017830040964345	1.7263230155471	0.512456692516268	0.519811864431142	0.505500310748543	0.473793526916846	0.480960679284399	0.467014970455638	0.474768156533087	0.479612325347603	0.465639861673192	0.000846936201586525	0.000826489206311143	0.00213238175614738
192	0.352632526101092	0.36	0.0100188527197741	0.00973151681399996	0.0103061886255482	0.45551873623243	0.501890693028691	0.490204725974842	0.513576660082541	31.75	20.32	49.38	0.015203486362144	0.0155659215475216	0.0159283567328991	0.0148165866729424	0.0151697985751047	0.015523010477267	0.0147864205024746	0.0151270420756191	0.0154931062605802	0.0100188527197741	39.2121525163896	-0.00319973263123783	1.72533605954346	0.512456692516268	0.519811864431142	0.505500310748543	0.473793526916846	0.480960679284399	0.467014970455638	0.474768156533087	0.479612325347603	0.465639861673192	0.000846936201586525	0.000826489206311143	0.00213238175614738
192	0.352632526101092	0.36	0.0100189116884621	0.00973423559714875	0.0103035877797755	0.459053232108008	0.508561088907191	0.496803831228212	0.520318346586171	31.83	20.56	49.3	0.0153674723953906	0.0157311558484358	0.0160948393014811	0.014975783227297	0.0153301970447439	0.0156846108621909	0.0149382990375588	0.0153000141760991	0.0156494454303788	0.0100189116884621	39.5822355217029	-0.00457957673740865	1.7278214441183	0.512456692516268	0.519811864431142	0.505500310748543	0.473793526916846	0.480960679284399	0.467014970455638	0.474768156533087	0.479612325347603	0.465639861673192	0.000846936201586525	0.000826489206311143	0.00213238175614738
192	0.352632526101092	0.36	0.0100189583200953	0.00973542979222623	0.0103024868479643	0.455188990922309	0.494621828059346	0.483097449690549	0.506146206428142	32.14	20.56	49.08	0.014802153817599	0.0151552619148916	0.0155083700121842	0.0144227527318265	0.0147668101465523	0.0151108675612781	0.0143951951262106	0.0147629145836915	0.015090899135344	0.0100189583200953	39.4196876067468	0.00272174378375422	1.73543309356245	0.512456692516268	0.519811864431142	0.505500310748543	0.473793526916846	0.480960679284399	0.467014970455638	0.474768156533087	0.479612325347603	0.465639861673192	0.000846936201586525	0.000826489206311143	0.00213238175614738
192	0.352632526101092	0.36	0.0100189592467226	0.00973669178436633	0.0103012267090789	0.454817731160154	0.495629593231132	0.48407308680843	0.507186099653834	32.11	20.67	49.48	0.0148468776039909	0.0152013241556858	0.0155557707073808	0.0144665529121581	0.014811919792077	0.0151572866719958	0.0144359152096927	0.0147918581621473	0.015153064258147	0.0100189592467226	39.5888686944295	-0.00387590906152092	1.73097355491717	0.512456692516268	0.519811864431142	0.505500310748543	0.473793526916846	0.480960679284399	0.467014970455638	0.474768156533087	0.479612325347603	0.465639861673192	0.000846936201586525	0.000826489206311143	0.00213238175614738
192	0.352632526101092	0.36	0.0100192023051949	0.00973321947476377	0.010305185135626	0.449326699524484	0.495227187682977	0.483551363564062	0.506903011801893	32.21	20.85	49.7	0.0147854620169689	0.0151424715655608	0.0154994811141528	0.0144060306178792	0.0147538784214844	0.0151017262250897	0.0144096807952467	0.014754824745208	0.0150855716308334	0.0100192023051949	39.7373986566291	-0.000197993368241884	1.73626971383166	0.512456692516268	0.519811864431142	0.505500310748543	0.473793526916846	0.480960679284399	0.467014970455638	0.474768156533087	0.479612325347603	0.465639861673192	0.000846936201586525	0.000826489206311143	0.00213238175614738
192	0.352632526101092	0.36	0.0100222271369546	0.00974008111124265	0.0103043731626666	0.455193374218333	0.494165936524508	0.482652281895711	0.505679591153305	32.34	20.63	49.92	0.0146991580347951	0.015049805975963	0.0154004539171309	0.0143210644073847	0.0146626929372567	0.0150043214671286	0.0142985401817857	0.0146124169943732	0.0149648914122009	0.0100222271369546	39.6063199575179	-0.000752528320845782	1.73247385020216	0.512456692516268	0.519811864431142	0.505500310748543	0.473793526916846	0.480960679284399	0.467014970455638	0.474768156533087	0.479612325347603	0.465639861673192	0.000846936201586525	0.000826489206311143	0.00213238175614738
192	0.352632526101092	0.36	0.0100222547735063	0.00973789243473844	0.0103066171122742	0.45639191059478	0.492184178337551	0.480744368558338	0.503623988116764	32.14	20.6	49.82	0.0147301872958693	0.0150807073470604	0.0154312273982516	0.0143526328007039	0.014694168551946	0.015035704303188	0.0143130864458962	0.0146621333330422	0.0150112653381639	0.0100222547735063	39.494522986535	0.00173395748933017	1.7328661330678	0.512456692516268	0.519811864431142	0.505500310748543	0.473793526916846	0.480960679284399	0.467014970455638	0.474768156533087	0.479612325347603	0.465639861673192	0.000846936201586525	0.000826489206311143	0.00213238175614738
192	0.352632526101092	0.36	0.0100223103852878	0.00973868989366041	0.0103059308769152	0.446961106164539	0.488030581655837	0.476469268200698	0.499591895110976	32.11	20.6	50.06	0.0146111575269618	0.0149656907222496	0.0153202239175374	0.0142368335315721	0.0145822839227143	0.0149277343138564	0.0141989818867551	0.0145547390120971	0.0149004691698006	0.0100223103852878	39.5521978424865	0.000187771170178241	1.73337611860838	0.512456692516268	0.519811864431142	0.505500310748543	0.473793526916846	0.480960679284399	0.467014970455638	0.474768156533087	0.479612325347603	0.465639861673192	0.000846936201586525	0.000826489206311143	0.00213238175614738
192	0.352632526101092	0.36	0.0100226341205084	0.0097389462324628	0.0103063220085541	0.459305831477284	0.496429355482497	0.484958402865119	0.507900308099874	32.18	20.43	49.81	0.0148420488349444	0.0151931149014866	0.0155441809680288	0.0144613685467549	0.0148034302007075	0.0151454918546601	0.0144037538947461	0.0147559541230899	0.0150958749155375	0.0100226341205084	39.4180595197829	0.00358901450112251	1.73414947110054	0.512456692516268	0.519811864431142	0.505500310748543	0.473793526916846	0.480960679284399	0.467014970455638	0.474768156533087	0.479612325347603	0.465639861673192	0.000846936201586525	0.000826489206311143	0.00213238175614738
192	0.352632526101092	0.36	0.0100231128003423	0.00974115129377059	0.010305074306914	0.462268817646233	0.498109430691014	0.486668081425944	0.509550779956083	32.02	20.63	49.51	0.014965630635546	0.0153174659286509	0.0156693012217559	0.0145828536487322	0.0149256900258122	0.0152685264028922	0.0145704182419794	0.0149194820712361	0.0152470102827072	0.0100231128003423	39.3392058359042	0.000455252787203182	1.72921416136528	0.512456692516268	0.519811864431142	0.505500310748543	0.473793526916846	0.480960679284399	0.467014970455638	0.474768156533087	0.479612325347603	0.465639861673192	0.000846936201586525	0.000826489206311143	0.00213238175614738
192	0.352632526101092	0.36	0.0100233275572644	0.00974013278961888	0.0103065223249099	0.455941249717964	0.49830702010508	0.486714372600787	0.509899667609373	32.19	20.77	49.57	0.0148882404252878	0.0152428511229075	0.0155974618205273	0.0145062623012369	0.0148517749775207	0.0151972876538044	0.014488607376098	0.0148318187073164	0.0151961113317096	0.0100233275572644	39.473096294038	0.000203013806508569	1.73354149494668	0.512456692516268	0.519811864431142	0.505500310748543	0.473793526916846	0.480960679284399	0.467014970455638	0.474768156533087	0.479612325347603	0.465639861673192	0.000846936201586525	0.000826489206311143	0.00213238175614738
192	0.352632526101092	0.36	0.0100246349947161	0.00974210547832192	0.0103071645111102	0.452533214107727	0.494215262926902	0.482638504270115	0.505792021583689	31.76	20.62	49.29	0.0149614615113096	0.0153203330632824	0.0156792046152551	0.0145806091168282	0.0149303453921586	0.0152800816674891	0.0145643426192983	0.0149081629799298	0.0152546246977356	0.0100246349947161	39.432543377129	-0.00320570891741238	1.72918939151148	0.512456692516268	0.519811864431142	0.505500310748543	0.473793526916846	0.480960679284399	0.467014970455638	0.474768156533087	0.479612325347603	0.465639861673192	0.000846936201586525	0.000826489206311143	0.00213238175614738
192	0.352632526101092	0.36	0.0100264056740991	0.00974366764748326	0.010309143700715	0.461008884261844	0.502412768461945	0.490843284405644	0.513982252518245	31.24	20.64	48.83	0.015464457984913	0.0158289649584828	0.0161934719320527	0.0150746392272142	0.0154299579281819	0.0157852766291496	0.0150656729924358	0.0154408840606984	0.015770667212477	0.0100264056740991	38.9923583439417	-0.00217441043718242	1.72381707686416	0.512456692516268	0.519811864431142	0.505500310748543	0.473793526916846	0.480960679284399	0.467014970455638	0.474768156533087	0.479612325347603	0.465639861673192	0.000846936201586525	0.000826489206311143	0.00213238175614738
192	0.352632526101092	0.36	0.0100264299824165	0.00974214942237657	0.0103107105424563	0.451834342871251	0.493218671609091	0.481648948379424	0.504788394838758	31.77	20.48	49.44	0.0149253455461052	0.0152838683201226	0.01564239109414	0.0145453299316054	0.0148947243238471	0.0152441187160887	0.0145285386579116	0.0148632742535011	0.0151924101939471	0.0100264299824165	39.464173577495	-0.00138914459259946	1.73029455094702	0.512456692516268	0.519811864431142	0.505500310748543	0.473793526916846	0.480960679284399	0.467014970455638	0.474768156533087	0.479612325347603	0.465639861673192	0.000846936201586525	0.000826489206311143	0.00213238175614738
192	0.352632526101092	0.36	0.0100277880112515	0.00974087957386593	0.010314696448637	0.462116456373149	0.506993170427968	0.495344196091959	0.518642144763977	31.68	20.55	49.65	0.015393866111464	0.0157558825692708	0.0161178990270777	0.0150025932102835	0.0153554081310174	0.0157082230517512	0.0149681043705249	0.0153228588501123	0.0156817759530704	0.0100277880112515	39.2914597239074	-0.00774232225420725	1.72157012475875	0.512456692516268	0.519811864431142	0.505500310748543	0.473793526916846	0.480960679284399	0.467014970455638	0.474768156533087	0.479612325347603	0.465639861673192	0.000846936201586525	0.000826489206311143	0.00213238175614738
192	0.352632526101092	0.36	0.0100279739584501	0.00974443035407047	0.0103115175628297	0.457831302121988	0.491701093607531	0.480305608419871	0.503096578795191	31.99	20.6	50.55	0.0147847625648136	0.0151355382789774	0.0154863139931413	0.0144068345375247	0.0147486437246244	0.0150904529117241	0.0143479049796313	0.0146843419332868	0.0150388366927845	0.0100279739584501	39.7023554175038	0.000581187366318415	1.73461813927668	0.512456692516268	0.519811864431142	0.505500310748543	0.473793526916846	0.480960679284399	0.467014970455638	0.474768156533087	0.479612325347603	0.465639861673192	0.000846936201586525	0.000826489206311143	0.00213238175614738
192	0.352632526101092	0.36	0.01002820474718	0.00974291490101202	0.010313494593348	0.44870602954415	0.494426737122261	0.48275515353836	0.506098320706161	31.94	20.75	49.88	0.0148835775488341	0.015243418180499	0.0156032588121638	0.0145034771164297	0.0148541280503056	0.0152047789841814	0.0144819353404869	0.0148160709627318	0.0151706730239551	0.01002820474718	39.7427639702984	-9.8265811811515e-05	1.73490203610863	0.512456692516268	0.519811864431142	0.505500310748543	0.473793526916846	0.480960679284399	0.467014970455638	0.474768156533087	0.479612325347603	0.465639861673192	0.000846936201586525	0.000826489206311143	0.00213238175614738
192	0.352632526101092	0.36	0.0100288530004902	0.0097462414335221	0.0103114645674583	0.441562406077457	0.48201778019519	0.470473376523566	0.493562183866814	32.26	20.7	50.35	0.0143644293298017	0.0147169014971347	0.0150693736644678	0.0139954864882181	0.0143389055925989	0.0146823246969797	0.0139701583344415	0.0143169545291254	0.0146528086940634	0.0100288530004902	39.6221319112082	0.00199767732717373	1.73606873028688	0.512456692516268	0.519811864431142	0.505500310748543	0.473793526916846	0.480960679284399	0.467014970455638	0.474768156533087	0.479612325347603	0.465639861673192	0.000846936201586525	0.000826489206311143	0.00213238175614738
192	0.352632526101092	0.36	0.0100301543553183	0.00974570082575464	0.010314607884882	0.455310009966755	0.502825732153398	0.491113066116888	0.514538398189908	32.03	21.04	49.79	0.0150993170024895	0.0154594240117122	0.015819531020935	0.0147130755075132	0.0150639709564004	0.0154148664052876	0.0147186499324164	0.015067966832018	0.0154293017327007	0.0100301543553183	39.7035486063185	-0.00102891885858184	1.73634357524568	0.512456692516268	0.519811864431142	0.505500310748543	0.473793526916846	0.480960679284399	0.467014970455638	0.474768156533087	0.479612325347603	0.465639861673192	0.000846936201586525	0.000826489206311143	0.00213238175614738
192	0.352632526101092	0.36	0.0100306895631709	0.00974654542591056	0.0103148337004313	0.445201444617501	0.486504435327193	0.474938164687284	0.498070705967102	32.31	20.65	49.86	0.0144777957460877	0.0148303766004371	0.0151829574547865	0.0141055985763484	0.0144491152334681	0.0147926318905879	0.014067541170561	0.0144300458998322	0.0147734983925948	0.0100306895631709	39.711320836084	-0.00141367241430361	1.73342788585108	0.512456692516268	0.519811864431142	0.505500310748543	0.473793526916846	0.480960679284399	0.467014970455638	0.474768156533087	0.479612325347603	0.465639861673192	0.000846936201586525	0.000826489206311143	0.00213238175614738
192	0.352632526101092	0.36	0.0100316800364419	0.00974588594086083	0.0103174741320229	0.455423388597809	0.498164025159018	0.486562599615539	0.509765450702498	30.96	20.33	48.05	0.0154677149798406	0.0158365216735901	0.0162053283673396	0.0150799656838747	0.0154395270213427	0.0157990883588108	0.0150859442182695	0.0154477810028767	0.0157945868806767	0.0100316800364419	38.5385177507838	-0.00395725733460543	1.71691392259769	0.512456692516268	0.519811864431142	0.505500310748543	0.473793526916846	0.480960679284399	0.467014970455638	0.474768156533087	0.479612325347603	0.465639861673192	0.000846936201586525	0.000826489206311143	0.00213238175614738
192	0.352632526101092	0.36	0.0100329052687083	0.0097489185346294	0.0103168920027873	0.453904904374438	0.496816907032924	0.485211370176483	0.508422443889365	31.83	20.49	49.75	0.0150113326030929	0.0153703814310833	0.0157294302590737	0.0146287578597822	0.014978656066916	0.0153285542740497	0.0145952319397098	0.0149408543227979	0.0152960898868928	0.0100329052687083	39.3166653357141	-0.00715879190041674	1.72382653540955	0.512456692516268	0.519811864431142	0.505500310748543	0.473793526916846	0.480960679284399	0.467014970455638	0.474768156533087	0.479612325347603	0.465639861673192	0.000846936201586525	0.000826489206311143	0.00213238175614738
192	0.352632526101092	0.36	0.0100342814280289	0.0097520730898659	0.010316489766192	0.452837341344274	0.494290221888852	0.482718811492208	0.505861632285495	32.21	20.53	49.9	0.0147607466959099	0.0151145813791933	0.0154684160624766	0.0143819606547478	0.0147267153340404	0.0150714700133329	0.0143311135149042	0.0147000122094596	0.01502671457693	0.0100342814280289	39.7254652962549	0.00714886929308193	1.74272758695359	0.512456692516268	0.519811864431142	0.505500310748543	0.473793526916846	0.480960679284399	0.467014970455638	0.474768156533087	0.479612325347603	0.465639861673192	0.000846936201586525	0.000826489206311143	0.00213238175614738
192	0.352632526101092	0.36	0.0100351777360061	0.00975244904521142	0.0103179064268007	0.458866099486006	0.495815911821312	0.484348985759699	0.507282837882925	31.48	20.06	48.56	0.0151461421996684	0.0155047259849733	0.0158633097702781	0.0147626053323382	0.0151121089109555	0.0154616124895729	0.0147348428308899	0.0150828585077188	0.0154313893435029	0.0100351777360061	38.8491877557353	0.00101234073556085	1.7240911818584	0.512456692516268	0.519811864431142	0.505500310748543	0.473793526916846	0.480960679284399	0.467014970455638	0.474768156533087	0.479612325347603	0.465639861673192	0.000846936201586525	0.000826489206311143	0.00213238175614738
192	0.352632526101092	0.36	0.0100369641553304	0.00975387678898459	0.0103200515216762	0.455212107037765	0.497922638156056	0.486321893663629	0.509523382648484	32.21	20.58	50.08	0.0148697588592212	0.015224462760973	0.0155791666627248	0.0144881579499626	0.0148337591263301	0.0151793603026977	0.0144371210542335	0.0147995994809896	0.0151337576843224	0.0100369641553304	39.5814517435336	0.00203045305642785	1.73598174512085	0.512456692516268	0.519811864431142	0.505500310748543	0.473793526916846	0.480960679284399	0.467014970455638	0.474768156533087	0.479612325347603	0.465639861673192	0.000846936201586525	0.000826489206311143	0.00213238175614738
192	0.352632526101092	0.36	0.0100369989490351	0.00974984554642112	0.010324152351649	0.449446639862117	0.495182428304034	0.483510488666158	0.50685436794191	32.12	20.61	49.71	0.0148216229010052	0.0151794167687518	0.0155372106364984	0.0144418250688066	0.0147904506196791	0.0151390761705516	0.0144070601963874	0.0147689848347333	0.0151182823516336	0.0100369989490351	39.4138769947986	0.00327247824405164	1.73623885195791	0.512456692516268	0.519811864431142	0.505500310748543	0.473793526916846	0.480960679284399	0.467014970455638	0.474768156533087	0.479612325347603	0.465639861673192	0.000846936201586525	0.000826489206311143	0.00213238175614738
192	0.352632526101092	0.36	0.0100387146931585	0.00975284022119991	0.0103245891651172	0.451529426096395	0.496576199283994	0.484920543727727	0.508231854840262	32.07	20.51	49.03	0.0148911811698106	0.0152491088360774	0.0156070365023442	0.0145099969366788	0.0148587623758915	0.0152075278151041	0.0144968925371066	0.0148402117473067	0.0151656246844901	0.0100387146931585	39.4011650072477	0.00211153677343935	1.73319720705682	0.512456692516268	0.519811864431142	0.505500310748543	0.473793526916846	0.480960679284399	0.467014970455638	0.474768156533087	0.479612325347603	0.465639861673192	0.000846936201586525	0.000826489206311143	0.00213238175614738
192	0.352632526101092	0.36	0.0100407142824906	0.0097573966000872	0.010324031964894	0.459051406086718	0.495522024900245	0.484066170962793	0.506977878837696	32.02	20.65	49.62	0.0148842013697324	0.01523644915546	0.0155886969411876	0.0145034857625223	0.0148467235767842	0.015189961391046	0.014468333581374	0.0148056852734782	0.0151687363407826	0.0100407142824906	39.5275639718127	0.00154077210469226	1.73384290230956	0.512456692516268	0.519811864431142	0.505500310748543	0.473793526916846	0.480960679284399	0.467014970455638	0.474768156533087	0.479612325347603	0.465639861673192	0.000846936201586525	0.000826489206311143	0.00213238175614738
192	0.352632526101092	0.36	0.0100434219203152	0.00976078772896524	0.0103260561116653	0.449833755741144	0.492349476351648	0.480753385814376	0.503945566888921	32.27	20.89	49.78	0.0146734590616753	0.0150273926267732	0.015381326191871	0.0142965066498742	0.0146413478727765	0.0149861890956788	0.0142922067711877	0.0146226685945862	0.0149629128795566	0.0100434219203152	39.5289229313095	0.00594735690912256	1.74094408261692	0.512456692516268	0.519811864431142	0.505500310748543	0.473793526916846	0.480960679284399	0.467014970455638	0.474768156533087	0.479612325347603	0.465639861673192	0.000846936201586525	0.000826489206311143	0.00213238175614738
192	0.352632526101092	0.36	0.010047605226164	0.00976285030862838	0.0103323601436997	0.444886757147873	0.492126189640523	0.480418810035309	0.503833569245736	32.64	20.83	50.67	0.0144993440317496	0.0148526801648494	0.0152060162979492	0.0141244427369843	0.0144686428585861	0.014812842980188	0.014093116514595	0.0144114162134888	0.0147657429727364	0.010047605226164	40.0144757018677	-0.00276755599138521	1.73706088035767	0.512456692516268	0.519811864431142	0.505500310748543	0.473793526916846	0.480960679284399	0.467014970455638	0.474768156533087	0.479612325347603	0.465639861673192	0.000846936201586525	0.000826489206311143	0.00213238175614738
192	0.352632526101092	0.36	0.0100481312058987	0.00976304562584067	0.0103332167859567	0.452486538799262	0.499008427780681	0.487318290341443	0.510698565219918	32.44	20.89	50.73	0.0147950170373495	0.0151499304194458	0.0155048438015421	0.0144137703320152	0.0147595380972283	0.0151053058624415	0.0143863761986216	0.0147144464215056	0.0150590208456757	0.0100481312058987	40.0780137186226	-0.000246498671465599	1.7396776176939	0.512456692516268	0.519811864431142	0.505500310748543	0.473793526916846	0.480960679284399	0.467014970455638	0.474768156533087	0.479612325347603	0.465639861673192	0.000846936201586525	0.000826489206311143	0.00213238175614738
192	0.352632526101092	0.36	0.0100492145899565	0.00976440450723398	0.0103340246726789	0.455427382923418	0.496409058613503	0.484848596463865	0.507969520763141	31.72	20.54	48.79	0.0150486057723923	0.0154074164170045	0.0157662270616168	0.0146658183325874	0.0150155020049005	0.0153651856772137	0.0146584562256632	0.0150116979889018	0.0153486917795588	0.0100492145899565	39.2048583256495	-0.00756704377330075	1.72151409515918	0.512456692516268	0.519811864431142	0.505500310748543	0.473793526916846	0.480960679284399	0.467014970455638	0.474768156533087	0.479612325347603	0.465639861673192	0.000846936201586525	0.000826489206311143	0.00213238175614738
192	0.352632526101092	0.36	0.0100493312132144	0.00976396212305734	0.0103347003033715	0.447528188419057	0.49363715757077	0.481956430532987	0.505317884608552	32.04	20.86	49.73	0.0148136889383116	0.0151727144558665	0.0155317399734215	0.0144346920178045	0.0147845321416264	0.0151343722654483	0.0144297517995847	0.0147836265964519	0.0151067687865825	0.0100493312132144	39.6168851527906	-0.00671113295336337	1.72783199444247	0.512456692516268	0.519811864431142	0.505500310748543	0.473793526916846	0.480960679284399	0.467014970455638	0.474768156533087	0.479612325347603	0.465639861673192	0.000846936201586525	0.000826489206311143	0.00213238175614738
192	0.352632526101092	0.36	0.0100496187207743	0.00976383713015482	0.0103354003113939	0.44535129430584	0.490919203852974	0.479251515200708	0.502586892505239	31.7	20.63	50.01	0.0148832988298398	0.0152456423829791	0.0156079859361184	0.0145048442424381	0.0148579740734403	0.0152111039044425	0.014472970234679	0.0147923597524375	0.0151765875399618	0.0100496187207743	39.623822452675	-0.00071507231771625	1.73418224490208	0.512456692516268	0.519811864431142	0.505500310748543	0.473793526916846	0.480960679284399	0.467014970455638	0.474768156533087	0.479612325347603	0.465639861673192	0.000846936201586525	0.000826489206311143	0.00213238175614738
192	0.352632526101092	0.36	0.0100499247012621	0.00976355483548106	0.0103362945670431	0.449166292854268	0.488957691480807	0.477425943960867	0.500489439000746	31.54	20.43	49.56	0.0149000747311196	0.0152599711757954	0.0156198676204712	0.0145223167146672	0.0148730887912091	0.015223860867751	0.0144804507211272	0.0148272325989852	0.0151914468285532	0.0100499247012621	39.1736729164979	-0.0139686277233728	1.71435665183625	0.512456692516268	0.519811864431142	0.505500310748543	0.473793526916846	0.480960679284399	0.467014970455638	0.474768156533087	0.479612325347603	0.465639861673192	0.000846936201586525	0.000826489206311143	0.00213238175614738
192	0.352632526101092	0.36	0.0100499800214377	0.00976420919721366	0.0103357508456617	0.458374478773833	0.503962656023895	0.49229577230388	0.515629539743911	31.69	20.85	49.37	0.0152960567630725	0.0156585569624838	0.0160210571618952	0.0149072231565481	0.0152605084150053	0.0156137936734626	0.0148950499465637	0.0152519004331886	0.015618461999695	0.0100499800214377	39.4846326995223	-0.00240000878222502	1.73142829748714	0.512456692516268	0.519811864431142	0.505500310748543	0.473793526916846	0.480960679284399	0.467014970455638	0.474768156533087	0.479612325347603	0.465639861673192	0.000846936201586525	0.000826489206311143	0.00213238175614738
192	0.352632526101092	0.36	0.010050739757584	0.00976796156250537	0.0103335179526627	0.454912354444435	0.498320762209296	0.48670372303987	0.509937801378721	32.33	20.68	49.78	0.0148277656478929	0.0151816867834263	0.0155356079189598	0.0144464418392873	0.0147912612289102	0.0151360806185332	0.0144124782513591	0.014765029876139	0.0150981408201813	0.010050739757584	39.6946737280711	0.000304774709356885	1.7360647663077	0.512456692516268	0.519811864431142	0.505500310748543	0.473793526916846	0.480960679284399	0.467014970455638	0.474768156533087	0.479612325347603	0.465639861673192	0.000846936201586525	0.000826489206311143	0.00213238175614738
192	0.352632526101092	0.36	0.010053314418819	0.00976967507888054	0.0103369537587574	0.441393406610505	0.492961437388769	0.481150884652609	0.504771990124928	31.88	20.5	48.61	0.0148598839133397	0.0152246415147694	0.0155893991161992	0.0144807783034291	0.0148362302027574	0.0151916821020858	0.0144712688929139	0.0148090434492628	0.0151914999855788	0.010053314418819	39.188646967721	-0.00107268066797821	1.72815903070638	0.512456692516268	0.519811864431142	0.505500310748543	0.473793526916846	0.480960679284399	0.467014970455638	0.474768156533087	0.479612325347603	0.465639861673192	0.000846936201586525	0.000826489206311143	0.00213238175614738
192	0.352632526101092	0.36	0.0100534116378345	0.00976742523687258	0.0103393980387965	0.44804930389215	0.500186867425029	0.488363622342699	0.51201011250736	32.19	20.76	49.1	0.0149385207599711	0.0153001811786267	0.0156618415972823	0.0145552500937152	0.0149076315595317	0.0152600130253483	0.0145625791365493	0.0149085258147934	0.0152638518512788	0.0100534116378345	39.5031356106128	0.00475877852474148	1.73894819357639	0.512456692516268	0.519811864431142	0.505500310748543	0.473793526916846	0.480960679284399	0.467014970455638	0.474768156533087	0.479612325347603	0.465639861673192	0.000846936201586525	0.000826489206311143	0.00213238175614738
192	0.352632526101092	0.36	0.0100552007866495	0.00977137044340303	0.0103390311298961	0.454926409786641	0.497117344524305	0.485528688315646	0.508706000732963	31.54	20.55	49.22	0.0151551337076637	0.0155168582330334	0.0158785827584031	0.0147709425586831	0.0151234971642292	0.0154760517697753	0.0147573234304673	0.0151073429362579	0.0154636963683868	0.0100552007866495	39.1263870384419	-0.00473763009395912	1.72291824964873	0.512456692516268	0.519811864431142	0.505500310748543	0.473793526916846	0.480960679284399	0.467014970455638	0.474768156533087	0.479612325347603	0.465639861673192	0.000846936201586525	0.000826489206311143	0.00213238175614738
192	0.352632526101092	0.36	0.0100553489525065	0.00977190956569535	0.0103387883393176	0.452408305624171	0.495026822159942	0.483428129509124	0.50662551481076	31.89	20.46	48.4	0.0149244909236652	0.0152825681074842	0.0156406452913032	0.0145436505210113	0.0148925903573949	0.0152415301937784	0.0145306142312083	0.014890534179527	0.0152383523165153	0.0100553489525065	39.2093340633299	-0.00464828245172976	1.72501675471065	0.512456692516268	0.519811864431142	0.505500310748543	0.473793526916846	0.480960679284399	0.467014970455638	0.474768156533087	0.479612325347603	0.465639861673192	0.000846936201586525	0.000826489206311143	0.00213238175614738
192	0.352632526101092	0.36	0.0100577083496954	0.00977179538236233	0.0103436213170285	0.457111511769403	0.494876783698208	0.483391056816094	0.506362510580323	32.39	20.63	50.12	0.0146973210555645	0.0150465402088001	0.0153957593620357	0.0143189124034563	0.014659140288925	0.0149993681743937	0.0142858103945866	0.0146143210806365	0.0149654525257667	0.0100577083496954	39.5193797873896	0.00207066666263205	1.73636363094459	0.512456692516268	0.519811864431142	0.505500310748543	0.473793526916846	0.480960679284399	0.467014970455638	0.474768156533087	0.479612325347603	0.465639861673192	0.000846936201586525	0.000826489206311143	0.00213238175614738
192	0.352632526101092	0.36	0.0100604663922895	0.00977609596332499	0.0103448368212541	0.454620423624023	0.501935815496512	0.490227610505591	0.513644020487432	32.27	20.9	50.37	0.0149614860809703	0.0153188142735299	0.0156761424660896	0.0145771173409241	0.0149252655772672	0.0152734138136104	0.014559570661781	0.0148890937453503	0.015253141397278	0.0100604663922895	39.7907873073613	0.00107440364797113	1.73844124710335	0.512456692516268	0.519811864431142	0.505500310748543	0.473793526916846	0.480960679284399	0.467014970455638	0.474768156533087	0.479612325347603	0.465639861673192	0.000846936201586525	0.000826489206311143	0.00213238175614738
192	0.352632526101092	0.36	0.0100613284108702	0.00977811720172119	0.0103445396200193	0.462600120338266	0.501335064829837	0.489827295153084	0.512842834506591	32	20.45	50.19	0.0150720759409219	0.0154261721299153	0.0157802683189087	0.0146867164670265	0.0150317592036864	0.0153768019403463	0.0146425608425261	0.0149593589455079	0.0153265878269498	0.0100613284108702	39.6674521491715	-9.81594515344344e-07	1.73299840087853	0.512456692516268	0.519811864431142	0.505500310748543	0.473793526916846	0.480960679284399	0.467014970455638	0.474768156533087	0.479612325347603	0.465639861673192	0.000846936201586525	0.000826489206311143	0.00213238175614738
192	0.352632526101092	0.36	0.010061418191354	0.00977794741500508	0.0103448889677029	0.456994943580226	0.502163929238541	0.490506335369682	0.513821523107401	31.88	20.65	49.65	0.0151501736726128	0.0155102395045554	0.015870305336498	0.014763682691922	0.0151145630056318	0.0154654433193415	0.0147509587381592	0.0150875387514932	0.0154327900515525	0.010061418191354	39.4378245504724	0.00163192194977896	1.73404841888892	0.512456692516268	0.519811864431142	0.505500310748543	0.473793526916846	0.480960679284399	0.467014970455638	0.474768156533087	0.479612325347603	0.465639861673192	0.000846936201586525	0.000826489206311143	0.00213238175614738
192	0.352632526101092	0.36	0.0100635796137934	0.00977629009339679	0.0103508691341901	0.447847135149993	0.495893169986792	0.484166625396162	0.507619714577422	32.05	20.69	49.19	0.0148766020969194	0.0152369142884172	0.015597226479915	0.0144959200470549	0.0148470120965635	0.0151981041460721	0.0144890117620069	0.0148259073041069	0.0151631003735247	0.0100635796137934	39.3353935055865	0.00112022872109252	1.73242450360582	0.512456692516268	0.519811864431142	0.505500310748543	0.473793526916846	0.480960679284399	0.467014970455638	0.474768156533087	0.479612325347603	0.465639861673192	0.000846936201586525	0.000826489206311143	0.00213238175614738
192	0.352632526101092	0.36	0.0100662662428434	0.00977946392090156	0.0103530685647853	0.438799001185064	0.484113018872896	0.472453239512361	0.495772798233431	32.07	20.73	49.24	0.0145073513904875	0.014865381566116	0.0152234117417444	0.0141359777263407	0.014484842688098	0.0148337076498552	0.0141301564744739	0.0144638496846523	0.0148386188226163	0.0100662662428434	39.5370912382099	0.00791914985002589	1.74174441761336	0.512456692516268	0.519811864431142	0.505500310748543	0.473793526916846	0.480960679284399	0.467014970455638	0.474768156533087	0.479612325347603	0.465639861673192	0.000846936201586525	0.000826489206311143	0.00213238175614738
192	0.352632526101092	0.36	0.0100676707872214	0.0097829788494312	0.0103523627250115	0.449016334422925	0.496290335243594	0.484582104371374	0.507998566115814	32.13	20.73	49.33	0.0148515841145531	0.0152104206750921	0.0155692572356311	0.0144709751921885	0.0148206156699691	0.0151702561477496	0.0144700533184697	0.0148253200840442	0.0151645714534014	0.0100676707872214	39.4109293856735	-0.00184168199091002	1.73111513648969	0.512456692516268	0.519811864431142	0.505500310748543	0.473793526916846	0.480960679284399	0.467014970455638	0.474768156533087	0.479612325347603	0.465639861673192	0.000846936201586525	0.000826489206311143	0.00213238175614738
192	0.352632526101092	0.36	0.0100704173189946	0.00978211012570856	0.0103587245122807	0.446395769728985	0.492757545372154	0.481070893268007	0.504444197476301	31.47	20.46	48.87	0.0150500843703088	0.0154156959727465	0.0157813075751842	0.0146690787979915	0.0150254346345209	0.0153817904710502	0.0146526317083072	0.0150058517159573	0.0153589922450971	0.0100704173189946	38.9017693196493	0.00938865009846294	1.73612972872182	0.512456692516268	0.519811864431142	0.505500310748543	0.473793526916846	0.480960679284399	0.467014970455638	0.474768156533087	0.479612325347603	0.465639861673192	0.000846936201586525	0.000826489206311143	0.00213238175614738
192	0.352632526101092	0.36	0.0100719005147447	0.00978638289627975	0.0103574181332096	0.450112258541077	0.49359667359505	0.481977747459586	0.505215599730514	32.15	20.99	49.51	0.0147652047706896	0.0151211461487094	0.0154770875267292	0.0143867111223693	0.0147335282415084	0.0150803453606474	0.0143855436781789	0.0147398226049267	0.0150704463427124	0.0100719005147447	39.5069107218331	-0.00287813759170584	1.73228144790235	0.512456692516268	0.519811864431142	0.505500310748543	0.473793526916846	0.480960679284399	0.467014970455638	0.474768156533087	0.479612325347603	0.465639861673192	0.000846936201586525	0.000826489206311143	0.00213238175614738
192	0.352632526101092	0.36	0.0100728579470591	0.00978752624153077	0.0103581896525875	0.45248164700069	0.495022761238115	0.483425880454051	0.506619642022178	32.15	20.83	49.38	0.0148061787110911	0.015161363438104	0.015516548165117	0.0144265839030404	0.0147726625479978	0.0151187411929551	0.0144095683168167	0.014762355672995	0.0151116086253876	0.0100728579470591	39.4310036469088	0.00189781900226489	1.73536381131699	0.512456692516268	0.519811864431142	0.505500310748543	0.473793526916846	0.480960679284399	0.467014970455638	0.474768156533087	0.479612325347603	0.465639861673192	0.000846936201586525	0.000826489206311143	0.00213238175614738
192	0.352632526101092	0.36	0.0100728642171499	0.00978781284642219	0.0103579155878777	0.4610237159547	0.501687688538577	0.490135246296958	0.513240130780196	32.15	20.49	49.61	0.0150123048122105	0.0153661434426026	0.0157199820729948	0.0146274349395054	0.0149722022227366	0.0153169695059679	0.0146052820204773	0.0149245264971485	0.0152710076077852	0.0100728642171499	39.3704174100023	-0.00109970727313406	1.72948237527839	0.512456692516268	0.519811864431142	0.505500310748543	0.473793526916846	0.480960679284399	0.467014970455638	0.474768156533087	0.479612325347603	0.465639861673192	0.000846936201586525	0.000826489206311143	0.00213238175614738
192	0.352632526101092	0.36	0.0100738552826603	0.00978848484005525	0.0103592257252653	0.452914841939687	0.493128051254676	0.481585652712911	0.504670449796441	31.89	20.48	48.93	0.0148681127730379	0.0152244640933556	0.0155808154136733	0.014488718625539	0.0148359768210301	0.0151832350165211	0.0144690178492945	0.0148076105236666	0.0151716388375207	0.0100738552826603	39.1705147623515	0.000843754694789001	1.73058438542365	0.512456692516268	0.519811864431142	0.505500310748543	0.473793526916846	0.480960679284399	0.467014970455638	0.474768156533087	0.479612325347603	0.465639861673192	0.000846936201586525	0.000826489206311143	0.00213238175614738
192	0.352632526101092	0.36	0.0100751226953802	0.00979203129621659	0.0103582140945438	0.458148971474383	0.500455756372846	0.48886479522984	0.512046717515853	31.93	20.59	49.92	0.0150770495827004	0.0154345257142801	0.0157920018458598	0.0146920853771168	0.0150404340256135	0.0153887826741101	0.0146645960818546	0.0149910707455471	0.0153447160379302	0.0100751226953802	39.5518507617169	0.000633798475042676	1.73430744120358	0.512456692516268	0.519811864431142	0.505500310748543	0.473793526916846	0.480960679284399	0.467014970455638	0.474768156533087	0.479612325347603	0.465639861673192	0.000846936201586525	0.000826489206311143	0.00213238175614738
192	0.352632526101092	0.36	0.0100803373764105	0.00979511626306291	0.010365558489758	0.452526265726658	0.499747297772877	0.488040789656627	0.511453805889126	32.42	20.8	49.62	0.0148272849182921	0.0151829431643171	0.015538601410342	0.0144453604062961	0.0147918575278942	0.0151383546494922	0.0144342710651799	0.0147717171252391	0.0151234798684292	0.0100803373764105	39.6660109981956	0.00343723615363808	1.73961542822726	0.512456692516268	0.519811864431142	0.505500310748543	0.473793526916846	0.480960679284399	0.467014970455638	0.474768156533087	0.479612325347603	0.465639861673192	0.000846936201586525	0.000826489206311143	0.00213238175614738
192	0.352632526101092	0.36	0.0100805793844984	0.00979627172880933	0.0103648870401876	0.450805725957724	0.497480869988105	0.485786903592659	0.50917483638355	32.35	20.86	50.09	0.0147909986928219	0.0151470507814841	0.0155031028701464	0.0144104887017737	0.0147573810724289	0.015104273443084	0.0143829367361838	0.0147394037097551	0.0150964017826231	0.0100805793844984	39.8003841340791	-0.00248332831165649	1.73495042038154	0.512456692516268	0.519811864431142	0.505500310748543	0.473793526916846	0.480960679284399	0.467014970455638	0.474768156533087	0.479612325347603	0.465639861673192	0.000846936201586525	0.000826489206311143	0.00213238175614738
192	0.352632526101092	0.36	0.0100809026942984	0.00979543259623761	0.0103663727923592	0.447546202357039	0.490285160554031	0.478684173021643	0.501886148086418	32.05	20.42	49.46	0.0147081003666976	0.0150645535326798	0.0154210066986621	0.0143317294566526	0.0146790612134029	0.0150263929701532	0.0143002144276627	0.0146365172238973	0.0150071008006199	0.0100809026942984	39.4585076390589	0.00157214858477943	1.73296165517935	0.512456692516268	0.519811864431142	0.505500310748543	0.473793526916846	0.480960679284399	0.467014970455638	0.474768156533087	0.479612325347603	0.465639861673192	0.000846936201586525	0.000826489206311143	0.00213238175614738
192	0.352632526101092	0.36	0.0100822169785175	0.00979424722014772	0.0103701867368873	0.449318204706457	0.500158688512276	0.488366393440421	0.511950983584131	31.66	20.4	49.14	0.0151854610085866	0.0155521353732043	0.015918809737822	0.0147996138546923	0.0151569713958092	0.0155143289369262	0.0147857251831198	0.0151245706961547	0.0154990532804255	0.0100822169785175	39.1298579344332	0.00127994522762932	1.72931150511759	0.512456692516268	0.519811864431142	0.505500310748543	0.473793526916846	0.480960679284399	0.467014970455638	0.474768156533087	0.479612325347603	0.465639861673192	0.000846936201586525	0.000826489206311143	0.00213238175614738
192	0.352632526101092	0.36	0.0100827659818869	0.00979681904225766	0.0103687129215162	0.458472835845895	0.498215613200268	0.486684059651864	0.509747166748673	32.13	20.55	49.73	0.0149165672490095	0.0152700022764755	0.0156234373039415	0.0145343014050742	0.0148786789773767	0.0152230565496793	0.0144982785412048	0.0148475876324183	0.0151937441352459	0.0100827659818869	39.4942855512907	0.00155967856999492	1.73445447742365	0.512456692516268	0.519811864431142	0.505500310748543	0.473793526916846	0.480960679284399	0.467014970455638	0.474768156533087	0.479612325347603	0.465639861673192	0.000846936201586525	0.000826489206311143	0.00213238175614738
192	0.352632526101092	0.36	0.0100861337696303	0.00980091018535452	0.010371357353906	0.457969917052594	0.499378980806848	0.487808786662953	0.510949174950743	32.15	20.54	49.54	0.0149431798367404	0.0152976127550586	0.0156520456733769	0.0145601140976531	0.0149054611915822	0.0152508082855112	0.0145258401586427	0.0148893979168071	0.0152119592297093	0.0100861337696303	39.6743190923624	-0.00448379407080666	1.73012355458807	0.512456692516268	0.519811864431142	0.505500310748543	0.473793526916846	0.480960679284399	0.467014970455638	0.474768156533087	0.479612325347603	0.465639861673192	0.000846936201586525	0.000826489206311143	0.00213238175614738
192	0.352632526101092	0.36	0.0100864310819182	0.0097977556776778	0.0103751064861586	0.4382268280808	0.483584683513173	0.471924088236659	0.495245278789688	31.96	20.62	49.41	0.0145411927877619	0.0149004856659225	0.0152597785440831	0.0141697086348578	0.0145198226504288	0.0148699366659998	0.0141556952285934	0.014508827455374	0.0148393749040267	0.0100864310819182	39.1884926980525	0.000828619357714816	1.73031574122054	0.512456692516268	0.519811864431142	0.505500310748543	0.473793526916846	0.480960679284399	0.467014970455638	0.474768156533087	0.479612325347603	0.465639861673192	0.000846936201586525	0.000826489206311143	0.00213238175614738
192	0.352632526101092	0.36	0.0100869862468068	0.00980180002924718	0.0103721724643665	0.463738555298537	0.502374795712221	0.490869528888488	0.513880062535953	31.75	20.56	49.21	0.0152217504004579	0.0155785260599251	0.0159353017193922	0.0148343501647583	0.0151820457269349	0.0155297412891115	0.0148260074563869	0.0151973305320325	0.0155033282427317	0.0100869862468068	39.1990531855589	-0.00074869101815513	1.7284746035981	0.512456692516268	0.519811864431142	0.505500310748543	0.473793526916846	0.480960679284399	0.467014970455638	0.474768156533087	0.479612325347603	0.465639861673192	0.000846936201586525	0.000826489206311143	0.00213238175614738
192	0.352632526101092	0.36	0.0100872560636219	0.00980386672505825	0.0103706454021856	0.453629189455778	0.491945940728358	0.480447795284359	0.503444086172357	32.28	20.93	49.8	0.014659298137565	0.0150101265600222	0.0153609549824795	0.0142826372975568	0.0146244514188475	0.0149662655401382	0.0142762622535606	0.0146024557826848	0.0149711791016349	0.0100872560636219	39.5592012752969	0.00419662547939325	1.73842820002341	0.512456692516268	0.519811864431142	0.505500310748543	0.473793526916846	0.480960679284399	0.467014970455638	0.474768156533087	0.479612325347603	0.465639861673192	0.000846936201586525	0.000826489206311143	0.00213238175614738
192	0.352632526101092	0.36	0.0100876101864936	0.00980116006070066	0.0103740603122865	0.455620007093343	0.50462152638908	0.492874373385702	0.516368679392458	31.63	20.62	49.47	0.0153398442320057	0.0157054536184373	0.0160710630048688	0.0149502909921871	0.0153066157784077	0.0156629405646282	0.0149230521339271	0.0153040447825887	0.0156497447473133	0.0100876101864936	39.3706453086825	0.00195101033272622	1.73313856754473	0.512456692516268	0.519811864431142	0.505500310748543	0.473793526916846	0.480960679284399	0.467014970455638	0.474768156533087	0.479612325347603	0.465639861673192	0.000846936201586525	0.000826489206311143	0.00213238175614738
192	0.352632526101092	0.36	0.0100883335393144	0.00980017021450963	0.0103764968641192	0.456690367346267	0.503582246359543	0.491884549694203	0.515279943024883	32.12	20.58	49.8	0.0150800777128266	0.0154387028716856	0.0157973280305447	0.0146936834280921	0.015043119595065	0.0153925557620379	0.0146747269864818	0.0150177725672706	0.01534646788248	0.0100883335393144	39.3730833665408	-0.00160657653940897	1.73106887355914	0.512456692516268	0.519811864431142	0.505500310748543	0.473793526916846	0.480960679284399	0.467014970455638	0.474768156533087	0.479612325347603	0.465639861673192	0.000846936201586525	0.000826489206311143	0.00213238175614738
192	0.352632526101092	0.36	0.0100896008661258	0.00980251339058603	0.0103766883416656	0.445148567783324	0.495506003949304	0.483724466868418	0.507287541030191	31.66	20.73	49.04	0.0150431416904712	0.0154095307069017	0.0157759197233323	0.0146609414750559	0.0150180216673136	0.0153751018595712	0.014671443577491	0.0150206215981616	0.0153664928245033	0.0100896008661258	39.1297642700714	-0.00113412279625256	1.72878763103866	0.512456692516268	0.519811864431142	0.505500310748543	0.473793526916846	0.480960679284399	0.467014970455638	0.474768156533087	0.479612325347603	0.465639861673192	0.000846936201586525	0.000826489206311143	0.00213238175614738
192	0.352632526101092	0.36	0.0100912719168778	0.00980753731766553	0.01037500651609	0.456650826957035	0.497001647889734	0.485455891826487	0.508547403952981	31.77	20.53	49.5	0.0150437273648406	0.0154015172472189	0.0157593071295972	0.0146607038760402	0.0150093841856588	0.0153580644952775	0.0146314733089022	0.0149680740891233	0.015324514172981	0.0100912719168778	39.3033529279264	0.00647495368752427	1.73635851644629	0.512456692516268	0.519811864431142	0.505500310748543	0.473793526916846	0.480960679284399	0.467014970455638	0.474768156533087	0.479612325347603	0.465639861673192	0.000846936201586525	0.000826489206311143	0.00213238175614738
192	0.352632526101092	0.36	0.0100926548398011	0.00980836478945599	0.0103769448901462	0.463891854480388	0.501375833639555	0.48989698327653	0.51285468400258	32.07	20.92	49.15	0.0150429369187004	0.0153954102504513	0.0157478835822022	0.0146578520566783	0.015001302406743	0.0153447527568077	0.014682945074037	0.0150100823180729	0.0153348853728032	0.0100926548398011	39.3373442098435	0.00629720414431246	1.7379623703922	0.512456692516268	0.519811864431142	0.505500310748543	0.473793526916846	0.480960679284399	0.467014970455638	0.474768156533087	0.479612325347603	0.465639861673192	0.000846936201586525	0.000826489206311143	0.00213238175614738
192	0.352632526101092	0.36	0.0100952742356407	0.00981145159486499	0.0103790968764163	0.455415350765033	0.488941545184739	0.477554711602875	0.500328378766603	31.99	20.39	49.81	0.0146980585649876	0.0150485196593704	0.0153989807537532	0.0143223163293973	0.0146638182109352	0.0150053200924731	0.014279306662806	0.014606994446541	0.0149657490539487	0.0100952742356407	39.3157936769339	-0.00049142443244461	1.72895610236811	0.512456692516268	0.519811864431142	0.505500310748543	0.473793526916846	0.480960679284399	0.467014970455638	0.474768156533087	0.479612325347603	0.465639861673192	0.000846936201586525	0.000826489206311143	0.00213238175614738
192	0.352632526101092	0.36	0.0100955201311162	0.00980974289895802	0.0103812973632745	0.448883266486265	0.495585389820284	0.483890644909207	0.507280134731361	32.45	20.91	50.09	0.0146874060852006	0.0150423736163544	0.0153973411475082	0.0143088796475954	0.0146546988925063	0.0150005181374171	0.0142972783764402	0.0146466698035596	0.0149736579086494	0.0100955201311162	39.8762648211711	-0.00314309910398012	1.73583234248633	0.512456692516268	0.519811864431142	0.505500310748543	0.473793526916846	0.480960679284399	0.467014970455638	0.474768156533087	0.479612325347603	0.465639861673192	0.000846936201586525	0.000826489206311143	0.00213238175614738
192	0.352632526101092	0.36	0.0100959789791115	0.00980730131256592	0.0103846566456572	0.447570631394002	0.491037737987088	0.479419517154159	0.502655958820017	31.64	20.36	48.75	0.0149174916300937	0.015279001134464	0.0156405106388342	0.0145386091995686	0.0148909368922059	0.0152432645848433	0.0145270392623957	0.0148724848787376	0.0152167694762188	0.0100959789791115	38.9268141290676	-0.00144390905239205	1.72468780296168	0.512456692516268	0.519811864431142	0.505500310748543	0.473793526916846	0.480960679284399	0.467014970455638	0.474768156533087	0.479612325347603	0.465639861673192	0.000846936201586525	0.000826489206311143	0.00213238175614738
192	0.352632526101092	0.36	0.0100976854967053	0.00981198505186084	0.0103833859415498	0.450143559528008	0.504086664988175	0.492221561938402	0.515951768037948	32.71	21.19	50.35	0.0148238731428479	0.0151812056858271	0.0155385382288063	0.0144401135690666	0.0147881955077624	0.0151362774464582	0.0144438857833503	0.0147571861112515	0.0151447121239317	0.0100976854967053	40.1425165922977	0.000589769410506573	1.74338282698785	0.512456692516268	0.519811864431142	0.505500310748543	0.473793526916846	0.480960679284399	0.467014970455638	0.474768156533087	0.479612325347603	0.465639861673192	0.000846936201586525	0.000826489206311143	0.00213238175614738
192	0.352632526101092	0.36	0.0100997387228902	0.00981563159638601	0.0103838458493943	0.453652120599795	0.489206652546182	0.477773060818788	0.500640244273577	32.33	20.88	49.47	0.0145560119085889	0.014904351969991	0.0152526920313932	0.0141816816060772	0.0145210635653989	0.0148604455247206	0.0141793695531112	0.0145264956377417	0.0148493425605662	0.0100997387228902	39.6502620880169	0.00452318904977721	1.73892165133957	0.512456692516268	0.519811864431142	0.505500310748543	0.473793526916846	0.480960679284399	0.467014970455638	0.474768156533087	0.479612325347603	0.465639861673192	0.000846936201586525	0.000826489206311143	0.00213238175614738
192	0.352632526101092	0.36	0.0101027318846338	0.00981639790670198	0.0103890658625656	0.453134776844608	0.501224237020736	0.489497540469401	0.512950933572072	31.77	20.38	49.39	0.0151713937086705	0.0155348487121661	0.0158983037156618	0.0147851564883735	0.0151393585614562	0.015493560634539	0.0147321072446402	0.0150987756373506	0.0154661525410496	0.0101027318846338	39.2900293880068	0.00407798483191711	1.73383880221341	0.512456692516268	0.519811864431142	0.505500310748543	0.473793526916846	0.480960679284399	0.467014970455638	0.474768156533087	0.479612325347603	0.465639861673192	0.000846936201586525	0.000826489206311143	0.00213238175614738
192	0.352632526101092	0.36	0.0101050883736599	0.00981774119963722	0.0103924355476825	0.462388456847918	0.499799189226456	0.488321789273637	0.511276589179274	31.83	20.62	49.56	0.0151053394779668	0.015460371807918	0.0158154041378691	0.014720335231493	0.0150663185126051	0.0154123017937172	0.0147059129885008	0.0150519791473342	0.0153955239449493	0.0101050883736599	39.4734569421543	-0.00614053926097204	1.7258072070955	0.512456692516268	0.519811864431142	0.505500310748543	0.473793526916846	0.480960679284399	0.467014970455638	0.474768156533087	0.479612325347603	0.465639861673192	0.000846936201586525	0.000826489206311143	0.00213238175614738
192	0.352632526101092	0.36	0.0101074018013836	0.00981866473006297	0.0103961388727042	0.455305325659861	0.500085336417957	0.488436394293528	0.511734278542387	31.85	20.62	49.26	0.0151002515713015	0.0154603843514823	0.0158205171316631	0.0147152462900232	0.0150661969038225	0.0154171475176217	0.0147100981830249	0.0150398730498592	0.0154041497276173	0.0101074018013836	39.3192945146589	0.000258474989567581	1.73155963389487	0.512456692516268	0.519811864431142	0.505500310748543	0.473793526916846	0.480960679284399	0.467014970455638	0.474768156533087	0.479612325347603	0.465639861673192	0.000846936201586525	0.000826489206311143	0.00213238175614738
192	0.352632526101092	0.36	0.0101090342007316	0.00982425133841857	0.0103938170630447	0.458329412065665	0.502658334954125	0.491020590420066	0.514296079488183	32.15	21.16	49.77	0.0150404210329723	0.0153968960588295	0.0157533710846867	0.0146548453313527	0.0150021817760556	0.0153495182207585	0.0146544351991906	0.0149995087017018	0.0153430057103329	0.0101090342007316	39.8011887439493	0.00306756363113417	1.7421573722989	0.512456692516268	0.519811864431142	0.505500310748543	0.473793526916846	0.480960679284399	0.467014970455638	0.474768156533087	0.479612325347603	0.465639861673192	0.000846936201586525	0.000826489206311143	0.00213238175614738
192	0.352632526101092	0.36	0.0101091108572351	0.00982429524058922	0.0103939264738809	0.449422526440011	0.486246587999245	0.474784716487986	0.497708459510504	31.89	20.56	50.04	0.0146615511591494	0.0150154985582675	0.0153694459573855	0.0142874794087586	0.0146323962679496	0.0149773131271407	0.014240762101618	0.0145819205124002	0.0149382968052157	0.0101091108572351	39.6307439691059	-0.00011296451554933	1.73320095759464	0.512456692516268	0.519811864431142	0.505500310748543	0.473793526916846	0.480960679284399	0.467014970455638	0.474768156533087	0.479612325347603	0.465639861673192	0.000846936201586525	0.000826489206311143	0.00213238175614738
192	0.352632526101092	0.36	0.0101130074359644	0.00982687007075772	0.0103991448011711	0.458259922420581	0.50095905090086	0.489359025518493	0.512559076283227	32.13	20.63	49.3	0.0149977566780556	0.0153532714413926	0.0157087862047295	0.0146133982428204	0.014959801970349	0.0153062056978775	0.0146125236018747	0.0149335936268159	0.0152853938831951	0.0101130074359644	39.5100628969731	0.00322641775647245	1.73695643001012	0.512456692516268	0.519811864431142	0.505500310748543	0.473793526916846	0.480960679284399	0.467014970455638	0.474768156533087	0.479612325347603	0.465639861673192	0.000846936201586525	0.000826489206311143	0.00213238175614738
192	0.352632526101092	0.36	0.0101153847538704	0.00982726127938873	0.0104035082283521	0.453851732787288	0.503327153532712	0.491568277568279	0.515086029497144	31.74	20.63	50.16	0.0152470443359722	0.015611771091852	0.0159764978477318	0.014859055443263	0.0152145010606456	0.0155699466780282	0.0148249230794861	0.0151752282095202	0.0155251526881017	0.0101153847538704	39.7162574524896	-0.00656195708695216	1.7278630504741	0.512456692516268	0.519811864431142	0.505500310748543	0.473793526916846	0.480960679284399	0.467014970455638	0.474768156533087	0.479612325347603	0.465639861673192	0.000846936201586525	0.000826489206311143	0.00213238175614738
192	0.352632526101092	0.36	0.0101178536806634	0.00983193602874302	0.0104037713325837	0.465438299019854	0.50066757781323	0.489240518071541	0.512094637554919	32.11	20.64	49.32	0.0150017060202825	0.015352096849719	0.0157024876791555	0.014617360206762	0.0149587739739759	0.0153001877411897	0.0146088230053124	0.0149459912418654	0.0152871301390446	0.0101178536806634	39.3042310760074	-0.00399537582338099	1.7259582840443	0.512456692516268	0.519811864431142	0.505500310748543	0.473793526916846	0.480960679284399	0.467014970455638	0.474768156533087	0.479612325347603	0.465639861673192	0.000846936201586525	0.000826489206311143	0.00213238175614738
192	0.352632526101092	0.36	0.0101187797546478	0.00983413504216949	0.0104034244671261	0.461519671225876	0.505467581935154	0.493839708704292	0.517095455166016	32.24	20.53	49.65	0.0150863641498404	0.0154415853415692	0.015796806533298	0.0146990061903809	0.0150451067116409	0.0153912072329008	0.0146732060923426	0.0150115915413364	0.015366529226599	0.0101187797546478	39.4973882070274	-0.00426200084857486	1.72894344597274	0.512456692516268	0.519811864431142	0.505500310748543	0.473793526916846	0.480960679284399	0.467014970455638	0.474768156533087	0.479612325347603	0.465639861673192	0.000846936201586525	0.000826489206311143	0.00213238175614738
192	0.352632526101092	0.36	0.0101192676964424	0.00983215754511419	0.0104063778477706	0.453512752172123	0.49617744053551	0.484577668700475	0.507777212370544	32.48	20.93	50.42	0.0146959461017697	0.0150477361917622	0.0153995262817547	0.014317016751908	0.0146597360689699	0.0150024553860319	0.0142761814771198	0.0146361932273976	0.0149846249442165	0.0101192676964424	39.7202653990803	-0.00384010437468074	1.73266561825389	0.512456692516268	0.519811864431142	0.505500310748543	0.473793526916846	0.480960679284399	0.467014970455638	0.474768156533087	0.479612325347603	0.465639861673192	0.000846936201586525	0.000826489206311143	0.00213238175614738
192	0.352632526101092	0.36	0.0101202204723717	0.00983478772025951	0.0104056532244839	0.445970589058167	0.495413900980055	0.483654135605552	0.507173666354559	32.06	20.62	49.55	0.0148560248554246	0.0152172403477285	0.0155784558400324	0.0144757967060455	0.0148277671748992	0.0151797376437528	0.0144407814813777	0.0147884354627381	0.0151631945514306	0.0101202204723717	39.6357180898537	-0.00103094795331223	1.73305935816578	0.512456692516268	0.519811864431142	0.505500310748543	0.473793526916846	0.480960679284399	0.467014970455638	0.474768156533087	0.479612325347603	0.465639861673192	0.000846936201586525	0.000826489206311143	0.00213238175614738
192	0.352632526101092	0.36	0.0101203964389317	0.00983595030015394	0.0104048425777094	0.4541894498421	0.502695530593896	0.490959408095938	0.514431653091855	32.23	20.53	49.43	0.015000428730421	0.0153590059695961	0.0157175832087713	0.0146153079977692	0.0149646791314693	0.0153140502651694	0.0145725265225906	0.0149412922032148	0.0152808078610288	0.0101203964389317	39.4190140489205	-0.00362258806366332	1.72875975911175	0.512456692516268	0.519811864431142	0.505500310748543	0.473793526916846	0.480960679284399	0.467014970455638	0.474768156533087	0.479612325347603	0.465639861673192	0.000846936201586525	0.000826489206311143	0.00213238175614738
192	0.352632526101092	0.36	0.0101226073544918	0.00983818167746339	0.0104070330315203	0.462251125877656	0.503845282671074	0.492271771618674	0.515418793723475	32.74	20.97	49.87	0.0148092795409787	0.0151574517708874	0.0155056240007962	0.0144256605964889	0.0147648137878301	0.0151039669791712	0.0144025270578327	0.0147156956710105	0.0150789628387319	0.0101226073544918	39.9345192451106	0.00458361932901407	1.74437243861428	0.512456692516268	0.519811864431142	0.505500310748543	0.473793526916846	0.480960679284399	0.467014970455638	0.474768156533087	0.479612325347603	0.465639861673192	0.000846936201586525	0.000826489206311143	0.00213238175614738
192	0.352632526101092	0.36	0.0101235216354645	0.00983764096738583	0.0104094023035432	0.452411167907791	0.494317087307076	0.482735090959229	0.505899083654923	32.33	20.61	50.04	0.014704695630368	0.0150574972689411	0.0154102989075141	0.0143265045401734	0.0146702324488531	0.0150139603575327	0.0142823113957002	0.0146287435115084	0.0149756075808393	0.0101235216354645	39.7347996189907	-0.00502052864917782	1.73071661652456	0.512456692516268	0.519811864431142	0.505500310748543	0.473793526916846	0.480960679284399	0.467014970455638	0.474768156533087	0.479612325347603	0.465639861673192	0.000846936201586525	0.000826489206311143	0.00213238175614738
192	0.352632526101092	0.36	0.0101248796851579	0.00983987238999538	0.0104098869803204	0.453015453144294	0.501060984920564	0.489335284999177	0.512786684841952	32.26	20.74	49.48	0.0149402473569662	0.0152982531305727	0.0156562589041792	0.014556513866567	0.0149053244239361	0.0152541349813051	0.0145539124649343	0.0148866532946423	0.0152502777852782	0.0101248796851579	39.7733143206905	-0.00413795225184694	1.73242860710432	0.512456692516268	0.519811864431142	0.505500310748543	0.473793526916846	0.480960679284399	0.467014970455638	0.474768156533087	0.479612325347603	0.465639861673192	0.000846936201586525	0.000826489206311143	0.00213238175614738
192	0.352632526101092	0.36	0.0101268351684655	0.00984197837769992	0.010411691959231	0.453885371520937	0.502446291082126	0.490708790559588	0.514183791604665	31.97	20.48	49.04	0.0151148346069344	0.0154763736347857	0.0158379126626369	0.0147286177315573	0.015080918651464	0.0154332195713706	0.0146874122905501	0.0150688410855033	0.0154031779071387	0.0101268351684655	39.3410116237632	0.0013946159446267	1.73415393513332	0.512456692516268	0.519811864431142	0.505500310748543	0.473793526916846	0.480960679284399	0.467014970455638	0.474768156533087	0.479612325347603	0.465639861673192	0.000846936201586525	0.000826489206311143	0.00213238175614738
192	0.352632526101092	0.36	0.0101291008156783	0.00984390197371655	0.01041429965764	0.456615019319963	0.495287430340212	0.483780666680814	0.506794193999611	31.78	20.44	48.67	0.0149862093231174	0.0153426575665218	0.0156991058099262	0.0146045652468313	0.0149519360539297	0.0152993068610282	0.0145953057292323	0.014934558238849	0.0152809610361629	0.0101291008156783	38.8621843026709	0.000374265263746772	1.72429389050603	0.512456692516268	0.519811864431142	0.505500310748543	0.473793526916846	0.480960679284399	0.467014970455638	0.474768156533087	0.479612325347603	0.465639861673192	0.000846936201586525	0.000826489206311143	0.00213238175614738
192	0.352632526101092	0.36	0.0101291988154	0.00984231049607831	0.0104160871347218	0.452921716136963	0.502717993807555	0.490951291559093	0.514484696056016	32.24	20.91	49.57	0.0149963402736399	0.0153557597799134	0.0157151792861869	0.0146112670685016	0.0149614574682902	0.0153116478680788	0.0145940815827231	0.0149591030550202	0.0152992809373584	0.0101291988154	39.5375531782327	-0.00127575347159241	1.73389447696825	0.512456692516268	0.519811864431142	0.505500310748543	0.473793526916846	0.480960679284399	0.467014970455638	0.474768156533087	0.479612325347603	0.465639861673192	0.000846936201586525	0.000826489206311143	0.00213238175614738
192	0.352632526101092	0.36	0.0101295024686397	0.00983901844254692	0.0104199864947325	0.453277137616529	0.493680645640988	0.482133756945283	0.505227534336694	32.14	20.51	49.61	0.0147746412687098	0.0151284873452212	0.0154823334217325	0.0143959756080524	0.0147407528106807	0.015085530013309	0.0143527863081011	0.0147016402638911	0.0150450434468209	0.0101295024686397	39.2820566818683	0.00124241248211334	1.73126461949852	0.512456692516268	0.519811864431142	0.505500310748543	0.473793526916846	0.480960679284399	0.467014970455638	0.474768156533087	0.479612325347603	0.465639861673192	0.000846936201586525	0.000826489206311143	0.00213238175614738
192	0.352632526101092	0.36	0.0101304748648789	0.00984316237624862	0.0104177873535093	0.448044113324903	0.494724603848099	0.48303035114893	0.506418856547268	31.89	20.77	49.56	0.0149121872089362	0.0152732139748606	0.015634240740785	0.0145316604160897	0.0148834745591141	0.0152352887021386	0.0145290441888385	0.0148749861033285	0.0152197412268514	0.0101304748648789	39.3615115556716	0.000437100626009828	1.73382527231685	0.512456692516268	0.519811864431142	0.505500310748543	0.473793526916846	0.480960679284399	0.467014970455638	0.474768156533087	0.479612325347603	0.465639861673192	0.000846936201586525	0.000826489206311143	0.00213238175614738
192	0.352632526101092	0.36	0.0101305076725286	0.00984445330874488	0.0104165620363123	0.454075097224845	0.497379629097684	0.485764935096905	0.508994323098462	32	20.84	49.21	0.0149498913623184	0.015307344939085	0.0156647985158517	0.0145676983024799	0.0149160136003826	0.0152643288982853	0.0145731005489267	0.0149147784533407	0.0152786995005028	0.0101305076725286	39.4132616701475	0.00235447278918036	1.73602952642622	0.512456692516268	0.519811864431142	0.505500310748543	0.473793526916846	0.480960679284399	0.467014970455638	0.474768156533087	0.479612325347603	0.465639861673192	0.000846936201586525	0.000826489206311143	0.00213238175614738
192	0.352632526101092	0.36	0.0101307179782726	0.00984352318100582	0.0104179127755393	0.459585045646236	0.49980672049353	0.488264217548074	0.511349223438985	31.65	20.43	49.09	0.0151875899872501	0.0155466226500213	0.0159056553127926	0.0148017695818967	0.0151516815001916	0.0155015934184865	0.0147865010575316	0.0151326015930281	0.0154563198846509	0.0101307179782726	39.1642779994646	-0.0132706030489346	1.71515774624155	0.512456692516268	0.519811864431142	0.505500310748543	0.473793526916846	0.480960679284399	0.467014970455638	0.474768156533087	0.479612325347603	0.465639861673192	0.000846936201586525	0.000826489206311143	0.00213238175614738
192	0.352632526101092	0.36	0.010130758733756	0.00984256760379973	0.0104189498637122	0.452020581146082	0.496244169324976	0.484607850716427	0.507880487933525	32.58	20.9	49.1	0.0146496657006579	0.015001430900808	0.0153531961009582	0.0142712312148568	0.0146139095125915	0.0149565878103261	0.0142741262584175	0.0145951046411937	0.0149698480175417	0.010130758733756	39.473474844947	0.00489898189388813	1.73829087702528	0.512456692516268	0.519811864431142	0.505500310748543	0.473793526916846	0.480960679284399	0.467014970455638	0.474768156533087	0.479612325347603	0.465639861673192	0.000846936201586525	0.000826489206311143	0.00213238175614738
192	0.352632526101092	0.36	0.0101316994757665	0.00984449246936029	0.0104189064821728	0.456289666219502	0.496693943100437	0.48514693397704	0.508240952223834	31.98	20.64	49.98	0.014938303361254	0.0152938507493132	0.0156493981373724	0.014556518609516	0.0149029791174926	0.0152494396254692	0.0145314984495549	0.0148784819822635	0.015172269832351	0.0101316994757665	39.4623159538125	0.000463901470197288	1.73306964820074	0.512456692516268	0.519811864431142	0.505500310748543	0.473793526916846	0.480960679284399	0.467014970455638	0.474768156533087	0.479612325347603	0.465639861673192	0.000846936201586525	0.000826489206311143	0.00213238175614738
192	0.352632526101092	0.36	0.0101319022100046	0.00984254945012861	0.0104212549698806	0.447467495362833	0.492053545658048	0.480408861784299	0.503698229531797	31.61	20.49	49.22	0.0149605285682401	0.01532315848542	0.0156857884025999	0.0145807399657143	0.0149341641446844	0.0152875883236545	0.0145716696564485	0.0149191977363357	0.015258525063547	0.0101319022100046	39.0936873374872	-0.00558310773003327	1.72168089633231	0.512456692516268	0.519811864431142	0.505500310748543	0.473793526916846	0.480960679284399	0.467014970455638	0.474768156533087	0.479612325347603	0.465639861673192	0.000846936201586525	0.000826489206311143	0.00213238175614738
192	0.352632526101092	0.36	0.0101328590330442	0.00984726385751716	0.0104184542085713	0.451191789936042	0.495764384706646	0.484119848443198	0.507408920970094	32.13	20.65	49.34	0.0148370206905549	0.0151938955966929	0.0155507705028309	0.0144567790479491	0.014804508000641	0.0151522369533328	0.0144124188601523	0.0147986053946743	0.0151256327056694	0.0101328590330442	39.5245443813316	0.00216677196285865	1.73624036326898	0.512456692516268	0.519811864431142	0.505500310748543	0.473793526916846	0.480960679284399	0.467014970455638	0.474768156533087	0.479612325347603	0.465639861673192	0.000846936201586525	0.000826489206311143	0.00213238175614738
192	0.352632526101092	0.36	0.0101328634030645	0.00984709992278518	0.0104186268833438	0.455942542154407	0.497879165225371	0.486296501539361	0.509461828911381	31.98	20.53	48.72	0.014974182836985	0.0153308395746432	0.0156874963123014	0.0145914883782438	0.0149390300570931	0.0152865717359424	0.0145882671977275	0.0149318377139068	0.0152849376773828	0.0101328634030645	39.2010861977445	0.00510724215252208	1.73333665689872	0.512456692516268	0.519811864431142	0.505500310748543	0.473793526916846	0.480960679284399	0.467014970455638	0.474768156533087	0.479612325347603	0.465639861673192	0.000846936201586525	0.000826489206311143	0.00213238175614738
192	0.352632526101092	0.36	0.0101334719476191	0.00984795795153631	0.0104189859437019	0.457646889009653	0.499699951435821	0.488114784777747	0.511285118093895	31.61	20.42	49.05	0.0152039439552488	0.0155648021592505	0.0159256603632523	0.014818028537184	0.0151697272267157	0.0155214259162474	0.0147899831526843	0.0151592549285851	0.0154942966849729	0.0101334719476191	39.0989212812492	-0.00613400257042255	1.7211760364953	0.512456692516268	0.519811864431142	0.505500310748543	0.473793526916846	0.480960679284399	0.467014970455638	0.474768156533087	0.479612325347603	0.465639861673192	0.000846936201586525	0.000826489206311143	0.00213238175614738
192	0.352632526101092	0.36	0.0101335486039336	0.00984486859015628	0.0104222286177109	0.448339546262545	0.495006592137883	0.483312660446625	0.50670052382914	31.82	20.53	48.81	0.014954915067369	0.0153167548649955	0.0156785946626221	0.0145738133888309	0.0149264322879357	0.0152790511870406	0.0145638862169369	0.0149093463836105	0.0152758781573972	0.0101335486039336	39.0934143231307	0.00251008420112967	1.73142250013973	0.512456692516268	0.519811864431142	0.505500310748543	0.473793526916846	0.480960679284399	0.467014970455638	0.474768156533087	0.479612325347603	0.465639861673192	0.000846936201586525	0.000826489206311143	0.00213238175614738
192	0.352632526101092	0.36	0.0101361706655954	0.00984906751730362	0.0104232738138872	0.454885338675225	0.498940409485113	0.487308291227947	0.51057252774228	32.04	20.73	49.2	0.0149783603292773	0.0153358959218066	0.0156934315143358	0.0145951530290113	0.0149435414087516	0.0152919297884918	0.0145819330257636	0.0149354192521866	0.015270586304129	0.0101361706655954	39.404815309381	0.00628411376698866	1.73921682274254	0.512456692516268	0.519811864431142	0.505500310748543	0.473793526916846	0.480960679284399	0.467014970455638	0.474768156533087	0.479612325347603	0.465639861673192	0.000846936201586525	0.000826489206311143	0.00213238175614738
192	0.352632526101092	0.36	0.0101362901581163	0.00984716225267933	0.0104254180635533	0.442171574480108	0.491683573073483	0.479922206737314	0.503444939409653	31.72	20.65	48.8	0.0148986605239199	0.0152637792908369	0.015628898057754	0.0145197321913358	0.0148755646304437	0.0152313970695516	0.014528050044729	0.0148739820390374	0.0152239189943732	0.0101362901581163	38.9573189293325	0.00430546521333358	1.73336366344163	0.512456692516268	0.519811864431142	0.505500310748543	0.473793526916846	0.480960679284399	0.467014970455638	0.474768156533087	0.479612325347603	0.465639861673192	0.000846936201586525	0.000826489206311143	0.00213238175614738
192	0.352632526101092	0.36	0.0101369209508306	0.00985211959884557	0.0104217223028157	0.465922973917736	0.504959896570973	0.493446089664667	0.516473703477279	32.25	20.72	49.39	0.0150683601501849	0.0154199571995846	0.0157715542489843	0.0146813750588095	0.0150239424052466	0.0153665097516837	0.0146625259206445	0.0150194237510956	0.0153379386888738	0.0101369209508306	39.4038588450535	-0.00754191022414339	1.72414509717492	0.512456692516268	0.519811864431142	0.505500310748543	0.473793526916846	0.480960679284399	0.467014970455638	0.474768156533087	0.479612325347603	0.465639861673192	0.000846936201586525	0.000826489206311143	0.00213238175614738
192	0.352632526101092	0.36	0.0101376232116048	0.00984800756096459	0.0104272388622449	0.459034106540038	0.50282138796965	0.491196376896606	0.514446399042693	31.8	20.4	48.97	0.015206406589885	0.015566292479324	0.0159261783687629	0.0148190105260044	0.0151697280181503	0.0155204455102962	0.014798938406733	0.0151366872010417	0.0154980437168655	0.0101376232116048	38.8366084348549	-0.00302776121545714	1.72380195249314	0.512456692516268	0.519811864431142	0.505500310748543	0.473793526916846	0.480960679284399	0.467014970455638	0.474768156533087	0.479612325347603	0.465639861673192	0.000846936201586525	0.000826489206311143	0.00213238175614738
192	0.352632526101092	0.36	0.0101403443133129	0.00985321204423073	0.010427476582395	0.446036086632111	0.494185394610212	0.482456345284832	0.505914443935592	32.11	20.94	49.79	0.0147964962016729	0.0151562154498253	0.0155159346979777	0.0144174501682081	0.0147679543865106	0.015118458604813	0.0144063186650012	0.0147463528765615	0.0151357610626007	0.0101403443133129	39.5995891390742	-0.00613857090334544	1.72980827565262	0.512456692516268	0.519811864431142	0.505500310748543	0.473793526916846	0.480960679284399	0.467014970455638	0.474768156533087	0.479612325347603	0.465639861673192	0.000846936201586525	0.000826489206311143	0.00213238175614738
192	0.352632526101092	0.36	0.0101427387266437	0.00985469088231298	0.0104307865709744	0.447624555136393	0.490806872325267	0.479195380146903	0.502418364503632	31.62	20.56	49.01	0.0149211015327936	0.0152826581356296	0.0156442147384656	0.0145422888475987	0.0148946663541549	0.0152470438607111	0.0145477962225689	0.014879697157542	0.0152347877949931	0.0101427387266437	39.0302686287325	-0.00446882668033904	1.72479185934361	0.512456692516268	0.519811864431142	0.505500310748543	0.473793526916846	0.480960679284399	0.467014970455638	0.474768156533087	0.479612325347603	0.465639861673192	0.000846936201586525	0.000826489206311143	0.00213238175614738
192	0.352632526101092	0.36	0.0101442892396507	0.00985654106784485	0.0104320374114565	0.444798512685392	0.493345412368114	0.481606931156961	0.505083893579267	31.81	20.47	49.26	0.0149056255144433	0.0152689288510905	0.0156322321877378	0.0145258328029084	0.0148798792345569	0.0152339256662054	0.0144904048251478	0.0148676337706412	0.0152112963055048	0.0101442892396507	39.2331718906138	-0.00333317183499077	1.72649868754496	0.512456692516268	0.519811864431142	0.505500310748543	0.473793526916846	0.480960679284399	0.467014970455638	0.474768156533087	0.479612325347603	0.465639861673192	0.000846936201586525	0.000826489206311143	0.00213238175614738
192	0.352632526101092	0.36	0.0101456705343738	0.00985913576064396	0.0104322053081037	0.451735790530174	0.492046941345874	0.480502407477827	0.503591475213921	31.64	20.26	49.13	0.0149505203351648	0.015309721008602	0.0156689216820392	0.0145707888702029	0.0149208661288772	0.0152709433875514	0.014531556871188	0.0148756326758954	0.0152400594668241	0.0101456705343738	39.1208736657244	-0.00201550657275519	1.72562413445079	0.512456692516268	0.519811864431142	0.505500310748543	0.473793526916846	0.480960679284399	0.467014970455638	0.474768156533087	0.479612325347603	0.465639861673192	0.000846936201586525	0.000826489206311143	0.00213238175614738
192	0.352632526101092	0.36	0.0101485671387388	0.00986200137418529	0.0104351329032923	0.446890077399152	0.49800938524476	0.486209981437404	0.509808789052116	31.99	20.77	48.96	0.0149657337559048	0.0153289240288343	0.0156921143017638	0.0145831680292092	0.0149370741498908	0.0152909802705723	0.0145898744871827	0.0149488898506159	0.0152956072401538	0.0101485671387388	39.3429304783572	-0.00246993006420528	1.72839669078309	0.512456692516268	0.519811864431142	0.505500310748543	0.473793526916846	0.480960679284399	0.467014970455638	0.474768156533087	0.479612325347603	0.465639861673192	0.000846936201586525	0.000826489206311143	0.00213238175614738
192	0.352632526101092	0.36	0.0101494585795205	0.00986033640905398	0.0104385807499871	0.442931445267062	0.492368374815231	0.480608752238951	0.504127997391512	32.34	20.88	49.76	0.0146369824968128	0.0149951228532176	0.0153532632096225	0.0142604890524963	0.0146094172986619	0.0149583455448274	0.014252776129839	0.0145962991269329	0.0149543662783226	0.0101494585795205	39.5823574623672	0.00152457286974412	1.73908306548006	0.512456692516268	0.519811864431142	0.505500310748543	0.473793526916846	0.480960679284399	0.467014970455638	0.474768156533087	0.479612325347603	0.465639861673192	0.000846936201586525	0.000826489206311143	0.00213238175614738
192	0.352632526101092	0.36	0.0101504380167986	0.00986222047585494	0.0104386555577422	0.443347212409726	0.489890543786438	0.47819995384715	0.501581133725725	32.2	21.06	49.71	0.0146234573548529	0.0149809581075295	0.015338458860206	0.0142482077182038	0.0145965347150244	0.014944861711845	0.0142524498582862	0.0145856223457144	0.0149412938755503	0.0101504380167986	39.5442026593279	0.00221715121002999	1.73702825882159	0.512456692516268	0.519811864431142	0.505500310748543	0.473793526916846	0.480960679284399	0.467014970455638	0.474768156533087	0.479612325347603	0.465639861673192	0.000846936201586525	0.000826489206311143	0.00213238175614738
192	0.352632526101092	0.36	0.0101524201862364	0.00986666906231815	0.0104381713101547	0.452266257317859	0.503433033219077	0.491633997084927	0.515232069353226	31.81	20.55	49.79	0.0152164634255638	0.0155816529829515	0.0159468425403392	0.0148287582360172	0.0151846430106438	0.0155405277852703	0.0147800650945181	0.0151766703585963	0.0154986836598698	0.0101524201862364	39.486728388827	-0.00261011149595962	1.72993039477379	0.512456692516268	0.519811864431142	0.505500310748543	0.473793526916846	0.480960679284399	0.467014970455638	0.474768156533087	0.479612325347603	0.465639861673192	0.000846936201586525	0.000826489206311143	0.00213238175614738
192	0.352632526101092	0.36	0.0101536864709156	0.0098676831283665	0.0104396898134648	0.45980736761602	0.500873053484799	0.489311100449405	0.512435006520193	32.14	20.66	50.02	0.0149928344119502	0.0153471007410385	0.0157013670701269	0.0146085503075622	0.0149537363710218	0.0152989224344814	0.0145793071381041	0.0149352830538338	0.0152638520266317	0.0101536864709156	39.6919315965822	0.00310529679080564	1.73859006093418	0.512456692516268	0.519811864431142	0.505500310748543	0.473793526916846	0.480960679284399	0.467014970455638	0.474768156533087	0.479612325347603	0.465639861673192	0.000846936201586525	0.000826489206311143	0.00213238175614738
192	0.352632526101092	0.36	0.0101547580697961	0.00986824960131831	0.0104412665382739	0.458520142226887	0.505434053510609	0.493736538509907	0.51713156851131	32.27	20.67	49.37	0.0150686628881365	0.0154256668698683	0.0157826708516	0.0146815420054099	0.0150293743905925	0.0153772067757752	0.0146595432355127	0.0150251704619862	0.0153563113314505	0.0101547580697961	39.2543664936255	-0.00172383290067396	1.72969235519763	0.512456692516268	0.519811864431142	0.505500310748543	0.473793526916846	0.480960679284399	0.467014970455638	0.474768156533087	0.479612325347603	0.465639861673192	0.000846936201586525	0.000826489206311143	0.00213238175614738
192	0.352632526101092	0.36	0.0101549403335674	0.00986783270233509	0.0104420479647996	0.443735841641372	0.494309901748998	0.482523133014916	0.506096670483081	32.12	20.86	49.04	0.0147916459738036	0.0151529669102742	0.0155142878467447	0.0144126206358073	0.0147646829819686	0.0151167453281299	0.0144103944117849	0.0147811772489849	0.0151365910832237	0.0101549403335674	39.3347055099781	0.00465830484071773	1.73888142865227	0.512456692516268	0.519811864431142	0.505500310748543	0.473793526916846	0.480960679284399	0.467014970455638	0.474768156533087	0.479612325347603	0.465639861673192	0.000846936201586525	0.000826489206311143	0.00213238175614738
192	0.352632526101092	0.36	0.0101550283058249	0.0098681706088008	0.0104418860028491	0.448647398668999	0.490582167489397	0.478999967421739	0.502164367557056	31.98	20.82	50.02	0.014750500407414	0.0151071669177195	0.015463833428025	0.014373537588299	0.0147210891527046	0.0150686407171103	0.0143509298560323	0.0147037769209831	0.0150478543216325	0.0101550283058249	39.5208136575518	0.000346415143103578	1.73587223823207	0.512456692516268	0.519811864431142	0.505500310748543	0.473793526916846	0.480960679284399	0.467014970455638	0.474768156533087	0.479612325347603	0.465639861673192	0.000846936201586525	0.000826489206311143	0.00213238175614738
192	0.352632526101092	0.36	0.0101557871355009	0.0098701175203221	0.0104414567506796	0.452639318889195	0.493534037042524	0.481975711088232	0.505092362996815	31.98	20.83	50.03	0.0148390370912453	0.0151948940848709	0.0155507510784965	0.0144597649023543	0.0148065265173462	0.0151532881323381	0.0144433762231533	0.014796793834829	0.0151096136716944	0.0101557871355009	39.5572324035369	-0.00388069031247252	1.73092124149663	0.512456692516268	0.519811864431142	0.505500310748543	0.473793526916846	0.480960679284399	0.467014970455638	0.474768156533087	0.479612325347603	0.465639861673192	0.000846936201586525	0.000826489206311143	0.00213238175614738
192	0.352632526101092	0.36	0.0101603717039358	0.00986893156089732	0.0104518118469742	0.44953683217044	0.499796060616457	0.48801751986899	0.511574601363924	31.9	20.54	49.24	0.0150613337685884	0.0154248464013975	0.0157883590342065	0.014676928254053	0.0150311630723735	0.015385397890694	0.0146507297465177	0.0149895792687886	0.0153669142248507	0.0101603717039358	39.2174959100547	0.00104552807230516	1.73110149043518	0.512456692516268	0.519811864431142	0.505500310748543	0.473793526916846	0.480960679284399	0.467014970455638	0.474768156533087	0.479612325347603	0.465639861673192	0.000846936201586525	0.000826489206311143	0.00213238175614738
192	0.352632526101092	0.36	0.0101612446333933	0.00987562081939395	0.0104468684473926	0.45995186810817	0.504620877889816	0.492975799317291	0.516265956462341	31.99	20.65	49.36	0.0151731581711588	0.015531578644012	0.0158899991168652	0.0147852775880708	0.0151345355424534	0.015483793496836	0.0147779519371769	0.0151283277251544	0.0154557364317079	0.0101612446333933	39.5351974824823	0.00672455786812921	1.73902179608343	0.512456692516268	0.519811864431142	0.505500310748543	0.473793526916846	0.480960679284399	0.467014970455638	0.474768156533087	0.479612325347603	0.465639861673192	0.000846936201586525	0.000826489206311143	0.00213238175614738
192	0.352632526101092	0.36	0.0101613389647217	0.00987544126247212	0.0104472366669712	0.448012989810142	0.495215067977824	0.483508485098845	0.506921650856803	32.31	20.65	49.52	0.0147371688995186	0.0150939814363006	0.0154507939730826	0.0143582756648691	0.0147059145362648	0.0150535534076606	0.0143490728621058	0.0146645730265595	0.0150286030591722	0.0101613389647217	39.5823403650287	0.00149746240708778	1.73659467800603	0.512456692516268	0.519811864431142	0.505500310748543	0.473793526916846	0.480960679284399	0.467014970455638	0.474768156533087	0.479612325347603	0.465639861673192	0.000846936201586525	0.000826489206311143	0.00213238175614738
192	0.352632526101092	0.36	0.0101613643902244	0.00987534138774732	0.0104473873927015	0.450196308120169	0.495970095907612	0.484297283098681	0.507642908716543	31.87	20.64	49.13	0.014964509304422	0.0153251925499905	0.015685875795559	0.0145828472602215	0.0149343314667829	0.0152858156733443	0.0145580698677787	0.0149311540650509	0.015244595390493	0.0101613643902244	39.2744126343095	0.00224812090255454	1.73413064963096	0.512456692516268	0.519811864431142	0.505500310748543	0.473793526916846	0.480960679284399	0.467014970455638	0.474768156533087	0.479612325347603	0.465639861673192	0.000846936201586525	0.000826489206311143	0.00213238175614738
192	0.352632526101092	0.36	0.0101644919029203	0.00987581032522325	0.0104531734806174	0.452444991214888	0.495528897442406	0.483919300573917	0.507138494310895	31.86	20.59	49.47	0.0149568386718319	0.0153156647554394	0.0156744908390468	0.0145754329457583	0.0149251088121337	0.015274784678509	0.0145507120176935	0.0149060830067424	0.015267417935885	0.0101644919029203	39.4488884818075	-0.00627087045206073	1.72573754313241	0.512456692516268	0.519811864431142	0.505500310748543	0.473793526916846	0.480960679284399	0.467014970455638	0.474768156533087	0.479612325347603	0.465639861673192	0.000846936201586525	0.000826489206311143	0.00213238175614738
192	0.352632526101092	0.36	0.0101645672365995	0.00987712328236004	0.0104520111908389	0.438207285497137	0.484730427529615	0.473041741193676	0.496419113865554	32.23	20.59	49.65	0.0144547156329243	0.0148118863060283	0.0151690569791323	0.0140836314232297	0.0144316327428631	0.0147796340624966	0.01404385700633	0.014394773630713	0.0147666401939242	0.0101645672365995	39.4784472346131	-0.000465923647559839	1.73347346670037	0.512456692516268	0.519811864431142	0.505500310748543	0.473793526916846	0.480960679284399	0.467014970455638	0.474768156533087	0.479612325347603	0.465639861673192	0.000846936201586525	0.000826489206311143	0.00213238175614738
192	0.352632526101092	0.36	0.0101655089519446	0.00987934707909891	0.0104516708247904	0.455659931946354	0.494660119244546	0.483145785937906	0.506174452551186	31.86	20.52	48.91	0.0149318199131806	0.015287675136095	0.0156435303590094	0.0145510353568388	0.0148978157198924	0.015244596082946	0.0145256487328851	0.0148952230160994	0.015218793930832	0.0101655089519446	39.2341583745079	0.00207548314719445	1.73119803754888	0.512456692516268	0.519811864431142	0.505500310748543	0.473793526916846	0.480960679284399	0.467014970455638	0.474768156533087	0.479612325347603	0.465639861673192	0.000846936201586525	0.000826489206311143	0.00213238175614738
192	0.352632526101092	0.36	0.0101685176112378	0.00988141604535304	0.0104556191771225	0.453930789497364	0.50092603188544	0.48922511771463	0.512626946056249	32.01	20.54	49.91	0.0150486056076212	0.0154085267078044	0.0157684478079877	0.014663771785296	0.0150144887228924	0.0153652056604887	0.014640823321713	0.0149891908919661	0.0153128812975753	0.0101685176112378	39.6346447909148	-0.00855153738977294	1.72563101215898	0.512456692516268	0.519811864431142	0.505500310748543	0.473793526916846	0.480960679284399	0.467014970455638	0.474768156533087	0.479612325347603	0.465639861673192	0.000846936201586525	0.000826489206311143	0.00213238175614738
192	0.352632526101092	0.36	0.0101689213859245	0.00988026879088341	0.0104575739809656	0.449795144728919	0.493814435067203	0.482182933688366	0.505445936446039	31.82	20.52	49.13	0.0149191992609021	0.0152790889928901	0.0156389787248782	0.0145389962365961	0.0148897144867824	0.0152404327369687	0.0144948051688665	0.0148615938198787	0.015221478145375	0.0101689213859245	39.2049795414418	-0.0010304228155802	1.72725722486907	0.512456692516268	0.519811864431142	0.505500310748543	0.473793526916846	0.480960679284399	0.467014970455638	0.474768156533087	0.479612325347603	0.465639861673192	0.000846936201586525	0.000826489206311143	0.00213238175614738
192	0.352632526101092	0.36	0.0101689331119777	0.00988045178491269	0.0104574144390426	0.450012688126869	0.490556222911589	0.479006543940733	0.502105901882444	31.72	20.05	49.72	0.0148658075637419	0.0152242479800068	0.0155826883962718	0.0144876475066778	0.0148369698277644	0.015186292148851	0.0144390860677152	0.014772292739201	0.0151112723388128	0.0101689331119777	39.0825073397323	0.00509303873460408	1.73138480623449	0.512456692516268	0.519811864431142	0.505500310748543	0.473793526916846	0.480960679284399	0.467014970455638	0.474768156533087	0.479612325347603	0.465639861673192	0.000846936201586525	0.000826489206311143	0.00213238175614738
192	0.352632526101092	0.36	0.0101730326308379	0.00988631723878104	0.0104597480228948	0.444912441752091	0.491540673133138	0.479847830657789	0.503233515608487	32.11	20.64	49.38	0.014718148120506	0.0150767972098767	0.0154354462992474	0.0143411339749939	0.0146905960539567	0.0150400581329195	0.0143104190570342	0.0146917218304225	0.0150243697330536	0.0101730326308379	39.4572034287778	0.000381915184974559	1.73312332187308	0.512456692516268	0.519811864431142	0.505500310748543	0.473793526916846	0.480960679284399	0.467014970455638	0.474768156533087	0.479612325347603	0.465639861673192	0.000846936201586525	0.000826489206311143	0.00213238175614738
192	0.352632526101092	0.36	0.0101746835075888	0.00988708824787702	0.0104622787673006	0.446785875238858	0.494830146967846	0.483103597737202	0.506556696198489	32.46	20.83	49.8	0.0146588338527034	0.0150146530551326	0.0153704722575619	0.0142809742137457	0.0146276214918107	0.0149742687698758	0.014238593329833	0.0145817751531866	0.0149708819668434	0.0101746835075888	39.5165902361161	-0.00578787704268553	1.7287578865803	0.512456692516268	0.519811864431142	0.505500310748543	0.473793526916846	0.480960679284399	0.467014970455638	0.474768156533087	0.479612325347603	0.465639861673192	0.000846936201586525	0.000826489206311143	0.00213238175614738
192	0.352632526101092	0.36	0.0101760042542194	0.00988961286165805	0.0104623956467808	0.459372954043231	0.500851475008166	0.489279904709745	0.512423045306587	31.63	20.69	49.53	0.0152314394461582	0.0155916661192768	0.0159518927923954	0.0148446919933893	0.0151957720097693	0.0155468520261493	0.0148387610121765	0.015197420550669	0.015536587160064	0.0101760042542194	39.4394673202769	0.00543571771631684	1.73611141800207	0.512456692516268	0.519811864431142	0.505500310748543	0.473793526916846	0.480960679284399	0.467014970455638	0.474768156533087	0.479612325347603	0.465639861673192	0.000846936201586525	0.000826489206311143	0.00213238175614738
192	0.352632526101092	0.36	0.0101761980424437	0.00988484475995158	0.0104675513249358	0.452747321917639	0.498219443920527	0.48655393088593	0.509884956955124	31.84	20.68	49.26	0.0150460077393259	0.0154067476044466	0.0157674874695673	0.0146624453681279	0.0150139890238322	0.0153655326795366	0.0146503373437535	0.014999571481486	0.0154061440621808	0.0101761980424437	39.1917022536759	0.00363399568789886	1.73437222370418	0.512456692516268	0.519811864431142	0.505500310748543	0.473793526916846	0.480960679284399	0.467014970455638	0.474768156533087	0.479612325347603	0.465639861673192	0.000846936201586525	0.000826489206311143	0.00213238175614738
192	0.352632526101092	0.36	0.0101806188014878	0.00988934271608096	0.0104718948868947	0.437564087665337	0.489801638458967	0.477975224196441	0.501628052721494	32.6	20.94	49.89	0.014442061930245	0.0147993980400387	0.0151567341498325	0.0140688853094864	0.0144169880090807	0.0147650907086749	0.0140446420767077	0.0143937256706737	0.0147535142169951	0.0101806188014878	39.6797036258123	0.00145110016164845	1.73930972294583	0.512456692516268	0.519811864431142	0.505500310748543	0.473793526916846	0.480960679284399	0.467014970455638	0.474768156533087	0.479612325347603	0.465639861673192	0.000846936201586525	0.000826489206311143	0.00213238175614738
192	0.352632526101092	0.36	0.0101811375196768	0.00989354956233026	0.0104687254770233	0.451737886361575	0.499656314118128	0.487933296759604	0.511379331476652	32.11	20.72	48.61	0.0149636462622566	0.0153231607410679	0.0156826752198793	0.014580305938445	0.0149306103360832	0.0152809147337214	0.0145850791383936	0.0149513472619599	0.0152867388638736	0.0101811375196768	39.1088867418172	-0.00173996058617482	1.7286709473426	0.512456692516268	0.519811864431142	0.505500310748543	0.473793526916846	0.480960679284399	0.467014970455638	0.474768156533087	0.479612325347603	0.465639861673192	0.000846936201586525	0.000826489206311143	0.00213238175614738
192	0.352632526101092	0.36	0.0101820880602794	0.00989520099548263	0.0104689751250762	0.451041124933749	0.493749513904422	0.482148774167946	0.505350253640898	31.97	20.57	48.82	0.0148492674921651	0.0152065482666547	0.0155638290411442	0.014469807760286	0.0148179585445613	0.0151661093288365	0.014461750590169	0.0148232534424771	0.0151551418332973	0.0101820880602794	39.250978760907	0.00438893780206922	1.73395006709431	0.512456692516268	0.519811864431142	0.505500310748543	0.473793526916846	0.480960679284399	0.467014970455638	0.474768156533087	0.479612325347603	0.465639861673192	0.000846936201586525	0.000826489206311143	0.00213238175614738
192	0.352632526101092	0.36	0.010184647129025	0.00989688954091138	0.0104724047171387	0.441492324026187	0.492885209845164	0.48107885182463	0.504691567865698	32.34	20.95	49.71	0.0146502852237825	0.0150098240224616	0.0153693628211406	0.0142734344840176	0.0146237248305207	0.0149740151770237	0.0142612334464741	0.0146012531004317	0.0149839577553814	0.010184647129025	39.6998720945051	-0.0023782092725501	1.73359915355867	0.512456692516268	0.519811864431142	0.505500310748543	0.473793526916846	0.480960679284399	0.467014970455638	0.474768156533087	0.479612325347603	0.465639861673192	0.000846936201586525	0.000826489206311143	0.00213238175614738
192	0.352632526101092	0.36	0.010186090884687	0.00989828224279026	0.0104738995265838	0.454771340404408	0.501989146817471	0.490283260833655	0.513695032801286	31.99	20.71	50.51	0.0150904054994016	0.015450700415294	0.0158109953311865	0.0147046421842465	0.0150557267074034	0.0154068112305603	0.0146552578480254	0.0150031433269639	0.01534910723818	0.010186090884687	39.6297824165921	0.00215405198647302	1.73825665394091	0.512456692516268	0.519811864431142	0.505500310748543	0.473793526916846	0.480960679284399	0.467014970455638	0.474768156533087	0.479612325347603	0.465639861673192	0.000846936201586525	0.000826489206311143	0.00213238175614738
192	0.352632526101092	0.36	0.010186421092345	0.00989984567096292	0.010472996513727	0.463153512677773	0.504234455541159	0.492673006657305	0.515795904425013	31.53	20.56	49.26	0.0153834733213848	0.0157444738999796	0.0161054744785743	0.0149935753016916	0.0153454262293746	0.0156972771570576	0.0149746800098138	0.0153279867029429	0.0156728121329415	0.010186421092345	39.0797225852765	0.0014216294436739	1.72961071555991	0.512456692516268	0.519811864431142	0.505500310748543	0.473793526916846	0.480960679284399	0.467014970455638	0.474768156533087	0.479612325347603	0.465639861673192	0.000846936201586525	0.000826489206311143	0.00213238175614738
192	0.352632526101092	0.36	0.0101876684977067	0.00990009541925975	0.0104752415761536	0.453228635769926	0.497288626760013	0.485656211308201	0.508921042211825	31.92	20.81	49.3	0.0149818997369077	0.0153407455169867	0.0156995912970657	0.0145994225032491	0.0149491072060491	0.0152987919088492	0.0146058650545678	0.0149648997176229	0.0152887667785563	0.0101876684977067	39.2772455713096	0.000543162017618436	1.73094461412048	0.512456692516268	0.519811864431142	0.505500310748543	0.473793526916846	0.480960679284399	0.467014970455638	0.474768156533087	0.479612325347603	0.465639861673192	0.000846936201586525	0.000826489206311143	0.00213238175614738
192	0.352632526101092	0.36	0.0101881322501482	0.0099017525339949	0.0104745119663014	0.451216062597778	0.494565917076444	0.482950099804686	0.506181734348201	31.56	20.42	49.02	0.015063453640811	0.0154257567546193	0.0157880598684276	0.0146814156191004	0.0150345300323517	0.0153876444456031	0.0146589351758488	0.0150037302793225	0.0153477834160463	0.0101881322501482	39.0694306369865	-7.54105436711881e-05	1.72707692356287	0.512456692516268	0.519811864431142	0.505500310748543	0.473793526916846	0.480960679284399	0.467014970455638	0.474768156533087	0.479612325347603	0.465639861673192	0.000846936201586525	0.000826489206311143	0.00213238175614738
192	0.352632526101092	0.36	0.0101899294026242	0.00990096535265554	0.0104788934525929	0.444616910561809	0.489589820087629	0.477936413892898	0.50124322628236	32.1	20.9	49.37	0.0146603523393123	0.0150178121096954	0.0153752718800785	0.0142848311675922	0.0146331346974764	0.0149814382273606	0.0142845608217699	0.0146221503100406	0.0149759642288451	0.0101899294026242	39.3471695168594	-0.00283115907123353	1.73068414919352	0.512456692516268	0.519811864431142	0.505500310748543	0.473793526916846	0.480960679284399	0.467014970455638	0.474768156533087	0.479612325347603	0.465639861673192	0.000846936201586525	0.000826489206311143	0.00213238175614738
192	0.352632526101092	0.36	0.0101915988292723	0.00990406254397047	0.0104791351145741	0.443618155415149	0.492948184706915	0.481191083445978	0.504705285967852	32.06	20.75	49.39	0.01477946676743	0.0151405783784826	0.0155016899895353	0.0144011844880376	0.0147530534027539	0.0151049223174702	0.0143863826751602	0.014734686659114	0.0150879012521756	0.0101915988292723	39.4450425704342	0.00403830784093056	1.73715863489981	0.512456692516268	0.519811864431142	0.505500310748543	0.473793526916846	0.480960679284399	0.467014970455638	0.474768156533087	0.479612325347603	0.465639861673192	0.000846936201586525	0.000826489206311143	0.00213238175614738
192	0.352632526101092	0.36	0.0101930358636035	0.00990311340765199	0.010482958319555	0.449364892424056	0.502969482491107	0.491112035758359	0.514826929223856	31.96	21.11	49.42	0.0151314280434264	0.0154967624049399	0.0158620967664533	0.0147448501298528	0.0151008509245128	0.0154568517191729	0.0147512804286782	0.0151230593887589	0.0154841556649977	0.0101930358636035	39.4097811310456	-0.0047963122580981	1.73012253558001	0.512456692516268	0.519811864431142	0.505500310748543	0.473793526916846	0.480960679284399	0.467014970455638	0.474768156533087	0.479612325347603	0.465639861673192	0.000846936201586525	0.000826489206311143	0.00213238175614738
192	0.352632526101092	0.36	0.010194096735705	0.009903872085435	0.010484321385975	0.440794568368772	0.491539463218211	0.47974866703623	0.503330259400191	32.41	20.75	49.66	0.0145784053391518	0.0149366992080522	0.0152949930769527	0.0142029368305043	0.014552002799543	0.0149010687685817	0.014179658939547	0.0145302144306413	0.0148789099014626	0.010194096735705	39.4695866648746	0.00309927191909995	1.73737337330098	0.512456692516268	0.519811864431142	0.505500310748543	0.473793526916846	0.480960679284399	0.467014970455638	0.474768156533087	0.479612325347603	0.465639861673192	0.000846936201586525	0.000826489206311143	0.00213238175614738
192	0.352632526101092	0.36	0.0101953130537159	0.00990835594421041	0.0104822701632213	0.455789907937261	0.502539475176243	0.490844796517646	0.514234153834839	32	20.77	49.73	0.0151029705559596	0.0154628081027672	0.0158226456495748	0.014716814935868	0.0150674520879251	0.0154180892399823	0.0147218558906388	0.0150036573875696	0.0153893222113837	0.0101953130537159	39.5510300432449	0.00459347089223681	1.73927350715301	0.512456692516268	0.519811864431142	0.505500310748543	0.473793526916846	0.480960679284399	0.467014970455638	0.474768156533087	0.479612325347603	0.465639861673192	0.000846936201586525	0.000826489206311143	0.00213238175614738
192	0.352632526101092	0.36	0.0101955479566185	0.00990908924503075	0.0104820066682062	0.456546518286288	0.495008519594577	0.483506648084483	0.506510391104672	31.79	20.49	49.05	0.0149742445567923	0.0153304585561971	0.0156866725556018	0.0145928524471969	0.0149399937212174	0.0152871349952379	0.0145816840336538	0.0149339708978698	0.0152640394563534	0.0101955479566185	39.3357895326083	-0.000221912042887145	1.73184373613287	0.512456692516268	0.519811864431142	0.505500310748543	0.473793526916846	0.480960679284399	0.467014970455638	0.474768156533087	0.479612325347603	0.465639861673192	0.000846936201586525	0.000826489206311143	0.00213238175614738
192	0.352632526101092	0.36	0.0101986114803536	0.00991205496250034	0.0104851679982069	0.458061472427164	0.500372231400253	0.488781162186745	0.511963300613761	32.35	20.88	50.04	0.0148789031712124	0.0152317449127129	0.0155845866542134	0.0144960831335166	0.0148398465923488	0.0151836100511811	0.0144820333477748	0.0148142992272527	0.0151682639408115	0.0101986114803536	39.5313840746693	-0.00457690867505458	1.72995389222521	0.512456692516268	0.519811864431142	0.505500310748543	0.473793526916846	0.480960679284399	0.467014970455638	0.474768156533087	0.479612325347603	0.465639861673192	0.000846936201586525	0.000826489206311143	0.00213238175614738
192	0.352632526101092	0.36	0.0101992689899492	0.00991157238035177	0.0104869655995465	0.458698145937601	0.502757284470736	0.491125889467541	0.51438867947393	32.15	20.78	49.78	0.0150411269537276	0.0153973478181615	0.0157535686825954	0.014655495371684	0.0150025832758064	0.0153496711799288	0.0146478843932613	0.0149743905049992	0.01531731449482	0.0101992689899492	39.5677029745795	-0.00436655364799936	1.73115868534177	0.512456692516268	0.519811864431142	0.505500310748543	0.473793526916846	0.480960679284399	0.467014970455638	0.474768156533087	0.479612325347603	0.465639861673192	0.000846936201586525	0.000826489206311143	0.00213238175614738
192	0.352632526101092	0.36	0.010204356049834	0.00991627664166245	0.0104924354580056	0.443114199177245	0.486401073546082	0.474788273945553	0.498013873146611	32.03	20.62	49.92	0.0145987343539277	0.0149558033587384	0.015312872363549	0.0142253177403596	0.0145732533850205	0.0149211890296813	0.014185532654877	0.0145479891197691	0.0148691784670252	0.010204356049834	39.5884938699602	7.73181161224912e-05	1.73421286421414	0.512456692516268	0.519811864431142	0.505500310748543	0.473793526916846	0.480960679284399	0.467014970455638	0.474768156533087	0.479612325347603	0.465639861673192	0.000846936201586525	0.000826489206311143	0.00213238175614738
192	0.352632526101092	0.36	0.0102047506215767	0.00991573846746521	0.0104937627756881	0.453718161604194	0.494724527510059	0.483163513977503	0.506285541042615	32.02	20.94	50.1	0.0148608526486041	0.0152164393467004	0.0155720260447966	0.0144808006371329	0.0148272935474729	0.0151737864578128	0.0144565569735916	0.0148254169358991	0.0151542312284257	0.0102047506215767	39.5119279459508	-0.0036480037333392	1.72932581476708	0.512456692516268	0.519811864431142	0.505500310748543	0.473793526916846	0.480960679284399	0.467014970455638	0.474768156533087	0.479612325347603	0.465639861673192	0.000846936201586525	0.000826489206311143	0.00213238175614738
192	0.352632526101092	0.36	0.0102074018561443	0.00992002113960103	0.0104947825726876	0.447397632764856	0.49577851250184	0.484044017682593	0.507513007321088	32.6	21.15	50.47	0.0146237105731841	0.0149782276205815	0.0153327446679789	0.0142458147853353	0.014591170649033	0.0149365265127307	0.0142373061790524	0.0145831915952499	0.0149343943536241	0.0102074018561443	40.116057988126	-0.000234262383634399	1.74076308835123	0.512456692516268	0.519811864431142	0.505500310748543	0.473793526916846	0.480960679284399	0.467014970455638	0.474768156533087	0.479612325347603	0.465639861673192	0.000846936201586525	0.000826489206311143	0.00213238175614738
192	0.352632526101092	0.36	0.0102126941990033	0.00992343698445026	0.0105019514135563	0.451925461362661	0.4927981023823	0.481240370827169	0.504355833937432	31.52	20.3	48.86	0.0150288388685859	0.0153897796702271	0.0157507204718682	0.0146479650076356	0.0149997585346338	0.015351552061632	0.0146128055744551	0.0149638599865006	0.0153155649463222	0.0102126941990033	38.9665756881426	-0.000541961492429763	1.72578415725283	0.512456692516268	0.519811864431142	0.505500310748543	0.473793526916846	0.480960679284399	0.467014970455638	0.474768156533087	0.479612325347603	0.465639861673192	0.000846936201586525	0.000826489206311143	0.00213238175614738
192	0.352632526101092	0.36	0.0102148961496242	0.00992390081021883	0.0105058914890295	0.451854895401815	0.502274928966486	0.490493256561502	0.514056601371471	31.78	20.89	49.23	0.0151950544589285	0.0155600404223768	0.0159250263858251	0.0148081056263517	0.0151637970596063	0.0155194884928609	0.0148254389743456	0.0151706877685711	0.0155063934059975	0.0102148961496242	39.154993613036	-0.00326700744327455	1.7287610383104	0.512456692516268	0.519811864431142	0.505500310748543	0.473793526916846	0.480960679284399	0.467014970455638	0.474768156533087	0.479612325347603	0.465639861673192	0.000846936201586525	0.000826489206311143	0.00213238175614738
192	0.352632526101092	0.36	0.0102150451402149	0.00992643678309888	0.0105036534973308	0.452078003244312	0.498891960048264	0.487194909873249	0.51058901022328	32.54	20.79	50.23	0.0147465720039213	0.015100622075348	0.0154546721467746	0.0143659112915413	0.0147108220896256	0.0150557328877099	0.0143450251282882	0.0146682992371433	0.0150241597136499	0.0102150451402149	39.8836368206303	0.00198629626727778	1.74129021585626	0.512456692516268	0.519811864431142	0.505500310748543	0.473793526916846	0.480960679284399	0.467014970455638	0.474768156533087	0.479612325347603	0.465639861673192	0.000846936201586525	0.000826489206311143	0.00213238175614738
192	0.352632526101092	0.36	0.0102152327007984	0.00992215254075708	0.0105083128608398	0.435756106365013	0.491719851073676	0.479803409107038	0.503636293040315	31.85	20.62	49.85	0.0148312283849746	0.0151995781486256	0.0155679279122765	0.0144530500347725	0.0148120073258447	0.0151709646169169	0.0144203755537877	0.0147882675512932	0.0151442995345803	0.0102152327007984	39.4360541349598	0.00490252155959532	1.73774161666534	0.512456692516268	0.519811864431142	0.505500310748543	0.473793526916846	0.480960679284399	0.467014970455638	0.474768156533087	0.479612325347603	0.465639861673192	0.000846936201586525	0.000826489206311143	0.00213238175614738
192	0.352632526101092	0.36	0.0102156352353519	0.00992321825836432	0.0105080522123396	0.442735106695188	0.502266449600714	0.49026564958294	0.514267249618487	32.46	21.11	49.97	0.0148756166266015	0.0152397443202892	0.0156038720139768	0.0144921610372881	0.0148469024444861	0.015201643851684	0.0144845705811087	0.0148450571425393	0.015214363177794	0.0102156352353519	39.6611430712338	-0.00342262791220065	1.73664943975201	0.512456692516268	0.519811864431142	0.505500310748543	0.473793526916846	0.480960679284399	0.467014970455638	0.474768156533087	0.479612325347603	0.465639861673192	0.000846936201586525	0.000826489206311143	0.00213238175614738
192	0.352632526101092	0.36	0.0102167559854327	0.00992740859937729	0.0105061033714882	0.452205044777098	0.49953205173049	0.487822996894759	0.511241106566222	32.34	20.59	50.02	0.0148575956598406	0.015214217638336	0.0155708396168315	0.0144754410500606	0.0148228902972373	0.015170339544414	0.0144346350151158	0.014777613961971	0.0151204822729555	0.0102167559854327	39.5341887466653	-0.0111168750697138	1.72295175720682	0.512456692516268	0.519811864431142	0.505500310748543	0.473793526916846	0.480960679284399	0.467014970455638	0.474768156533087	0.479612325347603	0.465639861673192	0.000846936201586525	0.000826489206311143	0.00213238175614738
192	0.352632526101092	0.36	0.0102189871192885	0.00993190011747221	0.0105060741211048	0.446437630214502	0.4905464449835	0.478913218496723	0.502179671470278	31.58	20.58	49.33	0.0149301016965578	0.0152927670977172	0.0156554324988767	0.014551332124805	0.0149047968774037	0.0152582616300023	0.0145246156230954	0.0148932653093293	0.0152381484867753	0.0102189871192885	39.1902786186186	0.00503343567298431	1.73458475301952	0.512456692516268	0.519811864431142	0.505500310748543	0.473793526916846	0.480960679284399	0.467014970455638	0.474768156533087	0.479612325347603	0.465639861673192	0.000846936201586525	0.000826489206311143	0.00213238175614738
192	0.352632526101092	0.36	0.0102204814718498	0.00993224657107307	0.0105087163726265	0.458660955636449	0.500940783670184	0.489350545808695	0.512531021531673	31.9	20.57	48.72	0.0151043456176308	0.0154620911232809	0.015819836628931	0.0147188706182181	0.015067486171994	0.0154161017257698	0.0147101686468431	0.0150570640125807	0.0154057034217082	0.0102204814718498	39.1804149344097	0.000649523589858665	1.73002374332707	0.512456692516268	0.519811864431142	0.505500310748543	0.473793526916846	0.480960679284399	0.467014970455638	0.474768156533087	0.479612325347603	0.465639861673192	0.000846936201586525	0.000826489206311143	0.00213238175614738
192	0.352632526101092	0.36	0.0102211819994581	0.00993250394719669	0.0105098600517196	0.458139810764349	0.50357112739676	0.491907796539744	0.515234458253776	32.07	20.72	49.61	0.0151037830779735	0.0154618998235714	0.0158200165691692	0.0147171271020946	0.0150660760796549	0.0154150250572152	0.0146940655474394	0.015051501755427	0.0154172811143864	0.0102211819994581	39.2870496553093	-0.00258503510698329	1.73028192225063	0.512456692516268	0.519811864431142	0.505500310748543	0.473793526916846	0.480960679284399	0.467014970455638	0.474768156533087	0.479612325347603	0.465639861673192	0.000846936201586525	0.000826489206311143	0.00213238175614738
192	0.352632526101092	0.36	0.0102222984268236	0.00993302240816212	0.0105115744454851	0.444982462402832	0.492790812947768	0.48106989363483	0.504511732260705	31.89	20.58	49.28	0.0148530498213849	0.0152149336158416	0.0155768174102984	0.0144740530469747	0.0148267028596931	0.0151793526724114	0.0144736970539045	0.0148026069854618	0.0151531045995241	0.0102222984268236	39.1634634803153	0.00906803486725083	1.73933443349077	0.512456692516268	0.519811864431142	0.505500310748543	0.473793526916846	0.480960679284399	0.467014970455638	0.474768156533087	0.479612325347603	0.465639861673192	0.000846936201586525	0.000826489206311143	0.00213238175614738
192	0.352632526101092	0.36	0.010224105278635	0.00993513432294748	0.0105130762343226	0.452687813742765	0.4962165451001	0.48459653338804	0.507836556812161	31.78	20.69	49.2	0.0150137044095864	0.0153737140445318	0.0157337236794771	0.0146313938475516	0.0149822361589557	0.0153330784703599	0.0146229284460729	0.014986970058076	0.0153118683781629	0.010224105278635	39.207122429262	0.000179302274017072	1.73010447676089	0.512456692516268	0.519811864431142	0.505500310748543	0.473793526916846	0.480960679284399	0.467014970455638	0.474768156533087	0.479612325347603	0.465639861673192	0.000846936201586525	0.000826489206311143	0.00213238175614738
192	0.352632526101092	0.36	0.0102249829477055	0.0099363827432179	0.010513583152193	0.453163114762065	0.494939568460176	0.483360570776609	0.506518566143743	31.97	20.85	49.16	0.0148877060977294	0.0152443440298269	0.0156009819619244	0.0145072809587972	0.0148548057317568	0.0152023305047164	0.0145011602415737	0.0148490799226307	0.0152045716160696	0.0102249829477055	39.4174898219401	0.00516095603145365	1.73811095727619	0.512456692516268	0.519811864431142	0.505500310748543	0.473793526916846	0.480960679284399	0.467014970455638	0.474768156533087	0.479612325347603	0.465639861673192	0.000846936201586525	0.000826489206311143	0.00213238175614738
192	0.352632526101092	0.36	0.0102260002181447	0.00993674457669984	0.0105152558595896	0.450346082953003	0.499254747574861	0.4875081838226	0.511001311327122	31.73	20.72	49.11	0.0151286395467025	0.0154931657942967	0.0158576920418909	0.0147437780993005	0.0150990310676397	0.0154542840359789	0.0147297163520335	0.0150853299727931	0.0154425448653597	0.0102260002181447	39.1737403380153	0.00537968171192005	1.73630224565976	0.512456692516268	0.519811864431142	0.505500310748543	0.473793526916846	0.480960679284399	0.467014970455638	0.474768156533087	0.479612325347603	0.465639861673192	0.000846936201586525	0.000826489206311143	0.00213238175614738
192	0.352632526101092	0.36	0.0102267009931166	0.00993691971334958	0.0105164822728836	0.447639072936661	0.487945184698335	0.476401733121385	0.499488636275285	31.69	20.55	48.79	0.0148027920381808	0.0151614710714765	0.0155201501047723	0.0144265062534677	0.0147760676945447	0.0151256291356216	0.0144255068606814	0.01476625741725	0.0151293840693058	0.0102267009931166	39.155017902628	-0.000464124091602951	1.72930732954357	0.512456692516268	0.519811864431142	0.505500310748543	0.473793526916846	0.480960679284399	0.467014970455638	0.474768156533087	0.479612325347603	0.465639861673192	0.000846936201586525	0.000826489206311143	0.00213238175614738
192	0.352632526101092	0.36	0.0102276962356746	0.00993929510794744	0.0105160973634018	0.448831550559499	0.491358863392793	0.479762643341115	0.502955083444471	31.76	20.5	49.62	0.0148751556663801	0.0152346992465327	0.0155942428266852	0.0144965434227404	0.0148469356632619	0.0151973279037833	0.0144738181892411	0.014823879197614	0.0151760306430237	0.0102276962356746	39.1491247772552	0.00125875406465117	1.73015271432244	0.512456692516268	0.519811864431142	0.505500310748543	0.473793526916846	0.480960679284399	0.467014970455638	0.474768156533087	0.479612325347603	0.465639861673192	0.000846936201586525	0.000826489206311143	0.00213238175614738
192	0.352632526101092	0.36	0.0102284495603373	0.00994014108035184	0.0105167580403227	0.448879263004915	0.497601536199308	0.485859119574003	0.509343952824612	32.23	21.03	49.57	0.0148468115966506	0.0152056346387664	0.0155644576808823	0.0144656679468983	0.0148152793732408	0.0151648907995833	0.0144802479525201	0.0148256785596045	0.0151911173256669	0.0102284495603373	39.5350969523874	0.00453051834999951	1.74112909943677	0.512456692516268	0.519811864431142	0.505500310748543	0.473793526916846	0.480960679284399	0.467014970455638	0.474768156533087	0.479612325347603	0.465639861673192	0.000846936201586525	0.000826489206311143	0.00213238175614738
192	0.352632526101092	0.36	0.0102297391611105	0.00993918149140384	0.0105202968308172	0.443795182983323	0.488152692886348	0.476514141238756	0.499791244533939	31.42	20.17	49.12	0.014931207242565	0.0152958923832866	0.0156605775240082	0.0145535746230725	0.0149090363297647	0.015264498036457	0.0145303691438571	0.014870055824767	0.0152046698908492	0.0102297391611105	38.8894095816646	-0.00312527933216908	1.72044545083936	0.512456692516268	0.519811864431142	0.505500310748543	0.473793526916846	0.480960679284399	0.467014970455638	0.474768156533087	0.479612325347603	0.465639861673192	0.000846936201586525	0.000826489206311143	0.00213238175614738
192	0.352632526101092	0.36	0.0102302317057843	0.0099413102516243	0.0105191531599442	0.449419455547203	0.498406420076648	0.486657842426649	0.510154997726648	32.64	20.73	50.45	0.0146854187761863	0.0150399446211917	0.015394470466197	0.0143056734117618	0.0146510316907439	0.014996389969726	0.0142695263738091	0.0145978064721135	0.0149367780500665	0.0102302317057843	39.9202417819074	0.000796723617852886	1.73865996371951	0.512456692516268	0.519811864431142	0.505500310748543	0.473793526916846	0.480960679284399	0.467014970455638	0.474768156533087	0.479612325347603	0.465639861673192	0.000846936201586525	0.000826489206311143	0.00213238175614738
192	0.352632526101092	0.36	0.0102316800333563	0.00994423113393478	0.0105191289327778	0.452146671318466	0.48967929107807	0.478199832930652	0.501158749225489	32.19	20.55	50.09	0.0146279591384754	0.0149791115922167	0.015330264045958	0.0142526614670798	0.0145948046874108	0.0149369479077419	0.0142143508321271	0.0145477959223782	0.0148942170015567	0.0102316800333563	39.4859402151394	-0.00015341213923444	1.73324642444243	0.512456692516268	0.519811864431142	0.505500310748543	0.473793526916846	0.480960679284399	0.467014970455638	0.474768156533087	0.479612325347603	0.465639861673192	0.000846936201586525	0.000826489206311143	0.00213238175614738
192	0.352632526101092	0.36	0.0102321290274679	0.00994298578946589	0.0105212722654698	0.449692180485922	0.504104563636278	0.492228214099127	0.51598091317343	31.91	20.77	49.59	0.0151883558452693	0.0155548163969936	0.015921276948718	0.0148006641171621	0.0151577705474773	0.0155148769777926	0.0147961330699581	0.0151349771931683	0.0155107324194525	0.0102321290274679	39.5132464036548	0.00267557695830197	1.7376558510987	0.512456692516268	0.519811864431142	0.505500310748543	0.473793526916846	0.480960679284399	0.467014970455638	0.474768156533087	0.479612325347603	0.465639861673192	0.000846936201586525	0.000826489206311143	0.00213238175614738
192	0.352632526101092	0.36	0.0102321966210062	0.00993956147084828	0.0105248317711642	0.438727433040158	0.487159650767803	0.475424788659228	0.498894512876378	32.17	20.65	50.04	0.0145523394278042	0.0149115333541959	0.0152707272805877	0.0141791207772728	0.0145291025853551	0.0148790843934375	0.014151481744236	0.0144998645978632	0.0148467608830626	0.0102321966210062	39.3438541859085	-0.00671947388905047	1.7270205640886	0.512456692516268	0.519811864431142	0.505500310748543	0.473793526916846	0.480960679284399	0.467014970455638	0.474768156533087	0.479612325347603	0.465639861673192	0.000846936201586525	0.000826489206311143	0.00213238175614738
192	0.352632526101092	0.36	0.0102336149738989	0.00994522509502443	0.0105220048527734	0.446127050899178	0.48987762275646	0.47825295449014	0.501502291022779	32.2	20.64	50.01	0.0146287395956249	0.0149843134469874	0.0153398872983498	0.0142534092519833	0.0145998601262806	0.014946311000578	0.014217017979982	0.0145556156633964	0.0148956999686833	0.0102336149738989	39.4215064802552	3.73083619809329e-05	1.73302073489396	0.512456692516268	0.519811864431142	0.505500310748543	0.473793526916846	0.480960679284399	0.467014970455638	0.474768156533087	0.479612325347603	0.465639861673192	0.000846936201586525	0.000826489206311143	0.00213238175614738
192	0.352632526101092	0.36	0.0102385955344542	0.00994941015513806	0.0105277809137703	0.457048645389303	0.506763875224992	0.495000767781793	0.518526982668191	32.12	20.74	48.93	0.0151768254745428	0.0155374847711006	0.0158981440676583	0.0147879704272733	0.0151393890438189	0.0154908076603644	0.0147959728585425	0.0151456286528933	0.0155080568500779	0.0102385955344542	39.3134319282796	0.00199305796369225	1.73470327006925	0.512456692516268	0.519811864431142	0.505500310748543	0.473793526916846	0.480960679284399	0.467014970455638	0.474768156533087	0.479612325347603	0.465639861673192	0.000846936201586525	0.000826489206311143	0.00213238175614738
192	0.352632526101092	0.36	0.0102389835749299	0.00994646513972271	0.0105315020101371	0.440938546426769	0.490987139701265	0.479213031395584	0.502761248006946	31.97	20.51	48.75	0.0147619105572542	0.0151246058979751	0.0154873012386959	0.0143847292913722	0.0147381574110777	0.0150915855307832	0.0143744003322583	0.0147190355849432	0.0150739715067886	0.0102389835749299	38.9906846513602	-0.00533452697868091	1.72359780840198	0.512456692516268	0.519811864431142	0.505500310748543	0.473793526916846	0.480960679284399	0.467014970455638	0.474768156533087	0.479612325347603	0.465639861673192	0.000846936201586525	0.000826489206311143	0.00213238175614738
192	0.352632526101092	0.36	0.0102391970754532	0.00994987471812984	0.0105285194327765	0.451953651091058	0.494820943646164	0.483216430205947	0.506425457086381	31.8	20.79	49.37	0.0149634186506967	0.0153227673441375	0.0156821160375782	0.0145822744017938	0.0149324698601983	0.0152826653186027	0.0145787576484496	0.0149317367324875	0.0152819240662325	0.0102391970754532	39.3451175934379	-1.8641716248431e-05	1.73151381307355	0.512456692516268	0.519811864431142	0.505500310748543	0.473793526916846	0.480960679284399	0.467014970455638	0.474768156533087	0.479612325347603	0.465639861673192	0.000846936201586525	0.000826489206311143	0.00213238175614738
192	0.352632526101092	0.36	0.0102398826302666	0.00995174470532742	0.0105280205552057	0.453582440562915	0.502219338332297	0.490479967916166	0.513958708748429	31.84	20.72	48.96	0.0151668018740765	0.0155298110016139	0.0158928201291514	0.0147801508564786	0.0151339057028746	0.0154876605492706	0.0147870851787576	0.0151410008508747	0.0154967633387903	0.0102398826302666	39.3050091202237	-0.00351129611718223	1.72849172175317	0.512456692516268	0.519811864431142	0.505500310748543	0.473793526916846	0.480960679284399	0.467014970455638	0.474768156533087	0.479612325347603	0.465639861673192	0.000846936201586525	0.000826489206311143	0.00213238175614738
192	0.352632526101092	0.36	0.0102417231026204	0.00995093228103227	0.0105325139242085	0.449918180137334	0.498166860713189	0.486435756943897	0.509897964482481	32.09	20.79	49.31	0.0149277231753378	0.0152877268697812	0.0156477305642245	0.0145454534458551	0.0148962381513561	0.0152470228568571	0.0145192189557017	0.0148941486241837	0.0152491598222319	0.0102417231026204	39.3963643289401	0.00241113338621774	1.73558830921341	0.512456692516268	0.519811864431142	0.505500310748543	0.473793526916846	0.480960679284399	0.467014970455638	0.474768156533087	0.479612325347603	0.465639861673192	0.000846936201586525	0.000826489206311143	0.00213238175614738
192	0.352632526101092	0.36	0.0102417812295073	0.00995394701398103	0.0105296154450336	0.449472328799976	0.497082432946551	0.485366316498677	0.508798549394426	32.04	20.68	49.68	0.0149183508848367	0.0152784606210003	0.0156385703571638	0.0145366740668577	0.014887570617242	0.0152384671676262	0.0145086332693447	0.014856657071945	0.0152035508097441	0.0102417812295073	39.4670666469754	0.00595151638577372	1.73914145015956	0.512456692516268	0.519811864431142	0.505500310748543	0.473793526916846	0.480960679284399	0.467014970455638	0.474768156533087	0.479612325347603	0.465639861673192	0.000846936201586525	0.000826489206311143	0.00213238175614738
192	0.352632526101092	0.36	0.0102437123626056	0.00995370577843263	0.0105337189467787	0.451599436858122	0.498543128363144	0.486842958883928	0.51024329784236	31.78	20.81	49.59	0.0150824111908773	0.0154448828336695	0.0158073544764617	0.0146983375423011	0.0150515788435657	0.0154048201448302	0.0146942078798077	0.0150945635229476	0.0153997944474514	0.0102437123626056	39.4313989206526	-0.00704702829967393	1.72780956963288	0.512456692516268	0.519811864431142	0.505500310748543	0.473793526916846	0.480960679284399	0.467014970455638	0.474768156533087	0.479612325347603	0.465639861673192	0.000846936201586525	0.000826489206311143	0.00213238175614738
192	0.352632526101092	0.36	0.0102441336628496	0.00995545972125246	0.0105328076044467	0.458417570798804	0.49916179437895	0.487607054838671	0.51071653391923	31.82	20.32	49.51	0.01509033594519	0.0154479290105317	0.0158055220758733	0.014705821807722	0.0150543031084493	0.0154027844091766	0.0146679666077347	0.0150081092410988	0.0153809416083641	0.0102441336628496	39.2219722371329	0.000662685335322346	1.72759667884405	0.512456692516268	0.519811864431142	0.505500310748543	0.473793526916846	0.480960679284399	0.467014970455638	0.474768156533087	0.479612325347603	0.465639861673192	0.000846936201586525	0.000826489206311143	0.00213238175614738
192	0.352632526101092	0.36	0.0102458379920181	0.00995651087930959	0.0105351651047267	0.450137330921482	0.489139160365073	0.477625744179171	0.500652576550976	32.14	20.3	49.91	0.0146328783089053	0.0149856114268775	0.0153383445448497	0.0142577916729292	0.0146014831330796	0.0149451745932299	0.014201684115246	0.0145503906508842	0.0149055748416949	0.0102458379920181	39.2553884358649	-0.00197832543451936	1.72811432996835	0.512456692516268	0.519811864431142	0.505500310748543	0.473793526916846	0.480960679284399	0.467014970455638	0.474768156533087	0.479612325347603	0.465639861673192	0.000846936201586525	0.000826489206311143	0.00213238175614738
192	0.352632526101092	0.36	0.0102462027712205	0.00995715541530423	0.0105352501271367	0.447141245840953	0.497356444189345	0.485578495814117	0.509134392564574	31.89	20.45	49.28	0.01499401982898	0.0153577072513128	0.0157213946736456	0.0146114527218895	0.0149658607884102	0.0153202688549309	0.0145898972589849	0.0149355650978089	0.0152765425592951	0.0102462027712205	39.3429947300297	-0.00811804596327285	1.72358083204183	0.512456692516268	0.519811864431142	0.505500310748543	0.473793526916846	0.480960679284399	0.467014970455638	0.474768156533087	0.479612325347603	0.465639861673192	0.000846936201586525	0.000826489206311143	0.00213238175614738
192	0.352632526101092	0.36	0.0102528360613183	0.00996476393361773	0.0105409081890189	0.452939197889351	0.498713074855373	0.4870405241858	0.510385625524946	32.31	20.95	49.53	0.0148468666964007	0.015202690894167	0.0155585150919334	0.0144651836118933	0.0148118602851265	0.0151585369583597	0.0144576134832929	0.0148035740773021	0.0151485731952264	0.0102528360613183	39.5473443448423	0.000196336528604318	1.73667686998274	0.512456692516268	0.519811864431142	0.505500310748543	0.473793526916846	0.480960679284399	0.467014970455638	0.474768156533087	0.479612325347603	0.465639861673192	0.000846936201586525	0.000826489206311143	0.00213238175614738
192	0.352632526101092	0.36	0.0102530705945717	0.00996413030226991	0.0105420108868735	0.463571431509184	0.503050803642658	0.491526183159947	0.514575424125368	31.98	20.56	49.14	0.015132582243566	0.0154873899288033	0.0158421976140406	0.014745799859073	0.0150915388103478	0.0154372777616226	0.0147201904771833	0.0150698352630087	0.0154099461483436	0.0102530705945717	39.166153518998	0.00288774350206763	1.7317020308668	0.512456692516268	0.519811864431142	0.505500310748543	0.473793526916846	0.480960679284399	0.467014970455638	0.474768156533087	0.479612325347603	0.465639861673192	0.000846936201586525	0.000826489206311143	0.00213238175614738
192	0.352632526101092	0.36	0.0102567679413295	0.0099663573570824	0.0105471785255765	0.454790187020329	0.494356320978202	0.482828862975053	0.50588377898135	32.01	20.55	48.66	0.0148546505978962	0.0152093028857971	0.015563955173698	0.0144748188337502	0.0148204027020822	0.0151659865704141	0.0144885656883964	0.0147947757096095	0.0151709067233659	0.0102567679413295	38.9584154241613	-0.00319748230360157	1.72434698125587	0.512456692516268	0.519811864431142	0.505500310748543	0.473793526916846	0.480960679284399	0.467014970455638	0.474768156533087	0.479612325347603	0.465639861673192	0.000846936201586525	0.000826489206311143	0.00213238175614738
192	0.352632526101092	0.36	0.0102583823428039	0.00996935963121758	0.0105474050543903	0.448002206198435	0.498790510899288	0.48699914964127	0.510581872157306	32.1	20.89	49.6	0.0149419680123252	0.0153037471712187	0.0156655263301122	0.0145592877580456	0.0149118013543034	0.0152643149505613	0.0145445580734093	0.0148911304500877	0.0152554518352202	0.0102583823428039	39.3937241478255	0.00693563137521658	1.74098852345302	0.512456692516268	0.519811864431142	0.505500310748543	0.473793526916846	0.480960679284399	0.467014970455638	0.474768156533087	0.479612325347603	0.465639861673192	0.000846936201586525	0.000826489206311143	0.00213238175614738
192	0.352632526101092	0.36	0.0102602937051162	0.00997044007515573	0.0105501473350767	0.452402980702769	0.49830832322872	0.486632618107168	0.509984028350271	31.63	20.36	49.2	0.0151483431507566	0.0155117951289579	0.0158752471071591	0.0147636951773766	0.0151179183530979	0.0154721415288193	0.0147441618194506	0.0150965257417084	0.0154453413806595	0.0102602937051162	39.0720467612295	-0.00303766758359071	1.72484220526146	0.512456692516268	0.519811864431142	0.505500310748543	0.473793526916846	0.480960679284399	0.467014970455638	0.474768156533087	0.479612325347603	0.465639861673192	0.000846936201586525	0.000826489206311143	0.00213238175614738
192	0.352632526101092	0.36	0.0102623179610238	0.00997385420623635	0.0105507817158112	0.45133397512945	0.498159558824511	0.48646212339766	0.509856994251362	32.15	20.85	49.55	0.0149017270251373	0.0152600529486596	0.015618378872182	0.0145197209198363	0.0148688611503015	0.0152180013807668	0.014497396300534	0.0148614640464012	0.0151986701892355	0.0102623179610238	39.2438276744016	-0.00155524296644178	1.73074225655505	0.512456692516268	0.519811864431142	0.505500310748543	0.473793526916846	0.480960679284399	0.467014970455638	0.474768156533087	0.479612325347603	0.465639861673192	0.000846936201586525	0.000826489206311143	0.00213238175614738
192	0.352632526101092	0.36	0.0102630890347994	0.0099746040350994	0.0105515740344994	0.460337517436826	0.504254824478286	0.492627222484207	0.515882426472365	31.67	20.64	48.82	0.0153156524515784	0.0156771515788263	0.0160386507060742	0.0149264622934396	0.0152787752692685	0.0156310882450974	0.0149302015085449	0.015270229730803	0.0156248711753805	0.0102630890347994	39.2280740148172	-0.00666818630022515	1.72285187170413	0.512456692516268	0.519811864431142	0.505500310748543	0.473793526916846	0.480960679284399	0.467014970455638	0.474768156533087	0.479612325347603	0.465639861673192	0.000846936201586525	0.000826489206311143	0.00213238175614738
192	0.352632526101092	0.36	0.0102633263362781	0.00997475887158514	0.0105518938009711	0.448796994262384	0.497368988857598	0.485630108131175	0.50910786958402	31.99	20.93	48.96	0.0149461962738754	0.015307482801286	0.0156687693286966	0.0145641045265975	0.0149161549515244	0.0152682053764513	0.0145797209041365	0.0149321256477235	0.015279089297063	0.0102633263362781	39.1887663449974	-0.002096942791129	1.72979609522794	0.512456692516268	0.519811864431142	0.505500310748543	0.473793526916846	0.480960679284399	0.467014970455638	0.474768156533087	0.479612325347603	0.465639861673192	0.000846936201586525	0.000826489206311143	0.00213238175614738
192	0.352632526101092	0.36	0.0102642128754386	0.0099723226530522	0.010556103097825	0.443302074805735	0.494500692732256	0.482699008468391	0.506302376996121	32.22	20.7	49.37	0.0147546888890361	0.0151154316637779	0.0154761744385196	0.0143759766966694	0.0147274601987738	0.0150789437008781	0.0143467850969528	0.0147165721237166	0.0150658507175535	0.0102642128754386	39.370516696715	-0.00252652836391634	1.73032627573151	0.512456692516268	0.519811864431142	0.505500310748543	0.473793526916846	0.480960679284399	0.467014970455638	0.474768156533087	0.479612325347603	0.465639861673192	0.000846936201586525	0.000826489206311143	0.00213238175614738
192	0.352632526101092	0.36	0.0102651428952766	0.0099751230125489	0.0105551627780043	0.444839729835435	0.49636235055871	0.484553070951972	0.508171630165449	31.69	20.7	49.59	0.0150529051143232	0.0154197668185314	0.0157866285227396	0.0146702133015519	0.0150277482366379	0.0153852831717239	0.0146347820637753	0.015018011489122	0.0153724666887823	0.0102651428952766	39.3597081215795	-0.00241579848266225	1.7305832734058	0.512456692516268	0.519811864431142	0.505500310748543	0.473793526916846	0.480960679284399	0.467014970455638	0.474768156533087	0.479612325347603	0.465639861673192	0.000846936201586525	0.000826489206311143	0.00213238175614738
192	0.352632526101092	0.36	0.010266378973308	0.0099772242661282	0.0105555336804878	0.452866480146301	0.492307436130251	0.480783120709081	0.503831751551421	31.62	20.44	49.35	0.0149703936512996	0.0153292322439736	0.0156880708366476	0.0145903273147908	0.0149400557616335	0.0152897842084762	0.0145521405590618	0.0149057194651985	0.015246771969699	0.010266378973308	39.0355247607441	-0.000594343764500309	1.72677172741662	0.512456692516268	0.519811864431142	0.505500310748543	0.473793526916846	0.480960679284399	0.467014970455638	0.474768156533087	0.479612325347603	0.465639861673192	0.000846936201586525	0.000826489206311143	0.00213238175614738
192	0.352632526101092	0.36	0.0102671867349504	0.00997337201587461	0.0105610014540263	0.450371061146827	0.501045679574966	0.489257573191631	0.512833785958301	31.73	20.61	48.81	0.0151809047367191	0.0155466714204401	0.0159124381041612	0.0147946829581019	0.0151511440660622	0.0155076051740224	0.0148056552454399	0.0151636149201522	0.0155111294375858	0.0102671867349504	39.2422436518691	0.00314290465899444	1.7333094395024	0.512456692516268	0.519811864431142	0.505500310748543	0.473793526916846	0.480960679284399	0.467014970455638	0.474768156533087	0.479612325347603	0.465639861673192	0.000846936201586525	0.000826489206311143	0.00213238175614738
192	0.352632526101092	0.36	0.0102681001430704	0.00997784323472446	0.0105583570514163	0.448346774723087	0.497131144545476	0.485387194489046	0.508875094601905	31.54	20.54	49.33	0.0151521438848099	0.0155187502210531	0.0158853565572964	0.0147680503465946	0.015125363534232	0.0154826767218693	0.01473474171612	0.0151056922398771	0.0154697430856439	0.0102681001430704	39.1543344632704	-0.00481990778374579	1.72405069868244	0.512456692516268	0.519811864431142	0.505500310748543	0.473793526916846	0.480960679284399	0.467014970455638	0.474768156533087	0.479612325347603	0.465639861673192	0.000846936201586525	0.000826489206311143	0.00213238175614738
192	0.352632526101092	0.36	0.0102696339365618	0.00997499569693417	0.0105642721761894	0.44032404672682	0.491532616706413	0.479730724827839	0.503334508584986	32.11	20.65	49.44	0.0147138133562801	0.0150757889925386	0.0154377646287971	0.0143368990917159	0.0146896022316183	0.0150423053715207	0.0143105281568107	0.0146595490863888	0.0150296897086833	0.0102696339365618	39.1489742680757	-0.00142811037067723	1.7290663221262	0.512456692516268	0.519811864431142	0.505500310748543	0.473793526916846	0.480960679284399	0.467014970455638	0.474768156533087	0.479612325347603	0.465639861673192	0.000846936201586525	0.000826489206311143	0.00213238175614738
192	0.352632526101092	0.36	0.0102726850231673	0.00998368045598061	0.010561689590354	0.448975677046929	0.493137309214377	0.481502506949518	0.504772111479236	31.71	20.6	49.53	0.0149515453623727	0.0153128275391725	0.0156741097159723	0.0145713301649755	0.0149234249988727	0.0152755198327699	0.014536545694903	0.0149010567373047	0.0152335500101184	0.0102726850231673	39.3592665092249	0.00277723115615287	1.7337696511533	0.512456692516268	0.519811864431142	0.505500310748543	0.473793526916846	0.480960679284399	0.467014970455638	0.474768156533087	0.479612325347603	0.465639861673192	0.000846936201586525	0.000826489206311143	0.00213238175614738
192	0.352632526101092	0.36	0.010280239267208	0.00999091139348838	0.0105695671409277	0.446903176785438	0.495463453152157	0.483724681512787	0.507202224791527	31.63	20.41	49.08	0.0150568021598915	0.0154221925749958	0.0157875829901001	0.014674463049613	0.0150305750638503	0.0153866870780875	0.0146613607511121	0.0150130239573288	0.0153446876078269	0.010280239267208	39.1516622228849	0.00338101375668868	1.73237574309097	0.512456692516268	0.519811864431142	0.505500310748543	0.473793526916846	0.480960679284399	0.467014970455638	0.474768156533087	0.479612325347603	0.465639861673192	0.000846936201586525	0.000826489206311143	0.00213238175614738
192	0.352632526101092	0.36	0.0102832164083811	0.00999307453858058	0.0105733582781816	0.449326853772044	0.493886617931377	0.48224240365626	0.505530832206495	32.18	20.5	49.65	0.014758788850747	0.0151151542356993	0.0154715196206517	0.0143802420195565	0.0147274670212034	0.0150746920228504	0.0143280285931605	0.0146974095665968	0.0150283036157557	0.0102832164083811	39.3510884974573	-0.0052212993164866	1.72609822279597	0.512456692516268	0.519811864431142	0.505500310748543	0.473793526916846	0.480960679284399	0.467014970455638	0.474768156533087	0.479612325347603	0.465639861673192	0.000846936201586525	0.000826489206311143	0.00213238175614738
192	0.352632526101092	0.36	0.0102930764926613	0.010002139787913	0.0105840131974096	0.449390718731289	0.496833439402925	0.485121260414418	0.508545618391431	32.04	20.73	49.44	0.0149114892839594	0.0152714941852695	0.0156314990865797	0.0145299981085529	0.0148807927498858	0.0152315873912186	0.014527235694544	0.0148805379762788	0.015224202060035	0.0102930764926613	39.0929535237948	0.00642795908562977	1.73646383046884	0.512456692516268	0.519811864431142	0.505500310748543	0.473793526916846	0.480960679284399	0.467014970455638	0.474768156533087	0.479612325347603	0.465639861673192	0.000846936201586525	0.000826489206311143	0.00213238175614738
192	0.352632526101092	0.36	0.0102935062428913	0.0100034092572097	0.010583603228573	0.45035980990018	0.501177256615075	0.489385786642305	0.512968726587844	32.01	20.65	49.46	0.0150555465355814	0.0154183012982728	0.0157810560609641	0.0146705653269879	0.0150240441881612	0.0153775230493345	0.0146390887429504	0.014994781357787	0.0153572953602194	0.0102935062428913	39.289460799832	0.000418211591316336	1.73194853961394	0.512456692516268	0.519811864431142	0.505500310748543	0.473793526916846	0.480960679284399	0.467014970455638	0.474768156533087	0.479612325347603	0.465639861673192	0.000846936201586525	0.000826489206311143	0.00213238175614738
192	0.352632526101092	0.36	0.0102947995528587	0.0100021179267773	0.01058748117894	0.446859174846758	0.492300864553106	0.480635984341332	0.50396574476488	31.72	20.74	49.22	0.0149204223386865	0.0152825361731892	0.015644650007692	0.0145409344914519	0.0148938382783843	0.0152467420653167	0.0145475740967673	0.0148741626599343	0.0152326837516989	0.0102947995528587	39.1122104845247	-0.00201046158875448	1.72859329572307	0.512456692516268	0.519811864431142	0.505500310748543	0.473793526916846	0.480960679284399	0.467014970455638	0.474768156533087	0.479612325347603	0.465639861673192	0.000846936201586525	0.000826489206311143	0.00213238175614738
192	0.352632526101092	0.36	0.0102952278240513	0.0100054831794732	0.0105849724686294	0.450790872830292	0.494400961435518	0.48277904387731	0.506022878993727	32.07	20.49	49.64	0.014822950337547	0.01517978253434	0.0155366147311331	0.0144434755603651	0.0147911726784264	0.0151388697964878	0.014450158090631	0.0147660349885036	0.0151137542584045	0.0102952278240513	39.3790468451009	0.00417079876370818	1.73634247385943	0.512456692516268	0.519811864431142	0.505500310748543	0.473793526916846	0.480960679284399	0.467014970455638	0.474768156533087	0.479612325347603	0.465639861673192	0.000846936201586525	0.000826489206311143	0.00213238175614738
192	0.352632526101092	0.36	0.010296044911417	0.010004474281339	0.0105876155414949	0.453936634790144	0.501887498739936	0.490164264306991	0.51361073317288	31.56	20.5	49.36	0.0152889422558453	0.0156546071305591	0.016020272005273	0.014901192672459	0.0152575837595911	0.0156139748467233	0.0148766976598367	0.0152205266771904	0.0155788912535528	0.010296044911417	38.9535877088377	0.0071124962671425	1.73459470954119	0.512456692516268	0.519811864431142	0.505500310748543	0.473793526916846	0.480960679284399	0.467014970455638	0.474768156533087	0.479612325347603	0.465639861673192	0.000846936201586525	0.000826489206311143	0.00213238175614738
192	0.352632526101092	0.36	0.0102970347397957	0.0100049511669223	0.0105891183126692	0.445783928417915	0.495841493275319	0.484067131139562	0.507615855411077	32.03	20.65	49.64	0.0148828553312335	0.0152448632367724	0.0156068711423112	0.014502153442855	0.0148549012238963	0.0152076490049376	0.014482121183373	0.0148406719592728	0.015192949232456	0.0102970347397957	39.0808378156662	-0.00726143874703295	1.7228465795618	0.512456692516268	0.519811864431142	0.505500310748543	0.473793526916846	0.480960679284399	0.467014970455638	0.474768156533087	0.479612325347603	0.465639861673192	0.000846936201586525	0.000826489206311143	0.00213238175614738
192	0.352632526101092	0.36	0.0102992027274576	0.0100084588289642	0.0105899466259511	0.448285304602265	0.488393852252911	0.476854873299817	0.499932831206005	32.41	20.71	49.87	0.0144896381947306	0.0148402598188947	0.0151908814430588	0.0141164435208191	0.0144580345452583	0.0147996255696974	0.0140798895226669	0.0144202287648843	0.0147685998475598	0.0102992027274576	39.4068180195859	-0.00548336248170291	1.72767046080426	0.512456692516268	0.519811864431142	0.505500310748543	0.473793526916846	0.480960679284399	0.467014970455638	0.474768156533087	0.479612325347603	0.465639861673192	0.000846936201586525	0.000826489206311143	0.00213238175614738
192	0.352632526101092	0.36	0.0102994307062152	0.0100099803104441	0.0105888811019864	0.453118870737357	0.495190919365517	0.483605007132244	0.506776831598791	32.22	20.67	49.36	0.014780823861035	0.0151349337760768	0.0154890436911187	0.0144014175286032	0.0147464378593697	0.0150914581901363	0.0143902845336675	0.0147386924759631	0.0150583109046697	0.0102994307062152	39.1432669965341	0.00287854489706346	1.73313081449745	0.512456692516268	0.519811864431142	0.505500310748543	0.473793526916846	0.480960679284399	0.467014970455638	0.474768156533087	0.479612325347603	0.465639861673192	0.000846936201586525	0.000826489206311143	0.00213238175614738
192	0.352632526101092	0.36	0.0103014403627411	0.0100112169622034	0.0105916637632788	0.450771053833487	0.495262793011947	0.483620150322028	0.506905435701865	32.18	20.45	49.78	0.0147997845100625	0.0151560736407444	0.0155123627714262	0.01442016865905	0.014767318940348	0.015114469221646	0.0143674731605105	0.0147201213079995	0.0150827477884247	0.0103014403627411	39.308943518946	0.00565649016404911	1.73702314359205	0.512456692516268	0.519811864431142	0.505500310748543	0.473793526916846	0.480960679284399	0.467014970455638	0.474768156533087	0.479612325347603	0.465639861673192	0.000846936201586525	0.000826489206311143	0.00213238175614738
192	0.352632526101092	0.36	0.0103017711347589	0.0100080935053903	0.0105954487641276	0.44933578983393	0.497443922057154	0.485716050085462	0.509171794028846	31.25	20.6	48.2	0.0153002629954012	0.0156696959707203	0.0160391289460393	0.014914542160668	0.015274661701593	0.0156347812425181	0.014920521865286	0.0152939278261626	0.0156468877051895	0.0103017711347589	38.6456377935448	0.00332780313952932	1.72666267369507	0.512456692516268	0.519811864431142	0.505500310748543	0.473793526916846	0.480960679284399	0.467014970455638	0.474768156533087	0.479612325347603	0.465639861673192	0.000846936201586525	0.000826489206311143	0.00213238175614738
192	0.352632526101092	0.36	0.0103019501726186	0.0100098961946847	0.0105940041505525	0.440006454328571	0.492974129496397	0.481129996268948	0.504818262723846	31.75	20.82	49.22	0.0149208215095256	0.015288132213893	0.0156554429182603	0.0145410966295994	0.0148990595233906	0.0152570224171818	0.0145523580409577	0.0149000584765176	0.015260567899749	0.0103019501726186	39.2303067787245	0.00594595620133403	1.73834497178191	0.512456692516268	0.519811864431142	0.505500310748543	0.473793526916846	0.480960679284399	0.467014970455638	0.474768156533087	0.479612325347603	0.465639861673192	0.000846936201586525	0.000826489206311143	0.00213238175614738
192	0.352632526101092	0.36	0.0103024349135815	0.010011691210445	0.010593178616718	0.452415664435813	0.502462310021947	0.490689575524893	0.514235044519	31.77	20.43	48.91	0.0152057467349393	0.0155705664255724	0.0159353861162055	0.0148185955953692	0.0151741266689138	0.0155296577424583	0.0147895691320315	0.0151685773224201	0.0155219419652007	0.0103024349135815	39.1166815926125	0.00165800181421869	1.72935770683633	0.512456692516268	0.519811864431142	0.505500310748543	0.473793526916846	0.480960679284399	0.467014970455638	0.474768156533087	0.479612325347603	0.465639861673192	0.000846936201586525	0.000826489206311143	0.00213238175614738
192	0.352632526101092	0.36	0.0103077287224984	0.0100178155469815	0.0105976418980154	0.443333236955777	0.490673060528275	0.478963465315154	0.502382655741397	32.05	20.53	49.63	0.0147168764925133	0.0150766715061381	0.0154364665197628	0.0143402839345272	0.0146908720947412	0.0150414602549551	0.0143173081407628	0.0146503791549009	0.0149943337632613	0.0103077287224984	39.1848545492466	-0.00220222069123483	1.7289263423856	0.512456692516268	0.519811864431142	0.505500310748543	0.473793526916846	0.480960679284399	0.467014970455638	0.474768156533087	0.479612325347603	0.465639861673192	0.000846936201586525	0.000826489206311143	0.00213238175614738
192	0.352632526101092	0.36	0.0103121998042069	0.0100198918356717	0.010604507772742	0.461060645523656	0.503834989546728	0.492233963170443	0.515436015923013	31.95	20.77	48.95	0.0151694000462117	0.0155269142025187	0.0158844283588257	0.0147819034095389	0.0151302850007669	0.0154786665919948	0.0147939444282829	0.015141740288497	0.015470335386735	0.0103121998042069	39.0949117502554	0.00384650372876561	1.73305043567994	0.512456692516268	0.519811864431142	0.505500310748543	0.473793526916846	0.480960679284399	0.467014970455638	0.474768156533087	0.479612325347603	0.465639861673192	0.000846936201586525	0.000826489206311143	0.00213238175614738
192	0.352632526101092	0.36	0.0103125674649028	0.0100204289813063	0.0106047059484994	0.456866807104019	0.503602253404363	0.491908250376742	0.515296256431983	32.19	20.96	49.75	0.015048714090882	0.0154064631386075	0.0157642121863329	0.0146626427142788	0.0150112137906174	0.0153597848669561	0.0146476021483409	0.0149922971753856	0.0153544994186284	0.0103125674649028	39.3955286979308	-0.00148495541832275	1.7329500349235	0.512456692516268	0.519811864431142	0.505500310748543	0.473793526916846	0.480960679284399	0.467014970455638	0.474768156533087	0.479612325347603	0.465639861673192	0.000846936201586525	0.000826489206311143	0.00213238175614738
192	0.352632526101092	0.36	0.0103191116694782	0.0100286318875314	0.0106095914514249	0.456874397970487	0.499445335288766	0.487848036248975	0.511042634328556	31.67	20.33	48.81	0.0151681008848036	0.0155286824363444	0.0158892639878852	0.0147826759173113	0.0151340950078534	0.0154855140983955	0.0147709551903574	0.0150958510750926	0.0154717593673725	0.0103191116694782	38.8638591445279	0.00321244034171316	1.72857636089591	0.512456692516268	0.519811864431142	0.505500310748543	0.473793526916846	0.480960679284399	0.467014970455638	0.474768156533087	0.479612325347603	0.465639861673192	0.000846936201586525	0.000826489206311143	0.00213238175614738
192	0.352632526101092	0.36	0.0103212980168782	0.0100271918132347	0.0106154042205218	0.452184405851381	0.500786798813322	0.489047843627769	0.512525753998875	32.09	20.79	49.45	0.0150065913034625	0.0153668049412376	0.0157270185790128	0.0146222825095337	0.0149732713163068	0.01532426012308	0.014620888983643	0.0149648281980663	0.0153076352668541	0.0103212980168782	39.1916250981573	-0.000103044831177499	1.73148996339941	0.512456692516268	0.519811864431142	0.505500310748543	0.473793526916846	0.480960679284399	0.467014970455638	0.474768156533087	0.479612325347603	0.465639861673192	0.000846936201586525	0.000826489206311143	0.00213238175614738
192	0.352632526101092	0.36	0.0103281424899125	0.0100365571058672	0.0106197278739578	0.444323622782843	0.494180832071	0.482411160891266	0.505950503250734	31.39	20.41	49	0.0151309062189785	0.0155000639111839	0.0158692216033894	0.0147484521782346	0.0151082789123988	0.0154681056465629	0.0147397792631793	0.0150772540484995	0.0154379062411722	0.0103281424899125	38.906362043853	0.00248181998180161	1.72926071819975	0.512456692516268	0.519811864431142	0.505500310748543	0.473793526916846	0.480960679284399	0.467014970455638	0.474768156533087	0.479612325347603	0.465639861673192	0.000846936201586525	0.000826489206311143	0.00213238175614738
192	0.352632526101092	0.36	0.0103317009466319	0.0100400429894216	0.0106233589038422	0.447765955673367	0.492797473139182	0.481142220458399	0.504452725819966	31.95	20.7	49.64	0.0148263055795939	0.0151854599636927	0.0155446143477916	0.0144475539194052	0.0147975333732753	0.0151475128271455	0.0144434041984192	0.0147710154497995	0.0151199928361393	0.0103317009466319	39.1056681235859	-0.00371199572630095	1.72608897262824	0.512456692516268	0.519811864431142	0.505500310748543	0.473793526916846	0.480960679284399	0.467014970455638	0.474768156533087	0.479612325347603	0.465639861673192	0.000846936201586525	0.000826489206311143	0.00213238175614738
192	0.352632526101092	0.36	0.01034138928212	0.0100456847262285	0.0106370938380116	0.450124591749805	0.498935111763932	0.487190815072	0.510679408455864	32.3	20.71	49.89	0.0148566564800113	0.0152147933252751	0.0155729301705388	0.0144747994846229	0.0148237312264467	0.0151726629682706	0.0144594584051495	0.0147955395529423	0.0151438447194094	0.01034138928212	39.2567267364797	-0.00696818526325901	1.72557791941939	0.512456692516268	0.519811864431142	0.505500310748543	0.473793526916846	0.480960679284399	0.467014970455638	0.474768156533087	0.479612325347603	0.465639861673192	0.000846936201586525	0.000826489206311143	0.00213238175614738
192	0.352632526101092	0.36	0.0103430277185365	0.0100486115716681	0.010637443865405	0.452761764332197	0.497133591316526	0.48549384212321	0.508773340509841	31.48	20.49	48.84	0.0151806280546094	0.0155445846856141	0.0159085413166187	0.0147961977778503	0.0151509376657872	0.0155056775537242	0.0147743035831581	0.0151518404570496	0.015501546575383	0.0103430277185365	38.8520701741972	0.00153841956295565	1.72695978513294	0.512456692516268	0.519811864431142	0.505500310748543	0.473793526916846	0.480960679284399	0.467014970455638	0.474768156533087	0.479612325347603	0.465639861673192	0.000846936201586525	0.000826489206311143	0.00213238175614738
192	0.352632526101092	0.36	0.0103458771983566	0.0100544996539047	0.0106372547428084	0.447117037540432	0.498587113748307	0.486779443624898	0.510394783871716	31.93	20.48	49.8	0.0150115106566421	0.0153756405890151	0.015739770521388	0.0146282013680441	0.014983033476332	0.01533786558462	0.0145743046228622	0.0149398583561769	0.0152825891306359	0.0103458771983566	39.4603319007416	-0.00131969782049753	1.73086488140079	0.512456692516268	0.519811864431142	0.505500310748543	0.473793526916846	0.480960679284399	0.467014970455638	0.474768156533087	0.479612325347603	0.465639861673192	0.000846936201586525	0.000826489206311143	0.00213238175614738
192	0.352632526101092	0.36	0.0103481438367569	0.0100549662068793	0.0106413214666346	0.450965122600587	0.495768954725665	0.484118979955636	0.507418929495694	32.21	20.66	49.51	0.0148035451352096	0.0151597817928758	0.0155160184505421	0.0144236605671267	0.0147707555761137	0.0151178505851007	0.0144041332321326	0.0147561527662524	0.0150957859672156	0.0103481438367569	39.2925165844155	0.000237189855685413	1.73247715749391	0.512456692516268	0.519811864431142	0.505500310748543	0.473793526916846	0.480960679284399	0.467014970455638	0.474768156533087	0.479612325347603	0.465639861673192	0.000846936201586525	0.000826489206311143	0.00213238175614738
192	0.352632526101092	0.36	0.0103555280036937	0.0100591991574019	0.0106518568499856	0.444686648649435	0.497135296735449	0.485303960967341	0.508966632503556	32.19	20.56	48.86	0.0148468836100915	0.0152088391662565	0.0155707947224215	0.0144659933157249	0.0148186630606748	0.0151713328056248	0.0144538500676872	0.0147986038622424	0.0151527988372824	0.0103555280036937	39.1348595033418	-0.000967673231081166	1.72959650303659	0.512456692516268	0.519811864431142	0.505500310748543	0.473793526916846	0.480960679284399	0.467014970455638	0.474768156533087	0.479612325347603	0.465639861673192	0.000846936201586525	0.000826489206311143	0.00213238175614738
192	0.352632526101092	0.36	0.0103558795373991	0.0100637430383438	0.0106480160364543	0.457648176524285	0.497350194944356	0.485819535525492	0.50888085436322	32.1	20.5	49.7	0.0149048568445234	0.0152586154223361	0.0156123740001488	0.0145231132477695	0.0148678113513163	0.0152125094548631	0.0144905903759405	0.0148302826577784	0.0151693647459637	0.0103558795373991	39.4272509914954	0.00412359783557905	1.7355254337444	0.512456692516268	0.519811864431142	0.505500310748543	0.473793526916846	0.480960679284399	0.467014970455638	0.474768156533087	0.479612325347603	0.465639861673192	0.000846936201586525	0.000826489206311143	0.00213238175614738
192	0.352632526101092	0.36	0.0103606927490468	0.0100679077993256	0.010653477698768	0.450471314670079	0.495515002941446	0.48385937731944	0.507170628563452	31.31	20.39	49.14	0.0152105322284504	0.0155769367614129	0.0159433412943755	0.0148265922880814	0.0151837481417457	0.0155409039954101	0.0147881470193766	0.015163439485836	0.015517628198126	0.0103606927490468	38.9987270508392	-0.0064039857762182	1.71994892451399	0.512456692516268	0.519811864431142	0.505500310748543	0.473793526916846	0.480960679284399	0.467014970455638	0.474768156533087	0.479612325347603	0.465639861673192	0.000846936201586525	0.000826489206311143	0.00213238175614738
192	0.352632526101092	0.36	0.0103620558577791	0.0100677973879429	0.0106563143276153	0.444617541159953	0.496360169196888	0.484545627620493	0.508174710773282	32.21	21.01	50.19	0.0148147494637559	0.0151759733888235	0.0155371973138911	0.0144345497993075	0.0147865034214626	0.0151384570436177	0.0144580488071483	0.0147775245431595	0.0151229747105883	0.0103620558577791	39.6207816219484	0.00606754402454206	1.74359879871177	0.512456692516268	0.519811864431142	0.505500310748543	0.473793526916846	0.480960679284399	0.467014970455638	0.474768156533087	0.479612325347603	0.465639861673192	0.000846936201586525	0.000826489206311143	0.00213238175614738
192	0.352632526101092	0.36	0.0103624644756047	0.0100670487039825	0.010657880247227	0.441160973105782	0.490393746381293	0.478639171903119	0.502148320859467	32.34	20.51	49.39	0.0145764797488598	0.0149344536191477	0.0152924274894357	0.0142015348216213	0.0145503006739885	0.0148990665263557	0.0141817346826022	0.0145326389988629	0.014883967824664	0.0103624644756047	39.1827325683297	0.00258565848646691	1.73218313088046	0.512456692516268	0.519811864431142	0.505500310748543	0.473793526916846	0.480960679284399	0.467014970455638	0.474768156533087	0.479612325347603	0.465639861673192	0.000846936201586525	0.000826489206311143	0.00213238175614738
192	0.352632526101092	0.36	0.0103666258178695	0.0100751264545859	0.0106581251811531	0.452511416665504	0.498664821285049	0.486983319953512	0.510346322616586	31.69	20.66	48.68	0.0151319341497364	0.0154949110766171	0.0158578880034977	0.0147472869292145	0.0151010371396255	0.0154547873500364	0.014755613937848	0.015096747257325	0.0154681819432572	0.0103666258178695	38.9581468148772	0.00048350939309441	1.72885377026509	0.512456692516268	0.519811864431142	0.505500310748543	0.473793526916846	0.480960679284399	0.467014970455638	0.474768156533087	0.479612325347603	0.465639861673192	0.000846936201586525	0.000826489206311143	0.00213238175614738
192	0.352632526101092	0.36	0.0103693880778099	0.0100729199486105	0.0106658562070092	0.448071213002581	0.502741157364946	0.490858061243709	0.514624253486183	31.69	20.64	49.13	0.0152477100077312	0.0156168391266287	0.0159859682455262	0.0148600494720552	0.0152197937855037	0.0155795380989522	0.0148627361996476	0.0152102524478005	0.0155600518000585	0.0103693880778099	39.0059013474829	0.00369609226416505	1.73312320124178	0.512456692516268	0.519811864431142	0.505500310748543	0.473793526916846	0.480960679284399	0.467014970455638	0.474768156533087	0.479612325347603	0.465639861673192	0.000846936201586525	0.000826489206311143	0.00213238175614738
192	0.352632526101092	0.36	0.01037060158099	0.0100789951269175	0.0106622080350624	0.454985400219743	0.50508559625775	0.493312586900302	0.516858605615198	31.87	20.88	49.2	0.0152403830027292	0.0156040979706153	0.0159678129385013	0.0148516441808544	0.0152060818144314	0.0155605194480084	0.014858719660913	0.0151970684361113	0.015563077435705	0.01037060158099	39.2213842000054	-0.000467711908090044	1.73145957674608	0.512456692516268	0.519811864431142	0.505500310748543	0.473793526916846	0.480960679284399	0.467014970455638	0.474768156533087	0.479612325347603	0.465639861673192	0.000846936201586525	0.000826489206311143	0.00213238175614738
192	0.352632526101092	0.36	0.0103718902845966	0.0100786146622854	0.0106651659069079	0.437754962314551	0.488006687830432	0.476228181538746	0.499785194122119	31.78	20.7	49.33	0.0147525315867049	0.0151174045464505	0.0154822775061961	0.0143768426433997	0.0147324237242646	0.0150880048051295	0.0143666736322957	0.014711618889396	0.0150821551603795	0.0103718902845966	39.1039193811892	0.00454388884910704	1.73504783462534	0.512456692516268	0.519811864431142	0.505500310748543	0.473793526916846	0.480960679284399	0.467014970455638	0.474768156533087	0.479612325347603	0.465639861673192	0.000846936201586525	0.000826489206311143	0.00213238175614738
192	0.352632526101092	0.36	0.0103806299180656	0.0100864963386321	0.0106747634974992	0.442477078170662	0.489004648371454	0.47731460478989	0.500694691953017	31.76	20.69	49.51	0.0147979431186814	0.0151603636233945	0.0155227841281076	0.0144212762395706	0.0147744716919003	0.01512766714423	0.0144019289650768	0.0147495476088693	0.0151029943745243	0.0103806299180656	39.0460480993246	-0.00586484446034535	1.72311425495031	0.512456692516268	0.519811864431142	0.505500310748543	0.473793526916846	0.480960679284399	0.467014970455638	0.474768156533087	0.479612325347603	0.465639861673192	0.000846936201586525	0.000826489206311143	0.00213238175614738
192	0.352632526101092	0.36	0.0103949036137725	0.0100978979552147	0.0106919092723304	0.451067898088827	0.499272803689483	0.487542927383584	0.511002679995382	31.73	20.34	48.63	0.0151304179105491	0.0154944431493107	0.0158584683880722	0.0147455218659794	0.0151002868268457	0.015455051787712	0.0147270656350429	0.0150828491117311	0.0154320626497372	0.0103949036137725	38.7479122474409	0.000881739487256635	1.72651185256264	0.512456692516268	0.519811864431142	0.505500310748543	0.473793526916846	0.480960679284399	0.467014970455638	0.474768156533087	0.479612325347603	0.465639861673192	0.000846936201586525	0.000826489206311143	0.00213238175614738
192	0.352632526101092	0.36	0.0103983180018339	0.0101055503829994	0.0106910856206684	0.455803418697044	0.498262360364305	0.486667530929174	0.509857189799436	32.05	20.57	49.73	0.0149525158820452	0.0153087588205198	0.0156650017589944	0.0145698772647948	0.014917003857468	0.0152641304501411	0.0145283080810799	0.0148795699486319	0.0152289501791743	0.0103983180018339	39.2463902183438	-0.000140719661097874	1.73141265233938	0.512456692516268	0.519811864431142	0.505500310748543	0.473793526916846	0.480960679284399	0.467014970455638	0.474768156533087	0.479612325347603	0.465639861673192	0.000846936201586525	0.000826489206311143	0.00213238175614738
192	0.352632526101092	0.36	0.010402807012277	0.0101094916646451	0.010696122359909	0.453955886980867	0.50133456816682	0.489624703995128	0.513044432338512	31.9	20.69	49.45	0.0151151797690826	0.0154766744007514	0.0158381690324201	0.0147294641349329	0.0150817339916916	0.0154340038484503	0.0147153214459763	0.0150597763073712	0.0154117751569919	0.010402807012277	39.1704880509507	0.00253574501700146	1.73282759623296	0.512456692516268	0.519811864431142	0.505500310748543	0.473793526916846	0.480960679284399	0.467014970455638	0.474768156533087	0.479612325347603	0.465639861673192	0.000846936201586525	0.000826489206311143	0.00213238175614738
192	0.352632526101092	0.36	0.0104101595012841	0.0101143169414875	0.0107060020610807	0.448329676520264	0.496067168759093	0.484347948402973	0.507786389115212	32.12	20.9	49.8	0.0148488026589331	0.015208082368816	0.0155673620786988	0.0144683309968898	0.014818404863615	0.0151684787303401	0.0144529448789815	0.0148117255966383	0.0151696203267753	0.0104101595012841	39.4630798245975	0.00128478207885219	1.73690070752866	0.512456692516268	0.519811864431142	0.505500310748543	0.473793526916846	0.480960679284399	0.467014970455638	0.474768156533087	0.479612325347603	0.465639861673192	0.000846936201586525	0.000826489206311143	0.00213238175614738
192	0.352632526101092	0.36	0.0104112804207681	0.0101183567552739	0.0107042040862622	0.450574505681248	0.497577264971857	0.485875569471097	0.509278960472616	31.7	20.32	48.48	0.0150894848086338	0.0154528958702069	0.0158163069317801	0.0147057945058136	0.015059964874147	0.0154141352424804	0.0147017321246709	0.015042170311886	0.0154021330657711	0.0104112804207681	38.8283791497077	0.00316434597137607	1.72887269814251	0.512456692516268	0.519811864431142	0.505500310748543	0.473793526916846	0.480960679284399	0.467014970455638	0.474768156533087	0.479612325347603	0.465639861673192	0.000846936201586525	0.000826489206311143	0.00213238175614738
192	0.352632526101092	0.36	0.0104220135848178	0.0101243764083609	0.0107196507612747	0.445589870353202	0.495086201790408	0.483325156725055	0.506847246855762	31.41	20.33	49.28	0.0151468374205323	0.0155154146299362	0.0158839918393402	0.0147637851541999	0.0151230413197806	0.0154822974853613	0.0147364111098577	0.0150873765480424	0.01544720955109	0.0104220135848178	38.8435485228158	-0.0037935808771789	1.72263943354777	0.512456692516268	0.519811864431142	0.505500310748543	0.473793526916846	0.480960679284399	0.467014970455638	0.474768156533087	0.479612325347603	0.465639861673192	0.000846936201586525	0.000826489206311143	0.00213238175614738
192	0.352632526101092	0.36	0.0104283871527483	0.0101310894421224	0.0107256848633743	0.442007404120231	0.495246865191411	0.483396319501619	0.507097410881204	32.12	21.03	49.44	0.0148191148878286	0.0151824080925463	0.015545701297264	0.0144393962102251	0.014793380544857	0.0151473648794889	0.0144458855863019	0.0148079578170768	0.0151563703947375	0.0104283871527483	39.2386189409067	-0.00096414832269614	1.73339567984364	0.512456692516268	0.519811864431142	0.505500310748543	0.473793526916846	0.480960679284399	0.467014970455638	0.474768156533087	0.479612325347603	0.465639861673192	0.000846936201586525	0.000826489206311143	0.00213238175614738
192	0.352632526101092	0.36	0.0104447348176879	0.0101505064078322	0.0107389632275437	0.4534757588579	0.501842228774366	0.490109148337514	0.513575309211219	32.13	20.68	49.41	0.0150210874345229	0.0153806882045066	0.0157402889744904	0.0146361362052636	0.0149865213469481	0.0153369064886325	0.0146281270450046	0.0149813565628002	0.015328087657263	0.0104447348176879	39.3165935252511	-0.00276583399061224	1.73003832830766	0.512456692516268	0.519811864431142	0.505500310748543	0.473793526916846	0.480960679284399	0.467014970455638	0.474768156533087	0.479612325347603	0.465639861673192	0.000846936201586525	0.000826489206311143	0.00213238175614738
192	0.352632526101092	0.36	0.0104476228266148	0.0101533220610209	0.0107419235922086	0.446417761053535	0.49182081110056	0.48015689435766	0.50348472784346	32.22	20.83	49.56	0.0146740229701073	0.0150304826694639	0.0153869423688205	0.0142973369414362	0.0146446462265672	0.0149919555116982	0.0142721939238557	0.0146241300841893	0.0149903640013506	0.0104476228266148	39.2628777505329	-0.00735625929515127	1.72615572691862	0.512456692516268	0.519811864431142	0.505500310748543	0.473793526916846	0.480960679284399	0.467014970455638	0.474768156533087	0.479612325347603	0.465639861673192	0.000846936201586525	0.000826489206311143	0.00213238175614738
192	0.352632526101092	0.36	0.0104587668211647	0.0101588345953645	0.0107586990469649	0.439238815333142	0.497836511874244	0.48585690601832	0.509816117730168	31.63	20.57	48.23	0.0151204711284891	0.0154932913606015	0.015866111592714	0.0147364741001038	0.0150998262501679	0.0154631784002321	0.0147605460913041	0.0151016981620899	0.0154791798806455	0.0104587668211647	38.7594143207471	0.00030351353211623	1.72836275609262	0.512456692516268	0.519811864431142	0.505500310748543	0.473793526916846	0.480960679284399	0.467014970455638	0.474768156533087	0.479612325347603	0.465639861673192	0.000846936201586525	0.000826489206311143	0.00213238175614738
192	0.352632526101092	0.36	0.0104882806351653	0.010192471430392	0.0107840898399385	0.45415811281382	0.5092115417664	0.497322542554252	0.521100540978548	31.81	20.67	49.01	0.0153942754531717	0.015762291203663	0.0161303069541543	0.015002066219405	0.01536070581082	0.0157193454022349	0.0149897725155364	0.0153693603456957	0.0157120009194387	0.0104882806351653	39.0257679400489	0.00093302680891697	1.73057949794633	0.512456692516268	0.519811864431142	0.505500310748543	0.473793526916846	0.480960679284399	0.467014970455638	0.474768156533087	0.479612325347603	0.465639861673192	0.000846936201586525	0.000826489206311143	0.00213238175614738
192	0.352632526101092	0.37	0.00956780473274531	0.00930320505915812	0.0098324044063325	0.478108915490533	0.507758589547007	0.496460605306707	0.519056573787307	32.13	20.84	49.51	0.0152164873846408	0.0155627699150707	0.0159090524455007	0.0148265396356589	0.0151639481014089	0.0155013565671589	0.0148094489583168	0.0151577040343045	0.0154853386300181	0.00956780473274531	40.2511158908853	0.00215988445865921	1.7397096941733	0.512456692516268	0.519811864431142	0.505500310748543	0.473793526916846	0.480960679284399	0.467014970455638	0.474768156533087	0.479612325347603	0.465639861673192	0.000846936201586525	0.000826489206311143	0.00213238175614738
192	0.352632526101092	0.37	0.00957710229058318	0.00930926525598435	0.00984493932518201	0.467256060555424	0.494706166817439	0.483456328537334	0.505956005097544	31.71	20.66	50.22	0.0150092214531683	0.015358480122652	0.0157077387921357	0.0146274940397081	0.0149678700626837	0.0153082460856593	0.0145941262767389	0.014907764224434	0.0152556567616524	0.00957710229058318	39.9823212009335	-0.00305470952324789	1.73167134919317	0.512456692516268	0.519811864431142	0.505500310748543	0.473793526916846	0.480960679284399	0.467014970455638	0.474768156533087	0.479612325347603	0.465639861673192	0.000846936201586525	0.000826489206311143	0.00213238175614738
192	0.352632526101092	0.37	0.00959574657955438	0.00932964049759906	0.00986185266150971	0.469944299588092	0.497123113574054	0.48587916927314	0.508367057874969	31.9	20.45	49.76	0.0149962724395877	0.0153433077987786	0.0156903431579694	0.0146135415677234	0.0149517199828886	0.0152898983980538	0.0145661665751171	0.0149210100517486	0.0152610240606517	0.00959574657955438	39.8261162501042	0.00253525687880237	1.73489646380395	0.512456692516268	0.519811864431142	0.505500310748543	0.473793526916846	0.480960679284399	0.467014970455638	0.474768156533087	0.479612325347603	0.465639861673192	0.000846936201586525	0.000826489206311143	0.00213238175614738
192	0.352632526101092	0.37	0.00961624810753656	0.00934723013728979	0.00988526607778333	0.470443180839987	0.506258112415594	0.4948190124057	0.517697212425488	32.32	20.67	50.61	0.0150764671850324	0.0154250011168371	0.0157735350486418	0.0146887693842191	0.0150283406169238	0.0153679118496286	0.0146305994957402	0.0149967826989433	0.0153227785079366	0.00961624810753656	40.317539783454	0.00268181213002371	1.74252987102416	0.512456692516268	0.519811864431142	0.505500310748543	0.473793526916846	0.480960679284399	0.467014970455638	0.474768156533087	0.479612325347603	0.465639861673192	0.000846936201586525	0.000826489206311143	0.00213238175614738
192	0.352632526101092	0.37	0.00963501129662173	0.00936644546612413	0.00990357712711934	0.464888057061518	0.497558549916441	0.486189884411988	0.508927215420894	32.4	21.04	50.36	0.0147809718355069	0.0151265979581726	0.0154722240808383	0.0144003879148834	0.0147371147752883	0.0150738416356932	0.0143837790598494	0.0147181340240917	0.0150501408690816	0.00963501129662173	40.4583473576266	0.00204645243558194	1.74416820089455	0.512456692516268	0.519811864431142	0.505500310748543	0.473793526916846	0.480960679284399	0.467014970455638	0.474768156533087	0.479612325347603	0.465639861673192	0.000846936201586525	0.000826489206311143	0.00213238175614738
192	0.352632526101092	0.37	0.00966458424721057	0.00939605826493235	0.00993311022948878	0.469166622358748	0.494404692126735	0.48320476210928	0.50560462214419	32.8	20.61	50.4	0.0145136281470064	0.0148500313290369	0.0151864345110673	0.0141373313045806	0.0144650125148272	0.0147926937250738	0.0141082737485101	0.0144023485127623	0.0147527785660881	0.00966458424721057	40.3378710487082	-0.00365711240490886	1.73580433252462	0.512456692516268	0.519811864431142	0.505500310748543	0.473793526916846	0.480960679284399	0.467014970455638	0.474768156533087	0.479612325347603	0.465639861673192	0.000846936201586525	0.000826489206311143	0.00213238175614738
192	0.352632526101092	0.37	0.00968348317459073	0.0094114771895714	0.00995548915961007	0.465405155056022	0.498818173464425	0.487432565543545	0.510203781385304	31.83	20.39	49.78	0.0150799648862953	0.0154322075959397	0.0157844503055841	0.0146956396896109	0.0150389052066899	0.0153821707237688	0.0146370087179591	0.0149814837423791	0.0153247440200947	0.00968348317459073	39.8816700460144	0.00473388442018614	1.737148770968	0.512456692516268	0.519811864431142	0.505500310748543	0.473793526916846	0.480960679284399	0.467014970455638	0.474768156533087	0.479612325347603	0.465639861673192	0.000846936201586525	0.000826489206311143	0.00213238175614738
192	0.352632526101092	0.37	0.00969228631404088	0.00942239739276563	0.00996217523531614	0.475058163151462	0.504156017084946	0.492869386169037	0.515442648000854	31.94	20.47	49.87	0.0151957995576953	0.0155437809618822	0.0158917623660691	0.0148077314917264	0.0151468261986386	0.0154859209055508	0.0147675686674688	0.0151120652095415	0.0154358795502365	0.00969228631404088	39.8201893418967	-0.00136928599381398	1.7317831956917	0.512456692516268	0.519811864431142	0.505500310748543	0.473793526916846	0.480960679284399	0.467014970455638	0.474768156533087	0.479612325347603	0.465639861673192	0.000846936201586525	0.000826489206311143	0.00213238175614738
192	0.352632526101092	0.37	0.00969565061775815	0.00942648161251147	0.00996481962300482	0.474700574357069	0.505995681874867	0.494659741240428	0.517331622509305	31.71	20.55	50.12	0.0153607653909214	0.0157127825656653	0.0160647997404093	0.0149701538915101	0.0153132195620193	0.0156562852325285	0.0149373411431037	0.0152556567616524	0.0156014620118714	0.00969565061775815	39.9250087577957	0.00302211288631946	1.73554021025624	0.512456692516268	0.519811864431142	0.505500310748543	0.473793526916846	0.480960679284399	0.467014970455638	0.474768156533087	0.479612325347603	0.465639861673192	0.000846936201586525	0.000826489206311143	0.00213238175614738
192	0.352632526101092	0.37	0.00971906665830305	0.00944760173566662	0.00999053158093948	0.461775581786853	0.493196640547895	0.481856890184172	0.504536390911617	32.69	21.07	50.78	0.0145179546281371	0.01485961204682	0.015201269465503	0.0141422064878286	0.0144750212600795	0.0148078360323305	0.0141298338722751	0.0144686402333248	0.0147924703438697	0.00971906665830305	40.3803414931145	0.00473878583725308	1.74798480396138	0.512456692516268	0.519811864431142	0.505500310748543	0.473793526916846	0.480960679284399	0.467014970455638	0.474768156533087	0.479612325347603	0.465639861673192	0.000846936201586525	0.000826489206311143	0.00213238175614738
192	0.352632526101092	0.37	0.00972971527374087	0.00946197965252021	0.00999745089496152	0.466927309253059	0.501470221626171	0.490059032689242	0.5128814105631	32.21	20.64	50.27	0.0149817638898238	0.0153306192867279	0.015679474683632	0.0145972547541082	0.0149371567268267	0.0152770586995453	0.0145615485308089	0.0148914020817579	0.0152420993808559	0.00972971527374087	40.2552842651419	0.00395493999529267	1.74219354748959	0.512456692516268	0.519811864431142	0.505500310748543	0.473793526916846	0.480960679284399	0.467014970455638	0.474768156533087	0.479612325347603	0.465639861673192	0.000846936201586525	0.000826489206311143	0.00213238175614738
192	0.352632526101092	0.37	0.00973191168985828	0.00945863938948686	0.0100051839902297	0.458221903515539	0.493550412478032	0.482121063695795	0.504979761260269	31.53	20.41	49.33	0.015055348128664	0.0154122560461099	0.0157691639635559	0.0146737872381255	0.0150216497252263	0.015369512212327	0.0146514824179191	0.0149794926533811	0.015336496372517	0.00973191168985828	39.5360879983183	0.00169881426112625	1.73179019633025	0.512456692516268	0.519811864431142	0.505500310748543	0.473793526916846	0.480960679284399	0.467014970455638	0.474768156533087	0.479612325347603	0.465639861673192	0.000846936201586525	0.000826489206311143	0.00213238175614738
192	0.352632526101092	0.37	0.0097493768525273	0.00947610475563028	0.0100226489494243	0.464617303010207	0.504088381935168	0.492564247079609	0.515612516790727	31.8	20.72	49.69	0.0152524496655357	0.0156092991280483	0.0159661485905608	0.014863936679974	0.0152116964124355	0.015559456144897	0.0148554080084823	0.0151826603966445	0.0155311179636163	0.0097493768525273	39.7201309325132	-0.000759963532415656	1.73283366551051	0.512456692516268	0.519811864431142	0.505500310748543	0.473793526916846	0.480960679284399	0.467014970455638	0.474768156533087	0.479612325347603	0.465639861673192	0.000846936201586525	0.000826489206311143	0.00213238175614738
192	0.352632526101092	0.37	0.0097510631415103	0.00947835074298202	0.0100237755400386	0.462347470104669	0.494644220585035	0.483284262967564	0.506004178202506	32.17	20.8	50.04	0.014794738650826	0.0151425000345775	0.0154902614183291	0.0144153306689559	0.0147541737846734	0.0150930169003909	0.0143819748961172	0.0147314377266649	0.0150671367913254	0.0097510631415103	40.0523744529144	0.00260998998333667	1.74043511178198	0.512456692516268	0.519811864431142	0.505500310748543	0.473793526916846	0.480960679284399	0.467014970455638	0.474768156533087	0.479612325347603	0.465639861673192	0.000846936201586525	0.000826489206311143	0.00213238175614738
192	0.352632526101092	0.37	0.00975410664535462	0.00948056001791779	0.0100276532727914	0.461249976078201	0.492289980783049	0.480959100845756	0.503620860720342	32.14	20.62	49.59	0.0147348724037993	0.0150820101745686	0.0154291479453378	0.0143571694040833	0.0146954088977762	0.0150336483914691	0.0143206174071023	0.0146666742401408	0.0149987369936268	0.00975410664535462	39.8242255659954	-0.00800482459107682	1.72564379430412	0.512456692516268	0.519811864431142	0.505500310748543	0.473793526916846	0.480960679284399	0.467014970455638	0.474768156533087	0.479612325347603	0.465639861673192	0.000846936201586525	0.000826489206311143	0.00213238175614738
192	0.352632526101092	0.37	0.00976428394619455	0.00949333578482492	0.0100352321075642	0.477984822735114	0.502542229711676	0.491357532235468	0.513726927187883	31.77	20.54	50.09	0.0152292704549359	0.0155759320437933	0.0159225936326507	0.0148415632626349	0.0151793995310876	0.0155172357995404	0.0147900693789211	0.0151384907609099	0.0154551420838626	0.00976428394619455	39.8508078622852	-0.00129058006599705	1.73057657365527	0.512456692516268	0.519811864431142	0.505500310748543	0.473793526916846	0.480960679284399	0.467014970455638	0.474768156533087	0.479612325347603	0.465639861673192	0.000846936201586525	0.000826489206311143	0.00213238175614738
192	0.352632526101092	0.37	0.00977159796674966	0.00949884053133691	0.0100443554021624	0.473036837643024	0.504177374096761	0.492844419029411	0.515510329164112	32.13	20.49	49.71	0.0151058484371118	0.0154532073499491	0.0158005662627864	0.0147187389506724	0.0150571962827135	0.0153956536147546	0.0146578083329587	0.0150158954054916	0.0153293198776153	0.00977159796674966	39.775727705958	-0.00171769063984512	1.73156975528178	0.512456692516268	0.519811864431142	0.505500310748543	0.473793526916846	0.480960679284399	0.467014970455638	0.474768156533087	0.479612325347603	0.465639861673192	0.000846936201586525	0.000826489206311143	0.00213238175614738
192	0.352632526101092	0.37	0.00977847889063851	0.00950496785920509	0.0100519899220719	0.478830910890612	0.516629411913943	0.505150663680818	0.528108160147069	32.32	20.74	49.97	0.0153950134559461	0.0157448407376104	0.0160946680192747	0.0149991801293372	0.0153400127259994	0.0156808453226616	0.0149832581454054	0.0153003226671891	0.0156472423387063	0.00977847889063851	39.9328320621758	0.00843312841852068	1.74536599497853	0.512456692516268	0.519811864431142	0.505500310748543	0.473793526916846	0.480960679284399	0.467014970455638	0.474768156533087	0.479612325347603	0.465639861673192	0.000846936201586525	0.000826489206311143	0.00213238175614738
[truncated: 1,385 more rows]
