# Supplementary material for: Re-expressing coefficients from regression models for inclusion in a meta-analysis
Source: BMC Med Res Methodol. 2024 Jan 8;24:6. doi: 10.1186/s12874-023-02132-y (PMC10773134; doi:10.1186/s12874-023-02132-y)
Supplement: Supplementary file 2 — Additional file 2. [file 12874_2023_2132_MOESM2_ESM.zip › Supp_Files_R1/simdata/simdata_scenario_193.csv]

ex_no	errsd	rsquare	beta	b_low_ci	b_hi_ci	lrsquare	lbeta	lb_low_ci	lb_hi_ci	x_median	x_25	x_75	rbl	rb	rbu	altl	alt	altu	dzl	dz	dzu	observed_beta	xlog	error	ylog	RelBias_rb	RelBias_rbl	RelBias_rbu	RelBias_alt	RelBias_altl	RelBias_altu	RelBias_dz	RelBias_dzl	RelBias_dzu	MC_SE_RelBias_rb	MC_SE_RelBias_alt	MC_SE_RelBias_dz
193	0.810930216216329	0.16	1.73145051498401	1.1020931798306	2.36080785013741	0.199259343552137	0.631366996173747	0.433759265930134	0.828974726417359	0.26	0.16	0.38	0.690190716945457	1.00462093601718	1.31905115508891	1.62715604979058	2.36843961191065	3.10972317403073	1.62522780672553	2.36611712559232	3.10773322088813	1.73145051498401	0.306114599404182	0.00108309341127612	-1.36777429386325	-0.389932954441166	-0.361050549943196	-0.407457099765019	0.457216017852814	0.526225475401982	0.415348064514073	0.455176297494604	0.524443437197537	0.41368673123811	0.0021888242346294	0.00541954489096095	0.00543446834948993
193	0.810930216216329	0.16	1.78574234776934	1.14672314466376	2.42476155087492	0.314820079470562	0.961351352952842	0.739920208371184	1.1827824975345	0.23	0.15	0.34	1.23506508182549	1.60467503653059	1.97428499123569	3.05842828458693	3.9737043751911	4.88898046579528	3.07142888952516	3.99074717340919	4.90874840995939	1.78574234776934	0.283235259609341	0.074852731253099	-1.39317003613324	-0.389932954441166	-0.361050549943196	-0.407457099765019	0.457216017852814	0.526225475401982	0.415348064514073	0.455176297494604	0.524443437197537	0.41368673123811	0.0021888242346294	0.00541954489096095	0.00543446834948993
193	0.810930216216329	0.16	1.78865947003089	1.15852623817243	2.41879270188934	0.223840427846306	0.689504565884887	0.48904404557609	0.889965086193685	0.22	0.15	0.34	0.831097358869262	1.17176648774076	1.51243561661226	2.09792586669839	2.95787153951041	3.81781721232242	2.10911688788762	2.97370194125365	3.83722570211831	1.78865947003089	0.278795389467224	-0.067139660501334	-1.53772567982007	-0.389932954441166	-0.361050549943196	-0.407457099765019	0.457216017852814	0.526225475401982	0.415348064514073	0.455176297494604	0.524443437197537	0.41368673123811	0.0021888242346294	0.00541954489096095	0.00543446834948993
193	0.810930216216329	0.16	1.98043676552463	1.28322260377825	2.67765092727101	0.188404022050494	0.738052775167591	0.498887712938015	0.977217837397167	0.25	0.19	0.4	0.797237563366376	1.17943052284294	1.5616234823195	1.88761666824136	2.79253363896984	3.69745060969832	1.9042403389246	2.81974580561896	3.73273005609121	1.98043676552463	0.311404715137065	-0.100416085734185	-1.42853162083578	-0.389932954441166	-0.361050549943196	-0.407457099765019	0.457216017852814	0.526225475401982	0.415348064514073	0.455176297494604	0.524443437197537	0.41368673123811	0.0021888242346294	0.00541954489096095	0.00543446834948993
193	0.810930216216329	0.17	1.32658655149086	0.860919454116318	1.7922536488654	0.314931218055561	0.908864012208725	0.699576362413859	1.11815166200359	0.24	0.17	0.37	1.15198549013228	1.49661739707047	1.84124930400866	2.81240949775942	3.65377951205761	4.49514952635581	2.82901829493297	3.67669013388016	4.51927392815182	1.32658655149086	0.302658698244155	0.0794928759925829	-1.32143830954447	-0.389932954441166	-0.361050549943196	-0.407457099765019	0.457216017852814	0.526225475401982	0.415348064514073	0.455176297494604	0.524443437197537	0.41368673123811	0.0021888242346294	0.00541954489096095	0.00543446834948993
193	0.810930216216329	0.17	1.6319505834185	1.06334994982549	2.20055121701152	0.306040953139435	0.884513544771958	0.676559631516499	1.09246745802742	0.25	0.15	0.36	1.09929590784069	1.43718613245958	1.77507635707848	2.64703724377405	3.4606562179684	4.27427519216275	2.64682984249976	3.45592752621954	4.27258216495183	1.6319505834185	0.310580859205932	0.100590635483201	-1.30847602196058	-0.389932954441166	-0.361050549943196	-0.407457099765019	0.457216017852814	0.526225475401982	0.415348064514073	0.455176297494604	0.524443437197537	0.41368673123811	0.0021888242346294	0.00541954489096095	0.00543446834948993
193	0.810930216216329	0.17	1.77900517359899	1.16361376387612	2.39439658332186	0.233900358549405	0.742055212610924	0.532379142844166	0.951731282377681	0.25	0.16	0.35	0.854941384115118	1.19165771064987	1.52837403718463	2.03425778250427	2.83544464803252	3.63663151356077	2.04352044625716	2.84659188410924	3.65128998728783	1.77900517359899	0.293903898157154	-0.0262816492356136	-1.43806178684629	-0.389932954441166	-0.361050549943196	-0.407457099765019	0.457216017852814	0.526225475401982	0.415348064514073	0.455176297494604	0.524443437197537	0.41368673123811	0.0021888242346294	0.00541954489096095	0.00543446834948993
193	0.810930216216329	0.17	1.84378006264053	1.20117366766431	2.48638645761675	0.269750272272105	0.850928328730713	0.632336864205713	1.06951979325571	0.27	0.19	0.36	0.978931898369482	1.31733721592694	1.65574253348441	2.24651506251562	3.02310906705717	3.79970307159872	2.28686461619473	3.07519661466031	3.86804892419055	1.84378006264053	0.306743376391939	0.0583589775199289	-1.28050974190782	-0.389932954441166	-0.361050549943196	-0.407457099765019	0.457216017852814	0.526225475401982	0.415348064514073	0.455176297494604	0.524443437197537	0.41368673123811	0.0021888242346294	0.00541954489096095	0.00543446834948993
193	0.810930216216329	0.17	1.92800040947595	1.25708589656711	2.59891492238479	0.219654765404749	0.722594052054816	0.509950156209271	0.935237947900361	0.25	0.17	0.35	0.815409852173141	1.15542725498335	1.49544465779356	1.93181816179074	2.73736618444844	3.54291420710614	1.95453376903755	2.76947871048661	3.58642304607949	1.92800040947595	0.293886859812166	0.104327151954665	-1.30114402986237	-0.389932954441166	-0.361050549943196	-0.407457099765019	0.457216017852814	0.526225475401982	0.415348064514073	0.455176297494604	0.524443437197537	0.41368673123811	0.0021888242346294	0.00541954489096095	0.00543446834948993
193	0.810930216216329	0.17	2.00052588674284	1.30158492273179	2.69946685075389	0.281844286668694	0.856238082080147	0.642842859025159	1.06963330513513	0.23	0.15	0.32	1.08090441125436	1.43971657615968	1.79852874106501	2.69754061927734	3.59300406585511	4.48846751243288	2.71946968624846	3.62215739575921	4.52612405132786	2.00052588674284	0.265462587862036	-0.00455599155840353	-1.51742559317344	-0.389932954441166	-0.361050549943196	-0.407457099765019	0.457216017852814	0.526225475401982	0.415348064514073	0.455176297494604	0.524443437197537	0.41368673123811	0.0021888242346294	0.00541954489096095	0.00543446834948993
193	0.810930216216329	0.17	2.14226320624133	1.40490109908933	2.87962531339334	0.231388191099518	0.777888793159688	0.556535540967428	0.999242045351948	0.25	0.18	0.37	0.896020701766798	1.25239883356212	1.60877696535745	2.13751600558736	2.98767935477311	3.83784270395886	2.16269738268429	3.0222262933005	3.88308386299143	2.14226320624133	0.302150366140147	0.0323646931754414	-1.32596466752117	-0.389932954441166	-0.361050549943196	-0.407457099765019	0.457216017852814	0.526225475401982	0.415348064514073	0.455176297494604	0.524443437197537	0.41368673123811	0.0021888242346294	0.00541954489096095	0.00543446834948993
193	0.810930216216329	0.17	2.35285070129358	1.55479273805858	3.15090866452858	0.222243403570307	0.775778060818505	0.54919347254818	1.00236264908883	0.24	0.17	0.35	0.901803490210367	1.2738668572092	1.64593022420804	2.19518736154075	3.10087114941078	4.00655493728082	2.22267526431473	3.14043859658215	4.05889353175444	2.35285070129358	0.294342474085843	-0.0216031980864955	-1.41874466280979	-0.389932954441166	-0.361050549943196	-0.407457099765019	0.457216017852814	0.526225475401982	0.415348064514073	0.455176297494604	0.524443437197537	0.41368673123811	0.0021888242346294	0.00541954489096095	0.00543446834948993
193	0.810930216216329	0.17	2.45063349604328	1.59994878331599	3.30131820877058	0.287580501355934	0.940090925922877	0.709074158399692	1.17110769344606	0.25	0.16	0.35	1.13967107274165	1.51097656194275	1.88228205114385	2.7140967824572	3.59835107095562	4.48260535945404	2.73012128322099	3.61852392751545	4.50710990655468	2.45063349604328	0.282790147182115	0.164945413010791	-1.28375531100444	-0.389932954441166	-0.361050549943196	-0.407457099765019	0.457216017852814	0.526225475401982	0.415348064514073	0.455176297494604	0.524443437197537	0.41368673123811	0.0021888242346294	0.00541954489096095	0.00543446834948993
193	0.810930216216329	0.18	1.46434582129966	0.974325333917222	1.95436630868209	0.332016374677085	0.776723767965119	0.604713167032131	0.948734368898107	0.27	0.17	0.44	0.928063980833582	1.1920516889745	1.45603939711541	2.11205624570883	2.71283043723449	3.31360462876015	2.09722423123301	2.69352829869115	3.29020312535909	1.46434582129966	0.35297378496784	-0.0453079598767282	-1.32975060953284	-0.389932954441166	-0.361050549943196	-0.407457099765019	0.457216017852814	0.526225475401982	0.415348064514073	0.455176297494604	0.524443437197537	0.41368673123811	0.0021888242346294	0.00541954489096095	0.00543446834948993
193	0.810930216216329	0.18	1.61767981917839	1.0825018177807	2.15285782057608	0.278967397843398	0.796176913009208	0.596330771796294	0.996023054222122	0.23	0.16	0.35	1.00904646880454	1.34720450563983	1.68536254247511	2.53527521528803	3.38491268605254	4.23455015681705	2.55407858564939	3.41187452665788	4.26653920955604	1.61767981917839	0.303828076335317	0.0549702389849752	-1.37338288253604	-0.389932954441166	-0.361050549943196	-0.407457099765019	0.457216017852814	0.526225475401982	0.415348064514073	0.455176297494604	0.524443437197537	0.41368673123811	0.0021888242346294	0.00541954489096095	0.00543446834948993
193	0.810930216216329	0.18	1.75266391334971	1.16569815804992	2.3396296686495	0.204680237078574	0.683257011186459	0.472974821882425	0.893539200490493	0.27	0.19	0.42	0.731171170912476	1.05624613782835	1.38132110474422	1.67561607442897	2.42058642012645	3.16555676582394	1.68364676171227	2.43088836968372	3.18025875154129	1.75266391334971	0.329960036477214	0.0792279709265198	-1.21645454443253	-0.389932954441166	-0.361050549943196	-0.407457099765019	0.457216017852814	0.526225475401982	0.415348064514073	0.455176297494604	0.524443437197537	0.41368673123811	0.0021888242346294	0.00541954489096095	0.00543446834948993
193	0.810930216216329	0.18	1.88126235891733	1.26291348241504	2.49961123541961	0.217300848111767	0.684769758224568	0.481862886794018	0.887676629655117	0.23	0.17	0.36	0.807929033805761	1.14813857697714	1.48834812014852	2.01021332745531	2.8566908387153	3.70316834997528	2.02534889317281	2.87929407545836	3.73153266721584	1.88126235891733	0.29923657974737	0.00656337222085501	-1.38930715368129	-0.389932954441166	-0.361050549943196	-0.407457099765019	0.457216017852814	0.526225475401982	0.415348064514073	0.455176297494604	0.524443437197537	0.41368673123811	0.0021888242346294	0.00541954489096095	0.00543446834948993
193	0.810930216216329	0.18	1.91599851033515	1.27638630153169	2.5556107191386	0.217900921972781	0.719837577014524	0.506915188878096	0.932759965150951	0.27	0.17	0.41	0.779441717453216	1.10683492944318	1.43422814143314	1.77703565281476	2.52345375845153	3.2698718640883	1.77555654727185	2.52113847871678	3.26588878902289	1.91599851033515	0.32110847623904	-0.048866551324302	-1.37951910928675	-0.389932954441166	-0.361050549943196	-0.407457099765019	0.457216017852814	0.526225475401982	0.415348064514073	0.455176297494604	0.524443437197537	0.41368673123811	0.0021888242346294	0.00541954489096095	0.00543446834948993
193	0.810930216216329	0.19	1.41427104750418	0.962977475542015	1.86556461946634	0.285805300531561	0.679506635084346	0.511799192935482	0.84721407723321	0.26	0.18	0.43	0.814689679061033	1.08164891640713	1.34860815375323	1.92142882925112	2.55104669241452	3.18066455557792	1.91841722441473	2.54603379879564	3.17428380346964	1.41427104750418	0.343311949354715	0.0244539256420113	-1.28239435312492	-0.389932954441166	-0.361050549943196	-0.407457099765019	0.457216017852814	0.526225475401982	0.415348064514073	0.455176297494604	0.524443437197537	0.41368673123811	0.0021888242346294	0.00541954489096095	0.00543446834948993
193	0.810930216216329	0.19	1.56053560898951	1.05766662871811	2.06340458926091	0.336839626398408	0.842498988948223	0.657932629803315	1.02706534809313	0.26	0.16	0.39	1.03717922367272	1.32813362298749	1.61908802230227	2.42267723334035	3.10229805785327	3.7819188823662	2.42108351800742	3.09970955132139	3.78005264180447	1.56053560898951	0.331340054074744	-0.0882752857564257	-1.42324709568056	-0.389932954441166	-0.361050549943196	-0.407457099765019	0.457216017852814	0.526225475401982	0.415348064514073	0.455176297494604	0.524443437197537	0.41368673123811	0.0021888242346294	0.00541954489096095	0.00543446834948993
193	0.810930216216329	0.19	1.73730602374047	1.18591552744901	2.28869652003194	0.276618019664889	0.731675484596952	0.546941169587243	0.916409799606661	0.27	0.16	0.41	0.851409743230222	1.13898106616962	1.42655238910903	1.96433800997282	2.62781089681679	3.29128378366075	1.94423550716019	2.59711999763968	3.25563786598171	1.73730602374047	0.329477853563639	0.0441919705825154	-1.30245248212257	-0.389932954441166	-0.361050549943196	-0.407457099765019	0.457216017852814	0.526225475401982	0.415348064514073	0.455176297494604	0.524443437197537	0.41368673123811	0.0021888242346294	0.00541954489096095	0.00543446834948993
193	0.810930216216329	0.19	1.77960635401152	1.20758676974392	2.35162593827912	0.290145775233789	0.837982522271922	0.633339527686626	1.04262551685722	0.25	0.16	0.39	1.01658180016358	1.34505702511326	1.67353225006294	2.41768963939468	3.19888712692681	3.98008461445893	2.4178814778639	3.19958645971561	3.98145676729156	1.77960635401152	0.310573992182455	-0.0733382682424453	-1.45323063817911	-0.389932954441166	-0.361050549943196	-0.407457099765019	0.457216017852814	0.526225475401982	0.415348064514073	0.455176297494604	0.524443437197537	0.41368673123811	0.0021888242346294	0.00541954489096095	0.00543446834948993
193	0.810930216216329	0.19	1.78859023746097	1.21492057710343	2.36225989781851	0.244261819113577	0.801011974806719	0.58103239984452	1.02099154976892	0.28	0.18	0.38	0.883208660215089	1.21759253575979	1.55197641130449	1.99172662346952	2.74579675138143	3.49986687929334	2.00913643574709	2.77190458404637	3.5314734412183	1.78859023746097	0.322043151801928	0.0655076496297832	-1.24242483055819	-0.389932954441166	-0.361050549943196	-0.407457099765019	0.457216017852814	0.526225475401982	0.415348064514073	0.455176297494604	0.524443437197537	0.41368673123811	0.0021888242346294	0.00541954489096095	0.00543446834948993
193	0.810930216216329	0.19	1.8421996146081	1.25672397573501	2.42767525348119	0.280739553308142	0.771355196080021	0.578588875501493	0.964121516658549	0.25	0.15	0.4	0.928066507924121	1.2372670016765	1.54646749542888	2.20565804785896	2.94050900048342	3.67535995310789	2.17121950146532	2.89487912693251	3.61872479717263	1.8421996146081	0.326319609624249	-0.0485164854997805	-1.41893526784521	-0.389932954441166	-0.361050549943196	-0.407457099765019	0.457216017852814	0.526225475401982	0.415348064514073	0.455176297494604	0.524443437197537	0.41368673123811	0.0021888242346294	0.00541954489096095	0.00543446834948993
193	0.810930216216329	0.19	1.93446304353154	1.31170141477963	2.55722467228345	0.242569651243495	0.750018559991241	0.543094690348259	0.956942429634223	0.27	0.17	0.42	0.848551796975622	1.17185751979554	1.49516324261545	1.964808151339	2.71341739574246	3.46202664014592	1.95614770353107	2.70442949363532	3.45064599232294	1.93446304353154	0.324459873456665	0.12914056310494	-1.1885909803451	-0.389932954441166	-0.361050549943196	-0.407457099765019	0.457216017852814	0.526225475401982	0.415348064514073	0.455176297494604	0.524443437197537	0.41368673123811	0.0021888242346294	0.00541954489096095	0.00543446834948993
193	0.810930216216329	0.19	2.15048753833746	1.44940922103684	2.85156585563808	0.27688025574474	0.855584347614616	0.639706833433547	1.07146186179569	0.26	0.17	0.4	1.01781214212584	1.3612862831884	1.70476042425095	2.39935257810664	3.20904577369982	4.018738969293	2.40067782619735	3.20945643677095	4.0207902197462	2.15048753833746	0.309003973756492	-0.0516266545714706	-1.41380408618961	-0.389932954441166	-0.361050549943196	-0.407457099765019	0.457216017852814	0.526225475401982	0.415348064514073	0.455176297494604	0.524443437197537	0.41368673123811	0.0021888242346294	0.00541954489096095	0.00543446834948993
193	0.810930216216329	0.19	2.19673410609729	1.49630056858674	2.89716764360784	0.275337820695683	0.806792621487632	0.60243904551578	1.01114619745948	0.24	0.17	0.37	0.981064519505363	1.31385178539113	1.6466390512769	2.36778914608498	3.17096779586114	3.9741464456373	2.38487805549703	3.194885396749	4.00168825334682	2.19673410609729	0.293719325517622	-0.0675110008526761	-1.46285571962017	-0.389932954441166	-0.361050549943196	-0.407457099765019	0.457216017852814	0.526225475401982	0.415348064514073	0.455176297494604	0.524443437197537	0.41368673123811	0.0021888242346294	0.00541954489096095	0.00543446834948993
193	0.810930216216329	0.19	2.30928431109811	1.5704771320591	3.04809149013712	0.241630566820165	0.859793338333364	0.621975727873651	1.09761094879308	0.28	0.18	0.39	0.942425639948954	1.30276994871297	1.66311425747699	2.11886024370072	2.92902414153912	3.73918803937751	2.13541695673677	2.95227076958328	3.76737632958631	2.30928431109811	0.31551518801955	0.00445350933562899	-1.31082120687852	-0.389932954441166	-0.361050549943196	-0.407457099765019	0.457216017852814	0.526225475401982	0.415348064514073	0.455176297494604	0.524443437197537	0.41368673123811	0.0021888242346294	0.00541954489096095	0.00543446834948993
193	0.810930216216329	0.2	1.39241550698132	0.956397356665297	1.82843365729735	0.463785187293807	1.17734988111938	0.979697535581852	1.37500222665692	0.27	0.19	0.38	1.51622673845463	1.8221229567648	2.12801917507497	3.47851305122497	4.18029726378727	4.88208147634956	3.52050903491947	4.23079057035801	4.93530200110678	1.39241550698132	0.337161713986236	0.0723182322289623	-1.22135624865167	-0.389932954441166	-0.361050549943196	-0.407457099765019	0.457216017852814	0.526225475401982	0.415348064514073	0.455176297494604	0.524443437197537	0.41368673123811	0.0021888242346294	0.00541954489096095	0.00543446834948993
193	0.810930216216329	0.2	1.66189499086668	1.14889372020417	2.17489626152919	0.355607436656508	0.946702624442851	0.74773203561092	1.14567321327478	0.23	0.16	0.37	1.24553020418977	1.57696428262017	1.90839836105057	3.07762995231941	3.89658355421968	4.71553715611994	3.0804415370938	3.8968434562496	4.71830320675143	1.66189499086668	0.297142736647414	0.000157970841359643	-1.44878872124021	-0.389932954441166	-0.361050549943196	-0.407457099765019	0.457216017852814	0.526225475401982	0.415348064514073	0.455176297494604	0.524443437197537	0.41368673123811	0.0021888242346294	0.00541954489096095	0.00543446834948993
193	0.810930216216329	0.2	1.81839027940162	1.24306503289344	2.39371552590979	0.253501781083155	0.790691124304926	0.57884710594686	1.00253514266299	0.23	0.15	0.36	0.961442538639911	1.31330721709017	1.66517189554044	2.3684891379067	3.23529878635582	4.10210843480493	2.36403432693602	3.22781531398456	4.09331584536789	1.81839027940162	0.307237176359512	-0.123706648798531	-1.55284673497285	-0.389932954441166	-0.361050549943196	-0.407457099765019	0.457216017852814	0.526225475401982	0.415348064514073	0.455176297494604	0.524443437197537	0.41368673123811	0.0021888242346294	0.00541954489096095	0.00543446834948993
193	0.810930216216329	0.2	1.872972022183	1.294516351212	2.451427693154	0.272815258707119	0.816887432268783	0.608661063169992	1.02511380136757	0.26	0.17	0.37	0.966026198434817	1.29650918794422	1.62699217745362	2.27167246458751	3.04882437671936	3.8259762888512	2.29415543881485	3.0800584733983	3.86282228620683	1.872972022183	0.317395799398614	0.0831134794680703	-1.28554186856342	-0.389932954441166	-0.361050549943196	-0.407457099765019	0.457216017852814	0.526225475401982	0.415348064514073	0.455176297494604	0.524443437197537	0.41368673123811	0.0021888242346294	0.00541954489096095	0.00543446834948993
193	0.810930216216329	0.2	1.96901076855387	1.36324072180716	2.57478081530059	0.265138442723438	0.876796565109407	0.648893211900373	1.10469991831844	0.27	0.2	0.43	0.995586403457341	1.34525484750339	1.69492329154945	2.26510913600052	3.06065755292276	3.85620596984501	2.29088255983464	3.09171060190037	3.89702490684373	1.96901076855387	0.357222601694787	0.10021009655576	-1.11521154502199	-0.389932954441166	-0.361050549943196	-0.407457099765019	0.457216017852814	0.526225475401982	0.415348064514073	0.455176297494604	0.524443437197537	0.41368673123811	0.0021888242346294	0.00541954489096095	0.00543446834948993
193	0.810930216216329	0.2	2.1414807408678	1.46841163042368	2.81454985131192	0.305986453991538	0.910650587996007	0.696524241404732	1.12477693458728	0.24	0.16	0.33	1.13625606814095	1.48556531855915	1.83487456897734	2.74724681585744	3.59180884097473	4.43637086609202	2.77807455687577	3.62990857769867	4.48637536750251	2.1414807408678	0.287059432431462	-0.0778144385221967	-1.52324052568856	-0.389932954441166	-0.361050549943196	-0.407457099765019	0.457216017852814	0.526225475401982	0.415348064514073	0.455176297494604	0.524443437197537	0.41368673123811	0.0021888242346294	0.00541954489096095	0.00543446834948993
193	0.810930216216329	0.2	2.24196457566196	1.55219794361746	2.93173120770646	0.299379454251936	0.802344555058244	0.610708682043477	0.99398042807301	0.25	0.16	0.42	0.990728739227578	1.30161209891294	1.6124954585983	2.3817543389573	3.12913125609158	3.87650817322586	2.35545008118206	3.09642945067474	3.83665836677862	2.24196457566196	0.299987110752625	-0.0280694222301661	-1.43438584368931	-0.389932954441166	-0.361050549943196	-0.407457099765019	0.457216017852814	0.526225475401982	0.415348064514073	0.455176297494604	0.524443437197537	0.41368673123811	0.0021888242346294	0.00541954489096095	0.00543446834948993
193	0.810930216216329	0.2	2.31907199785267	1.58749647934901	3.05064751635634	0.279686608246437	0.893972310524894	0.669979315229346	1.11796530582044	0.24	0.16	0.39	1.10092795598775	1.46899924544522	1.8370705349027	2.68188990396537	3.57852139539649	4.47515288682762	2.68087430959055	3.57542284554784	4.47195484101864	2.31907199785267	0.295692586229878	0.0673811031552885	-1.32667927994742	-0.389932954441166	-0.361050549943196	-0.407457099765019	0.457216017852814	0.526225475401982	0.415348064514073	0.455176297494604	0.524443437197537	0.41368673123811	0.0021888242346294	0.00541954489096095	0.00543446834948993
193	0.810930216216329	0.2	2.36002803214781	1.61859984639889	3.10145621789672	0.275991399294761	0.762964457928084	0.570028197233278	0.95590071862289	0.25	0.15	0.37	0.919392947519676	1.23057797005818	1.54176299259669	2.19726559458228	2.94096951945771	3.68467344433314	2.18044109641559	2.91972216040274	3.65661791368668	2.36002803214781	0.288989038287161	0.177119719428527	-1.26077961891026	-0.389932954441166	-0.361050549943196	-0.407457099765019	0.457216017852814	0.526225475401982	0.415348064514073	0.455176297494604	0.524443437197537	0.41368673123811	0.0021888242346294	0.00541954489096095	0.00543446834948993
193	0.810930216216329	0.2	2.37134574185403	1.62874728092512	3.11394420278294	0.247312036771473	0.770532506280168	0.560657228056792	0.980407784503544	0.26	0.18	0.38	0.885389171333219	1.2168239399771	1.54825870862099	2.07172143581745	2.84724539410213	3.62276935238681	2.09227284980144	2.87546959560054	3.65847799812048	2.37134574185403	0.296397272801915	-0.0667397216768484	-1.45458225931078	-0.389932954441166	-0.361050549943196	-0.407457099765019	0.457216017852814	0.526225475401982	0.415348064514073	0.455176297494604	0.524443437197537	0.41368673123811	0.0021888242346294	0.00541954489096095	0.00543446834948993
193	0.810930216216329	0.2	2.37506732956001	1.64351470654686	3.10661995257315	0.254852498143009	0.821029542103697	0.601839448050459	1.04021963615694	0.26	0.16	0.35	0.953253284763361	1.30042839570146	1.64760350663955	2.23709662201807	3.05184783278485	3.86659904355163	2.25200106746312	3.07206555492612	3.89082534928457	2.37506732956001	0.290714760250008	0.0487646758288831	-1.35925196637651	-0.389932954441166	-0.361050549943196	-0.407457099765019	0.457216017852814	0.526225475401982	0.415348064514073	0.455176297494604	0.524443437197537	0.41368673123811	0.0021888242346294	0.00541954489096095	0.00543446834948993
193	0.810930216216329	0.2	2.48629935283756	1.71514034579407	3.25745835988105	0.283073736732604	0.867895181929439	0.652249783601194	1.08354058025768	0.23	0.15	0.36	1.09182179805474	1.45279753536358	1.81377327267243	2.71184676193419	3.60843161314515	4.50501646435611	2.70864184280259	3.60327072414097	4.49976597631881	2.48629935283756	0.275928998816001	0.0726755460505319	-1.39085875989617	-0.389932954441166	-0.361050549943196	-0.407457099765019	0.457216017852814	0.526225475401982	0.415348064514073	0.455176297494604	0.524443437197537	0.41368673123811	0.0021888242346294	0.00541954489096095	0.00543446834948993
193	0.810930216216329	0.21	1.38006255519873	0.9578706709672	1.80225443943025	0.329659168765616	0.858617251514954	0.667455795878172	1.04977870715174	0.24	0.17	0.36	1.10600740571008	1.42277143252091	1.73953545933174	2.71789078351585	3.49630331906827	4.27471585462069	2.73874608206297	3.52257512296863	4.30742706523616	1.38006255519873	0.309653257247923	0.00115384064903175	-1.39177452909609	-0.389932954441166	-0.361050549943196	-0.407457099765019	0.457216017852814	0.526225475401982	0.415348064514073	0.455176297494604	0.524443437197537	0.41368673123811	0.0021888242346294	0.00541954489096095	0.00543446834948993
193	0.810930216216329	0.21	1.47253999423307	1.02116872311341	1.92391126535272	0.33688645295096	0.94042235092788	0.734425500400238	1.14641920145552	0.25	0.17	0.4	1.1925296075994	1.52701873303495	1.8615078584705	2.86959710295406	3.67448196216665	4.47936682137924	2.87169689726026	3.67479389806087	4.48060369679554	1.47253999423307	0.33026155402228	0.0208961904906358	-1.31096109385681	-0.389932954441166	-0.361050549943196	-0.407457099765019	0.457216017852814	0.526225475401982	0.415348064514073	0.455176297494604	0.524443437197537	0.41368673123811	0.0021888242346294	0.00541954489096095	0.00543446834948993
193	0.810930216216329	0.21	1.56395669650262	1.0848540338716	2.04305935913364	0.360328710766167	0.934795022789133	0.740334768992574	1.12925527658569	0.25	0.16	0.36	1.18941527211971	1.50183339075088	1.81425150938205	2.83135941275844	3.5750592807837	4.31875914880895	2.84388220211716	3.59083936577037	4.34227354946543	1.56395669650262	0.31305343200842	-0.0421232998935157	-1.45854077554858	-0.389932954441166	-0.361050549943196	-0.407457099765019	0.457216017852814	0.526225475401982	0.415348064514073	0.455176297494604	0.524443437197537	0.41368673123811	0.0021888242346294	0.00541954489096095	0.00543446834948993
193	0.810930216216329	0.21	1.57942273888974	1.10476649861216	2.05407897916732	0.39867800229675	0.937420206817103	0.757672987136612	1.11716742649759	0.27	0.17	0.43	1.18341433085183	1.46416267388641	1.74491101692099	2.7392665279775	3.3891188398945	4.0389711518115	2.72081268113592	3.3686517464489	4.01435230403898	1.57942273888974	0.340212314467739	0.0623185661057107	-1.25844326877689	-0.389932954441166	-0.361050549943196	-0.407457099765019	0.457216017852814	0.526225475401982	0.415348064514073	0.455176297494604	0.524443437197537	0.41368673123811	0.0021888242346294	0.00541954489096095	0.00543446834948993
193	0.810930216216329	0.21	1.58516859479997	1.11123074100623	2.05910644859372	0.345305540034607	0.887093822263297	0.69638421304416	1.07780343148243	0.24	0.17	0.36	1.13386702422908	1.44438431202331	1.75490159981754	2.73611585007094	3.48542000540829	4.23472416074563	2.75907466208043	3.51357932758684	4.26735605453407	1.58516859479997	0.316659972814696	-0.029539708036357	-1.41763803200623	-0.389932954441166	-0.361050549943196	-0.407457099765019	0.457216017852814	0.526225475401982	0.415348064514073	0.455176297494604	0.524443437197537	0.41368673123811	0.0021888242346294	0.00541954489096095	0.00543446834948993
193	0.810930216216329	0.21	1.6240378432564	1.12696215039616	2.12111353611665	0.269586695433766	0.730049043826979	0.542431862049046	0.917666225604912	0.24	0.17	0.36	0.882214137123446	1.18735574423056	1.49249735133768	2.12642363233454	2.86191436781152	3.5974051032885	2.14894457661406	2.89275554755775	3.637095850767	1.6240378432564	0.314017482947889	0.0478599987735386	-1.32426265805224	-0.389932954441166	-0.361050549943196	-0.407457099765019	0.457216017852814	0.526225475401982	0.415348064514073	0.455176297494604	0.524443437197537	0.41368673123811	0.0021888242346294	0.00541954489096095	0.00543446834948993
193	0.810930216216329	0.21	1.74099925709916	1.22006898783171	2.26192952636661	0.291648392760573	0.809776891728843	0.612740934101144	1.00681284935654	0.25	0.18	0.39	0.977045259200844	1.29122868906202	1.60541211892321	2.30829703605214	3.05056426788789	3.79283149972364	2.31920387408595	3.06632160331897	3.81177356107169	1.74099925709916	0.318480243272158	0.107629810493403	-1.2693032527297	-0.389932954441166	-0.361050549943196	-0.407457099765019	0.457216017852814	0.526225475401982	0.415348064514073	0.455176297494604	0.524443437197537	0.41368673123811	0.0021888242346294	0.00541954489096095	0.00543446834948993
193	0.810930216216329	0.21	1.8251892484025	1.27240258510933	2.37797591169567	0.314533243544248	0.833291269150764	0.641228929520314	1.02535360878121	0.27	0.17	0.4	0.98883339793444	1.28501101433439	1.58118863073434	2.26072113391646	2.93785744240587	3.61499375089529	2.25560528951646	2.93158692621375	3.60791176654096	1.8251892484025	0.325869955906204	-0.0687810909763563	-1.40880553835604	-0.389932954441166	-0.361050549943196	-0.407457099765019	0.457216017852814	0.526225475401982	0.415348064514073	0.455176297494604	0.524443437197537	0.41368673123811	0.0021888242346294	0.00541954489096095	0.00543446834948993
193	0.810930216216329	0.21	1.86191856246771	1.30278951106056	2.42104761387486	0.299374918353461	0.79593815310944	0.605830360722536	0.986045945496345	0.22	0.15	0.33	1.02675993707207	1.34895419738496	1.67114845769785	2.58421618984433	3.39513565963763	4.20605512943094	2.60463405762232	3.42335085572618	4.2390512255248	1.86191856246771	0.284532210542856	0.0494934514489176	-1.43246013285818	-0.389932954441166	-0.361050549943196	-0.407457099765019	0.457216017852814	0.526225475401982	0.415348064514073	0.455176297494604	0.524443437197537	0.41368673123811	0.0021888242346294	0.00541954489096095	0.00543446834948993
193	0.810930216216329	0.21	1.93866302098101	1.34507249043244	2.53225355152959	0.358449620441005	0.89915692559862	0.71134538466585	1.08696846653139	0.22	0.14	0.34	1.2147259060973	1.53544148133402	1.85615705657073	3.0823606934027	3.89617480398487	4.70998891456703	3.07479675470028	3.88904750092209	4.70277973956345	1.93866302098101	0.282239559016736	-0.105807186622383	-1.60146286171095	-0.389932954441166	-0.361050549943196	-0.407457099765019	0.457216017852814	0.526225475401982	0.415348064514073	0.455176297494604	0.524443437197537	0.41368673123811	0.0021888242346294	0.00541954489096095	0.00543446834948993
193	0.810930216216329	0.21	2.12860256374851	1.489226105763	2.76797902173403	0.313937305576998	0.903086302739952	0.694649138560017	1.11152346691989	0.23	0.16	0.36	1.15306955995355	1.49906084654341	1.84505213313328	2.83870732155994	3.69049287947386	4.54227843738778	2.84822978738168	3.7038980415458	4.55895477687911	2.12860256374851	0.288286745945184	0.00277501610795023	-1.43772174271753	-0.389932954441166	-0.361050549943196	-0.407457099765019	0.457216017852814	0.526225475401982	0.415348064514073	0.455176297494604	0.524443437197537	0.41368673123811	0.0021888242346294	0.00541954489096095	0.00543446834948993
193	0.810930216216329	0.21	2.13792953562569	1.49546319460569	2.78039587664569	0.249395121600651	0.848538733934428	0.618702314339946	1.07837515352891	0.26	0.18	0.36	0.984743178081464	1.35055698065596	1.71637078323045	2.32222215657042	3.18488456076479	4.04754696495916	2.34766188456907	3.22155562908735	4.09051411563517	2.13792953562569	0.305600471314512	-0.151625340876228	-1.52009177216688	-0.389932954441166	-0.361050549943196	-0.407457099765019	0.457216017852814	0.526225475401982	0.415348064514073	0.455176297494604	0.524443437197537	0.41368673123811	0.0021888242346294	0.00541954489096095	0.00543446834948993
193	0.810930216216329	0.21	2.14354630435165	1.50141779876074	2.78567480994257	0.239382432799214	0.686122384207269	0.495170438809562	0.877074329604976	0.24	0.15	0.39	0.80980234894992	1.12208539696743	1.43436844498495	1.96298531164977	2.71996883624747	3.47695236084516	1.94416713785082	2.69302613722853	3.44252909154546	2.14354630435165	0.294029930395398	-0.0790411849466708	-1.51161428909579	-0.389932954441166	-0.361050549943196	-0.407457099765019	0.457216017852814	0.526225475401982	0.415348064514073	0.455176297494604	0.524443437197537	0.41368673123811	0.0021888242346294	0.00541954489096095	0.00543446834948993
193	0.810930216216329	0.21	2.22103638782712	1.55234005396101	2.88973272169323	0.299872276930981	0.849124589087849	0.646553549098514	1.05169562907718	0.24	0.16	0.36	1.05333961427475	1.3833603858305	1.71338115738625	2.54330270764156	3.3401423123626	4.13698191708364	2.5584820637447	3.35884558719059	4.15991653030485	2.22103638782712	0.295544497351588	-0.0493690640179896	-1.46653897959564	-0.389932954441166	-0.361050549943196	-0.407457099765019	0.457216017852814	0.526225475401982	0.415348064514073	0.455176297494604	0.524443437197537	0.41368673123811	0.0021888242346294	0.00541954489096095	0.00543446834948993
193	0.810930216216329	0.21	2.22398690566015	1.55365138901063	2.89432242230966	0.269377446637557	0.763390378414699	0.567100428355594	0.959680328473804	0.24	0.17	0.39	0.936128998686136	1.26015046862895	1.58417193857177	2.29126306056142	3.08433583787179	3.87740861518216	2.29310666252009	3.08728362737642	3.88151381992029	2.22398690566015	0.297496651911186	-0.00955245150952826	-1.41861321186587	-0.389932954441166	-0.361050549943196	-0.407457099765019	0.457216017852814	0.526225475401982	0.415348064514073	0.455176297494604	0.524443437197537	0.41368673123811	0.0021888242346294	0.00541954489096095	0.00543446834948993
193	0.810930216216329	0.21	2.24788835362044	1.56324056993921	2.93253613730167	0.276643087187538	0.836249718977282	0.625125598556479	1.04737383939809	0.26	0.17	0.41	0.987842403259151	1.32146713240807	1.65509186155699	2.31294594431238	3.09409885054662	3.87525175678087	2.31109553023994	3.09010727659362	3.87327915092464	2.24788835362044	0.311468088627338	-0.0232471700357096	-1.39214450282322	-0.389932954441166	-0.361050549943196	-0.407457099765019	0.457216017852814	0.526225475401982	0.415348064514073	0.455176297494604	0.524443437197537	0.41368673123811	0.0021888242346294	0.00541954489096095	0.00543446834948993
193	0.810930216216329	0.21	2.25213959352546	1.57286932730933	2.93140985974159	0.29872799462861	0.883165033554655	0.671897570609865	1.09443249649944	0.25	0.16	0.38	1.08319568739865	1.42378927600433	1.76438286461	2.5875246680801	3.40113048516343	4.21473630224675	2.59152280756534	3.40698871197301	4.21859470611252	2.25213959352546	0.295801872648604	-0.0453879374997828	-1.44988310824878	-0.389932954441166	-0.361050549943196	-0.407457099765019	0.457216017852814	0.526225475401982	0.415348064514073	0.455176297494604	0.524443437197537	0.41368673123811	0.0021888242346294	0.00541954489096095	0.00543446834948993
193	0.810930216216329	0.21	2.34907325649915	1.62960948912688	3.06853702387143	0.269933698278872	0.892380879099886	0.663247522773135	1.12151423542664	0.25	0.18	0.39	1.05998838407251	1.4261845442849	1.79238070449729	2.509965870319	3.37708845183599	4.24421103335297	2.53376524919386	3.41067990667577	4.28636679208939	2.34907325649915	0.308377672101079	-0.102950419698603	-1.44421473559558	-0.389932954441166	-0.361050549943196	-0.407457099765019	0.457216017852814	0.526225475401982	0.415348064514073	0.455176297494604	0.524443437197537	0.41368673123811	0.0021888242346294	0.00541954489096095	0.00543446834948993
193	0.810930216216329	0.21	2.40628777587775	1.6762632002606	3.1363123514949	0.214475910371647	0.760798568805209	0.533474383897912	0.988122753712506	0.25	0.16	0.35	0.862940800010571	1.23065726383087	1.59837372765117	2.06845159570871	2.94986050156662	3.83126940742452	2.08514265368987	2.97337600434814	3.86177042467997	2.40628777587775	0.283132148628129	0.0156745461491555	-1.41119206224484	-0.389932954441166	-0.361050549943196	-0.407457099765019	0.457216017852814	0.526225475401982	0.415348064514073	0.455176297494604	0.524443437197537	0.41368673123811	0.0021888242346294	0.00541954489096095	0.00543446834948993
193	0.810930216216329	0.21	2.47301160755559	1.73088457482379	3.21513864028739	0.296261903498799	0.840546930924772	0.638284578115008	1.04280928373454	0.25	0.16	0.35	1.03028419139582	1.35676506177787	1.68324593215991	2.46423031129708	3.24510617406668	4.02598203683627	2.47834528117815	3.25870933865176	4.04349573073056	2.47301160755559	0.283908127006511	0.010022977362848	-1.42911297400223	-0.389932954441166	-0.361050549943196	-0.407457099765019	0.457216017852814	0.526225475401982	0.415348064514073	0.455176297494604	0.524443437197537	0.41368673123811	0.0021888242346294	0.00541954489096095	0.00543446834948993
193	0.810930216216329	0.21	2.5223412277807	1.75963873183156	3.28504372372983	0.25422560284022	0.898974991101789	0.658579031778125	1.13937095042545	0.22	0.16	0.33	1.12012805191967	1.52899964456596	1.93787123721226	2.8300248658026	3.86304673515607	4.89606860450954	2.86335054231856	3.90590018668606	4.95245493960465	2.5223412277807	0.273242826786234	-0.00645804100660478	-1.47793524264835	-0.389932954441166	-0.361050549943196	-0.407457099765019	0.457216017852814	0.526225475401982	0.415348064514073	0.455176297494604	0.524443437197537	0.41368673123811	0.0021888242346294	0.00541954489096095	0.00543446834948993
193	0.810930216216329	0.21	2.57315568734378	1.79775777576905	3.3485535989185	0.239828550862939	0.79744975803515	0.575786288024381	1.01911322804592	0.25	0.17	0.37	0.921207133863439	1.27584908025553	1.63049102664762	2.18371726849431	3.02439436922511	3.86507146995591	2.19589507278201	3.0425741274577	3.88714671824914	2.57315568734378	0.296165901276931	0.121724075589884	-1.26324215299829	-0.389932954441166	-0.361050549943196	-0.407457099765019	0.457216017852814	0.526225475401982	0.415348064514073	0.455176297494604	0.524443437197537	0.41368673123811	0.0021888242346294	0.00541954489096095	0.00543446834948993
193	0.810930216216329	0.21	2.62219556508903	1.83408570177551	3.41030542840254	0.256006992916499	0.854637532648898	0.627166585625564	1.08210847967223	0.24	0.16	0.36	1.02648666394557	1.39878949210345	1.77109232026133	2.49028117772268	3.39349673613121	4.29671229453973	2.5022280054596	3.41086811353405	4.31771621788609	2.62219556508903	0.285583301031719	-0.0316363552059765	-1.45350941133463	-0.389932954441166	-0.361050549943196	-0.407457099765019	0.457216017852814	0.526225475401982	0.415348064514073	0.455176297494604	0.524443437197537	0.41368673123811	0.0021888242346294	0.00541954489096095	0.00543446834948993
193	0.810930216216329	0.21	2.64962379467039	1.85528970663798	3.44395788270281	0.276472679444771	0.928156874797693	0.69372956488134	1.16258418471405	0.24	0.16	0.36	1.13976317585201	1.52491558794852	1.91006800004502	2.7760090311481	3.71408686784354	4.65216470453897	2.79723167878456	3.74244801520778	4.68977432657002	2.64962379467039	0.285626145324668	-0.0598385522023555	-1.46110903714968	-0.389932954441166	-0.361050549943196	-0.407457099765019	0.457216017852814	0.526225475401982	0.415348064514073	0.455176297494604	0.524443437197537	0.41368673123811	0.0021888242346294	0.00541954489096095	0.00543446834948993
193	0.810930216216329	0.22	1.4237901867607	1.00684046493539	1.840739908586	0.358946778333879	0.911170758492219	0.721055379767901	1.10128613721654	0.24	0.15	0.37	1.18548082391759	1.49804785015911	1.81061487640064	2.8894390395352	3.65127621975135	4.4131133999675	2.87714602253001	3.63503407823786	4.39393333032091	1.4237901867607	0.315434619540701	0.0555534717912677	-1.34731608792132	-0.389932954441166	-0.361050549943196	-0.407457099765019	0.457216017852814	0.526225475401982	0.415348064514073	0.455176297494604	0.524443437197537	0.41368673123811	0.0021888242346294	0.00541954489096095	0.00543446834948993
193	0.810930216216329	0.22	1.61243390215594	1.13308850135187	2.09177930296001	0.297219648151998	0.834352214033712	0.634040691506657	1.03466373656077	0.25	0.17	0.38	1.02392036894625	1.3474059918685	1.67089161479075	2.45019149741951	3.22427681387556	3.99836213033162	2.46477627590145	3.24380647724225	4.02278058319997	1.61243390215594	0.341485902354016	0.0425972810466624	-1.27746950238548	-0.389932954441166	-0.361050549943196	-0.407457099765019	0.457216017852814	0.526225475401982	0.415348064514073	0.455176297494604	0.524443437197537	0.41368673123811	0.0021888242346294	0.00541954489096095	0.00543446834948993
193	0.810930216216329	0.22	1.73145392646591	1.21499923708001	2.2479086158518	0.303130553515086	0.782634344828803	0.597364294476335	0.967904395181272	0.23	0.14	0.37	1.00430162159437	1.31578159072271	1.62726155985104	2.50601413343713	3.28324398962213	4.06047384580713	2.48480578644099	3.25589668185794	4.02343685927753	1.73145392646591	0.307004380724816	0.0249915672072824	-1.41147186075486	-0.389932954441166	-0.361050549943196	-0.407457099765019	0.457216017852814	0.526225475401982	0.415348064514073	0.455176297494604	0.524443437197537	0.41368673123811	0.0021888242346294	0.00541954489096095	0.00543446834948993
193	0.810930216216329	0.22	1.76387312676665	1.24637504942469	2.28137120410861	0.317102190520598	0.938244157312328	0.723273309658329	1.15321500496633	0.26	0.18	0.4	1.13733210663346	1.47536925491784	1.81340640320222	2.65006810715209	3.43771971786124	4.22537132857038	2.66206282202339	3.45319389412317	4.2427338846552	1.76387312676665	0.326480987718791	0.00872491711807696	-1.31904637065899	-0.389932954441166	-0.361050549943196	-0.407457099765019	0.457216017852814	0.526225475401982	0.415348064514073	0.455176297494604	0.524443437197537	0.41368673123811	0.0021888242346294	0.00541954489096095	0.00543446834948993
193	0.810930216216329	0.22	1.85856973895339	1.31562284192154	2.40151663598524	0.234134051970434	0.711350790711977	0.510481581555779	0.912219999868176	0.26	0.16	0.38	0.811565961631477	1.13090875240206	1.45025154317265	1.91164916459747	2.6638632889671	3.41607741333673	1.91191243924342	2.66522801187849	3.41758385554282	1.85856973895339	0.32674824114394	0.00823233968913002	-1.32449396841041	-0.389932954441166	-0.361050549943196	-0.407457099765019	0.457216017852814	0.526225475401982	0.415348064514073	0.455176297494604	0.524443437197537	0.41368673123811	0.0021888242346294	0.00541954489096095	0.00543446834948993
193	0.810930216216329	0.22	1.86258439135869	1.31349801841457	2.4116707643028	0.348471371106991	0.866226393791374	0.681299500437936	1.05115328714481	0.26	0.17	0.42	1.07791377136093	1.37049470663613	1.66307564191134	2.52686793023641	3.21274225709659	3.89861658395678	2.5113558964984	3.19312192235013	3.87593090262776	1.86258439135869	0.324965252886397	0.0797185589311687	-1.26844377378977	-0.389932954441166	-0.361050549943196	-0.407457099765019	0.457216017852814	0.526225475401982	0.415348064514073	0.455176297494604	0.524443437197537	0.41368673123811	0.0021888242346294	0.00541954489096095	0.00543446834948993
193	0.810930216216329	0.22	1.88540374321945	1.33746006520698	2.43334742123191	0.353756939749573	0.910769533139616	0.71857571355559	1.10296335272364	0.26	0.17	0.4	1.13053110200501	1.43290855027382	1.73528599854264	2.63556601456102	3.34048755525423	4.04540909594744	2.63613276398411	3.34254405998715	4.04552040760183	1.88540374321945	0.318167669821133	0.0683116591561905	-1.29014134371966	-0.389932954441166	-0.361050549943196	-0.407457099765019	0.457216017852814	0.526225475401982	0.415348064514073	0.455176297494604	0.524443437197537	0.41368673123811	0.0021888242346294	0.00541954489096095	0.00543446834948993
193	0.810930216216329	0.22	1.89492485176269	1.33688972096657	2.4529599825588	0.330900274393261	0.845782614163132	0.658006184441655	1.03355904388461	0.26	0.16	0.42	1.03425075054226	1.32939678102885	1.62454281151544	2.40884918089406	3.09626688246112	3.78368458402817	2.38875286760478	3.07177731398293	3.75246149534773	1.89492485176269	0.334459424468657	-0.142251829273667	-1.48123634323756	-0.389932954441166	-0.361050549943196	-0.407457099765019	0.457216017852814	0.526225475401982	0.415348064514073	0.455176297494604	0.524443437197537	0.41368673123811	0.0021888242346294	0.00541954489096095	0.00543446834948993
193	0.810930216216329	0.22	1.92579722796323	1.36618756968658	2.48540688623988	0.360529946826025	0.96566042632075	0.764867074808885	1.16645377783262	0.24	0.15	0.39	1.25740804677976	1.58750354212316	1.91759903746656	3.06449030164442	3.86898208669941	4.67347387175441	3.0373872646842	3.83184624313021	4.62949375440306	1.92579722796323	0.313150761283095	-0.0783479899005972	-1.48768366900553	-0.389932954441166	-0.361050549943196	-0.407457099765019	0.457216017852814	0.526225475401982	0.415348064514073	0.455176297494604	0.524443437197537	0.41368673123811	0.0021888242346294	0.00541954489096095	0.00543446834948993
193	0.810930216216329	0.22	1.98358348669127	1.4013291395018	2.56583783388073	0.258502756828519	0.735390901650641	0.540932865799322	0.929848937501961	0.24	0.15	0.42	0.880488187976119	1.19701176132402	1.51353533467193	2.12402406890577	2.88758194208106	3.65113981525635	2.09256581338897	2.8454909561269	3.59808939201824	1.98358348669127	0.31487716275894	0.06589178156874	-1.33049132261023	-0.389932954441166	-0.361050549943196	-0.407457099765019	0.457216017852814	0.526225475401982	0.415348064514073	0.455176297494604	0.524443437197537	0.41368673123811	0.0021888242346294	0.00541954489096095	0.00543446834948993
193	0.810930216216329	0.22	2.05535570795694	1.45895749592192	2.65175391999197	0.362672973921031	0.898159099970121	0.712266412179945	1.0840517877603	0.21	0.13	0.31	1.25153149896514	1.57816567715789	1.90479985535065	3.27751594100439	4.13290689743564	4.98829785386689	3.2724672948233	4.1267890369103	4.97964704973244	2.05535570795694	0.268205885094313	0.0240068640165787	-1.5346542540958	-0.389932954441166	-0.361050549943196	-0.407457099765019	0.457216017852814	0.526225475401982	0.415348064514073	0.455176297494604	0.524443437197537	0.41368673123811	0.0021888242346294	0.00541954489096095	0.00543446834948993
193	0.810930216216329	0.22	2.05966563020468	1.46210231555426	2.65722894485511	0.317718031898074	0.813211829740081	0.627153051787869	0.999270607692293	0.25	0.16	0.35	1.00445648220873	1.30245064017888	1.60044479814903	2.38360511992039	3.09075412361053	3.79790312730067	2.40079215198694	3.11354621991561	3.82328232599743	2.05966563020468	0.303307355553018	0.0239360056317899	-1.37400855590357	-0.389932954441166	-0.361050549943196	-0.407457099765019	0.457216017852814	0.526225475401982	0.415348064514073	0.455176297494604	0.524443437197537	0.41368673123811	0.0021888242346294	0.00541954489096095	0.00543446834948993
193	0.810930216216329	0.22	2.13403281925389	1.5038191448582	2.76424649364958	0.307405661936677	0.911459304681344	0.697856829126622	1.12506178023607	0.25	0.16	0.38	1.11536808309027	1.45676387340012	1.79815966370997	2.64126163935446	3.4497083023468	4.25815496533914	2.63343903091097	3.43733555537335	4.24342818200696	2.13403281925389	0.313321959650026	-0.00193118892698692	-1.38150535472696	-0.389932954441166	-0.361050549943196	-0.407457099765019	0.457216017852814	0.526225475401982	0.415348064514073	0.455176297494604	0.524443437197537	0.41368673123811	0.0021888242346294	0.00541954489096095	0.00543446834948993
193	0.810930216216329	0.22	2.13792843518411	1.5120426468138	2.76381422355441	0.272574360215755	0.778622665693715	0.580029497126002	0.977215834261428	0.25	0.16	0.37	0.927746989135159	1.24539327284042	1.56303955654568	2.19862742807816	2.95140360516123	3.70417978224429	2.20341663883133	2.95725170909648	3.71275325323275	2.13792843518411	0.297360197612749	0.0136601826153199	-1.37383448179841	-0.389932954441166	-0.361050549943196	-0.407457099765019	0.457216017852814	0.526225475401982	0.415348064514073	0.455176297494604	0.524443437197537	0.41368673123811	0.0021888242346294	0.00541954489096095	0.00543446834948993
193	0.810930216216329	0.22	2.21395616903195	1.56474670145086	2.86316563661305	0.252305187758419	0.770031709528632	0.563068493349185	0.97699492570808	0.25	0.16	0.38	0.904158215314778	1.23649343631705	1.56882865731931	2.15120443810031	2.94190786837134	3.73261129864236	2.15522165070247	2.94672889564561	3.73923375050652	2.21395616903195	0.306128770181449	0.0198950675529001	-1.36485633098769	-0.389932954441166	-0.361050549943196	-0.407457099765019	0.457216017852814	0.526225475401982	0.415348064514073	0.455176297494604	0.524443437197537	0.41368673123811	0.0021888242346294	0.00541954489096095	0.00543446834948993
193	0.810930216216329	0.22	2.24273262120203	1.58221641191561	2.90324883048845	0.244232717210865	0.771818649717415	0.559839642929825	0.983797656505005	0.28	0.18	0.41	0.854909656272156	1.17861467094617	1.50231968562018	1.93631861604734	2.66949087749344	3.40266313893954	1.94802142051963	2.68530929679596	3.42358360153067	2.24273262120203	0.324507423342874	-0.103103250536213	-1.40508403180011	-0.389932954441166	-0.361050549943196	-0.407457099765019	0.457216017852814	0.526225475401982	0.415348064514073	0.455176297494604	0.524443437197537	0.41368673123811	0.0021888242346294	0.00541954489096095	0.00543446834948993
193	0.810930216216329	0.22	2.24417876071133	1.58733136244824	2.90102615897443	0.323616363068923	0.970812906076743	0.751682666933882	1.1899431452196	0.25	0.17	0.37	1.19852473766752	1.54791820373612	1.89731166980472	2.83138336910394	3.65678714927577	4.48219092944759	2.84574466863567	3.67556510900101	4.50404007847768	2.24417876071133	0.317109315236117	0.00339207565903689	-1.35627669266015	-0.389932954441166	-0.361050549943196	-0.407457099765019	0.457216017852814	0.526225475401982	0.415348064514073	0.455176297494604	0.524443437197537	0.41368673123811	0.0021888242346294	0.00541954489096095	0.00543446834948993
193	0.810930216216329	0.22	2.27033168499984	1.60646182140819	2.93420154859149	0.327199792157554	0.951434315179579	0.738423908551147	1.16444472180801	0.25	0.17	0.36	1.19407899305286	1.53853053221783	1.88298207138281	2.86124346572259	3.68661575803143	4.51198805034027	2.88822869980222	3.71973168118347	4.55285670532801	2.27033168499984	0.306864963200232	0.130269780828655	-1.25727326852668	-0.389932954441166	-0.361050549943196	-0.407457099765019	0.457216017852814	0.526225475401982	0.415348064514073	0.455176297494604	0.524443437197537	0.41368673123811	0.0021888242346294	0.00541954489096095	0.00543446834948993
193	0.810930216216329	0.22	2.28264515836228	1.61376552985575	2.95152478686881	0.303855978591648	0.872222957397286	0.666098924584304	1.07834699021027	0.23	0.16	0.34	1.11575433182464	1.46102404179719	1.80629375176974	2.77326720539551	3.63145357883975	4.48963995228399	2.79669700138473	3.661289991729	4.52632099988512	2.28264515836228	0.279843829710749	-0.017775788318868	-1.4878518431216	-0.389932954441166	-0.361050549943196	-0.407457099765019	0.457216017852814	0.526225475401982	0.415348064514073	0.455176297494604	0.524443437197537	0.41368673123811	0.0021888242346294	0.00541954489096095	0.00543446834948993
193	0.810930216216329	0.22	2.30286729244028	1.62643997603269	2.97929460884788	0.338551884695297	0.945749610694057	0.739355687419389	1.15214353396872	0.26	0.17	0.41	1.15936778745675	1.48300966949416	1.80665155153156	2.69398418421434	3.4460200101111	4.19805583600786	2.69487791580426	3.45146843093737	4.20033848765782	2.30286729244028	0.320795033397151	0.0279687129835352	-1.2991527525545	-0.389932954441166	-0.361050549943196	-0.407457099765019	0.457216017852814	0.526225475401982	0.415348064514073	0.455176297494604	0.524443437197537	0.41368673123811	0.0021888242346294	0.00541954489096095	0.00543446834948993
193	0.810930216216329	0.22	2.3262885158229	1.6411612375056	3.0114157941402	0.276291037857218	0.892035404381986	0.666629063141944	1.11744174562203	0.26	0.16	0.34	1.05268461081356	1.40862736777172	1.76457012472989	2.46304826502955	3.29587528745376	4.12870230987796	2.48723976625662	3.32849280723649	4.17039436764528	2.3262885158229	0.296062028901668	0.0162344853787813	-1.38739467047024	-0.389932954441166	-0.361050549943196	-0.407457099765019	0.457216017852814	0.526225475401982	0.415348064514073	0.455176297494604	0.524443437197537	0.41368673123811	0.0021888242346294	0.00541954489096095	0.00543446834948993
193	0.810930216216329	0.22	2.35874918724125	1.6718155990772	3.04568277540531	0.294913061215856	0.879330231752073	0.667048902951723	1.09161156055242	0.27	0.17	0.42	1.03293008474284	1.36164926856397	1.6903684523851	2.3710099731039	3.12555907057211	3.88010816804031	2.36449703647567	3.11599968476416	3.86866304058694	2.35874918724125	0.326384619869032	-0.00870846691734841	-1.33485131989023	-0.389932954441166	-0.361050549943196	-0.407457099765019	0.457216017852814	0.526225475401982	0.415348064514073	0.455176297494604	0.524443437197537	0.41368673123811	0.0021888242346294	0.00541954489096095	0.00543446834948993
193	0.810930216216329	0.22	2.3828156490708	1.67594767776721	3.0896836203744	0.231694846550764	0.78337967118532	0.560655964911529	1.00610337745911	0.26	0.16	0.37	0.87986194119911	1.22939200030415	1.57892205940918	2.04612485852122	2.8589593604438	3.67179386236637	2.05213516351763	2.86694870977964	3.67395437913277	2.3828156490708	0.295990255234921	0.0435315645820424	-1.3319173223545	-0.389932954441166	-0.361050549943196	-0.407457099765019	0.457216017852814	0.526225475401982	0.415348064514073	0.455176297494604	0.524443437197537	0.41368673123811	0.0021888242346294	0.00541954489096095	0.00543446834948993
193	0.810930216216329	0.22	2.41410051247757	1.69391814759148	3.13428287736367	0.250100309616949	0.829708804269137	0.605395190254628	1.05402241828365	0.25	0.17	0.39	0.968462613898056	1.3273015218683	1.68614042983855	2.29545960845793	3.14598311588943	3.99650662332093	2.29756646925014	3.15027481571809	3.99986046653025	2.41410051247757	0.298402215548371	-0.000457676074582952	-1.38694659766277	-0.389932954441166	-0.361050549943196	-0.407457099765019	0.457216017852814	0.526225475401982	0.415348064514073	0.455176297494604	0.524443437197537	0.41368673123811	0.0021888242346294	0.00541954489096095	0.00543446834948993
193	0.810930216216329	0.22	2.46040253813615	1.72987686943182	3.19092820684048	0.27674828147244	0.800067628916913	0.59813131183275	1.00200394600108	0.23	0.15	0.35	1.00296907456087	1.34158348423881	1.68019789391674	2.49574561207062	3.33833931567767	4.18093301928473	2.50119622961617	3.3482856280642	4.1893099443189	2.46040253813615	0.272261799222089	0.00366912310866265	-1.4907117358323	-0.389932954441166	-0.361050549943196	-0.407457099765019	0.457216017852814	0.526225475401982	0.415348064514073	0.455176297494604	0.524443437197537	0.41368673123811	0.0021888242346294	0.00541954489096095	0.00543446834948993
193	0.810930216216329	0.22	2.48449456297509	1.76290441114062	3.20608471480955	0.265090489685311	0.843489150153517	0.624216319926599	1.06276198038044	0.25	0.17	0.36	1.01470904090533	1.3711529789336	1.72759691696187	2.44449705963674	3.30319262980536	4.16188819997398	2.46844570286744	3.33553205521694	4.20352078305951	2.48449456297509	0.288834321150829	-0.0113475368750751	-1.41567612167249	-0.389932954441166	-0.361050549943196	-0.407457099765019	0.457216017852814	0.526225475401982	0.415348064514073	0.455176297494604	0.524443437197537	0.41368673123811	0.0021888242346294	0.00541954489096095	0.00543446834948993
193	0.810930216216329	0.22	2.5052591411834	1.77223246681488	3.23828581555191	0.270508156168717	0.897174448657568	0.667145552061421	1.12720334525372	0.27	0.17	0.4	1.04013316284251	1.3987665720325	1.75739998122249	2.40336149585198	3.23203012941217	4.06069876297236	2.40233972169905	3.23119233258344	4.06217228798121	2.5052591411834	0.315000230915313	0.0484838954130304	-1.27842426668036	-0.389932954441166	-0.361050549943196	-0.407457099765019	0.457216017852814	0.526225475401982	0.415348064514073	0.455176297494604	0.524443437197537	0.41368673123811	0.0021888242346294	0.00541954489096095	0.00543446834948993
193	0.810930216216329	0.22	2.50912527954033	1.78101851109031	3.23723204799035	0.305643648968033	0.917403908502604	0.701515380222187	1.13329243678302	0.27	0.18	0.38	1.08742099668901	1.42207042165538	1.75671984662174	2.49857691436959	3.26750388025853	4.03643084614747	2.51595734734392	3.29219986038204	4.06730410861116	2.50912527954033	0.313200096445164	0.0799024941340101	-1.24437282906861	-0.389932954441166	-0.361050549943196	-0.407457099765019	0.457216017852814	0.526225475401982	0.415348064514073	0.455176297494604	0.524443437197537	0.41368673123811	0.0021888242346294	0.00541954489096095	0.00543446834948993
193	0.810930216216329	0.22	2.54975506768882	1.79969399791018	3.29981613746747	0.237748331884112	0.863417076677527	0.622039708388664	1.10479444496639	0.25	0.17	0.39	1.0041208619657	1.39376166437214	1.78340246677857	2.40179442616628	3.33379090475225	4.26578738333822	2.40454179512081	3.33833172273585	4.27248282394186	2.54975506768882	0.296248724923873	0.145693636143865	-1.24783861420671	-0.389932954441166	-0.361050549943196	-0.407457099765019	0.457216017852814	0.526225475401982	0.415348064514073	0.455176297494604	0.524443437197537	0.41368673123811	0.0021888242346294	0.00541954489096095	0.00543446834948993
193	0.810930216216329	0.22	2.57864055195472	1.81920613267408	3.33807497123536	0.265163984983935	0.81382842817101	0.602306076648846	1.02535077969317	0.24	0.16	0.38	0.995205322020744	1.34470896829382	1.69421261456689	2.43831529516884	3.29462109214201	4.15092688911518	2.43872632540889	3.29502296239849	4.1537118371698	2.57864055195472	0.278298916796562	-0.166550523131964	-1.61603240123472	-0.389932954441166	-0.361050549943196	-0.407457099765019	0.457216017852814	0.526225475401982	0.415348064514073	0.455176297494604	0.524443437197537	0.41368673123811	0.0021888242346294	0.00541954489096095	0.00543446834948993
193	0.810930216216329	0.22	2.59979793327491	1.83470156827965	3.36489429827018	0.258810706840961	0.89601484521209	0.659273497408803	1.13275619301538	0.26	0.18	0.4	1.03802677189387	1.41077625750176	1.78352574310966	2.42174276489981	3.29137676118304	4.16101075746627	2.43295456845877	3.30540239397856	4.18109447821264	2.59979793327491	0.311497500258124	0.0378240595550749	-1.30199402500146	-0.389932954441166	-0.361050549943196	-0.407457099765019	0.457216017852814	0.526225475401982	0.415348064514073	0.455176297494604	0.524443437197537	0.41368673123811	0.0021888242346294	0.00541954489096095	0.00543446834948993
193	0.810930216216329	0.22	2.60329016397937	1.84432081898961	3.36225950896913	0.294134697760603	0.927597429775001	0.703243962603734	1.15195089694627	0.25	0.15	0.36	1.13537696226287	1.49759231223465	1.85980766220643	2.71617112999241	3.58270172655534	4.44923232311827	2.71629180572975	3.58160346254248	4.44678161654346	2.60329016397937	0.295157457310859	0.0233941318762851	-1.3832610061952	-0.389932954441166	-0.361050549943196	-0.407457099765019	0.457216017852814	0.526225475401982	0.415348064514073	0.455176297494604	0.524443437197537	0.41368673123811	0.0021888242346294	0.00541954489096095	0.00543446834948993
193	0.810930216216329	0.22	2.60789186048498	1.84783799659182	3.36794572437814	0.367963650531964	0.991045589092134	0.78825506245232	1.19383611573195	0.25	0.16	0.36	1.28078169863309	1.61028214531389	1.93978259199469	3.08404256782832	3.87745912333232	4.67087567883632	3.09115262091331	3.88743846614558	4.68257576262665	2.60789186048498	0.289135214936106	-0.106937408937271	-1.54705403475871	-0.389932954441166	-0.361050549943196	-0.407457099765019	0.457216017852814	0.526225475401982	0.415348064514073	0.455176297494604	0.524443437197537	0.41368673123811	0.0021888242346294	0.00541954489096095	0.00543446834948993
193	0.810930216216329	0.22	2.6160883630678	1.84313944103069	3.38903728510491	0.311306406365521	0.935974851369565	0.718620352433364	1.15332935030577	0.25	0.16	0.37	1.1623666939166	1.51393707385487	1.86550745379314	2.78601406010016	3.62867414899381	4.47133423788745	2.79177638522334	3.63463952608792	4.48148782624863	2.6160883630678	0.289789901491656	0.0747514043587491	-1.35968166105583	-0.389932954441166	-0.361050549943196	-0.407457099765019	0.457216017852814	0.526225475401982	0.415348064514073	0.455176297494604	0.524443437197537	0.41368673123811	0.0021888242346294	0.00541954489096095	0.00543446834948993
193	0.810930216216329	0.22	2.61823748924715	1.84890039823606	3.38757458025824	0.256059494968379	0.914761547381438	0.671321500880446	1.15820159388243	0.28	0.19	0.41	1.01512669144314	1.38324016411638	1.75135363678963	2.2779478791415	3.10399581131373	3.93004374348595	2.29972120616585	3.13320425041293	3.9691424455837	2.61823748924715	0.324310499187202	-0.056548547907723	-1.32759247862818	-0.389932954441166	-0.361050549943196	-0.407457099765019	0.457216017852814	0.526225475401982	0.415348064514073	0.455176297494604	0.524443437197537	0.41368673123811	0.0021888242346294	0.00541954489096095	0.00543446834948993
193	0.810930216216329	0.22	2.61875827716134	1.84455098458208	3.3929655697406	0.268147909365883	0.81667386396855	0.606025267477225	1.02732246045987	0.25	0.15	0.37	0.97647970167786	1.31589472230394	1.65530974293002	2.33134372981093	3.14169655002891	3.95204937024688	2.31740852526848	3.12322085555315	3.92754992724409	2.61875827716134	0.285358677317694	-0.0561295228698265	-1.49618263632243	-0.389932954441166	-0.361050549943196	-0.407457099765019	0.457216017852814	0.526225475401982	0.415348064514073	0.455176297494604	0.524443437197537	0.41368673123811	0.0021888242346294	0.00541954489096095	0.00543446834948993
193	0.810930216216329	0.22	2.65706106680688	1.88523706958161	3.42888506403214	0.320248077212472	0.979414604221699	0.756630605883593	1.20219860255981	0.26	0.16	0.38	1.20379000605934	1.55823661266491	1.91268321927047	2.83764071289635	3.67316195529677	4.50868319769719	2.8426055463926	3.682075223819	4.51956667172052	2.65706106680688	0.289955982238599	0.0142848849719971	-1.40462405004254	-0.389932954441166	-0.361050549943196	-0.407457099765019	0.457216017852814	0.526225475401982	0.415348064514073	0.455176297494604	0.524443437197537	0.41368673123811	0.0021888242346294	0.00541954489096095	0.00543446834948993
193	0.810930216216329	0.22	2.65899436640498	1.86771926882816	3.45026946398181	0.288970402743228	0.921333882516372	0.695692027056923	1.14697573797582	0.25	0.17	0.37	1.11826808610706	1.48096893078648	1.8436697754659	2.66338036462215	3.52722537634374	4.39107038806533	2.6841323027038	3.5569388227485	4.42438649406548	2.65899436640498	0.28701819218422	0.00468771123876854	-1.4071431310477	-0.389932954441166	-0.361050549943196	-0.407457099765019	0.457216017852814	0.526225475401982	0.415348064514073	0.455176297494604	0.524443437197537	0.41368673123811	0.0021888242346294	0.00541954489096095	0.00543446834948993
193	0.810930216216329	0.22	2.65958925787466	1.88664788698091	3.4325306287684	0.31520495202526	0.981326037733823	0.75549554952642	1.20715652594123	0.23	0.17	0.32	1.27478657212092	1.65584199213335	2.03689741214577	3.19333953062503	4.14788310889642	5.1024266871678	3.24724693689517	4.21559521518621	5.18561147419092	2.65958925787466	0.274500617183652	0.0106615149106667	-1.46012262689034	-0.389932954441166	-0.361050549943196	-0.407457099765019	0.457216017852814	0.526225475401982	0.415348064514073	0.455176297494604	0.524443437197537	0.41368673123811	0.0021888242346294	0.00541954489096095	0.00543446834948993
193	0.810930216216329	0.22	2.70488634640442	1.91059819495661	3.49917449785223	0.370998124914814	0.945271869486664	0.753103321737323	1.137440417236	0.23	0.15	0.34	1.26316182590971	1.58548144215771	1.90780105840572	3.14407062098462	3.94633966935661	4.74860871772859	3.15011549196264	3.95445462695899	4.75996263860849	2.70488634640442	0.271075454131741	-0.129754159762939	-1.63756815883826	-0.389932954441166	-0.361050549943196	-0.407457099765019	0.457216017852814	0.526225475401982	0.415348064514073	0.455176297494604	0.524443437197537	0.41368673123811	0.0021888242346294	0.00541954489096095	0.00543446834948993
193	0.810930216216329	0.22	2.83047184315345	1.99743910984938	3.66350457645752	0.280694807932726	0.890179637786049	0.667693721193745	1.11266555437835	0.24	0.15	0.34	1.09651588527252	1.46189200616326	1.82726812705401	2.66948542879131	3.55899942840266	4.448513428014	2.68484346929965	3.57958490842694	4.47239021205084	2.83047184315345	0.271121753459342	-0.0176588822135553	-1.5059204856451	-0.389932954441166	-0.361050549943196	-0.407457099765019	0.457216017852814	0.526225475401982	0.415348064514073	0.455176297494604	0.524443437197537	0.41368673123811	0.0021888242346294	0.00541954489096095	0.00543446834948993
193	0.810930216216329	0.23	1.06803197336458	0.759075887717325	1.37698805901183	0.430566501177838	1.05540557723049	0.86590687782032	1.24490427664066	0.25	0.17	0.41	1.38730358667814	1.69090693259951	1.99451027852088	3.29320150332242	4.01389955730497	4.73459761128753	3.29336705122222	4.01357871869147	4.73488234497205	1.06803197336458	0.359510930415118	-0.0129196942968517	-1.33946628625174	-0.389932954441166	-0.361050549943196	-0.407457099765019	0.457216017852814	0.526225475401982	0.415348064514073	0.455176297494604	0.524443437197537	0.41368673123811	0.0021888242346294	0.00541954489096095	0.00543446834948993
193	0.810930216216329	0.23	1.52596461784281	1.09051412620837	1.96141510947725	0.395933956937268	0.919857286621026	0.742464175324192	1.09725039791786	0.26	0.16	0.4	1.17838587302494	1.45993149269454	1.74147711236414	2.77104120049827	3.43311169012622	4.09518217975418	2.76578967140121	3.42684792536426	4.08696258781933	1.52596461784281	0.349346107610497	0.155685796539692	-1.16700430444213	-0.389932954441166	-0.361050549943196	-0.407457099765019	0.457216017852814	0.526225475401982	0.415348064514073	0.455176297494604	0.524443437197537	0.41368673123811	0.0021888242346294	0.00541954489096095	0.00543446834948993
193	0.810930216216329	0.23	1.58169445846585	1.13453485486442	2.02885406206729	0.384930235347949	0.971940391420835	0.780119339196274	1.1637614436454	0.25	0.16	0.38	1.25353564686977	1.56176352266027	1.86999139845076	2.98448325451533	3.71832830803948	4.45217336156363	2.97669789701875	3.70848969977541	4.44396664638691	1.58169445846585	0.32465779081038	-0.0277904838997474	-1.39614063390386	-0.389932954441166	-0.361050549943196	-0.407457099765019	0.457216017852814	0.526225475401982	0.415348064514073	0.455176297494604	0.524443437197537	0.41368673123811	0.0021888242346294	0.00541954489096095	0.00543446834948993
193	0.810930216216329	0.23	1.72567136352477	1.2296649951284	2.22167773192115	0.343544616273417	0.889686074421509	0.697671900529283	1.08170024831374	0.23	0.15	0.38	1.17127316956093	1.49363250477961	1.81599183999829	2.9182301045816	3.7213892146641	4.52454832474659	2.89703190923496	3.69385342677736	4.4916787422468	1.72567136352477	0.311706473110834	0.121499502707229	-1.30203298830342	-0.389932954441166	-0.361050549943196	-0.407457099765019	0.457216017852814	0.526225475401982	0.415348064514073	0.455176297494604	0.524443437197537	0.41368673123811	0.0021888242346294	0.00541954489096095	0.00543446834948993
193	0.810930216216329	0.23	1.8128935952613	1.29831669913882	2.32747049138377	0.40156193308227	0.998037649133546	0.807813467808036	1.18826183045906	0.25	0.18	0.37	1.31181360669511	1.62071990663877	1.92962620658244	3.15692598269114	3.90031995233136	4.64371392197159	3.18904778354589	3.94110286711166	4.69001322823811	1.8128935952613	0.308677626575225	-0.0420857187906483	-1.42039442022061	-0.389932954441166	-0.361050549943196	-0.407457099765019	0.457216017852814	0.526225475401982	0.415348064514073	0.455176297494604	0.524443437197537	0.41368673123811	0.0021888242346294	0.00541954489096095	0.00543446834948993
193	0.810930216216329	0.23	1.90250585226775	1.35961269287212	2.44539901166338	0.252052559246364	0.796691024407807	0.582419050485612	1.01096299833	0.24	0.18	0.36	0.962662036607023	1.31682540854989	1.67098878049276	2.35939227991828	3.22741272096217	4.09543316200605	2.39377283078805	3.27561637257674	4.15631320625616	1.90250585226775	0.307743759687773	0.0679626183226744	-1.31610743022964	-0.389932954441166	-0.361050549943196	-0.407457099765019	0.457216017852814	0.526225475401982	0.415348064514073	0.455176297494604	0.524443437197537	0.41368673123811	0.0021888242346294	0.00541954489096095	0.00543446834948993
193	0.810930216216329	0.23	1.93531631109348	1.3769556578143	2.49367696437265	0.303490141368871	0.797243833609786	0.608675844243861	0.985811822975711	0.24	0.17	0.34	1.00589363825194	1.31751983908594	1.62914603991995	2.46492036160051	3.22855355146621	3.99218674133191	2.50018045910665	3.27557477143518	4.0500704833887	1.93531631109348	0.30260653528732	-0.0117147541951637	-1.43818246211289	-0.389932954441166	-0.361050549943196	-0.407457099765019	0.457216017852814	0.526225475401982	0.415348064514073	0.455176297494604	0.524443437197537	0.41368673123811	0.0021888242346294	0.00541954489096095	0.00543446834948993
193	0.810930216216329	0.23	1.95479513058942	1.4033490313559	2.50624122982294	0.371319520699648	0.939595768545566	0.748712610724281	1.13047892636685	0.22	0.15	0.35	1.28281141456043	1.60986226183227	1.9369131091041	3.26697182728692	4.09988139762585	4.93279096796478	3.28266065531553	4.11371124495345	4.95176779370813	1.95479513058942	0.294592171557205	0.0612918927375182	-1.38233681008085	-0.389932954441166	-0.361050549943196	-0.407457099765019	0.457216017852814	0.526225475401982	0.415348064514073	0.455176297494604	0.524443437197537	0.41368673123811	0.0021888242346294	0.00541954489096095	0.00543446834948993
193	0.810930216216329	0.23	1.98834742372931	1.42050828532359	2.55618656213503	0.343230019295804	0.897141249189232	0.703382955372704	1.09089954300576	0.23	0.13	0.37	1.1744067547618	1.49791622753354	1.82142570030528	2.90907999741935	3.71043347431317	4.51178695120698	2.86012402300619	3.64434594036462	4.43403644110851	1.98834742372931	0.298670198943595	0.0307585127848931	-1.43303859385106	-0.389932954441166	-0.361050549943196	-0.407457099765019	0.457216017852814	0.526225475401982	0.415348064514073	0.455176297494604	0.524443437197537	0.41368673123811	0.0021888242346294	0.00541954489096095	0.00543446834948993
193	0.810930216216329	0.23	1.99503672223192	1.42941871542675	2.56065472903708	0.328849599301016	0.865156558190778	0.672185830676316	1.05812728570524	0.24	0.16	0.35	1.10648531308616	1.42413449000421	1.74178366692226	2.70032149939092	3.47552826585329	4.25073503231566	2.71628937842898	3.49746902513828	4.27816787087876	1.99503672223192	0.301150117326983	-0.0376778549057748	-1.462638880177	-0.389932954441166	-0.361050549943196	-0.407457099765019	0.457216017852814	0.526225475401982	0.415348064514073	0.455176297494604	0.524443437197537	0.41368673123811	0.0021888242346294	0.00541954489096095	0.00543446834948993
193	0.810930216216329	0.23	2.01653452042074	1.44619330104543	2.58687573979605	0.35016268588554	0.941758992938395	0.741453606672973	1.14206437920382	0.26	0.18	0.41	1.16005392566766	1.47344514472484	1.78683636378201	2.68966462318483	3.41628366775184	4.14290271231885	2.69506062764087	3.42312573086822	4.15080515145724	2.01653452042074	0.32317780063122	-0.0264791054568189	-1.3723370356018	-0.389932954441166	-0.361050549943196	-0.407457099765019	0.457216017852814	0.526225475401982	0.415348064514073	0.455176297494604	0.524443437197537	0.41368673123811	0.0021888242346294	0.00541954489096095	0.00543446834948993
193	0.810930216216329	0.23	2.04758767634702	1.47038650718566	2.62478884550837	0.368869329718264	0.876367417998056	0.697391312425802	1.05534352357031	0.28	0.18	0.42	1.06946028129465	1.34392288614778	1.6183854910009	2.43201846020935	3.05616330533804	3.68030815046674	2.43165867072999	3.05516360273271	3.67835602369704	2.04758767634702	0.332828317723694	0.0543344088579602	-1.26185338477903	-0.389932954441166	-0.361050549943196	-0.407457099765019	0.457216017852814	0.526225475401982	0.415348064514073	0.455176297494604	0.524443437197537	0.41368673123811	0.0021888242346294	0.00541954489096095	0.00543446834948993
193	0.810930216216329	0.23	2.04987791899803	1.46147532208153	2.63828051591453	0.30953553278932	0.932645911880034	0.715166743298631	1.15012508046144	0.24	0.18	0.38	1.16896094232173	1.52443699909092	1.87991305586011	2.83203897779899	3.69325000033764	4.5544610228763	2.86145831313001	3.73030291328247	4.59883442974911	2.04987791899803	0.310550911191702	0.0844502010209302	-1.26236371753411	-0.389932954441166	-0.361050549943196	-0.407457099765019	0.457216017852814	0.526225475401982	0.415348064514073	0.455176297494604	0.524443437197537	0.41368673123811	0.0021888242346294	0.00541954489096095	0.00543446834948993
193	0.810930216216329	0.23	2.05858363812568	1.47159097325438	2.64557630299697	0.271582720296118	0.815483951424028	0.606967688422956	1.0240002144251	0.27	0.19	0.41	0.933368403253911	1.25401560599951	1.57466280874511	2.12815445871377	2.85925567428761	3.59035688986145	2.14802090630214	2.88607953458344	3.62313855212475	2.05858363812568	0.336057659407318	0.159311954762918	-1.12423452085384	-0.389932954441166	-0.361050549943196	-0.407457099765019	0.457216017852814	0.526225475401982	0.415348064514073	0.455176297494604	0.524443437197537	0.41368673123811	0.0021888242346294	0.00541954489096095	0.00543446834948993
193	0.810930216216329	0.23	2.09709112181882	1.49453302155576	2.69964922208188	0.299184740025979	0.874512000433817	0.665542314186019	1.08348168668162	0.3	0.18	0.45	0.975499499059582	1.28179080452328	1.58808210998698	2.12696105044761	2.79479294317546	3.46262483590332	2.11972329848007	2.78481657181985	3.45035023949934	2.09709112181882	0.359899479368528	-0.115146920220951	-1.37139865778712	-0.389932954441166	-0.361050549943196	-0.407457099765019	0.457216017852814	0.526225475401982	0.415348064514073	0.455176297494604	0.524443437197537	0.41368673123811	0.0021888242346294	0.00541954489096095	0.00543446834948993
193	0.810930216216329	0.23	2.10004642678805	1.49353476273465	2.70655809084146	0.282737734505396	0.941396314394827	0.707294348828887	1.17549827996077	0.25	0.18	0.35	1.14774987169175	1.52763485364585	1.90751983559994	2.76006036089634	3.67359170274336	4.58712304459038	2.80570649058668	3.73384702008532	4.65985011422481	2.10004642678805	0.310206611045523	-0.0792159100021487	-1.42474560888762	-0.389932954441166	-0.361050549943196	-0.407457099765019	0.457216017852814	0.526225475401982	0.415348064514073	0.455176297494604	0.524443437197537	0.41368673123811	0.0021888242346294	0.00541954489096095	0.00543446834948993
193	0.810930216216329	0.23	2.10784995396834	1.50375624099205	2.71194366694464	0.24561648190826	0.781986878531001	0.568017182472205	0.995956574589798	0.24	0.16	0.35	0.935574290196709	1.28800121087989	1.64042813156306	2.28464608031857	3.14526269983712	4.00587931935568	2.29777012211204	3.16425815150956	4.02999746609152	2.10784995396834	0.298271764259057	-0.0611028114853412	-1.47705610594598	-0.389932954441166	-0.361050549943196	-0.407457099765019	0.457216017852814	0.526225475401982	0.415348064514073	0.455176297494604	0.524443437197537	0.41368673123811	0.0021888242346294	0.00541954489096095	0.00543446834948993
193	0.810930216216329	0.23	2.11857042718412	1.52135858722876	2.71578226713948	0.343024858665609	0.874282990342623	0.685375507118911	1.06319047356634	0.23	0.15	0.41	1.14888725685623	1.46555074708342	1.78221423731061	2.85784826510823	3.64554627530745	4.43324428550667	2.81133000157451	3.5860015386647	4.36242822350576	2.11857042718412	0.307538300589998	0.0527382398827443	-1.36298332189634	-0.389932954441166	-0.361050549943196	-0.407457099765019	0.457216017852814	0.526225475401982	0.415348064514073	0.455176297494604	0.524443437197537	0.41368673123811	0.0021888242346294	0.00541954489096095	0.00543446834948993
193	0.810930216216329	0.23	2.12059111941882	1.52111235868352	2.72006988015412	0.393578875592095	0.909818872698014	0.733494773749499	1.08614297164653	0.24	0.15	0.38	1.20342190745193	1.4927113353802	1.78200076330846	2.92683932719087	3.63041940111005	4.33399947502923	2.91596235393147	3.61655756182908	4.31769297632995	2.12059111941882	0.29681972115667	0.10942981541711	-1.32970335085666	-0.389932954441166	-0.361050549943196	-0.407457099765019	0.457216017852814	0.526225475401982	0.415348064514073	0.455176297494604	0.524443437197537	0.41368673123811	0.0021888242346294	0.00541954489096095	0.00543446834948993
193	0.810930216216329	0.23	2.13131685948632	1.51840232008427	2.74423139888837	0.343056062624203	0.883816351840858	0.69286220283244	1.07477050084928	0.26	0.15	0.35	1.09518178544559	1.39701598132805	1.69885017721051	2.56496725575847	3.27187713993967	3.97878702412088	2.57100486564222	3.27805939576747	3.98456797807129	2.13131685948632	0.299071012003416	-0.0202435731009595	-1.44915664158278	-0.389932954441166	-0.361050549943196	-0.407457099765019	0.457216017852814	0.526225475401982	0.415348064514073	0.455176297494604	0.524443437197537	0.41368673123811	0.0021888242346294	0.00541954489096095	0.00543446834948993
193	0.810930216216329	0.23	2.17799605756217	1.55397204323475	2.80202007188958	0.322329655700622	0.900763267354642	0.696845420247307	1.10468111446198	0.24	0.15	0.36	1.13609200338421	1.46854656032706	1.8010011172699	2.74514145350744	3.54845208587936	4.35176271825127	2.7409008465137	3.54078598884745	4.34387615350606	2.17799605756217	0.298900786615431	-0.00582482967615942	-1.43548046504796	-0.389932954441166	-0.361050549943196	-0.407457099765019	0.457216017852814	0.526225475401982	0.415348064514073	0.455176297494604	0.524443437197537	0.41368673123811	0.0021888242346294	0.00541954489096095	0.00543446834948993
193	0.810930216216329	0.23	2.19527277753994	1.56440908050067	2.8261364745792	0.319965402498153	0.873249443375609	0.674485422938545	1.07201346381267	0.26	0.16	0.39	1.06174833743315	1.37463481512921	1.68752129282527	2.47655785535966	3.2063743635233	3.93619087168693	2.4632254511542	3.19218062910317	3.92001979760826	2.19527277753994	0.301852739914385	0.0227468857956481	-1.37914704397342	-0.389932954441166	-0.361050549943196	-0.407457099765019	0.457216017852814	0.526225475401982	0.415348064514073	0.455176297494604	0.524443437197537	0.41368673123811	0.0021888242346294	0.00541954489096095	0.00543446834948993
193	0.810930216216329	0.23	2.21129338807682	1.57826369864272	2.84432307751092	0.324230434132766	0.831770297446877	0.644287556263993	1.01925303862976	0.25	0.16	0.36	1.04542154147523	1.34963119814459	1.65384085481395	2.51377638000538	3.24526604151156	3.97675570301775	2.52818276662945	3.26543243959519	4.00224578310637	2.21129338807682	0.295696011721846	0.0738765689356641	-1.35926163706745	-0.389932954441166	-0.361050549943196	-0.407457099765019	0.457216017852814	0.526225475401982	0.415348064514073	0.455176297494604	0.524443437197537	0.41368673123811	0.0021888242346294	0.00541954489096095	0.00543446834948993
193	0.810930216216329	0.23	2.24536933234936	1.61110468220823	2.87963398249049	0.354481596227442	0.91972008527254	0.725944703858642	1.11349546668644	0.23	0.14	0.35	1.22360695327675	1.55022260707463	1.87683826087251	3.06160961846093	3.87884069460808	4.69607177075523	3.04918638488958	3.86064588903755	4.67505805276119	2.24536933234936	0.288471301616442	-0.082413001784903	-1.56630482437139	-0.389932954441166	-0.361050549943196	-0.407457099765019	0.457216017852814	0.526225475401982	0.415348064514073	0.455176297494604	0.524443437197537	0.41368673123811	0.0021888242346294	0.00541954489096095	0.00543446834948993
193	0.810930216216329	0.23	2.24672878652772	1.60305480866996	2.89040276438549	0.290063445894949	0.835430094789553	0.631369642215822	1.03949054736328	0.24	0.16	0.36	1.03504836478221	1.36957892125923	1.70410947773625	2.51527650556529	3.32822098017194	4.14116545477858	2.53252809009156	3.35238236017377	4.17005818956695	2.24672878652772	0.295133095054086	-0.0607599319073891	-1.47307128585611	-0.389932954441166	-0.361050549943196	-0.407457099765019	0.457216017852814	0.526225475401982	0.415348064514073	0.455176297494604	0.524443437197537	0.41368673123811	0.0021888242346294	0.00541954489096095	0.00543446834948993
193	0.810930216216329	0.23	2.24796353810765	1.59962798165526	2.89629909456004	0.287589350766714	0.706703618563458	0.53304290636372	0.880364330763195	0.26	0.16	0.38	0.839558612246741	1.11307945793399	1.38660030362123	1.95936049019302	2.59770298405367	3.23604547791432	1.95700437814835	2.59507998751647	3.23366614092313	2.24796353810765	0.292030019602396	0.0286831310818126	-1.40382430378115	-0.389932954441166	-0.361050549943196	-0.407457099765019	0.457216017852814	0.526225475401982	0.415348064514073	0.455176297494604	0.524443437197537	0.41368673123811	0.0021888242346294	0.00541954489096095	0.00543446834948993
193	0.810930216216329	0.23	2.24898576785861	1.60989030560739	2.88808123010984	0.283765784547925	0.83898694094539	0.630879226205478	1.0470946556853	0.28	0.16	0.42	0.961716600475655	1.27895742191814	1.59619824336063	2.17463320705564	2.89197803046956	3.60932285388347	2.16050160608967	2.87214274604448	3.58635708861938	2.24898576785861	0.324094128208404	-0.0448251626662701	-1.37071160485431	-0.389932954441166	-0.361050549943196	-0.407457099765019	0.457216017852814	0.526225475401982	0.415348064514073	0.455176297494604	0.524443437197537	0.41368673123811	0.0021888242346294	0.00541954489096095	0.00543446834948993
193	0.810930216216329	0.23	2.26461726478084	1.6192755192624	2.90995901029928	0.307475992489844	0.884867891704721	0.677531417555303	1.09220436585414	0.23	0.16	0.4	1.12494229725876	1.46919433265037	1.81344636804198	2.7702035503118	3.61793432989733	4.46566510948286	2.7604111627948	3.60563523793075	4.44974000107068	2.26461726478084	0.303108018465002	0.0459855890419384	-1.34596719829214	-0.389932954441166	-0.361050549943196	-0.407457099765019	0.457216017852814	0.526225475401982	0.415348064514073	0.455176297494604	0.524443437197537	0.41368673123811	0.0021888242346294	0.00541954489096095	0.00543446834948993
193	0.810930216216329	0.23	2.28205712097784	1.63463447536553	2.92947976659015	0.370564140343046	0.985664598205368	0.785097973622468	1.18623122278827	0.24	0.16	0.35	1.28828414111808	1.61739822670861	1.94651231229913	3.13373238072448	3.93429759304826	4.73486280537205	3.15877959083209	3.96572658963732	4.77263140489258	2.28205712097784	0.304001283538898	0.0297169364494513	-1.36425097959109	-0.389932954441166	-0.361050549943196	-0.407457099765019	0.457216017852814	0.526225475401982	0.415348064514073	0.455176297494604	0.524443437197537	0.41368673123811	0.0021888242346294	0.00541954489096095	0.00543446834948993
193	0.810930216216329	0.23	2.28603235741259	1.62390056192458	2.9481641529006	0.289758644285302	0.816894272734433	0.617213572678178	1.01657497279069	0.24	0.17	0.34	1.01250836241321	1.34007468235366	1.6676410022941	2.46218012805108	3.2587437057127	4.05530728337432	2.49807710110477	3.30663865633772	4.11336712970521	2.28603235741259	0.290511601454628	0.0670144847869154	-1.36336596256658	-0.389932954441166	-0.361050549943196	-0.407457099765019	0.457216017852814	0.526225475401982	0.415348064514073	0.455176297494604	0.524443437197537	0.41368673123811	0.0021888242346294	0.00541954489096095	0.00543446834948993
193	0.810930216216329	0.23	2.32458757276348	1.65202189452067	2.9971532510063	0.300508314692266	0.840197622530434	0.640059444591545	1.04033580046932	0.27	0.18	0.41	0.994816151855284	1.30588209065031	1.61694802944534	2.29173336648318	3.00832827679248	3.72492318710178	2.29517491754468	3.01302989098849	3.73116018708158	2.32458757276348	0.314727437723715	0.0580695397508755	-1.29259024650004	-0.389932954441166	-0.361050549943196	-0.407457099765019	0.457216017852814	0.526225475401982	0.415348064514073	0.455176297494604	0.524443437197537	0.41368673123811	0.0021888242346294	0.00541954489096095	0.00543446834948993
193	0.810930216216329	0.23	2.32902771562215	1.66980446604583	2.98825096519847	0.27475048523121	0.834362509368113	0.622714234687077	1.04601078404915	0.24	0.16	0.38	1.01532467741027	1.36041349061678	1.70550230382328	2.45355804763253	3.287473989625	4.12138993161747	2.44381914056748	3.27484506904559	4.10619523676493	2.32902771562215	0.302832137689772	0.000919639995920571	-1.39818352571169	-0.389932954441166	-0.361050549943196	-0.407457099765019	0.457216017852814	0.526225475401982	0.415348064514073	0.455176297494604	0.524443437197537	0.41368673123811	0.0021888242346294	0.00541954489096095	0.00543446834948993
193	0.810930216216329	0.23	2.34617834671993	1.67937756355335	3.01297912988651	0.312520027019267	0.923463696945871	0.709620032581767	1.13730736130998	0.26	0.15	0.42	1.12301124580115	1.46143015859663	1.79984907139211	2.6332614073267	3.42679349875118	4.22032559017566	2.59545826662406	3.37949020213367	4.16127864969276	2.34617834671993	0.317430581783506	0.0223506968944477	-1.35594629303361	-0.389932954441166	-0.361050549943196	-0.407457099765019	0.457216017852814	0.526225475401982	0.415348064514073	0.455176297494604	0.524443437197537	0.41368673123811	0.0021888242346294	0.00541954489096095	0.00543446834948993
193	0.810930216216329	0.23	2.37681867953792	1.70356875848623	3.05006860058961	0.310323731615703	0.860163084052204	0.659955092904722	1.06037107519969	0.24	0.16	0.36	1.08287489633447	1.4113824114518	1.73988992656914	2.63392729242357	3.43297149666427	4.23201570090496	2.64199501224881	3.44331786516751	4.24685015421128	2.37681867953792	0.290983510198576	0.00340229702602117	-1.4083365405003	-0.389932954441166	-0.361050549943196	-0.407457099765019	0.457216017852814	0.526225475401982	0.415348064514073	0.455176297494604	0.524443437197537	0.41368673123811	0.0021888242346294	0.00541954489096095	0.00543446834948993
193	0.810930216216329	0.23	2.39904191048903	1.72047830966945	3.07760551130861	0.225837442924941	0.812759056665864	0.577814500540179	1.04770361279155	0.29	0.19	0.39	0.868510473522189	1.22165461840159	1.57479876328099	1.93803257290638	2.72605399184436	3.51407541078233	1.95780052785334	2.75303535290376	3.55085263244756	2.39904191048903	0.327964448496575	-0.0665730375743119	-1.33525222213884	-0.389932954441166	-0.361050549943196	-0.407457099765019	0.457216017852814	0.526225475401982	0.415348064514073	0.455176297494604	0.524443437197537	0.41368673123811	0.0021888242346294	0.00541954489096095	0.00543446834948993
193	0.810930216216329	0.23	2.40193216987881	1.71453390835557	3.08933043140204	0.258533676367388	0.794234063781089	0.584233178539258	1.00423494902292	0.24	0.17	0.36	0.965480085279996	1.31251904171019	1.65955799814038	2.36583725872967	3.21623045261424	4.06662364649881	2.39067522130183	3.25091817394695	4.1111527574462	2.40193216987881	0.297714294162243	0.0150716830134622	-1.3681877330805	-0.389932954441166	-0.361050549943196	-0.407457099765019	0.457216017852814	0.526225475401982	0.415348064514073	0.455176297494604	0.524443437197537	0.41368673123811	0.0021888242346294	0.00541954489096095	0.00543446834948993
193	0.810930216216329	0.23	2.40820754729941	1.72825915450662	3.08815594009219	0.365196935873204	1.03063880921577	0.818486434081706	1.24279118434984	0.25	0.16	0.37	1.31899264397222	1.66087665151478	2.00276065905733	3.14952193725789	3.96588068396794	4.78223943067799	3.14921184549478	3.96306067766945	4.77767854428821	2.40820754729941	0.290991778273412	-0.0832795750458485	-1.51829974189729	-0.389932954441166	-0.361050549943196	-0.407457099765019	0.457216017852814	0.526225475401982	0.415348064514073	0.455176297494604	0.524443437197537	0.41368673123811	0.0021888242346294	0.00541954489096095	0.00543446834948993
193	0.810930216216329	0.23	2.41955569887611	1.72823361478555	3.11087778296667	0.314942879693051	0.961256565574186	0.739910260908289	1.18260287024008	0.25	0.18	0.39	1.19780973185378	1.55613799386926	1.91446625588473	2.87342469700918	3.73301804504297	4.59261139307675	2.89171765901548	3.75498900916816	4.61961116998137	2.41955569887611	0.303107127110348	0.0431932614400488	-1.32527013158958	-0.389932954441166	-0.361050549943196	-0.407457099765019	0.457216017852814	0.526225475401982	0.415348064514073	0.455176297494604	0.524443437197537	0.41368673123811	0.0021888242346294	0.00541954489096095	0.00543446834948993
193	0.810930216216329	0.23	2.45348623571421	1.74897416998353	3.15799830144489	0.342175878935008	0.96801010821666	0.758456301184897	1.17756391524842	0.25	0.16	0.37	1.21413157257463	1.54958384961814	1.88503612666165	2.87968698230424	3.67531537811152	4.4709437739188	2.87876906501514	3.67392253447015	4.4697016455375	2.45348623571421	0.296478956495686	0.0294594393164307	-1.37976315120808	-0.389932954441166	-0.361050549943196	-0.407457099765019	0.457216017852814	0.526225475401982	0.415348064514073	0.455176297494604	0.524443437197537	0.41368673123811	0.0021888242346294	0.00541954489096095	0.00543446834948993
193	0.810930216216329	0.23	2.47065794102185	1.76309335860485	3.17822252343885	0.384710731671138	1.0122827401047	0.8124071251063	1.21215835510309	0.23	0.15	0.35	1.35404906321759	1.68718423754685	2.02031941187611	3.34782445277499	4.17148595293418	4.99514745309337	3.34595024285315	4.16710307501197	4.99114191320927	2.47065794102185	0.274655048314888	0.0140065005817289	-1.48331290556093	-0.389932954441166	-0.361050549943196	-0.407457099765019	0.457216017852814	0.526225475401982	0.415348064514073	0.455176297494604	0.524443437197537	0.41368673123811	0.0021888242346294	0.00541954489096095	0.00543446834948993
193	0.810930216216329	0.23	2.47701693511416	1.77637139153841	3.17766247868991	0.289756839803052	0.875815235533475	0.661731024274498	1.08989944679245	0.25	0.17	0.39	1.05672684566535	1.39860069617506	1.74047454668477	2.50025451027858	3.30914059109447	4.11802667191037	2.50197027662289	3.31122049122445	4.12265451915142	2.47701693511416	0.296715330241206	0.0209534208532549	-1.36005094453992	-0.389932954441166	-0.361050549943196	-0.407457099765019	0.457216017852814	0.526225475401982	0.415348064514073	0.455176297494604	0.524443437197537	0.41368673123811	0.0021888242346294	0.00541954489096095	0.00543446834948993
193	0.810930216216329	0.23	2.50965102908124	1.79871955977159	3.2205824983909	0.289760232834192	0.837674691197649	0.632915239726001	1.0424341426693	0.25	0.16	0.35	1.01878345625128	1.34837820856078	1.67797296087028	2.42987164385199	3.21597877749762	4.00208591114325	2.4438302056977	3.23586552904998	4.0255231750637	2.50965102908124	0.28829642159701	0.0821191389443842	-1.34258179575334	-0.389932954441166	-0.361050549943196	-0.407457099765019	0.457216017852814	0.526225475401982	0.415348064514073	0.455176297494604	0.524443437197537	0.41368673123811	0.0021888242346294	0.00541954489096095	0.00543446834948993
193	0.810930216216329	0.23	2.5236671517097	1.79549252861422	3.25184177480518	0.30942005614855	0.980378880673361	0.751707318348392	1.20905044299833	0.25	0.16	0.38	1.21298533628685	1.5819790192743	1.95097270226175	2.90029278124764	3.78257031839455	4.66484785554146	2.90444998913456	3.78873287849513	4.67201416830066	2.5236671517097	0.299101974890292	-0.0823417641396662	-1.4654930843642	-0.389932954441166	-0.361050549943196	-0.407457099765019	0.457216017852814	0.526225475401982	0.415348064514073	0.455176297494604	0.524443437197537	0.41368673123811	0.0021888242346294	0.00541954489096095	0.00543446834948993
193	0.810930216216329	0.23	2.55952915997881	1.83765283803263	3.28140548192499	0.329573518212123	1.01350517656652	0.787815934014535	1.2391944191185	0.23	0.17	0.33	1.31521187521379	1.69198665101682	2.06876142681984	3.25742130436263	4.19058971986808	5.12375813537353	3.31334867758923	4.2638454170601	5.21335134375671	2.55952915997881	0.283015816881865	-0.00896370857839033	-1.44700484720996	-0.389932954441166	-0.361050549943196	-0.407457099765019	0.457216017852814	0.526225475401982	0.415348064514073	0.455176297494604	0.524443437197537	0.41368673123811	0.0021888242346294	0.00541954489096095	0.00543446834948993
193	0.810930216216329	0.23	2.59814994775587	1.86368650730144	3.33261338821029	0.286763493564953	0.84824381525373	0.639381054585369	1.05710657592209	0.24	0.16	0.35	1.05426624583157	1.39865705473135	1.74304786363113	2.57741270494783	3.41936059983222	4.26130849471661	2.5894721624703	3.43527873736797	4.27911160631744	2.59814994775587	0.285924745358307	0.0014385987882651	-1.44330535944453	-0.389932954441166	-0.361050549943196	-0.407457099765019	0.457216017852814	0.526225475401982	0.415348064514073	0.455176297494604	0.524443437197537	0.41368673123811	0.0021888242346294	0.00541954489096095	0.00543446834948993
193	0.810930216216329	0.23	2.82406951570545	2.02852681244274	3.61961221896816	0.307195768522582	0.976817603044716	0.747785379158131	1.2058498269313	0.28	0.19	0.41	1.14152866444654	1.4911568544799	1.84078504451327	2.58466319332818	3.37629562646321	4.16792805959825	2.61048100939622	3.40720590564934	4.20715131798692	2.82406951570545	0.317908943918386	0.0548012169370723	-1.26297356988586	-0.389932954441166	-0.361050549943196	-0.407457099765019	0.457216017852814	0.526225475401982	0.415348064514073	0.455176297494604	0.524443437197537	0.41368673123811	0.0021888242346294	0.00541954489096095	0.00543446834948993
193	0.810930216216329	0.23	2.89100645066897	2.06313214700851	3.71888075432944	0.281611686195318	0.907475275392388	0.681180485113686	1.13377006567109	0.23	0.15	0.32	1.15321930905178	1.53632999321014	1.91944067736849	2.89913466131186	3.86225542667229	4.82537619203272	2.92419078152772	3.89648671222885	4.87055643342912	2.89100645066897	0.274119433220348	-0.100735876965003	-1.58739110962465	-0.389932954441166	-0.361050549943196	-0.407457099765019	0.457216017852814	0.526225475401982	0.415348064514073	0.455176297494604	0.524443437197537	0.41368673123811	0.0021888242346294	0.00541954489096095	0.00543446834948993
193	0.810930216216329	0.23	2.9544906131745	2.11918267458425	3.78979855176476	0.292810918893147	0.894148681727919	0.677193842459981	1.11110352099586	0.23	0.16	0.37	1.13373518670262	1.49695369192405	1.86017219714548	2.81636855744902	3.71865790119292	4.62094724493682	2.82690216924424	3.73565158025871	4.6386703997678	2.9544906131745	0.27942263125916	0.0250590520392097	-1.41866607829974	-0.389932954441166	-0.361050549943196	-0.407457099765019	0.457216017852814	0.526225475401982	0.415348064514073	0.455176297494604	0.524443437197537	0.41368673123811	0.0021888242346294	0.00541954489096095	0.00543446834948993
193	0.810930216216329	0.23	3.47810233969526	2.49432826365269	4.46187641573782	0.255151862908531	0.954058798870996	0.699554513797886	1.20856308394411	0.25	0.15	0.34	1.12783057706063	1.53814558330665	1.94846058955267	2.69426399153365	3.67446169941608	4.6546594072985	2.7108570496759	3.69902947928314	4.68387490870917	3.47810233969526	0.27086727446007	0.0175798780744533	-1.44760173197946	-0.389932954441166	-0.361050549943196	-0.407457099765019	0.457216017852814	0.526225475401982	0.415348064514073	0.455176297494604	0.524443437197537	0.41368673123811	0.0021888242346294	0.00541954489096095	0.00543446834948993
193	0.810930216216329	0.24	1.46786182244618	1.06457800775359	1.87114563713878	0.398953078568668	0.922954555445865	0.746082567367726	1.099826543524	0.26	0.18	0.42	1.18474247252079	1.46560650237566	1.74647053223052	2.78742657008542	3.44823503906261	4.1090435080398	2.78335611636236	3.44535914420448	4.10841752409146	1.46786182244618	0.343072367509953	-0.0900499793788929	-1.42483043658199	-0.389932954441166	-0.361050549943196	-0.407457099765019	0.457216017852814	0.526225475401982	0.415348064514073	0.455176297494604	0.524443437197537	0.41368673123811	0.0021888242346294	0.00541954489096095	0.00543446834948993
193	0.810930216216329	0.24	1.52648629544818	1.10565401915909	1.94731857173726	0.416438638146127	1.03981282450246	0.847632736989623	1.23199291201529	0.24	0.16	0.4	1.38154359168707	1.69477496745502	2.00800634322297	3.33727779565909	4.0939242898733	4.85057078408751	3.31990108731749	4.07373874510919	4.82834985299923	1.52648629544818	0.331636486618452	-0.0745049896126612	-1.43172159775122	-0.389932954441166	-0.361050549943196	-0.407457099765019	0.457216017852814	0.526225475401982	0.415348064514073	0.455176297494604	0.524443437197537	0.41368673123811	0.0021888242346294	0.00541954489096095	0.00543446834948993
193	0.810930216216329	0.24	1.67711996730766	1.21612651254722	2.1381134220681	0.369489805530468	0.94281199118493	0.750522573056058	1.1351014093138	0.23	0.17	0.36	1.26020610770747	1.58308020619967	1.90595430469187	3.14035188714271	3.94493319992019	4.74951451269767	3.17156425776346	3.98635544058742	4.80471004061496	1.67711996730766	0.317493349000698	0.0234761822067651	-1.36306731602959	-0.389932954441166	-0.361050549943196	-0.407457099765019	0.457216017852814	0.526225475401982	0.415348064514073	0.455176297494604	0.524443437197537	0.41368673123811	0.0021888242346294	0.00541954489096095	0.00543446834948993
193	0.810930216216329	0.24	1.75253658874892	1.26615518637001	2.23891799112783	0.33979120335627	1.01456104809753	0.793761472864503	1.23536062333056	0.21	0.14	0.35	1.38417138806715	1.76920450567616	2.15423762328517	3.5942040651572	4.59399903885833	5.59379401255946	3.57532217436883	4.56962071620947	5.56226156778784	1.75253658874892	0.28674036146285	-0.0307930812918111	-1.49993479574691	-0.389932954441166	-0.361050549943196	-0.407457099765019	0.457216017852814	0.526225475401982	0.415348064514073	0.455176297494604	0.524443437197537	0.41368673123811	0.0021888242346294	0.00541954489096095	0.00543446834948993
193	0.810930216216329	0.24	1.77975318202753	1.289958509576	2.26954785447905	0.343632113040752	0.877471259387267	0.688130047208626	1.06681247156591	0.27	0.17	0.45	1.07231322344526	1.36736368140144	1.66241413935762	2.47651090433493	3.15793090409006	3.83935090384519	2.44937678974826	3.12254914422707	3.80000624999666	1.77975318202753	0.344186258350515	-0.0248542095725226	-1.3222007751084	-0.389932954441166	-0.361050549943196	-0.407457099765019	0.457216017852814	0.526225475401982	0.415348064514073	0.455176297494604	0.524443437197537	0.41368673123811	0.0021888242346294	0.00541954489096095	0.00543446834948993
193	0.810930216216329	0.24	1.90553592356648	1.38121707409408	2.42985477303888	0.301521627692065	0.812929310203371	0.619752277402308	1.00610634300443	0.28	0.17	0.41	0.950197741051898	1.24637475706877	1.54255177308565	2.16036959838558	2.83375766646821	3.50714573455084	2.15629646249923	2.82798522387255	3.50099488053706	1.90553592356648	0.336970540072082	-0.0989011248225482	-1.40578555071409	-0.389932954441166	-0.361050549943196	-0.407457099765019	0.457216017852814	0.526225475401982	0.415348064514073	0.455176297494604	0.524443437197537	0.41368673123811	0.0021888242346294	0.00541954489096095	0.00543446834948993
193	0.810930216216329	0.24	1.90805672009346	1.37566608998081	2.44044735020611	0.388409325850506	0.932911609766693	0.750138811045963	1.11568440848742	0.28	0.17	0.4	1.13853200587823	1.41593757146593	1.69334313705363	2.56382720298256	3.18850875048452	3.81319029798646	2.56467656045497	3.19179266697933	3.81473260071102	1.90805672009346	0.330537989557448	-0.0786714430621134	-1.40207352014276	-0.389932954441166	-0.361050549943196	-0.407457099765019	0.457216017852814	0.526225475401982	0.415348064514073	0.455176297494604	0.524443437197537	0.41368673123811	0.0021888242346294	0.00541954489096095	0.00543446834948993
193	0.810930216216329	0.24	1.91905877296524	1.38651992119601	2.45159762473447	0.430951652108329	1.14763042997605	0.941734469956851	1.35352638999524	0.26	0.18	0.39	1.47650533770452	1.79932083791029	2.12213633811607	3.43043144425297	4.18044325546645	4.93045506667992	3.45616122403556	4.2123052485081	4.96575679509631	1.91905877296524	0.322170217297709	0.0420834510172419	-1.29414554444724	-0.389932954441166	-0.361050549943196	-0.407457099765019	0.457216017852814	0.526225475401982	0.415348064514073	0.455176297494604	0.524443437197537	0.41368673123811	0.0021888242346294	0.00541954489096095	0.00543446834948993
193	0.810930216216329	0.24	1.94944752173579	1.40481271159146	2.49408233188011	0.405929515272805	0.921596715411407	0.747528269232249	1.09566516159056	0.26	0.15	0.46	1.18590689804754	1.46205561315673	1.73820432826591	2.78751982026281	3.43661800661648	4.08571619297015	2.71467855197277	3.34777749699756	3.98163850558947	1.94944752173579	0.33148157310987	0.0796114992874894	-1.27517028253491	-0.389932954441166	-0.361050549943196	-0.407457099765019	0.457216017852814	0.526225475401982	0.415348064514073	0.455176297494604	0.524443437197537	0.41368673123811	0.0021888242346294	0.00541954489096095	0.00543446834948993
193	0.810930216216329	0.24	1.95115705879264	1.40914389606156	2.49317022152372	0.335626784278517	0.835290226421353	0.651805206579515	1.01877524626319	0.22	0.15	0.38	1.11543977371973	1.42943924311238	1.74343871250504	2.83702349138685	3.63565367469051	4.43428385799417	2.82063778224274	3.61458404752448	4.40915478408109	1.95115705879264	0.296272260556816	-0.0528906669903255	-1.49180881933438	-0.389932954441166	-0.361050549943196	-0.407457099765019	0.457216017852814	0.526225475401982	0.415348064514073	0.455176297494604	0.524443437197537	0.41368673123811	0.0021888242346294	0.00541954489096095	0.00543446834948993
193	0.810930216216329	0.24	1.95802052881809	1.41421960192663	2.50182145570955	0.334191503836108	0.881440885333444	0.687193305367513	1.07568846529938	0.25	0.15	0.37	1.11313533326915	1.42778310846315	1.74243088365716	2.67193082624451	3.42720025739357	4.18246968854264	2.66554063819458	3.41729182739454	4.17160005274428	1.95802052881809	0.299607924657392	0.000488843336697228	-1.41169015669966	-0.389932954441166	-0.361050549943196	-0.407457099765019	0.457216017852814	0.526225475401982	0.415348064514073	0.455176297494604	0.524443437197537	0.41368673123811	0.0021888242346294	0.00541954489096095	0.00543446834948993
193	0.810930216216329	0.24	2.0059430922405	1.45309368959118	2.55879249488983	0.32974879176807	0.852423095904037	0.662679177043729	1.04216701476435	0.26	0.16	0.38	1.04998576697506	1.35062659148711	1.65126741599916	2.46496751167172	3.17075790275425	3.87654829383677	2.46207881451927	3.16720001290379	3.87207023014853	2.0059430922405	0.322711729301301	0.0349876522738269	-1.33001908881462	-0.389932954441166	-0.361050549943196	-0.407457099765019	0.457216017852814	0.526225475401982	0.415348064514073	0.455176297494604	0.524443437197537	0.41368673123811	0.0021888242346294	0.00541954489096095	0.00543446834948993
193	0.810930216216329	0.24	2.01725797959913	1.44992839816647	2.58458756103179	0.313717849301157	0.882337382711634	0.678585383580705	1.08608938184256	0.27	0.18	0.39	1.05902287464167	1.37700500784799	1.69498714105432	2.44938548622902	3.1848377985497	3.92029011087038	2.46366623409739	3.20436196267072	3.94423603745068	2.01725797959913	0.325211240683335	-0.00235261239929651	-1.32456299070464	-0.389932954441166	-0.361050549943196	-0.407457099765019	0.457216017852814	0.526225475401982	0.415348064514073	0.455176297494604	0.524443437197537	0.41368673123811	0.0021888242346294	0.00541954489096095	0.00543446834948993
193	0.810930216216329	0.24	2.0177434460669	1.45402200292623	2.58146488920757	0.302786543207321	0.894478785400876	0.682559684981884	1.10639788581987	0.24	0.17	0.4	1.11507060800908	1.46127441311546	1.80747821822185	2.69999929934545	3.53828704947001	4.37657479959458	2.69658596920684	3.53484969575138	4.37165823924946	2.0177434460669	0.322237106001736	-0.0312356714916847	-1.37960590737159	-0.389932954441166	-0.361050549943196	-0.407457099765019	0.457216017852814	0.526225475401982	0.415348064514073	0.455176297494604	0.524443437197537	0.41368673123811	0.0021888242346294	0.00541954489096095	0.00543446834948993
193	0.810930216216329	0.24	2.03607793010434	1.46625733660484	2.60589852360384	0.421207716074602	0.979141347269407	0.799938849323362	1.15834384521545	0.25	0.15	0.39	1.28144702269812	1.56851710017625	1.85558717765438	3.04151978466348	3.7228817955535	4.40424380644351	3.01959859903275	3.69771431920973	4.37664199944237	2.03607793010434	0.307031036949459	-0.137163919695975	-1.54403059619631	-0.389932954441166	-0.361050549943196	-0.407457099765019	0.457216017852814	0.526225475401982	0.415348064514073	0.455176297494604	0.524443437197537	0.41368673123811	0.0021888242346294	0.00541954489096095	0.00543446834948993
193	0.810930216216329	0.24	2.04693222404282	1.48368701078491	2.61017743730073	0.285443201079278	0.833196532296376	0.627374699254109	1.03901836533864	0.26	0.17	0.39	0.989559711311559	1.31420301288089	1.63884631445023	2.31272157061811	3.07145250692609	3.83018344323407	2.31832718184194	3.08047459306319	3.83992655442544	2.04693222404282	0.322334823699297	0.0462287755571626	-1.29933104153016	-0.389932954441166	-0.361050549943196	-0.407457099765019	0.457216017852814	0.526225475401982	0.415348064514073	0.455176297494604	0.524443437197537	0.41368673123811	0.0021888242346294	0.00541954489096095	0.00543446834948993
193	0.810930216216329	0.24	2.0688855880825	1.48689382929163	2.65087734687338	0.30762758687481	0.812422737179727	0.622128879914772	1.00271659444468	0.24	0.17	0.37	1.01548573335761	1.32609773584916	1.63670973834071	2.45672195521494	3.20817251823879	3.95962308126264	2.47005550452777	3.22649997995941	3.98210761310144	2.0688855880825	0.311711504829203	-0.0281450081134522	-1.3918354163981	-0.389932954441166	-0.361050549943196	-0.407457099765019	0.457216017852814	0.526225475401982	0.415348064514073	0.455176297494604	0.524443437197537	0.41368673123811	0.0021888242346294	0.00541954489096095	0.00543446834948993
193	0.810930216216329	0.24	2.09590234949221	1.51309716182981	2.67870753715461	0.353274949119332	1.03571258925886	0.816922252213454	1.25450292630426	0.24	0.17	0.36	1.35067013908329	1.71241028530467	2.07415043152604	3.3114005082191	4.19826878891843	5.08513706961775	3.33804932688187	4.2313239063971	5.12688167529978	2.09590234949221	0.30310937943118	0.0410837157992547	-1.35768937631714	-0.389932954441166	-0.361050549943196	-0.407457099765019	0.457216017852814	0.526225475401982	0.415348064514073	0.455176297494604	0.524443437197537	0.41368673123811	0.0021888242346294	0.00541954489096095	0.00543446834948993
193	0.810930216216329	0.24	2.11546216357959	1.53444494616801	2.69647938099117	0.383738596881257	0.942258672381173	0.755826720107568	1.12869062465478	0.28	0.17	0.38	1.15864158421909	1.44443170883999	1.73022183346089	2.6338878507832	3.28356169933589	3.93323554788858	2.64813825804848	3.30205999454556	3.95583232851059	2.11546216357959	0.319148503667505	-0.0313398715343518	-1.39890010424142	-0.389932954441166	-0.361050549943196	-0.407457099765019	0.457216017852814	0.526225475401982	0.415348064514073	0.455176297494604	0.524443437197537	0.41368673123811	0.0021888242346294	0.00541954489096095	0.00543446834948993
193	0.810930216216329	0.24	2.1244652342312	1.53078603388911	2.71814443457328	0.403355011243161	0.982563444713431	0.795985487271861	1.169141402155	0.28	0.18	0.38	1.21291639408177	1.49722241092989	1.78152842777801	2.74159700908105	3.38422376328914	4.02685051749723	2.76144977990772	3.40735325550416	4.0537985546036	2.1244652342312	0.31731949954142	-0.0162536590218135	-1.35875901664009	-0.389932954441166	-0.361050549943196	-0.407457099765019	0.457216017852814	0.526225475401982	0.415348064514073	0.455176297494604	0.524443437197537	0.41368673123811	0.0021888242346294	0.00541954489096095	0.00543446834948993
193	0.810930216216329	0.24	2.12535364436321	1.54121962737397	2.70948766135245	0.301883413066759	0.849738271925966	0.647987598341959	1.05148894550997	0.24	0.17	0.42	1.06903260102928	1.40187546390627	1.73471832678326	2.61497821845925	3.42915061671439	4.24332301496953	2.60388854019775	3.41346729155846	4.22179544914252	2.12535364436321	0.326716395195204	0.119875821615389	-1.21796547959723	-0.389932954441166	-0.361050549943196	-0.407457099765019	0.457216017852814	0.526225475401982	0.415348064514073	0.455176297494604	0.524443437197537	0.41368673123811	0.0021888242346294	0.00541954489096095	0.00543446834948993
193	0.810930216216329	0.24	2.12641401503897	1.54130722148976	2.71152080858819	0.416761859793739	1.07653079740158	0.877696685108133	1.27536490969503	0.24	0.16	0.39	1.43411086080804	1.75899548755587	2.08388011430369	3.47314438646849	4.25995330652879	5.04676222658908	3.46114856283522	4.24171354516303	5.02701705940312	2.12641401503897	0.30462769600646	0.0129245507202633	-1.41495898848772	-0.389932954441166	-0.361050549943196	-0.407457099765019	0.457216017852814	0.526225475401982	0.415348064514073	0.455176297494604	0.524443437197537	0.41368673123811	0.0021888242346294	0.00541954489096095	0.00543446834948993
193	0.810930216216329	0.24	2.13328221996823	1.53553005796929	2.73103438196716	0.260818455796274	0.847807740230558	0.6249697481159	1.07064573234522	0.23	0.17	0.35	1.05841339456102	1.43579920624594	1.81318501793086	2.66176316682244	3.61083624014737	4.5599093134723	2.69264254513809	3.6550403843129	4.61340316134208	2.13328221996823	0.293363487405758	0.0475492780904675	-1.37190391883958	-0.389932954441166	-0.361050549943196	-0.407457099765019	0.457216017852814	0.526225475401982	0.415348064514073	0.455176297494604	0.524443437197537	0.41368673123811	0.0021888242346294	0.00541954489096095	0.00543446834948993
193	0.810930216216329	0.24	2.14281763366696	1.54299621048949	2.74263905684443	0.402668255417285	1.02051786109207	0.826456008563681	1.21457971362047	0.26	0.17	0.38	1.31175342544182	1.61976897274738	1.92778452005293	3.0848070573665	3.80915701192198	4.53350696647746	3.10032647287201	3.82951355188079	4.55702902220377	2.14281763366696	0.318262838774597	0.00377057242814595	-1.35951761112007	-0.389932954441166	-0.361050549943196	-0.407457099765019	0.457216017852814	0.526225475401982	0.415348064514073	0.455176297494604	0.524443437197537	0.41368673123811	0.0021888242346294	0.00541954489096095	0.00543446834948993
193	0.810930216216329	0.24	2.17154488864611	1.56127932475494	2.78181045253728	0.277182004640912	0.853498807646544	0.638309671203315	1.06868794408977	0.28	0.18	0.41	0.964158968344846	1.28919953274832	1.6142400971518	2.16136679660058	2.89001415301734	3.6186615094341	2.17278851042223	2.90420517414051	3.63674533965329	2.17154488864611	0.336229125166919	0.00958606260156052	-1.2650027593387	-0.389932954441166	-0.361050549943196	-0.407457099765019	0.457216017852814	0.526225475401982	0.415348064514073	0.455176297494604	0.524443437197537	0.41368673123811	0.0021888242346294	0.00541954489096095	0.00543446834948993
193	0.810930216216329	0.24	2.17548379624567	1.5673876425008	2.78357994999055	0.292561416737471	0.814639278220162	0.616857328674263	1.01242122776606	0.23	0.15	0.38	1.0308720308646	1.36139883263728	1.69192563440996	2.55598239588559	3.37550282267491	4.19502324946422	2.53928524424597	3.35314229502213	4.16847061048214	2.17548379624567	0.296973324402018	-0.101117236912152	-1.53263871249683	-0.389932954441166	-0.361050549943196	-0.407457099765019	0.457216017852814	0.526225475401982	0.415348064514073	0.455176297494604	0.524443437197537	0.41368673123811	0.0021888242346294	0.00541954489096095	0.00543446834948993
193	0.810930216216329	0.24	2.21025627077869	1.59079740202454	2.82971513953284	0.385985688295687	0.998542299052883	0.801909675332714	1.19517492277305	0.27	0.15	0.39	1.24343162147932	1.54832783319625	1.85322404491319	2.85790959643401	3.55868460836875	4.2594596203035	2.8297642477686	3.52262351465707	4.21630099891594	2.21025627077869	0.313356835112864	-0.0344717663937185	-1.41202359745184	-0.389932954441166	-0.361050549943196	-0.407457099765019	0.457216017852814	0.526225475401982	0.415348064514073	0.455176297494604	0.524443437197537	0.41368673123811	0.0021888242346294	0.00541954489096095	0.00543446834948993
193	0.810930216216329	0.24	2.21149091388741	1.59909049337834	2.82389133439647	0.350441512718991	0.921839318233871	0.725890771468952	1.11778786499879	0.23	0.14	0.39	1.20904678159622	1.53541952132008	1.86179226104393	2.98721738099645	3.79359339193902	4.59996940288159	2.94405603773303	3.73988897957956	4.53559204408986	2.21149091388741	0.304597143633452	0.0111107685720714	-1.40990269762741	-0.389932954441166	-0.361050549943196	-0.407457099765019	0.457216017852814	0.526225475401982	0.415348064514073	0.455176297494604	0.524443437197537	0.41368673123811	0.0021888242346294	0.00541954489096095	0.00543446834948993
193	0.810930216216329	0.24	2.22200437725715	1.60465056926582	2.83935818524848	0.379528021255259	1.00670100561195	0.80573383073738	1.20766818048653	0.24	0.16	0.34	1.31305141499891	1.64055439833014	1.96805738166137	3.1713265094294	3.96232287186538	4.75331923430136	3.19470063549284	3.99081882962837	4.79015229700244	2.22200437725715	0.302366120476005	0.059747967136679	-1.37016102473714	-0.389932954441166	-0.361050549943196	-0.407457099765019	0.457216017852814	0.526225475401982	0.415348064514073	0.455176297494604	0.524443437197537	0.41368673123811	0.0021888242346294	0.00541954489096095	0.00543446834948993
193	0.810930216216329	0.24	2.25838213419098	1.63791877544426	2.87884549293771	0.332645868559788	0.91630734513498	0.713672681796601	1.11894200847336	0.24	0.15	0.37	1.17816493576444	1.51268391232763	1.84720288889083	2.88388530712373	3.70271324214348	4.52154117716322	2.85959857044486	3.67154857768953	4.48479149586738	2.25838213419098	0.29663667884298	0.0500163804037021	-1.38631474621499	-0.389932954441166	-0.361050549943196	-0.407457099765019	0.457216017852814	0.526225475401982	0.415348064514073	0.455176297494604	0.524443437197537	0.41368673123811	0.0021888242346294	0.00541954489096095	0.00543446834948993
193	0.810930216216329	0.24	2.2770765594817	1.6388311825754	2.91532193638801	0.281538034096458	0.873206182198909	0.655417344261809	1.09099502013601	0.28	0.18	0.39	0.997990828566047	1.32961351864009	1.66123620871412	2.25423262439184	3.00329230064918	3.75235197690652	2.26876509275098	3.02197108644189	3.77812657451723	2.2770765594817	0.313640926822348	0.0805579246086228	-1.24038114570208	-0.389932954441166	-0.361050549943196	-0.407457099765019	0.457216017852814	0.526225475401982	0.415348064514073	0.455176297494604	0.524443437197537	0.41368673123811	0.0021888242346294	0.00541954489096095	0.00543446834948993
193	0.810930216216329	0.24	2.29216472540435	1.65166006914017	2.93266938166853	0.340549304554493	0.964594822023859	0.7550236441766	1.17416599987112	0.28	0.16	0.38	1.15743696727012	1.47870561943172	1.79997427159332	2.6312068863905	3.36154842018716	4.09188995398381	2.62930988777953	3.35868950531127	4.0874924119732	2.29216472540435	0.313523859564765	0.0874041598061685	-1.26618997041957	-0.389932954441166	-0.361050549943196	-0.407457099765019	0.457216017852814	0.526225475401982	0.415348064514073	0.455176297494604	0.524443437197537	0.41368673123811	0.0021888242346294	0.00541954489096095	0.00543446834948993
193	0.810930216216329	0.24	2.34402803584442	1.69108391121892	2.99697216046992	0.273313016227634	0.801987340702271	0.597815188037763	1.00615949336678	0.24	0.17	0.36	0.979382830321454	1.31387199143785	1.64836115255424	2.37835303576381	3.19063326688667	4.00291349800952	2.40036681867541	3.22025425741214	4.04080306944735	2.34402803584442	0.302036271700493	-0.167779632612492	-1.57413514078902	-0.389932954441166	-0.361050549943196	-0.407457099765019	0.457216017852814	0.526225475401982	0.415348064514073	0.455176297494604	0.524443437197537	0.41368673123811	0.0021888242346294	0.00541954489096095	0.00543446834948993
193	0.810930216216329	0.24	2.34658657969289	1.6935016005155	2.99967155887028	0.335824876902022	0.879990246050064	0.686771975612388	1.07320851648774	0.26	0.17	0.41	1.08521403353912	1.39053106169559	1.69584808985206	2.54083141482084	3.25567574289295	3.97052007096506	2.53105684109281	3.24064891365495	3.95331532828498	2.34658657969289	0.313338752012338	-0.138909063306146	-1.50264511722001	-0.389932954441166	-0.361050549943196	-0.407457099765019	0.457216017852814	0.526225475401982	0.415348064514073	0.455176297494604	0.524443437197537	0.41368673123811	0.0021888242346294	0.00541954489096095	0.00543446834948993
193	0.810930216216329	0.24	2.35357613311513	1.70834090208885	2.99881136414142	0.323243070289852	0.866390406483223	0.670663361028363	1.06211745193808	0.25	0.15	0.38	1.07310163046425	1.38627665061371	1.69945167076317	2.5440196481784	3.28646880859408	4.02891796900977	2.53066249041996	3.27005272757216	4.00915095678745	2.35357613311513	0.299308113252019	0.0270540585848796	-1.38707444924432	-0.389932954441166	-0.361050549943196	-0.407457099765019	0.457216017852814	0.526225475401982	0.415348064514073	0.455176297494604	0.524443437197537	0.41368673123811	0.0021888242346294	0.00541954489096095	0.00543446834948993
193	0.810930216216329	0.24	2.37386085125313	1.70617777212167	3.04154393038459	0.311102833512116	0.924694311315548	0.709857418125662	1.13953120450543	0.26	0.17	0.39	1.11415748090799	1.45135495974052	1.78855243857305	2.59131684803133	3.37557358281565	4.15983031759997	2.60348314354055	3.39297611174224	4.18172394367866	2.37386085125313	0.31213228692562	-0.0567355805442646	-1.41854334174369	-0.389932954441166	-0.361050549943196	-0.407457099765019	0.457216017852814	0.526225475401982	0.415348064514073	0.455176297494604	0.524443437197537	0.41368673123811	0.0021888242346294	0.00541954489096095	0.00543446834948993
193	0.810930216216329	0.24	2.38164641427675	1.71825257670647	3.04504025184702	0.364184900754239	0.975540539723496	0.774290843274225	1.17679023617277	0.26	0.17	0.38	1.22245130375595	1.54018456373429	1.85791782371264	2.85970065904925	3.60297935667117	4.34625805429309	2.87509227761862	3.62168653590908	4.36781970202234	2.38164641427675	0.30617679705302	0.00240766784581571	-1.37161156897068	-0.389932954441166	-0.361050549943196	-0.407457099765019	0.457216017852814	0.526225475401982	0.415348064514073	0.455176297494604	0.524443437197537	0.41368673123811	0.0021888242346294	0.00541954489096095	0.00543446834948993
193	0.810930216216329	0.24	2.40846885031701	1.73776642965932	3.0791712709747	0.319807068456225	0.955181995500323	0.737689830056729	1.17267416094392	0.25	0.16	0.36	1.18343552974752	1.53234633960358	1.88125714945965	2.81297554932247	3.64232159509211	4.47166764086175	2.81714285976039	3.64442361751183	4.47569921811599	2.40846885031701	0.294649976757587	0.0406274377764228	-1.38730984893527	-0.389932954441166	-0.361050549943196	-0.407457099765019	0.457216017852814	0.526225475401982	0.415348064514073	0.455176297494604	0.524443437197537	0.41368673123811	0.0021888242346294	0.00541954489096095	0.00543446834948993
193	0.810930216216329	0.24	2.43387358413422	1.76502052432479	3.10272664394366	0.271143057934654	0.817711262818136	0.608392893088949	1.02702963254732	0.23	0.17	0.4	1.01819939139239	1.36851222227279	1.71882505315319	2.52843471404356	3.39834598079615	4.26825724754874	2.52229980971221	3.389982038615	4.25622335002182	2.43387358413422	0.302310339424052	-0.00457899421887593	-1.40015961199862	-0.389932954441166	-0.361050549943196	-0.407457099765019	0.457216017852814	0.526225475401982	0.415348064514073	0.455176297494604	0.524443437197537	0.41368673123811	0.0021888242346294	0.00541954489096095	0.00543446834948993
193	0.810930216216329	0.24	2.44207674374868	1.76790630718391	3.11624718031346	0.344505043557307	0.916414381259757	0.71905206086518	1.11377670165433	0.25	0.16	0.37	1.14877826268342	1.4640899847154	1.77940170674739	2.71927322515893	3.4656476571555	4.21202208915207	2.72785109558309	3.47565747011623	4.22742849883216	2.44207674374868	0.298118440307253	-0.0260753961461009	-1.4432994566836	-0.389932954441166	-0.361050549943196	-0.407457099765019	0.457216017852814	0.526225475401982	0.415348064514073	0.455176297494604	0.524443437197537	0.41368673123811	0.0021888242346294	0.00541954489096095	0.00543446834948993
193	0.810930216216329	0.24	2.44875068678269	1.76811287028551	3.12938850327987	0.322696162079554	0.878945947025646	0.680133991281489	1.0777579027698	0.24	0.16	0.38	1.11544488556864	1.44150384169709	1.76756279782554	2.71178956870526	3.50448070696916	4.29717184523307	2.7103447996657	3.50092659238571	4.29372712987971	2.44875068678269	0.290715184506907	0.0903818853377095	-1.34233959669149	-0.389932954441166	-0.361050549943196	-0.407457099765019	0.457216017852814	0.526225475401982	0.415348064514073	0.455176297494604	0.524443437197537	0.41368673123811	0.0021888242346294	0.00541954489096095	0.00543446834948993
193	0.810930216216329	0.24	2.46006095941928	1.76899313254011	3.15112878629844	0.295021306883503	0.811813619799123	0.615882645023991	1.00774459457425	0.24	0.16	0.37	1.00269985480156	1.32168913229695	1.64067840979234	2.41936865240626	3.18904330103658	3.9587179496669	2.42675289905563	3.19838036916358	3.96897109704996	2.46006095941928	0.289120359114903	0.035303970085257	-1.39637222082052	-0.389932954441166	-0.361050549943196	-0.407457099765019	0.457216017852814	0.526225475401982	0.415348064514073	0.455176297494604	0.524443437197537	0.41368673123811	0.0021888242346294	0.00541954489096095	0.00543446834948993
193	0.810930216216329	0.24	2.57566312541616	1.85768414879002	3.29364210204231	0.26807686271019	0.901393627055183	0.668850763192573	1.13393649091779	0.24	0.16	0.41	1.109046819883	1.49463496277797	1.88022310567295	2.72723547947187	3.6754277874195	4.62362009536714	2.7055256531366	3.64616348627914	4.5898142319368	2.57566312541616	0.301023332098788	-0.0443915520340214	-1.43108716724511	-0.389932954441166	-0.361050549943196	-0.407457099765019	0.457216017852814	0.526225475401982	0.415348064514073	0.455176297494604	0.524443437197537	0.41368673123811	0.0021888242346294	0.00541954489096095	0.00543446834948993
193	0.810930216216329	0.24	2.58211539755983	1.85666909193838	3.30756170318127	0.244358353278967	0.817228724778476	0.592854258538314	1.04160319101864	0.23	0.16	0.37	0.984297816664588	1.35681988942491	1.72934196218522	2.42373210893743	3.34102938802382	4.25832666711021	2.42818121767557	3.35014013578932	4.26800098981621	2.58211539755983	0.290556223224317	0.0871268990839724	-1.33434241909547	-0.389932954441166	-0.361050549943196	-0.407457099765019	0.457216017852814	0.526225475401982	0.415348064514073	0.455176297494604	0.524443437197537	0.41368673123811	0.0021888242346294	0.00541954489096095	0.00543446834948993
193	0.810930216216329	0.24	2.60534190583162	1.87255072974958	3.33813308191367	0.347630540231256	1.0382674192144	0.816201180454135	1.26033365797466	0.23	0.17	0.35	1.36198370658268	1.73254259110339	2.10310147562411	3.3716520747788	4.28898730117209	5.20632252756537	3.41212794086324	4.33659568069436	5.26385488495014	2.60534190583162	0.288571307562469	0.0661539022517529	-1.36006861254276	-0.389932954441166	-0.361050549943196	-0.407457099765019	0.457216017852814	0.526225475401982	0.415348064514073	0.455176297494604	0.524443437197537	0.41368673123811	0.0021888242346294	0.00541954489096095	0.00543446834948993
193	0.810930216216329	0.24	2.63191300793002	1.89340717305453	3.3704188428055	0.353278565788758	0.92662710859369	0.730882212885649	1.12237200430173	0.24	0.16	0.36	1.20908152683124	1.5328977768364	1.85671402684155	2.96598138535723	3.7603306070417	4.55467982872618	2.97034261294091	3.76456770034935	4.56010727585497	2.63191300793002	0.281819129089841	-0.0948744766822385	-1.54681613117433	-0.389932954441166	-0.361050549943196	-0.407457099765019	0.457216017852814	0.526225475401982	0.415348064514073	0.455176297494604	0.524443437197537	0.41368673123811	0.0021888242346294	0.00541954489096095	0.00543446834948993
193	0.810930216216329	0.24	2.65246518525133	1.91203239546065	3.392897975042	0.321886866023261	0.977052612456262	0.755639742338379	1.19846548257415	0.24	0.15	0.38	1.23288247146346	1.59413404576527	1.95538562006708	2.98134297194425	3.85491759651496	4.72849222108567	2.96969398435419	3.84151905265124	4.70929788068006	2.65246518525133	0.296780793044073	-0.00499703584255157	-1.40958738380939	-0.389932954441166	-0.361050549943196	-0.407457099765019	0.457216017852814	0.526225475401982	0.415348064514073	0.455176297494604	0.524443437197537	0.41368673123811	0.0021888242346294	0.00541954489096095	0.00543446834948993
193	0.810930216216329	0.24	2.67176495190886	1.9214852734027	3.42204463041501	0.355697698411719	0.98023578335999	0.774258024871138	1.18621354184884	0.25	0.17	0.37	1.25546639459743	1.58946119414801	1.92345599369858	3.01676692237918	3.81932481470247	4.62188270702577	3.03567945783666	3.84325859617885	4.65230485343561	2.67176495190886	0.291759464517631	-0.0340785470598964	-1.44605655392838	-0.389932954441166	-0.361050549943196	-0.407457099765019	0.457216017852814	0.526225475401982	0.415348064514073	0.455176297494604	0.524443437197537	0.41368673123811	0.0021888242346294	0.00541954489096095	0.00543446834948993
193	0.810930216216329	0.24	2.68278457206344	1.9395353855838	3.42603375854308	0.314209822707342	0.911697823736602	0.70140612415576	1.12198952331744	0.24	0.18	0.36	1.14784167394574	1.49198120759225	1.83612074123876	2.78430774628244	3.61908347457621	4.45385920286998	2.81926376942226	3.66302790160695	4.50858392843135	2.68278457206344	0.288292324979539	0.0465215315665523	-1.3564723613873	-0.389932954441166	-0.361050549943196	-0.407457099765019	0.457216017852814	0.526225475401982	0.415348064514073	0.455176297494604	0.524443437197537	0.41368673123811	0.0021888242346294	0.00541954489096095	0.00543446834948993
193	0.810930216216329	0.24	2.71035315912392	1.95272096753898	3.46798535070886	0.296819281487363	0.959435509398082	0.728873009889219	1.18999800890694	0.25	0.17	0.37	1.17172784826693	1.54237746455828	1.91302708084964	2.79100406557495	3.67387510726184	4.55674614894874	2.81649451768446	3.70590738989782	4.59780305360053	2.71035315912392	0.298608291887091	-0.0310742063171102	-1.42565936092473	-0.389932954441166	-0.361050549943196	-0.407457099765019	0.457216017852814	0.526225475401982	0.415348064514073	0.455176297494604	0.524443437197537	0.41368673123811	0.0021888242346294	0.00541954489096095	0.00543446834948993
193	0.810930216216329	0.24	2.71091277952797	1.95412071695662	3.46770484209933	0.264888931139648	0.864022414957611	0.639295522434331	1.08874930748089	0.24	0.17	0.34	1.0451655091405	1.41256491801996	1.77996432689942	2.53266528663127	3.42295464373324	4.31324400083521	2.5639083055227	3.46603452012882	4.36576458556636	2.71091277952797	0.283518673066229	-0.0431176570758865	-1.45937996238575	-0.389932954441166	-0.361050549943196	-0.407457099765019	0.457216017852814	0.526225475401982	0.415348064514073	0.455176297494604	0.524443437197537	0.41368673123811	0.0021888242346294	0.00541954489096095	0.00543446834948993
193	0.810930216216329	0.24	2.84045947186753	2.05993313222065	3.6209858115144	0.281738507991777	0.924984591879303	0.694395825198068	1.15557335856054	0.24	0.16	0.35	1.14496073334266	1.52516907247636	1.90537741161005	2.79909035218272	3.7285872885375	4.65808422489229	2.81563915478983	3.75304844409039	4.68770560422451	2.84045947186753	0.279359810135027	0.0232432918149893	-1.41071144140641	-0.389932954441166	-0.361050549943196	-0.407457099765019	0.457216017852814	0.526225475401982	0.415348064514073	0.455176297494604	0.524443437197537	0.41368673123811	0.0021888242346294	0.00541954489096095	0.00543446834948993
193	0.810930216216329	0.24	2.88201427650782	2.07955530725389	3.68447324576174	0.301758487297577	0.927970060294753	0.707579742164557	1.14836037842495	0.24	0.15	0.38	1.15824670053724	1.5190065465212	1.87976639250516	2.81030342736515	3.68563044634493	4.56095746532471	2.79008708384722	3.66049463919062	4.52927033751874	2.88201427650782	0.281403713888937	-0.103257059039194	-1.54066466796802	-0.389932954441166	-0.361050549943196	-0.407457099765019	0.457216017852814	0.526225475401982	0.415348064514073	0.455176297494604	0.524443437197537	0.41368673123811	0.0021888242346294	0.00541954489096095	0.00543446834948993
193	0.810930216216329	0.25	1.6002660520566	1.16931154011108	2.03122056400212	0.4663545018168	0.992666597039237	0.826877025914384	1.15845616816409	0.25	0.16	0.44	1.32242803841453	1.58757602349705	1.85272400857957	3.13361457236906	3.76190705086567	4.39019952936228	3.0914478058426	3.71068310925645	4.33049863375435	1.6002660520566	0.337966191120975	0.0448779711038652	-1.31783731573425	-0.389932954441166	-0.361050549943196	-0.407457099765019	0.457216017852814	0.526225475401982	0.415348064514073	0.455176297494604	0.524443437197537	0.41368673123811	0.0021888242346294	0.00541954489096095	0.00543446834948993
193	0.810930216216329	0.25	1.72762105926661	1.25703342973498	2.19820868879824	0.398541866815566	1.04313685781912	0.843062017925089	1.24321169771316	0.27	0.16	0.42	1.29368632542954	1.60070298485686	1.90771964428419	2.94374442948394	3.64235162906756	4.34095882865117	2.90985094290891	3.59964026858588	4.2907322914767	1.72762105926661	0.355803045763134	0.0840863014240646	-1.22649375551017	-0.389932954441166	-0.361050549943196	-0.407457099765019	0.457216017852814	0.526225475401982	0.415348064514073	0.455176297494604	0.524443437197537	0.41368673123811	0.0021888242346294	0.00541954489096095	0.00543446834948993
193	0.810930216216329	0.25	1.7322675219723	1.26198164080373	2.20255340314087	0.377063234818576	0.942751444640386	0.753561715573954	1.13194117370682	0.26	0.17	0.37	1.19359993088613	1.4932659607163	1.79293199054646	2.80122134262977	3.5044979235845	4.20777450453924	2.82193691100674	3.5325338545617	4.23912990252254	1.7322675219723	0.322367699252693	-0.0274387058312529	-1.40401467195279	-0.389932954441166	-0.361050549943196	-0.407457099765019	0.457216017852814	0.526225475401982	0.415348064514073	0.455176297494604	0.524443437197537	0.41368673123811	0.0021888242346294	0.00541954489096095	0.00543446834948993
193	0.810930216216329	0.25	1.81449928281869	1.32989532178039	2.29910324385698	0.400871529522128	0.965075261371002	0.780869157498617	1.14928136524339	0.26	0.17	0.44	1.22968623490713	1.51976775258847	1.8098492702698	2.86936528919332	3.54624514215371	4.22312499511409	2.85184127542211	3.52585751623782	4.19622109971945	1.81449928281869	0.341866784951217	-0.124586710161263	-1.42131601867237	-0.389932954441166	-0.361050549943196	-0.407457099765019	0.457216017852814	0.526225475401982	0.415348064514073	0.455176297494604	0.524443437197537	0.41368673123811	0.0021888242346294	0.00541954489096095	0.00543446834948993
193	0.810930216216329	0.25	1.81495160093051	1.32120951470168	2.30869368715934	0.32718151698947	0.885886165429036	0.687542672578694	1.08422965827938	0.27	0.18	0.45	1.07250679654843	1.38190540207106	1.69130400759369	2.47945581381781	3.19473349198174	3.91001117014567	2.47147696624775	3.18457041349718	3.89637214970244	1.81495160093051	0.339856150647967	-0.00170990100148642	-1.30333421529651	-0.389932954441166	-0.361050549943196	-0.407457099765019	0.457216017852814	0.526225475401982	0.415348064514073	0.455176297494604	0.524443437197537	0.41368673123811	0.0021888242346294	0.00541954489096095	0.00543446834948993
193	0.810930216216329	0.25	1.82001777883419	1.32676575882976	2.31326979883863	0.392521265439722	0.954956200714371	0.769473735574611	1.14043866585413	0.24	0.14	0.37	1.25317052089008	1.55524861232953	1.85732670376899	3.02474223445492	3.75385957806391	4.48297692167289	2.99801398357206	3.72054327226514	4.44180917328933	1.82001777883419	0.30527051773887	0.0652178590411862	-1.36925887275916	-0.389932954441166	-0.361050549943196	-0.407457099765019	0.457216017852814	0.526225475401982	0.415348064514073	0.455176297494604	0.524443437197537	0.41368673123811	0.0021888242346294	0.00541954489096095	0.00543446834948993
193	0.810930216216329	0.25	1.82074032793667	1.32867442026463	2.31280623560871	0.33929567662641	0.851527127378791	0.666003870002678	1.0370503847549	0.27	0.18	0.39	1.03014287754219	1.31710136353967	1.60405984953714	2.36202334941641	3.0199928981225	3.67796244682858	2.37777072209068	3.04100599836716	3.70184895077399	1.82074032793667	0.324723146354693	0.00871854853264534	-1.31819373736611	-0.389932954441166	-0.361050549943196	-0.407457099765019	0.457216017852814	0.526225475401982	0.415348064514073	0.455176297494604	0.524443437197537	0.41368673123811	0.0021888242346294	0.00541954489096095	0.00543446834948993
193	0.810930216216329	0.25	1.8922619447144	1.37883435561511	2.40568953381368	0.332365824465936	0.806091411449245	0.627717697547508	0.984465125350982	0.27	0.16	0.42	0.965012899386092	1.2392331985733	1.5134534977605	2.19972975702491	2.82481005645521	3.44989035588552	2.17550980739364	2.79341220615338	3.41214143794355	1.8922619447144	0.331610510872081	-0.0650938568228501	-1.39436316152356	-0.389932954441166	-0.361050549943196	-0.407457099765019	0.457216017852814	0.526225475401982	0.415348064514073	0.455176297494604	0.524443437197537	0.41368673123811	0.0021888242346294	0.00541954489096095	0.00543446834948993
193	0.810930216216329	0.25	1.89570930080117	1.38419844572073	2.40722015588161	0.351608166489427	0.882594817246822	0.695467959128961	1.06972167536468	0.24	0.15	0.33	1.1416902365717	1.44888038690023	1.75607053722876	2.77835939467472	3.52592174808476	4.2734841014948	2.79778240852594	3.54933604407926	4.30160750355117	1.89570930080117	0.303578597151582	0.0306595928464831	-1.40480374403521	-0.389932954441166	-0.361050549943196	-0.407457099765019	0.457216017852814	0.526225475401982	0.415348064514073	0.455176297494604	0.524443437197537	0.41368673123811	0.0021888242346294	0.00541954489096095	0.00543446834948993
193	0.810930216216329	0.25	1.92709121782845	1.41114055348611	2.4430418821708	0.323158614505272	0.80234549379623	0.621051897736601	0.983639089855858	0.26	0.16	0.41	0.978802413789903	1.2645283089599	1.5502542041299	2.2857719469754	2.95302023580543	3.62026852463545	2.27368101130527	2.93533415495822	3.59889385725704	1.92709121782845	0.323903397784599	0.00306462731021502	-1.35012642862095	-0.389932954441166	-0.361050549943196	-0.407457099765019	0.457216017852814	0.526225475401982	0.415348064514073	0.455176297494604	0.524443437197537	0.41368673123811	0.0021888242346294	0.00541954489096095	0.00543446834948993
193	0.810930216216329	0.25	1.94026552398847	1.41188058512498	2.46865046285195	0.354867473508355	0.88315116592224	0.697237257810781	1.0690650740337	0.25	0.18	0.38	1.11431203462403	1.41143629597383	1.70856055732362	2.63860450084064	3.34217171446321	4.04573892808577	2.66429313132361	3.3742128755772	4.08524471111003	1.94026552398847	0.318436652530711	0.0498726344004852	-1.293795956243	-0.389932954441166	-0.361050549943196	-0.407457099765019	0.457216017852814	0.526225475401982	0.415348064514073	0.455176297494604	0.524443437197537	0.41368673123811	0.0021888242346294	0.00541954489096095	0.00543446834948993
193	0.810930216216329	0.25	1.9732793009348	1.44329765234789	2.5032609495217	0.346842947231897	0.910311514799851	0.715274125848739	1.10534890375096	0.26	0.18	0.37	1.12727588593204	1.43465586442469	1.74203584291735	2.63244175181474	3.3502428678982	4.06804398398165	2.66796262522307	3.39806247365689	4.12264220671659	1.9732793009348	0.306326402139474	-0.0546435731399977	-1.4324826892563	-0.389932954441166	-0.361050549943196	-0.407457099765019	0.457216017852814	0.526225475401982	0.415348064514073	0.455176297494604	0.524443437197537	0.41368673123811	0.0021888242346294	0.00541954489096095	0.00543446834948993
193	0.810930216216329	0.25	1.98256705485935	1.45175212650573	2.51338198321298	0.342229534886851	0.951302805714632	0.745390320524591	1.15721529090467	0.25	0.17	0.35	1.18910911814888	1.51759797417247	1.84608683019605	2.81060029265737	3.58702262495924	4.3634449572611	2.84747147209336	3.63389333005241	4.42243417036137	1.98256705485935	0.319404480461147	-0.031425087028344	-1.38803781141814	-0.389932954441166	-0.361050549943196	-0.407457099765019	0.457216017852814	0.526225475401982	0.415348064514073	0.455176297494604	0.524443437197537	0.41368673123811	0.0021888242346294	0.00541954489096095	0.00543446834948993
193	0.810930216216329	0.25	1.9825817122386	1.44949473036224	2.51566869411497	0.296104324969829	0.789667171991382	0.599576275700732	0.979758068282032	0.28	0.17	0.43	0.909893205106746	1.19836761928428	1.4868420334618	2.04870554222258	2.69823136327274	3.34775718432289	2.04106280728639	2.68965363529191	3.33597173473192	1.9825817122386	0.333850064881585	-0.0416334002800075	-1.34583857964064	-0.389932954441166	-0.361050549943196	-0.407457099765019	0.457216017852814	0.526225475401982	0.415348064514073	0.455176297494604	0.524443437197537	0.41368673123811	0.0021888242346294	0.00541954489096095	0.00543446834948993
193	0.810930216216329	0.25	1.99844735659068	1.45211655284156	2.5447781603398	0.35241484000836	0.933232218436415	0.735718831984223	1.13074560488861	0.26	0.17	0.38	1.16811972843413	1.48171681649887	1.7953139045636	2.74792909415363	3.48564676226468	4.22336443037573	2.76485470782617	3.50537456833489	4.24932495705968	1.99844735659068	0.319638235442387	0.0189182880434933	-1.34765741093575	-0.389932954441166	-0.361050549943196	-0.407457099765019	0.457216017852814	0.526225475401982	0.415348064514073	0.455176297494604	0.524443437197537	0.41368673123811	0.0021888242346294	0.00541954489096095	0.00543446834948993
193	0.810930216216329	0.25	2.02109330133472	1.4717215610126	2.57046504165684	0.334107502134458	0.847555731308798	0.660740331456601	1.03437113116099	0.24	0.16	0.42	1.07455204150135	1.37836711035379	1.68218217920622	2.58982405102014	3.32206180404421	4.05429955706829	2.55649387748815	3.27795241671792	4.00073739716272	2.02109330133472	0.323659401101067	-0.00816237203648877	-1.3715393622373	-0.389932954441166	-0.361050549943196	-0.407457099765019	0.457216017852814	0.526225475401982	0.415348064514073	0.455176297494604	0.524443437197537	0.41368673123811	0.0021888242346294	0.00541954489096095	0.00543446834948993
193	0.810930216216329	0.25	2.03279606793452	1.48188845690569	2.58370367896335	0.325007018955272	0.809718407659239	0.627529164296422	0.991907651022056	0.23	0.16	0.38	1.05358466173822	1.35946971579139	1.66535476984457	2.62519257491707	3.38735930137044	4.14952602782382	2.62012842996154	3.38064941589071	4.14246643683983	2.03279606793452	0.300882473220955	-0.0416275698142535	-1.45370271893016	-0.389932954441166	-0.361050549943196	-0.407457099765019	0.457216017852814	0.526225475401982	0.415348064514073	0.455176297494604	0.524443437197537	0.41368673123811	0.0021888242346294	0.00541954489096095	0.00543446834948993
193	0.810930216216329	0.25	2.03580006478546	1.4870433464647	2.58455678310622	0.335741862309073	0.79208140199425	0.61813278827216	0.966030015716341	0.27	0.15	0.4	0.963864134252987	1.23510493097307	1.50634572769316	2.22746037637969	2.85428951721073	3.48111865804177	2.20342816727533	2.82248482705632	3.44425278287475	2.03580006478546	0.314977391686074	0.0801094064952218	-1.30311675948338	-0.389932954441166	-0.361050549943196	-0.407457099765019	0.457216017852814	0.526225475401982	0.415348064514073	0.455176297494604	0.524443437197537	0.41368673123811	0.0021888242346294	0.00541954489096095	0.00543446834948993
193	0.810930216216329	0.25	2.0667202040553	1.5026552541271	2.63078515398349	0.285315107419531	0.780021689687053	0.587274942555821	0.972768436818285	0.24	0.15	0.4	0.956764506210532	1.2707796854384	1.58479486466626	2.31011898810761	3.06831227744842	3.82650556678924	2.28583576549229	3.03699254823464	3.78502196706022	2.0667202040553	0.322979368807263	0.0812132666469493	-1.29758425325032	-0.389932954441166	-0.361050549943196	-0.407457099765019	0.457216017852814	0.526225475401982	0.415348064514073	0.455176297494604	0.524443437197537	0.41368673123811	0.0021888242346294	0.00541954489096095	0.00543446834948993
193	0.810930216216329	0.25	2.10951768065813	1.54001716247349	2.67901819884277	0.278271909979784	0.774192918102468	0.579528410446167	0.968857425758768	0.26	0.17	0.41	0.906922199266656	1.21155879726691	1.51619539526716	2.10324042680381	2.80972220541304	3.51620398402227	2.0981412727911	2.80260271808367	3.50794118285918	2.10951768065813	0.320936446497288	0.0445700199780333	-1.2843501722901	-0.389932954441166	-0.361050549943196	-0.407457099765019	0.457216017852814	0.526225475401982	0.415348064514073	0.455176297494604	0.524443437197537	0.41368673123811	0.0021888242346294	0.00541954489096095	0.00543446834948993
193	0.810930216216329	0.25	2.15750178073663	1.5726109782545	2.74239258321876	0.318637445195309	0.916512114407156	0.707262629769349	1.12576159904496	0.26	0.17	0.4	1.12256997707808	1.45469156711609	1.7868131571541	2.63991209923348	3.4209518756937	4.20199165215392	2.62915744421645	3.4079423324015	4.18547876761391	2.15750178073663	0.316478793946245	-0.0346204950770306	-1.38159124851118	-0.389932954441166	-0.361050549943196	-0.407457099765019	0.457216017852814	0.526225475401982	0.415348064514073	0.455176297494604	0.524443437197537	0.41368673123811	0.0021888242346294	0.00541954489096095	0.00543446834948993
193	0.810930216216329	0.25	2.16979080810011	1.5823323562709	2.75724925992932	0.351940866840084	0.913752897400861	0.720161213829375	1.10734458097235	0.26	0.17	0.4	1.14061238382103	1.44722855176522	1.75384471970941	2.67667319164696	3.39620884504076	4.11574449843457	2.68049438801396	3.40141940851225	4.12117757807557	2.16979080810011	0.327584340911352	0.0530434201524536	-1.29832040212176	-0.389932954441166	-0.361050549943196	-0.407457099765019	0.457216017852814	0.526225475401982	0.415348064514073	0.455176297494604	0.524443437197537	0.41368673123811	0.0021888242346294	0.00541954489096095	0.00543446834948993
193	0.810930216216329	0.25	2.20508650290676	1.61645212321829	2.79372088259523	0.388116645121642	0.997923873373692	0.80229360117938	1.193554145568	0.26	0.18	0.38	1.27591509621057	1.58703264370389	1.8981501911972	3.00642560306272	3.73950867663395	4.47259175020518	3.0362955461621	3.77572557621346	4.51754011397145	2.20508650290676	0.318926448813473	0.106924804278815	-1.24107376058204	-0.389932954441166	-0.361050549943196	-0.407457099765019	0.457216017852814	0.526225475401982	0.415348064514073	0.455176297494604	0.524443437197537	0.41368673123811	0.0021888242346294	0.00541954489096095	0.00543446834948993
193	0.810930216216329	0.25	2.20763922425609	1.60378874739005	2.81148970112212	0.335679306769005	0.965751926132987	0.753633864379744	1.17786998788623	0.26	0.18	0.4	1.18432121336603	1.51766069311354	1.85100017286105	2.75783275556023	3.53405336665299	4.31027397774575	2.78052584542026	3.5626426179027	4.34749169328943	2.20763922425609	0.320018225380212	0.0498000157067273	-1.28677337560117	-0.389932954441166	-0.361050549943196	-0.407457099765019	0.457216017852814	0.526225475401982	0.415348064514073	0.455176297494604	0.524443437197537	0.41368673123811	0.0021888242346294	0.00541954489096095	0.00543446834948993
193	0.810930216216329	0.25	2.21018531787977	1.6135868558726	2.80678377988694	0.363622531731094	0.968292176694374	0.7682949890593	1.16828936432945	0.25	0.16	0.4	1.24846956199757	1.5734624420803	1.89845532216302	3.00653175396265	3.78917110979693	4.57181046563121	2.98028040355534	3.75645874008343	4.5291752782881	2.21018531787977	0.307130285348666	0.0620415320428936	-1.33402099212933	-0.389932954441166	-0.361050549943196	-0.407457099765019	0.457216017852814	0.526225475401982	0.415348064514073	0.455176297494604	0.524443437197537	0.41368673123811	0.0021888242346294	0.00541954489096095	0.00543446834948993
193	0.810930216216329	0.25	2.21789943852898	1.61580727208653	2.81999160497142	0.319876563879715	0.889299217353142	0.68684070996964	1.09175772473664	0.25	0.17	0.38	1.1131999833545	1.44133546481024	1.76947094626598	2.67364343642473	3.46174736147917	4.2498512865336	2.6817694356355	3.47079701581779	4.26373297967679	2.21789943852898	0.313211583333187	-0.0964605458277767	-1.46270708396817	-0.389932954441166	-0.361050549943196	-0.407457099765019	0.457216017852814	0.526225475401982	0.415348064514073	0.455176297494604	0.524443437197537	0.41368673123811	0.0021888242346294	0.00541954489096095	0.00543446834948993
193	0.810930216216329	0.25	2.22571988353429	1.63145761742833	2.81998214964025	0.314815144193418	0.916009561737786	0.705019723889338	1.12699939958623	0.25	0.16	0.38	1.1361838956142	1.47620736982169	1.81623084402918	2.71311116026911	3.52505849219914	4.33700582412917	2.713777011849	3.52772766792341	4.34065751883259	2.22571988353429	0.312010846387227	-0.0867090510919621	-1.4582086640463	-0.389932954441166	-0.361050549943196	-0.407457099765019	0.457216017852814	0.526225475401982	0.415348064514073	0.455176297494604	0.524443437197537	0.41368673123811	0.0021888242346294	0.00541954489096095	0.00543446834948993
193	0.810930216216329	0.25	2.23365801836789	1.63035404725574	2.83696198948005	0.298479780534712	0.81927388549952	0.623174058053508	1.01537371294553	0.25	0.17	0.4	1.00409545801959	1.32006327393284	1.63603108984609	2.39723798728496	3.15159858618723	3.90595918508951	2.40782955428665	3.16271771731365	3.91984502784035	2.23365801836789	0.315076501563569	-0.0962347013581217	-1.45816880750503	-0.389932954441166	-0.361050549943196	-0.407457099765019	0.457216017852814	0.526225475401982	0.415348064514073	0.455176297494604	0.524443437197537	0.41368673123811	0.0021888242346294	0.00541954489096095	0.00543446834948993
193	0.810930216216329	0.25	2.24902331603052	1.6408784189228	2.85716821313823	0.337027665481568	0.865338595212918	0.675848522399101	1.05482866802674	0.22	0.15	0.33	1.14812271885713	1.47002600100555	1.79192928315398	2.89699988557191	3.70924212782761	4.5214843700833	2.92091042900416	3.74021034019716	4.55644494340107	2.24902331603052	0.269872556809438	-0.00411880577995567	-1.50599576869545	-0.389932954441166	-0.361050549943196	-0.407457099765019	0.457216017852814	0.526225475401982	0.415348064514073	0.455176297494604	0.524443437197537	0.41368673123811	0.0021888242346294	0.00541954489096095	0.00543446834948993
193	0.810930216216329	0.25	2.29855129611424	1.67240709478195	2.92469549744653	0.299205753641386	0.879206761004445	0.669125761934286	1.0892877600746	0.28	0.18	0.4	1.02412179982372	1.3456585618437	1.66719532386367	2.32459920712825	3.05443827722993	3.78427734733162	2.3394349156416	3.07271371047588	3.80874738670318	2.29855129611424	0.330026819848526	0.121246195008359	-1.19506043515123	-0.389932954441166	-0.361050549943196	-0.407457099765019	0.457216017852814	0.526225475401982	0.415348064514073	0.455176297494604	0.524443437197537	0.41368673123811	0.0021888242346294	0.00541954489096095	0.00543446834948993
193	0.810930216216329	0.25	2.29874414655357	1.67110306035681	2.92638523275033	0.273845058144027	0.775066766039613	0.578012077992442	0.972121454086785	0.25	0.17	0.38	0.924816722902694	1.24010333674882	1.55538995059494	2.1923893524989	2.93981421848978	3.68723908448066	2.19779190060319	2.94647850509573	3.69685532874509	2.29874414655357	0.307316774822568	-0.109614123196762	-1.46574701671222	-0.389932954441166	-0.361050549943196	-0.407457099765019	0.457216017852814	0.526225475401982	0.415348064514073	0.455176297494604	0.524443437197537	0.41368673123811	0.0021888242346294	0.00541954489096095	0.00543446834948993
193	0.810930216216329	0.25	2.29985025259553	1.67857526905248	2.92112523613859	0.265586167187032	0.803432550473069	0.594838180347082	1.01202692059905	0.25	0.17	0.35	0.959334147060364	1.29574782855882	1.63216151005728	2.29254064877919	3.09647537997161	3.90041011116402	2.3212007905659	3.13276494439986	3.94713607530684	2.29985025259553	0.296737023569731	-0.00578440902256499	-1.39984673209391	-0.389932954441166	-0.361050549943196	-0.407457099765019	0.457216017852814	0.526225475401982	0.415348064514073	0.455176297494604	0.524443437197537	0.41368673123811	0.0021888242346294	0.00541954489096095	0.00543446834948993
193	0.810930216216329	0.25	2.3092072572054	1.68980347653927	2.92861103787153	0.34106602029669	0.924278884592153	0.723697687869332	1.12486008131497	0.25	0.14	0.36	1.17444313056657	1.49995364767972	1.82546416479287	2.82443552595181	3.60726054717	4.39008556838819	2.81107050081798	3.58944533482476	4.36631828049413	2.3092072572054	0.293951761064966	0.0780520140446781	-1.37141486006714	-0.389932954441166	-0.361050549943196	-0.407457099765019	0.457216017852814	0.526225475401982	0.415348064514073	0.455176297494604	0.524443437197537	0.41368673123811	0.0021888242346294	0.00541954489096095	0.00543446834948993
193	0.810930216216329	0.25	2.33121160659322	1.69630568033345	2.96611753285298	0.400795931182039	0.995654029645306	0.805581374187165	1.18572668510345	0.24	0.16	0.39	1.31168780650617	1.62117359218022	1.93065937785426	3.16527099756331	3.9120999127161	4.65892882786889	3.16638860053913	3.91158796506279	4.65931073369918	2.33121160659322	0.30429009045096	-0.096822828034839	-1.50526292286424	-0.389932954441166	-0.361050549943196	-0.407457099765019	0.457216017852814	0.526225475401982	0.415348064514073	0.455176297494604	0.524443437197537	0.41368673123811	0.0021888242346294	0.00541954489096095	0.00543446834948993
193	0.810930216216329	0.25	2.34348778418368	1.70209643930768	2.98487912905968	0.373486128002128	0.99175564413168	0.791207683491855	1.19230360477151	0.24	0.16	0.38	1.29775836402176	1.62670207720617	1.95564579039057	3.15539068521874	3.95518975207023	4.75498881892173	3.1446358962553	3.94346845705094	4.73922314881711	2.34348778418368	0.311884451918058	-0.00334995949975259	-1.38990411034525	-0.389932954441166	-0.361050549943196	-0.407457099765019	0.457216017852814	0.526225475401982	0.415348064514073	0.455176297494604	0.524443437197537	0.41368673123811	0.0021888242346294	0.00541954489096095	0.00543446834948993
193	0.810930216216329	0.25	2.36752684159952	1.72194230290648	3.01311138029256	0.297691512595534	0.895568357648272	0.680802651531753	1.11033406376479	0.24	0.15	0.34	1.12910048514347	1.48528602940178	1.8414715736601	2.77715710348187	3.65323786636352	4.52931862924517	2.7854225164143	3.66654528229001	4.54322567205749	2.36752684159952	0.286996495801985	-0.0653904104746845	-1.5185758148794	-0.389932954441166	-0.361050549943196	-0.407457099765019	0.457216017852814	0.526225475401982	0.415348064514073	0.455176297494604	0.524443437197537	0.41368673123811	0.0021888242346294	0.00541954489096095	0.00543446834948993
193	0.810930216216329	0.25	2.37420157653511	1.731572279766	3.01683087330422	0.316829650658525	0.937857914503713	0.722840267695591	1.15287556131183	0.23	0.16	0.36	1.20177787420368	1.55926134883236	1.91674482346104	2.96357715100935	3.84512929139551	4.72668143178167	2.9658635458601	3.84680263745393	4.72931216293946	2.37420157653511	0.30120086383228	-0.134960127445459	-1.53833704501045	-0.389932954441166	-0.361050549943196	-0.407457099765019	0.457216017852814	0.526225475401982	0.415348064514073	0.455176297494604	0.524443437197537	0.41368673123811	0.0021888242346294	0.00541954489096095	0.00543446834948993
193	0.810930216216329	0.25	2.42108824481921	1.75950018461489	3.08267630502352	0.331714562973707	0.897349662337667	0.698490367658071	1.09620895701726	0.26	0.16	0.39	1.10220524010808	1.41600163128085	1.72979802245363	2.57708437925485	3.31077693353685	4.04446948781884	2.57295461967858	3.30799323578512	4.03929483895773	2.42108824481921	0.309476352562837	0.0209525454185843	-1.37153339429883	-0.389932954441166	-0.361050549943196	-0.407457099765019	0.457216017852814	0.526225475401982	0.415348064514073	0.455176297494604	0.524443437197537	0.41368673123811	0.0021888242346294	0.00541954489096095	0.00543446834948993
193	0.810930216216329	0.25	2.42432201203061	1.76453076569653	3.08411325836469	0.316918361609382	0.939653565456159	0.724268378160176	1.15503875275214	0.26	0.18	0.36	1.15281352668834	1.49564080570589	1.83846808472345	2.71868017123901	3.52716975263931	4.3356593340396	2.75977013177876	3.57985463448222	4.39945737072627	2.42432201203061	0.299249992306234	0.0604802027433586	-1.30340756326423	-0.389932954441166	-0.361050549943196	-0.407457099765019	0.457216017852814	0.526225475401982	0.415348064514073	0.455176297494604	0.524443437197537	0.41368673123811	0.0021888242346294	0.00541954489096095	0.00543446834948993
193	0.810930216216329	0.25	2.43478760126363	1.77975949549018	3.08981570703707	0.350249214232316	0.932744831162759	0.734394406569328	1.13109525575619	0.26	0.17	0.37	1.14939130344	1.45982701893833	1.77026273443666	2.66580955866552	3.38581021923239	4.10581087979926	2.68011644627219	3.40702727560673	4.12954215018342	2.43478760126363	0.302405503070734	-0.029948930486123	-1.41684545322515	-0.389932954441166	-0.361050549943196	-0.407457099765019	0.457216017852814	0.526225475401982	0.415348064514073	0.455176297494604	0.524443437197537	0.41368673123811	0.0021888242346294	0.00541954489096095	0.00543446834948993
193	0.810930216216329	0.25	2.49133936798542	1.80861110263467	3.17406763333616	0.348748017672337	0.938910010224986	0.738588269163492	1.13923175128648	0.22	0.15	0.35	1.25522009733912	1.5956640033859	1.93610790943268	3.16863890166302	4.02804499850669	4.88745109535035	3.16296046364024	4.02139286648421	4.87890217567141	2.49133936798542	0.283607484379664	0.0186005654201021	-1.46829541040594	-0.389932954441166	-0.361050549943196	-0.407457099765019	0.457216017852814	0.526225475401982	0.415348064514073	0.455176297494604	0.524443437197537	0.41368673123811	0.0021888242346294	0.00541954489096095	0.00543446834948993
193	0.810930216216329	0.25	2.51637552369235	1.8397958645043	3.1929551828804	0.268364051862257	0.793452939189539	0.588906472223562	0.997999406155517	0.26	0.16	0.39	0.938004291673843	1.2638038420445	1.58960339241517	2.21361725826332	2.98247888697504	3.75134051568675	2.21176911683781	2.97949904369831	3.74793939030021	2.51637552369235	0.309093026673309	-0.00816894151523132	-1.38746710111685	-0.389932954441166	-0.361050549943196	-0.407457099765019	0.457216017852814	0.526225475401982	0.415348064514073	0.455176297494604	0.524443437197537	0.41368673123811	0.0021888242346294	0.00541954489096095	0.00543446834948993
193	0.810930216216329	0.25	2.52086845821684	1.84547412767666	3.19626278875702	0.354349904371594	0.916208101742052	0.72311709840704	1.10929910507706	0.24	0.16	0.36	1.1794132435734	1.49434714162375	1.80928103967411	2.85103490840159	3.61233510752442	4.37363530664726	2.86290294086839	3.62725213145574	4.39294589126547	2.52086845821684	0.282900829337834	-0.0668187973584101	-1.5326613315766	-0.389932954441166	-0.361050549943196	-0.407457099765019	0.457216017852814	0.526225475401982	0.415348064514073	0.455176297494604	0.524443437197537	0.41368673123811	0.0021888242346294	0.00541954489096095	0.00543446834948993
193	0.810930216216329	0.25	2.53829353088904	1.85664527787824	3.21994178389984	0.333274060684744	1.02168152519326	0.796063433712843	1.24729961667367	0.27	0.18	0.39	1.23253196916457	1.58185276295425	1.93117355674393	2.82878549877531	3.63051204268209	4.43223858658886	2.8584787687108	3.66802961466967	4.47783459448136	2.53829353088904	0.32488186538312	-0.0271140802510372	-1.32282601175675	-0.389932954441166	-0.361050549943196	-0.407457099765019	0.457216017852814	0.526225475401982	0.415348064514073	0.455176297494604	0.524443437197537	0.41368673123811	0.0021888242346294	0.00541954489096095	0.00543446834948993
193	0.810930216216329	0.25	2.55750629934674	1.87404296141702	3.24096963727647	0.315278133457291	0.912156773401443	0.702279640745475	1.12203390605741	0.26	0.17	0.38	1.10932596758255	1.44084939464629	1.77237282171003	2.59637527463981	3.37230521240907	4.14823515017832	2.61336694626389	3.39340574861117	4.17547542254724	2.55750629934674	0.309703366904546	0.0822261613418135	-1.26939041285438	-0.389932954441166	-0.361050549943196	-0.407457099765019	0.457216017852814	0.526225475401982	0.415348064514073	0.455176297494604	0.524443437197537	0.41368673123811	0.0021888242346294	0.00541954489096095	0.00543446834948993
193	0.810930216216329	0.25	2.56597634487904	1.87380889222994	3.25814379752814	0.324773228118566	0.988971819869346	0.76633135817602	1.21161228156267	0.28	0.18	0.37	1.17387149888758	1.51491364689914	1.8559557949107	2.66661594405927	3.44134165325799	4.21606736245672	2.70447330687879	3.48862856986505	4.27450917912713	2.56597634487904	0.30587037772528	-0.00835409833121658	-1.35640786789364	-0.389932954441166	-0.361050549943196	-0.407457099765019	0.457216017852814	0.526225475401982	0.415348064514073	0.455176297494604	0.524443437197537	0.41368673123811	0.0021888242346294	0.00541954489096095	0.00543446834948993
193	0.810930216216329	0.25	2.59657574517208	1.89824832372987	3.2949031666143	0.292657294230184	0.854832606531077	0.647340392816781	1.06232482024537	0.25	0.16	0.39	1.04229664209489	1.37638430295318	1.71047196381146	2.48666094133194	3.28371113192599	4.08076132252003	2.48050205388504	3.27576654686804	4.06966304888483	2.59657574517208	0.299870161073641	-0.0454015788528133	-1.4342694255047	-0.389932954441166	-0.361050549943196	-0.407457099765019	0.457216017852814	0.526225475401982	0.415348064514073	0.455176297494604	0.524443437197537	0.41368673123811	0.0021888242346294	0.00541954489096095	0.00543446834948993
193	0.810930216216329	0.25	2.63243588964095	1.91363287824695	3.35123890103495	0.298977127847581	0.928302492236291	0.706369387310236	1.15023559716235	0.24	0.15	0.34	1.15208967841266	1.51406295199549	1.87603622557832	2.78496527810888	3.65996921002545	4.53497314194202	2.80004110125754	3.68227035470472	4.56123531661676	2.63243588964095	0.28782639622012	-0.0536091795144388	-1.47356444102563	-0.389932954441166	-0.361050549943196	-0.407457099765019	0.457216017852814	0.526225475401982	0.415348064514073	0.455176297494604	0.524443437197537	0.41368673123811	0.0021888242346294	0.00541954489096095	0.00543446834948993
193	0.810930216216329	0.25	2.63931320131274	1.93314667636885	3.34547972625662	0.338712560817307	0.948551813227633	0.741620599178845	1.15548302727642	0.25	0.17	0.42	1.20133684473877	1.53654071048708	1.8717445762354	2.8837411646045	3.68837908978458	4.49301701496467	2.8637036150144	3.66285291638991	4.46161183203787	2.63931320131274	0.309113693646454	-0.000792114497796151	-1.35018902593484	-0.389932954441166	-0.361050549943196	-0.407457099765019	0.457216017852814	0.526225475401982	0.415348064514073	0.455176297494604	0.524443437197537	0.41368673123811	0.0021888242346294	0.00541954489096095	0.00543446834948993
193	0.810930216216329	0.25	2.69385707518845	1.95667403788372	3.43104011249317	0.295601245311008	0.906612685614729	0.688106662304125	1.12511870892533	0.24	0.17	0.34	1.13799471997537	1.49936122669926	1.86072773342316	2.79076826803201	3.67696761710848	4.56316696618494	2.82824579306546	3.72652270669002	4.62478587110358	2.69385707518845	0.288401496366458	0.0117094556497126	-1.41420025528648	-0.389932954441166	-0.361050549943196	-0.407457099765019	0.457216017852814	0.526225475401982	0.415348064514073	0.455176297494604	0.524443437197537	0.41368673123811	0.0021888242346294	0.00541954489096095	0.00543446834948993
193	0.810930216216329	0.25	2.70080543855029	1.97826063825829	3.42335023884228	0.337781875289334	0.960389056711252	0.750439469724563	1.17033864369794	0.25	0.18	0.42	1.21509746076949	1.55504387927379	1.89499029777808	2.91548893541831	3.73115192030902	4.54681490519973	2.91640697640398	3.73027962115363	4.54883007133308	2.70080543855029	0.305862072656977	0.0825840935360028	-1.27806404266505	-0.389932954441166	-0.361050549943196	-0.407457099765019	0.457216017852814	0.526225475401982	0.415348064514073	0.455176297494604	0.524443437197537	0.41368673123811	0.0021888242346294	0.00541954489096095	0.00543446834948993
193	0.810930216216329	0.25	2.71876664456523	1.98752310454469	3.45001018458577	0.338047799036862	0.978214973748925	0.764495534099995	1.19193441339786	0.27	0.17	0.43	1.17307791588102	1.50101907925456	1.8289602426281	2.66920042855142	3.4153918638909	4.16158329923037	2.65032057679493	3.39293684352598	4.13678565887869	2.71876664456523	0.319478419627871	0.0844014132108808	-1.25238235155301	-0.389932954441166	-0.361050549943196	-0.407457099765019	0.457216017852814	0.526225475401982	0.415348064514073	0.455176297494604	0.524443437197537	0.41368673123811	0.0021888242346294	0.00541954489096095	0.00543446834948993
193	0.810930216216329	0.25	2.89469240039715	2.11271778845392	3.67666701234038	0.322724195065738	0.968346679266732	0.749326895158195	1.18736646337527	0.24	0.17	0.34	1.24195406368744	1.60496320250144	1.96797234131544	3.05269128792935	3.94495845617392	4.83722562441848	3.09162023977432	3.99281138780377	4.89703554234425	2.89469240039715	0.280086254338622	0.0373731611338419	-1.41477584581755	-0.389932954441166	-0.361050549943196	-0.407457099765019	0.457216017852814	0.526225475401982	0.415348064514073	0.455176297494604	0.524443437197537	0.41368673123811	0.0021888242346294	0.00541954489096095	0.00543446834948993
193	0.810930216216329	0.25	3.02100824189809	2.21005359777112	3.83196288602506	0.290149037404177	0.925132850140452	0.699208737753296	1.15105696252761	0.24	0.16	0.38	1.14334624664908	1.51277739357008	1.88220854049107	2.77115440901556	3.66655311664083	4.56195182426609	2.77019716974658	3.66652312578109	4.56206085541773	3.02100824189809	0.278535076374553	-0.0457582827569981	-1.49281571782622	-0.389932954441166	-0.361050549943196	-0.407457099765019	0.457216017852814	0.526225475401982	0.415348064514073	0.455176297494604	0.524443437197537	0.41368673123811	0.0021888242346294	0.00541954489096095	0.00543446834948993
193	0.810930216216329	0.25	3.05287859606044	2.23779460706273	3.86796258505816	0.312353410836731	0.914896527885487	0.702954560623884	1.12683849514709	0.22	0.15	0.34	1.20229935468385	1.56479460650055	1.92728985831725	3.05608234738676	3.97749624965059	4.89891015191442	3.06181142618825	3.9859961182692	4.90759500666136	3.05287859606044	0.265818732376157	-0.110193541562732	-1.61226170452082	-0.389932954441166	-0.361050549943196	-0.407457099765019	0.457216017852814	0.526225475401982	0.415348064514073	0.455176297494604	0.524443437197537	0.41368673123811	0.0021888242346294	0.00541954489096095	0.00543446834948993
193	0.810930216216329	0.25	3.14785850264787	2.28781366543302	4.00790333986273	0.264817881996955	0.843884329970308	0.624355179002478	1.06341348093814	0.23	0.16	0.31	1.04975922574885	1.4188644390947	1.78796965244054	2.61965624876412	3.5407520151796	4.46184778159507	2.66864643587592	3.60587126002697	4.54464783123512	3.14785850264787	0.252192152183201	0.0250953203082803	-1.48832902201688	-0.389932954441166	-0.361050549943196	-0.407457099765019	0.457216017852814	0.526225475401982	0.415348064514073	0.455176297494604	0.524443437197537	0.41368673123811	0.0021888242346294	0.00541954489096095	0.00543446834948993
193	0.810930216216329	0.26	1.67933133907184	1.23410246174726	2.12456021639642	0.372454375853809	0.977872279276641	0.779695069842647	1.17604948871064	0.26	0.18	0.44	1.23905369231295	1.5539873280111	1.86892096370925	2.91740441737129	3.65892900639009	4.40045359540888	2.90354851613465	3.64241873441889	4.37830002894013	1.67933133907184	0.338381661784704	0.0166276472002097	-1.2970827674917	-0.389932954441166	-0.361050549943196	-0.407457099765019	0.457216017852814	0.526225475401982	0.415348064514073	0.455176297494604	0.524443437197537	0.41368673123811	0.0021888242346294	0.00541954489096095	0.00543446834948993
193	0.810930216216329	0.26	1.70569431438911	1.25528448169182	2.1561041470864	0.4006677344766	0.915726241868684	0.740865319179527	1.09058716455784	0.24	0.16	0.45	1.20565740777684	1.49021974496972	1.7747820821626	2.90778228330854	3.59408447599534	4.28038666868215	2.85941227536971	3.53464262832702	4.20922410059224	1.70569431438911	0.351312223616908	0.0675564756786923	-1.26390924341142	-0.389932954441166	-0.361050549943196	-0.407457099765019	0.457216017852814	0.526225475401982	0.415348064514073	0.455176297494604	0.524443437197537	0.41368673123811	0.0021888242346294	0.00541954489096095	0.00543446834948993
193	0.810930216216329	0.26	1.74208109885057	1.28792936552922	2.19623283217192	0.382461558710438	0.895581383436921	0.717905443296627	1.07325732357722	0.27	0.17	0.41	1.11771772514944	1.39434405453826	1.67097038392708	2.57913933162778	3.21745599265696	3.85577265368614	2.57468975126234	3.21236752737955	3.84870607587036	1.74208109885057	0.349174429189106	0.128287072086163	-1.17731942972445	-0.389932954441166	-0.361050549943196	-0.407457099765019	0.457216017852814	0.526225475401982	0.415348064514073	0.455176297494604	0.524443437197537	0.41368673123811	0.0021888242346294	0.00541954489096095	0.00543446834948993
193	0.810930216216329	0.26	1.76783506706677	1.3030091509342	2.23266098319934	0.449768190539611	1.02263787032735	0.846039857903776	1.19923588275093	0.23	0.17	0.37	1.40947537774298	1.7036820252715	1.99788867280002	3.48322225050266	4.21029216396093	4.9373620774192	3.51012345207399	4.24053883779232	4.97315210976759	1.76783506706677	0.318400925373246	0.017534681368625	-1.34959037203898	-0.389932954441166	-0.361050549943196	-0.407457099765019	0.457216017852814	0.526225475401982	0.415348064514073	0.455176297494604	0.524443437197537	0.41368673123811	0.0021888242346294	0.00541954489096095	0.00543446834948993
193	0.810930216216329	0.26	1.76830883452455	1.29997252666885	2.23664514238024	0.380142003478529	0.912773958180609	0.730794705589613	1.0947532107716	0.22	0.15	0.38	1.25356476048519	1.56572189085665	1.8778790212281	3.19653040521723	3.99251621296401	4.7885020207108	3.16379950755852	3.95179857851738	4.74132595908318	1.76830883452455	0.305369144392586	-0.0413627609511723	-1.51373522189787	-0.389932954441166	-0.361050549943196	-0.407457099765019	0.457216017852814	0.526225475401982	0.415348064514073	0.455176297494604	0.524443437197537	0.41368673123811	0.0021888242346294	0.00541954489096095	0.00543446834948993
193	0.810930216216329	0.26	1.77170701531854	1.2991118645854	2.24430216605168	0.365301074570445	0.935974220185889	0.743351391960579	1.1285970484112	0.26	0.18	0.39	1.17973498730812	1.48543682935658	1.79113867140505	2.77407563063236	3.4929150643946	4.21175449815685	2.79160852270251	3.51558716709973	4.23776816626346	1.77170701531854	0.327940173845663	0.110426212985261	-1.19377572624135	-0.389932954441166	-0.361050549943196	-0.407457099765019	0.457216017852814	0.526225475401982	0.415348064514073	0.455176297494604	0.524443437197537	0.41368673123811	0.0021888242346294	0.00541954489096095	0.00543446834948993
193	0.810930216216329	0.26	1.80895996810622	1.33374590332299	2.28417403288945	0.376774320171069	0.92563111317049	0.739762769770868	1.11149945657011	0.24	0.16	0.4	1.21199559556499	1.51651431799959	1.82103304043419	2.94339586214984	3.68293580011744	4.42247573808505	2.93287865509518	3.66921240660939	4.41029501133295	1.80895996810622	0.322500738699833	-0.0559193783157789	-1.43860667053852	-0.389932954441166	-0.361050549943196	-0.407457099765019	0.457216017852814	0.526225475401982	0.415348064514073	0.455176297494604	0.524443437197537	0.41368673123811	0.0021888242346294	0.00541954489096095	0.00543446834948993
193	0.810930216216329	0.26	1.81917038613233	1.33452554543659	2.30381522682808	0.414330384458699	1.03036961702189	0.83910639802718	1.22163283601661	0.25	0.17	0.38	1.35948197364894	1.66935793104446	1.97923388843998	3.26392212358298	4.00789005586457	4.75185798814617	3.27934156192553	4.03074948215744	4.7765812969606	1.81917038613233	0.333556063679044	0.0116474271698728	-1.34366203831643	-0.389932954441166	-0.361050549943196	-0.407457099765019	0.457216017852814	0.526225475401982	0.415348064514073	0.455176297494604	0.524443437197537	0.41368673123811	0.0021888242346294	0.00541954489096095	0.00543446834948993
193	0.810930216216329	0.26	1.84715066707557	1.35842142652125	2.3358799076299	0.365070375514267	0.868347150840736	0.689552984621546	1.04714131705993	0.25	0.17	0.41	1.1071773811916	1.3942573607461	1.6813373403006	2.63402874902161	3.31700595959401	3.99998317016641	2.62240494219032	3.30244039089785	3.98279227805861	1.84715066707557	0.331287629132122	0.0595744968241241	-1.27769350356064	-0.389932954441166	-0.361050549943196	-0.407457099765019	0.457216017852814	0.526225475401982	0.415348064514073	0.455176297494604	0.524443437197537	0.41368673123811	0.0021888242346294	0.00541954489096095	0.00543446834948993
193	0.810930216216329	0.26	1.86872222453428	1.38140696098213	2.35603748808642	0.34352404407137	0.819703481641668	0.642785048875284	0.996621914408051	0.27	0.18	0.42	0.995065503828303	1.26894466412494	1.54282382442158	2.28344765962716	2.91193766877124	3.54042767791532	2.2836206843851	2.91412575829875	3.54083363026441	1.86872222453428	0.336504026672165	0.02187576850245	-1.29705469936855	-0.389932954441166	-0.361050549943196	-0.407457099765019	0.457216017852814	0.526225475401982	0.415348064514073	0.455176297494604	0.524443437197537	0.41368673123811	0.0021888242346294	0.00541954489096095	0.00543446834948993
193	0.810930216216329	0.26	1.89035356919255	1.38649861534366	2.39420852304145	0.329691835712279	0.868994544612499	0.675537000698383	1.06245208852661	0.22	0.16	0.35	1.14941066681661	1.47857422754111	1.8077377882656	2.90521016250498	3.73719245512774	4.5691747477505	2.92697957056105	3.76503217668996	4.60457313997041	1.89035356919255	0.305435278412595	-0.0397889890100255	-1.45895063338699	-0.389932954441166	-0.361050549943196	-0.407457099765019	0.457216017852814	0.526225475401982	0.415348064514073	0.455176297494604	0.524443437197537	0.41368673123811	0.0021888242346294	0.00541954489096095	0.00543446834948993
193	0.810930216216329	0.26	1.94904718085999	1.44008952649866	2.45800483522132	0.337473260501292	0.88936283633377	0.694806015506527	1.08391965716101	0.26	0.16	0.42	1.10512986478811	1.41458394016434	1.72403801554058	2.60437281658752	3.33363894862406	4.06290508066059	2.57317545517407	3.29491906742349	4.01413547261618	1.94904718085999	0.333484275957562	0.086722460320462	-1.26053016863732	-0.389932954441166	-0.361050549943196	-0.407457099765019	0.457216017852814	0.526225475401982	0.415348064514073	0.455176297494604	0.524443437197537	0.41368673123811	0.0021888242346294	0.00541954489096095	0.00543446834948993
193	0.810930216216329	0.26	1.98210823674669	1.46169188766743	2.50252458582594	0.365815587801538	0.94263569258614	0.748857000799536	1.13641438437274	0.23	0.17	0.38	1.25515501192499	1.57994638857038	1.90473776521578	3.12180403060975	3.92962061030364	4.73743718999753	3.14397456727712	3.95499800722921	4.768586838399	1.98210823674669	0.307367490637816	-0.131881225925751	-1.52587778982322	-0.389932954441166	-0.361050549943196	-0.407457099765019	0.457216017852814	0.526225475401982	0.415348064514073	0.455176297494604	0.524443437197537	0.41368673123811	0.0021888242346294	0.00541954489096095	0.00543446834948993
193	0.810930216216329	0.26	1.99448369385398	1.46750525702241	2.52146213068556	0.335717218567152	0.882918467538151	0.689010456406172	1.07682647867013	0.26	0.17	0.4	1.08686088920021	1.39273583121663	1.69861077323305	2.54031778731216	3.25523867886175	3.97015957041134	2.53434888680511	3.24808506290509	3.96012887527362	1.99448369385398	0.32445215878042	-0.0674698605053948	-1.39673115529139	-0.389932954441166	-0.361050549943196	-0.407457099765019	0.457216017852814	0.526225475401982	0.415348064514073	0.455176297494604	0.524443437197537	0.41368673123811	0.0021888242346294	0.00541954489096095	0.00543446834948993
193	0.810930216216329	0.26	2.00083070027522	1.47240710117435	2.5292542993761	0.404120698211106	0.944242877438213	0.765226492847831	1.1232592620286	0.24	0.16	0.35	1.26616799851196	1.56237417994474	1.85858036137752	3.1067159995286	3.83349829389867	4.56028058826873	3.12512098141918	3.85515030493412	4.58597463545994	2.00083070027522	0.303352539648091	0.0147243077662827	-1.41131619126378	-0.389932954441166	-0.361050549943196	-0.407457099765019	0.457216017852814	0.526225475401982	0.415348064514073	0.455176297494604	0.524443437197537	0.41368673123811	0.0021888242346294	0.00541954489096095	0.00543446834948993
193	0.810930216216329	0.26	2.08589007295938	1.53131425739821	2.64046588852054	0.379087894240863	1.00333810287716	0.802854955084285	1.20382125067004	0.3	0.17	0.44	1.18292057455575	1.47831096714665	1.77370135973756	2.59148041056234	3.2386062044096	3.88573199825686	2.55956798619382	3.19874139500175	3.83640142549614	2.08589007295938	0.354449232172654	-0.110953906999209	-1.37798511668689	-0.389932954441166	-0.361050549943196	-0.407457099765019	0.457216017852814	0.526225475401982	0.415348064514073	0.455176297494604	0.524443437197537	0.41368673123811	0.0021888242346294	0.00541954489096095	0.00543446834948993
193	0.810930216216329	0.26	2.1062468421001	1.55458866109098	2.65790502310923	0.428120086864455	0.963327650577829	0.789495898915899	1.13715940223976	0.25	0.16	0.38	1.26529011209002	1.5438825618382	1.82247501158639	3.00453827699517	3.66607958752327	4.32762089805137	2.9939532681973	3.65436451213953	4.31212816887004	2.1062468421001	0.304964832430133	-0.0639138985165479	-1.47243944386878	-0.389932954441166	-0.361050549943196	-0.407457099765019	0.457216017852814	0.526225475401982	0.415348064514073	0.455176297494604	0.524443437197537	0.41368673123811	0.0021888242346294	0.00541954489096095	0.00543446834948993
193	0.810930216216329	0.26	2.13394531545016	1.57735093200111	2.69053969889922	0.342271014315672	0.985872897856046	0.772497266537719	1.19924852917437	0.26	0.17	0.38	1.222438115927	1.56009433301961	1.89775055011222	2.86621443875065	3.65790696874908	4.44959949874752	2.87847706112488	3.67296376601348	4.46822354496443	2.13394531545016	0.317383201613983	0.0609059901505647	-1.28983460361231	-0.389932954441166	-0.361050549943196	-0.407457099765019	0.457216017852814	0.526225475401982	0.415348064514073	0.455176297494604	0.524443437197537	0.41368673123811	0.0021888242346294	0.00541954489096095	0.00543446834948993
193	0.810930216216329	0.26	2.15125440657049	1.57790820725188	2.7246006058891	0.346850616907939	0.914992227442085	0.718955298080741	1.11102915680343	0.27	0.17	0.39	1.10775369372894	1.40980395079919	1.71185420786944	2.53053672087689	3.22053601529911	3.91053530972133	2.53775082383956	3.23030693236524	3.92278203745672	2.15125440657049	0.320283943426671	-0.0732535708716778	-1.41853748315026	-0.389932954441166	-0.361050549943196	-0.407457099765019	0.457216017852814	0.526225475401982	0.415348064514073	0.455176297494604	0.524443437197537	0.41368673123811	0.0021888242346294	0.00541954489096095	0.00543446834948993
193	0.810930216216329	0.26	2.15228887172117	1.5841063920097	2.72047135143263	0.329920851137097	0.848628681940763	0.659802880136117	1.03745448374541	0.25	0.17	0.37	1.05904027178777	1.36212189583658	1.66520351988539	2.51862298384646	3.23941553975392	3.96020809566138	2.53180382396003	3.25697806171887	3.98180656615223	2.15228887172117	0.305723786667521	-0.112957539717814	-1.51300894620689	-0.389932954441166	-0.361050549943196	-0.407457099765019	0.457216017852814	0.526225475401982	0.415348064514073	0.455176297494604	0.524443437197537	0.41368673123811	0.0021888242346294	0.00541954489096095	0.00543446834948993
193	0.810930216216329	0.26	2.15504241803248	1.59331848014689	2.71676635591806	0.389189644008496	0.940038898755276	0.756171875664239	1.12390592184631	0.25	0.17	0.39	1.21369141175865	1.50880662830276	1.80392184484687	2.88634583620937	3.5881754513995	4.29000506658962	2.89549775851574	3.59924332472152	4.30271150783367	2.15504241803248	0.321129365365395	-0.0129026113062051	-1.39353246922895	-0.389932954441166	-0.361050549943196	-0.407457099765019	0.457216017852814	0.526225475401982	0.415348064514073	0.455176297494604	0.524443437197537	0.41368673123811	0.0021888242346294	0.00541954489096095	0.00543446834948993
193	0.810930216216329	0.26	2.15753148238218	1.5852428977076	2.72982006705676	0.357553813050249	0.957219575030893	0.756890168777654	1.15754898128413	0.26	0.18	0.37	1.1995908167914	1.51709172509723	1.83459263340306	2.81695753271105	3.56253390990187	4.30811028709269	2.84546641974858	3.59644034995293	4.34949860831617	2.15753148238218	0.316332340387955	0.0104364520611562	-1.34385794242625	-0.389932954441166	-0.361050549943196	-0.407457099765019	0.457216017852814	0.526225475401982	0.415348064514073	0.455176297494604	0.524443437197537	0.41368673123811	0.0021888242346294	0.00541954489096095	0.00543446834948993
193	0.810930216216329	0.26	2.1750294186191	1.60303499820322	2.74702383903499	0.338276260339091	0.999265911921272	0.781058684363524	1.21747313947902	0.28	0.18	0.41	1.1890859025286	1.52128518961572	1.85348447670285	2.68540946748582	3.43564215356743	4.18587483964903	2.69583043616252	3.44930483547975	4.20274680473169	2.1750294186191	0.331793515932441	0.16311375607588	-1.12587053725186	-0.389932954441166	-0.361050549943196	-0.407457099765019	0.457216017852814	0.526225475401982	0.415348064514073	0.455176297494604	0.524443437197537	0.41368673123811	0.0021888242346294	0.00541954489096095	0.00543446834948993
193	0.810930216216329	0.26	2.17687910661861	1.59998313904901	2.75377507418821	0.349360895470318	1.02961815126144	0.810239386665881	1.248996915857	0.25	0.15	0.34	1.29888546199098	1.65056904179728	2.00225262160358	3.08515196395062	3.92048142037972	4.75581087680881	3.10361333972447	3.94526707110199	4.78280938849512	2.17687910661861	0.3025279192125	-0.00356776764469339	-1.4251071045756	-0.389932954441166	-0.361050549943196	-0.407457099765019	0.457216017852814	0.526225475401982	0.415348064514073	0.455176297494604	0.524443437197537	0.41368673123811	0.0021888242346294	0.00541954489096095	0.00543446834948993
193	0.810930216216329	0.26	2.19139706371337	1.60668230499892	2.77611182242782	0.378966419591748	0.987868424546475	0.790425423547016	1.18531142554593	0.25	0.15	0.38	1.26563705790465	1.58178475690886	1.89793245591308	3.00263420584442	3.75267221176427	4.50271021768411	2.98654756339633	3.73307213200914	4.47905322193482	2.19139706371337	0.311232063284226	-0.00077254573348499	-1.37902684315158	-0.389932954441166	-0.361050549943196	-0.407457099765019	0.457216017852814	0.526225475401982	0.415348064514073	0.455176297494604	0.524443437197537	0.41368673123811	0.0021888242346294	0.00541954489096095	0.00543446834948993
193	0.810930216216329	0.26	2.22987949348923	1.64266312364402	2.81709586333443	0.381626351298743	0.947562611053268	0.759241205397591	1.13588401670895	0.23	0.15	0.37	1.27149966206815	1.58688112707438	1.90226259208062	3.15965977747024	3.9433785304261	4.72709728338196	3.15379217709613	3.93497967597185	4.71396802046632	2.22987949348923	0.295892801412757	0.00742022957209437	-1.43373510757375	-0.389932954441166	-0.361050549943196	-0.407457099765019	0.457216017852814	0.526225475401982	0.415348064514073	0.455176297494604	0.524443437197537	0.41368673123811	0.0021888242346294	0.00541954489096095	0.00543446834948993
193	0.810930216216329	0.26	2.25378625873805	1.66294766291181	2.84462485456429	0.328705725680568	0.783478189634484	0.608668617580298	0.958287761688669	0.24	0.15	0.37	0.991492189598102	1.27624865699696	1.56100512439582	2.39365707940896	3.08111517665635	3.76857327390374	2.38326600939036	3.06764020476803	3.7535756673075	2.25378625873805	0.287092867526796	-0.000754632364260098	-1.45433994876145	-0.389932954441166	-0.361050549943196	-0.407457099765019	0.457216017852814	0.526225475401982	0.415348064514073	0.455176297494604	0.524443437197537	0.41368673123811	0.0021888242346294	0.00541954489096095	0.00543446834948993
193	0.810930216216329	0.26	2.26364821599427	1.66835005347293	2.85894637851561	0.394425355206894	0.942977232254282	0.760550660198676	1.12540380430989	0.29	0.17	0.39	1.13178383549141	1.40325483173341	1.6747258279754	2.50214952061126	3.10231803495644	3.70248654930163	2.51449908701244	3.11659974519118	3.7178605955997	2.26364821599427	0.317280814844486	-0.0270712667799659	-1.37034113455334	-0.389932954441166	-0.361050549943196	-0.407457099765019	0.457216017852814	0.526225475401982	0.415348064514073	0.455176297494604	0.524443437197537	0.41368673123811	0.0021888242346294	0.00541954489096095	0.00543446834948993
193	0.810930216216329	0.26	2.28415356905732	1.67962751176692	2.88867962634773	0.31332083832613	0.86499673339085	0.665064773588869	1.06492869319283	0.24	0.14	0.37	1.09235007117407	1.42073265764176	1.74911524410945	2.65972616710028	3.45929379756644	4.25886142803261	2.63638539389963	3.42943025550352	4.22148572662454	2.28415356905732	0.286595180374507	0.0443816982226026	-1.39660397890133	-0.389932954441166	-0.361050549943196	-0.407457099765019	0.457216017852814	0.526225475401982	0.415348064514073	0.455176297494604	0.524443437197537	0.41368673123811	0.0021888242346294	0.00541954489096095	0.00543446834948993
193	0.810930216216329	0.26	2.2926492382203	1.68822004818003	2.89707842826058	0.319597111853249	0.882165690168346	0.681202148624902	1.08312923171179	0.24	0.16	0.36	1.1170548113875	1.44660058784715	1.77614636430679	2.71534664518562	3.51640941258315	4.31747217998068	2.72171785274736	3.52361688939688	4.32776178013157	2.2926492382203	0.301554256468696	-0.000423037892647468	-1.40875782599538	-0.389932954441166	-0.361050549943196	-0.407457099765019	0.457216017852814	0.526225475401982	0.415348064514073	0.455176297494604	0.524443437197537	0.41368673123811	0.0021888242346294	0.00541954489096095	0.00543446834948993
193	0.810930216216329	0.26	2.29353461250561	1.68725491594482	2.89981430906641	0.350068808411604	0.876995388113344	0.690426272433002	1.06356450379368	0.25	0.17	0.38	1.11779129489571	1.41984430436329	1.72189731383088	2.68168638430831	3.40633994578032	4.13099350725232	2.70259128329862	3.43006888729948	4.16071401477828	2.29353461250561	0.306586787409106	0.0875962866307356	-1.29181680994235	-0.389932954441166	-0.361050549943196	-0.407457099765019	0.457216017852814	0.526225475401982	0.415348064514073	0.455176297494604	0.524443437197537	0.41368673123811	0.0021888242346294	0.00541954489096095	0.00543446834948993
193	0.810930216216329	0.26	2.31284795648079	1.70371206795705	2.92198384500453	0.347141880971956	0.892362239245622	0.701296620667641	1.0834278578236	0.24	0.16	0.38	1.14959190714053	1.46279388527204	1.77599586340354	2.79339657905344	3.55444693860366	4.31549729815388	2.78922175914402	3.54874496893928	4.31094058202728	2.31284795648079	0.3032056671478	-0.0532042008993496	-1.44649861607718	-0.389932954441166	-0.361050549943196	-0.407457099765019	0.457216017852814	0.526225475401982	0.415348064514073	0.455176297494604	0.524443437197537	0.41368673123811	0.0021888242346294	0.00541954489096095	0.00543446834948993
193	0.810930216216329	0.26	2.32112278122027	1.70334411679506	2.93890144564549	0.337108234333307	0.885695698002565	0.691782830541337	1.07960856546379	0.24	0.15	0.41	1.14237458623357	1.46259232213494	1.78281005803631	2.79716333368168	3.58123304290989	4.36530275213811	2.76204443707644	3.53504649782605	4.3076287726541	2.32112278122027	0.317395783631192	-0.130749370985501	-1.53127655954797	-0.389932954441166	-0.361050549943196	-0.407457099765019	0.457216017852814	0.526225475401982	0.415348064514073	0.455176297494604	0.524443437197537	0.41368673123811	0.0021888242346294	0.00541954489096095	0.00543446834948993
193	0.810930216216329	0.26	2.321861536631	1.71269931151521	2.9310237617468	0.323865022114752	0.883909772974297	0.684508431393497	1.0833111145551	0.27	0.16	0.41	1.05902413764898	1.36752411241739	1.6760240871858	2.4288195125015	3.13634895558592	3.84387839867033	2.41621036481461	3.11966304974839	3.82250123294607	2.321861536631	0.320939910599209	0.0879597817461916	-1.24811529747716	-0.389932954441166	-0.361050549943196	-0.407457099765019	0.457216017852814	0.526225475401982	0.415348064514073	0.455176297494604	0.524443437197537	0.41368673123811	0.0021888242346294	0.00541954489096095	0.00543446834948993
193	0.810930216216329	0.26	2.36494561040743	1.74055997476274	2.98933124605212	0.365437940902506	0.890025528018634	0.70691295792577	1.0731380981115	0.26	0.17	0.42	1.11353958431009	1.40198117092558	1.69042275754107	2.59907702476213	3.27231927974917	3.94556153473621	2.59336574530171	3.26322694446176	3.93445609924069	2.36494561040743	0.315235812317108	-0.0430460999536585	-1.39218289556758	-0.389932954441166	-0.361050549943196	-0.407457099765019	0.457216017852814	0.526225475401982	0.415348064514073	0.455176297494604	0.524443437197537	0.41368673123811	0.0021888242346294	0.00541954489096095	0.00543446834948993
193	0.810930216216329	0.26	2.42310140477022	1.783948836918	3.06225397262244	0.297442792667543	0.891265258114331	0.677404273917166	1.1051262423115	0.23	0.17	0.35	1.13952364654789	1.49927875579373	1.85903386503958	2.84518010679768	3.74342217772437	4.64166424865106	2.87271064233449	3.78187204161471	4.69165787908715	2.42310140477022	0.295903461046477	0.108380696712532	-1.29962492715569	-0.389932954441166	-0.361050549943196	-0.407457099765019	0.457216017852814	0.526225475401982	0.415348064514073	0.455176297494604	0.524443437197537	0.41368673123811	0.0021888242346294	0.00541954489096095	0.00543446834948993
193	0.810930216216329	0.26	2.43960898045682	1.80464874014465	3.07456922076898	0.406849711640657	1.01566960076122	0.824198478713465	1.20714072280898	0.22	0.16	0.35	1.40437124266301	1.73062340709799	2.05687557153297	3.55516272834817	4.38106936884785	5.20697600934753	3.58836925398853	4.4244406060336	5.25336872749782	2.43960898045682	0.291706904263338	0.0233840473461914	-1.41861146597277	-0.389932954441166	-0.361050549943196	-0.407457099765019	0.457216017852814	0.526225475401982	0.415348064514073	0.455176297494604	0.524443437197537	0.41368673123811	0.0021888242346294	0.00541954489096095	0.00543446834948993
193	0.810930216216329	0.26	2.44031234999512	1.79484132404758	3.08578337594266	0.33887202125546	0.936504735874685	0.732274353101524	1.14073511864785	0.24	0.17	0.36	1.19565705608604	1.52912428349285	1.86259151089966	2.89355810870145	3.70056777333537	4.50757743796929	2.91671195673661	3.73008110623663	4.53802639745073	2.44031234999512	0.299086971697071	0.031382602899474	-1.37120013029695	-0.389932954441166	-0.361050549943196	-0.407457099765019	0.457216017852814	0.526225475401982	0.415348064514073	0.455176297494604	0.524443437197537	0.41368673123811	0.0021888242346294	0.00541954489096095	0.00543446834948993
193	0.810930216216329	0.26	2.45204312003372	1.80617473632016	3.09791150374728	0.344153940474548	0.858505854865152	0.673471101151718	1.04354060857859	0.22	0.14	0.34	1.15160934779182	1.4680115685825	1.78441378937318	2.92650844365034	3.73056041883544	4.53461239402055	2.91772829862695	3.71815370706682	4.52257343116476	2.45204312003372	0.268588179919734	0.11660537470572	-1.39653725856715	-0.389932954441166	-0.361050549943196	-0.407457099765019	0.457216017852814	0.526225475401982	0.415348064514073	0.455176297494604	0.524443437197537	0.41368673123811	0.0021888242346294	0.00541954489096095	0.00543446834948993
193	0.810930216216329	0.26	2.47082673031851	1.82338372556959	3.11826973506744	0.274382923772635	0.825691859844362	0.616049677426929	1.03533404226179	0.24	0.16	0.35	1.00709052519521	1.34980421100651	1.6925178968178	2.44022383119684	3.2706338911385	4.10104395108015	2.46045750784421	3.29942595635375	4.13815869402675	2.47082673031851	0.287602787253583	-0.00474031999896388	-1.42284924157084	-0.389932954441166	-0.361050549943196	-0.407457099765019	0.457216017852814	0.526225475401982	0.415348064514073	0.455176297494604	0.524443437197537	0.41368673123811	0.0021888242346294	0.00541954489096095	0.00543446834948993
193	0.810930216216329	0.26	2.48054609477584	1.82435910069653	3.13673308885516	0.357265122630405	0.869103094300761	0.68710058290085	1.05110560570067	0.25	0.16	0.37	1.11363088403465	1.40861479572208	1.70359870740951	2.67470215331518	3.38319014075786	4.09167812820054	2.67564796829175	3.38576436535344	4.09397289517523	2.48054609477584	0.29526882561237	-0.119969201340752	-1.54776625370014	-0.389932954441166	-0.361050549943196	-0.407457099765019	0.457216017852814	0.526225475401982	0.415348064514073	0.455176297494604	0.524443437197537	0.41368673123811	0.0021888242346294	0.00541954489096095	0.00543446834948993
193	0.810930216216329	0.26	2.48366743803372	1.82941963107214	3.1379152449953	0.341680478343801	0.930876519671061	0.729139397579333	1.13261364176279	0.25	0.15	0.39	1.17231769377894	1.49667267789492	1.82102766201089	2.79279807976091	3.56550498472961	4.33821188969831	2.7605026475171	3.52374697135943	4.29038628358729	2.48366743803372	0.299608587058725	-0.0119336858459483	-1.43465715602926	-0.389932954441166	-0.361050549943196	-0.407457099765019	0.457216017852814	0.526225475401982	0.415348064514073	0.455176297494604	0.524443437197537	0.41368673123811	0.0021888242346294	0.00541954489096095	0.00543446834948993
193	0.810930216216329	0.26	2.48751261364541	1.8313916287824	3.14363359850842	0.323118032817655	0.997860947343387	0.772368831440095	1.22335306324668	0.22	0.15	0.36	1.31356032380932	1.69705262013892	2.08054491646853	3.31845039033844	4.28726783814033	5.25608528594222	3.31449033310192	4.28109478852143	5.24799699203565	2.48751261364541	0.29434516884333	0.0386256324736159	-1.39777840901007	-0.389932954441166	-0.361050549943196	-0.407457099765019	0.457216017852814	0.526225475401982	0.415348064514073	0.455176297494604	0.524443437197537	0.41368673123811	0.0021888242346294	0.00541954489096095	0.00543446834948993
193	0.810930216216329	0.26	2.48775640531943	1.83092641294484	3.14458639769402	0.329328976817752	0.902572642228294	0.70147479288863	1.10367049156796	0.23	0.16	0.38	1.17616982410537	1.51335260598668	1.85053538786798	2.92649444894995	3.7654579380938	4.60442142723764	2.922575132876	3.76083809521415	4.59913748914791	2.48775640531943	0.297368534901301	-0.0803457482007641	-1.48312713127582	-0.389932954441166	-0.361050549943196	-0.407457099765019	0.457216017852814	0.526225475401982	0.415348064514073	0.455176297494604	0.524443437197537	0.41368673123811	0.0021888242346294	0.00541954489096095	0.00543446834948993
193	0.810930216216329	0.26	2.49531618438394	1.83356634137689	3.15706602739098	0.330802423852594	0.835076958715457	0.649636368652461	1.02051754877845	0.24	0.16	0.41	1.07497879721171	1.38183462006789	1.68869044292407	2.63778651314927	3.39075034193438	4.14371417071949	2.61993880369302	3.36735451662517	4.11626668640488	2.49531618438394	0.300226556615243	-0.0460206744454641	-1.46647010213802	-0.389932954441166	-0.361050549943196	-0.407457099765019	0.457216017852814	0.526225475401982	0.415348064514073	0.455176297494604	0.524443437197537	0.41368673123811	0.0021888242346294	0.00541954489096095	0.00543446834948993
193	0.810930216216329	0.26	2.49790499615595	1.83358166576681	3.1622283265451	0.349862750344031	0.953726223704854	0.750741732406579	1.15671071500313	0.23	0.16	0.39	1.24782734328354	1.58521314131629	1.92259893934905	3.07625640913841	3.90801028048687	4.73976415183532	3.07351187311112	3.90349441213875	4.73608793802093	2.49790499615595	0.310119728921845	-0.0522608233667372	-1.45286494838603	-0.389932954441166	-0.361050549943196	-0.407457099765019	0.457216017852814	0.526225475401982	0.415348064514073	0.455176297494604	0.524443437197537	0.41368673123811	0.0021888242346294	0.00541954489096095	0.00543446834948993
193	0.810930216216329	0.26	2.53615449495271	1.87370224340501	3.1986067465004	0.331220373046041	0.963380224323113	0.749649880179342	1.17711056846688	0.25	0.15	0.38	1.21641345311114	1.56322130678859	1.91002916046604	2.92501223915945	3.75895337492103	4.59289451068261	2.9086480726179	3.73712220609083	4.56499424243636	2.53615449495271	0.297493188129702	-0.0202135900053762	-1.43401857879285	-0.389932954441166	-0.361050549943196	-0.407457099765019	0.457216017852814	0.526225475401982	0.415348064514073	0.455176297494604	0.524443437197537	0.41368673123811	0.0021888242346294	0.00541954489096095	0.00543446834948993
193	0.810930216216329	0.26	2.55284959336048	1.87184899264928	3.23385019407167	0.284299263375824	0.826923669161516	0.622077074166079	1.03177026415695	0.23	0.15	0.35	1.03900772083918	1.38114730872416	1.72328689660913	2.5746146714592	3.42242127095608	4.27022787045297	2.58901830473954	3.43994015243259	4.29096302965023	2.55284959336048	0.288383762899268	-0.00924789719044227	-1.44128419952073	-0.389932954441166	-0.361050549943196	-0.407457099765019	0.457216017852814	0.526225475401982	0.415348064514073	0.455176297494604	0.524443437197537	0.41368673123811	0.0021888242346294	0.00541954489096095	0.00543446834948993
193	0.810930216216329	0.26	2.55441405038465	1.87622620303228	3.23260189773701	0.362925006892612	1.06195434094766	0.842280603869362	1.28162807802596	0.25	0.18	0.38	1.35524310902234	1.70870170351079	2.06216029799924	3.23102762172134	4.07370630743024	4.91638499313914	3.25649865485364	4.1080973144985	4.9566876918407	2.55441405038465	0.305915573808248	0.0532514115218873	-1.31670110828668	-0.389932954441166	-0.361050549943196	-0.407457099765019	0.457216017852814	0.526225475401982	0.415348064514073	0.455176297494604	0.524443437197537	0.41368673123811	0.0021888242346294	0.00541954489096095	0.00543446834948993
193	0.810930216216329	0.26	2.55855892037069	1.88108516610604	3.23603267463535	0.344030876374661	0.951237407164803	0.746160211531859	1.15631460279775	0.24	0.15	0.38	1.23104919818614	1.56939492253387	1.90774064688159	3.01142745177855	3.83909835558476	4.66676925939097	2.98200879481101	3.8001064842141	4.62237253522236	2.55855892037069	0.297044910666055	0.00571964123721139	-1.42665843827282	-0.389932954441166	-0.361050549943196	-0.407457099765019	0.457216017852814	0.526225475401982	0.415348064514073	0.455176297494604	0.524443437197537	0.41368673123811	0.0021888242346294	0.00541954489096095	0.00543446834948993
193	0.810930216216329	0.26	2.60609082885772	1.92397575774949	3.28820589996595	0.319651125275427	0.91742126163923	0.708452206516403	1.12639031676206	0.24	0.15	0.36	1.15679780278991	1.49801340151862	1.83922900024734	2.79960999685187	3.62539873796014	4.45118747906841	2.79772763656621	3.62306295076593	4.44860816024666	2.60609082885772	0.295438405984256	-0.0892001753332685	-1.51796213538382	-0.389932954441166	-0.361050549943196	-0.407457099765019	0.457216017852814	0.526225475401982	0.415348064514073	0.455176297494604	0.524443437197537	0.41368673123811	0.0021888242346294	0.00541954489096095	0.00543446834948993
193	0.810930216216329	0.26	2.61124189365127	1.91856496723808	3.30391882006445	0.311619732855106	0.954381472924813	0.732914386465794	1.17584855938383	0.23	0.15	0.36	1.23150724115697	1.60363572667817	1.97576421219937	3.07113825778974	3.99915393687242	4.9271696159551	3.05579872457887	3.98115230455574	4.90267347153276	2.61124189365127	0.289169319403873	-0.124815134835762	-1.57908192295568	-0.389932954441166	-0.361050549943196	-0.407457099765019	0.457216017852814	0.526225475401982	0.415348064514073	0.455176297494604	0.524443437197537	0.41368673123811	0.0021888242346294	0.00541954489096095	0.00543446834948993
193	0.810930216216329	0.26	2.62655322725292	1.9375382179126	3.31556823659324	0.370998694909792	1.00015710406571	0.796830939726914	1.2034832684045	0.24	0.17	0.39	1.31955762530761	1.65626717962004	1.99297673393247	3.24053034063696	4.06741164222271	4.89429294380847	3.24336234219178	4.06956928975994	4.89916886134483	2.62655322725292	0.297469718027339	-0.0491496031315532	-1.45589223213063	-0.389932954441166	-0.361050549943196	-0.407457099765019	0.457216017852814	0.526225475401982	0.415348064514073	0.455176297494604	0.524443437197537	0.41368673123811	0.0021888242346294	0.00541954489096095	0.00543446834948993
193	0.810930216216329	0.26	2.64335113038996	1.95435475532305	3.33234750545686	0.362591928425844	0.97746662989932	0.775124128468757	1.17980913132988	0.27	0.16	0.36	1.19829859244782	1.511108793745	1.82391899504219	2.74620410715843	3.46308774949716	4.1799713918359	2.76031049444502	3.48154230161229	4.19989824368225	2.64335113038996	0.299239967482876	-0.0145474572540324	-1.40853276980234	-0.389932954441166	-0.361050549943196	-0.407457099765019	0.457216017852814	0.526225475401982	0.415348064514073	0.455176297494604	0.524443437197537	0.41368673123811	0.0021888242346294	0.00541954489096095	0.00543446834948993
193	0.810930216216329	0.26	2.6491304558935	1.95843705178559	3.33982386000141	0.352477633215271	0.92003035447156	0.725337853874979	1.11472285506814	0.24	0.15	0.4	1.1805787864695	1.49746537230133	1.81435195813315	2.84776856826963	3.61215606123552	4.37654355420142	2.82390406597444	3.5809911120755	4.34028144650758	2.6491304558935	0.298199674470588	0.0698781246937732	-1.33378073356811	-0.389932954441166	-0.361050549943196	-0.407457099765019	0.457216017852814	0.526225475401982	0.415348064514073	0.455176297494604	0.524443437197537	0.41368673123811	0.0021888242346294	0.00541954489096095	0.00543446834948993
193	0.810930216216329	0.26	2.65045680114794	1.95626299367818	3.3446506086177	0.37293272237869	1.02247604662615	0.81547124102472	1.22948085222759	0.25	0.16	0.39	1.31066595138689	1.64337437423001	1.97608279707314	3.12128393968098	3.91361203496564	4.7059401302503	3.10717124348554	3.89744492856917	4.68408904284988	2.65045680114794	0.301660647217489	0.0681705874843474	-1.33694032342093	-0.389932954441166	-0.361050549943196	-0.407457099765019	0.457216017852814	0.526225475401982	0.415348064514073	0.455176297494604	0.524443437197537	0.41368673123811	0.0021888242346294	0.00541954489096095	0.00543446834948993
193	0.810930216216329	0.26	2.69155441064145	1.98355286895253	3.39955595233038	0.313999281026498	0.975560813411559	0.750428534632131	1.20069309219099	0.23	0.16	0.34	1.24817349900295	1.6226317334308	1.99708996785864	3.07935874948366	4.00318163261865	4.92700451575365	3.11502836899561	4.05063216365623	4.98590626269858	2.69155441064145	0.293225239249545	0.0580421311655149	-1.34920458457016	-0.389932954441166	-0.361050549943196	-0.407457099765019	0.457216017852814	0.526225475401982	0.415348064514073	0.455176297494604	0.524443437197537	0.41368673123811	0.0021888242346294	0.00541954489096095	0.00543446834948993
193	0.810930216216329	0.26	2.69526825048326	1.99236091420593	3.3981755867606	0.305852023093328	0.91007674358274	0.696017576960974	1.12413591020451	0.25	0.18	0.36	1.11680195990788	1.46027273526279	1.80374351061771	2.65511513278347	3.47169182771418	4.28826852264488	2.68764301172587	3.5131953691401	4.34036738528449	2.69526825048326	0.304062773770167	0.0193788686646297	-1.33800387763608	-0.389932954441166	-0.361050549943196	-0.407457099765019	0.457216017852814	0.526225475401982	0.415348064514073	0.455176297494604	0.524443437197537	0.41368673123811	0.0021888242346294	0.00541954489096095	0.00543446834948993
193	0.810930216216329	0.26	2.70797833673931	1.98781427853639	3.42814239494224	0.349889840240836	1.03535736744216	0.815012189753689	1.25570254513064	0.21	0.15	0.33	1.41929250601247	1.8030097845525	2.18672706309254	3.67981651409229	4.67468485330535	5.66955319251841	3.70106860889182	4.70300457185778	5.70168764928581	2.70797833673931	0.274684513843149	0.0317536806664756	-1.45803197251913	-0.389932954441166	-0.361050549943196	-0.407457099765019	0.457216017852814	0.526225475401982	0.415348064514073	0.455176297494604	0.524443437197537	0.41368673123811	0.0021888242346294	0.00541954489096095	0.00543446834948993
193	0.810930216216329	0.26	2.70817296690447	1.98748188265997	3.42886405114896	0.344676893234697	1.02869050449842	0.807232262294981	1.25014874670186	0.24	0.17	0.37	1.32560612135574	1.68927642444167	2.0529467275276	3.22704257947734	4.11235800918393	4.99767343889051	3.24087080174298	4.12973043779224	5.01836295213487	2.70817296690447	0.295808255600217	-0.0161061919659815	-1.41730850726455	-0.389932954441166	-0.361050549943196	-0.407457099765019	0.457216017852814	0.526225475401982	0.415348064514073	0.455176297494604	0.524443437197537	0.41368673123811	0.0021888242346294	0.00541954489096095	0.00543446834948993
193	0.810930216216329	0.26	2.72312369024663	2.00506994690452	3.44117743358874	0.334214421547323	0.942074033459244	0.734475111562498	1.14967295535599	0.23	0.15	0.33	1.23505326230559	1.58414027928327	1.93322729626095	3.08243731169121	3.95368625212171	4.82493519255221	3.09672591594543	3.97353187505913	4.84653626748041	2.72312369024663	0.270195234340668	-0.0147442983454842	-1.51830676259396	-0.389932954441166	-0.361050549943196	-0.407457099765019	0.457216017852814	0.526225475401982	0.415348064514073	0.455176297494604	0.524443437197537	0.41368673123811	0.0021888242346294	0.00541954489096095	0.00543446834948993
193	0.810930216216329	0.26	2.73372759812945	2.01207189119073	3.45538330506817	0.349127217153813	0.975860881595937	0.767829155273429	1.18389260791844	0.27	0.18	0.4	1.18836787042179	1.51033821746078	1.83230856449978	2.72642824061605	3.4651128421246	4.20379744363314	2.73809277071477	3.47980322229439	4.221108901897	2.73372759812945	0.307423672716015	-0.0288293606773359	-1.39041748011972	-0.389932954441166	-0.361050549943196	-0.407457099765019	0.457216017852814	0.526225475401982	0.415348064514073	0.455176297494604	0.524443437197537	0.41368673123811	0.0021888242346294	0.00541954489096095	0.00543446834948993
193	0.810930216216329	0.26	2.8039224331359	2.07273686095018	3.53510800532162	0.377109993349365	1.03722922564703	0.829100575383938	1.24535787591013	0.27	0.17	0.38	1.28490837488488	1.60745820022145	1.93000802555801	2.95171684243259	3.6926846581766	4.43365247392061	2.96795331702574	3.71451356524833	4.45945901652875	2.8039224331359	0.303508613828369	0.113127885086974	-1.24812662231761	-0.389932954441166	-0.361050549943196	-0.407457099765019	0.457216017852814	0.526225475401982	0.415348064514073	0.455176297494604	0.524443437197537	0.41368673123811	0.0021888242346294	0.00541954489096095	0.00543446834948993
193	0.810930216216329	0.26	2.81071827686919	2.0610533817885	3.56038317194988	0.329908153932979	0.997404580194145	0.77546872981152	1.21934043057677	0.26	0.18	0.38	1.22809966618801	1.57957656434263	1.93105346249725	2.8817223529269	3.70645902685945	4.531195700792	2.9061190722863	3.73975138260123	4.57164880175824	2.81071827686919	0.298721348100906	0.0448413260901558	-1.31888682912824	-0.389932954441166	-0.361050549943196	-0.407457099765019	0.457216017852814	0.526225475401982	0.415348064514073	0.455176297494604	0.524443437197537	0.41368673123811	0.0021888242346294	0.00541954489096095	0.00543446834948993
193	0.810930216216329	0.26	2.81469700365793	2.0764759276323	3.55291807968356	0.301613255425409	0.938956402543543	0.715879980057492	1.16203282502959	0.26	0.16	0.38	1.14042790010361	1.49579832970825	1.8511687593129	2.69174938213905	3.53052939991296	4.36930941768688	2.68462843966322	3.52020941742786	4.35563101923317	2.81469700365793	0.298593157012073	-0.117513284035364	-1.51147642062646	-0.389932954441166	-0.361050549943196	-0.407457099765019	0.457216017852814	0.526225475401982	0.415348064514073	0.455176297494604	0.524443437197537	0.41368673123811	0.0021888242346294	0.00541954489096095	0.00543446834948993
193	0.810930216216329	0.26	2.83369497555323	2.09470839189653	3.57268155920992	0.316125029618977	0.908897224858481	0.700179586585836	1.11761486313113	0.24	0.15	0.42	1.13864815557421	1.47806958174545	1.81749100791669	2.74419782220926	3.56222008303711	4.38024234386496	2.70782042598864	3.51587981537626	4.32159122598489	2.83369497555323	0.297719698206467	-0.0544951998420054	-1.45679383180645	-0.389932954441166	-0.361050549943196	-0.407457099765019	0.457216017852814	0.526225475401982	0.415348064514073	0.455176297494604	0.524443437197537	0.41368673123811	0.0021888242346294	0.00541954489096095	0.00543446834948993
193	0.810930216216329	0.26	3.00825980425529	2.21744942562774	3.79907018288283	0.291126664427279	0.962615654790595	0.728094669665743	1.19713663991545	0.26	0.18	0.38	1.14819929781109	1.51803695994634	1.8878746220816	2.682959348253	3.54714678927779	4.41133423030257	2.70778734796449	3.57923554233655	4.45071059393625	3.00825980425529	0.303451464687625	-0.0283088033668523	-1.39647902356584	-0.389932954441166	-0.361050549943196	-0.407457099765019	0.457216017852814	0.526225475401982	0.415348064514073	0.455176297494604	0.524443437197537	0.41368673123811	0.0021888242346294	0.00541954489096095	0.00543446834948993
193	0.810930216216329	0.26	3.00922642348769	2.22510655527234	3.79334629170303	0.274308412807032	0.879923906729435	0.656470459278302	1.10337735418057	0.26	0.17	0.4	1.03015099284704	1.38080011573361	1.73144923862017	2.3954476413753	3.2108248241391	4.02620200690289	2.39553313237031	3.21404483303733	4.02710422572554	3.00922642348769	0.301403674063341	-0.00688675312826649	-1.38035817506302	-0.389932954441166	-0.361050549943196	-0.407457099765019	0.457216017852814	0.526225475401982	0.415348064514073	0.455176297494604	0.524443437197537	0.41368673123811	0.0021888242346294	0.00541954489096095	0.00543446834948993
193	0.810930216216329	0.26	3.01263070718771	2.21232440696008	3.81293700741533	0.264605491072131	0.869304632613067	0.643039194551719	1.09557007067442	0.24	0.16	0.38	1.05812638544567	1.43044806063383	1.80276973582198	2.58133912480262	3.48963185844467	4.39792459208672	2.57643508063305	3.48201318896395	4.38983631704942	3.01263070718771	0.285758193007054	-0.13371000985068	-1.55790273690015	-0.389932954441166	-0.361050549943196	-0.407457099765019	0.457216017852814	0.526225475401982	0.415348064514073	0.455176297494604	0.524443437197537	0.41368673123811	0.0021888242346294	0.00541954489096095	0.00543446834948993
193	0.810930216216329	0.26	3.0417069541247	2.23994556928218	3.84346833896722	0.297725996794099	0.908722384237014	0.690820189487321	1.12662457898671	0.24	0.16	0.36	1.13862405542813	1.49777493788383	1.85692582033953	2.78247716360908	3.66014097543437	4.53780478725967	2.79586793459759	3.67588143124968	4.55782128103252	3.0417069541247	0.281820247710498	-0.0145615309392705	-1.44913212026038	-0.389932954441166	-0.361050549943196	-0.407457099765019	0.457216017852814	0.526225475401982	0.415348064514073	0.455176297494604	0.524443437197537	0.41368673123811	0.0021888242346294	0.00541954489096095	0.00543446834948993
193	0.810930216216329	0.27	1.54956021709197	1.1535895529297	1.94553088125423	0.390923010306769	0.9212997993942	0.741753310291313	1.10084628849709	0.25	0.17	0.42	1.18469797980343	1.47146227187979	1.75822656395616	2.80347189898046	3.48207154899464	4.16067119900883	2.79229422585202	3.46560006099492	4.142674005148	1.54956021709197	0.352094627859196	0.0730742563911628	-1.22540660430405	-0.389932954441166	-0.361050549943196	-0.407457099765019	0.457216017852814	0.526225475401982	0.415348064514073	0.455176297494604	0.524443437197537	0.41368673123811	0.0021888242346294	0.00541954489096095	0.00543446834948993
193	0.810930216216329	0.27	1.65677103639974	1.23433772064055	2.07920435215892	0.431300416782929	0.986098653744931	0.809308797162535	1.16288851032733	0.24	0.17	0.38	1.32475271755582	1.61413897378454	1.90352523001326	3.21426494195998	3.91640662150089	4.61854830104179	3.22422003947326	3.92803796735172	4.63213192927232	1.65677103639974	0.344027117258574	-0.0318107101894767	-1.38645010336402	-0.389932954441166	-0.361050549943196	-0.407457099765019	0.457216017852814	0.526225475401982	0.415348064514073	0.455176297494604	0.524443437197537	0.41368673123811	0.0021888242346294	0.00541954489096095	0.00543446834948993
193	0.810930216216329	0.27	1.75207310756567	1.29681558743438	2.20733062769697	0.416388462180242	0.971671905205951	0.792067204774958	1.15127660563695	0.29	0.16	0.42	1.18406177708168	1.45255296000469	1.72104414292769	2.6287668484576	3.22485122043245	3.8209355924073	2.60126718200431	3.19119986021615	3.77924695977104	1.75207310756567	0.355480275310006	-0.0285374585776622	-1.3287729926847	-0.389932954441166	-0.361050549943196	-0.407457099765019	0.457216017852814	0.526225475401982	0.415348064514073	0.455176297494604	0.524443437197537	0.41368673123811	0.0021888242346294	0.00541954489096095	0.00543446834948993
193	0.810930216216329	0.27	1.79344250471182	1.32780843290543	2.2590765765182	0.399581008410467	1.06209824903705	0.858827472856425	1.26536902521768	0.26	0.16	0.36	1.35051879688076	1.67016507365324	1.98981135042572	3.14687910655883	3.89169524106056	4.63651137556229	3.1667448177049	3.91481323580346	4.66428041014879	1.79344250471182	0.31801323471033	-0.0189847016913374	-1.39206217627563	-0.389932954441166	-0.361050549943196	-0.407457099765019	0.457216017852814	0.526225475401982	0.415348064514073	0.455176297494604	0.524443437197537	0.41368673123811	0.0021888242346294	0.00541954489096095	0.00543446834948993
193	0.810930216216329	0.27	1.87514106384268	1.3988134778087	2.35146864987667	0.364082396868855	0.925877394117971	0.734830700931389	1.11692408730455	0.26	0.16	0.39	1.17062333047856	1.47497059845678	1.779317866435	2.7630340007122	3.48138791315637	4.19974182560054	2.75780584662786	3.47441305591607	4.19274923950697	1.87514106384268	0.339396434697942	0.0460642846707536	-1.28067498504543	-0.389932954441166	-0.361050549943196	-0.407457099765019	0.457216017852814	0.526225475401982	0.415348064514073	0.455176297494604	0.524443437197537	0.41368673123811	0.0021888242346294	0.00541954489096095	0.00543446834948993
193	0.810930216216329	0.27	1.87941871788392	1.39428223989932	2.36455519586851	0.403798805046375	0.995196145340013	0.80639350949771	1.18399878118232	0.26	0.16	0.4	1.26568824413455	1.56202653782452	1.85836483151449	2.94377677987128	3.63300952892609	4.3222422779809	2.92691528002192	3.61074700685705	4.2958172483074	1.87941871788392	0.331798054226742	0.11171661428461	-1.24573682468178	-0.389932954441166	-0.361050549943196	-0.407457099765019	0.457216017852814	0.526225475401982	0.415348064514073	0.455176297494604	0.524443437197537	0.41368673123811	0.0021888242346294	0.00541954489096095	0.00543446834948993
193	0.810930216216329	0.27	1.95333782424918	1.44587645294629	2.46079919555207	0.286911225167818	0.811730527684611	0.611930579698278	1.01153047567094	0.25	0.16	0.35	0.992631642885554	1.31673335833816	1.64083507379077	2.38613422700581	3.16522504263271	3.9443158582596	2.4004841944173	3.18183185034779	3.96651273004804	1.95333782424918	0.316703209953356	0.0536002090900558	-1.33537033674223	-0.389932954441166	-0.361050549943196	-0.407457099765019	0.457216017852814	0.526225475401982	0.415348064514073	0.455176297494604	0.524443437197537	0.41368673123811	0.0021888242346294	0.00541954489096095	0.00543446834948993
193	0.810930216216329	0.27	1.95401632199421	1.45442685929605	2.45360578469236	0.329198177056224	0.822154322021438	0.638919836973378	1.0053888070695	0.25	0.17	0.42	1.01965577247076	1.31208072092755	1.60450566938435	2.41101802962288	3.10246885261234	3.7939196756018	2.40852232723487	3.09832095983927	3.79069343290868	1.95401632199421	0.334763548127049	0.0570585495080731	-1.27586794611801	-0.389932954441166	-0.361050549943196	-0.407457099765019	0.457216017852814	0.526225475401982	0.415348064514073	0.455176297494604	0.524443437197537	0.41368673123811	0.0021888242346294	0.00541954489096095	0.00543446834948993
193	0.810930216216329	0.27	1.97129422196414	1.46081460687267	2.48177383705561	0.398931570591826	0.939291439226273	0.759280631300371	1.11930224715217	0.25	0.16	0.38	1.21335592691909	1.50101923835154	1.78868254978399	2.8728650021576	3.55396594004765	4.2350668779377	2.86929254070342	3.54756604658389	4.23009328644139	1.97129422196414	0.325035991150239	0.0344165738464365	-1.33080408480496	-0.389932954441166	-0.361050549943196	-0.407457099765019	0.457216017852814	0.526225475401982	0.415348064514073	0.455176297494604	0.524443437197537	0.41368673123811	0.0021888242346294	0.00541954489096095	0.00543446834948993
193	0.810930216216329	0.27	2.00908328995021	1.49246761947975	2.52569896042066	0.38924065136682	0.947304865645697	0.762036531805553	1.13257319948584	0.25	0.17	0.39	1.23690662315312	1.53762662753985	1.83834663192658	2.97525914305959	3.69861200236576	4.42196486167194	2.9770013558368	3.701800799475	4.42762629843148	2.00908328995021	0.322760591894359	0.0498955314781699	-1.32508798572033	-0.389932954441166	-0.361050549943196	-0.407457099765019	0.457216017852814	0.526225475401982	0.415348064514073	0.455176297494604	0.524443437197537	0.41368673123811	0.0021888242346294	0.00541954489096095	0.00543446834948993
193	0.810930216216329	0.27	2.0120719856837	1.49094295604528	2.53320101532212	0.443116164657874	0.986534121662847	0.813862454640783	1.15920578868491	0.25	0.15	0.37	1.32253439150462	1.60312752708046	1.88372066265631	3.18493779078734	3.86066440105289	4.53639101131844	3.17609332664405	3.8518033765149	4.52322441490501	2.0120719856837	0.307944086821715	0.0234097413198242	-1.41531485764441	-0.389932954441166	-0.361050549943196	-0.407457099765019	0.457216017852814	0.526225475401982	0.415348064514073	0.455176297494604	0.524443437197537	0.41368673123811	0.0021888242346294	0.00541954489096095	0.00543446834948993
193	0.810930216216329	0.27	2.02831479059798	1.50862624371303	2.54800333748293	0.376426112619882	0.931347161871552	0.744192286095409	1.11850203764769	0.28	0.18	0.42	1.14006016270829	1.42677076441109	1.71348136611389	2.59002860513396	3.2413877913381	3.89274697754224	2.58637943177658	3.23575099315909	3.88856004909263	2.02831479059798	0.330555626764352	0.00686652150216627	-1.31611136504994	-0.389932954441166	-0.361050549943196	-0.407457099765019	0.457216017852814	0.526225475401982	0.415348064514073	0.455176297494604	0.524443437197537	0.41368673123811	0.0021888242346294	0.00541954489096095	0.00543446834948993
193	0.810930216216329	0.27	2.06171682123332	1.53340925731213	2.5900243851545	0.407043957436031	0.954910647876581	0.774966059152263	1.1348552366009	0.23	0.15	0.34	1.31008105052586	1.61427759313351	1.91847413574117	3.28831695521528	4.05185341608777	4.81538987696025	3.29886764460643	4.06227023841419	4.82860814990003	2.06171682123332	0.286713216754254	0.0822847438673614	-1.40263919730693	-0.389932954441166	-0.361050549943196	-0.407457099765019	0.457216017852814	0.526225475401982	0.415348064514073	0.455176297494604	0.524443437197537	0.41368673123811	0.0021888242346294	0.00541954489096095	0.00543446834948993
193	0.810930216216329	0.27	2.06226223412082	1.53368701162619	2.59083745661545	0.294695460855056	0.790272320175494	0.599390816089247	0.981153824261742	0.28	0.17	0.44	0.914088761278435	1.20518871299205	1.49628866470566	2.06773852804587	2.72622883136028	3.38471913467468	2.05330036424861	2.70734424823296	3.36045939146825	2.06226223412082	0.339087988664614	-0.0928962094750913	-1.38762862463565	-0.389932954441166	-0.361050549943196	-0.407457099765019	0.457216017852814	0.526225475401982	0.415348064514073	0.455176297494604	0.524443437197537	0.41368673123811	0.0021888242346294	0.00541954489096095	0.00543446834948993
193	0.810930216216329	0.27	2.07832691419198	1.53829354170589	2.61836028667807	0.302035542126186	0.767601862266955	0.585418333713511	0.949785390820399	0.24	0.16	0.4	0.956433938756599	1.25407837480567	1.55172281085474	2.31602899721407	3.03678253471951	3.75753607222495	2.31355197706984	3.03177014780155	3.74785136300247	2.07832691419198	0.312249441392946	0.0571364276631914	-1.32046444747162	-0.389932954441166	-0.361050549943196	-0.407457099765019	0.457216017852814	0.526225475401982	0.415348064514073	0.455176297494604	0.524443437197537	0.41368673123811	0.0021888242346294	0.00541954489096095	0.00543446834948993
193	0.810930216216329	0.27	2.09627073632689	1.55182305762499	2.6407184150288	0.371307090434364	0.879237419825644	0.700611579627371	1.05786326002392	0.26	0.16	0.42	1.10812587489278	1.3906503452326	1.67317481557242	2.59689640109314	3.2589933675747	3.92109033405626	2.56610189634117	3.22291841047074	3.87501275195973	2.09627073632689	0.324002299447981	0.0643753834545228	-1.28668598290051	-0.389932954441166	-0.361050549943196	-0.407457099765019	0.457216017852814	0.526225475401982	0.415348064514073	0.455176297494604	0.524443437197537	0.41368673123811	0.0021888242346294	0.00541954489096095	0.00543446834948993
193	0.810930216216329	0.27	2.10233996732747	1.56281930303285	2.64186063162208	0.369128348723068	0.918090929142157	0.730698101557555	1.10548375672676	0.23	0.15	0.38	1.21704993882726	1.52917122238112	1.84129250593497	3.0069806582494	3.77814265639944	4.54930465454948	2.99572124895493	3.76563256964854	4.53312760794297	2.10233996732747	0.307586528561583	-0.0470760681692168	-1.46771407622293	-0.389932954441166	-0.361050549943196	-0.407457099765019	0.457216017852814	0.526225475401982	0.415348064514073	0.455176297494604	0.524443437197537	0.41368673123811	0.0021888242346294	0.00541954489096095	0.00543446834948993
193	0.810930216216329	0.27	2.12483526251995	1.58445826640293	2.66521225863696	0.438745004103677	1.06301588022396	0.875300770455746	1.25073098999218	0.26	0.16	0.42	1.3769064010162	1.67219476923361	1.96748313745101	3.20947418651014	3.89777107776653	4.58606796902292	3.17236216019584	3.85155029710004	4.53061185986152	2.12483526251995	0.335994131651836	0.0646079548920576	-1.27004967130026	-0.389932954441166	-0.361050549943196	-0.407457099765019	0.457216017852814	0.526225475401982	0.415348064514073	0.455176297494604	0.524443437197537	0.41368673123811	0.0021888242346294	0.00541954489096095	0.00543446834948993
193	0.810930216216329	0.27	2.13635949155045	1.58954043241606	2.68317855068484	0.366493544021514	0.946551658747179	0.752251954023768	1.14085136347059	0.24	0.15	0.41	1.24360385166101	1.56481519565042	1.88602653963983	3.04854357060587	3.83595410830779	4.62336464600971	3.00235944223064	3.77659869521901	4.55042075849537	2.13635949155045	0.325797059316221	0.0476101748980941	-1.33163737611171	-0.389932954441166	-0.361050549943196	-0.407457099765019	0.457216017852814	0.526225475401982	0.415348064514073	0.455176297494604	0.524443437197537	0.41368673123811	0.0021888242346294	0.00541954489096095	0.00543446834948993
193	0.810930216216329	0.27	2.1379106182607	1.59039536629124	2.68542587023015	0.342164453015979	0.88621792199075	0.694365531840277	1.07807031214122	0.24	0.16	0.37	1.12911965674925	1.44109410677574	1.75306855680224	2.72105211808789	3.47287565863088	4.22469919917386	2.72991068391234	3.48633750247779	4.23926301265941	2.1379106182607	0.313194356007457	-0.0683531539188319	-1.43933290743013	-0.389932954441166	-0.361050549943196	-0.407457099765019	0.457216017852814	0.526225475401982	0.415348064514073	0.455176297494604	0.524443437197537	0.41368673123811	0.0021888242346294	0.00541954489096095	0.00543446834948993
193	0.810930216216329	0.27	2.14376061382858	1.59025598462593	2.69726524303123	0.344214753091124	0.87799769449881	0.688787331898652	1.06720805709897	0.24	0.16	0.37	1.12764423901438	1.43740890143893	1.74717356386348	2.73644994893292	3.4881546669154	4.23985938489788	2.73811454510408	3.49073620362463	4.24332551904692	2.14376061382858	0.309039763029415	-0.0185432464533898	-1.41580684045442	-0.389932954441166	-0.361050549943196	-0.407457099765019	0.457216017852814	0.526225475401982	0.415348064514073	0.455176297494604	0.524443437197537	0.41368673123811	0.0021888242346294	0.00541954489096095	0.00543446834948993
193	0.810930216216329	0.27	2.16267729391424	1.61131328247856	2.71404130534991	0.320358999062987	0.853994995840232	0.659789234877581	1.04820075680288	0.25	0.17	0.41	1.06923948301929	1.38396493847417	1.69869039392905	2.56777476430521	3.32358681112515	4.07939885794509	2.55415963818557	3.30655587150163	4.05797715025005	2.16267729391424	0.324050510919947	0.0799554138376259	-1.26898454990237	-0.389932954441166	-0.361050549943196	-0.407457099765019	0.457216017852814	0.526225475401982	0.415348064514073	0.455176297494604	0.524443437197537	0.41368673123811	0.0021888242346294	0.00541954489096095	0.00543446834948993
193	0.810930216216329	0.27	2.16865974468778	1.60989894589089	2.72742054348467	0.385105459075401	0.997726736366403	0.800889366670796	1.19456410606201	0.27	0.17	0.4	1.24988426559681	1.55707267575974	1.86426108592268	2.89080049818089	3.60128260726671	4.31176471635254	2.89321717854082	3.60240161170148	4.31287710616118	2.16865974468778	0.327700960037948	-0.045559070548893	-1.35629124388104	-0.389932954441166	-0.361050549943196	-0.407457099765019	0.457216017852814	0.526225475401982	0.415348064514073	0.455176297494604	0.524443437197537	0.41368673123811	0.0021888242346294	0.00541954489096095	0.00543446834948993
193	0.810930216216329	0.27	2.17947777371944	1.61833215478042	2.74062339265846	0.356925756972982	0.863696224873121	0.682692256788773	1.04470019295747	0.24	0.16	0.39	1.12725199858867	1.42612324364322	1.72499448869777	2.75985170595257	3.49157834432329	4.22330498269402	2.75546519189932	3.48554445558657	4.21527809019205	2.17947777371944	0.312115997320538	0.00127892648115372	-1.39390725264815	-0.389932954441166	-0.361050549943196	-0.407457099765019	0.457216017852814	0.526225475401982	0.415348064514073	0.455176297494604	0.524443437197537	0.41368673123811	0.0021888242346294	0.00541954489096095	0.00543446834948993
193	0.810930216216329	0.27	2.22495409204029	1.65156454859378	2.7983436354868	0.306628548496847	0.843226168834563	0.645253051271129	1.041199286398	0.24	0.17	0.4	1.0540257015057	1.37741627472035	1.70080684793499	2.55194123768573	3.33491430796888	4.11788737825204	2.54796332732134	3.33183073804266	4.11289332248447	2.22495409204029	0.315273661170364	-0.00257290942590206	-1.36857198315795	-0.389932954441166	-0.361050549943196	-0.407457099765019	0.457216017852814	0.526225475401982	0.415348064514073	0.455176297494604	0.524443437197537	0.41368673123811	0.0021888242346294	0.00541954489096095	0.00543446834948993
193	0.810930216216329	0.27	2.25024827103461	1.67683476075921	2.82366178131001	0.416353578722757	1.05071555808823	0.856486418190312	1.24494469798615	0.25	0.15	0.38	1.37519076731406	1.68704874224299	1.99890671717193	3.27159168260347	4.01350471836636	4.75541775412926	3.24643570701103	3.98341317072578	4.71789324896053	2.25024827103461	0.313224740759762	-0.0636515822737717	-1.46475151193941	-0.389932954441166	-0.361050549943196	-0.407457099765019	0.457216017852814	0.526225475401982	0.415348064514073	0.455176297494604	0.524443437197537	0.41368673123811	0.0021888242346294	0.00541954489096095	0.00543446834948993
193	0.810930216216329	0.27	2.25469515685195	1.68097402283575	2.82841629086815	0.378316009464374	0.933687075063812	0.74681505068873	1.12055909943889	0.23	0.15	0.35	1.25185865264293	1.56510536671906	1.8783520807952	3.1139385783409	3.89312481110037	4.67231104385985	3.10855346576955	3.8893687052134	4.66570107773296	2.25469515685195	0.298639874257379	0.00796593131302829	-1.43978772503388	-0.389932954441166	-0.361050549943196	-0.407457099765019	0.457216017852814	0.526225475401982	0.415348064514073	0.455176297494604	0.524443437197537	0.41368673123811	0.0021888242346294	0.00541954489096095	0.00543446834948993
193	0.810930216216329	0.27	2.25566685167939	1.67149216540962	2.83984153794916	0.398400169432184	1.0220398043688	0.825953452299631	1.21812615643797	0.25	0.18	0.35	1.3329860827398	1.64944505218375	1.96590402162771	3.18769034272817	3.9444673367481	4.70124433076802	3.24342671870992	4.01598383724923	4.78344795310596	2.25566685167939	0.31079979557871	0.0257999966970725	-1.35139189985531	-0.389932954441166	-0.361050549943196	-0.407457099765019	0.457216017852814	0.526225475401982	0.415348064514073	0.455176297494604	0.524443437197537	0.41368673123811	0.0021888242346294	0.00541954489096095	0.00543446834948993
193	0.810930216216329	0.27	2.26427459428322	1.67595996975126	2.85258921881519	0.359598833996886	0.876631734227099	0.693981779356052	1.05928168909815	0.23	0.15	0.4	1.16587393595608	1.47272179294925	1.77956964994241	2.90688992380299	3.67195801232021	4.43702610083743	2.86462668856507	3.61877461284203	4.37427647795017	2.26427459428322	0.300268053846242	0.0258817794454481	-1.41410806408341	-0.389932954441166	-0.361050549943196	-0.407457099765019	0.457216017852814	0.526225475401982	0.415348064514073	0.455176297494604	0.524443437197537	0.41368673123811	0.0021888242346294	0.00541954489096095	0.00543446834948993
193	0.810930216216329	0.27	2.27334884740289	1.6910683631835	2.85562933162228	0.365850008796299	0.894603011545788	0.71071209481667	1.07849392827491	0.25	0.16	0.39	1.15168765434314	1.44967737491684	1.74766709549055	2.76558694240077	3.48115984715533	4.19673275190988	2.74894529100946	3.46124411416305	4.1709572454429	2.27334884740289	0.309390420728774	-0.0395382508144913	-1.42207504276523	-0.389932954441166	-0.361050549943196	-0.407457099765019	0.457216017852814	0.526225475401982	0.415348064514073	0.455176297494604	0.524443437197537	0.41368673123811	0.0021888242346294	0.00541954489096095	0.00543446834948993
193	0.810930216216329	0.27	2.30031241990114	1.70611523029404	2.89450960950825	0.376210256557375	0.913901021814034	0.730167489913254	1.09763455371481	0.24	0.17	0.38	1.20705952685123	1.51079437282363	1.81452921879604	2.95887037044771	3.7034169451843	4.44796351992088	2.97555953097919	3.72388013604556	4.47343838179325	2.30031241990114	0.30467306119177	-0.126494740930918	-1.54091719619011	-0.389932954441166	-0.361050549943196	-0.407457099765019	0.457216017852814	0.526225475401982	0.415348064514073	0.455176297494604	0.524443437197537	0.41368673123811	0.0021888242346294	0.00541954489096095	0.00543446834948993
193	0.810930216216329	0.27	2.30193792623954	1.70464370393057	2.8992321485485	0.327746439342084	0.876436652135214	0.680460350654984	1.07241295361544	0.25	0.17	0.36	1.10348891130153	1.42129975120302	1.7391105911045	2.65186472581709	3.41561626621364	4.17936780661019	2.67625229791708	3.4462231041614	4.21770048109045	2.30193792623954	0.307355096856142	0.0319882136811749	-1.35259588935434	-0.389932954441166	-0.361050549943196	-0.407457099765019	0.457216017852814	0.526225475401982	0.415348064514073	0.455176297494604	0.524443437197537	0.41368673123811	0.0021888242346294	0.00541954489096095	0.00543446834948993
193	0.810930216216329	0.27	2.309029440107	1.71555667622827	2.90250220398573	0.312095292063061	0.799152423333406	0.613912064146795	0.984392782520017	0.26	0.16	0.42	0.965520473486959	1.25685431387877	1.54818815427059	2.25009358340962	2.92903144427991	3.60796930515019	2.2252949627948	2.89621124607633	3.56736989187477	2.309029440107	0.321425802671617	0.0275004603946956	-1.30712516397786	-0.389932954441166	-0.361050549943196	-0.407457099765019	0.457216017852814	0.526225475401982	0.415348064514073	0.455176297494604	0.524443437197537	0.41368673123811	0.0021888242346294	0.00541954489096095	0.00543446834948993
193	0.810930216216329	0.27	2.31082924996575	1.71301129077093	2.90864720916058	0.330878342459743	0.962882578887882	0.749097611676963	1.1766675460988	0.26	0.17	0.41	1.19202970113544	1.53222305724719	1.87241641335894	2.81044721846221	3.61252074944292	4.41459428042363	2.80278108902112	3.60340783859882	4.40308667696627	2.31082924996575	0.319621792741425	-0.065833863711793	-1.40243221227756	-0.389932954441166	-0.361050549943196	-0.407457099765019	0.457216017852814	0.526225475401982	0.415348064514073	0.455176297494604	0.524443437197537	0.41368673123811	0.0021888242346294	0.00541954489096095	0.00543446834948993
193	0.810930216216329	0.27	2.33286121445786	1.72845204845554	2.93727038046017	0.359215277973034	0.932514709220372	0.738059390258997	1.12697002818175	0.25	0.17	0.39	1.19448352756752	1.5091921789482	1.82390083032887	2.86463950055427	3.61938145647485	4.37412341239544	2.87327434489568	3.63618110116371	4.3899392390481	2.33286121445786	0.316546139853611	-0.0600257085608511	-1.4123356030389	-0.389932954441166	-0.361050549943196	-0.407457099765019	0.457216017852814	0.526225475401982	0.415348064514073	0.455176297494604	0.524443437197537	0.41368673123811	0.0021888242346294	0.00541954489096095	0.00543446834948993
193	0.810930216216329	0.27	2.346210869139	1.74337595278539	2.9490457854926	0.374698007881171	0.946095872731565	0.755275463224052	1.13691628223908	0.25	0.17	0.4	1.20798441722489	1.51318178215659	1.81837914708829	2.86259428882561	3.58582897741966	4.30906366601371	2.85965948584765	3.58241308342915	4.30573601079716	2.346210869139	0.319561726798982	-0.0113110806383952	-1.38289769364605	-0.389932954441166	-0.361050549943196	-0.407457099765019	0.457216017852814	0.526225475401982	0.415348064514073	0.455176297494604	0.524443437197537	0.41368673123811	0.0021888242346294	0.00541954489096095	0.00543446834948993
193	0.810930216216329	0.27	2.35391688735163	1.74448198278818	2.96335179191507	0.371258374040606	0.988245806470787	0.787452875369205	1.18903873757237	0.23	0.15	0.36	1.33150744085074	1.67102906835973	2.01055069586872	3.34295244015942	4.19537325159919	5.04779406303896	3.33185934964805	4.18107158593484	5.02894460757016	2.35391688735163	0.283626378863758	0.00634000342570961	-1.46459431327884	-0.389932954441166	-0.361050549943196	-0.407457099765019	0.457216017852814	0.526225475401982	0.415348064514073	0.455176297494604	0.524443437197537	0.41368673123811	0.0021888242346294	0.00541954489096095	0.00543446834948993
193	0.810930216216329	0.27	2.36174520449632	1.75002858654593	2.9734618224467	0.367390450992157	0.945162937197992	0.75152248673243	1.13880338766355	0.26	0.16	0.37	1.19323863329015	1.50069352724528	1.80814842120041	2.80708307940119	3.53036793326217	4.25365278712315	2.8069336285078	3.53162436807908	4.25453598332142	2.36174520449632	0.305782831746178	0.0787771687989126	-1.31132726836204	-0.389932954441166	-0.361050549943196	-0.407457099765019	0.457216017852814	0.526225475401982	0.415348064514073	0.455176297494604	0.524443437197537	0.41368673123811	0.0021888242346294	0.00541954489096095	0.00543446834948993
193	0.810930216216329	0.27	2.38477492359346	1.77372575046656	2.99582409672035	0.366416893962889	1.04892481953462	0.833575316868817	1.26427432220043	0.24	0.17	0.4	1.35833925621697	1.70925857611304	2.06017789600912	3.28049992686543	4.12799866327159	4.97549739967774	3.28445457860097	4.13319881932148	4.98093210517563	2.38477492359346	0.32280857816575	0.0467809103878672	-1.29373870876098	-0.389932954441166	-0.361050549943196	-0.407457099765019	0.457216017852814	0.526225475401982	0.415348064514073	0.455176297494604	0.524443437197537	0.41368673123811	0.0021888242346294	0.00541954489096095	0.00543446834948993
193	0.810930216216329	0.27	2.40931173889907	1.79622584481135	3.0223976329868	0.335587503901356	0.851304548882457	0.664285251476654	1.03832384628826	0.25	0.16	0.41	1.07622345823646	1.37921762311308	1.6822117879897	2.58380682971227	3.31123790973541	4.03866898975855	2.55617027743754	3.27513024771115	3.99533006251237	2.40931173889907	0.310367643950844	-0.0685410649247961	-1.4634173237055	-0.389932954441166	-0.361050549943196	-0.407457099765019	0.457216017852814	0.526225475401982	0.415348064514073	0.455176297494604	0.524443437197537	0.41368673123811	0.0021888242346294	0.00541954489096095	0.00543446834948993
193	0.810930216216329	0.27	2.41314700314666	1.79024057757635	3.03605342871697	0.321962596983128	0.877143865674922	0.678406098127523	1.07588163322232	0.25	0.18	0.38	1.09803115064557	1.41969727389993	1.7413633971543	2.63354779350378	3.40504057733181	4.17653336115985	2.65461643812741	3.43218714540136	4.21227688190993	2.41314700314666	0.3040292200761	-0.0900612989502904	-1.45005311465169	-0.389932954441166	-0.361050549943196	-0.407457099765019	0.457216017852814	0.526225475401982	0.415348064514073	0.455176297494604	0.524443437197537	0.41368673123811	0.0021888242346294	0.00541954489096095	0.00543446834948993
193	0.810930216216329	0.27	2.44350978028607	1.81287930331561	3.07414025725652	0.358306774359336	0.991592192121775	0.784408877153184	1.19877550709036	0.24	0.18	0.35	1.29581689104511	1.63807670846758	1.98033652589006	3.1741128918315	4.01248080194601	4.85084871206053	3.22198979545865	4.07081263847221	4.92497959753267	2.44350978028607	0.301964332782675	0.0544536389465382	-1.33627337766162	-0.389932954441166	-0.361050549943196	-0.407457099765019	0.457216017852814	0.526225475401982	0.415348064514073	0.455176297494604	0.524443437197537	0.41368673123811	0.0021888242346294	0.00541954489096095	0.00543446834948993
193	0.810930216216329	0.27	2.45620066900315	1.81870349184316	3.09369784616314	0.31826466883231	0.934634108937816	0.721063850028966	1.14820436784667	0.24	0.16	0.37	1.18473688542923	1.53564140428678	1.88654592314433	2.88571083391226	3.74042295116783	4.59513506842341	2.89702104547103	3.75641427758755	4.61458461514849	2.45620066900315	0.298845230502803	-0.00507394178038651	-1.39904222955706	-0.389932954441166	-0.361050549943196	-0.407457099765019	0.457216017852814	0.526225475401982	0.415348064514073	0.455176297494604	0.524443437197537	0.41368673123811	0.0021888242346294	0.00541954489096095	0.00543446834948993
193	0.810930216216329	0.27	2.47033032883362	1.83799171672251	3.10266894094472	0.382872249395406	0.999921277511501	0.801717528665777	1.19812502635723	0.23	0.15	0.36	1.34293604102802	1.67494195118289	2.00694786133775	3.33797296955338	4.16319972642897	4.98842648330456	3.32243675705714	4.14123105606995	4.96573649116462	2.47033032883362	0.281296136452347	0.0687306485874905	-1.41994179816903	-0.389932954441166	-0.361050549943196	-0.407457099765019	0.457216017852814	0.526225475401982	0.415348064514073	0.455176297494604	0.524443437197537	0.41368673123811	0.0021888242346294	0.00541954489096095	0.00543446834948993
193	0.810930216216329	0.27	2.47811902336524	1.84030943154922	3.11592861518126	0.341411513119984	0.927856758973072	0.726653790784941	1.1290597271612	0.27	0.19	0.38	1.13110002167178	1.44428999544483	1.75747996921787	2.60948470479008	3.33202420668705	4.05456370858401	2.64662698310223	3.37954364514822	4.11346676959294	2.47811902336524	0.31390490879792	-0.0565017209023911	-1.38749559653323	-0.389932954441166	-0.361050549943196	-0.407457099765019	0.457216017852814	0.526225475401982	0.415348064514073	0.455176297494604	0.524443437197537	0.41368673123811	0.0021888242346294	0.00541954489096095	0.00543446834948993
193	0.810930216216329	0.27	2.4791556339822	1.84423591519832	3.11407535276608	0.366651908229221	0.941073013310181	0.747963780055239	1.13418224656512	0.24	0.15	0.35	1.23812902346857	1.55778908291029	1.877449142352	3.03926509224003	3.82394232831908	4.60861956439813	3.04863171602071	3.83690072792462	4.62193339010999	2.4791556339822	0.286189915436358	-0.033208352727254	-1.49918034188157	-0.389932954441166	-0.361050549943196	-0.407457099765019	0.457216017852814	0.526225475401982	0.415348064514073	0.455176297494604	0.524443437197537	0.41368673123811	0.0021888242346294	0.00541954489096095	0.00543446834948993
193	0.810930216216329	0.27	2.49253525308608	1.85556189797941	3.12950860819275	0.301104842225355	0.821915419009085	0.62640957881052	1.01742125920765	0.25	0.18	0.42	1.00995522654035	1.32516775171061	1.64038027688087	2.4127933670954	3.16583931405433	3.91888526101325	2.41116621902837	3.16399748006289	3.91415739861395	2.49253525308608	0.310211566844737	-0.0396348742258317	-1.39271728430603	-0.389932954441166	-0.361050549943196	-0.407457099765019	0.457216017852814	0.526225475401982	0.415348064514073	0.455176297494604	0.524443437197537	0.41368673123811	0.0021888242346294	0.00541954489096095	0.00543446834948993
193	0.810930216216329	0.27	2.49514774569008	1.85399506445986	3.1363004269203	0.324716373075586	0.888021283978434	0.688081208030272	1.0879613599266	0.25	0.17	0.35	1.11447568369047	1.4383158790612	1.76215607443193	2.67490859695611	3.4521735793276	4.22943856169908	2.70693973122252	3.49404786868985	4.27907250806176	2.49514774569008	0.286018381095114	-0.0464181457404485	-1.48403484018916	-0.389932954441166	-0.361050549943196	-0.407457099765019	0.457216017852814	0.526225475401982	0.415348064514073	0.455176297494604	0.524443437197537	0.41368673123811	0.0021888242346294	0.00541954489096095	0.00543446834948993
193	0.810930216216329	0.27	2.49865283729985	1.85108703827523	3.14621863632448	0.290610247527443	0.862742914978956	0.652290527922819	1.07319530203509	0.25	0.15	0.38	1.0485352931035	1.38683049424484	1.72512569538617	2.497373661184	3.30311623426867	4.10885880735335	2.48097484257527	3.282242460466	4.08376897559501	2.49865283729985	0.306232985711714	-0.13865289857984	-1.52771597080972	-0.389932954441166	-0.361050549943196	-0.407457099765019	0.457216017852814	0.526225475401982	0.415348064514073	0.455176297494604	0.524443437197537	0.41368673123811	0.0021888242346294	0.00541954489096095	0.00543446834948993
193	0.810930216216329	0.27	2.49969389273415	1.85550970134305	3.14387808412524	0.449599174682316	1.13978816608226	0.942892394010244	1.33668393815428	0.24	0.17	0.35	1.55049071474966	1.87426580118632	2.19804088762297	3.77983090027483	4.56913912689651	5.35844735351818	3.82139952329091	4.6198516350412	5.41301660422726	2.49969389273415	0.285857791385546	0.0367135366871413	-1.41169922283539	-0.389932954441166	-0.361050549943196	-0.407457099765019	0.457216017852814	0.526225475401982	0.415348064514073	0.455176297494604	0.524443437197537	0.41368673123811	0.0021888242346294	0.00541954489096095	0.00543446834948993
193	0.810930216216329	0.27	2.50051601119165	1.85170854986008	3.14932347252323	0.394023661973142	1.03779205481343	0.836853865381077	1.23873024424578	0.24	0.16	0.37	1.36050371311547	1.68717622326146	2.01384873340745	3.27787554594918	4.06493097418416	4.85198640241913	3.28582115301643	4.07239016274343	4.8608319843767	2.50051601119165	0.298445321430352	0.0151460687848795	-1.41288553127889	-0.389932954441166	-0.361050549943196	-0.407457099765019	0.457216017852814	0.526225475401982	0.415348064514073	0.455176297494604	0.524443437197537	0.41368673123811	0.0021888242346294	0.00541954489096095	0.00543446834948993
193	0.810930216216329	0.27	2.50614792342366	1.85804969045648	3.15424615639084	0.380298431971928	0.953689408273596	0.763615961147335	1.14376285539986	0.24	0.14	0.35	1.2462283823889	1.55643002378904	1.86663166518917	3.0144421643855	3.76477406222407	4.51510596006263	3.00264755605738	3.74806134680843	4.49636666521991	2.50614792342366	0.283035582977781	-0.0532756424851241	-1.5311710820851	-0.389932954441166	-0.361050549943196	-0.407457099765019	0.457216017852814	0.526225475401982	0.415348064514073	0.455176297494604	0.524443437197537	0.41368673123811	0.0021888242346294	0.00541954489096095	0.00543446834948993
193	0.810930216216329	0.27	2.5212165397874	1.87125809812979	3.17117498144501	0.317676746335443	0.816388602056831	0.629585205976874	1.00319199813679	0.24	0.15	0.36	1.03316777469676	1.33971762244019	1.64626747018361	2.51333651020348	3.25906527120458	4.00479403220568	2.51172090722552	3.25713157272751	4.00399074619345	2.5212165397874	0.28411620755401	-0.00610683100337944	-1.47228677398886	-0.389932954441166	-0.361050549943196	-0.407457099765019	0.457216017852814	0.526225475401982	0.415348064514073	0.455176297494604	0.524443437197537	0.41368673123811	0.0021888242346294	0.00541954489096095	0.00543446834948993
193	0.810930216216329	0.27	2.53652235354487	1.88505229283875	3.18799241425098	0.367304883150977	0.978231271924148	0.777779041071331	1.17868350277697	0.26	0.17	0.39	1.23400515572015	1.55203775017945	1.87007034463875	2.90082752003002	3.64844003850098	4.39605255697194	2.91096136309963	3.66534547930192	4.41349964737143	2.53652235354487	0.314184620135737	-0.0144383220427209	-1.3787733648271	-0.389932954441166	-0.361050549943196	-0.407457099765019	0.457216017852814	0.526225475401982	0.415348064514073	0.455176297494604	0.524443437197537	0.41368673123811	0.0021888242346294	0.00541954489096095	0.00543446834948993
193	0.810930216216329	0.27	2.54133903826501	1.89062545667888	3.19205261985114	0.363695614747838	0.972062132039482	0.771317975463265	1.1728062886157	0.25	0.18	0.37	1.24459535858982	1.56851526385163	1.89243516911344	2.97578972761704	3.75027238979001	4.52475505196298	3.01617299567633	3.80202312437648	4.58817793294951	2.54133903826501	0.304495973919512	0.101824898799378	-1.2827691531162	-0.389932954441166	-0.361050549943196	-0.407457099765019	0.457216017852814	0.526225475401982	0.415348064514073	0.455176297494604	0.524443437197537	0.41368673123811	0.0021888242346294	0.00541954489096095	0.00543446834948993
193	0.810930216216329	0.27	2.54405317107156	1.88993545126901	3.19817089087411	0.331923926917819	0.947973891547784	0.737995058885418	1.15795272421015	0.26	0.17	0.34	1.17602818458234	1.51063886036327	1.84524953614421	2.77665003088606	3.56667934771906	4.35670866455206	2.81454411279576	3.61652470505207	4.4187742296831	2.54405317107156	0.290924508119443	0.0624562536323724	-1.34354850146196	-0.389932954441166	-0.361050549943196	-0.407457099765019	0.457216017852814	0.526225475401982	0.415348064514073	0.455176297494604	0.524443437197537	0.41368673123811	0.0021888242346294	0.00541954489096095	0.00543446834948993
193	0.810930216216329	0.27	2.57460224872548	1.918698727869	3.23050576958196	0.441236078940778	1.06830034111659	0.880603268847286	1.25599741338589	0.24	0.14	0.35	1.45760823404587	1.76829161182185	2.07897498959783	3.57781209558015	4.34040846471372	5.10300483384729	3.55528533081921	4.31516249080253	5.07168997483121	2.57460224872548	0.279062772485799	0.0373114615649812	-1.45798933578543	-0.389932954441166	-0.361050549943196	-0.407457099765019	0.457216017852814	0.526225475401982	0.415348064514073	0.455176297494604	0.524443437197537	0.41368673123811	0.0021888242346294	0.00541954489096095	0.00543446834948993
193	0.810930216216329	0.27	2.57954890867952	1.91302321908423	3.24607459827481	0.329576153003742	0.909111519700756	0.70667006039254	1.11155297900897	0.26	0.16	0.4	1.11928419260031	1.43992820743908	1.76057222227786	2.62671436589923	3.37919550132913	4.13167663675903	2.60335228015994	3.34835332033836	4.09630576232157	2.57954890867952	0.305968174375717	-0.107065608061797	-1.47570476571735	-0.389932954441166	-0.361050549943196	-0.407457099765019	0.457216017852814	0.526225475401982	0.415348064514073	0.455176297494604	0.524443437197537	0.41368673123811	0.0021888242346294	0.00541954489096095	0.00543446834948993
193	0.810930216216329	0.27	2.58601817896812	1.91908753329363	3.2529488246426	0.301318895143189	0.835086080969837	0.636548364433992	1.03362379750568	0.25	0.17	0.35	1.0328080136297	1.35493804506618	1.67706807650266	2.4833090921231	3.25784649438509	4.03238389664708	2.51576376444443	3.29876214999541	4.08228232952315	2.58601817896812	0.289225279661788	-0.00666183537946213	-1.41722488304821	-0.389932954441166	-0.361050549943196	-0.407457099765019	0.457216017852814	0.526225475401982	0.415348064514073	0.455176297494604	0.524443437197537	0.41368673123811	0.0021888242346294	0.00541954489096095	0.00543446834948993
193	0.810930216216329	0.27	2.59238129645205	1.92375509146226	3.26100750144184	0.332103705057886	0.93045568971711	0.724440703174367	1.13647067625985	0.24	0.15	0.38	1.18850836560996	1.52649397833738	1.8644795910648	2.89042008269141	3.71239191810776	4.5343637535241	2.86943510429991	3.68584445054723	4.50379937261248	2.59238129645205	0.29865976121321	0.0290120097630229	-1.38464250567457	-0.389932954441166	-0.361050549943196	-0.407457099765019	0.457216017852814	0.526225475401982	0.415348064514073	0.455176297494604	0.524443437197537	0.41368673123811	0.0021888242346294	0.00541954489096095	0.00543446834948993
193	0.810930216216329	0.27	2.59688005786996	1.93251868954769	3.26124142619222	0.349298460012034	0.95112565844506	0.748443303756698	1.15380801313342	0.24	0.17	0.4	1.23689360841694	1.57185085607297	1.90680810372899	3.0310349803046	3.85185507965929	4.67267517901398	3.03062706693683	3.85053046499379	4.67366729318611	2.59688005786996	0.30145661401792	0.10711736697717	-1.29514429378416	-0.389932954441166	-0.361050549943196	-0.407457099765019	0.457216017852814	0.526225475401982	0.415348064514073	0.455176297494604	0.524443437197537	0.41368673123811	0.0021888242346294	0.00541954489096095	0.00543446834948993
193	0.810930216216329	0.27	2.60970938872288	1.94523039219215	3.27418838525361	0.316332492472398	0.832370273692411	0.641317832315701	1.02342271506912	0.25	0.18	0.4	1.03390092368294	1.34190623034659	1.64991153701023	2.46978006041566	3.20554240231425	3.94130474421284	2.48616077264871	3.22728691977071	3.96863386303776	2.60970938872288	0.308441770061496	-0.0411304850180761	-1.39040553696695	-0.389932954441166	-0.361050549943196	-0.407457099765019	0.457216017852814	0.526225475401982	0.415348064514073	0.455176297494604	0.524443437197537	0.41368673123811	0.0021888242346294	0.00541954489096095	0.00543446834948993
193	0.810930216216329	0.27	2.61962033665532	1.94487728043704	3.29436339287359	0.284758682596375	0.840226626726038	0.632319339674609	1.04813391377747	0.24	0.16	0.37	1.03946635688284	1.38124402629898	1.72302169571513	2.53323537355093	3.36616592134773	4.19909646914454	2.54045998024771	3.37694410890808	4.21170241232363	2.61962033665532	0.293306072748232	-0.0390911137727189	-1.46223907315437	-0.389932954441166	-0.361050549943196	-0.407457099765019	0.457216017852814	0.526225475401982	0.415348064514073	0.455176297494604	0.524443437197537	0.41368673123811	0.0021888242346294	0.00541954489096095	0.00543446834948993
193	0.810930216216329	0.27	2.63732131232188	1.95696333662353	3.31767928802022	0.361676142262575	0.982581074103209	0.778776248046865	1.18638590015955	0.23	0.16	0.38	1.29977697198465	1.63992707331573	1.9800771746468	3.21829403424729	4.0605177891357	4.90274154402411	3.20978523182166	4.0485904457761	4.8876810332591	2.63732131232188	0.289962871252085	0.00760192589935026	-1.4385958364066	-0.389932954441166	-0.361050549943196	-0.407457099765019	0.457216017852814	0.526225475401982	0.415348064514073	0.455176297494604	0.524443437197537	0.41368673123811	0.0021888242346294	0.00541954489096095	0.00543446834948993
193	0.810930216216329	0.27	2.64942359872966	1.97198860678717	3.32685859067215	0.336264802020838	0.931186139741831	0.726928323817573	1.13544395566609	0.27	0.16	0.38	1.13342373601063	1.45190170591339	1.77037967581616	2.61911153991391	3.35504930059344	4.09098706127298	2.6140894797084	3.34884482368814	4.08461720859632	2.64942359872966	0.308656907589083	-0.123359027800544	-1.51283142327598	-0.389932954441166	-0.361050549943196	-0.407457099765019	0.457216017852814	0.526225475401982	0.415348064514073	0.455176297494604	0.524443437197537	0.41368673123811	0.0021888242346294	0.00541954489096095	0.00543446834948993
193	0.810930216216329	0.27	2.67554667826918	1.98359624366104	3.36749711287732	0.282648670445993	0.8419887872607	0.632561026151842	1.05141654836956	0.25	0.17	0.37	1.01825715498197	1.35538085907461	1.69250456316725	2.42872225830989	3.23282153708998	4.03692081587007	2.44634675172566	3.25576707725768	4.06824007197665	2.67554667826918	0.295568658802474	0.0727293902047256	-1.30765073155752	-0.389932954441166	-0.361050549943196	-0.407457099765019	0.457216017852814	0.526225475401982	0.415348064514073	0.455176297494604	0.524443437197537	0.41368673123811	0.0021888242346294	0.00541954489096095	0.00543446834948993
193	0.810930216216329	0.27	2.67799936588747	1.98353943338945	3.3724592983855	0.262043326507848	0.802395652527921	0.592161674151873	1.01262963090397	0.26	0.17	0.38	0.932313733164845	1.26331121877314	1.59430870438144	2.17500714604381	2.9471955960377	3.71938404603159	2.18884055003992	2.96516571908658	3.74426536207679	2.67799936588747	0.294793228943087	0.002537752071302	-1.38916549997622	-0.389932954441166	-0.361050549943196	-0.407457099765019	0.457216017852814	0.526225475401982	0.415348064514073	0.455176297494604	0.524443437197537	0.41368673123811	0.0021888242346294	0.00541954489096095	0.00543446834948993
193	0.810930216216329	0.27	2.68023560519257	1.99497429113805	3.36549691924709	0.336088049539108	0.922991402177287	0.720450926817589	1.12553187753698	0.24	0.15	0.37	1.18363619970855	1.51639201917967	1.8491478386508	2.88279339417299	3.69323352643675	4.50367365870051	2.87613260258638	3.68553817593262	4.49383773718454	2.68023560519257	0.294463552216174	0.00455121640324413	-1.41791164832035	-0.389932954441166	-0.361050549943196	-0.407457099765019	0.457216017852814	0.526225475401982	0.415348064514073	0.455176297494604	0.524443437197537	0.41368673123811	0.0021888242346294	0.00541954489096095	0.00543446834948993
193	0.810930216216329	0.27	2.69293859661419	2.00318146110617	3.38269573212221	0.346032008288525	0.979106940764958	0.768953889347347	1.18925999218257	0.24	0.16	0.35	1.25804521306803	1.60186562156087	1.94568603005371	3.05078287156274	3.88455371082029	4.71832455007783	3.07430180800144	3.91501485802823	4.75402198487717	2.69293859661419	0.294815702033745	0.0879215057950019	-1.32555849888015	-0.389932954441166	-0.361050549943196	-0.407457099765019	0.457216017852814	0.526225475401982	0.415348064514073	0.455176297494604	0.524443437197537	0.41368673123811	0.0021888242346294	0.00541954489096095	0.00543446834948993
193	0.810930216216329	0.27	2.70090084008153	2.01432422935126	3.3874774508118	0.343689031852556	0.94144797011169	0.738327459486848	1.14456848073653	0.26	0.17	0.4	1.17447718396356	1.49758639825407	1.82069561254458	2.76808957058444	3.52961585517257	4.2911421397607	2.76396719323431	3.52381356466721	4.28312608961704	2.70090084008153	0.30868075056118	-0.0536011488939025	-1.42611960858808	-0.389932954441166	-0.361050549943196	-0.407457099765019	0.457216017852814	0.526225475401982	0.415348064514073	0.455176297494604	0.524443437197537	0.41368673123811	0.0021888242346294	0.00541954489096095	0.00543446834948993
193	0.810930216216329	0.27	2.70490952357322	2.01303392578319	3.39678512136325	0.369106591467922	1.03072890044464	0.82033555011072	1.24112225077857	0.25	0.15	0.38	1.32992958587749	1.6710196937525	2.01210980162751	3.19507713374982	4.01452593449264	4.83397473523547	3.16849859193836	3.98172081592869	4.79446155344194	2.70490952357322	0.289111120173606	-0.0621092472535245	-1.51209365159883	-0.389932954441166	-0.361050549943196	-0.407457099765019	0.457216017852814	0.526225475401982	0.415348064514073	0.455176297494604	0.524443437197537	0.41368673123811	0.0021888242346294	0.00541954489096095	0.00543446834948993
193	0.810930216216329	0.27	2.72049315297168	2.02923424824867	3.4117520576947	0.334514804551676	1.11349364455393	0.868285589922527	1.35870169918534	0.25	0.18	0.36	1.39145961801022	1.7844145512608	2.17736948451137	3.30389164956658	4.23692664808067	5.16996164659476	3.36046670813941	4.30750023670347	5.26460842186357	2.72049315297168	0.305407732895655	0.0371818313507366	-1.30570100725414	-0.389932954441166	-0.361050549943196	-0.407457099765019	0.457216017852814	0.526225475401982	0.415348064514073	0.455176297494604	0.524443437197537	0.41368673123811	0.0021888242346294	0.00541954489096095	0.00543446834948993
193	0.810930216216329	0.27	2.7365138993898	2.03371307144337	3.43931472733622	0.323917208208298	1.0031842632041	0.776902735020659	1.22946579138755	0.27	0.18	0.4	1.19553205364708	1.54374400849927	1.89195596335145	2.72775733601177	3.52224687850248	4.31673642099319	2.75009418626804	3.55202191715746	4.3517483513537	2.7365138993898	0.31715178899397	-0.0241036544257185	-1.34118897273928	-0.389932954441166	-0.361050549943196	-0.407457099765019	0.457216017852814	0.526225475401982	0.415348064514073	0.455176297494604	0.524443437197537	0.41368673123811	0.0021888242346294	0.00541954489096095	0.00543446834948993
193	0.810930216216329	0.27	2.76380636253059	2.05939580662429	3.46821691843689	0.357834896636832	0.948195610592473	0.749876115960406	1.14651510522454	0.27	0.15	0.42	1.15617408627805	1.46194707413177	1.76772006198549	2.64285730078367	3.3418129190791	4.04076853737454	2.59105678539018	3.27632107873679	3.96180743943114	2.76380636253059	0.315716834313882	-0.0947817080929512	-1.47612970824463	-0.389932954441166	-0.361050549943196	-0.407457099765019	0.457216017852814	0.526225475401982	0.415348064514073	0.455176297494604	0.524443437197537	0.41368673123811	0.0021888242346294	0.00541954489096095	0.00543446834948993
193	0.810930216216329	0.27	2.81321449450178	2.08407812005035	3.5423508689532	0.338155556516426	0.959143518383845	0.749641236636177	1.16864580013151	0.27	0.17	0.4	1.1611029392967	1.48559644797576	1.81008995665482	2.66583775504042	3.41085959369509	4.15588143234977	2.66176191433683	3.40587192612576	4.15078496113139	2.81321449450178	0.305998531363972	0.0445865548337535	-1.31953064108505	-0.389932954441166	-0.361050549943196	-0.407457099765019	0.457216017852814	0.526225475401982	0.415348064514073	0.455176297494604	0.524443437197537	0.41368673123811	0.0021888242346294	0.00541954489096095	0.00543446834948993
193	0.810930216216329	0.27	2.9107625029055	2.16377029200334	3.65775471380767	0.298926879339933	0.943381563191215	0.717816403631957	1.16894672275047	0.24	0.14	0.38	1.18430279054818	1.55645567889795	1.92860856724771	2.8971171297869	3.807501295342	4.7178854608971	2.86580296796437	3.76714610040568	4.66921336508094	2.9107625029055	0.289232881805697	0.121877124425658	-1.32921646604492	-0.389932954441166	-0.361050549943196	-0.407457099765019	0.457216017852814	0.526225475401982	0.415348064514073	0.455176297494604	0.524443437197537	0.41368673123811	0.0021888242346294	0.00541954489096095	0.00543446834948993
193	0.810930216216329	0.27	2.91726678431556	2.16611863575234	3.66841493287878	0.322991191555501	0.891319656580993	0.689844841369452	1.09279447179253	0.21	0.13	0.34	1.20665706508481	1.5590711075368	1.9114851499888	3.14400382586095	4.06223579898441	4.98046777210787	3.11262602341362	4.02288129730532	4.93154341064628	2.91726678431556	0.266771802038946	0.0264598779607817	-1.50950406913926	-0.389932954441166	-0.361050549943196	-0.407457099765019	0.457216017852814	0.526225475401982	0.415348064514073	0.455176297494604	0.524443437197537	0.41368673123811	0.0021888242346294	0.00541954489096095	0.00543446834948993
193	0.810930216216329	0.27	2.94123553242163	2.19175224349887	3.6907188213444	0.362523463149241	1.06047880593557	0.840919677971412	1.28003793389972	0.25	0.17	0.36	1.36334693960451	1.71930871932438	2.07527049904425	3.2754739416677	4.13068071246979	4.98588748327189	3.30579784664791	4.16922604859939	5.02900242957422	2.94123553242163	0.295359150426322	0.0799940591544137	-1.31360198443262	-0.389932954441166	-0.361050549943196	-0.407457099765019	0.457216017852814	0.526225475401982	0.415348064514073	0.455176297494604	0.524443437197537	0.41368673123811	0.0021888242346294	0.00541954489096095	0.00543446834948993
193	0.810930216216329	0.27	2.96561591406123	2.20967089308065	3.72156093504181	0.305286927203834	0.868685661696859	0.664089846409229	1.07328147698449	0.23	0.15	0.36	1.11497430495181	1.45848065154004	1.80198699812828	2.77817270541704	3.63408476723823	4.48999682905942	2.77351756195317	3.62926787481544	4.48489677125675	2.96561591406123	0.271651498539521	-0.0270178140354613	-1.51696932072475	-0.389932954441166	-0.361050549943196	-0.407457099765019	0.457216017852814	0.526225475401982	0.415348064514073	0.455176297494604	0.524443437197537	0.41368673123811	0.0021888242346294	0.00541954489096095	0.00543446834948993
193	0.810930216216329	0.27	2.96789608005694	2.20994960854719	3.7258425515667	0.334597001760124	0.989822218003835	0.771888707950686	1.20775572805698	0.25	0.17	0.36	1.2420262283787	1.59269742325506	1.94336861813143	2.96121596432112	3.79727974201685	4.63334351971257	2.99359738813433	3.83815725401334	4.68179014695033	2.96789608005694	0.293673388345533	-0.0478112156974769	-1.44766153770996	-0.389932954441166	-0.361050549943196	-0.407457099765019	0.457216017852814	0.526225475401982	0.415348064514073	0.455176297494604	0.524443437197537	0.41368673123811	0.0021888242346294	0.00541954489096095	0.00543446834948993
193	0.810930216216329	0.27	2.99204830849576	2.21620906797263	3.76788754901889	0.353723874171231	1.01929488920761	0.804184107677136	1.23440567073809	0.26	0.17	0.39	1.27706226626115	1.61866297626772	1.9602636862743	3.0047683044522	3.80851218861786	4.61225607278352	3.02132130667513	3.82971466345044	4.63852771688252	2.99204830849576	0.29891107161296	-0.06894436862753	-1.46713678504944	-0.389932954441166	-0.361050549943196	-0.407457099765019	0.457216017852814	0.526225475401982	0.415348064514073	0.455176297494604	0.524443437197537	0.41368673123811	0.0021888242346294	0.00541954489096095	0.00543446834948993
193	0.810930216216329	0.27	3.06193263413987	2.26767124531748	3.85619402296225	0.326119847696937	0.982822748482827	0.762244146969725	1.20340134999593	0.24	0.15	0.37	1.25800583549916	1.62204820826499	1.98609058103082	3.07844237695432	3.96928360813564	4.86012483931695	3.07077863577776	3.95747806403506	4.84788153701506	3.06193263413987	0.288010483130431	-0.0481386851571922	-1.5015970983823	-0.389932954441166	-0.361050549943196	-0.407457099765019	0.457216017852814	0.526225475401982	0.415348064514073	0.455176297494604	0.524443437197537	0.41368673123811	0.0021888242346294	0.00541954489096095	0.00543446834948993
193	0.810930216216329	0.27	3.13836221952366	2.32434142599021	3.95238301305712	0.309347987604462	1.05844802736592	0.811525341323646	1.30537071340818	0.24	0.16	0.38	1.32187369625482	1.72407999477346	2.12628629329211	3.19110829348583	4.16206630447545	5.13302431546508	3.19434534687889	4.16494739697357	5.13926595329393	3.13836221952366	0.29248159825069	0.0299493361893809	-1.37002865747705	-0.389932954441166	-0.361050549943196	-0.407457099765019	0.457216017852814	0.526225475401982	0.415348064514073	0.455176297494604	0.524443437197537	0.41368673123811	0.0021888242346294	0.00541954489096095	0.00543446834948993
193	0.810930216216329	0.27	3.14088340310231	2.33675410221089	3.94501270399373	0.297300696442505	0.987070593331551	0.750140364722961	1.22400082194014	0.24	0.16	0.37	1.22859204353753	1.61664021082892	2.00468837812031	2.98268338849592	3.92475755266168	4.86683171682744	2.99041344128919	3.93413037569609	4.87873114115647	3.14088340310231	0.285870869439121	0.0722455129012946	-1.35189405404595	-0.389932954441166	-0.361050549943196	-0.407457099765019	0.457216017852814	0.526225475401982	0.415348064514073	0.455176297494604	0.524443437197537	0.41368673123811	0.0021888242346294	0.00541954489096095	0.00543446834948993
193	0.810930216216329	0.27	3.15556370536984	2.3479587634215	3.96316864731817	0.369292622163212	1.09177401438636	0.869009066845897	1.31453896192683	0.23	0.15	0.33	1.46238938733508	1.83726360623802	2.21213782514096	3.65278116876652	4.58914839033128	5.52551561189603	3.66946053741659	4.61138293738313	5.54786579128136	3.15556370536984	0.268853309586743	0.0348891459540034	-1.44498434647461	-0.389932954441166	-0.361050549943196	-0.407457099765019	0.457216017852814	0.526225475401982	0.415348064514073	0.455176297494604	0.524443437197537	0.41368673123811	0.0021888242346294	0.00541954489096095	0.00543446834948993
193	0.810930216216329	0.27	3.27970939297941	2.44720658164009	4.11221220431873	0.304778425178637	1.08214079327401	0.826965430639666	1.33731615590835	0.24	0.15	0.36	1.35960127774582	1.77913120757438	2.19866113740294	3.31381912196547	4.3363588374383	5.35889855291113	3.31174891176927	4.33445350070138	5.35673194067887	3.27970939297941	0.28385430193071	0.0472041808445573	-1.38845373101732	-0.389932954441166	-0.361050549943196	-0.407457099765019	0.457216017852814	0.526225475401982	0.415348064514073	0.455176297494604	0.524443437197537	0.41368673123811	0.0021888242346294	0.00541954489096095	0.00543446834948993
193	0.810930216216329	0.27	3.34392811787133	2.48694425028331	4.20091198545934	0.33131621766149	1.04338464245017	0.81195501864803	1.27481426625231	0.25	0.18	0.36	1.30811350082932	1.68096200651565	2.05381051220197	3.12268886321097	4.01274150438729	4.9027941455636	3.1624989062214	4.06474484471086	4.96796965438318	3.34392811787133	0.285401972765921	-0.0151584042946326	-1.42679694902972	-0.389932954441166	-0.361050549943196	-0.407457099765019	0.457216017852814	0.526225475401982	0.415348064514073	0.455176297494604	0.524443437197537	0.41368673123811	0.0021888242346294	0.00541954489096095	0.00543446834948993
193	0.810930216216329	0.28	1.67299756565837	1.25100220523962	2.09499292607712	0.423151389222766	0.969242943498219	0.792557346039024	1.14592854095741	0.27	0.16	0.4	1.23638818244629	1.51201742971625	1.78764667698621	2.85847452479581	3.49571709375255	4.13295966270928	2.84160498624832	3.47657655899322	4.10883211441298	1.67299756565837	0.325982312628462	-0.0690897805262348	-1.46063919764015	-0.389932954441166	-0.361050549943196	-0.407457099765019	0.457216017852814	0.526225475401982	0.415348064514073	0.455176297494604	0.524443437197537	0.41368673123811	0.0021888242346294	0.00541954489096095	0.00543446834948993
193	0.810930216216329	0.28	1.86853876733558	1.40529845369531	2.33177908097585	0.332270267217213	0.812657812585971	0.632792343970354	0.992523281201589	0.25	0.16	0.36	1.02471538838098	1.31598141788499	1.607247447389	2.45895754932855	3.15789386884985	3.85683018837114	2.47704791504669	3.17921781409435	3.88386343943816	1.86853876733558	0.315595781870576	-0.110758874862928	-1.49031484477602	-0.389932954441166	-0.361050549943196	-0.407457099765019	0.457216017852814	0.526225475401982	0.415348064514073	0.455176297494604	0.524443437197537	0.41368673123811	0.0021888242346294	0.00541954489096095	0.00543446834948993
193	0.810930216216329	0.28	2.00463259220966	1.50283948372737	2.50642570069196	0.392009849380514	0.843520809232501	0.679506762228924	1.00753485623608	0.27	0.18	0.44	1.0462094524501	1.29873533717695	1.5512612219038	2.38827397459443	2.96473693523026	3.54119989586609	2.37526641258642	2.94839212968975	3.52157730477128	2.00463259220966	0.339632984521902	-0.0722989136859372	-1.39676063151929	-0.389932954441166	-0.361050549943196	-0.407457099765019	0.457216017852814	0.526225475401982	0.415348064514073	0.455176297494604	0.524443437197537	0.41368673123811	0.0021888242346294	0.00541954489096095	0.00543446834948993
193	0.810930216216329	0.28	2.01630690741408	1.51645462717106	2.5161591876571	0.413202577267406	1.05672981268307	0.860116912427379	1.25334271293875	0.26	0.18	0.4	1.35242462666303	1.6615734462985	1.97072226593398	3.15104054059365	3.87133241087085	4.59162428114805	3.16901681326277	3.89566892746734	4.61697561462339	2.01630690741408	0.34035630490467	0.0319956423064882	-1.26630671379086	-0.389932954441166	-0.361050549943196	-0.407457099765019	0.457216017852814	0.526225475401982	0.415348064514073	0.455176297494604	0.524443437197537	0.41368673123811	0.0021888242346294	0.00541954489096095	0.00543446834948993
193	0.810930216216329	0.28	2.0211393506567	1.51738215842659	2.52489654288681	0.419732769264128	1.04528143367806	0.853394111403813	1.23716875595231	0.26	0.16	0.39	1.34581648582197	1.64842593471084	1.95103538359972	3.14477336446404	3.85188175905296	4.55899015364188	3.14569166448848	3.84999759640413	4.55986877441699	2.0211393506567	0.329041067774642	0.0554186787656815	-1.31005505011168	-0.389932954441166	-0.361050549943196	-0.407457099765019	0.457216017852814	0.526225475401982	0.415348064514073	0.455176297494604	0.524443437197537	0.41368673123811	0.0021888242346294	0.00541954489096095	0.00543446834948993
193	0.810930216216329	0.28	2.03300747219215	1.52033275480449	2.54568218957981	0.340993293253394	0.899182600004858	0.704016063766323	1.09434913624339	0.27	0.16	0.39	1.08554778959695	1.38648211896952	1.68741644834209	2.48159465826294	3.1695395202171	3.85748438217125	2.47381212945823	3.15737054549881	3.84367392351451	2.03300747219215	0.327528852590131	-0.00921720555973157	-1.3710158708185	-0.389932954441166	-0.361050549943196	-0.407457099765019	0.457216017852814	0.526225475401982	0.415348064514073	0.455176297494604	0.524443437197537	0.41368673123811	0.0021888242346294	0.00541954489096095	0.00543446834948993
193	0.810930216216329	0.28	2.06001066441362	1.54769375146741	2.57232757735984	0.345288819777875	0.989480929813193	0.776752021951351	1.20220983767504	0.25	0.17	0.37	1.25396717449013	1.59739089272358	1.94081461095703	2.99966294894881	3.82117999048859	4.64269703202836	3.02927113952307	3.85740484607058	4.68868264304662	2.06001066441362	0.309952794488093	-0.0462079940636951	-1.4168020972414	-0.389932954441166	-0.361050549943196	-0.407457099765019	0.457216017852814	0.526225475401982	0.415348064514073	0.455176297494604	0.524443437197537	0.41368673123811	0.0021888242346294	0.00541954489096095	0.00543446834948993
193	0.810930216216329	0.28	2.07361586562635	1.55398433795989	2.59324739329281	0.347952695661354	0.946266735905922	0.744021414220223	1.14851205759162	0.22	0.16	0.33	1.26737681876075	1.61188441962854	1.95639202049633	3.20732358734477	4.0791616531248	4.95099971890482	3.23827204277056	4.11783592674272	4.99732981249981	2.07361586562635	0.295036341498937	0.0517782536734733	-1.38597962389763	-0.389932954441166	-0.361050549943196	-0.407457099765019	0.457216017852814	0.526225475401982	0.415348064514073	0.455176297494604	0.524443437197537	0.41368673123811	0.0021888242346294	0.00541954489096095	0.00543446834948993
193	0.810930216216329	0.28	2.08469268277703	1.55865424688477	2.6107311186693	0.328773953656839	0.921326157214731	0.715791737593131	1.12686057683633	0.26	0.16	0.39	1.13536176027897	1.46137267686786	1.78738359345676	2.66825081257773	3.43441973206274	4.20058865154775	2.66853395426149	3.43190741307701	4.19785899918266	2.08469268277703	0.32105781777966	-0.0227968867008787	-1.37372510243438	-0.389932954441166	-0.361050549943196	-0.407457099765019	0.457216017852814	0.526225475401982	0.415348064514073	0.455176297494604	0.524443437197537	0.41368673123811	0.0021888242346294	0.00541954489096095	0.00543446834948993
193	0.810930216216329	0.28	2.09888472058721	1.57262175068435	2.62514769049007	0.344211494128118	0.902051027128516	0.707655717128861	1.09644633712817	0.27	0.16	0.41	1.10251140611557	1.40537484858101	1.70823829104644	2.54573960738687	3.24506249587313	3.94438538435939	2.52526223941808	3.21909307792497	3.9138743317686	2.09888472058721	0.337927166122264	0.127530208600681	-1.20475747101928	-0.389932954441166	-0.361050549943196	-0.407457099765019	0.457216017852814	0.526225475401982	0.415348064514073	0.455176297494604	0.524443437197537	0.41368673123811	0.0021888242346294	0.00541954489096095	0.00543446834948993
193	0.810930216216329	0.28	2.10253651188827	1.58080572242938	2.62426730134715	0.325351886274244	0.883624549988848	0.684962356759913	1.08228674321778	0.26	0.18	0.35	1.08892607136449	1.40475137105648	1.72057667074848	2.56490180143843	3.30880986041693	4.05271791939543	2.60896185947065	3.36549602569542	4.12180143735331	2.10253651188827	0.319903205432725	-0.0510019820558577	-1.40226288685059	-0.389932954441166	-0.361050549943196	-0.407457099765019	0.457216017852814	0.526225475401982	0.415348064514073	0.455176297494604	0.524443437197537	0.41368673123811	0.0021888242346294	0.00541954489096095	0.00543446834948993
193	0.810930216216329	0.28	2.11697309713732	1.58881606522652	2.64513012904812	0.398404546498815	0.917222380887553	0.7412476804274	1.09319708134771	0.25	0.15	0.38	1.18204642027959	1.46266822892897	1.74329003757835	2.79283299086773	3.45586096650983	4.11888894215193	2.77620472841884	3.4349276735179	4.09512061378773	2.11697309713732	0.312978457168863	0.0708868142809207	-1.3157680577413	-0.389932954441166	-0.361050549943196	-0.407457099765019	0.457216017852814	0.526225475401982	0.415348064514073	0.455176297494604	0.524443437197537	0.41368673123811	0.0021888242346294	0.00541954489096095	0.00543446834948993
193	0.810930216216329	0.28	2.16719796471797	1.6213065461354	2.71308938330054	0.312635519631989	0.807956264714247	0.620910577810246	0.995001951618248	0.26	0.16	0.41	0.974773089236121	1.26841779198014	1.56206249472415	2.26764322685153	2.9507575112232	3.63387179559488	2.25022162788717	2.92960455875155	3.60656554885721	2.16719796471797	0.318237015045285	0.0702403807748779	-1.30098445411839	-0.389932954441166	-0.361050549943196	-0.407457099765019	0.457216017852814	0.526225475401982	0.415348064514073	0.455176297494604	0.524443437197537	0.41368673123811	0.0021888242346294	0.00541954489096095	0.00543446834948993
193	0.810930216216329	0.28	2.1756713795735	1.63152186463791	2.7198208945091	0.333837591371519	0.923611909509867	0.719908908290211	1.12731491072952	0.27	0.17	0.42	1.10489103036039	1.4175272768539	1.7301635233474	2.51454743484353	3.22605531214337	3.9375631894432	2.50529320661006	3.21666096270132	3.92438642329907	2.1756713795735	0.335620865925414	-0.0586631150010696	-1.36476318556368	-0.389932954441166	-0.361050549943196	-0.407457099765019	0.457216017852814	0.526225475401982	0.415348064514073	0.455176297494604	0.524443437197537	0.41368673123811	0.0021888242346294	0.00541954489096095	0.00543446834948993
193	0.810930216216329	0.28	2.1875568802322	1.63783412293464	2.73727963752977	0.460072868404077	1.02101213880853	0.848320770180194	1.19370350743686	0.25	0.14	0.36	1.37606562890154	1.65618921555726	1.93631280221297	3.30779695535191	3.98116014937464	4.65452334339737	3.27155041862498	3.93674278249514	4.60253087788587	2.1875568802322	0.302376126694604	0.0235222249582237	-1.42524394327088	-0.389932954441166	-0.361050549943196	-0.407457099765019	0.457216017852814	0.526225475401982	0.415348064514073	0.455176297494604	0.524443437197537	0.41368673123811	0.0021888242346294	0.00541954489096095	0.00543446834948993
193	0.810930216216329	0.28	2.21178695394808	1.65761525363439	2.76595865426178	0.332179138306273	0.80872150740624	0.629690494702229	0.987752520110251	0.28	0.16	0.42	0.962048749281252	1.23557449455377	1.50910023982629	2.18000045966088	2.79980922805091	3.41961799644094	2.15875076310311	2.77224203187391	3.38531173087154	2.21178695394808	0.329760471744376	-0.0937799401784656	-1.4284715499772	-0.389932954441166	-0.361050549943196	-0.407457099765019	0.457216017852814	0.526225475401982	0.415348064514073	0.455176297494604	0.524443437197537	0.41368673123811	0.0021888242346294	0.00541954489096095	0.00543446834948993
193	0.810930216216329	0.28	2.22263820950691	1.67226225283044	2.77301416618338	0.392110338817381	1.08120785917804	0.871022293843721	1.29139342451235	0.23	0.16	0.37	1.45396890395134	1.80482476403149	2.15568062411164	3.60068934596109	4.46956828410439	5.3384472222477	3.60402913204755	4.47732094742427	5.34896776996984	2.22263820950691	0.313424408090553	0.0475836253630265	-1.34711682788143	-0.389932954441166	-0.361050549943196	-0.407457099765019	0.457216017852814	0.526225475401982	0.415348064514073	0.455176297494604	0.524443437197537	0.41368673123811	0.0021888242346294	0.00541954489096095	0.00543446834948993
193	0.810930216216329	0.28	2.22525469201522	1.66600778365038	2.78450160038007	0.385792890691642	0.973938028580255	0.78207243808352	1.16580361907699	0.25	0.16	0.38	1.24967025064636	1.55625146856272	1.86283268647909	2.9585905725045	3.68442068694081	4.41025080137712	2.95206327901955	3.67584484260559	4.40090827934845	2.22525469201522	0.303170229944308	0.125572220141328	-1.27635031670486	-0.389932954441166	-0.361050549943196	-0.407457099765019	0.457216017852814	0.526225475401982	0.415348064514073	0.455176297494604	0.524443437197537	0.41368673123811	0.0021888242346294	0.00541954489096095	0.00543446834948993
193	0.810930216216329	0.28	2.22988590667701	1.67504548544442	2.7847263279096	0.308649607848859	0.854742022524884	0.655015031289957	1.05446901375981	0.26	0.18	0.41	1.02446691350481	1.33684706431004	1.64922721511527	2.37450768009936	3.09854186550805	3.82257605091674	2.38001785033739	3.10574807286792	3.83062005493739	2.22988590667701	0.332675425135591	0.0166527502026884	-1.29182673021738	-0.389932954441166	-0.361050549943196	-0.407457099765019	0.457216017852814	0.526225475401982	0.415348064514073	0.455176297494604	0.524443437197537	0.41368673123811	0.0021888242346294	0.00541954489096095	0.00543446834948993
193	0.810930216216329	0.28	2.23592690757637	1.67159279944795	2.80026101570478	0.301848755837685	0.826837684795612	0.630508082476722	1.0231672871145	0.25	0.17	0.4	1.01134899961947	1.32626605210345	1.64118310458743	2.40359622219019	3.15203562138728	3.90047502058438	2.41131871119216	3.16226441953274	3.91382287613378	2.23592690757637	0.312648288454298	-0.0213696982817242	-1.38733310025163	-0.389932954441166	-0.361050549943196	-0.407457099765019	0.457216017852814	0.526225475401982	0.415348064514073	0.455176297494604	0.524443437197537	0.41368673123811	0.0021888242346294	0.00541954489096095	0.00543446834948993
193	0.810930216216329	0.28	2.24484273643759	1.68764846525272	2.80203700762245	0.373696156806198	0.951280210550442	0.759003295141396	1.14355712595949	0.26	0.17	0.42	1.18868717265208	1.4898151182182	1.79094306378432	2.75872376197004	3.45758620276936	4.15644864356867	2.75269729660591	3.44847014408052	4.14743594497237	2.24484273643759	0.327218432045276	0.0193766834390407	-1.30405475744866	-0.389932954441166	-0.361050549943196	-0.407457099765019	0.457216017852814	0.526225475401982	0.415348064514073	0.455176297494604	0.524443437197537	0.41368673123811	0.0021888242346294	0.00541954489096095	0.00543446834948993
193	0.810930216216329	0.28	2.25268753463056	1.69017924008254	2.81519582917859	0.420583403603813	0.985244967654684	0.804694305068833	1.16579563024054	0.25	0.17	0.38	1.30429901273094	1.59694685362562	1.8895946945203	3.13283215649976	3.83575116321238	4.53867016992501	3.14308227458921	3.84769982691653	4.5547840449046	2.25268753463056	0.304478598509226	-0.120783572795225	-1.5288407745929	-0.389932954441166	-0.361050549943196	-0.407457099765019	0.457216017852814	0.526225475401982	0.415348064514073	0.455176297494604	0.524443437197537	0.41368673123811	0.0021888242346294	0.00541954489096095	0.00543446834948993
193	0.810930216216329	0.28	2.26198266055656	1.69185259589104	2.83211272522207	0.389032913924827	0.987039393122197	0.793915644959784	1.18016314128461	0.26	0.16	0.38	1.24806336769838	1.55166070457455	1.85525804145072	2.90727246961696	3.61448029431006	4.32168811900315	2.90863826844448	3.61360991680427	4.32209115428164	2.26198266055656	0.311299692258497	-0.0153673893998812	-1.40476697749985	-0.389932954441166	-0.361050549943196	-0.407457099765019	0.457216017852814	0.526225475401982	0.415348064514073	0.455176297494604	0.524443437197537	0.41368673123811	0.0021888242346294	0.00541954489096095	0.00543446834948993
193	0.810930216216329	0.28	2.26847873788257	1.70646646035704	2.8304910154081	0.347273358011795	0.896884828125461	0.704906557371725	1.0888630988792	0.25	0.18	0.4	1.12488923317211	1.43124798032162	1.73760672747114	2.65966897329562	3.3840183851871	4.10836779707858	2.66899275534004	3.39634022637551	4.12285844200862	2.26847873788257	0.325754378851973	-0.0099409406256063	-1.34868621744407	-0.389932954441166	-0.361050549943196	-0.407457099765019	0.457216017852814	0.526225475401982	0.415348064514073	0.455176297494604	0.524443437197537	0.41368673123811	0.0021888242346294	0.00541954489096095	0.00543446834948993
193	0.810930216216329	0.28	2.26927683417246	1.69443374091286	2.84411992743206	0.385405284823819	0.929666198093959	0.746372269302009	1.11296012688591	0.25	0.16	0.41	1.19596485824734	1.48966963076021	1.78337440327309	2.83941074199445	3.53671257347987	4.2340144049653	2.81597168926368	3.50718156398184	4.20040845474065	2.26927683417246	0.310311505836367	0.0190610948884036	-1.35611270641097	-0.389932954441166	-0.361050549943196	-0.407457099765019	0.457216017852814	0.526225475401982	0.415348064514073	0.455176297494604	0.524443437197537	0.41368673123811	0.0021888242346294	0.00541954489096095	0.00543446834948993
193	0.810930216216329	0.28	2.29844696774031	1.72951994540743	2.86737399007318	0.394477491447499	0.97345588214172	0.785153520413236	1.1617582438702	0.28	0.17	0.39	1.19798302439006	1.48529375654414	1.77260448869823	2.71121969048679	3.36144803132736	4.01167637216793	2.71873739345796	3.37097012153954	4.02344258477149	2.29844696774031	0.321893634280824	-0.0890285992904886	-1.43347353869716	-0.389932954441166	-0.361050549943196	-0.407457099765019	0.457216017852814	0.526225475401982	0.415348064514073	0.455176297494604	0.524443437197537	0.41368673123811	0.0021888242346294	0.00541954489096095	0.00543446834948993
193	0.810930216216329	0.28	2.30327351531346	1.72414236870703	2.88240466191989	0.390999266819169	1.02519290725378	0.825431315172768	1.22495449933479	0.25	0.15	0.37	1.32305359809641	1.64324413158608	1.96343466507575	3.1421123504774	3.90253099960194	4.66294964872649	3.13841609527016	3.8977061244382	4.65749904250333	2.30327351531346	0.320612410083275	-0.085152497391252	-1.45626076115349	-0.389932954441166	-0.361050549943196	-0.407457099765019	0.457216017852814	0.526225475401982	0.415348064514073	0.455176297494604	0.524443437197537	0.41368673123811	0.0021888242346294	0.00541954489096095	0.00543446834948993
193	0.810930216216329	0.28	2.31606462303961	1.73635382870819	2.89577541737103	0.353552316418682	0.873365000666968	0.688981908576243	1.05774809275769	0.23	0.16	0.36	1.15774590447669	1.46757808884262	1.77741027320855	2.8873456455086	3.66004767356868	4.43274970162876	2.89425549649678	3.66714215075109	4.44266733062532	2.31606462303961	0.30030653994517	0.0970104900152497	-1.31915835105664	-0.389932954441166	-0.361050549943196	-0.407457099765019	0.457216017852814	0.526225475401982	0.415348064514073	0.455176297494604	0.524443437197537	0.41368673123811	0.0021888242346294	0.00541954489096095	0.00543446834948993
193	0.810930216216329	0.28	2.33349159467512	1.75151927569442	2.91546391365583	0.410221983780765	1.05919637080551	0.860908216410273	1.25748452520076	0.26	0.16	0.36	1.36894003729756	1.68424030775534	1.99954057821312	3.22516835835834	3.96800327293191	4.71083818750548	3.2496912159956	3.99641920428665	4.74507202349134	2.33349159467512	0.30872001315611	0.0749004440857062	-1.30742719379763	-0.389932954441166	-0.361050549943196	-0.407457099765019	0.457216017852814	0.526225475401982	0.415348064514073	0.455176297494604	0.524443437197537	0.41368673123811	0.0021888242346294	0.00541954489096095	0.00543446834948993
193	0.810930216216329	0.28	2.33784280694571	1.74696624262193	2.9287193712695	0.327932566082589	0.91060511663398	0.707074522749158	1.1141357105188	0.25	0.18	0.37	1.14341170233141	1.47254145505612	1.80167120778082	2.73989993090415	3.5285769970127	4.31725406312124	2.76808012650443	3.56267478550085	4.3589562509579	2.33784280694571	0.309793604463423	-0.0893552757254428	-1.44547382761304	-0.389932954441166	-0.361050549943196	-0.407457099765019	0.457216017852814	0.526225475401982	0.415348064514073	0.455176297494604	0.524443437197537	0.41368673123811	0.0021888242346294	0.00541954489096095	0.00543446834948993
193	0.810930216216329	0.28	2.33842451719493	1.75435115763781	2.92249787675205	0.37636387369924	0.907107516394713	0.724799445812382	1.08941558697704	0.24	0.17	0.44	1.1832569431543	1.48088036375146	1.77850378434862	2.86306330494731	3.58320671854358	4.30335013213985	2.83024330592403	3.54310126154164	4.25168546516367	2.33842451719493	0.321099237713219	-0.0413921136495541	-1.39736027846212	-0.389932954441166	-0.361050549943196	-0.407457099765019	0.457216017852814	0.526225475401982	0.415348064514073	0.455176297494604	0.524443437197537	0.41368673123811	0.0021888242346294	0.00541954489096095	0.00543446834948993
193	0.810930216216329	0.28	2.34173160673693	1.75504140873546	2.9284218047384	0.332163934166301	0.921570299547436	0.71755035366641	1.12559024542846	0.24	0.16	0.41	1.18210480785074	1.51821077963531	1.85431675141988	2.88726679468903	3.70819875045585	4.52913070622267	2.87052338200037	3.68751159748106	4.50055611873711	2.34173160673693	0.309717992283283	-0.0743301789336496	-1.44345047236569	-0.389932954441166	-0.361050549943196	-0.407457099765019	0.457216017852814	0.526225475401982	0.415348064514073	0.455176297494604	0.524443437197537	0.41368673123811	0.0021888242346294	0.00541954489096095	0.00543446834948993
193	0.810930216216329	0.28	2.38575734765322	1.78698887410065	2.9845258212058	0.386245468569987	1.03399261025218	0.830490670308118	1.23749455019623	0.27	0.19	0.37	1.28390525883495	1.59851109393765	1.91311692904036	2.94242235137434	3.66342823144917	4.38443411152399	2.98556880065977	3.72139166598607	4.45363202293549	2.38575734765322	0.327547373298292	-0.0028489885649067	-1.31094256562833	-0.389932954441166	-0.361050549943196	-0.407457099765019	0.457216017852814	0.526225475401982	0.415348064514073	0.455176297494604	0.524443437197537	0.41368673123811	0.0021888242346294	0.00541954489096095	0.00543446834948993
193	0.810930216216329	0.28	2.39128168130847	1.79219059092776	2.99037277168918	0.368400352334656	0.897960622643134	0.714389791165802	1.08153145412047	0.21	0.15	0.34	1.24496968126982	1.56487923538287	1.88478878949593	3.23045817492952	4.06056227294137	4.89066637095321	3.24148405631267	4.07623465920819	4.90821111774764	2.39128168130847	0.285688885828586	-0.035207753962762	-1.51284384206685	-0.389932954441166	-0.361050549943196	-0.407457099765019	0.457216017852814	0.526225475401982	0.415348064514073	0.455176297494604	0.524443437197537	0.41368673123811	0.0021888242346294	0.00541954489096095	0.00543446834948993
193	0.810930216216329	0.28	2.39155578931083	1.7937109723824	2.98940060623926	0.357445260156417	0.876737126420197	0.693207933970736	1.06026631886966	0.25	0.16	0.38	1.12363302850868	1.42111874992925	1.71860447134981	2.69897892243741	3.41354290504463	4.12810688765186	2.69756514884942	3.41131862850193	4.12744143183319	2.39155578931083	0.302877699777789	0.068432684384985	-1.34196674393687	-0.389932954441166	-0.361050549943196	-0.407457099765019	0.457216017852814	0.526225475401982	0.415348064514073	0.455176297494604	0.524443437197537	0.41368673123811	0.0021888242346294	0.00541954489096095	0.00543446834948993
193	0.810930216216329	0.28	2.39307770555762	1.78796898177237	2.99818642934287	0.388662803690994	0.947575302131253	0.762028653272914	1.13312195098959	0.26	0.17	0.41	1.20469916114097	1.49803182162835	1.79136448211573	2.82189945753986	3.5090048380434	4.19611021854694	2.81024010189052	3.49469622887008	4.18030747300039	2.39307770555762	0.320461270239189	0.0138628594611613	-1.33685978505552	-0.389932954441166	-0.361050549943196	-0.407457099765019	0.457216017852814	0.526225475401982	0.415348064514073	0.455176297494604	0.524443437197537	0.41368673123811	0.0021888242346294	0.00541954489096095	0.00543446834948993
193	0.810930216216329	0.28	2.40731337068225	1.80041645525092	3.01421028611359	0.413291167136911	0.993182956421762	0.808427203130576	1.17793870971295	0.28	0.17	0.39	1.22324429496164	1.5028012177119	1.78235814046216	2.74664412783175	3.37435470324939	4.00206527866703	2.75372212953969	3.38445353612754	4.01254408083248	2.40731337068225	0.320916943927751	0.0119094823935087	-1.33709943493336	-0.389932954441166	-0.361050549943196	-0.407457099765019	0.457216017852814	0.526225475401982	0.415348064514073	0.455176297494604	0.524443437197537	0.41368673123811	0.0021888242346294	0.00541954489096095	0.00543446834948993
193	0.810930216216329	0.28	2.41440717002819	1.81450648792811	3.01430785212827	0.351796151869447	0.949711949466469	0.748437974246515	1.15098592468642	0.25	0.17	0.37	1.21586583324932	1.54284302843851	1.86982022362771	2.92718775075469	3.71438286255095	4.50157797434721	2.93912350769963	3.73135050560242	4.51882964640235	2.41440717002819	0.312055753287776	0.0417182521405853	-1.32199424487138	-0.389932954441166	-0.361050549943196	-0.407457099765019	0.457216017852814	0.526225475401982	0.415348064514073	0.455176297494604	0.524443437197537	0.41368673123811	0.0021888242346294	0.00541954489096095	0.00543446834948993
193	0.810930216216329	0.28	2.41724817949566	1.81304796511615	3.02144839387517	0.370003815036416	0.962840878275985	0.766682961474619	1.15899879507735	0.24	0.16	0.38	1.24987340942977	1.56965691392765	1.88944041842553	3.01987997697169	3.79252446633606	4.56516895570044	3.02044513152409	3.7899924396476	4.56437626524408	2.41724817949566	0.302163346366235	0.0236919426637022	-1.39081120318775	-0.389932954441166	-0.361050549943196	-0.407457099765019	0.457216017852814	0.526225475401982	0.415348064514073	0.455176297494604	0.524443437197537	0.41368673123811	0.0021888242346294	0.00541954489096095	0.00543446834948993
193	0.810930216216329	0.28	2.41891374752343	1.81265248008789	3.02517501495896	0.362600918416779	0.977560340650059	0.775202376075395	1.17991830522472	0.26	0.17	0.37	1.23203530464821	1.55364442792635	1.87525355120449	2.90116375317155	3.6584803070265	4.41579686088145	2.92646702231744	3.68822950180306	4.44634843490309	2.41891374752343	0.310769751300056	-0.155386121892325	-1.51212520067523	-0.389932954441166	-0.361050549943196	-0.407457099765019	0.457216017852814	0.526225475401982	0.415348064514073	0.455176297494604	0.524443437197537	0.41368673123811	0.0021888242346294	0.00541954489096095	0.00543446834948993
193	0.810930216216329	0.28	2.42096642149271	1.81557588740128	3.02635695558413	0.36967719265122	1.04618053932969	0.832894573033015	1.25946650562636	0.27	0.17	0.41	1.28257425301766	1.61101328691116	1.93945232080466	2.92828236865757	3.67815102528031	4.42801968190306	2.92923865637837	3.68115391576382	4.42980581047462	2.42096642149271	0.324374515918477	-0.0840951041537735	-1.40116051780291	-0.389932954441166	-0.361050549943196	-0.407457099765019	0.457216017852814	0.526225475401982	0.415348064514073	0.455176297494604	0.524443437197537	0.41368673123811	0.0021888242346294	0.00541954489096095	0.00543446834948993
193	0.810930216216329	0.28	2.43095395851576	1.8158333698333	3.04607454719821	0.396037617937666	1.03592540712431	0.836192018093972	1.23565879615465	0.23	0.15	0.35	1.39150114880074	1.72387605106672	2.05625095333271	3.4347249309751	4.25514564297186	5.07556635496861	3.44153568364935	4.26250312899203	5.08173657239864	2.43095395851576	0.292494798159992	-0.0492483001658536	-1.49232366269068	-0.389932954441166	-0.361050549943196	-0.407457099765019	0.457216017852814	0.526225475401982	0.415348064514073	0.455176297494604	0.524443437197537	0.41368673123811	0.0021888242346294	0.00541954489096095	0.00543446834948993
193	0.810930216216329	0.28	2.43718390703944	1.82563628791472	3.04873152616417	0.335308759981782	1.01570502207633	0.792429769584235	1.23898027456843	0.26	0.17	0.39	1.24107428304431	1.59075974987572	1.94044521670713	2.8803895582264	3.69196899475619	4.50354843128597	2.8933800693457	3.71145461360651	4.52478748148692	2.43718390703944	0.331252664613667	-0.00413487162638687	-1.30987571531832	-0.389932954441166	-0.361050549943196	-0.407457099765019	0.457216017852814	0.526225475401982	0.415348064514073	0.455176297494604	0.524443437197537	0.41368673123811	0.0021888242346294	0.00541954489096095	0.00543446834948993
193	0.810930216216329	0.28	2.43769831326589	1.82637391386979	3.04902271266199	0.386451392991637	1.00521024599903	0.807458914271655	1.20296157772641	0.26	0.16	0.37	1.28520661130374	1.59996110151752	1.91471559173129	3.0308538513867	3.77312738975415	4.51540092812161	3.03584786903608	3.77980171583396	4.52419265754258	2.43769831326589	0.313058087399979	-0.0541724160315042	-1.4122398595963	-0.389932954441166	-0.361050549943196	-0.407457099765019	0.457216017852814	0.526225475401982	0.415348064514073	0.455176297494604	0.524443437197537	0.41368673123811	0.0021888242346294	0.00541954489096095	0.00543446834948993
193	0.810930216216329	0.28	2.43916722316001	1.82554679789089	3.05278764842914	0.359097771406145	0.961654307370203	0.761071373796133	1.16223724094427	0.26	0.16	0.41	1.20898036376909	1.52761122592948	1.84624208808986	2.84547575945831	3.59541051577322	4.34534527208812	2.82150427795766	3.56352873412138	4.30791078357008	2.43916722316001	0.322298026931994	-0.0753028633073742	-1.41623756203969	-0.389932954441166	-0.361050549943196	-0.407457099765019	0.457216017852814	0.526225475401982	0.415348064514073	0.455176297494604	0.524443437197537	0.41368673123811	0.0021888242346294	0.00541954489096095	0.00543446834948993
193	0.810930216216329	0.28	2.44025493953508	1.83356716219138	3.04694271687878	0.370069167783007	0.996872024601596	0.793809467373954	1.19993458182924	0.27	0.17	0.39	1.21895626105233	1.53077463270363	1.84259300435493	2.7755464050383	3.4855524882053	4.1955585713723	2.79029970775611	3.50565860739275	4.21928014095	2.44025493953508	0.326562155945485	-0.0814921574872749	-1.41473357593544	-0.389932954441166	-0.361050549943196	-0.407457099765019	0.457216017852814	0.526225475401982	0.415348064514073	0.455176297494604	0.524443437197537	0.41368673123811	0.0021888242346294	0.00541954489096095	0.00543446834948993
193	0.810930216216329	0.28	2.44181371303685	1.8308397694029	3.05278765667081	0.354750300132979	0.886228839122246	0.699619291597152	1.07283838664734	0.25	0.16	0.36	1.13313453306016	1.43537565911129	1.73761678516242	2.71962112143602	3.44502602808501	4.170430934734	2.725481923741	3.4515504286633	4.17836884056451	2.44181371303685	0.296331667307916	0.121949660885209	-1.30668288471483	-0.389932954441166	-0.361050549943196	-0.407457099765019	0.457216017852814	0.526225475401982	0.415348064514073	0.455176297494604	0.524443437197537	0.41368673123811	0.0021888242346294	0.00541954489096095	0.00543446834948993
193	0.810930216216329	0.28	2.4592772065715	1.84725024782592	3.07130416531708	0.374300255234508	0.93641106299652	0.747383591650574	1.12543853434247	0.28	0.19	0.42	1.1267716571433	1.41175355869093	1.69673546023856	2.52140414391596	3.1591150261057	3.79682590829543	2.54115676696834	3.18484549224255	3.82722371902346	2.4592772065715	0.330358596602351	-0.00610197133730951	-1.28762462232855	-0.389932954441166	-0.361050549943196	-0.407457099765019	0.457216017852814	0.526225475401982	0.415348064514073	0.455176297494604	0.524443437197537	0.41368673123811	0.0021888242346294	0.00541954489096095	0.00543446834948993
193	0.810930216216329	0.28	2.47281312686462	1.84905329980625	3.09657295392298	0.379299218139776	0.892916689392878	0.714577587837675	1.07125579094808	0.24	0.15	0.41	1.18407405060768	1.47958668066259	1.7750993107175	2.90968843774066	3.63586741483742	4.36204639193418	2.87915605658653	3.59636171058819	4.31427706501795	2.47281312686462	0.295754338641038	0.159205380580083	-1.27640096979592	-0.389932954441166	-0.361050549943196	-0.407457099765019	0.457216017852814	0.526225475401982	0.415348064514073	0.455176297494604	0.524443437197537	0.41368673123811	0.0021888242346294	0.00541954489096095	0.00543446834948993
193	0.810930216216329	0.28	2.4765673575885	1.86291190120022	3.09022281397677	0.344778071605116	0.999054268572162	0.78402432798652	1.21408420915781	0.28	0.18	0.39	1.18941010706737	1.51562292410008	1.84183574113279	2.67722563876638	3.4114932494625	4.14576086015863	2.69882601005901	3.44134001327277	4.18063164517157	2.4765673575885	0.328799933657184	0.0396347641476644	-1.26231661254891	-0.389932954441166	-0.361050549943196	-0.407457099765019	0.457216017852814	0.526225475401982	0.415348064514073	0.455176297494604	0.524443437197537	0.41368673123811	0.0021888242346294	0.00541954489096095	0.00543446834948993
193	0.810930216216329	0.28	2.47866307424298	1.86375416187751	3.09357198660845	0.307372494159628	0.827604092879112	0.633638160708806	1.02157002504942	0.26	0.16	0.43	1.00952276078031	1.31855248071204	1.62758220064376	2.38303302047265	3.11251437098275	3.84199572149286	2.35053573155585	3.07063750818563	3.79018611669717	2.47866307424298	0.313443248089416	0.000560811964277146	-1.35976334257173	-0.389932954441166	-0.361050549943196	-0.407457099765019	0.457216017852814	0.526225475401982	0.415348064514073	0.455176297494604	0.524443437197537	0.41368673123811	0.0021888242346294	0.00541954489096095	0.00543446834948993
193	0.810930216216329	0.28	2.4862783945186	1.86658957311499	3.10596721592221	0.329630102440178	0.945658012362366	0.735104065072211	1.15621195965252	0.23	0.17	0.39	1.2219260416649	1.57191914276944	1.92191224387399	3.0126367034861	3.87553840653666	4.73844010958722	3.0176051031907	3.8837270429549	4.74612409008771	2.4862783945186	0.307148223664852	-0.0363343900173686	-1.43085141891572	-0.389932954441166	-0.361050549943196	-0.407457099765019	0.457216017852814	0.526225475401982	0.415348064514073	0.455176297494604	0.524443437197537	0.41368673123811	0.0021888242346294	0.00541954489096095	0.00543446834948993
193	0.810930216216329	0.28	2.5002585994281	1.86893742471956	3.13157977413663	0.358052861074877	0.913694663987536	0.722681802872507	1.10470752510256	0.26	0.17	0.41	1.13644965771309	1.43682597792779	1.73720229814249	2.64812130114985	3.34804929754016	4.04797729393046	2.6401328300266	3.33762064976779	4.0344937996348	2.5002585994281	0.310429627167995	0.153974174356988	-1.2217796582303	-0.389932954441166	-0.361050549943196	-0.407457099765019	0.457216017852814	0.526225475401982	0.415348064514073	0.455176297494604	0.524443437197537	0.41368673123811	0.0021888242346294	0.00541954489096095	0.00543446834948993
193	0.810930216216329	0.28	2.52036893422693	1.88731033477304	3.15342753368083	0.364729966856831	0.995571909723988	0.790431340141928	1.20071247930605	0.25	0.15	0.38	1.27235288975851	1.60256651269959	1.93278013564067	3.03470313012571	3.82229934122062	4.60989555231553	3.00247175785517	3.78137673798996	4.55890047420404	2.52036893422693	0.309211581428874	0.0219507983968602	-1.36864056081025	-0.389932954441166	-0.361050549943196	-0.407457099765019	0.457216017852814	0.526225475401982	0.415348064514073	0.455176297494604	0.524443437197537	0.41368673123811	0.0021888242346294	0.00541954489096095	0.00543446834948993
193	0.810930216216329	0.28	2.52254926271586	1.88829685822465	3.15680166720708	0.322369207888582	0.873432855152219	0.675720059942221	1.07114565036222	0.25	0.17	0.37	1.09556617804122	1.41612414906932	1.73668212009742	2.63224749827695	3.40243184149943	4.17261618472192	2.65250497644263	3.42885507942973	4.20367424769147	2.52254926271586	0.301810306561566	-0.0725850808050958	-1.4759492880588	-0.389932954441166	-0.361050549943196	-0.407457099765019	0.457216017852814	0.526225475401982	0.415348064514073	0.455176297494604	0.524443437197537	0.41368673123811	0.0021888242346294	0.00541954489096095	0.00543446834948993
193	0.810930216216329	0.28	2.52511771486683	1.897872946361	3.15236248337265	0.359988157737434	0.922405077713868	0.730380400239517	1.11442975518822	0.22	0.14	0.36	1.24432668281815	1.57147323530303	1.8986197877879	3.14950124479862	3.97753819724038	4.80557514968214	3.1228967166423	3.94410040309087	4.76392575898774	2.52511771486683	0.287336413422599	0.0388468583606634	-1.45816266548281	-0.389932954441166	-0.361050549943196	-0.407457099765019	0.457216017852814	0.526225475401982	0.415348064514073	0.455176297494604	0.524443437197537	0.41368673123811	0.0021888242346294	0.00541954489096095	0.00543446834948993
193	0.810930216216329	0.28	2.52742142506251	1.890478326881	3.16436452324402	0.356582700248313	0.952764912175768	0.75294560512433	1.15258421922721	0.25	0.15	0.37	1.21963021335516	1.54329989471466	1.86696957607416	2.92752661588802	3.70444374745796	4.48136087902789	2.92212127488605	3.70070529135995	4.47252710617945	2.52742142506251	0.299150542974006	0.0130425986987451	-1.41956265941253	-0.389932954441166	-0.361050549943196	-0.407457099765019	0.457216017852814	0.526225475401982	0.415348064514073	0.455176297494604	0.524443437197537	0.41368673123811	0.0021888242346294	0.00541954489096095	0.00543446834948993
193	0.810930216216329	0.28	2.54594759764249	1.91186540499625	3.18002979028872	0.345091308474904	0.977253501038322	0.76706155891683	1.18744544315981	0.26	0.18	0.37	1.20285957116375	1.53246986961145	1.86208016805914	2.79515128041598	3.56108495200245	4.32701862358892	2.83111714096809	3.60524603576337	4.38105889513839	2.54594759764249	0.314710649451748	0.117001764257498	-1.19658343540502	-0.389932954441166	-0.361050549943196	-0.407457099765019	0.457216017852814	0.526225475401982	0.415348064514073	0.455176297494604	0.524443437197537	0.41368673123811	0.0021888242346294	0.00541954489096095	0.00543446834948993
193	0.810930216216329	0.28	2.56089748191989	1.91884461258269	3.20295035125709	0.335121476715586	0.964600227336999	0.752469860348192	1.17673059432581	0.24	0.16	0.37	1.22454712181426	1.56976178625989	1.91497645070551	2.95335227190306	3.78593804616401	4.61852382042495	2.95873145278558	3.79514968180944	4.6271953110607	2.56089748191989	0.31042932854061	-0.0717264928425178	-1.45509692972889	-0.389932954441166	-0.361050549943196	-0.407457099765019	0.457216017852814	0.526225475401982	0.415348064514073	0.455176297494604	0.524443437197537	0.41368673123811	0.0021888242346294	0.00541954489096095	0.00543446834948993
193	0.810930216216329	0.28	2.56517240909801	1.91683592533208	3.21350889286393	0.348555198358299	0.924377273875173	0.727072428574233	1.12168211917611	0.27	0.15	0.39	1.12795323025156	1.43404465781112	1.74013608537067	2.59374791954115	3.29761043983813	4.0014729601351	2.56731324278302	3.26334988426057	3.95917629409378	2.56517240909801	0.309988981978209	0.017786516061374	-1.35566105794743	-0.389932954441166	-0.361050549943196	-0.407457099765019	0.457216017852814	0.526225475401982	0.415348064514073	0.455176297494604	0.524443437197537	0.41368673123811	0.0021888242346294	0.00541954489096095	0.00543446834948993
193	0.810930216216329	0.28	2.56931008396583	1.91866050277852	3.21995966515315	0.288102984165926	0.885791906510981	0.668395742204278	1.10318807081769	0.25	0.16	0.35	1.08255996501739	1.43466332110797	1.78676667719855	2.59822916533445	3.44330494734159	4.28838072934872	2.61780646453592	3.46761021794561	4.3208137435503	2.56931008396583	0.303403347777621	-0.0237888434306515	-1.42112724692838	-0.389932954441166	-0.361050549943196	-0.407457099765019	0.457216017852814	0.526225475401982	0.415348064514073	0.455176297494604	0.524443437197537	0.41368673123811	0.0021888242346294	0.00541954489096095	0.00543446834948993
193	0.810930216216329	0.28	2.5746862221127	1.93573250951919	3.2136399347062	0.301400582629838	0.833944155217003	0.635716384647088	1.03217192578692	0.27	0.17	0.41	0.984607682636348	1.29162601742941	1.59864435222247	2.26052517892895	2.96539747317539	3.67026976742182	2.26049552739914	2.96530472512644	3.66986474979193	2.5746862221127	0.315941241654463	-0.0223923896833303	-1.36430170032212	-0.389932954441166	-0.361050549943196	-0.407457099765019	0.457216017852814	0.526225475401982	0.415348064514073	0.455176297494604	0.524443437197537	0.41368673123811	0.0021888242346294	0.00541954489096095	0.00543446834948993
193	0.810930216216329	0.28	2.57571861790053	1.93183074266348	3.21960649313758	0.438916260454326	1.19243901021765	0.981942624559705	1.40293539587561	0.25	0.16	0.39	1.58738290046186	1.92766588120351	2.26794886194516	3.80250198723385	4.61763405783604	5.43276612843823	3.80509670378885	4.61947768915533	5.44046208232762	2.57571861790053	0.304126950179089	-0.0218886443191006	-1.4347359381504	-0.389932954441166	-0.361050549943196	-0.407457099765019	0.457216017852814	0.526225475401982	0.415348064514073	0.455176297494604	0.524443437197537	0.41368673123811	0.0021888242346294	0.00541954489096095	0.00543446834948993
193	0.810930216216329	0.28	2.61584916809886	1.96248968699588	3.26920864920183	0.346942980559652	0.97361722956266	0.765062419556701	1.18217203956862	0.28	0.17	0.39	1.172001608086	1.491487399641	1.81097319119599	2.66252837423275	3.38832941350655	4.11413045278035	2.66929955820242	3.39715653101103	4.12265636383129	2.61584916809886	0.312289618261741	0.0380040041390245	-1.31430863341664	-0.389932954441166	-0.361050549943196	-0.407457099765019	0.457216017852814	0.526225475401982	0.415348064514073	0.455176297494604	0.524443437197537	0.41368673123811	0.0021888242346294	0.00541954489096095	0.00543446834948993
193	0.810930216216329	0.28	2.61777044012676	1.95968941425559	3.27585146599794	0.390229543994014	0.95463462778788	0.768320511373503	1.14094874420226	0.27	0.17	0.38	1.20048455646543	1.49159642461941	1.78270829277339	2.7797738033709	3.45385589846039	4.12793799354988	2.78613575653575	3.46451992968391	4.13790864890399	2.61777044012676	0.305503378277112	0.0477588515031826	-1.34901050934505	-0.389932954441166	-0.361050549943196	-0.407457099765019	0.457216017852814	0.526225475401982	0.415348064514073	0.455176297494604	0.524443437197537	0.41368673123811	0.0021888242346294	0.00541954489096095	0.00543446834948993
193	0.810930216216329	0.28	2.61943982493478	1.96017450310253	3.27870514676704	0.418604376925191	1.00260973146555	0.818128846358039	1.18709061657307	0.25	0.16	0.41	1.31714488966772	1.61414951936929	1.91115414907085	3.14203795213649	3.85053997480918	4.55904199748187	3.11240566735908	3.81278675893031	4.51609947451189	2.61943982493478	0.31811898173467	0.0536943598159207	-1.31180852137517	-0.389932954441166	-0.361050549943196	-0.407457099765019	0.457216017852814	0.526225475401982	0.415348064514073	0.455176297494604	0.524443437197537	0.41368673123811	0.0021888242346294	0.00541954489096095	0.00543446834948993
193	0.810930216216329	0.28	2.63093817190081	1.96979825408601	3.29207808971561	0.355394861326887	0.999858077621967	0.789618182758664	1.21009797248527	0.23	0.16	0.36	1.31143344898703	1.66060933735372	2.00978522572042	3.2304456533714	4.09056839288789	4.95069113240439	3.24699063163856	4.11248429586897	4.97848581322937	2.63093817190081	0.290774434403802	-0.0558059401562234	-1.47859928491519	-0.389932954441166	-0.361050549943196	-0.407457099765019	0.457216017852814	0.526225475401982	0.415348064514073	0.455176297494604	0.524443437197537	0.41368673123811	0.0021888242346294	0.00541954489096095	0.00543446834948993
193	0.810930216216329	0.28	2.63406056781293	1.97341413096049	3.29470700466537	0.334737019143965	0.973786409231158	0.759450974072589	1.18812184438973	0.26	0.17	0.41	1.20341895015331	1.54305288725394	1.88268682435456	2.8254094771062	3.62280837506169	4.42020727301717	2.82329103292179	3.62201753587407	4.42077790402489	2.63406056781293	0.325170798142818	-0.115674676720973	-1.42880185515873	-0.389932954441166	-0.361050549943196	-0.407457099765019	0.457216017852814	0.526225475401982	0.415348064514073	0.455176297494604	0.524443437197537	0.41368673123811	0.0021888242346294	0.00541954489096095	0.00543446834948993
193	0.810930216216329	0.28	2.64279974296512	1.98111685232713	3.3044826336031	0.328571273754897	0.938988605085827	0.729417720327602	1.14855948984405	0.24	0.17	0.4	1.20568158827907	1.55208907215382	1.89849655602858	2.95513812176845	3.80418647020125	4.65323481863405	2.96122374898972	3.8118273741625	4.66437242174016	2.64279974296512	0.308869754081279	0.110246284854038	-1.25229479401793	-0.389932954441166	-0.361050549943196	-0.407457099765019	0.457216017852814	0.526225475401982	0.415348064514073	0.455176297494604	0.524443437197537	0.41368673123811	0.0021888242346294	0.00541954489096095	0.00543446834948993
193	0.810930216216329	0.28	2.64582459238363	1.99095689684647	3.30069228792079	0.341041557783036	0.998727988531011	0.781978518736673	1.21547745832535	0.25	0.17	0.38	1.25915553738888	1.60816933837993	1.95718313937099	3.00421395440241	3.83692452913464	4.66963510386687	3.01953039046785	3.85623698590407	4.68755343452795	2.64582459238363	0.303123586833275	-0.0417991571426816	-1.41359378615377	-0.389932954441166	-0.361050549943196	-0.407457099765019	0.457216017852814	0.526225475401982	0.415348064514073	0.455176297494604	0.524443437197537	0.41368673123811	0.0021888242346294	0.00541954489096095	0.00543446834948993
193	0.810930216216329	0.28	2.64997675817223	1.99387636693726	3.30607714940721	0.385392574053232	0.97311107381962	0.781246361479496	1.16497578615974	0.24	0.15	0.39	1.29625137574738	1.6145951269519	1.93293887815641	3.189746942848	3.97311043713466	4.75647393142133	3.1631926893361	3.9410056211243	4.71722460373703	2.64997675817223	0.303353927565345	0.0236504471531141	-1.36874613506754	-0.389932954441166	-0.361050549943196	-0.407457099765019	0.457216017852814	0.526225475401982	0.415348064514073	0.455176297494604	0.524443437197537	0.41368673123811	0.0021888242346294	0.00541954489096095	0.00543446834948993
193	0.810930216216329	0.28	2.66070945885036	1.99844444678577	3.32297447091495	0.314655871825453	0.964765615599493	0.742463443536685	1.1870677876623	0.26	0.19	0.41	1.16562188201253	1.51462260175305	1.86362332149356	2.71167032444871	3.5235758913703	4.3354814582919	2.73194679539751	3.5501340610281	4.36761354595894	2.66070945885036	0.320841865550945	0.111468789564134	-1.19692253062431	-0.389932954441166	-0.361050549943196	-0.407457099765019	0.457216017852814	0.526225475401982	0.415348064514073	0.455176297494604	0.524443437197537	0.41368673123811	0.0021888242346294	0.00541954489096095	0.00543446834948993
193	0.810930216216329	0.28	2.67726227478482	2.01064524421326	3.34387930535638	0.333743876738166	1.00905357577451	0.786459479906859	1.23164767164216	0.27	0.18	0.4	1.21340027342013	1.55683276255422	1.90026525168832	2.77547561287686	3.56102718983058	4.34657876678431	2.79463409413853	3.58692297512584	4.37840113054963	2.67726227478482	0.326874765310137	0.0238110009901731	-1.26376972103851	-0.389932954441166	-0.361050549943196	-0.407457099765019	0.457216017852814	0.526225475401982	0.415348064514073	0.455176297494604	0.524443437197537	0.41368673123811	0.0021888242346294	0.00541954489096095	0.00543446834948993
193	0.810930216216329	0.28	2.70688475316934	2.02831363435132	3.38545587198736	0.319448421858222	0.946066818899169	0.730472445880736	1.1616611919176	0.25	0.18	0.39	1.17969097772616	1.52786939038582	1.87604780304548	2.82304444870855	3.65624835852702	4.48945226834549	2.84248559907722	3.67934434519517	4.52022122850855	2.70688475316934	0.30467660206465	-0.0136018548422521	-1.38403218145559	-0.389932954441166	-0.361050549943196	-0.407457099765019	0.457216017852814	0.526225475401982	0.415348064514073	0.455176297494604	0.524443437197537	0.41368673123811	0.0021888242346294	0.00541954489096095	0.00543446834948993
193	0.810930216216329	0.28	2.75552363876948	2.07213409244391	3.43891318509504	0.376144219762321	1.06190008415304	0.848382315507385	1.27541785279869	0.24	0.15	0.41	1.38127212740815	1.72890566142429	2.07653919544042	3.3329237526685	4.17174185357418	5.01055995447987	3.29329583848641	4.12362019042775	4.95005344411181	2.75552363876948	0.311192204619604	0.0348616468112887	-1.33742933230828	-0.389932954441166	-0.361050549943196	-0.407457099765019	0.457216017852814	0.526225475401982	0.415348064514073	0.455176297494604	0.524443437197537	0.41368673123811	0.0021888242346294	0.00541954489096095	0.00543446834948993
193	0.810930216216329	0.28	2.76218604955115	2.07225769572134	3.45211440338096	0.331923236558778	0.912505327103744	0.710382564705144	1.11462808950234	0.25	0.17	0.39	1.13791317746321	1.4616797874927	1.78544639752218	2.70067245731405	3.46908571029514	4.23749896327623	2.70419077718413	3.4742286916159	4.24247242741074	2.76218604955115	0.306560173348369	-0.0875212675235832	-1.45950097178235	-0.389932954441166	-0.361050549943196	-0.407457099765019	0.457216017852814	0.526225475401982	0.415348064514073	0.455176297494604	0.524443437197537	0.41368673123811	0.0021888242346294	0.00541954489096095	0.00543446834948993
193	0.810930216216329	0.28	2.76391548286939	2.07815981556846	3.44967115017031	0.297964900349523	0.922589385412687	0.701488351114237	1.14369041971114	0.26	0.17	0.4	1.10052251953204	1.44739451954569	1.79426651955934	2.55846490434031	3.36486352189028	4.17126213944025	2.55539152881682	3.36251777567626	4.16852366699019	2.76391548286939	0.312422896801481	-0.0418927535963379	-1.38480784800855	-0.389932954441166	-0.361050549943196	-0.407457099765019	0.457216017852814	0.526225475401982	0.415348064514073	0.455176297494604	0.524443437197537	0.41368673123811	0.0021888242346294	0.00541954489096095	0.00543446834948993
193	0.810930216216329	0.28	2.770182903134	2.07707359839666	3.46329220787134	0.36763208508942	1.04014042306418	0.82715217275577	1.25312867337259	0.25	0.16	0.41	1.33517763098519	1.67898032756401	2.02278302414283	3.1935551682503	4.01588236504998	4.83820956184965	3.16028922179557	3.9750298500061	4.78915686472469	2.770182903134	0.306403971369076	0.0514521898337604	-1.31971053867435	-0.389932954441166	-0.361050549943196	-0.407457099765019	0.457216017852814	0.526225475401982	0.415348064514073	0.455176297494604	0.524443437197537	0.41368673123811	0.0021888242346294	0.00541954489096095	0.00543446834948993
193	0.810930216216329	0.28	2.77124358484294	2.08113549311066	3.46135167657522	0.33691520172845	0.970142701495015	0.757649365547397	1.18263603744263	0.24	0.15	0.35	1.23267148853576	1.57839140679535	1.92411132505495	2.97219367830975	3.80578686601096	4.63938005371218	2.96738741905803	3.79978023950368	4.63137179375729	2.77124358484294	0.292149973576797	-0.103368556454214	-1.54140208152398	-0.389932954441166	-0.361050549943196	-0.407457099765019	0.457216017852814	0.526225475401982	0.415348064514073	0.455176297494604	0.524443437197537	0.41368673123811	0.0021888242346294	0.00541954489096095	0.00543446834948993
193	0.810930216216329	0.28	2.7757727608654	2.07765056809083	3.47389495363997	0.312915993692383	0.907714645793517	0.697711479251625	1.11771781233541	0.24	0.16	0.32	1.15710471555457	1.50537998622614	1.8536552568977	2.84593679267676	3.70253118163715	4.55912557059754	2.88533017160289	3.75386111049008	4.62523017147008	2.7757727608654	0.285055443931812	0.150342463651672	-1.27891255758654	-0.389932954441166	-0.361050549943196	-0.407457099765019	0.457216017852814	0.526225475401982	0.415348064514073	0.455176297494604	0.524443437197537	0.41368673123811	0.0021888242346294	0.00541954489096095	0.00543446834948993
193	0.810930216216329	0.28	2.79802078070451	2.09236174161814	3.50367981979089	0.333444793571378	0.940645927945403	0.733002718249003	1.1482891376418	0.23	0.16	0.35	1.22340919539597	1.56997354745042	1.91653789950486	3.02927850210103	3.88740507596032	4.74553164981961	3.0563706828981	3.91894356359453	4.78871974791864	2.79802078070451	0.276848822442607	0.0122676613791631	-1.44781216674023	-0.389932954441166	-0.361050549943196	-0.407457099765019	0.457216017852814	0.526225475401982	0.415348064514073	0.455176297494604	0.524443437197537	0.41368673123811	0.0021888242346294	0.00541954489096095	0.00543446834948993
193	0.810930216216329	0.28	2.80818211448394	2.10977672524402	3.50658750372386	0.316613335853896	1.02065826933941	0.786540451167789	1.25477608751103	0.24	0.16	0.37	1.28669144472963	1.66968178331036	2.05267212189109	3.119934762499	4.04859942094037	4.97726407938174	3.12663953116195	4.05591011999516	4.98932077882538	2.80818211448394	0.297427865088091	0.0372508548776886	-1.35599421992091	-0.389932954441166	-0.361050549943196	-0.407457099765019	0.457216017852814	0.526225475401982	0.415348064514073	0.455176297494604	0.524443437197537	0.41368673123811	0.0021888242346294	0.00541954489096095	0.00543446834948993
193	0.810930216216329	0.28	2.82582584952811	2.12543801161141	3.5262136874448	0.371575357025954	0.96999378075691	0.7730430652352	1.16694449627862	0.23	0.15	0.37	1.29146249408883	1.62049262671522	1.94952275934161	3.20099324065593	4.0165207804257	4.83204832019546	3.17918724371315	3.98934822449082	4.79614887146527	2.82582584952811	0.279918282217496	0.00763645293763919	-1.46724296537481	-0.389932954441166	-0.361050549943196	-0.407457099765019	0.457216017852814	0.526225475401982	0.415348064514073	0.455176297494604	0.524443437197537	0.41368673123811	0.0021888242346294	0.00541954489096095	0.00543446834948993
193	0.810930216216329	0.28	2.86734615812313	2.15176181974205	3.58293049650421	0.273882899636005	0.867652907444294	0.64707990151273	1.08822591337586	0.24	0.17	0.38	1.05249450974272	1.4112629975256	1.77003148530848	2.53705297698412	3.40186951669239	4.26668605640067	2.55009495401884	3.41773830488333	4.28594719698193	2.86734615812313	0.299035307488897	0.0213780600653254	-1.35575387783717	-0.389932954441166	-0.361050549943196	-0.407457099765019	0.457216017852814	0.526225475401982	0.415348064514073	0.455176297494604	0.524443437197537	0.41368673123811	0.0021888242346294	0.00541954489096095	0.00543446834948993
193	0.810930216216329	0.28	2.87640378435152	2.14862884216575	3.6041787265373	0.341833551990149	0.997428844750803	0.781342207692111	1.2135154818095	0.23	0.15	0.35	1.2995816330279	1.65899166092556	2.01840168882322	3.20616140870779	4.092851811267	4.97954221382622	3.21327485112907	4.09804968748119	4.98830584320527	2.87640378435152	0.290628718697019	-0.0803051189397293	-1.5187685257144	-0.389932954441166	-0.361050549943196	-0.407457099765019	0.457216017852814	0.526225475401982	0.415348064514073	0.455176297494604	0.524443437197537	0.41368673123811	0.0021888242346294	0.00541954489096095	0.00543446834948993
193	0.810930216216329	0.28	2.88016830633533	2.15949084430225	3.60084576836841	0.36541520754633	1.00701172565282	0.799820428012268	1.21420302329336	0.27	0.17	0.38	1.24760127501317	1.57078897822099	1.89397668142881	2.8841343088902	3.63126142530266	4.37838854171513	2.90010639200386	3.65059666321204	4.40158485336282	2.88016830633533	0.291344303006583	0.0104221696529164	-1.38132244924365	-0.389932954441166	-0.361050549943196	-0.407457099765019	0.457216017852814	0.526225475401982	0.415348064514073	0.455176297494604	0.524443437197537	0.41368673123811	0.0021888242346294	0.00541954489096095	0.00543446834948993
193	0.810930216216329	0.28	2.89564519238381	2.17456270188027	3.61672768288735	0.410054618997683	1.09619002424554	0.890905431479301	1.30147461701178	0.24	0.16	0.38	1.45002113643592	1.78413852755052	2.11825591866512	3.49761370110176	4.30354234281191	5.10947098452205	3.49576102641908	4.30212370573034	5.10763589787732	2.89564519238381	0.294186040503571	0.0320211146933393	-1.38330210880451	-0.389932954441166	-0.361050549943196	-0.407457099765019	0.457216017852814	0.526225475401982	0.415348064514073	0.455176297494604	0.524443437197537	0.41368673123811	0.0021888242346294	0.00541954489096095	0.00543446834948993
193	0.810930216216329	0.28	2.90487869974596	2.17320469839283	3.6365527010991	0.326180461105069	0.992138263756738	0.769499649694008	1.21477687781947	0.24	0.16	0.39	1.25283166596789	1.61531228032023	1.97779289467256	3.02298101653456	3.89761728716421	4.77225355779387	3.01689344588155	3.88922717195726	4.76169722280033	2.90487869974596	0.29594157437482	-0.101337164297895	-1.49427478063131	-0.389932954441166	-0.361050549943196	-0.407457099765019	0.457216017852814	0.526225475401982	0.415348064514073	0.455176297494604	0.524443437197537	0.41368673123811	0.0021888242346294	0.00541954489096095	0.00543446834948993
193	0.810930216216329	0.28	2.91346254140597	2.1899790903141	3.63694599249785	0.408663431807065	1.14898564940616	0.933194044292954	1.36477725451936	0.23	0.15	0.34	1.56214038322783	1.92336941460714	2.28459844598646	3.88011277086044	4.77734927592044	5.67458578098044	3.88958618534595	4.79435590684758	5.69162052500279	2.91346254140597	0.278250055626603	0.0371388262155186	-1.45554121678428	-0.389932954441166	-0.361050549943196	-0.407457099765019	0.457216017852814	0.526225475401982	0.415348064514073	0.455176297494604	0.524443437197537	0.41368673123811	0.0021888242346294	0.00541954489096095	0.00543446834948993
193	0.810930216216329	0.28	2.92046716311977	2.18802845910482	3.65290586713471	0.354456714890548	1.00573451713407	0.793825275635924	1.21764375863222	0.27	0.19	0.41	1.2379931060108	1.56847159810029	1.89895009018978	2.86134451659708	3.62517172742913	4.38899893826118	2.88286225030565	3.65169684687404	4.4224408381038	2.92046716311977	0.314680604818011	-0.0761395565096974	-1.40222605288166	-0.389932954441166	-0.361050549943196	-0.407457099765019	0.457216017852814	0.526225475401982	0.415348064514073	0.455176297494604	0.524443437197537	0.41368673123811	0.0021888242346294	0.00541954489096095	0.00543446834948993
193	0.810930216216329	0.28	2.92507547653147	2.20087636868318	3.64927458437977	0.390578783838254	1.00313335840658	0.80749743945947	1.19876927735368	0.24	0.15	0.35	1.32328737198596	1.64388596264263	1.9644845532993	3.21447279418037	3.9932571076525	4.77204142112463	3.21783910403828	3.99605044699565	4.77519081846913	2.92507547653147	0.280507215715015	0.0280394615020455	-1.42716624866434	-0.389932954441166	-0.361050549943196	-0.407457099765019	0.457216017852814	0.526225475401982	0.415348064514073	0.455176297494604	0.524443437197537	0.41368673123811	0.0021888242346294	0.00541954489096095	0.00543446834948993
193	0.810930216216329	0.28	2.93053127626289	2.19802763093594	3.66303492158985	0.390843447734365	1.10490218004207	0.88953856421022	1.32026579587391	0.25	0.16	0.4	1.42940229502496	1.77547076144185	2.12153922785874	3.40330695943012	4.22727179025149	5.05123662107285	3.39628497407985	4.21793554073926	5.04157827096962	2.93053127626289	0.302484829828477	0.0410790055199779	-1.3479761436149	-0.389932954441166	-0.361050549943196	-0.407457099765019	0.457216017852814	0.526225475401982	0.415348064514073	0.455176297494604	0.524443437197537	0.41368673123811	0.0021888242346294	0.00541954489096095	0.00543446834948993
193	0.810930216216329	0.28	2.93425579403697	2.20083964161692	3.66767194645703	0.336823416830448	0.942272252160347	0.735841061898072	1.14870344242262	0.26	0.17	0.36	1.15656299386539	1.48102256509547	1.80548213632555	2.6936591063592	3.44933215082375	4.20500519528831	2.71681226695722	3.47995766441176	4.24128632241362	2.93425579403697	0.294756595234361	-0.0665192986282102	-1.47022380307155	-0.389932954441166	-0.361050549943196	-0.407457099765019	0.457216017852814	0.526225475401982	0.415348064514073	0.455176297494604	0.524443437197537	0.41368673123811	0.0021888242346294	0.00541954489096095	0.00543446834948993
193	0.810930216216329	0.28	2.96231047599839	2.21173683627617	3.71288411572061	0.365142599903291	1.07231633562018	0.851558958750817	1.29307371248954	0.24	0.17	0.37	1.38724314141329	1.74687080292911	2.10649846444493	3.34931101679443	4.21758338571158	5.08585575462872	3.37542518780961	4.25032826914261	5.12328604808497	2.96231047599839	0.292847465140134	-0.000471916597701296	-1.38724820333791	-0.389932954441166	-0.361050549943196	-0.407457099765019	0.457216017852814	0.526225475401982	0.415348064514073	0.455176297494604	0.524443437197537	0.41368673123811	0.0021888242346294	0.00541954489096095	0.00543446834948993
193	0.810930216216329	0.28	3.00859313796615	2.26092034673288	3.75626592919943	0.416690204339775	1.14009385600128	0.929488672455057	1.35069903954751	0.25	0.14	0.35	1.50239418277925	1.84280930778262	2.18322443278599	3.59844525967057	4.41378733629024	5.22912941290992	3.58929378292104	4.40172462368704	5.21156559616049	3.00859313796615	0.279531364124934	0.117741373358129	-1.34797459779283	-0.389932954441166	-0.361050549943196	-0.407457099765019	0.457216017852814	0.526225475401982	0.415348064514073	0.455176297494604	0.524443437197537	0.41368673123811	0.0021888242346294	0.00541954489096095	0.00543446834948993
193	0.810930216216329	0.28	3.02744996953129	2.26796829437348	3.7869316446891	0.385242005109994	1.13787483692864	0.913452939216914	1.36229673464036	0.24	0.16	0.34	1.49960262679255	1.86803284675198	2.23646306671141	3.64952094316402	4.5461543444487	5.44278774573338	3.68002692389353	4.58089138511926	5.48646490895474	3.02744996953129	0.283023256873165	0.0504977367067522	-1.40445218669781	-0.389932954441166	-0.361050549943196	-0.407457099765019	0.457216017852814	0.526225475401982	0.415348064514073	0.455176297494604	0.524443437197537	0.41368673123811	0.0021888242346294	0.00541954489096095	0.00543446834948993
193	0.810930216216329	0.28	3.0514366869575	2.28420783848983	3.81866553542518	0.4049323335893	1.08145113428384	0.876766938733227	1.28613532983445	0.26	0.16	0.35	1.3735786093209	1.69424516305818	2.01491171679546	3.18886880765488	3.93332097364818	4.67777313964149	3.21517018125706	3.96374931932069	4.71775702287705	3.0514366869575	0.296506106878021	-0.0963168840785926	-1.50172267682273	-0.389932954441166	-0.361050549943196	-0.407457099765019	0.457216017852814	0.526225475401982	0.415348064514073	0.455176297494604	0.524443437197537	0.41368673123811	0.0021888242346294	0.00541954489096095	0.00543446834948993
193	0.810930216216329	0.28	3.07538340553684	2.31031303099672	3.84045378007696	0.323961890921145	0.953411927222151	0.738379147650275	1.16844470679403	0.25	0.15	0.38	1.19523544519366	1.54331515578775	1.89139486638184	2.86701554042	3.70195558808272	4.53689563574544	2.85183019210452	3.68041555299059	4.51342234440608	3.07538340553684	0.288318483415575	-0.0590511792705289	-1.49492943374814	-0.389932954441166	-0.361050549943196	-0.407457099765019	0.457216017852814	0.526225475401982	0.415348064514073	0.455176297494604	0.524443437197537	0.41368673123811	0.0021888242346294	0.00541954489096095	0.00543446834948993
193	0.810930216216329	0.28	3.09547080999138	2.31613005923797	3.8748115607448	0.347228195685446	1.0209178576727	0.802368535498917	1.23946717984648	0.25	0.17	0.36	1.29791105022491	1.6514363540208	2.00496165781668	3.11109277055747	3.9584929191716	4.80589306778574	3.14161010820832	3.99592564954098	4.85049264657796	3.09547080999138	0.289770401556836	-0.0973944423892283	-1.51132275891889	-0.389932954441166	-0.361050549943196	-0.407457099765019	0.457216017852814	0.526225475401982	0.415348064514073	0.455176297494604	0.524443437197537	0.41368673123811	0.0021888242346294	0.00541954489096095	0.00543446834948993
193	0.810930216216329	0.28	3.27097987228248	2.44879632262955	4.09316342193541	0.32540583865988	1.08988690792016	0.844881587314029	1.33489222852629	0.3	0.21	0.42	1.24968640077123	1.61208016325273	1.97447392573424	2.74747747157262	3.54421231452354	4.34094715747447	2.78322162139334	3.5924183822654	4.39761253254038	3.27097987228248	0.328061166660643	-0.121925473586809	-1.3837080055647	-0.389932954441166	-0.361050549943196	-0.407457099765019	0.457216017852814	0.526225475401982	0.415348064514073	0.455176297494604	0.524443437197537	0.41368673123811	0.0021888242346294	0.00541954489096095	0.00543446834948993
193	0.810930216216329	0.28	3.40939658163808	2.55454923024851	4.26424393302765	0.354092783916693	0.999085817070583	0.788409952213851	1.20976168192731	0.23	0.15	0.31	1.32231746747407	1.67566203814192	2.02900660880977	3.2911444063068	4.17059131361704	5.05003822092727	3.32891356134987	4.21833239390256	5.1101674840925	3.40939658163808	0.259038068984679	-0.0704739929031831	-1.57645030439229	-0.389932954441166	-0.361050549943196	-0.407457099765019	0.457216017852814	0.526225475401982	0.415348064514073	0.455176297494604	0.524443437197537	0.41368673123811	0.0021888242346294	0.00541954489096095	0.00543446834948993
193	0.810930216216329	0.29	1.45894975975204	1.10497190451103	1.81292761499305	0.459021797081427	0.969316281897692	0.805021338048764	1.13361122574662	0.26	0.16	0.39	1.27652607808363	1.53704933431033	1.79757259053704	2.99914535037388	3.61123399156292	4.22332263275195	2.98901255140484	3.59931199528235	4.20860166851871	1.45894975975204	0.350595700667455	-0.154991814217206	-1.48528203299714	-0.389932954441166	-0.361050549943196	-0.407457099765019	0.457216017852814	0.526225475401982	0.415348064514073	0.455176297494604	0.524443437197537	0.41368673123811	0.0021888242346294	0.00541954489096095	0.00543446834948993
193	0.810930216216329	0.29	1.92237058758591	1.45724008043765	2.38750109473416	0.380205208668101	0.86529949181493	0.692808332871751	1.03779065075811	0.24	0.17	0.38	1.12858330477412	1.40957103683196	1.6905587688898	2.72470010773351	3.4030791875685	4.0814582674035	2.73452051754765	3.41391990812463	4.09290187922597	1.92237058758591	0.308146284561531	-0.0836488544831533	-1.48309574860273	-0.389932954441166	-0.361050549943196	-0.407457099765019	0.457216017852814	0.526225475401982	0.415348064514073	0.455176297494604	0.524443437197537	0.41368673123811	0.0021888242346294	0.00541954489096095	0.00543446834948993
193	0.810930216216329	0.29	1.93322102791545	1.45611138243814	2.41033067339275	0.378753495071279	0.939200277681278	0.751399525009268	1.12700103035329	0.29	0.17	0.45	1.12333412956102	1.40409421525726	1.6848543009535	2.49408066605356	3.11743776267109	3.74079485928862	2.47288612882976	3.08975056032719	3.70844793412252	1.93322102791545	0.360927523396352	0.0806323018543855	-1.17205479396148	-0.389932954441166	-0.361050549943196	-0.407457099765019	0.457216017852814	0.526225475401982	0.415348064514073	0.455176297494604	0.524443437197537	0.41368673123811	0.0021888242346294	0.00541954489096095	0.00543446834948993
193	0.810930216216329	0.29	1.97765051549716	1.49687902244745	2.45842200854688	0.420593949566314	0.96786474703354	0.790502927399995	1.14522656666708	0.26	0.18	0.37	1.25117712625127	1.53189847984027	1.81261983342927	2.9341700144968	3.59249740943383	4.25082480437086	2.96330864131606	3.6291401439731	4.29208129471328	1.97765051549716	0.318203390771928	-0.0383231497024884	-1.39593318340869	-0.389932954441166	-0.361050549943196	-0.407457099765019	0.457216017852814	0.526225475401982	0.415348064514073	0.455176297494604	0.524443437197537	0.41368673123811	0.0021888242346294	0.00541954489096095	0.00543446834948993
193	0.810930216216329	0.29	1.97813995318711	1.49903603744351	2.4572438689307	0.429451509449929	1.05438757291864	0.864640557369811	1.24413458846746	0.27	0.19	0.44	1.33386084092752	1.62657914053325	1.91929744013899	3.05065450468005	3.72012644050325	4.38959837632645	3.05811838085627	3.73069483162592	4.40086470325932	1.97813995318711	0.357097719466356	-0.0676364241541711	-1.3288157744255	-0.389932954441166	-0.361050549943196	-0.407457099765019	0.457216017852814	0.526225475401982	0.415348064514073	0.455176297494604	0.524443437197537	0.41368673123811	0.0021888242346294	0.00541954489096095	0.00543446834948993
193	0.810930216216329	0.29	1.98328531689908	1.50407418959578	2.46249644420238	0.457356410298776	1.05199364318388	0.873086150075215	1.23090113629254	0.23	0.15	0.39	1.46887382643897	1.7698664993367	2.07085917223443	3.66797492617017	4.419593994655	5.17121306313984	3.62814596235498	4.36972011824764	5.11116068117702	1.98328531689908	0.314273234925106	-0.0274893721949998	-1.44025900122754	-0.389932954441166	-0.361050549943196	-0.407457099765019	0.457216017852814	0.526225475401982	0.415348064514073	0.455176297494604	0.524443437197537	0.41368673123811	0.0021888242346294	0.00541954489096095	0.00543446834948993
193	0.810930216216329	0.29	1.99198254396416	1.50544205553642	2.4785230323919	0.354622073731038	0.904261251878176	0.713801350957227	1.09472115279912	0.23	0.16	0.38	1.20541685288112	1.5270519605484	1.84868706821568	3.02220782702827	3.82860781846344	4.63500780989861	3.01928744753979	3.82291776274208	4.62558542520875	1.99198254396416	0.303246157452796	-0.134082020630141	-1.55343759264893	-0.389932954441166	-0.361050549943196	-0.407457099765019	0.457216017852814	0.526225475401982	0.415348064514073	0.455176297494604	0.524443437197537	0.41368673123811	0.0021888242346294	0.00541954489096095	0.00543446834948993
193	0.810930216216329	0.29	1.99531840299935	1.50540434380262	2.48523246219608	0.364769064657837	1.00276331751385	0.796158368624911	1.20936826640279	0.26	0.17	0.39	1.26333084364937	1.59116813666534	1.91900542968131	2.97015172170714	3.74091300342998	4.51167428515282	2.97944512222212	3.75186292531694	4.52536065903301	1.99531840299935	0.33588412367626	-0.101683657731146	-1.42975385926733	-0.389932954441166	-0.361050549943196	-0.407457099765019	0.457216017852814	0.526225475401982	0.415348064514073	0.455176297494604	0.524443437197537	0.41368673123811	0.0021888242346294	0.00541954489096095	0.00543446834948993
193	0.810930216216329	0.29	2.03433069404588	1.54230267672104	2.52635871137072	0.40302515092065	0.926272182740231	0.750262716513433	1.10228164896703	0.26	0.17	0.36	1.18845826740148	1.46726714417767	1.74607602095386	2.78934973532694	3.44372312644554	4.09809651756415	2.81149805082525	3.47021776923399	4.13119604815857	2.03433069404588	0.305041767579128	-0.0351868789070945	-1.42265168728684	-0.389932954441166	-0.361050549943196	-0.407457099765019	0.457216017852814	0.526225475401982	0.415348064514073	0.455176297494604	0.524443437197537	0.41368673123811	0.0021888242346294	0.00541954489096095	0.00543446834948993
193	0.810930216216329	0.29	2.04728837609571	1.5495360635734	2.54504068861802	0.382023638848602	0.969509657112752	0.776988521932718	1.16203079229279	0.25	0.17	0.38	1.2582801241452	1.5700550230489	1.88182992195261	3.01957762767761	3.76776437205665	4.5159511164357	3.0360769825747	3.79124647384061	4.54179346835477	2.04728837609571	0.328591808662773	-0.0165881227707186	-1.36182738764975	-0.389932954441166	-0.361050549943196	-0.407457099765019	0.457216017852814	0.526225475401982	0.415348064514073	0.455176297494604	0.524443437197537	0.41368673123811	0.0021888242346294	0.00541954489096095	0.00543446834948993
193	0.810930216216329	0.29	2.05078623588392	1.55526634561703	2.5463061261508	0.429759572712252	0.956734419306895	0.784669204097899	1.12879963451589	0.26	0.17	0.42	1.23715650120907	1.50844483330626	1.77973316540345	2.89022203220509	3.52400079321163	4.15777955421816	2.87259963527454	3.50390854478872	4.13271126233667	2.05078623588392	0.341077193247874	0.0185596764004809	-1.29234465672139	-0.389932954441166	-0.361050549943196	-0.407457099765019	0.457216017852814	0.526225475401982	0.415348064514073	0.455176297494604	0.524443437197537	0.41368673123811	0.0021888242346294	0.00541954489096095	0.00543446834948993
193	0.810930216216329	0.29	2.09959592056021	1.58475899998328	2.61443284113714	0.396686471444462	0.972653186063737	0.785373224120699	1.15993314800678	0.25	0.17	0.37	1.27097104941139	1.57404658401593	1.87712211862046	3.04786439817256	3.77465761057978	4.501450822987	3.06431843039501	3.79361676509806	4.52454502636469	2.09959592056021	0.326213831909864	-0.00668199524025865	-1.36199626857033	-0.389932954441166	-0.361050549943196	-0.407457099765019	0.457216017852814	0.526225475401982	0.415348064514073	0.455176297494604	0.524443437197537	0.41368673123811	0.0021888242346294	0.00541954489096095	0.00543446834948993
193	0.810930216216329	0.29	2.10448823350447	1.58409984625028	2.62487662075865	0.346242336584926	0.864236337713647	0.678824996412638	1.04964767901466	0.26	0.17	0.42	1.0794585339511	1.37429719740101	1.66913586085092	2.54328155236237	3.23794254219277	3.93260353202317	2.52944370422324	3.22163170069839	3.91186827618512	2.10448823350447	0.326620019797026	-0.0560088630368569	-1.38890934629288	-0.389932954441166	-0.361050549943196	-0.407457099765019	0.457216017852814	0.526225475401982	0.415348064514073	0.455176297494604	0.524443437197537	0.41368673123811	0.0021888242346294	0.00541954489096095	0.00543446834948993
193	0.810930216216329	0.29	2.11604158370237	1.60030769272056	2.63177547468419	0.405686409121076	0.944101837240375	0.765692776864388	1.12251089761636	0.25	0.14	0.38	1.24087990856311	1.53000921109197	1.81913851362083	2.9800067114594	3.67435856297199	4.36871041448459	2.94400005717525	3.62875891142701	4.31652397350281	2.11604158370237	0.309133133121255	-0.066048851245051	-1.49608363400924	-0.389932954441166	-0.361050549943196	-0.407457099765019	0.457216017852814	0.526225475401982	0.415348064514073	0.455176297494604	0.524443437197537	0.41368673123811	0.0021888242346294	0.00541954489096095	0.00543446834948993
193	0.810930216216329	0.29	2.12460546009945	1.60053437763254	2.64867654256635	0.359433812347374	0.913691916811456	0.723252086832152	1.10413174679076	0.29	0.2	0.42	1.0792908433121	1.3634793972627	1.64766795121329	2.39226380459713	3.02217185534134	3.65207990608555	2.41821839094956	3.05600243745606	3.69131330541383	2.12460546009945	0.351039163965518	-0.0280454159515947	-1.27234261164236	-0.389932954441166	-0.361050549943196	-0.407457099765019	0.457216017852814	0.526225475401982	0.415348064514073	0.455176297494604	0.524443437197537	0.41368673123811	0.0021888242346294	0.00541954489096095	0.00543446834948993
193	0.810930216216329	0.29	2.15159046370989	1.62589306038503	2.67728786703475	0.378318968235062	0.94120461957267	0.752829187394334	1.12958005175101	0.24	0.17	0.4	1.24096180597112	1.55147941133353	1.86199701669593	3.03290083841098	3.79180340987895	4.55070598134692	3.02989001386328	3.78765148187512	4.54459403761117	2.15159046370989	0.321323433119851	-0.104173128347035	-1.46882011681399	-0.389932954441166	-0.361050549943196	-0.407457099765019	0.457216017852814	0.526225475401982	0.415348064514073	0.455176297494604	0.524443437197537	0.41368673123811	0.0021888242346294	0.00541954489096095	0.00543446834948993
193	0.810930216216329	0.29	2.19283131756652	1.65953398745352	2.72612864767952	0.419092053991087	0.992547594893119	0.810101005972377	1.17499418381386	0.26	0.17	0.38	1.27954610653396	1.56771859463466	1.85589108273535	2.99455456493369	3.66897202853552	4.34338949213736	3.01558159340894	3.69673249259132	4.37543372052352	2.19283131756652	0.314441588068566	-0.0295652113819119	-1.41870269611663	-0.389932954441166	-0.361050549943196	-0.407457099765019	0.457216017852814	0.526225475401982	0.415348064514073	0.455176297494604	0.524443437197537	0.41368673123811	0.0021888242346294	0.00541954489096095	0.00543446834948993
193	0.810930216216329	0.29	2.22697645609157	1.67646196836239	2.77749094382076	0.413374722884769	0.979593477623189	0.797397084916203	1.16178987033018	0.24	0.15	0.38	1.31656190408872	1.61738170170011	1.9182014993115	3.22311168868704	3.95955697307407	4.6960022574611	3.19970329150371	3.9279619804714	4.65952613885095	2.22697645609157	0.310165894154011	0.0576134446592953	-1.36326594728368	-0.389932954441166	-0.361050549943196	-0.407457099765019	0.457216017852814	0.526225475401982	0.415348064514073	0.455176297494604	0.524443437197537	0.41368673123811	0.0021888242346294	0.00541954489096095	0.00543446834948993
193	0.810930216216329	0.29	2.27221140723391	1.72170904995437	2.82271376451345	0.410482471377546	1.01068583685293	0.82158097502148	1.19979069868438	0.25	0.16	0.37	1.32503520367901	1.63002108666756	1.93500696965612	3.16650822043138	3.89534946398277	4.62419070753417	3.17955678018782	3.91340428296919	4.64495224808827	2.27221140723391	0.307753707470684	-0.0132091162505406	-1.40506573575323	-0.389932954441166	-0.361050549943196	-0.407457099765019	0.457216017852814	0.526225475401982	0.415348064514073	0.455176297494604	0.524443437197537	0.41368673123811	0.0021888242346294	0.00541954489096095	0.00543446834948993
193	0.810930216216329	0.29	2.27241118414193	1.71374049992552	2.83108186835834	0.373477675965564	0.986380433472087	0.786915819175151	1.18584504776902	0.25	0.17	0.4	1.26655658441955	1.58759882863482	1.90864107285009	3.02054673341525	3.7861841427357	4.55182155205615	3.02142780679736	3.7879710780664	4.55325288472944	2.27241118414193	0.332320336207733	0.104202148766322	-1.23102492598442	-0.389932954441166	-0.361050549943196	-0.407457099765019	0.457216017852814	0.526225475401982	0.415348064514073	0.455176297494604	0.524443437197537	0.41368673123811	0.0021888242346294	0.00541954489096095	0.00543446834948993
193	0.810930216216329	0.29	2.27617855306021	1.72553413509226	2.82682297102817	0.40474826228614	0.973406712645117	0.789101491730823	1.15771193355941	0.25	0.16	0.39	1.27358846018606	1.57105210075482	1.86851574132358	3.04583401611785	3.7572293399026	4.46862466368734	3.0333353391854	3.74166710387544	4.45094363542393	2.27617855306021	0.311642203538681	-0.0143107994838116	-1.40334588495749	-0.389932954441166	-0.361050549943196	-0.407457099765019	0.457216017852814	0.526225475401982	0.415348064514073	0.455176297494604	0.524443437197537	0.41368673123811	0.0021888242346294	0.00541954489096095	0.00543446834948993
193	0.810930216216329	0.29	2.29567702175403	1.73308769645665	2.8582663470514	0.394258386478661	0.999488885158739	0.806062076992755	1.19291569332472	0.25	0.16	0.38	1.29790321368109	1.609354754569	1.92080629545691	3.09658436103043	3.83965669536653	4.58272902970264	3.09398217246295	3.8338885594167	4.5766741610137	2.29567702175403	0.312885528934084	0.00965745146800121	-1.38213648711889	-0.389932954441166	-0.361050549943196	-0.407457099765019	0.457216017852814	0.526225475401982	0.415348064514073	0.455176297494604	0.524443437197537	0.41368673123811	0.0021888242346294	0.00541954489096095	0.00543446834948993
193	0.810930216216329	0.29	2.2998008310776	1.73702961823725	2.86257204391795	0.367734400305565	0.970077044788321	0.771479288869561	1.16867480070708	0.27	0.17	0.4	1.19132148903676	1.49799696006227	1.80467243108777	2.72725197416329	3.42931375301866	4.13137553187402	2.73293476057102	3.44502994900081	4.14045356210234	2.2998008310776	0.328176466898136	-0.0283356419417516	-1.34766739444536	-0.389932954441166	-0.361050549943196	-0.407457099765019	0.457216017852814	0.526225475401982	0.415348064514073	0.455176297494604	0.524443437197537	0.41368673123811	0.0021888242346294	0.00541954489096095	0.00543446834948993
193	0.810930216216329	0.29	2.30199345496666	1.74554022141238	2.85844668852094	0.398596606566605	1.00656061091732	0.813523178860522	1.19959804297411	0.24	0.15	0.36	1.33112736896796	1.64698488320131	1.96284239743465	3.22842053640563	3.99447862318329	4.76053670996094	3.2280936644539	3.99549313964235	4.76005605070587	2.30199345496666	0.303827776200284	0.0565529357178749	-1.35778598995769	-0.389932954441166	-0.361050549943196	-0.407457099765019	0.457216017852814	0.526225475401982	0.415348064514073	0.455176297494604	0.524443437197537	0.41368673123811	0.0021888242346294	0.00541954489096095	0.00543446834948993
193	0.810930216216329	0.29	2.30716634375	1.74157909330807	2.87275359419192	0.339285040658592	0.916551503981246	0.716856568840327	1.11624643912217	0.3	0.18	0.45	1.05535585808611	1.34934663503055	1.64333741197499	2.31031270119108	2.95389715737587	3.59748161356066	2.29904291293911	2.94080748640597	3.58235069166123	2.30716634375	0.349337811597676	0.0475544900292753	-1.21690654481482	-0.389932954441166	-0.361050549943196	-0.407457099765019	0.457216017852814	0.526225475401982	0.415348064514073	0.455176297494604	0.524443437197537	0.41368673123811	0.0021888242346294	0.00541954489096095	0.00543446834948993
193	0.810930216216329	0.29	2.30802741065469	1.74499973484714	2.87105508646223	0.382124881682976	0.93294905317398	0.747727686439544	1.11817041990842	0.24	0.16	0.42	1.221497145062	1.52407704784442	1.82665695062683	2.95760803571373	3.6902440107813	4.42287998584886	2.93573499841806	3.65945775188123	4.38935294838927	2.30802741065469	0.314461449564996	-0.054621938056299	-1.44313024062746	-0.389932954441166	-0.361050549943196	-0.407457099765019	0.457216017852814	0.526225475401982	0.415348064514073	0.455176297494604	0.524443437197537	0.41368673123811	0.0021888242346294	0.00541954489096095	0.00543446834948993
193	0.810930216216329	0.29	2.32314054827965	1.7593067610671	2.88697433549219	0.386281743585669	1.0796764691451	0.867199663992813	1.29215327429738	0.24	0.15	0.35	1.42219481960087	1.77065368567283	2.1191125517448	3.4574256003675	4.30454625333848	5.15166690630945	3.4659497842817	4.31352240914379	5.16173749213942	2.32314054827965	0.29537185269035	-0.0152957074932972	-1.4540627654141	-0.389932954441166	-0.361050549943196	-0.407457099765019	0.457216017852814	0.526225475401982	0.415348064514073	0.455176297494604	0.524443437197537	0.41368673123811	0.0021888242346294	0.00541954489096095	0.00543446834948993
193	0.810930216216329	0.29	2.32740945483262	1.76264107863283	2.8921778310324	0.441990492869266	1.11742468160591	0.921396705267647	1.31345265794418	0.24	0.18	0.4	1.52420663329179	1.84848296306091	2.17275929283003	3.73891147373493	4.53436824682082	5.32982501990671	3.7466748012058	4.54466652656358	5.34446649434956	2.32740945483262	0.335635108590847	-0.148749793535176	-1.46962519359818	-0.389932954441166	-0.361050549943196	-0.407457099765019	0.457216017852814	0.526225475401982	0.415348064514073	0.455176297494604	0.524443437197537	0.41368673123811	0.0021888242346294	0.00541954489096095	0.00543446834948993
193	0.810930216216329	0.29	2.33021850252763	1.75750823985057	2.90292876520468	0.367409600031865	0.995853122056577	0.791835914321574	1.19987032979158	0.29	0.17	0.43	1.18465560592042	1.48988314672295	1.79511068752549	2.63202151931717	3.31016413871275	3.98830675810834	2.60833178843068	3.28079176856867	3.95369257139408	2.33021850252763	0.345256861049605	0.0394471058633262	-1.25983289616364	-0.389932954441166	-0.361050549943196	-0.407457099765019	0.457216017852814	0.526225475401982	0.415348064514073	0.455176297494604	0.524443437197537	0.41368673123811	0.0021888242346294	0.00541954489096095	0.00543446834948993
193	0.810930216216329	0.29	2.34026016449231	1.76634207576226	2.91417825322236	0.358034135175096	0.899303291636858	0.711291366960308	1.08731521631341	0.24	0.15	0.39	1.16277098772876	1.47012015786587	1.77746932800297	2.81740335074142	3.5621128343202	4.30682231789898	2.80151526250635	3.54256277596793	4.28356786720837	2.34026016449231	0.308704074920166	-0.0477456830966955	-1.4439481718296	-0.389932954441166	-0.361050549943196	-0.407457099765019	0.457216017852814	0.526225475401982	0.415348064514073	0.455176297494604	0.524443437197537	0.41368673123811	0.0021888242346294	0.00541954489096095	0.00543446834948993
193	0.810930216216329	0.29	2.34562629895302	1.7754200170182	2.91583258088784	0.403860063762198	1.04155984180837	0.843986501608366	1.23913318200838	0.27	0.18	0.39	1.30849194859338	1.6148038675823	1.92111578657123	3.00703638884189	3.7109697127923	4.41490303674271	3.02568430568504	3.73573600304783	4.44586891528278	2.34562629895302	0.316854297121823	0.00542500909327435	-1.36242266487819	-0.389932954441166	-0.361050549943196	-0.407457099765019	0.457216017852814	0.526225475401982	0.415348064514073	0.455176297494604	0.524443437197537	0.41368673123811	0.0021888242346294	0.00541954489096095	0.00543446834948993
193	0.810930216216329	0.29	2.37295805913656	1.79545804476579	2.95045807350734	0.35553719727972	0.890469296155674	0.703288704163596	1.07764988814775	0.25	0.16	0.42	1.14161821930591	1.44546040083612	1.74930258236633	2.74622096176574	3.47712885538207	4.20803674899839	2.71676540791809	3.43872665584068	4.16196928889149	2.37295805913656	0.32080245854012	0.0226697651332629	-1.34722160948947	-0.389932954441166	-0.361050549943196	-0.407457099765019	0.457216017852814	0.526225475401982	0.415348064514073	0.455176297494604	0.524443437197537	0.41368673123811	0.0021888242346294	0.00541954489096095	0.00543446834948993
193	0.810930216216329	0.29	2.39374009507569	1.81075966676075	2.97672052339063	0.324488590429157	0.892629929738097	0.691547772820786	1.09371208665541	0.25	0.15	0.38	1.12408760690246	1.45093987863777	1.77779215037307	2.70781527154092	3.49516989364334	4.28252451574576	2.69529382886173	3.47969053805047	4.26219190491059	2.39374009507569	0.296665986687415	0.149557827604639	-1.2543913180314	-0.389932954441166	-0.361050549943196	-0.407457099765019	0.457216017852814	0.526225475401982	0.415348064514073	0.455176297494604	0.524443437197537	0.41368673123811	0.0021888242346294	0.00541954489096095	0.00543446834948993
193	0.810930216216329	0.29	2.39447481536786	1.81607445048676	2.97287518024896	0.366265924682363	0.964013928542473	0.766032687652296	1.16199516943265	0.22	0.15	0.36	1.30123709314271	1.63754197744505	1.9738468617474	3.28310246709086	4.1316206972937	4.98013892749654	3.27118669636295	4.11776288768993	4.96511337559259	2.39447481536786	0.293952066403862	-0.156962182788209	-1.61956149263811	-0.389932954441166	-0.361050549943196	-0.407457099765019	0.457216017852814	0.526225475401982	0.415348064514073	0.455176297494604	0.524443437197537	0.41368673123811	0.0021888242346294	0.00541954489096095	0.00543446834948993
193	0.810930216216329	0.29	2.39946897700207	1.81205371112099	2.98688424288316	0.439070882790997	1.06947908172021	0.880747565296561	1.25821059814386	0.25	0.17	0.39	1.42081137623088	1.72527078793272	2.02973019963456	3.39624584420979	4.12401240704939	4.85177896988899	3.4054971199492	4.13479562605484	4.86762667883886	2.39946897700207	0.311011333609302	-0.0604881928242156	-1.44845996180123	-0.389932954441166	-0.361050549943196	-0.407457099765019	0.457216017852814	0.526225475401982	0.415348064514073	0.455176297494604	0.524443437197537	0.41368673123811	0.0021888242346294	0.00541954489096095	0.00543446834948993
193	0.810930216216329	0.29	2.40509009041289	1.81244947134589	2.99773070947988	0.37268398097646	1.01786399426888	0.81168328018293	1.22404470835483	0.23	0.17	0.35	1.35113755386211	1.69434840036477	2.03755924686742	3.33618826702162	4.18363418098041	5.0310800949392	3.37418121438881	4.23139214035801	5.08906938744677	2.40509009041289	0.301731864280713	-0.0833375802000176	-1.50032437152331	-0.389932954441166	-0.361050549943196	-0.407457099765019	0.457216017852814	0.526225475401982	0.415348064514073	0.455176297494604	0.524443437197537	0.41368673123811	0.0021888242346294	0.00541954489096095	0.00543446834948993
193	0.810930216216329	0.29	2.41218902126831	1.82160282531151	3.00277521722512	0.38805571295893	0.957037924329295	0.769398751000763	1.14467709765783	0.24	0.16	0.38	1.27029448769862	1.58009094531637	1.88988740293412	3.10974079683488	3.86813713114805	4.62653346546121	3.10430719957465	3.86138622930173	4.61936402461052	2.41218902126831	0.305800459408331	0.0241791560247076	-1.369120322333	-0.389932954441166	-0.361050549943196	-0.407457099765019	0.457216017852814	0.526225475401982	0.415348064514073	0.455176297494604	0.524443437197537	0.41368673123811	0.0021888242346294	0.00541954489096095	0.00543446834948993
193	0.810930216216329	0.29	2.41425961973605	1.82531897194746	3.00320026752463	0.427661669642361	0.979912445763086	0.802922340435495	1.15690255109068	0.24	0.15	0.38	1.32676485614997	1.61922682888268	1.91168880161539	3.25085203917197	3.9674451837909	4.68403832840983	3.23477139680435	3.94999800616514	4.66263440400693	2.41425961973605	0.300262950693728	-0.100866827024359	-1.53484896207352	-0.389932954441166	-0.361050549943196	-0.407457099765019	0.457216017852814	0.526225475401982	0.415348064514073	0.455176297494604	0.524443437197537	0.41368673123811	0.0021888242346294	0.00541954489096095	0.00543446834948993
193	0.810930216216329	0.29	2.41634108120214	1.82722564009947	3.00545652230481	0.337592304720125	0.921796297684689	0.720198011260553	1.12339458410882	0.27	0.16	0.39	1.11381233397498	1.42559139253473	1.73737045109449	2.5535258062345	3.26831037773819	3.98309494924189	2.55211930968255	3.26614485681168	3.98046646151051	2.41634108120214	0.321285299045764	0.0671191022870756	-1.28383043551516	-0.389932954441166	-0.361050549943196	-0.407457099765019	0.457216017852814	0.526225475401982	0.415348064514073	0.455176297494604	0.524443437197537	0.41368673123811	0.0021888242346294	0.00541954489096095	0.00543446834948993
193	0.810930216216329	0.29	2.41670419390861	1.83130930828011	3.0020990795371	0.384520270452401	1.00147337175431	0.803652493600506	1.1992942499081	0.3	0.18	0.4	1.18779761919657	1.48017668847034	1.77255575774411	2.60959187432876	3.25194881381876	3.89430575330877	2.62283564554295	3.2707579377014	3.91685826307847	2.41670419390861	0.336298286517902	0.0176361454054996	-1.27777402947747	-0.389932954441166	-0.361050549943196	-0.407457099765019	0.457216017852814	0.526225475401982	0.415348064514073	0.455176297494604	0.524443437197537	0.41368673123811	0.0021888242346294	0.00541954489096095	0.00543446834948993
193	0.810930216216329	0.29	2.42779716259609	1.83519274710892	3.02040157808326	0.372565967589263	0.959687308500392	0.765241915413573	1.15413270158721	0.25	0.16	0.39	1.23894110335254	1.55375186449936	1.86856262564619	2.97239542054581	3.72767108477172	4.48294674899762	2.96041607285275	3.7136190731737	4.46859218383729	2.42779716259609	0.312172976142504	0.0269507095911151	-1.36205513418017	-0.389932954441166	-0.361050549943196	-0.407457099765019	0.457216017852814	0.526225475401982	0.415348064514073	0.455176297494604	0.524443437197537	0.41368673123811	0.0021888242346294	0.00541954489096095	0.00543446834948993
193	0.810930216216329	0.29	2.43116963494496	1.83219690896296	3.03014236092696	0.366032693476122	0.898577302968347	0.713942146682321	1.08321245925437	0.26	0.16	0.42	1.13269075290256	1.42561999816108	1.7185492434196	2.66258786950026	3.35116933187077	4.03975079424129	2.63391536055457	3.3153129124509	3.99648159012722	2.43116963494496	0.31679854117071	-0.000803693510651236	-1.37520508997002	-0.389932954441166	-0.361050549943196	-0.407457099765019	0.457216017852814	0.526225475401982	0.415348064514073	0.455176297494604	0.524443437197537	0.41368673123811	0.0021888242346294	0.00541954489096095	0.00543446834948993
193	0.810930216216329	0.29	2.43148699900235	1.83140891435879	3.03156508364591	0.294402195873039	0.841236223694404	0.637901516579247	1.04457093080956	0.26	0.17	0.38	0.998896626410057	1.31730056132871	1.63570449624736	2.31795687876086	3.05681871056191	3.79568054236295	2.32894733168912	3.07329222604597	3.81400809790888	2.43148699900235	0.314048532139375	-0.0392027982079509	-1.39865249591391	-0.389932954441166	-0.361050549943196	-0.407457099765019	0.457216017852814	0.526225475401982	0.415348064514073	0.455176297494604	0.524443437197537	0.41368673123811	0.0021888242346294	0.00541954489096095	0.00543446834948993
193	0.810930216216329	0.29	2.43841551105145	1.84530174222185	3.03152927988105	0.40894290119539	1.00947684206052	0.819996044540693	1.19895763958035	0.24	0.16	0.37	1.34968184260625	1.66155992255273	1.97343800249922	3.29354146876283	4.05459741326482	4.81565335776681	3.30226369376021	4.06482981730735	4.82039943927011	2.43841551105145	0.306766993805539	-0.0116666985392552	-1.41924965035108	-0.389932954441166	-0.361050549943196	-0.407457099765019	0.457216017852814	0.526225475401982	0.415348064514073	0.455176297494604	0.524443437197537	0.41368673123811	0.0021888242346294	0.00541954489096095	0.00543446834948993
193	0.810930216216329	0.29	2.44218561198556	1.85018127671134	3.03418994725977	0.392584488578257	0.973872695976263	0.784741128265708	1.16300426368682	0.26	0.16	0.39	1.24744760619986	1.54809671569507	1.84874582519029	2.93804858754248	3.64615182739656	4.35425506725064	2.92328692130708	3.62884651037003	4.33453234074567	2.44218561198556	0.312066855509507	-0.00475343839783508	-1.39491756963637	-0.389932954441166	-0.361050549943196	-0.407457099765019	0.457216017852814	0.526225475401982	0.415348064514073	0.455176297494604	0.524443437197537	0.41368673123811	0.0021888242346294	0.00541954489096095	0.00543446834948993
193	0.810930216216329	0.29	2.44245365339505	1.8516609288134	3.0332463779767	0.415849724994186	0.998160131752412	0.813454658674482	1.18286560483034	0.22	0.16	0.36	1.37860951633953	1.69164075931029	2.00467200228105	3.46968847659356	4.25752642756989	5.04536437854622	3.47758162241364	4.26444813094311	5.05617168864701	2.44245365339505	0.289880236783018	0.0049702774222308	-1.44325674804048	-0.389932954441166	-0.361050549943196	-0.407457099765019	0.457216017852814	0.526225475401982	0.415348064514073	0.455176297494604	0.524443437197537	0.41368673123811	0.0021888242346294	0.00541954489096095	0.00543446834948993
193	0.810930216216329	0.29	2.46374227967755	1.86847082504233	3.05901373431277	0.389516371992449	0.97771008160311	0.786606112367573	1.16881405083865	0.27	0.17	0.38	1.22204828234824	1.51894182751953	1.81583537269083	2.81399810357437	3.4976518389817	4.18130557438904	2.83051362812862	3.51787987061797	4.20740749053415	2.46374227967755	0.316260768409019	-0.0316369730970836	-1.3778231010113	-0.389932954441166	-0.361050549943196	-0.407457099765019	0.457216017852814	0.526225475401982	0.415348064514073	0.455176297494604	0.524443437197537	0.41368673123811	0.0021888242346294	0.00541954489096095	0.00543446834948993
193	0.810930216216329	0.29	2.4674486124611	1.8698884236428	3.06500880127939	0.435514971204701	1.07950586567533	0.887623467522196	1.27138826382846	0.26	0.17	0.39	1.41226841275262	1.71756616544877	2.02286391814492	3.32924317279059	4.04894379744091	4.76864442209122	3.33750521629254	4.05985649927752	4.78285280466079	2.4674486124611	0.312732158151724	0.0690579377503035	-1.29945651117428	-0.389932954441166	-0.361050549943196	-0.407457099765019	0.457216017852814	0.526225475401982	0.415348064514073	0.455176297494604	0.524443437197537	0.41368673123811	0.0021888242346294	0.00541954489096095	0.00543446834948993
193	0.810930216216329	0.29	2.46813353990148	1.86741356282533	3.06885351697763	0.339092828140293	0.829083850614149	0.648368582082917	1.00979911914538	0.21	0.15	0.36	1.13242584748163	1.44805903325679	1.76369221903194	2.9457052716863	3.76674122854359	4.58777718540088	2.93691288551876	3.75670311801355	4.57548355153387	2.46813353990148	0.279157169279791	0.0518791291356396	-1.42821590684065	-0.389932954441166	-0.361050549943196	-0.407457099765019	0.457216017852814	0.526225475401982	0.415348064514073	0.455176297494604	0.524443437197537	0.41368673123811	0.0021888242346294	0.00541954489096095	0.00543446834948993
193	0.810930216216329	0.29	2.48218069000965	1.88053342294536	3.08382795707394	0.365087451039567	0.958711101498762	0.761318113723769	1.15610408927375	0.23	0.17	0.34	1.27211581990192	1.60194738171523	1.93177894352854	3.15367372953257	3.9713517391823	4.78902974883204	3.19042982920986	4.02075798322778	4.85096140652046	2.48218069000965	0.295745902998289	-0.132097778482331	-1.57269330266062	-0.389932954441166	-0.361050549943196	-0.407457099765019	0.457216017852814	0.526225475401982	0.415348064514073	0.455176297494604	0.524443437197537	0.41368673123811	0.0021888242346294	0.00541954489096095	0.00543446834948993
193	0.810930216216329	0.29	2.48571334099015	1.87918146472497	3.09224521725533	0.370741227344802	0.98275962061889	0.782860003034672	1.18265923820311	0.24	0.16	0.38	1.28721775501768	1.61590275103	1.94458774704231	3.13772311901772	3.93892595112744	4.74012878323716	3.13469786023347	3.93671020665702	4.7352001342988	2.48571334099015	0.310996930339411	-0.0897473127367437	-1.46339621931035	-0.389932954441166	-0.361050549943196	-0.407457099765019	0.457216017852814	0.526225475401982	0.415348064514073	0.455176297494604	0.524443437197537	0.41368673123811	0.0021888242346294	0.00541954489096095	0.00543446834948993
193	0.810930216216329	0.29	2.48820308299646	1.87794380428696	3.09846236170596	0.415818631191395	1.03677490693248	0.844911647676507	1.22863816618845	0.22	0.14	0.35	1.43359425211128	1.75913606043774	2.0846778687642	3.61261276263043	4.43296795713401	5.25332315163759	3.58452026489385	4.40509522263414	5.21913011779332	2.48820308299646	0.279164711449555	0.0711560788704952	-1.42091891952662	-0.389932954441166	-0.361050549943196	-0.407457099765019	0.457216017852814	0.526225475401982	0.415348064514073	0.455176297494604	0.524443437197537	0.41368673123811	0.0021888242346294	0.00541954489096095	0.00543446834948993
193	0.810930216216329	0.29	2.49105296619332	1.87764486581129	3.10446106657535	0.348967160425462	0.898116587382373	0.70659075998017	1.08964241478458	0.24	0.16	0.4	1.15309934202647	1.46565410224546	1.77820886246445	2.7890190977646	3.54500009920722	4.30098110064984	2.77915949237348	3.5320098168472	4.28533640111055	2.49105296619332	0.309644568527538	0.0237274870951192	-1.35157516189142	-0.389932954441166	-0.361050549943196	-0.407457099765019	0.457216017852814	0.526225475401982	0.415348064514073	0.455176297494604	0.524443437197537	0.41368673123811	0.0021888242346294	0.00541954489096095	0.00543446834948993
193	0.810930216216329	0.29	2.49595445072874	1.87883793644247	3.11307096501501	0.324531409726268	0.862383380969155	0.668133817530708	1.0566329444076	0.26	0.17	0.4	1.05518868064644	1.36196845317508	1.66874822570372	2.46920328907929	3.18708591731848	3.90496854555767	2.47075559235995	3.18991853045016	3.9080523692608	2.49595445072874	0.313516841310574	-0.0496943418901511	-1.41076766855128	-0.389932954441166	-0.361050549943196	-0.407457099765019	0.457216017852814	0.526225475401982	0.415348064514073	0.455176297494604	0.524443437197537	0.41368673123811	0.0021888242346294	0.00541954489096095	0.00543446834948993
193	0.810930216216329	0.29	2.49925974518384	1.88710167494416	3.11141781542352	0.306261961473026	0.811314919561569	0.620669599737966	1.00196023938517	0.26	0.16	0.39	0.979833366903017	1.28079968728656	1.58176600767011	2.29195419102932	2.9959524857006	3.69995078037188	2.28901139553309	2.99115328822893	3.69652541748016	2.49925974518384	0.29978465778259	-0.0317960710738702	-1.40734883075784	-0.389932954441166	-0.361050549943196	-0.407457099765019	0.457216017852814	0.526225475401982	0.415348064514073	0.455176297494604	0.524443437197537	0.41368673123811	0.0021888242346294	0.00541954489096095	0.00543446834948993
193	0.810930216216329	0.29	2.49944973999971	1.88974192033126	3.10915755966816	0.358227418724346	0.889380686167463	0.703521375075139	1.07523999725979	0.23	0.15	0.33	1.17352304012947	1.48354941817114	1.7935757962128	2.90397653079287	3.67116157528963	4.43834661978639	2.92155419788591	3.69165517374756	4.46427820796297	2.49944973999971	0.279058835423385	0.078119749275226	-1.40707956513451	-0.389932954441166	-0.361050549943196	-0.407457099765019	0.457216017852814	0.526225475401982	0.415348064514073	0.455176297494604	0.524443437197537	0.41368673123811	0.0021888242346294	0.00541954489096095	0.00543446834948993
193	0.810930216216329	0.29	2.50173681743728	1.89064428037776	3.1128293544968	0.342149310339441	0.988643690983106	0.774610516196321	1.20267686576989	0.28	0.18	0.41	1.16917905260926	1.49223573631267	1.81529242001607	2.61915410305956	3.34285440948762	4.06655471591568	2.63041475498002	3.35742171966226	4.08505821923573	2.50173681743728	0.32714903747076	-0.00921618502413007	-1.33093404612821	-0.389932954441166	-0.361050549943196	-0.407457099765019	0.457216017852814	0.526225475401982	0.415348064514073	0.455176297494604	0.524443437197537	0.41368673123811	0.0021888242346294	0.00541954489096095	0.00543446834948993
193	0.810930216216329	0.29	2.50940807294387	1.89439208649216	3.12442405939559	0.419024604237697	1.09930069189982	0.897203131595455	1.30139825220418	0.24	0.15	0.35	1.48313327335084	1.81721326660434	2.15129325985784	3.63546428659295	4.45436296964543	5.27326165269792	3.63365447686807	4.45287225641561	5.26987466996274	2.50940807294387	0.298143717885202	-0.059667328661582	-1.50740068054758	-0.389932954441166	-0.361050549943196	-0.407457099765019	0.457216017852814	0.526225475401982	0.415348064514073	0.455176297494604	0.524443437197537	0.41368673123811	0.0021888242346294	0.00541954489096095	0.00543446834948993
193	0.810930216216329	0.29	2.51488449526537	1.89981533326342	3.12995365726733	0.333042746059432	0.904836843423236	0.704917531520497	1.10475615532598	0.25	0.16	0.36	1.13379990453109	1.45535311694776	1.77690632936443	2.7020647285542	3.46838830130465	4.23471187405511	2.71364649395902	3.48128347004209	4.2518833223789	2.51488449526537	0.30127490615956	0.0995471406695957	-1.29948993498707	-0.389932954441166	-0.361050549943196	-0.407457099765019	0.457216017852814	0.526225475401982	0.415348064514073	0.455176297494604	0.524443437197537	0.41368673123811	0.0021888242346294	0.00541954489096095	0.00543446834948993
193	0.810930216216329	0.29	2.51929246059597	1.89994963213804	3.1386352890539	0.298432442938511	0.963226198760422	0.732644157390178	1.19380824013067	0.27	0.17	0.41	1.1281072574273	1.48315175164503	1.83819624586276	2.57541398056847	3.38596328615269	4.1965125917369	2.57599286736313	3.38794291959683	4.19938389588471	2.51929246059597	0.324763742075826	-0.0353589793079286	-1.34636651489565	-0.389932954441166	-0.361050549943196	-0.407457099765019	0.457216017852814	0.526225475401982	0.415348064514073	0.455176297494604	0.524443437197537	0.41368673123811	0.0021888242346294	0.00541954489096095	0.00543446834948993
193	0.810930216216329	0.29	2.5392144983014	1.91580015646963	3.16262884013316	0.413169316809978	1.09801766507768	0.893708822080314	1.30232650807505	0.23	0.15	0.37	1.48398105336433	1.82323075589846	2.1624804584326	3.65462542544911	4.49010144830431	5.32557747115951	3.63470982227429	4.46522848211461	5.29610586065785	2.5392144983014	0.298371683443386	-0.042705319319991	-1.47495521363687	-0.389932954441166	-0.361050549943196	-0.407457099765019	0.457216017852814	0.526225475401982	0.415348064514073	0.455176297494604	0.524443437197537	0.41368673123811	0.0021888242346294	0.00541954489096095	0.00543446834948993
193	0.810930216216329	0.29	2.54280812540826	1.91912827624765	3.16648797456886	0.340299500611609	0.908664643930099	0.711135199569641	1.10619408829056	0.25	0.15	0.38	1.14820493926819	1.46713765952003	1.78607037977187	2.74707267719104	3.51011708825623	4.27316149932142	2.73163286052542	3.49193081015103	4.24945874324528	2.54280812540826	0.308845987703424	-0.00818792911732596	-1.41793520443108	-0.389932954441166	-0.361050549943196	-0.407457099765019	0.457216017852814	0.526225475401982	0.415348064514073	0.455176297494604	0.524443437197537	0.41368673123811	0.0021888242346294	0.00541954489096095	0.00543446834948993
193	0.810930216216329	0.29	2.54298762643966	1.91974114443892	3.1662341084404	0.400372072946916	1.01648330042695	0.822262943877443	1.21070365697646	0.25	0.17	0.37	1.31882488544217	1.6303342893186	1.94184369319503	3.13410367529257	3.87438601175302	4.61466834821347	3.15197073556919	3.89821094871859	4.64484900517582	2.54298762643966	0.298155338934034	-0.0157992391460652	-1.41802776111078	-0.389932954441166	-0.361050549943196	-0.407457099765019	0.457216017852814	0.526225475401982	0.415348064514073	0.455176297494604	0.524443437197537	0.41368673123811	0.0021888242346294	0.00541954489096095	0.00543446834948993
193	0.810930216216329	0.29	2.55154936642229	1.92129849925567	3.18180023358891	0.368878046856848	1.02723137676273	0.817449012001431	1.23701374152403	0.24	0.16	0.39	1.335742475936	1.67853476169324	2.02132704745048	3.23509743082062	4.06532216570544	4.89554690059026	3.22839990452643	4.05737243570532	4.8851836534011	2.55154936642229	0.303468578199231	-0.0536521948896837	-1.45578883036698	-0.389932954441166	-0.361050549943196	-0.407457099765019	0.457216017852814	0.526225475401982	0.415348064514073	0.455176297494604	0.524443437197537	0.41368673123811	0.0021888242346294	0.00541954489096095	0.00543446834948993
193	0.810930216216329	0.29	2.57217014151627	1.94049659410166	3.20384368893088	0.335313803080147	0.871240070884929	0.679723693788728	1.06275644798113	0.25	0.15	0.4	1.0976445015954	1.40691266483006	1.71618082806471	2.62648838541761	3.36651781893149	4.10654725244537	2.60134574491477	3.33390880443019	4.06914263672645	2.57217014151627	0.304136605785214	-0.0582306848479163	-1.46158228010547	-0.389932954441166	-0.361050549943196	-0.407457099765019	0.457216017852814	0.526225475401982	0.415348064514073	0.455176297494604	0.524443437197537	0.41368673123811	0.0021888242346294	0.00541954489096095	0.00543446834948993
193	0.810930216216329	0.29	2.58367798078127	1.94853241707093	3.21882354449161	0.364452925666034	1.02239587372222	0.811602142608771	1.23318960483567	0.27	0.17	0.39	1.25066662709156	1.57549657869358	1.9003265302956	2.85736568354776	3.59949626942142	4.34162685529508	2.87155962601083	3.61461802708242	4.36498858845995	2.58367798078127	0.317435404260061	-0.00965668776826164	-1.35342522499059	-0.389932954441166	-0.361050549943196	-0.407457099765019	0.457216017852814	0.526225475401982	0.415348064514073	0.455176297494604	0.524443437197537	0.41368673123811	0.0021888242346294	0.00541954489096095	0.00543446834948993
193	0.810930216216329	0.29	2.61546261280036	1.96991618950901	3.26100903609172	0.371215436812119	0.984812391670658	0.784698661331392	1.18492612200992	0.25	0.17	0.37	1.26595059891559	1.58879312338785	1.9116356478601	3.02627749259203	3.79803830719166	4.56979912179128	3.05016576377321	3.82724607011237	4.60603648316102	2.61546261280036	0.300341141532343	0.0254976770897636	-1.36207519597798	-0.389932954441166	-0.361050549943196	-0.407457099765019	0.457216017852814	0.526225475401982	0.415348064514073	0.455176297494604	0.524443437197537	0.41368673123811	0.0021888242346294	0.00541954489096095	0.00543446834948993
193	0.810930216216329	0.29	2.6247443433382	1.97980297996997	3.26968570670643	0.384840868291858	1.11759731798817	0.896987946600572	1.33820668937577	0.25	0.18	0.39	1.44992558434879	1.80652700015847	2.16312841596815	3.47293266291296	4.32708181234168	5.1812309617704	3.49818507383988	4.35970602696132	5.22161001319466	2.6247443433382	0.313819151883307	-0.0305724477410572	-1.38479718789474	-0.389932954441166	-0.361050549943196	-0.407457099765019	0.457216017852814	0.526225475401982	0.415348064514073	0.455176297494604	0.524443437197537	0.41368673123811	0.0021888242346294	0.00541954489096095	0.00543446834948993
193	0.810930216216329	0.29	2.63036037700853	1.99138645548637	3.26933429853068	0.338285001634679	0.975830003539166	0.762744577944164	1.18891542913417	0.25	0.16	0.4	1.2225910156764	1.56414221700542	1.90569341833445	2.90356186513787	3.71472032324442	4.52587878135097	2.89624932984981	3.70302905710218	4.51377862307831	2.63036037700853	0.318927434044079	-0.0407425166361253	-1.3998365760933	-0.389932954441166	-0.361050549943196	-0.407457099765019	0.457216017852814	0.526225475401982	0.415348064514073	0.455176297494604	0.524443437197537	0.41368673123811	0.0021888242346294	0.00541954489096095	0.00543446834948993
193	0.810930216216329	0.29	2.64024740582727	1.99804640420273	3.28244840745181	0.345446512539065	0.93304249291853	0.732517251086854	1.13356773475021	0.25	0.17	0.4	1.17961601053814	1.50253371033389	1.82545141012965	2.81469186578379	3.5852085549546	4.35572524412542	2.81575483791942	3.59002615765657	4.36166068907405	2.64024740582727	0.315560163303581	-0.00688598784157879	-1.38551017915157	-0.389932954441166	-0.361050549943196	-0.407457099765019	0.457216017852814	0.526225475401982	0.415348064514073	0.455176297494604	0.524443437197537	0.41368673123811	0.0021888242346294	0.00541954489096095	0.00543446834948993
193	0.810930216216329	0.29	2.6468642144774	2.00004645169809	3.29368197725671	0.309801572813198	0.866764059057793	0.664773286723744	1.06875483139184	0.23	0.16	0.35	1.11855263426734	1.45842385804266	1.79829508181799	2.79355653103299	3.64237620013121	4.49119586922942	2.80985763470461	3.6624326456274	4.51496953440866	2.6468642144774	0.283363780579372	-0.03795724416413	-1.47867784900454	-0.389932954441166	-0.361050549943196	-0.407457099765019	0.457216017852814	0.526225475401982	0.415348064514073	0.455176297494604	0.524443437197537	0.41368673123811	0.0021888242346294	0.00541954489096095	0.00543446834948993
193	0.810930216216329	0.29	2.64695793576878	1.99259493365812	3.30132093787943	0.371147627954344	0.941142233338559	0.749874491170923	1.13240997550619	0.25	0.15	0.36	1.20709861694413	1.514988843582	1.82287907021988	2.87913650734661	3.61350731957774	4.34787813180887	2.87302459761474	3.60719488145432	4.33905823239098	2.64695793576878	0.294378608667587	0.125852833531244	-1.29643929736271	-0.389932954441166	-0.361050549943196	-0.407457099765019	0.457216017852814	0.526225475401982	0.415348064514073	0.455176297494604	0.524443437197537	0.41368673123811	0.0021888242346294	0.00541954489096095	0.00543446834948993
193	0.810930216216329	0.29	2.65852017375524	2.01226753302569	3.30477281448479	0.3624205626054	0.9395647980263	0.744996117136585	1.13413347891601	0.24	0.15	0.45	1.21687775157989	1.53468652062282	1.85249528966574	2.94603151278986	3.71543883199332	4.48484615119679	2.88017111112076	3.63332717785366	4.38567271974387	2.65852017375524	0.313376307736446	0.0407792637549493	-1.33433959568785	-0.389932954441166	-0.361050549943196	-0.407457099765019	0.457216017852814	0.526225475401982	0.415348064514073	0.455176297494604	0.524443437197537	0.41368673123811	0.0021888242346294	0.00541954489096095	0.00543446834948993
193	0.810930216216329	0.29	2.66100041762752	2.01517974807209	3.30682108718295	0.326969991860438	0.805230842494125	0.62485883924987	0.985602845738381	0.25	0.15	0.36	1.00523747849758	1.29540973236292	1.58558198622826	2.3961700936782	3.08784951431273	3.77952893494725	2.39963337537927	3.09101048477975	3.78110640037622	2.66100041762752	0.289548226597165	-0.120198739329902	-1.56937705424284	-0.389932954441166	-0.361050549943196	-0.407457099765019	0.457216017852814	0.526225475401982	0.415348064514073	0.455176297494604	0.524443437197537	0.41368673123811	0.0021888242346294	0.00541954489096095	0.00543446834948993
193	0.810930216216329	0.29	2.66195433852856	2.00678462053715	3.31712405651996	0.339599270383234	0.952893603660344	0.745426009297419	1.16036119802327	0.24	0.17	0.36	1.22353925579744	1.56407573137354	1.90461220694964	2.97713260229933	3.80573065414439	4.63432870598944	3.00763698817174	3.84738539019255	4.68376505696117	2.66195433852856	0.294566650492912	0.0208972735435211	-1.37854008002774	-0.389932954441166	-0.361050549943196	-0.407457099765019	0.457216017852814	0.526225475401982	0.415348064514073	0.455176297494604	0.524443437197537	0.41368673123811	0.0021888242346294	0.00541954489096095	0.00543446834948993
193	0.810930216216329	0.29	2.66532932351128	2.02091389872432	3.30974474829823	0.309619396039649	0.831464074744251	0.63761704001021	1.02531110947829	0.24	0.15	0.35	1.04053461035431	1.3568758247486	1.67321703914289	2.51674420614453	3.28187965725697	4.04701510836942	2.52881061049953	3.29807247735178	4.06564324570244	2.66532932351128	0.287875406691681	0.0359256518568343	-1.39202193051863	-0.389932954441166	-0.361050549943196	-0.407457099765019	0.457216017852814	0.526225475401982	0.415348064514073	0.455176297494604	0.524443437197537	0.41368673123811	0.0021888242346294	0.00541954489096095	0.00543446834948993
193	0.810930216216329	0.29	2.67266318625467	2.02445471777609	3.32087165473326	0.37266962723903	0.981065793010591	0.782332900881165	1.17979868514002	0.23	0.15	0.37	1.30234135757243	1.63316991436534	1.96399847115826	3.21586026711876	4.03277236534291	4.84968446356707	3.20060652789266	4.01579686538753	4.82653108228551	2.67266318625467	0.292316866641971	-0.13457017040284	-1.59932745149611	-0.389932954441166	-0.361050549943196	-0.407457099765019	0.457216017852814	0.526225475401982	0.415348064514073	0.455176297494604	0.524443437197537	0.41368673123811	0.0021888242346294	0.00541954489096095	0.00543446834948993
193	0.810930216216329	0.29	2.6806864768318	2.01837410833864	3.34299884532496	0.342227299605768	0.932789605828919	0.730883358555592	1.13469585310225	0.26	0.16	0.41	1.14937813181593	1.46689339957576	1.78440866733559	2.6783183182824	3.41820272571576	4.15808713314911	2.65258592046118	3.38538815149707	4.11825561234172	2.6806864768318	0.31447591367979	-0.0967859005656874	-1.46988436264052	-0.389932954441166	-0.361050549943196	-0.407457099765019	0.457216017852814	0.526225475401982	0.415348064514073	0.455176297494604	0.524443437197537	0.41368673123811	0.0021888242346294	0.00541954489096095	0.00543446834948993
193	0.810930216216329	0.29	2.68534375549804	2.02883938688871	3.34184812410737	0.404960917263175	1.08575143812885	0.880265520174891	1.29123735608281	0.24	0.16	0.38	1.44491270793846	1.78220777101794	2.11950283409741	3.51590357660447	4.33664306635824	5.15738255611201	3.50593501578792	4.32668157564787	5.1455481456819	2.68534375549804	0.305666420438244	0.0252511980736847	-1.37461161043836	-0.389932954441166	-0.361050549943196	-0.407457099765019	0.457216017852814	0.526225475401982	0.415348064514073	0.455176297494604	0.524443437197537	0.41368673123811	0.0021888242346294	0.00541954489096095	0.00543446834948993
193	0.810930216216329	0.29	2.68596789240805	2.02801908931123	3.34391669550487	0.408698214603485	0.975241239032898	0.792093844805761	1.15838863326003	0.26	0.18	0.37	1.25603715534463	1.546457202871	1.83687725039737	2.95103144333828	3.6333669048167	4.31570236629512	2.98437161748608	3.67605866310465	4.3664100706629	2.68596789240805	0.306758039594133	-0.0127586663822463	-1.39833956946847	-0.389932954441166	-0.361050549943196	-0.407457099765019	0.457216017852814	0.526225475401982	0.415348064514073	0.455176297494604	0.524443437197537	0.41368673123811	0.0021888242346294	0.00541954489096095	0.00543446834948993
193	0.810930216216329	0.29	2.68607279372371	2.02812656508733	3.34401902236009	0.293119964197507	0.865411596805779	0.655586065848754	1.0752371277628	0.27	0.18	0.41	1.020393620426	1.34697870870706	1.67356379698811	2.3538945826907	3.10727725257784	3.86065992246497	2.35684029188597	3.11156115623862	3.86546889486053	2.68607279372371	0.315696746109738	-0.0327202162434492	-1.35113487151248	-0.389932954441166	-0.361050549943196	-0.407457099765019	0.457216017852814	0.526225475401982	0.415348064514073	0.455176297494604	0.524443437197537	0.41368673123811	0.0021888242346294	0.00541954489096095	0.00543446834948993
193	0.810930216216329	0.29	2.69311091355888	2.02755040228162	3.35867142483613	0.362018695540888	0.96382742460237	0.764060668422959	1.16359418078178	0.24	0.16	0.37	1.24653072396333	1.57244123015141	1.89835173633948	3.01412047076587	3.802174474935	4.59022847910414	3.02260291994548	3.81277919321393	4.60230030961301	2.69311091355888	0.293495051544049	0.0409149104670203	-1.37316888368552	-0.389932954441166	-0.361050549943196	-0.407457099765019	0.457216017852814	0.526225475401982	0.415348064514073	0.455176297494604	0.524443437197537	0.41368673123811	0.0021888242346294	0.00541954489096095	0.00543446834948993
193	0.810930216216329	0.29	2.69411401477489	2.03628464502689	3.35194338452288	0.373983154711769	0.926920717921251	0.73968226661281	1.11415916922969	0.27	0.15	0.4	1.15260344433183	1.44436612897441	1.736128813617	2.6618433512102	3.33564540001226	4.00944744881433	2.63893262811283	3.30526516026151	3.97439461388431	2.69411401477489	0.310286186332363	0.0511802515301283	-1.33864971486168	-0.389932954441166	-0.361050549943196	-0.407457099765019	0.457216017852814	0.526225475401982	0.415348064514073	0.455176297494604	0.524443437197537	0.41368673123811	0.0021888242346294	0.00541954489096095	0.00543446834948993
193	0.810930216216329	0.29	2.71556794339565	2.04867429530363	3.38246159148766	0.349055385640386	1.00317813076282	0.78928917262255	1.21706708890309	0.23	0.16	0.37	1.30997143331115	1.6649597377034	2.01994804209565	3.22447801166417	4.09827720514542	4.97207639862666	3.22660625861707	4.09814995233133	4.97109760318709	2.71556794339565	0.301000059096595	-0.0967793326639539	-1.51571187618241	-0.389932954441166	-0.361050549943196	-0.407457099765019	0.457216017852814	0.526225475401982	0.415348064514073	0.455176297494604	0.524443437197537	0.41368673123811	0.0021888242346294	0.00541954489096095	0.00543446834948993
193	0.810930216216329	0.29	2.7198788285314	2.0622918753127	3.3774657817501	0.425139781870789	1.05312699093286	0.861929820793731	1.24432416107199	0.26	0.16	0.35	1.37287290636548	1.67740978201975	1.98194665767401	3.23987288126233	3.958556133151	4.67723938503968	3.2652855060086	3.98812032717949	4.71187953434237	2.7198788285314	0.299888945448727	-0.0755033621551538	-1.47154126079887	-0.389932954441166	-0.361050549943196	-0.407457099765019	0.457216017852814	0.526225475401982	0.415348064514073	0.455176297494604	0.524443437197537	0.41368673123811	0.0021888242346294	0.00541954489096095	0.00543446834948993
193	0.810930216216329	0.29	2.72243394756812	2.06147870377203	3.38338919136421	0.352582664032738	0.915587673392695	0.721879884692313	1.10929546209308	0.26	0.17	0.4	1.1385287054228	1.44403919626209	1.74954968710138	2.66066262415759	3.37461945317076	4.08857628218394	2.66135466190886	3.37448049469422	4.08866113422221	2.72243394756812	0.311312270998395	0.0578371951652663	-1.30241277280136	-0.389932954441166	-0.361050549943196	-0.407457099765019	0.457216017852814	0.526225475401982	0.415348064514073	0.455176297494604	0.524443437197537	0.41368673123811	0.0021888242346294	0.00541954489096095	0.00543446834948993
193	0.810930216216329	0.29	2.72299465787443	2.06059636717618	3.38539294857268	0.36391704251727	1.02410824710245	0.81271699668016	1.23549949752474	0.26	0.16	0.4	1.2907517822146	1.62648197407931	1.96221216594402	3.03730400036826	3.82732007382703	4.61733614728581	3.02648267256428	3.81272399727151	4.60075442421289	2.72299465787443	0.314909797213205	-0.00737841205388274	-1.35167555921421	-0.389932954441166	-0.361050549943196	-0.407457099765019	0.457216017852814	0.526225475401982	0.415348064514073	0.455176297494604	0.524443437197537	0.41368673123811	0.0021888242346294	0.00541954489096095	0.00543446834948993
193	0.810930216216329	0.29	2.740992727936	2.07079906729011	3.4111863885819	0.354197706049664	0.968844369030216	0.7645923300753	1.17309640798513	0.24	0.16	0.37	1.26750969425038	1.60611031743511	1.94471094061984	3.11616151939121	3.94860819589112	4.78105487239102	3.11228121961232	3.94375137083224	4.77272385030665	2.740992727936	0.300834882593354	0.027510356291321	-1.39139141531919	-0.389932954441166	-0.361050549943196	-0.407457099765019	0.457216017852814	0.526225475401982	0.415348064514073	0.455176297494604	0.524443437197537	0.41368673123811	0.0021888242346294	0.00541954489096095	0.00543446834948993
193	0.810930216216329	0.29	2.74273500460589	2.06463078799218	3.4208392212196	0.366132559573938	0.984129935702587	0.781959358819375	1.1863005125858	0.22	0.15	0.33	1.33918837079542	1.68542693476347	2.03166549873152	3.40892132365639	4.29027606771066	5.17163081176494	3.43765874017125	4.32569603155424	5.21394071903071	2.74273500460589	0.275558241758715	-0.00464771468664138	-1.48342335963919	-0.389932954441166	-0.361050549943196	-0.407457099765019	0.457216017852814	0.526225475401982	0.415348064514073	0.455176297494604	0.524443437197537	0.41368673123811	0.0021888242346294	0.00541954489096095	0.00543446834948993
193	0.810930216216329	0.29	2.74546437484929	2.06963104822452	3.42129770147405	0.333707909059499	0.945837453065102	0.737171762080118	1.15450314405009	0.24	0.16	0.35	1.21167429119645	1.5546538601748	1.89763342915315	2.95251490349771	3.7882611897409	4.6240074759841	2.97220218636299	3.81213883369018	4.65738069858555	2.74546437484929	0.296525574321951	0.0471925796350952	-1.37146877820266	-0.389932954441166	-0.361050549943196	-0.407457099765019	0.457216017852814	0.526225475401982	0.415348064514073	0.455176297494604	0.524443437197537	0.41368673123811	0.0021888242346294	0.00541954489096095	0.00543446834948993
193	0.810930216216329	0.29	2.76692779391407	2.09497426407069	3.43888132375745	0.379003328819861	0.98469091921528	0.787898430373855	1.18148340805671	0.21	0.15	0.34	1.37136827819436	1.71389336287563	2.05641844755691	3.55352614770964	4.44108630497387	5.32864646223811	3.58222123472748	4.47806173483384	5.37203574576132	2.76692779391407	0.274880995222244	-0.0740619316804249	-1.54899399175131	-0.389932954441166	-0.361050549943196	-0.407457099765019	0.457216017852814	0.526225475401982	0.415348064514073	0.455176297494604	0.524443437197537	0.41368673123811	0.0021888242346294	0.00541954489096095	0.00543446834948993
193	0.810930216216329	0.29	2.81898967931762	2.12792654748537	3.51005281114987	0.359192617673092	1.02557084792432	0.811700202023969	1.23944149382467	0.24	0.16	0.36	1.34406482817909	1.69820544834628	2.05234606851348	3.30041523398947	4.17002440258721	5.03963357118496	3.31339718696666	4.18587346714981	5.05714991774352	2.81898967931762	0.293511122725758	0.071000975366765	-1.3445294271806	-0.389932954441166	-0.361050549943196	-0.407457099765019	0.457216017852814	0.526225475401982	0.415348064514073	0.455176297494604	0.524443437197537	0.41368673123811	0.0021888242346294	0.00541954489096095	0.00543446834948993
193	0.810930216216329	0.29	2.82951341391887	2.1377084513867	3.52131837645104	0.325439110882708	0.896624050413304	0.695079271672247	1.09816882915436	0.25	0.16	0.38	1.12968473479117	1.45724745921665	1.78481018364213	2.72094509649477	3.50990874393639	4.29887239137801	2.71753672717718	3.50775420055074	4.29466059612546	2.82951341391887	0.286782422787998	0.0193465842723207	-1.41361599266597	-0.389932954441166	-0.361050549943196	-0.407457099765019	0.457216017852814	0.526225475401982	0.415348064514073	0.455176297494604	0.524443437197537	0.41368673123811	0.0021888242346294	0.00541954489096095	0.00543446834948993
193	0.810930216216329	0.29	2.84777022950554	2.15360629883919	3.54193416017189	0.393753655866771	1.03343847100505	0.833230044231813	1.23364689777828	0.24	0.16	0.36	1.37161056354942	1.70118100447963	2.03075144540985	3.34742317651344	4.1517416628108	4.95606014910816	3.3657474464367	4.17218954101008	4.98572687947144	2.84777022950554	0.287758134193408	0.0045963297732597	-1.41279881502062	-0.389932954441166	-0.361050549943196	-0.407457099765019	0.457216017852814	0.526225475401982	0.415348064514073	0.455176297494604	0.524443437197537	0.41368673123811	0.0021888242346294	0.00541954489096095	0.00543446834948993
193	0.810930216216329	0.29	2.8485578985269	2.15952727722025	3.53758851983355	0.316763735029346	0.912419627347602	0.703202223910379	1.12163703078482	0.22	0.15	0.36	1.19313021422969	1.54811146556238	1.90309271689506	3.00659609856275	3.901121467706	4.79564683684924	3.00919715530031	3.90516134013391	4.79964620461406	2.8485578985269	0.278864108549387	0.0062738037437901	-1.45342657223097	-0.389932954441166	-0.361050549943196	-0.407457099765019	0.457216017852814	0.526225475401982	0.415348064514073	0.455176297494604	0.524443437197537	0.41368673123811	0.0021888242346294	0.00541954489096095	0.00543446834948993
193	0.810930216216329	0.29	2.86528299076177	2.16679081499899	3.56377516652454	0.350899332072119	0.967534371676697	0.762079416030437	1.17298932732296	0.27	0.17	0.41	1.17778069605482	1.49530781406755	1.81283493208027	2.69840547049468	3.42588972553978	4.15337398058489	2.69263154221098	3.41833261811206	4.14403036502776	2.86528299076177	0.312541782816769	0.0750433608751711	-1.27534362795448	-0.389932954441166	-0.361050549943196	-0.407457099765019	0.457216017852814	0.526225475401982	0.415348064514073	0.455176297494604	0.524443437197537	0.41368673123811	0.0021888242346294	0.00541954489096095	0.00543446834948993
193	0.810930216216329	0.29	2.87162331989295	2.17518176982292	3.56806486996298	0.348602826238444	0.993438404070811	0.781414957743876	1.20546185039775	0.24	0.16	0.35	1.2770622300947	1.62357099923882	1.97007976838295	3.09347802565026	3.93283983416839	4.77220164268651	3.11766938904499	3.96342243365905	4.81115981086336	2.87162331989295	0.281681134009419	-0.131894917061779	-1.56864414246536	-0.389932954441166	-0.361050549943196	-0.407457099765019	0.457216017852814	0.526225475401982	0.415348064514073	0.455176297494604	0.524443437197537	0.41368673123811	0.0021888242346294	0.00541954489096095	0.00543446834948993
193	0.810930216216329	0.29	2.87388722486719	2.168195022321	3.57957942741338	0.333190022455798	1.01059848602783	0.787385654975623	1.23381131708004	0.24	0.15	0.37	1.29083254029839	1.65676552868036	2.02269851706232	3.13689976375124	4.02616701489973	4.91543426604823	3.12709061486625	4.01380976056826	4.90302645443568	2.87388722486719	0.2905565616863	0.00421979660392544	-1.41850951597229	-0.389932954441166	-0.361050549943196	-0.407457099765019	0.457216017852814	0.526225475401982	0.415348064514073	0.455176297494604	0.524443437197537	0.41368673123811	0.0021888242346294	0.00541954489096095	0.00543446834948993
193	0.810930216216329	0.29	2.87498900053011	2.16460686222644	3.58537113883379	0.399350815231162	0.996709439578151	0.805861624968668	1.18755725418763	0.21	0.15	0.33	1.41978314841716	1.75602264996349	2.09226215150983	3.72934794773364	4.61254908759559	5.49575022745754	3.73967367961272	4.62675323151937	5.50997548227544	2.87498900053011	0.269061973441242	-0.00289231044967273	-1.53324125633257	-0.389932954441166	-0.361050549943196	-0.407457099765019	0.457216017852814	0.526225475401982	0.415348064514073	0.455176297494604	0.524443437197537	0.41368673123811	0.0021888242346294	0.00541954489096095	0.00543446834948993
193	0.810930216216329	0.29	2.87968340649458	2.17630623020002	3.58306058278915	0.323171742121022	0.868499281910504	0.672263826866567	1.06473473695444	0.26	0.15	0.36	1.06642490536549	1.37771694312096	1.68900898087643	2.50648658378581	3.23813614705817	3.96978571033053	2.50911943093987	3.24116242618382	3.97387950747909	2.87968340649458	0.288768938538779	-0.119368569434845	-1.54701971331612	-0.389932954441166	-0.361050549943196	-0.407457099765019	0.457216017852814	0.526225475401982	0.415348064514073	0.455176297494604	0.524443437197537	0.41368673123811	0.0021888242346294	0.00541954489096095	0.00543446834948993
193	0.810930216216329	0.29	2.94178571732396	2.22324801758708	3.66032341706083	0.343502845551242	0.933065556085126	0.731670468140814	1.13446064402944	0.27	0.16	0.36	1.14130001006292	1.45544719230676	1.76959437455059	2.63839882273775	3.36462816514599	4.09085750755424	2.65202305539069	3.38308104472282	4.11263524408096	2.94178571732396	0.292273730993482	0.0531009899621902	-1.35404180891584	-0.389932954441166	-0.361050549943196	-0.407457099765019	0.457216017852814	0.526225475401982	0.415348064514073	0.455176297494604	0.524443437197537	0.41368673123811	0.0021888242346294	0.00541954489096095	0.00543446834948993
193	0.810930216216329	0.29	2.94262493096367	2.22904241907042	3.65620744285692	0.384038401131041	0.971277805844128	0.779225989495464	1.16332962219279	0.25	0.17	0.39	1.25846524268245	1.56863268951686	1.87880013635127	3.01164843981384	3.75391391974781	4.49617939968177	3.01801964027322	3.76149645635277	4.50663596986321	2.94262493096367	0.298909115424705	0.126853661588574	-1.27641321035782	-0.389932954441166	-0.361050549943196	-0.407457099765019	0.457216017852814	0.526225475401982	0.415348064514073	0.455176297494604	0.524443437197537	0.41368673123811	0.0021888242346294	0.00541954489096095	0.00543446834948993
193	0.810930216216329	0.29	2.95832100213114	2.24239162377653	3.67425038048576	0.335594054904305	0.951840887988837	0.742738282700097	1.16094349327758	0.25	0.15	0.36	1.20502949997592	1.54428063831598	1.88353177665604	2.89722329733222	3.71287660844614	4.52852991956007	2.90197453530743	3.72034468192952	4.53792375174616	2.95832100213114	0.289204624415174	0.0301880408289609	-1.40160770266955	-0.389932954441166	-0.361050549943196	-0.407457099765019	0.457216017852814	0.526225475401982	0.415348064514073	0.455176297494604	0.524443437197537	0.41368673123811	0.0021888242346294	0.00541954489096095	0.00543446834948993
193	0.810930216216329	0.29	2.97248761351356	2.24214638938618	3.70282883764093	0.355005605825558	0.918677590117209	0.725343273081897	1.11201190715252	0.23	0.16	0.34	1.20976826450029	1.53222210100502	1.85467593750976	2.99326273922261	3.79109244120086	4.5889221431791	3.01487145671125	3.82070976998733	4.6222132341974	2.97248761351356	0.271750285505524	0.0190109652451721	-1.45677724714161	-0.389932954441166	-0.361050549943196	-0.407457099765019	0.457216017852814	0.526225475401982	0.415348064514073	0.455176297494604	0.524443437197537	0.41368673123811	0.0021888242346294	0.00541954489096095	0.00543446834948993
193	0.810930216216329	0.29	3.00081969532271	2.26381546647225	3.73782392417317	0.358025869557288	1.0204048204872	0.807071092403699	1.2337385485707	0.25	0.16	0.36	1.29289576742205	1.63464790881774	1.97640005021344	3.06874926954749	3.87991414509307	4.69107902063865	3.08059847624023	3.89500176862848	4.70804589587024	3.00081969532271	0.28823078610217	0.0401485543528237	-1.39350778979011	-0.389932954441166	-0.361050549943196	-0.407457099765019	0.457216017852814	0.526225475401982	0.415348064514073	0.455176297494604	0.524443437197537	0.41368673123811	0.0021888242346294	0.00541954489096095	0.00543446834948993
193	0.810930216216329	0.29	3.10328627438972	2.35067026834538	3.85590228043405	0.307601695521928	0.978239550701846	0.74909247754224	1.20738662386145	0.21	0.16	0.33	1.32595232999979	1.7315605888966	2.13716884779342	3.50134023657214	4.57239873922707	5.64345724188201	3.54064979514348	4.61883760996625	5.70092089318922	3.10328627438972	0.273201983785863	0.111200433547415	-1.36389212277853	-0.389932954441166	-0.361050549943196	-0.407457099765019	0.457216017852814	0.526225475401982	0.415348064514073	0.455176297494604	0.524443437197537	0.41368673123811	0.0021888242346294	0.00541954489096095	0.00543446834948993
193	0.810930216216329	0.29	3.11600337939398	2.3581711326035	3.87383562618446	0.360726138471596	1.02372037115782	0.810944942380438	1.2364957999352	0.23	0.16	0.35	1.34640875380283	1.69967897589593	2.05294919798903	3.31544897693989	4.18535523171862	5.05526148649734	3.34167548830246	4.22072318370625	5.09901938208345	3.11600337939398	0.284424806677004	-0.0141938366131611	-1.45432982152824	-0.389932954441166	-0.361050549943196	-0.407457099765019	0.457216017852814	0.526225475401982	0.415348064514073	0.455176297494604	0.524443437197537	0.41368673123811	0.0021888242346294	0.00541954489096095	0.00543446834948993
193	0.810930216216329	0.29	3.1751578631195	2.40874206230948	3.94157366392952	0.317237938213737	0.947307534851683	0.730328094605281	1.16428697509808	0.25	0.16	0.39	1.17363433999448	1.52231943649702	1.87100453299956	2.79450448512285	3.62474780100641	4.45499111688997	2.78969402477933	3.61603037159483	4.44252670483428	3.1751578631195	0.28817782456598	-0.0153710876562397	-1.42510138272972	-0.389932954441166	-0.361050549943196	-0.407457099765019	0.457216017852814	0.526225475401982	0.415348064514073	0.455176297494604	0.524443437197537	0.41368673123811	0.0021888242346294	0.00541954489096095	0.00543446834948993
193	0.810930216216329	0.29	3.18232206942336	2.40729376041451	3.95735037843221	0.371286967391063	1.10131825122876	0.877564833918425	1.32507166853909	0.26	0.17	0.4	1.39037606522865	1.74488137801825	2.09938669080784	3.26387290761263	4.09606522949961	4.92825755138658	3.25432579673065	4.08421570753762	4.91168869322682	3.18232206942336	0.304900366114143	0.0822013422137437	-1.27335967457618	-0.389932954441166	-0.361050549943196	-0.407457099765019	0.457216017852814	0.526225475401982	0.415348064514073	0.455176297494604	0.524443437197537	0.41368673123811	0.0021888242346294	0.00541954489096095	0.00543446834948993
193	0.810930216216329	0.29	3.30994837310618	2.50844961813323	4.11144712807913	0.338751605814144	0.986566624503572	0.771361051040696	1.20177219796645	0.24	0.16	0.35	1.25434192726975	1.60429656059278	1.95425119391582	3.02286955566458	3.86623386003615	4.70959816440773	3.04795847465366	3.8964157207436	4.7512826341851	3.30994837310618	0.277679562126632	-0.0277607190462822	-1.47254069958974	-0.389932954441166	-0.361050549943196	-0.407457099765019	0.457216017852814	0.526225475401982	0.415348064514073	0.455176297494604	0.524443437197537	0.41368673123811	0.0021888242346294	0.00541954489096095	0.00543446834948993
193	0.810930216216329	0.3	1.71672814475701	1.30259477961896	2.13086150989506	0.388416500634215	0.857149127492506	0.689221986872496	1.02507626811252	0.27	0.17	0.43	1.06232888364563	1.3211625471481	1.57999621065057	2.4276204917234	3.01910389685317	3.61058730198295	2.40540873086961	2.99253269295825	3.57998451994827	1.71672814475701	0.348696326286658	0.068343998028093	-1.25616514533728	-0.389932954441166	-0.361050549943196	-0.407457099765019	0.457216017852814	0.526225475401982	0.415348064514073	0.455176297494604	0.524443437197537	0.41368673123811	0.0021888242346294	0.00541954489096095	0.00543446834948993
193	0.810930216216329	0.3	1.79976110846475	1.37221888586085	2.22730333106864	0.416524717445631	0.86369185469731	0.704091031265864	1.02329267812876	0.23	0.15	0.4	1.17456773789594	1.44081452960292	1.70706132130991	2.90680857716037	3.56571349409746	4.22461841103454	2.86642292113894	3.51289122085229	4.16534219095144	1.79976110846475	0.333416315761972	0.0377119310742958	-1.33644125723588	-0.389932954441166	-0.361050549943196	-0.407457099765019	0.457216017852814	0.526225475401982	0.415348064514073	0.455176297494604	0.524443437197537	0.41368673123811	0.0021888242346294	0.00541954489096095	0.00543446834948993
193	0.810930216216329	0.3	1.80385980696183	1.3763729192187	2.23134669470495	0.397108399802981	0.908652090107224	0.733849376117465	1.08345480409698	0.25	0.15	0.39	1.17894992798326	1.45977546763258	1.74060100728191	2.80633656496533	3.47480514160975	4.14327371825417	2.7873659218822	3.45039507998575	4.11443083940364	1.80385980696183	0.338462335685752	-0.0277468103578522	-1.39081131240802	-0.389932954441166	-0.361050549943196	-0.407457099765019	0.457216017852814	0.526225475401982	0.415348064514073	0.455176297494604	0.524443437197537	0.41368673123811	0.0021888242346294	0.00541954489096095	0.00543446834948993
193	0.810930216216329	0.3	1.85854496625293	1.41416498048478	2.30292495202108	0.407549406292579	0.986443583184152	0.800751387829925	1.17213577853838	0.27	0.18	0.44	1.24630400661522	1.53531871278305	1.82433341895087	2.87496035667113	3.54165629788381	4.20835223909649	2.86339266882922	3.52637797988806	4.19197927727729	1.85854496625293	0.363763413190025	-0.00792792474946743	-1.26388596980342	-0.389932954441166	-0.361050549943196	-0.407457099765019	0.457216017852814	0.526225475401982	0.415348064514073	0.455176297494604	0.524443437197537	0.41368673123811	0.0021888242346294	0.00541954489096095	0.00543446834948993
193	0.810930216216329	0.3	1.88681062966748	1.43751047652225	2.33611078281271	0.394495638221403	0.925741683781316	0.746675814243809	1.10480755331882	0.25	0.15	0.4	1.20301676023899	1.49152113942335	1.78002551860771	2.8719802010848	3.56073109162031	4.24948198215583	2.83222323028972	3.51139862672122	4.19093468713428	1.88681062966748	0.325367748865575	-0.0166300544770019	-1.38953994386686	-0.389932954441166	-0.361050549943196	-0.407457099765019	0.457216017852814	0.526225475401982	0.415348064514073	0.455176297494604	0.524443437197537	0.41368673123811	0.0021888242346294	0.00541954489096095	0.00543446834948993
193	0.810930216216329	0.3	1.92177660291721	1.46483561864163	2.37871758719279	0.441745726629871	0.968763362902202	0.798730441247065	1.13879628455734	0.26	0.17	0.4	1.25746665332477	1.52515487191187	1.79284309049898	2.93339065106617	3.55784786090771	4.18230507074925	2.93780204446481	3.56209474878571	4.188579481038	1.92177660291721	0.324492454419787	0.0555845838508423	-1.32548190125628	-0.389932954441166	-0.361050549943196	-0.407457099765019	0.457216017852814	0.526225475401982	0.415348064514073	0.455176297494604	0.524443437197537	0.41368673123811	0.0021888242346294	0.00541954489096095	0.00543446834948993
193	0.810930216216329	0.3	1.98027283453958	1.51164490175921	2.44890076731996	0.378319900729853	0.845522082155707	0.676297166995706	1.01474699731571	0.26	0.16	0.44	1.06127854505234	1.32683454692859	1.59239054880484	2.46786381242658	3.08537940270995	3.70289499299332	2.43448460970911	3.04301562981873	3.6532331077861	1.98027283453958	0.33820618930995	-0.0610188582795581	-1.38879698577731	-0.389932954441166	-0.361050549943196	-0.407457099765019	0.457216017852814	0.526225475401982	0.415348064514073	0.455176297494604	0.524443437197537	0.41368673123811	0.0021888242346294	0.00541954489096095	0.00543446834948993
193	0.810930216216329	0.3	2.02374064713873	1.54310919214956	2.50437210212791	0.476192853757443	1.03382329596608	0.864535344940975	1.20311124699118	0.26	0.18	0.4	1.36558298056506	1.63298297304356	1.90038296552205	3.19604411943933	3.82187366305695	4.44770320667457	3.21247607716827	3.8411778864105	4.46845718697698	2.02374064713873	0.329351396298074	-0.0405534861005908	-1.38665028497811	-0.389932954441166	-0.361050549943196	-0.407457099765019	0.457216017852814	0.526225475401982	0.415348064514073	0.455176297494604	0.524443437197537	0.41368673123811	0.0021888242346294	0.00541954489096095	0.00543446834948993
193	0.810930216216329	0.3	2.02676594610054	1.54314193234118	2.51038995985989	0.444821686748933	1.03929796181689	0.858018414774322	1.22057750885946	0.26	0.16	0.39	1.36566990500888	1.65420453028822	1.94273915556755	3.2205822936443	3.90101722295606	4.58145215226782	3.21080097679512	3.88663163726032	4.5674871851449	2.02676594610054	0.319175369557709	-0.0440887191044432	-1.43290084117718	-0.389932954441166	-0.361050549943196	-0.407457099765019	0.457216017852814	0.526225475401982	0.415348064514073	0.455176297494604	0.524443437197537	0.41368673123811	0.0021888242346294	0.00541954489096095	0.00543446834948993
193	0.810930216216329	0.3	2.04200326945891	1.55857804888341	2.52542849003441	0.468254966097728	1.08100903646617	0.901152878790466	1.26086519414187	0.27	0.16	0.42	1.40460329524565	1.68494035867555	1.96527742210544	3.24469305121804	3.89228353088493	4.53987401055183	3.21739448134121	3.8573955842352	4.49967984383183	2.04200326945891	0.331489160669046	-0.0356925164504145	-1.38207476015705	-0.389932954441166	-0.361050549943196	-0.407457099765019	0.457216017852814	0.526225475401982	0.415348064514073	0.455176297494604	0.524443437197537	0.41368673123811	0.0021888242346294	0.00541954489096095	0.00543446834948993
193	0.810930216216329	0.3	2.0636018044107	1.5709704357648	2.55623317305661	0.416454882598497	1.00548491584685	0.819655585449633	1.19131424624407	0.27	0.17	0.47	1.26461779542363	1.55132733819222	1.8380368809608	2.89262915939133	3.5484355118635	4.20424186433566	2.84768627429942	3.49345777621229	4.13903928716698	2.0636018044107	0.354832538424057	-0.0255172087601474	-1.29817286582273	-0.389932954441166	-0.361050549943196	-0.407457099765019	0.457216017852814	0.526225475401982	0.415348064514073	0.455176297494604	0.524443437197537	0.41368673123811	0.0021888242346294	0.00541954489096095	0.00543446834948993
193	0.810930216216329	0.3	2.07163810037452	1.57720197988885	2.56607422086019	0.39748143096006	0.899739055837572	0.726785764979893	1.07269234669525	0.26	0.15	0.39	1.15140192600497	1.42540117282283	1.69940041964069	2.70268606025692	3.34584456830715	3.98900307635738	2.68275115258666	3.31953472034725	3.95995029043988	2.07163810037452	0.322768506369889	-0.0411117867161707	-1.42401254108369	-0.389932954441166	-0.361050549943196	-0.407457099765019	0.457216017852814	0.526225475401982	0.415348064514073	0.455176297494604	0.524443437197537	0.41368673123811	0.0021888242346294	0.00541954489096095	0.00543446834948993
193	0.810930216216329	0.3	2.10676826660874	1.59875046412548	2.61478606909199	0.415442862828479	1.01424014790018	0.826401872655306	1.20207842314505	0.22	0.15	0.42	1.41503008054498	1.73666150291235	2.05829292527972	3.6012265288699	4.41977281044536	5.23831909202082	3.55478746228713	4.36369970389159	5.17080750273314	2.10676826660874	0.327067573045823	-0.00848471406935297	-1.39927209748705	-0.389932954441166	-0.361050549943196	-0.407457099765019	0.457216017852814	0.526225475401982	0.415348064514073	0.455176297494604	0.524443437197537	0.41368673123811	0.0021888242346294	0.00541954489096095	0.00543446834948993
193	0.810930216216329	0.3	2.12750073418027	1.61474574281539	2.64025572554514	0.400102947345405	0.964559228359668	0.780156708744278	1.14896174797506	0.27	0.18	0.38	1.20432487217315	1.48898632335988	1.77364777454662	2.75614659957725	3.40760594318718	4.05906528679711	2.78138740206222	3.43882084992262	4.0961369270338	2.12750073418027	0.328679067119425	-0.0219041688223009	-1.33477072768751	-0.389932954441166	-0.361050549943196	-0.407457099765019	0.457216017852814	0.526225475401982	0.415348064514073	0.455176297494604	0.524443437197537	0.41368673123811	0.0021888242346294	0.00541954489096095	0.00543446834948993
193	0.810930216216329	0.3	2.13477514579124	1.62433334284238	2.64521694874009	0.371231771337698	0.886230349113468	0.706154776007661	1.06630592221928	0.25	0.17	0.38	1.12794080006021	1.4155754559477	1.70321011183518	2.66939731478545	3.35011670894541	4.03083610310536	2.67792522877469	3.36126683350181	4.04407823767983	2.13477514579124	0.320743424114229	0.0515504500817664	-1.32645659811301	-0.389932954441166	-0.361050549943196	-0.407457099765019	0.457216017852814	0.526225475401982	0.415348064514073	0.455176297494604	0.524443437197537	0.41368673123811	0.0021888242346294	0.00541954489096095	0.00543446834948993
193	0.810930216216329	0.3	2.16867640310745	1.65549938857088	2.68185341764402	0.350534840724811	0.878374741685771	0.691703406288657	1.06504607708289	0.24	0.17	0.39	1.140916858608	1.44881829676364	1.75671973491929	2.79021180950896	3.54321166434049	4.29621151917203	2.80183311694168	3.55888951517007	4.31502606363296	2.16867640310745	0.313608360175043	-0.0189849595921695	-1.40075721888868	-0.389932954441166	-0.361050549943196	-0.407457099765019	0.457216017852814	0.526225475401982	0.415348064514073	0.455176297494604	0.524443437197537	0.41368673123811	0.0021888242346294	0.00541954489096095	0.00543446834948993
193	0.810930216216329	0.3	2.2219619448042	1.69329254854405	2.75063134106435	0.369014819247239	0.873874614821669	0.695463354404448	1.05228587523889	0.24	0.15	0.36	1.15139475044693	1.4467687444382	1.74214273842947	2.82679669544795	3.55197129765252	4.2771458998571	2.82778622379121	3.55293565770015	4.27869120064791	2.2219619448042	0.31611966051882	0.0214207762634759	-1.37436614191461	-0.389932954441166	-0.361050549943196	-0.407457099765019	0.457216017852814	0.526225475401982	0.415348064514073	0.455176297494604	0.524443437197537	0.41368673123811	0.0021888242346294	0.00541954489096095	0.00543446834948993
[truncated: 1,352 more rows]
