# Supplementary material for: Re-expressing coefficients from regression models for inclusion in a meta-analysis
Source: BMC Med Res Methodol. 2024 Jan 8;24:6. doi: 10.1186/s12874-023-02132-y (PMC10773134; doi:10.1186/s12874-023-02132-y)
Supplement: Supplementary file 2 — Additional file 2. [file 12874_2023_2132_MOESM2_ESM.zip › Supp_Files_R1/simdata/simdata_scenario_194.csv]

ex_no	errsd	rsquare	beta	b_low_ci	b_hi_ci	lrsquare	lbeta	lb_low_ci	lb_hi_ci	x_median	x_25	x_75	rbl	rb	rbu	altl	alt	altu	dzl	dz	dzu	observed_beta	xlog	error	ylog	RelBias_rb	RelBias_rbl	RelBias_rbu	RelBias_alt	RelBias_altl	RelBias_altu	RelBias_dz	RelBias_dzl	RelBias_dzu	MC_SE_RelBias_rb	MC_SE_RelBias_alt	MC_SE_RelBias_dz
194	0.810930216216329	0.28	2.24267362879099	2.16520323340369	2.32014402417828	0.384694339411515	0.990949922340096	0.964259439333668	1.01764040534652	0.25	0.16	0.39	1.54289003789465	1.58559688488769	1.62830373188072	3.65779537710048	3.75904232514275	3.86028927318503	3.65870568712004	3.76080280002424	3.86233494092821	2.24267362879099	0.308572426222652	0.00696118656151781	-1.37514734154847	-0.381901632118618	-0.378786093204629	-0.384826866072406	0.473991410587615	0.481421066681541	0.467015576649411	0.47165876769475	0.479088276125606	0.464701485979494	0.00033900842725134	0.000828478123967092	0.000828720917486361
194	0.810930216216329	0.28	2.29760474521153	2.21938783039992	2.37582166002314	0.374079531633847	0.959626087759696	0.933190022348586	0.986062153170806	0.25	0.16	0.39	1.50569525845363	1.54834965615229	1.59100405385095	3.59983840112554	3.70181716339528	3.80379592566503	3.5919199078738	3.69567576943734	3.79601280736741	2.29760474521153	0.310206055035525	-0.00325770833489803	-1.39010811206717	-0.381901632118618	-0.378786093204629	-0.384826866072406	0.473991410587615	0.481421066681541	0.467015576649411	0.47165876769475	0.479088276125606	0.464701485979494	0.00033900842725134	0.000828478123967092	0.000828720917486361
194	0.810930216216329	0.29	2.31306520431376	2.23511707270223	2.39101333592529	0.384682561281941	0.987421505277296	0.960825395812362	1.01401761474223	0.25	0.16	0.39	1.53842416346983	1.58100848486003	1.62359280625023	3.6496614577546	3.75068584372884	3.85171022970307	3.6436226970357	3.74185092727386	3.84360743773994	2.31306520431376	0.311809726846658	-0.0149999875516061	-1.39693948874264	-0.381901632118618	-0.378786093204629	-0.384826866072406	0.473991410587615	0.481421066681541	0.467015576649411	0.47165876769475	0.479088276125606	0.464701485979494	0.00033900842725134	0.000828478123967092	0.000828720917486361
194	0.810930216216329	0.29	2.32164333583462	2.24415453624573	2.3991321354235	0.384862401340016	0.98298750633287	0.956520881593398	1.00945413107234	0.25	0.16	0.38	1.53779001074255	1.58034016508381	1.62289031942506	3.6631840459835	3.76454316878191	3.86590229158032	3.65896422220301	3.75983207070407	3.85996342548224	2.32164333583462	0.311068611013232	0.0206203624761819	-1.36506742886587	-0.381901632118618	-0.378786093204629	-0.384826866072406	0.473991410587615	0.481421066681541	0.467015576649411	0.47165876769475	0.479088276125606	0.464701485979494	0.00033900842725134	0.000828478123967092	0.000828720917486361
194	0.810930216216329	0.29	2.3242345576235	2.24692130190147	2.40154781334553	0.400289538861078	1.00173127273668	0.975618553933446	1.02784399153992	0.25	0.16	0.39	1.57275680332132	1.61485210376987	1.65694740421842	3.75678647104731	3.85733797073615	3.95788947042498	3.74707592441511	3.8456729018687	3.94644199089208	2.3242345576235	0.309285251083945	0.0210026061831879	-1.36973876637822	-0.381901632118618	-0.378786093204629	-0.384826866072406	0.473991410587615	0.481421066681541	0.467015576649411	0.47165876769475	0.479088276125606	0.464701485979494	0.00033900842725134	0.000828478123967092	0.000828720917486361
194	0.810930216216329	0.29	2.33483472308803	2.25678780310458	2.41288164307148	0.378037920843993	0.969823816764402	0.943331234993541	0.996316398535263	0.25	0.16	0.39	1.53144271516669	1.57445186174628	1.61746100832587	3.68439114456629	3.78786384858836	3.89133655261042	3.67953893743003	3.78521783407435	3.88772031831708	2.33483472308803	0.310346704473136	0.00855504844317947	-1.37764518761553	-0.381901632118618	-0.378786093204629	-0.384826866072406	0.473991410587615	0.481421066681541	0.467015576649411	0.47165876769475	0.479088276125606	0.464701485979494	0.00033900842725134	0.000828478123967092	0.000828720917486361
194	0.810930216216329	0.29	2.37500404411	2.29573207395645	2.45427601426355	0.396414695159015	1.01172944152186	0.985142032782213	1.0383168502615	0.25	0.16	0.38	1.58107584137747	1.62374655102566	1.66641726067385	3.7597467969738	3.86121635316195	3.96268590935011	3.75800174961651	3.85993773812697	3.96053999623127	2.37500404411	0.308913489712219	0.0079441575756273	-1.3781137522971	-0.381901632118618	-0.378786093204629	-0.384826866072406	0.473991410587615	0.481421066681541	0.467015576649411	0.47165876769475	0.479088276125606	0.464701485979494	0.00033900842725134	0.000828478123967092	0.000828720917486361
194	0.810930216216329	0.29	2.40023220341361	2.32120744673743	2.47925696008979	0.382320967496709	0.977622269448441	0.951158261087042	1.00408627780984	0.25	0.16	0.38	1.53662626966045	1.57937971260712	1.6221331555538	3.67850372189803	3.78085046821393	3.88319721452983	3.67833345262127	3.77910890216738	3.88213451121901	2.40023220341361	0.30822511314663	-0.00464561141481243	-1.39907162358018	-0.381901632118618	-0.378786093204629	-0.384826866072406	0.473991410587615	0.481421066681541	0.467015576649411	0.47165876769475	0.479088276125606	0.464701485979494	0.00033900842725134	0.000828478123967092	0.000828720917486361
194	0.810930216216329	0.29	2.40231732617736	2.32257804682011	2.48205660553461	0.382741333154038	0.986740271796677	0.960053199207957	1.0134273443854	0.25	0.16	0.39	1.54172955391891	1.5845857712114	1.6274419885039	3.66838925722467	3.77036128384986	3.87233331047505	3.66828771220066	3.77031732634162	3.87374909227951	2.40231732617736	0.310336462741835	-0.0255651523276306	-1.40706373134165	-0.381901632118618	-0.378786093204629	-0.384826866072406	0.473991410587615	0.481421066681541	0.467015576649411	0.47165876769475	0.479088276125606	0.464701485979494	0.00033900842725134	0.000828478123967092	0.000828720917486361
194	0.810930216216329	0.29	2.4081588083847	2.32886828990014	2.48744932686926	0.382268254322673	0.984142231561661	0.957498755779369	1.01078570734395	0.25	0.16	0.38	1.54609058173604	1.58911228460832	1.63213398748059	3.69926648188254	3.80220271686705	3.90513895185156	3.69438956305743	3.79588421069247	3.89976704615183	2.4081588083847	0.308657507456535	-0.0125062509075647	-1.40398750774008	-0.381901632118618	-0.378786093204629	-0.384826866072406	0.473991410587615	0.481421066681541	0.467015576649411	0.47165876769475	0.479088276125606	0.464701485979494	0.00033900842725134	0.000828478123967092	0.000828720917486361
194	0.810930216216329	0.29	2.41852706910448	2.33755598741918	2.49949815078978	0.389367382128298	1.00206334218315	0.97533804404701	1.0287886403193	0.25	0.16	0.38	1.57444205189938	1.61758343605015	1.66072482020092	3.76599912068404	3.86919149577393	3.97238387086382	3.75474032853871	3.85733218412378	3.96161208513237	2.41852706910448	0.3067671037179	0.00333207492075218	-1.39435096297721	-0.381901632118618	-0.378786093204629	-0.384826866072406	0.473991410587615	0.481421066681541	0.467015576649411	0.47165876769475	0.479088276125606	0.464701485979494	0.00033900842725134	0.000828478123967092	0.000828720917486361
194	0.810930216216329	0.29	2.4280266877743	2.34799956724541	2.50805380830319	0.37523622424039	0.973899029790113	0.947135915860961	1.00066214371926	0.25	0.16	0.4	1.51646041158522	1.55931086428652	1.60216131698782	3.59744900573812	3.699101721027	3.80075443631587	3.58488131102706	3.68803314903827	3.7870419015241	2.4280266877743	0.313312702205139	-0.0107774539539696	-1.38412573243333	-0.381901632118618	-0.378786093204629	-0.384826866072406	0.473991410587615	0.481421066681541	0.467015576649411	0.47165876769475	0.479088276125606	0.464701485979494	0.00033900842725134	0.000828478123967092	0.000828720917486361
194	0.810930216216329	0.29	2.43580580083901	2.3554606436555	2.51615095802252	0.388832975778017	0.995471827599753	0.968892465487736	1.02205118971177	0.25	0.16	0.38	1.56077820100979	1.60359460268374	1.64641100435768	3.72542660975761	3.82762521941719	3.92982382907677	3.72129915104524	3.82419209113018	3.924898370305	2.43580580083901	0.307238072298239	-0.000522489202057267	-1.39374362756523	-0.381901632118618	-0.378786093204629	-0.384826866072406	0.473991410587615	0.481421066681541	0.467015576649411	0.47165876769475	0.479088276125606	0.464701485979494	0.00033900842725134	0.000828478123967092	0.000828720917486361
194	0.810930216216329	0.29	2.44528017022947	2.36419137922744	2.52636896123151	0.374681212989107	0.985921139918721	0.958795554097579	1.01304672573986	0.25	0.16	0.38	1.54607263280689	1.58981305870654	1.6335534846062	3.69410210591628	3.79861310753477	3.90312410915325	3.69153740054575	3.79430034288138	3.90006718491131	2.44528017022947	0.307435494548073	0.0181610645529012	-1.3709731465328	-0.381901632118618	-0.378786093204629	-0.384826866072406	0.473991410587615	0.481421066681541	0.467015576649411	0.47165876769475	0.479088276125606	0.464701485979494	0.00033900842725134	0.000828478123967092	0.000828720917486361
194	0.810930216216329	0.29	2.44552209438837	2.36477711114393	2.52626707763281	0.380753748111408	0.977012203351931	0.950476735089567	1.00354767161429	0.25	0.16	0.38	1.53602274173122	1.57890551961387	1.62178829749653	3.6782700039596	3.78096017337366	3.88365034278772	3.67587033082519	3.77747195652032	3.87925389801676	2.44552209438837	0.30637631618902	0.00407688476770824	-1.39186601690001	-0.381901632118618	-0.378786093204629	-0.384826866072406	0.473991410587615	0.481421066681541	0.467015576649411	0.47165876769475	0.479088276125606	0.464701485979494	0.00033900842725134	0.000828478123967092	0.000828720917486361
194	0.810930216216329	0.29	2.45456648947332	2.37219852399658	2.53693445495005	0.377018029293604	0.980979074828778	0.954123553277637	1.00783459637992	0.25	0.16	0.38	1.53844404071605	1.58174631215537	1.62504858359469	3.67564479380956	3.77910242006288	3.88256004631621	3.67091987337932	3.77673530866784	3.87905066995124	2.45456648947332	0.307678726104448	-0.0139225140907411	-1.40506477282205	-0.381901632118618	-0.378786093204629	-0.384826866072406	0.473991410587615	0.481421066681541	0.467015576649411	0.47165876769475	0.479088276125606	0.464701485979494	0.00033900842725134	0.000828478123967092	0.000828720917486361
194	0.810930216216329	0.29	2.45820026570943	2.3765438598669	2.53985667155195	0.381938507513845	0.995413275074575	0.968445835395601	1.02238071475355	0.25	0.16	0.39	1.55738946395084	1.60075668686694	1.64412390978303	3.71090232908952	3.81423648682629	3.91757064456306	3.7097127451789	3.81477268887884	3.91945901748259	2.45820026570943	0.309370518366943	0.000496138843027148	-1.3839649589158	-0.381901632118618	-0.378786093204629	-0.384826866072406	0.473991410587615	0.481421066681541	0.467015576649411	0.47165876769475	0.479088276125606	0.464701485979494	0.00033900842725134	0.000828478123967092	0.000828720917486361
194	0.810930216216329	0.29	2.45951025675202	2.37798167636407	2.54103883713998	0.380006830278271	0.984408253149178	0.957629511514663	1.01118699478369	0.25	0.16	0.38	1.55531540212775	1.59880757609792	1.64229975006809	3.74344977595543	3.8481300026681	3.95281022938076	3.73985883906525	3.84351660352102	3.9459177978521	2.45951025675202	0.304504735535007	0.0166865804881938	-1.38734878494943	-0.381901632118618	-0.378786093204629	-0.384826866072406	0.473991410587615	0.481421066681541	0.467015576649411	0.47165876769475	0.479088276125606	0.464701485979494	0.00033900842725134	0.000828478123967092	0.000828720917486361
194	0.810930216216329	0.29	2.46661866895479	2.38505053805968	2.5481867998499	0.37662577268359	0.97984332419931	0.952996482034428	1.00669016636419	0.25	0.16	0.39	1.53113505663542	1.5742686274025	1.61740219816958	3.64495350805233	3.74763541021436	3.85031731237639	3.64179769816657	3.74473292689947	3.84941515171594	2.46661866895479	0.309971344459001	-0.00815190320996921	-1.38925533334748	-0.381901632118618	-0.378786093204629	-0.384826866072406	0.473991410587615	0.481421066681541	0.467015576649411	0.47165876769475	0.479088276125606	0.464701485979494	0.00033900842725134	0.000828478123967092	0.000828720917486361
194	0.810930216216329	0.29	2.47156588647346	2.39009106259943	2.55304071034748	0.379618803121522	0.991447677886459	0.964455220577658	1.01844013519526	0.25	0.16	0.39	1.54965933895224	1.59303005503878	1.63640077112532	3.68932580790306	3.79257992198047	3.89583403605789	3.68858905588839	3.79090818729837	3.89429389945622	2.47156588647346	0.310968207020022	-0.0017421328845352	-1.38077714161088	-0.381901632118618	-0.378786093204629	-0.384826866072406	0.473991410587615	0.481421066681541	0.467015576649411	0.47165876769475	0.479088276125606	0.464701485979494	0.00033900842725134	0.000828478123967092	0.000828720917486361
194	0.810930216216329	0.29	2.47425472221573	2.39208640294892	2.55642304148254	0.375311708635032	0.979716760700753	0.95279810720982	1.00663541419169	0.25	0.16	0.38	1.54152730320772	1.58507885836706	1.62863041352639	3.69572779548862	3.80014027822843	3.90455276096824	3.69598526704844	3.79928318546382	3.90365345220839	2.47425472221573	0.305206272320941	0.0143584757439297	-1.38252398047631	-0.381901632118618	-0.378786093204629	-0.384826866072406	0.473991410587615	0.481421066681541	0.467015576649411	0.47165876769475	0.479088276125606	0.464701485979494	0.00033900842725134	0.000828478123967092	0.000828720917486361
194	0.810930216216329	0.29	2.48699892237649	2.40401465529268	2.56998318946029	0.371402507473986	0.974501779847051	0.947501783156724	1.00150177653738	0.25	0.16	0.39	1.51784822149019	1.56110080178626	1.60435338208233	3.60265608581376	3.70531731993755	3.80797855406133	3.59683974531706	3.69900067293985	3.80077072852358	2.48699892237649	0.306761632235354	0.00329293676256063	-1.38711358263229	-0.381901632118618	-0.378786093204629	-0.384826866072406	0.473991410587615	0.481421066681541	0.467015576649411	0.47165876769475	0.479088276125606	0.464701485979494	0.00033900842725134	0.000828478123967092	0.000828720917486361
194	0.810930216216329	0.29	2.49920496019221	2.41595547876656	2.58245444161786	0.379410039333333	1.00166425843382	0.974381560852996	1.02894695601464	0.25	0.16	0.38	1.5693720785745	1.61331451912525	1.657256959676	3.7453388616617	3.85020840312855	3.9550779445954	3.74902575998896	3.85649389567976	3.9581398103739	2.49920496019221	0.304928236811009	-0.0138243198812158	-1.40476895534652	-0.381901632118618	-0.378786093204629	-0.384826866072406	0.473991410587615	0.481421066681541	0.467015576649411	0.47165876769475	0.479088276125606	0.464701485979494	0.00033900842725134	0.000828478123967092	0.000828720917486361
194	0.810930216216329	0.29	2.50868645643651	2.42572428411039	2.59164862876264	0.375009287253462	0.979692006332549	0.952756663809265	1.00662734885583	0.25	0.16	0.38	1.54188829114674	1.58547894848062	1.62906960581449	3.69763850456936	3.8021742831486	3.90671006172784	3.69010805807238	3.7966402301561	3.89835978673805	2.50868645643651	0.304422175306461	-0.00173486594953625	-1.40199992429803	-0.381901632118618	-0.378786093204629	-0.384826866072406	0.473991410587615	0.481421066681541	0.467015576649411	0.47165876769475	0.479088276125606	0.464701485979494	0.00033900842725134	0.000828478123967092	0.000828720917486361
194	0.810930216216329	0.29	2.51605280794964	2.43255698325562	2.59954863264367	0.376055812717935	0.973117882177404	0.946422918163186	0.999812846191622	0.25	0.16	0.39	1.52230333701107	1.56524168098007	1.60818002494907	3.62809437640543	3.73042901661712	3.83276365682881	3.6216831509056	3.72000630848374	3.82334384106109	2.51605280794964	0.306585326256792	-0.0035039412454569	-1.39470136772313	-0.381901632118618	-0.378786093204629	-0.384826866072406	0.473991410587615	0.481421066681541	0.467015576649411	0.47165876769475	0.479088276125606	0.464701485979494	0.00033900842725134	0.000828478123967092	0.000828720917486361
194	0.810930216216329	0.29	2.52816713781756	2.44461545273524	2.61171882289987	0.384321664134866	0.986483614204235	0.959892499298352	1.01307472911012	0.25	0.16	0.37	1.55683228116882	1.59995992942944	1.64308757769006	3.74179887327724	3.84545485961607	3.9491108459549	3.74283913789894	3.84734242543582	3.95205694528431	2.52816713781756	0.301720609719175	0.0048195336488926	-1.40440033167046	-0.381901632118618	-0.378786093204629	-0.384826866072406	0.473991410587615	0.481421066681541	0.467015576649411	0.47165876769475	0.479088276125606	0.464701485979494	0.00033900842725134	0.000828478123967092	0.000828720917486361
194	0.810930216216329	0.29	2.53291772356253	2.44874209109771	2.61709335602735	0.369804274890737	0.965777662553746	0.93892755145328	0.992627773654212	0.25	0.16	0.39	1.4977092493663	1.54053860257831	1.58336795579033	3.53966619276436	3.64088851858405	3.74211084440374	3.5390802045737	3.63906553911655	3.74041685829232	2.53291772356253	0.308783559397515	0.00592020228549965	-1.37686221412526	-0.381901632118618	-0.378786093204629	-0.384826866072406	0.473991410587615	0.481421066681541	0.467015576649411	0.47165876769475	0.479088276125606	0.464701485979494	0.00033900842725134	0.000828478123967092	0.000828720917486361
194	0.810930216216329	0.29	2.63633919424536	2.54948664224793	2.72319174624279	0.361770536411108	0.957490480862787	0.930405816342566	0.984575145383008	0.25	0.16	0.38	1.50038358597753	1.54406064104753	1.58773769611754	3.58515288955516	3.68951881414602	3.79388473873687	3.58472806175957	3.68755986405402	3.79433510876988	2.63633919424536	0.304141432194694	0.0145958219843019	-1.37818416286602	-0.381901632118618	-0.378786093204629	-0.384826866072406	0.473991410587615	0.481421066681541	0.467015576649411	0.47165876769475	0.479088276125606	0.464701485979494	0.00033900842725134	0.000828478123967092	0.000828720917486361
194	0.810930216216329	0.3	2.33444674691694	2.25827775476401	2.41061573906987	0.40231774799417	1.01501740446297	0.98866979356828	1.04136501535765	0.25	0.16	0.39	1.59109137593564	1.63349325444327	1.67589513295089	3.79404957244473	3.89515930847614	3.99626904450755	3.79046746314839	3.88982575931791	3.98930894735987	2.33444674691694	0.312331914586174	-0.00668067490889527	-1.38715693695151	-0.381901632118618	-0.378786093204629	-0.384826866072406	0.473991410587615	0.481421066681541	0.467015576649411	0.47165876769475	0.479088276125606	0.464701485979494	0.00033900842725134	0.000828478123967092	0.000828720917486361
194	0.810930216216329	0.3	2.37650260779227	2.29828425991285	2.45472095567168	0.392586692629871	0.992536111754486	0.966243250563537	1.01882897294543	0.25	0.16	0.39	1.54989244268534	1.59206723338392	1.63424202408249	3.68355159144473	3.78378630007226	3.8840210086998	3.67720526691143	3.7760205802941	3.87443089918233	2.37650260779227	0.312934970387083	0.0026028502338507	-1.37549856295142	-0.381901632118618	-0.378786093204629	-0.384826866072406	0.473991410587615	0.481421066681541	0.467015576649411	0.47165876769475	0.479088276125606	0.464701485979494	0.00033900842725134	0.000828478123967092	0.000828720917486361
194	0.810930216216329	0.3	2.38031535149294	2.30224193143075	2.45838877155513	0.390994776426938	0.992919015480644	0.966528004523247	1.01931002643804	0.25	0.16	0.39	1.55146573238373	1.59382844608861	1.63619115979348	3.68996804593677	3.79072248520498	3.89147692447319	3.67966050045519	3.77781600387439	3.87833369884215	2.38031535149294	0.311131476312357	-0.000519393891942741	-1.38418348641449	-0.381901632118618	-0.378786093204629	-0.384826866072406	0.473991410587615	0.481421066681541	0.467015576649411	0.47165876769475	0.479088276125606	0.464701485979494	0.00033900842725134	0.000828478123967092	0.000828720917486361
194	0.810930216216329	0.3	2.39106984400947	2.31337476481437	2.46876492320458	0.385208101035429	0.986465738993941	0.959924845673176	1.01300663231471	0.25	0.16	0.39	1.54285862455909	1.58551701219018	1.62817539982127	3.67428619562119	3.77587627153964	3.87746634745809	3.66751608555171	3.77028958991195	3.87101838880214	2.39106984400947	0.312469261799894	-0.00492820863803369	-1.38223958076216	-0.381901632118618	-0.378786093204629	-0.384826866072406	0.473991410587615	0.481421066681541	0.467015576649411	0.47165876769475	0.479088276125606	0.464701485979494	0.00033900842725134	0.000828478123967092	0.000828720917486361
194	0.810930216216329	0.3	2.39340019003598	2.31527672650998	2.47152365356198	0.392513455246271	1.00573318236342	0.979086631354761	1.03237973337208	0.25	0.16	0.39	1.58197454863099	1.6250291304775	1.66808371232402	3.78761977028393	3.89070258254808	3.99378539481222	3.78132033372331	3.88470172948964	3.98900424508935	2.39340019003598	0.308474424280013	-0.00196986674253024	-1.38902750808106	-0.381901632118618	-0.378786093204629	-0.384826866072406	0.473991410587615	0.481421066681541	0.467015576649411	0.47165876769475	0.479088276125606	0.464701485979494	0.00033900842725134	0.000828478123967092	0.000828720917486361
194	0.810930216216329	0.3	2.39970574852298	2.32176333448575	2.47764816256022	0.386896124617274	0.988418874564974	0.96191996282291	1.01491778630704	0.25	0.16	0.39	1.54172276176764	1.58419404521509	1.62666532866254	3.66118104859581	3.76203903806277	3.86289702752974	3.65663999162218	3.75515400638781	3.85660414093099	2.39970574852298	0.313252662444953	-0.0023580545944607	-1.38099402227679	-0.381901632118618	-0.378786093204629	-0.384826866072406	0.473991410587615	0.481421066681541	0.467015576649411	0.47165876769475	0.479088276125606	0.464701485979494	0.00033900842725134	0.000828478123967092	0.000828720917486361
194	0.810930216216329	0.3	2.40680060381862	2.32828819816836	2.48531300946889	0.383463738670099	0.979635701190938	0.953181239243903	1.00609016313797	0.25	0.16	0.39	1.53085568779746	1.57334284750212	1.61583000720677	3.64290425840317	3.74400892571394	3.8451135930247	3.64082559119934	3.74138002832731	3.84412775822223	2.40680060381862	0.311345322778695	-0.00112135567642718	-1.38196676769428	-0.381901632118618	-0.378786093204629	-0.384826866072406	0.473991410587615	0.481421066681541	0.467015576649411	0.47165876769475	0.479088276125606	0.464701485979494	0.00033900842725134	0.000828478123967092	0.000828720917486361
194	0.810930216216329	0.3	2.40829352909602	2.33046819547179	2.48611886272024	0.378257436398157	0.97522296409665	0.948595325766001	1.0018506024273	0.26	0.16	0.39	1.50778050553585	1.55010480641831	1.59242910730076	3.550881220563	3.6505565808858	3.75023194120859	3.55021135095757	3.64839602095943	3.74910509072911	2.40829352909602	0.315857658758442	-0.00531284905475172	-1.37068339427827	-0.381901632118618	-0.378786093204629	-0.384826866072406	0.473991410587615	0.481421066681541	0.467015576649411	0.47165876769475	0.479088276125606	0.464701485979494	0.00033900842725134	0.000828478123967092	0.000828720917486361
194	0.810930216216329	0.3	2.42372808103613	2.3445407355977	2.50291542647457	0.38264779541205	0.971351447087999	0.945075374478356	0.997627519697643	0.25	0.16	0.39	1.51957387431977	1.56182281502397	1.60407175572818	3.62023590024358	3.72088986282444	3.8215438254053	3.61249308966638	3.71048252517429	3.81186024321659	2.42372808103613	0.310300422424335	0.00757055342589378	-1.38027671566221	-0.381901632118618	-0.378786093204629	-0.384826866072406	0.473991410587615	0.481421066681541	0.467015576649411	0.47165876769475	0.479088276125606	0.464701485979494	0.00033900842725134	0.000828478123967092	0.000828720917486361
194	0.810930216216329	0.3	2.42381318370178	2.34553523891416	2.5020911284894	0.377277265566679	0.968543823790289	0.942043359266672	0.995044288313906	0.25	0.16	0.4	1.50404661283424	1.54635669709226	1.58866678135028	3.55788349420039	3.657969721007	3.7580559478136	3.55238040777509	3.65262717477787	3.7518940227808	2.42381318370178	0.314761705714704	-0.00500560212874877	-1.37238823963369	-0.381901632118618	-0.378786093204629	-0.384826866072406	0.473991410587615	0.481421066681541	0.467015576649411	0.47165876769475	0.479088276125606	0.464701485979494	0.00033900842725134	0.000828478123967092	0.000828720917486361
194	0.810930216216329	0.3	2.42586030434739	2.34697733701732	2.50474327167745	0.387149549590598	0.982298697662937	0.955977926354826	1.00861946897105	0.25	0.16	0.39	1.53145399020277	1.57361924228	1.61578449435724	3.63501528123182	3.73509751459845	3.83517974796508	3.62245469558101	3.7223385940202	3.82455402679438	2.42586030434739	0.312881186739966	0.00275201494130575	-1.37774373955412	-0.381901632118618	-0.378786093204629	-0.384826866072406	0.473991410587615	0.481421066681541	0.467015576649411	0.47165876769475	0.479088276125606	0.464701485979494	0.00033900842725134	0.000828478123967092	0.000828720917486361
194	0.810930216216329	0.3	2.43553287086971	2.35571557137163	2.51535017036779	0.383646977393787	0.976681272823644	0.95031681145839	1.0030457341889	0.25	0.16	0.38	1.53852566780036	1.58120869733229	1.62389172686423	3.69100637985844	3.79340527875969	3.89580417766093	3.6885437685915	3.79152255868963	3.89520613172827	2.43553287086971	0.308210971129641	0.00340908778152495	-1.39078775921251	-0.381901632118618	-0.378786093204629	-0.384826866072406	0.473991410587615	0.481421066681541	0.467015576649411	0.47165876769475	0.479088276125606	0.464701485979494	0.00033900842725134	0.000828478123967092	0.000828720917486361
194	0.810930216216329	0.3	2.43565768267879	2.35546992974943	2.51584543560814	0.379947187423586	0.98209225212153	0.955373130511356	1.0088113737317	0.25	0.16	0.38	1.5500636309598	1.5934145870799	1.6367655432	3.72690880152893	3.83114004513192	3.93537128873491	3.72845988748541	3.83247328580288	3.93767115249371	2.43565768267879	0.305951112399273	-0.00915687558997533	-1.40419989369584	-0.381901632118618	-0.378786093204629	-0.384826866072406	0.473991410587615	0.481421066681541	0.467015576649411	0.47165876769475	0.479088276125606	0.464701485979494	0.00033900842725134	0.000828478123967092	0.000828720917486361
194	0.810930216216329	0.3	2.43779387541902	2.35815916574807	2.51742858508997	0.383842000823659	0.983969770032568	0.957419513466796	1.01052002659834	0.25	0.16	0.39	1.54259517411892	1.58537297118061	1.6281507682423	3.68274767817396	3.78487416958886	3.88700066100376	3.67313061049782	3.77456559169524	3.87648470653127	2.43779387541902	0.307524996712245	-0.00140012030188869	-1.39549194107291	-0.381901632118618	-0.378786093204629	-0.384826866072406	0.473991410587615	0.481421066681541	0.467015576649411	0.47165876769475	0.479088276125606	0.464701485979494	0.00033900842725134	0.000828478123967092	0.000828720917486361
194	0.810930216216329	0.3	2.44048504030248	2.36140001815872	2.51957006244624	0.387348643721671	0.985351867288806	0.958960360183222	1.01174337439439	0.25	0.16	0.38	1.55634890293426	1.59918111460431	1.64201332627436	3.7431637603488	3.8461792102885	3.94919466022819	3.73386843875785	3.83423668526968	3.93918001723787	2.44048504030248	0.30897436146897	0.00200593374645851	-1.39181269191568	-0.381901632118618	-0.378786093204629	-0.384826866072406	0.473991410587615	0.481421066681541	0.467015576649411	0.47165876769475	0.479088276125606	0.464701485979494	0.00033900842725134	0.000828478123967092	0.000828720917486361
194	0.810930216216329	0.3	2.44244042666062	2.3629722848084	2.52190856851283	0.379455482046544	0.96370744061476	0.937461119627003	0.989953761602517	0.25	0.16	0.38	1.50885117445104	1.55109483812763	1.59333850180421	3.59835617970176	3.69910020987371	3.79984424004566	3.59718720457952	3.69713442709713	3.79838749485074	2.44244042666062	0.307835702372115	-0.00480404193020612	-1.39821867447859	-0.381901632118618	-0.378786093204629	-0.384826866072406	0.473991410587615	0.481421066681541	0.467015576649411	0.47165876769475	0.479088276125606	0.464701485979494	0.00033900842725134	0.000828478123967092	0.000828720917486361
194	0.810930216216329	0.3	2.44842795004774	2.3682376458039	2.52861825429157	0.380363928612807	0.980348499939964	0.953700394369603	1.00699660551032	0.25	0.16	0.38	1.5380239199589	1.58099907654976	1.62397423314063	3.67527641756544	3.77797025574958	3.88066409393372	3.67015738829871	3.77266821615162	3.87471444975215	2.44842795004774	0.30794323862928	-0.00284543352821784	-1.39429329003753	-0.381901632118618	-0.378786093204629	-0.384826866072406	0.473991410587615	0.481421066681541	0.467015576649411	0.47165876769475	0.479088276125606	0.464701485979494	0.00033900842725134	0.000828478123967092	0.000828720917486361
194	0.810930216216329	0.3	2.45199796706153	2.37293306499403	2.53106286912903	0.393894243196381	0.978888238898801	0.953027872956937	1.00474860484066	0.25	0.16	0.39	1.53152853013853	1.57308648386017	1.61464443758182	3.64671504922399	3.7456684883989	3.8446219275738	3.64126517844385	3.73767089752593	3.83760041846575	2.45199796706153	0.310936979951955	-0.000885440855966909	-1.38785080730901	-0.381901632118618	-0.378786093204629	-0.384826866072406	0.473991410587615	0.481421066681541	0.467015576649411	0.47165876769475	0.479088276125606	0.464701485979494	0.00033900842725134	0.000828478123967092	0.000828720917486361
194	0.810930216216329	0.3	2.45321260449759	2.37415366988363	2.53227153911154	0.388446921294058	0.994500330520353	0.967925326662788	1.02107533437792	0.25	0.16	0.38	1.56668272267164	1.60969699066494	1.65271125865824	3.75770035494102	3.86087040192433	3.96404044890763	3.75451306451135	3.85747829810238	3.95887073332087	2.45321260449759	0.308857905431926	0.00585762921458947	-1.38391950027134	-0.381901632118618	-0.378786093204629	-0.384826866072406	0.473991410587615	0.481421066681541	0.467015576649411	0.47165876769475	0.479088276125606	0.464701485979494	0.00033900842725134	0.000828478123967092	0.000828720917486361
194	0.810930216216329	0.3	2.45610862052493	2.37581506479455	2.53640217625531	0.392886219648294	1.00594582028262	0.979314456596337	1.0325771839689	0.25	0.16	0.39	1.57590848408724	1.61876355652422	1.66161862896121	3.75753847339258	3.85972053858735	3.96190260378213	3.75261095852906	3.85620705632305	3.95675303790645	2.45610862052493	0.310876236750601	0.00837589173548557	-1.37509082076951	-0.381901632118618	-0.378786093204629	-0.384826866072406	0.473991410587615	0.481421066681541	0.467015576649411	0.47165876769475	0.479088276125606	0.464701485979494	0.00033900842725134	0.000828478123967092	0.000828720917486361
194	0.810930216216329	0.3	2.45846413469014	2.3782926618767	2.53863560750358	0.38536234733035	0.985074059743785	0.958579238598832	1.01156888088874	0.25	0.16	0.38	1.54519560182294	1.58790431014434	1.63061301846574	3.69072738640819	3.79273790161672	3.89474841682525	3.68314258508132	3.7881594098731	3.88760992057614	2.45846413469014	0.307904935660014	0.00442647237312003	-1.38845136090121	-0.381901632118618	-0.378786093204629	-0.384826866072406	0.473991410587615	0.481421066681541	0.467015576649411	0.47165876769475	0.479088276125606	0.464701485979494	0.00033900842725134	0.000828478123967092	0.000828720917486361
194	0.810930216216329	0.3	2.4599935929806	2.37951332502936	2.54047386093184	0.37842696487915	0.972489649725088	0.945946210029303	0.999033089420873	0.25	0.16	0.39	1.5243367534644	1.56710994739727	1.60988314133015	3.63970812750586	3.74183906494015	3.84397000237445	3.63268228910465	3.73220240168847	3.83393583961261	2.4599935929806	0.309967200287963	-0.0162800233535819	-1.40048329576989	-0.381901632118618	-0.378786093204629	-0.384826866072406	0.473991410587615	0.481421066681541	0.467015576649411	0.47165876769475	0.479088276125606	0.464701485979494	0.00033900842725134	0.000828478123967092	0.000828720917486361
194	0.810930216216329	0.3	2.46075414375002	2.38051720212746	2.54099108537259	0.377049711491149	0.960844716809011	0.934542172333211	0.987147261284811	0.25	0.16	0.39	1.50527259382715	1.54763825748521	1.59000392114327	3.59252651325965	3.69363761470903	3.7947487161584	3.58666001709925	3.68888581520939	3.78814709052198	2.46075414375002	0.309518310062463	-0.0122649303331447	-1.39832785470004	-0.381901632118618	-0.378786093204629	-0.384826866072406	0.473991410587615	0.481421066681541	0.467015576649411	0.47165876769475	0.479088276125606	0.464701485979494	0.00033900842725134	0.000828478123967092	0.000828720917486361
194	0.810930216216329	0.3	2.46113482062803	2.38112026793793	2.54114937331812	0.385876460244341	0.987137878064326	0.960616339546685	1.01365941658197	0.25	0.16	0.39	1.54509652684639	1.58775490705838	1.63041328727036	3.68232888301391	3.78399384881239	3.88565881461087	3.67935041738141	3.78335005103267	3.88258117554951	2.46113482062803	0.310929588678272	-0.014845520075992	-1.39548005914162	-0.381901632118618	-0.378786093204629	-0.384826866072406	0.473991410587615	0.481421066681541	0.467015576649411	0.47165876769475	0.479088276125606	0.464701485979494	0.00033900842725134	0.000828478123967092	0.000828720917486361
194	0.810930216216329	0.3	2.46371512609469	2.38334674077721	2.54408351141217	0.383345118603413	0.977394043104883	0.950993493151734	1.00379459305803	0.25	0.16	0.39	1.54483565496884	1.5877218694089	1.63060808384896	3.71896018779352	3.82220231817469	3.92544444855586	3.71489238407166	3.8127628867361	3.92096355915517	2.46371512609469	0.308641282581335	-0.00498977910142002	-1.39274208941583	-0.381901632118618	-0.378786093204629	-0.384826866072406	0.473991410587615	0.481421066681541	0.467015576649411	0.47165876769475	0.479088276125606	0.464701485979494	0.00033900842725134	0.000828478123967092	0.000828720917486361
194	0.810930216216329	0.3	2.46513852687791	2.38438342365842	2.54589363009739	0.382701979420466	0.982967383095633	0.956380136534806	1.00955462965646	0.25	0.16	0.39	1.5353248686526	1.57800670537679	1.62068854210098	3.65193516195596	3.7534584965234	3.85498183109084	3.65256194712931	3.75366854809454	3.85389583186186	2.46513852687791	0.31009958943242	0.0115334639457539	-1.37012482717985	-0.381901632118618	-0.378786093204629	-0.384826866072406	0.473991410587615	0.481421066681541	0.467015576649411	0.47165876769475	0.479088276125606	0.464701485979494	0.00033900842725134	0.000828478123967092	0.000828720917486361
194	0.810930216216329	0.3	2.46800139084296	2.38816140798141	2.5478413737045	0.389876226500065	0.984998367765425	0.958756286533217	1.01124044899763	0.25	0.16	0.39	1.53880591784941	1.58092451510297	1.62304311235652	3.65941527844106	3.75957699247421	3.85973870650737	3.65531456798586	3.75335574482205	3.85317837733	2.46800139084296	0.309757785091093	-0.00607310066914465	-1.3906089439807	-0.381901632118618	-0.378786093204629	-0.384826866072406	0.473991410587615	0.481421066681541	0.467015576649411	0.47165876769475	0.479088276125606	0.464701485979494	0.00033900842725134	0.000828478123967092	0.000828720917486361
194	0.810930216216329	0.3	2.46846002597951	2.38899267207627	2.54792737988274	0.400538192367441	1.00638562469345	0.980165159939702	1.0326060894472	0.25	0.16	0.39	1.57452883308451	1.61664916082009	1.65876948855567	3.74763756292621	3.84789086986336	3.94814417680052	3.74604479766719	3.8461522950353	3.94496917671713	2.46846002597951	0.309542312063009	-0.00829612669322515	-1.39630699153379	-0.381901632118618	-0.378786093204629	-0.384826866072406	0.473991410587615	0.481421066681541	0.467015576649411	0.47165876769475	0.479088276125606	0.464701485979494	0.00033900842725134	0.000828478123967092	0.000828720917486361
194	0.810930216216329	0.3	2.46954218037174	2.38990348921273	2.54918087153075	0.387625214158899	0.995657639925993	0.969005637808004	1.02230964204398	0.25	0.16	0.39	1.55296881124298	1.59568242036092	1.63839602947887	3.68762312094399	3.78904929990005	3.89047547885611	3.67905155425751	3.7783122967141	3.87982799018152	2.46954218037174	0.312195728879169	0.000525165601073367	-1.37632889309988	-0.381901632118618	-0.378786093204629	-0.384826866072406	0.473991410587615	0.481421066681541	0.467015576649411	0.47165876769475	0.479088276125606	0.464701485979494	0.00033900842725134	0.000828478123967092	0.000828720917486361
194	0.810930216216329	0.3	2.47131165060534	2.39064678676249	2.5519765144482	0.382489764953674	0.975151547626733	0.948763852778278	1.00153924247519	0.25	0.16	0.38	1.52670283298295	1.56916457766584	1.61162632234873	3.640108786567	3.74135008027126	3.84259137397552	3.63849680679261	3.73924995076207	3.83986155191062	2.47131165060534	0.308396130430992	0.00216526292361017	-1.38904746942782	-0.381901632118618	-0.378786093204629	-0.384826866072406	0.473991410587615	0.481421066681541	0.467015576649411	0.47165876769475	0.479088276125606	0.464701485979494	0.00033900842725134	0.000828478123967092	0.000828720917486361
194	0.810930216216329	0.3	2.47174655970128	2.39132793724869	2.55216518215386	0.387888673469819	0.993890425810587	0.967300487258008	1.02048036436317	0.25	0.16	0.39	1.56373729718862	1.60672257342112	1.64970784965363	3.74591972643871	3.84889059915195	3.95186147186519	3.7374205249722	3.84087868418372	3.94471847743989	2.47174655970128	0.308648281376812	-8.6956323487213e-05	-1.38898126099167	-0.381901632118618	-0.378786093204629	-0.384826866072406	0.473991410587615	0.481421066681541	0.467015576649411	0.47165876769475	0.479088276125606	0.464701485979494	0.00033900842725134	0.000828478123967092	0.000828720917486361
194	0.810930216216329	0.3	2.47495640595724	2.394331351804	2.55558146011048	0.387229553008437	0.992362193975238	0.965776252957478	1.018948134993	0.25	0.16	0.39	1.55570163753524	1.59852707650218	1.64135251546911	3.71317229264384	3.81538870069768	3.91760510875152	3.71251527834548	3.81406740467037	3.91486236582612	2.47495640595724	0.309187541390012	0.00485730164907009	-1.3799486019479	-0.381901632118618	-0.378786093204629	-0.384826866072406	0.473991410587615	0.481421066681541	0.467015576649411	0.47165876769475	0.479088276125606	0.464701485979494	0.00033900842725134	0.000828478123967092	0.000828720917486361
194	0.810930216216329	0.3	2.47530153281969	2.39490572125108	2.5556973443883	0.377070686626986	0.971162673547801	0.94457886821475	0.997746478880852	0.25	0.16	0.39	1.51561695452981	1.55827180044527	1.60092664636072	3.6032290989583	3.70463676766693	3.80604443637556	3.59725642921073	3.69698418695209	3.79944493922031	2.47530153281969	0.310520705699195	-0.00467209969421844	-1.38674537184461	-0.381901632118618	-0.378786093204629	-0.384826866072406	0.473991410587615	0.481421066681541	0.467015576649411	0.47165876769475	0.479088276125606	0.464701485979494	0.00033900842725134	0.000828478123967092	0.000828720917486361
194	0.810930216216329	0.3	2.47547641417134	2.39492863783624	2.55602419050644	0.383955491525526	0.995243476133614	0.968395465518636	1.02209148674859	0.25	0.16	0.39	1.55496812254984	1.59807840357311	1.64118868459638	3.69950952057546	3.8020755428414	3.90464156510735	3.69219534732357	3.79613431653558	3.8982005098021	2.47547641417134	0.308949322796796	-0.018153333569192	-1.40540959386437	-0.381901632118618	-0.378786093204629	-0.384826866072406	0.473991410587615	0.481421066681541	0.467015576649411	0.47165876769475	0.479088276125606	0.464701485979494	0.00033900842725134	0.000828478123967092	0.000828720917486361
194	0.810930216216329	0.3	2.47818752799917	2.39815463979951	2.55822041619884	0.39906554932233	1.01572002164535	0.989175028747605	1.04226501454309	0.25	0.16	0.39	1.58826533512163	1.63088720770763	1.67350908029364	3.77856342914946	3.87996301615424	3.98136260315903	3.77799117184783	3.87870225026272	3.97769442389833	2.47818752799917	0.310424743292221	0.00385287404242985	-1.38124712292391	-0.381901632118618	-0.378786093204629	-0.384826866072406	0.473991410587615	0.481421066681541	0.467015576649411	0.47165876769475	0.479088276125606	0.464701485979494	0.00033900842725134	0.000828478123967092	0.000828720917486361
194	0.810930216216329	0.3	2.47860244497801	2.39788848945194	2.55931640050408	0.380383846585138	0.985229196856541	0.958449554414104	1.01200883929898	0.25	0.16	0.38	1.5489838638338	1.59226338108282	1.63554289833183	3.709494169791	3.81313961159	3.916785053389	3.70581124640114	3.80739379059749	3.91152605878042	2.47860244497801	0.306999509096943	0.00692849618046848	-1.38670170225038	-0.381901632118618	-0.378786093204629	-0.384826866072406	0.473991410587615	0.481421066681541	0.467015576649411	0.47165876769475	0.479088276125606	0.464701485979494	0.00033900842725134	0.000828478123967092	0.000828720917486361
194	0.810930216216329	0.3	2.4793869899042	2.3990538062215	2.55972017358689	0.380287066750718	0.975687337788016	0.949161608147337	1.0022130674287	0.25	0.16	0.39	1.51896672358846	1.56141650273802	1.60386628188758	3.60163783945861	3.7022909535048	3.80294406755099	3.59827111020973	3.7002431499412	3.80058910468015	2.4793869899042	0.311656146427807	-0.00286052723170927	-1.37875975504243	-0.381901632118618	-0.378786093204629	-0.384826866072406	0.473991410587615	0.481421066681541	0.467015576649411	0.47165876769475	0.479088276125606	0.464701485979494	0.00033900842725134	0.000828478123967092	0.000828720917486361
194	0.810930216216329	0.3	2.47939694898929	2.39965208214303	2.55914181583555	0.388132692991409	0.993870997798348	0.967295237552821	1.02044675804387	0.25	0.16	0.39	1.55272674549193	1.59538682703995	1.63804690858797	3.69303786938693	3.79450150239599	3.89596513540506	3.68272734286263	3.78482713474915	3.88619813831056	2.47939694898929	0.311347743205191	0.0163696921890509	-1.36051679343976	-0.381901632118618	-0.378786093204629	-0.384826866072406	0.473991410587615	0.481421066681541	0.467015576649411	0.47165876769475	0.479088276125606	0.464701485979494	0.00033900842725134	0.000828478123967092	0.000828720917486361
194	0.810930216216329	0.3	2.47961693607379	2.39981242217554	2.55942144997203	0.389429383866757	0.997179069603054	0.970587503647444	1.02377063555866	0.25	0.16	0.39	1.56607793276694	1.60898438322534	1.65189083368375	3.74430436860462	3.84688854180019	3.94947271499577	3.7417554023703	3.84364246660818	3.94658260417836	2.47961693607379	0.30984845874311	0.00677649690933748	-1.3788932500307	-0.381901632118618	-0.378786093204629	-0.384826866072406	0.473991410587615	0.481421066681541	0.467015576649411	0.47165876769475	0.479088276125606	0.464701485979494	0.00033900842725134	0.000828478123967092	0.000828720917486361
194	0.810930216216329	0.3	2.47970919066906	2.39843314703816	2.56098523429996	0.387386422495475	0.994701371192292	0.968061568989424	1.02134117339516	0.25	0.16	0.38	1.56696971993028	1.61009069976672	1.65321167960316	3.75855114634153	3.86198161224922	3.9654120781569	3.75429773787559	3.8567094733103	3.95975192796179	2.47970919066906	0.305927269037224	-0.00328145766449135	-1.39870677234428	-0.381901632118618	-0.378786093204629	-0.384826866072406	0.473991410587615	0.481421066681541	0.467015576649411	0.47165876769475	0.479088276125606	0.464701485979494	0.00033900842725134	0.000828478123967092	0.000828720917486361
194	0.810930216216329	0.3	2.47971834596083	2.39811648116618	2.56132021075548	0.378521132591542	0.990998343863416	0.963955135525556	1.01804155220128	0.25	0.16	0.39	1.55167873580782	1.59521019259393	1.63874164938004	3.70093977169518	3.80476751388285	3.90859525607051	3.69849476339881	3.80362628480022	3.9054248562461	2.47971834596083	0.309865041211743	-0.00975197647669589	-1.38810417374362	-0.381901632118618	-0.378786093204629	-0.384826866072406	0.473991410587615	0.481421066681541	0.467015576649411	0.47165876769475	0.479088276125606	0.464701485979494	0.00033900842725134	0.000828478123967092	0.000828720917486361
194	0.810930216216329	0.3	2.47993616304205	2.39933911656403	2.56053320952008	0.373777179543758	0.979293805550873	0.952298501152309	1.00628910994944	0.25	0.16	0.39	1.53521536663233	1.57873492073164	1.62225447483096	3.66723833956796	3.77119546557302	3.87515259157809	3.66359321825257	3.76319795704949	3.86779949882766	2.47993616304205	0.309789477724124	-0.00618563538409053	-1.38735612976989	-0.381901632118618	-0.378786093204629	-0.384826866072406	0.473991410587615	0.481421066681541	0.467015576649411	0.47165876769475	0.479088276125606	0.464701485979494	0.00033900842725134	0.000828478123967092	0.000828720917486361
194	0.810930216216329	0.3	2.48134070268485	2.40112419327836	2.56155721209133	0.381343391896909	0.986025843819956	0.959279022196671	1.01277266544324	0.25	0.16	0.39	1.53991155057661	1.58284769178878	1.62578383300095	3.66268422251152	3.76480796262793	3.86693170274434	3.65744946977204	3.76195142082612	3.86223573468237	2.48134070268485	0.310910349950619	0.00721539228937485	-1.37085092629103	-0.381901632118618	-0.378786093204629	-0.384826866072406	0.473991410587615	0.481421066681541	0.467015576649411	0.47165876769475	0.479088276125606	0.464701485979494	0.00033900842725134	0.000828478123967092	0.000828720917486361
194	0.810930216216329	0.3	2.48187720087255	2.40022635133592	2.56352805040918	0.383708643942105	0.992979960848854	0.966179028724216	1.01978089297349	0.25	0.16	0.39	1.54921414247473	1.59218794116483	1.63516173985493	3.6805624547598	3.78265792733569	3.88475339991158	3.67419557666029	3.77616794338443	3.8762053451137	2.48187720087255	0.309657536388029	0.00263567734321992	-1.38128155004842	-0.381901632118618	-0.378786093204629	-0.384826866072406	0.473991410587615	0.481421066681541	0.467015576649411	0.47165876769475	0.479088276125606	0.464701485979494	0.00033900842725134	0.000828478123967092	0.000828720917486361
194	0.810930216216329	0.3	2.48223962831887	2.40208195948629	2.56239729715145	0.388394711560023	1.00206109965468	0.975281114436698	1.02884108487267	0.25	0.16	0.39	1.56138861534947	1.60426237084379	1.64713612633811	3.70370845122949	3.80540759838559	3.90710674554168	3.69568734088066	3.79724728119051	3.90047218669397	2.48223962831887	0.312828424886919	-0.00032932930237015	-1.3775877509662	-0.381901632118618	-0.378786093204629	-0.384826866072406	0.473991410587615	0.481421066681541	0.467015576649411	0.47165876769475	0.479088276125606	0.464701485979494	0.00033900842725134	0.000828478123967092	0.000828720917486361
194	0.810930216216329	0.3	2.48323606070289	2.40235704891267	2.56411507249311	0.380576564225231	0.990468529525527	0.963557479420456	1.0173795796306	0.25	0.16	0.39	1.54517694446676	1.5883319560378	1.63148696760883	3.67136911164428	3.77390622046013	3.87644332927599	3.66406518787017	3.76579091816269	3.87185850178321	2.48323606070289	0.310059039218229	0.007421942473474	-1.37378745753286	-0.381901632118618	-0.378786093204629	-0.384826866072406	0.473991410587615	0.481421066681541	0.467015576649411	0.47165876769475	0.479088276125606	0.464701485979494	0.00033900842725134	0.000828478123967092	0.000828720917486361
194	0.810930216216329	0.3	2.48364426215269	2.40291509838904	2.56437342591635	0.384215119221571	0.991586359500169	0.964851679071512	1.01832103992883	0.25	0.16	0.39	1.54550188717256	1.5883255666579	1.63114924614323	3.66795864175005	3.76959260709391	3.87122657243777	3.66622833137421	3.76636495364717	3.86694751571495	2.48364426215269	0.311865223267269	0.00748039811970012	-1.36864737841731	-0.381901632118618	-0.378786093204629	-0.384826866072406	0.473991410587615	0.481421066681541	0.467015576649411	0.47165876769475	0.479088276125606	0.464701485979494	0.00033900842725134	0.000828478123967092	0.000828720917486361
194	0.810930216216329	0.3	2.48384285549352	2.40309284005803	2.56459287092902	0.37948535548986	0.972687094856606	0.946197895667011	0.999176294046201	0.25	0.16	0.38	1.52326590370978	1.56591035908943	1.60855481446907	3.63358458209698	3.73530827669424	3.83703197129151	3.62941978988911	3.7300551710361	3.83186272015086	2.48384285549352	0.309093279556985	-0.0105314541847689	-1.39909625599638	-0.381901632118618	-0.378786093204629	-0.384826866072406	0.473991410587615	0.481421066681541	0.467015576649411	0.47165876769475	0.479088276125606	0.464701485979494	0.00033900842725134	0.000828478123967092	0.000828720917486361
194	0.810930216216329	0.3	2.48389942318059	2.40261849027129	2.5651803560899	0.3883896173078	0.993970211956185	0.967406170084772	1.0205342538276	0.25	0.16	0.39	1.55661518856218	1.59935834270499	1.64210149684781	3.71122143328412	3.81312800013928	3.91503456699445	3.69903294430561	3.80049830364797	3.90232633893252	2.48389942318059	0.30808157345393	-0.000424141707830897	-1.39169731370847	-0.381901632118618	-0.378786093204629	-0.384826866072406	0.473991410587615	0.481421066681541	0.467015576649411	0.47165876769475	0.479088276125606	0.464701485979494	0.00033900842725134	0.000828478123967092	0.000828720917486361
194	0.810930216216329	0.3	2.48407006428405	2.40237127312969	2.56576885543841	0.378470339955907	0.978932099947538	0.95221528135824	1.00564891853684	0.25	0.16	0.39	1.53543132921664	1.5785117555468	1.62159218187696	3.66860242258275	3.77153438273844	3.87446634289412	3.65597097705742	3.7602748823692	3.86256109141946	2.48407006428405	0.307531499378211	0.004757939646226	-1.38610535689128	-0.381901632118618	-0.378786093204629	-0.384826866072406	0.473991410587615	0.481421066681541	0.467015576649411	0.47165876769475	0.479088276125606	0.464701485979494	0.00033900842725134	0.000828478123967092	0.000828720917486361
194	0.810930216216329	0.3	2.4842118937506	2.4039672732656	2.5644565142356	0.380782888112026	0.989231198343213	0.962365524653812	1.01609687203262	0.25	0.16	0.39	1.54796858058927	1.59118211817159	1.63439565575391	3.68931484779272	3.79230682568378	3.89529880357484	3.68352022562591	3.78600912562174	3.89096665447641	2.4842118937506	0.312248688671848	0.00174941468789071	-1.37546193410324	-0.381901632118618	-0.378786093204629	-0.384826866072406	0.473991410587615	0.481421066681541	0.467015576649411	0.47165876769475	0.479088276125606	0.464701485979494	0.00033900842725134	0.000828478123967092	0.000828720917486361
194	0.810930216216329	0.3	2.48464318850143	2.40402654808439	2.56525982891848	0.385506857878042	0.984979759999054	0.958495555027559	1.01146396497055	0.25	0.16	0.39	1.54495464239843	1.58764330715678	1.63033197191513	3.68989507483041	3.79185062065691	3.89380616648342	3.68322608546721	3.78550898151509	3.88587047482306	2.48464318850143	0.308926322629046	0.00705334221341141	-1.37953961506505	-0.381901632118618	-0.378786093204629	-0.384826866072406	0.473991410587615	0.481421066681541	0.467015576649411	0.47165876769475	0.479088276125606	0.464701485979494	0.00033900842725134	0.000828478123967092	0.000828720917486361
194	0.810930216216329	0.3	2.48560186682686	2.40428219092851	2.56692154272521	0.387929242222537	1.0070435684569	0.980104040315368	1.03398309659844	0.25	0.16	0.39	1.56699393414056	1.61006495053267	1.65313596692478	3.71196871423001	3.81399735764354	3.91602600105708	3.70698450488573	3.80986829138673	3.91200177148545	2.48560186682686	0.309219437867683	0.00222569717248245	-1.38009827422412	-0.381901632118618	-0.378786093204629	-0.384826866072406	0.473991410587615	0.481421066681541	0.467015576649411	0.47165876769475	0.479088276125606	0.464701485979494	0.00033900842725134	0.000828478123967092	0.000828720917486361
194	0.810930216216329	0.3	2.48663002199044	2.40533306483381	2.56792697914707	0.373233890515803	0.968212773170593	0.941491927891289	0.994933618449896	0.25	0.16	0.38	1.52004905589974	1.563190154019	1.60633125213826	3.63648416548933	3.73969262417926	3.8429010828692	3.63492050955724	3.73521436242602	3.83971301252567	2.48663002199044	0.306246511306858	-0.0119066022645112	-1.40669197017131	-0.381901632118618	-0.378786093204629	-0.384826866072406	0.473991410587615	0.481421066681541	0.467015576649411	0.47165876769475	0.479088276125606	0.464701485979494	0.00033900842725134	0.000828478123967092	0.000828720917486361
194	0.810930216216329	0.3	2.48747725460813	2.40700064215358	2.56795386706267	0.391555855231235	1.00648998713157	0.979769761362123	1.03321021290101	0.25	0.16	0.38	1.58477132218626	1.62799111646006	1.67121091073386	3.79844339290249	3.902034327256	4.0056252616095	3.79581620690624	3.89881309102868	4.00058873164502	2.48747725460813	0.306892606222087	-0.0098707891386408	-1.40565786291541	-0.381901632118618	-0.378786093204629	-0.384826866072406	0.473991410587615	0.481421066681541	0.467015576649411	0.47165876769475	0.479088276125606	0.464701485979494	0.00033900842725134	0.000828478123967092	0.000828720917486361
194	0.810930216216329	0.3	2.48929345623112	2.40788665690405	2.57070025555819	0.384313631836962	1.002784439973	0.975753470090604	1.0298154098554	0.25	0.16	0.39	1.56965012530904	1.61313361428827	1.6566171032675	3.74134330429867	3.84498847828798	3.94863365227729	3.72971538943514	3.83469944051866	3.93808264055115	2.48929345623112	0.30836124369057	0.00866765733641682	-1.38058737451274	-0.381901632118618	-0.378786093204629	-0.384826866072406	0.473991410587615	0.481421066681541	0.467015576649411	0.47165876769475	0.479088276125606	0.464701485979494	0.00033900842725134	0.000828478123967092	0.000828720917486361
194	0.810930216216329	0.3	2.48958340884903	2.40766238469685	2.57150443300121	0.376656937980041	0.98473422024023	0.957755162514817	1.01171327796564	0.25	0.16	0.38	1.54338526309305	1.58686096725548	1.63033667141791	3.68523702518931	3.78904666916278	3.89285631313624	3.68306758960013	3.78511199870458	3.88838211343162	2.48958340884903	0.306061702446533	-0.000569449728115891	-1.39173201420408	-0.381901632118618	-0.378786093204629	-0.384826866072406	0.473991410587615	0.481421066681541	0.467015576649411	0.47165876769475	0.479088276125606	0.464701485979494	0.00033900842725134	0.000828478123967092	0.000828720917486361
194	0.810930216216329	0.3	2.48988379679797	2.40972823636882	2.57003935722713	0.380358485831697	0.977112194958116	0.950551752847424	1.00367263706881	0.25	0.16	0.39	1.52571674032616	1.5683485181724	1.61098029601864	3.62847782650444	3.72986523121134	3.83125263591824	3.62191010881549	3.72278160480227	3.82480816410538	2.48988379679797	0.311546899023777	-0.0145895662179663	-1.39528572144552	-0.381901632118618	-0.378786093204629	-0.384826866072406	0.473991410587615	0.481421066681541	0.467015576649411	0.47165876769475	0.479088276125606	0.464701485979494	0.00033900842725134	0.000828478123967092	0.000828720917486361
194	0.810930216216329	0.3	2.49050497554281	2.409248595592	2.57176135549361	0.379659084182471	0.980192562680954	0.953508811252907	1.006876314109	0.25	0.16	0.38	1.53943246785207	1.58251317442514	1.62559388099822	3.68281232512523	3.78587508393777	3.88893784275031	3.67845843228236	3.7832112942302	3.88774274410316	2.49050497554281	0.30571645495805	0.00315676295903261	-1.39408904172187	-0.381901632118618	-0.378786093204629	-0.384826866072406	0.473991410587615	0.481421066681541	0.467015576649411	0.47165876769475	0.479088276125606	0.464701485979494	0.00033900842725134	0.000828478123967092	0.000828720917486361
194	0.810930216216329	0.3	2.49117839338513	2.41054168976071	2.57181509700956	0.393494398096247	1.00650054861946	0.979888438302824	1.03311265893609	0.25	0.16	0.39	1.57099499305535	1.61366055622341	1.65632611939148	3.73182661219115	3.8331767022669	3.93452679234265	3.72298049075746	3.825216333116	3.9276264882923	2.49117839338513	0.310032930086665	-0.000692641256185654	-1.38493861602395	-0.381901632118618	-0.378786093204629	-0.384826866072406	0.473991410587615	0.481421066681541	0.467015576649411	0.47165876769475	0.479088276125606	0.464701485979494	0.00033900842725134	0.000828478123967092	0.000828720917486361
194	0.810930216216329	0.3	2.49166788661991	2.41045921328635	2.57287655995347	0.376099742322436	0.984238810945522	0.957241300444924	1.01123632144612	0.25	0.16	0.38	1.55023207877074	1.59395397711081	1.63767587545089	3.72030359757056	3.82522900707195	3.93015441657333	3.71960728243205	3.82353503909197	3.9280865796076	2.49166788661991	0.307306182482253	-0.00465442076259584	-1.3955679425074	-0.381901632118618	-0.378786093204629	-0.384826866072406	0.473991410587615	0.481421066681541	0.467015576649411	0.47165876769475	0.479088276125606	0.464701485979494	0.00033900842725134	0.000828478123967092	0.000828720917486361
194	0.810930216216329	0.3	2.49189841126476	2.41057858331064	2.57321823921888	0.380183017873859	0.981075751864938	0.954397640051687	1.00775386367819	0.24	0.16	0.38	1.55608641080028	1.59958342453574	1.64308043827119	3.76021766740133	3.86532638012579	3.97043509285025	3.75013937103696	3.85576168758039	3.96056898821454	2.49189841126476	0.304755099649068	-0.00620504551486689	-1.40933967134683	-0.381901632118618	-0.378786093204629	-0.384826866072406	0.473991410587615	0.481421066681541	0.467015576649411	0.47165876769475	0.479088276125606	0.464701485979494	0.00033900842725134	0.000828478123967092	0.000828720917486361
194	0.810930216216329	0.3	2.49340369048861	2.41162275273532	2.57518462824191	0.381738040276419	1.0003718076636	0.973258521666384	1.02748509366082	0.25	0.16	0.38	1.57851332074569	1.62248795046947	1.66646258019325	3.79391578020116	3.89960766093786	4.00529954167457	3.80450291299631	3.90878235201053	4.01458775524086	2.49340369048861	0.305066627207618	0.00349882356984569	-1.38975993651974	-0.381901632118618	-0.378786093204629	-0.384826866072406	0.473991410587615	0.481421066681541	0.467015576649411	0.47165876769475	0.479088276125606	0.464701485979494	0.00033900842725134	0.000828478123967092	0.000828720917486361
194	0.810930216216329	0.3	2.49368600469867	2.41267881034418	2.57469319905315	0.380065088929598	0.9755479812206	0.949013545289825	1.00208241715138	0.25	0.16	0.39	1.52745459228359	1.57016225037475	1.61286990846591	3.64274559935537	3.74459683235194	3.8464480653485	3.6343981401836	3.73356025374276	3.83800466946282	2.49368600469867	0.310570833331778	-0.00725464879939783	-1.3943092570966	-0.381901632118618	-0.378786093204629	-0.384826866072406	0.473991410587615	0.481421066681541	0.467015576649411	0.47165876769475	0.479088276125606	0.464701485979494	0.00033900842725134	0.000828478123967092	0.000828720917486361
194	0.810930216216329	0.3	2.4937354271731	2.41294127943107	2.57452957491514	0.381390967091588	0.971818633746482	0.945459853035904	0.998177414457059	0.25	0.16	0.39	1.5150793931012	1.55731878100713	1.59955816891306	3.59728429832498	3.6975741495214	3.79786400071781	3.5929178367945	3.69229367478454	3.79243283718942	2.4937354271731	0.311582116723398	-0.00373045159694864	-1.38488185488878	-0.381901632118618	-0.378786093204629	-0.384826866072406	0.473991410587615	0.481421066681541	0.467015576649411	0.47165876769475	0.479088276125606	0.464701485979494	0.00033900842725134	0.000828478123967092	0.000828720917486361
194	0.810930216216329	0.3	2.49405121932687	2.41281589765368	2.57528654100006	0.378676993643095	0.977406959651659	0.950743478349482	1.00407044095384	0.25	0.16	0.38	1.53477186527071	1.57781434924735	1.62085683322399	3.67118659445145	3.77414456087147	3.87710252729149	3.67299514312587	3.77598883932846	3.87943717327212	2.49405121932687	0.309261804553074	-0.012891595551035	-1.39517770603061	-0.381901632118618	-0.378786093204629	-0.384826866072406	0.473991410587615	0.481421066681541	0.467015576649411	0.47165876769475	0.479088276125606	0.464701485979494	0.00033900842725134	0.000828478123967092	0.000828720917486361
194	0.810930216216329	0.3	2.4943317999266	2.41261791624213	2.57604568361107	0.390938208888837	1.01948129579029	0.992381061321489	1.04658153025909	0.25	0.16	0.38	1.6087358263118	1.65266765833745	1.6965994903631	3.86461246446491	3.97014844051285	4.07568441656079	3.85843645382339	3.96416431815517	4.07093473900373	2.4943317999266	0.30399728084284	-0.00798757577757143	-1.40798882180003	-0.381901632118618	-0.378786093204629	-0.384826866072406	0.473991410587615	0.481421066681541	0.467015576649411	0.47165876769475	0.479088276125606	0.464701485979494	0.00033900842725134	0.000828478123967092	0.000828720917486361
194	0.810930216216329	0.3	2.49435462840742	2.41354425530152	2.57516500151332	0.38217450185386	0.970458834900064	0.944180590593016	0.996737079207111	0.25	0.16	0.38	1.5223729461074	1.56474332376908	1.60711370143075	3.63715354795088	3.73838207400569	3.83961060006051	3.62979228701226	3.73081052355466	3.83213730206034	2.49435462840742	0.308059665152591	0.00294266453824746	-1.39049605176071	-0.381901632118618	-0.378786093204629	-0.384826866072406	0.473991410587615	0.481421066681541	0.467015576649411	0.47165876769475	0.479088276125606	0.464701485979494	0.00033900842725134	0.000828478123967092	0.000828720917486361
194	0.810930216216329	0.3	2.49452822993724	2.41421734259279	2.5748391172817	0.384313502599323	0.990316419355235	0.963621529058677	1.01701130965179	0.25	0.16	0.39	1.55771418332189	1.60086702702993	1.64401987073797	3.73130694201948	3.83467411105451	3.93804128008953	3.71880102956126	3.82474856672982	3.93054827764681	2.49452822993724	0.310062678071177	0.00242035076507166	-1.38541836008673	-0.381901632118618	-0.378786093204629	-0.384826866072406	0.473991410587615	0.481421066681541	0.467015576649411	0.47165876769475	0.479088276125606	0.464701485979494	0.00033900842725134	0.000828478123967092	0.000828720917486361
194	0.810930216216329	0.3	2.49635848904216	2.41517265870769	2.57754431937662	0.38546072753523	0.99689425775991	0.970087084896168	1.02370143062365	0.25	0.16	0.39	1.56968376555552	1.61306006104466	1.6564363565338	3.76368232654112	3.86768709508475	3.97169186362839	3.75410888088783	3.85517709814031	3.95936422576128	2.49635848904216	0.30572522493673	0.00539552151263758	-1.3905138656549	-0.381901632118618	-0.378786093204629	-0.384826866072406	0.473991410587615	0.481421066681541	0.467015576649411	0.47165876769475	0.479088276125606	0.464701485979494	0.00033900842725134	0.000828478123967092	0.000828720917486361
194	0.810930216216329	0.3	2.49669071376291	2.41539409370707	2.57798733381875	0.389581397716919	0.989735818208591	0.963351174755244	1.01612046166194	0.25	0.16	0.39	1.54553979679168	1.58786965276727	1.63019950874286	3.67389293840586	3.77451497303434	3.87513700766282	3.66668203067705	3.76695087138772	3.86560225182493	2.49669071376291	0.308998077578583	-0.0137708890632557	-1.40187646313815	-0.381901632118618	-0.378786093204629	-0.384826866072406	0.473991410587615	0.481421066681541	0.467015576649411	0.47165876769475	0.479088276125606	0.464701485979494	0.00033900842725134	0.000828478123967092	0.000828720917486361
194	0.810930216216329	0.3	2.496742365659	2.41620590053979	2.57727883077821	0.386687593180582	0.984415813441668	0.958012617087649	1.01081900979569	0.25	0.16	0.39	1.52843373761764	1.57055795954189	1.61268218146613	3.61294597553359	3.71252015681992	3.81209433810625	3.60634048358568	3.70636853597963	3.80519994199088	2.496742365659	0.313691433329042	0.00693937923466652	-1.36627972604354	-0.381901632118618	-0.378786093204629	-0.384826866072406	0.473991410587615	0.481421066681541	0.467015576649411	0.47165876769475	0.479088276125606	0.464701485979494	0.00033900842725134	0.000828478123967092	0.000828720917486361
194	0.810930216216329	0.3	2.49763023576257	2.41581420431114	2.579446267214	0.384678014250813	0.998118148520554	0.971233667707524	1.02500262933358	0.25	0.16	0.38	1.56341788489277	1.60669447169846	1.64997105850414	3.72899431207113	3.83221568852054	3.93543706496994	3.72659200452387	3.83021197070849	3.93485684287052	2.49763023576257	0.308262684088944	-0.00419705922660812	-1.39191152033646	-0.381901632118618	-0.378786093204629	-0.384826866072406	0.473991410587615	0.481421066681541	0.467015576649411	0.47165876769475	0.479088276125606	0.464701485979494	0.00033900842725134	0.000828478123967092	0.000828720917486361
194	0.810930216216329	0.3	2.49820313478991	2.41739148676667	2.57901478281316	0.388810934688882	1.00839155511137	0.981465984198233	1.03531712602451	0.25	0.16	0.38	1.58771992909606	1.6312774911811	1.67483505326615	3.80601088818258	3.91042511925718	4.01483935033177	3.80972005861603	3.91193727020974	4.01694068065092	2.49820313478991	0.308373538067769	0.0114144378304655	-1.37772870164952	-0.381901632118618	-0.378786093204629	-0.384826866072406	0.473991410587615	0.481421066681541	0.467015576649411	0.47165876769475	0.479088276125606	0.464701485979494	0.00033900842725134	0.000828478123967092	0.000828720917486361
194	0.810930216216329	0.3	2.49909002899928	2.4181714714028	2.58000858659577	0.380415880040792	0.986747596869144	0.959928505154739	1.01356668858355	0.25	0.16	0.39	1.54114213319673	1.58419954006942	1.6272569469421	3.66606225364909	3.7684870272477	3.87091180084632	3.65668305100042	3.75897829764408	3.85762107017144	2.49909002899928	0.312320061547113	-0.00449701954414875	-1.38071580745825	-0.381901632118618	-0.378786093204629	-0.384826866072406	0.473991410587615	0.481421066681541	0.467015576649411	0.47165876769475	0.479088276125606	0.464701485979494	0.00033900842725134	0.000828478123967092	0.000828720917486361
194	0.810930216216329	0.3	2.49913374470875	2.41877823222068	2.57948925719682	0.391139731485195	0.994712875141981	0.968282230360822	1.02114351992314	0.25	0.16	0.39	1.56451264790309	1.60721825248384	1.64992385706459	3.7458008635554	3.84804784170008	3.95029481984476	3.73443779431848	3.83671559524513	3.93843883384325	2.49913374470875	0.308517496786614	0.00450541575567196	-1.38774476450978	-0.381901632118618	-0.378786093204629	-0.384826866072406	0.473991410587615	0.481421066681541	0.467015576649411	0.47165876769475	0.479088276125606	0.464701485979494	0.00033900842725134	0.000828478123967092	0.000828720917486361
194	0.810930216216329	0.3	2.49962369141471	2.41827294745213	2.58097443537728	0.3834897450704	0.990000573396491	0.963267684771617	1.01673346202136	0.25	0.16	0.39	1.54249056030117	1.58529821284194	1.6281058653827	3.65968037612895	3.76124490429112	3.86280943245328	3.65746972961976	3.75952398631914	3.86207682120876	2.49962369141471	0.310489625278092	-0.0117781306259171	-1.39260154257895	-0.381901632118618	-0.378786093204629	-0.384826866072406	0.473991410587615	0.481421066681541	0.467015576649411	0.47165876769475	0.479088276125606	0.464701485979494	0.00033900842725134	0.000828478123967092	0.000828720917486361
194	0.810930216216329	0.3	2.50033351950155	2.41831902376289	2.5823480152402	0.381452645932151	0.993278425794866	0.966341109151403	1.02021574243833	0.25	0.16	0.39	1.55939646098356	1.60286553814938	1.6463346153152	3.72874291272629	3.8326837753999	3.93662463807352	3.72518719154777	3.826312906024	3.93156592092701	2.50033351950155	0.30715545250401	-0.000144466408408669	-1.38831683713778	-0.381901632118618	-0.378786093204629	-0.384826866072406	0.473991410587615	0.481421066681541	0.467015576649411	0.47165876769475	0.479088276125606	0.464701485979494	0.00033900842725134	0.000828478123967092	0.000828720917486361
194	0.810930216216329	0.3	2.50113013234282	2.41938871466054	2.58287155002509	0.384545067181113	0.990029177113927	0.963355083697518	1.01670327053034	0.25	0.16	0.38	1.55224858740561	1.59522840297582	1.63820821854603	3.70601170464008	3.8086265183103	3.91124133198051	3.70267254071181	3.80736547739184	3.90829785907736	2.50113013234282	0.308227155974483	0.00707804635540536	-1.37997458634401	-0.381901632118618	-0.378786093204629	-0.384826866072406	0.473991410587615	0.481421066681541	0.467015576649411	0.47165876769475	0.479088276125606	0.464701485979494	0.00033900842725134	0.000828478123967092	0.000828720917486361
194	0.810930216216329	0.3	2.5011791966543	2.42021716239245	2.58214123091615	0.377685283864191	0.971180364823193	0.944630820897745	0.997729908748642	0.25	0.16	0.38	1.53447552592832	1.57760308907457	1.62073065222082	3.69395982670976	3.79778128426591	3.90160274182207	3.6900598207125	3.79381717014857	3.89790992904229	2.5011791966543	0.307012013018185	-0.00332987955700876	-1.39670020201932	-0.381901632118618	-0.378786093204629	-0.384826866072406	0.473991410587615	0.481421066681541	0.467015576649411	0.47165876769475	0.479088276125606	0.464701485979494	0.00033900842725134	0.000828478123967092	0.000828720917486361
194	0.810930216216329	0.3	2.50218640270331	2.42145075827799	2.58292204712863	0.385797466454061	0.990564153245825	0.963946124386722	1.01718218210493	0.25	0.16	0.39	1.55752659375916	1.60053552005977	1.64354444636037	3.72912346801872	3.83209801564091	3.93507256326309	3.72174555068044	3.82427199466542	3.9271071104705	2.50218640270331	0.30771541377957	-0.00476012969440056	-1.39658439010929	-0.381901632118618	-0.378786093204629	-0.384826866072406	0.473991410587615	0.481421066681541	0.467015576649411	0.47165876769475	0.479088276125606	0.464701485979494	0.00033900842725134	0.000828478123967092	0.000828720917486361
194	0.810930216216329	0.3	2.50299254417118	2.42094966889729	2.58503541944506	0.374736646575743	0.979355124984474	0.952413376780982	1.00629687318797	0.25	0.16	0.39	1.52695576333079	1.57015009333125	1.61334442333171	3.62723700671595	3.72984382481801	3.83245064292006	3.62236627415925	3.72481192600812	3.82913087394968	2.50299254417118	0.310817541204563	-0.00338398714950178	-1.37980397150186	-0.381901632118618	-0.378786093204629	-0.384826866072406	0.473991410587615	0.481421066681541	0.467015576649411	0.47165876769475	0.479088276125606	0.464701485979494	0.00033900842725134	0.000828478123967092	0.000828720917486361
194	0.810930216216329	0.3	2.50420395485221	2.42340807106605	2.58499983863837	0.383669982554039	0.987481400369431	0.960826697789654	1.01413610294921	0.25	0.16	0.39	1.54814165731288	1.59108931428574	1.6340369712586	3.69612664287412	3.79866246602479	3.90119828917545	3.69159352725395	3.79079533135725	3.89587410305726	2.50420395485221	0.310183924233253	-0.0159753957178622	-1.39733538191245	-0.381901632118618	-0.378786093204629	-0.384826866072406	0.473991410587615	0.481421066681541	0.467015576649411	0.47165876769475	0.479088276125606	0.464701485979494	0.00033900842725134	0.000828478123967092	0.000828720917486361
194	0.810930216216329	0.3	2.50487758962509	2.42326623958962	2.58648893966056	0.375465694285413	0.975409836072452	0.94861831833742	1.00220135380748	0.25	0.16	0.39	1.52290273323159	1.56591357837067	1.60892442350975	3.62247967810286	3.72478819003502	3.82709670196717	3.61308423214601	3.71825774659262	3.81811667901864	2.50487758962509	0.311174251652472	-0.0180264991042197	-1.39434270187004	-0.381901632118618	-0.378786093204629	-0.384826866072406	0.473991410587615	0.481421066681541	0.467015576649411	0.47165876769475	0.479088276125606	0.464701485979494	0.00033900842725134	0.000828478123967092	0.000828720917486361
194	0.810930216216329	0.3	2.50602976682224	2.42389483365103	2.58816469999346	0.378604056541452	0.980936794619953	0.954172871825006	1.0077007174149	0.25	0.16	0.38	1.53091598807238	1.57385717673974	1.61679836540711	3.63937347782697	3.74145551522155	3.84353755261614	3.63468098603134	3.73609576261747	3.83939740259692	2.50602976682224	0.308299518304503	-0.013885057676458	-1.40221912366368	-0.381901632118618	-0.378786093204629	-0.384826866072406	0.473991410587615	0.481421066681541	0.467015576649411	0.47165876769475	0.479088276125606	0.464701485979494	0.00033900842725134	0.000828478123967092	0.000828720917486361
194	0.810930216216329	0.3	2.50613054504745	2.42387574269388	2.58838534740102	0.377011876082944	0.976703056330878	0.949964245853973	1.00344186680778	0.25	0.16	0.39	1.52782927110788	1.57083334994507	1.61383742878227	3.640854176935	3.74333393892183	3.84581370090866	3.6321820666118	3.73359727988182	3.83821552017568	2.50613054504745	0.308974442648212	0.0103052193477662	-1.37828640436539	-0.381901632118618	-0.378786093204629	-0.384826866072406	0.473991410587615	0.481421066681541	0.467015576649411	0.47165876769475	0.479088276125606	0.464701485979494	0.00033900842725134	0.000828478123967092	0.000828720917486361
194	0.810930216216329	0.3	2.50641807634167	2.42423126240894	2.58860489027439	0.380317035380456	0.984583757352191	0.9578178651837	1.01134964952068	0.25	0.16	0.39	1.53876436412525	1.58176460721948	1.62476485031371	3.66283434590195	3.76519099709539	3.86754764828884	3.65726788106479	3.76108896405464	3.86143629002935	2.50641807634167	0.30935367489792	0.00541150557547428	-1.37677198260161	-0.381901632118618	-0.378786093204629	-0.384826866072406	0.473991410587615	0.481421066681541	0.467015576649411	0.47165876769475	0.479088276125606	0.464701485979494	0.00033900842725134	0.000828478123967092	0.000828720917486361
194	0.810930216216329	0.3	2.50711365089982	2.42636823060918	2.58785907119046	0.388557145253101	0.976290201885991	0.950207859846967	1.00237254392502	0.25	0.16	0.39	1.52600615766192	1.56789363959057	1.60978112151921	3.63118602066123	3.73085877627648	3.83053153189172	3.62205566976604	3.72216188638927	3.82135351884829	2.50711365089982	0.310373927636504	-0.00752239955591163	-1.39406846381434	-0.381901632118618	-0.378786093204629	-0.384826866072406	0.473991410587615	0.481421066681541	0.467015576649411	0.47165876769475	0.479088276125606	0.464701485979494	0.00033900842725134	0.000828478123967092	0.000828720917486361
194	0.810930216216329	0.3	2.50936648940345	2.42788306979383	2.59084990901308	0.379642006698605	0.988997027369113	0.962072616135373	1.01592143860285	0.25	0.16	0.39	1.54446071382423	1.58768374574089	1.63090677765754	3.67365956790697	3.77647002034082	3.87928047277466	3.67272613996077	3.77770569915477	3.88463807021035	2.50936648940345	0.310591813836521	0.00913434152787422	-1.37170095971667	-0.381901632118618	-0.378786093204629	-0.384826866072406	0.473991410587615	0.481421066681541	0.467015576649411	0.47165876769475	0.479088276125606	0.464701485979494	0.00033900842725134	0.000828478123967092	0.000828720917486361
194	0.810930216216329	0.3	2.50951120327268	2.42864909936331	2.59037330718206	0.386664421811644	0.987384970464124	0.960900844029833	1.01386909689842	0.25	0.16	0.39	1.53845425098688	1.58085677061173	1.62325929023658	3.64951643905973	3.75010356560521	3.85069069215069	3.63580153457611	3.73705977729273	3.83810872166223	2.50951120327268	0.311511612775988	-0.00427338184256996	-1.38434290155889	-0.381901632118618	-0.378786093204629	-0.384826866072406	0.473991410587615	0.481421066681541	0.467015576649411	0.47165876769475	0.479088276125606	0.464701485979494	0.00033900842725134	0.000828478123967092	0.000828720917486361
194	0.810930216216329	0.3	2.51191775235828	2.43089563467216	2.59293987004441	0.381479176393292	0.992583569315172	0.965666610233594	1.01950052839675	0.25	0.16	0.39	1.54943609262598	1.59262502290767	1.63581395318936	3.68358990665939	3.78626616960575	3.88894243255211	3.6764288058814	3.77993915451459	3.88199891264085	2.51191775235828	0.309678585402459	-0.00760579872327962	-1.3949961311094	-0.381901632118618	-0.378786093204629	-0.384826866072406	0.473991410587615	0.481421066681541	0.467015576649411	0.47165876769475	0.479088276125606	0.464701485979494	0.00033900842725134	0.000828478123967092	0.000828720917486361
194	0.810930216216329	0.3	2.51218752533253	2.43129321282881	2.59308183783625	0.394168343735736	0.991473946441212	0.965296119976741	1.01765177290568	0.25	0.16	0.38	1.5619838858323	1.60434326370342	1.64670264157453	3.74534779665109	3.84691773217739	3.94848766770368	3.73884545994565	3.83956164031641	3.94218222027091	2.51218752533253	0.306488185525617	0.0141412679603604	-1.38181456730804	-0.381901632118618	-0.378786093204629	-0.384826866072406	0.473991410587615	0.481421066681541	0.467015576649411	0.47165876769475	0.479088276125606	0.464701485979494	0.00033900842725134	0.000828478123967092	0.000828720917486361
194	0.810930216216329	0.3	2.5127476678498	2.43133549092537	2.59415984477424	0.385783580098407	0.980954861640091	0.954594277283329	1.00731544599685	0.25	0.16	0.39	1.52865947280587	1.57087254483512	1.61308561686436	3.62700279376314	3.72716043704935	3.82731808033557	3.62128571662879	3.72445610501941	3.81898809077083	2.5127476678498	0.309928329212939	-0.00129779749037565	-1.38516995511028	-0.381901632118618	-0.378786093204629	-0.384826866072406	0.473991410587615	0.481421066681541	0.467015576649411	0.47165876769475	0.479088276125606	0.464701485979494	0.00033900842725134	0.000828478123967092	0.000828720917486361
194	0.810930216216329	0.3	2.51342045212269	2.43213335916855	2.59470754507684	0.380526867059998	0.969392081479427	0.943050902412526	0.995733260546328	0.25	0.16	0.38	1.52503758242759	1.56763474016289	1.61023189789818	3.65443904678672	3.75651437811213	3.85858970943754	3.65386766494468	3.75881123516987	3.8573650545457	2.51342045212269	0.305254397184258	-0.00721185608168606	-1.40313731290693	-0.381901632118618	-0.378786093204629	-0.384826866072406	0.473991410587615	0.481421066681541	0.467015576649411	0.47165876769475	0.479088276125606	0.464701485979494	0.00033900842725134	0.000828478123967092	0.000828720917486361
194	0.810930216216329	0.3	2.51386313474265	2.43276785354281	2.59495841594248	0.395489528965641	1.01066882402933	0.984057869288887	1.03727977876977	0.25	0.16	0.39	1.58578676974674	1.62866971522658	1.67155266070641	3.78651976654448	3.88891507201987	3.99131037749526	3.78169850774483	3.8824344736518	3.98613731714701	2.51386313474265	0.310067271499447	0.000719646556862565	-1.38322337567327	-0.381901632118618	-0.378786093204629	-0.384826866072406	0.473991410587615	0.481421066681541	0.467015576649411	0.47165876769475	0.479088276125606	0.464701485979494	0.00033900842725134	0.000828478123967092	0.000828720917486361
194	0.810930216216329	0.3	2.51425991385727	2.43222952360997	2.59629030410456	0.386790019711615	0.996396821445238	0.969678050377215	1.02311559251326	0.25	0.16	0.39	1.56417023485533	1.60726980424361	1.65036937363188	3.73867551717804	3.84169199280338	3.94470846842871	3.73179834850149	3.83360315357693	3.93649703264673	2.51425991385727	0.306690055272123	0.0146229874181661	-1.37783290788762	-0.381901632118618	-0.378786093204629	-0.384826866072406	0.473991410587615	0.481421066681541	0.467015576649411	0.47165876769475	0.479088276125606	0.464701485979494	0.00033900842725134	0.000828478123967092	0.000828720917486361
194	0.810930216216329	0.3	2.51460729166803	2.43218536659252	2.59702921674354	0.380916643680948	0.993789901737572	0.966808075757224	1.02077172771792	0.25	0.16	0.38	1.56188734565934	1.60547673389287	1.64906612212639	3.73892300291128	3.84326943148187	3.94761586005246	3.73970069355427	3.84355535762286	3.94864025221795	2.51460729166803	0.306968742177197	0.00773565025081889	-1.385572455351	-0.381901632118618	-0.378786093204629	-0.384826866072406	0.473991410587615	0.481421066681541	0.467015576649411	0.47165876769475	0.479088276125606	0.464701485979494	0.00033900842725134	0.000828478123967092	0.000828720917486361
194	0.810930216216329	0.3	2.51466493209457	2.43381805146248	2.59551181272666	0.395937553406309	1.00006145368875	0.973754447489879	1.02636845988762	0.25	0.16	0.38	1.5762642652671	1.61884871138114	1.66143315749518	3.78103982935827	3.88318861901002	3.98533740866177	3.77422339137718	3.8767235922016	3.97794957835476	2.51466493209457	0.305623772552865	-0.00714576106662361	-1.40843769853358	-0.381901632118618	-0.378786093204629	-0.384826866072406	0.473991410587615	0.481421066681541	0.467015576649411	0.47165876769475	0.479088276125606	0.464701485979494	0.00033900842725134	0.000828478123967092	0.000828720917486361
194	0.810930216216329	0.3	2.51583541150718	2.43470375376402	2.59696706925034	0.382361623794021	0.98899440063306	0.962224855714223	1.0157639455519	0.25	0.16	0.39	1.54746149001643	1.59051259145199	1.63356369288754	3.68742975731591	3.79001577547719	3.89260179363845	3.69025919844121	3.79226214539083	3.8961923717186	2.51583541150718	0.311030460829349	-0.00539237586179405	-1.3841903679217	-0.381901632118618	-0.378786093204629	-0.384826866072406	0.473991410587615	0.481421066681541	0.467015576649411	0.47165876769475	0.479088276125606	0.464701485979494	0.00033900842725134	0.000828478123967092	0.000828720917486361
194	0.810930216216329	0.3	2.51633722737311	2.43510549438287	2.59756896036334	0.383892683530953	0.993359893971299	0.966559137334903	1.02016065060769	0.25	0.16	0.38	1.55535981411949	1.59848683889232	1.64161386366515	3.70848782263959	3.81131679169538	3.91414576075117	3.70648564213511	3.80818339991477	3.91301239128024	2.51633722737311	0.308142083330806	0.00491360716100777	-1.38410425757776	-0.381901632118618	-0.378786093204629	-0.384826866072406	0.473991410587615	0.481421066681541	0.467015576649411	0.47165876769475	0.479088276125606	0.464701485979494	0.00033900842725134	0.000828478123967092	0.000828720917486361
194	0.810930216216329	0.3	2.51657530697184	2.43565549671644	2.59749511722723	0.388195646464434	0.989737733361494	0.963276002559173	1.01619946416381	0.25	0.16	0.38	1.55461793868166	1.59732416336136	1.64003038804105	3.71772379617632	3.81985174915183	3.92197970212734	3.71938971824712	3.82005699294864	3.92137508630865	2.51657530697184	0.306219078442104	-0.00163402973387523	-1.39232468668562	-0.381901632118618	-0.378786093204629	-0.384826866072406	0.473991410587615	0.481421066681541	0.467015576649411	0.47165876769475	0.479088276125606	0.464701485979494	0.00033900842725134	0.000828478123967092	0.000828720917486361
194	0.810930216216329	0.3	2.51755715511455	2.4364424533505	2.59867185687861	0.387964666682167	0.992516163040616	0.965967239545777	1.01906508653546	0.25	0.16	0.39	1.54939059935556	1.5919744995148	1.63455839967404	3.68221731764481	3.78342044530315	3.88462357296149	3.67215973475209	3.77384102533958	3.86936874733656	2.51755715511455	0.3102836094785	-0.00924700447992556	-1.39343216162755	-0.381901632118618	-0.378786093204629	-0.384826866072406	0.473991410587615	0.481421066681541	0.467015576649411	0.47165876769475	0.479088276125606	0.464701485979494	0.00033900842725134	0.000828478123967092	0.000828720917486361
194	0.810930216216329	0.3	2.51872333429709	2.43715606691741	2.60029060167678	0.38402776390219	0.996561054410998	0.969681607025344	1.02344050179665	0.25	0.16	0.39	1.56576080043866	1.60916348514361	1.65256616984856	3.74632657965503	3.85017426270661	3.95402194575819	3.74436450974224	3.8488290152212	3.95175744390226	2.51872333429709	0.306955058188505	-0.0118650275213243	-1.40023000429993	-0.381901632118618	-0.378786093204629	-0.384826866072406	0.473991410587615	0.481421066681541	0.467015576649411	0.47165876769475	0.479088276125606	0.464701485979494	0.00033900842725134	0.000828478123967092	0.000828720917486361
194	0.810930216216329	0.3	2.51914446544522	2.4379617137401	2.60032721715035	0.37725931844543	0.97144530432506	0.944864436729019	0.998026171921101	0.25	0.16	0.39	1.52497372478537	1.5678741908102	1.61077465683503	3.64700226854475	3.74959950964554	3.85219675074633	3.6372008140781	3.74123095280505	3.84369468516172	2.51914446544522	0.310571891987403	-0.0068378004058889	-1.38915050663597	-0.381901632118618	-0.378786093204629	-0.384826866072406	0.473991410587615	0.481421066681541	0.467015576649411	0.47165876769475	0.479088276125606	0.464701485979494	0.00033900842725134	0.000828478123967092	0.000828720917486361
194	0.810930216216329	0.3	2.51957760108287	2.43817242811553	2.6009827740502	0.381485105972748	0.97774817364526	0.951233855145309	1.00426249214521	0.25	0.16	0.39	1.5233058656915	1.56576589450284	1.60822592331417	3.61436650144695	3.71511193231713	3.81585736318732	3.61024606228041	3.71022720913674	3.81110303123207	2.51957760108287	0.309420309864381	0.00120793965868245	-1.37942026197477	-0.381901632118618	-0.378786093204629	-0.384826866072406	0.473991410587615	0.481421066681541	0.467015576649411	0.47165876769475	0.479088276125606	0.464701485979494	0.00033900842725134	0.000828478123967092	0.000828720917486361
194	0.810930216216329	0.3	2.52085963821069	2.43974607315965	2.60197320326173	0.37767602682826	0.983080061700527	0.956204681786439	1.00995544161461	0.25	0.16	0.39	1.54049357465313	1.58379115608378	1.62708873751443	3.67738150917716	3.78073911349628	3.8840967178154	3.66998808045336	3.77427707593753	3.87772179158817	2.52085963821069	0.310518880262389	-0.0108234010752996	-1.39049401617336	-0.381901632118618	-0.378786093204629	-0.384826866072406	0.473991410587615	0.481421066681541	0.467015576649411	0.47165876769475	0.479088276125606	0.464701485979494	0.00033900842725134	0.000828478123967092	0.000828720917486361
194	0.810930216216329	0.3	2.52144460607118	2.43879176752502	2.60409744461734	0.378131352358554	0.984028113016227	0.957152853853177	1.01090337217928	0.25	0.16	0.39	1.53847287229127	1.58167063009109	1.6248683878909	3.66400903692468	3.76688831273386	3.86976758854304	3.66228709335872	3.76340174570927	3.86818633725161	2.52144460607118	0.309520217755657	-0.00705322890493313	-1.39009712421743	-0.381901632118618	-0.378786093204629	-0.384826866072406	0.473991410587615	0.481421066681541	0.467015576649411	0.47165876769475	0.479088276125606	0.464701485979494	0.00033900842725134	0.000828478123967092	0.000828720917486361
194	0.810930216216329	0.3	2.52217594848886	2.44019239098152	2.6041595059962	0.383344783774079	0.981592830203272	0.955078847349371	1.00810681305717	0.25	0.16	0.39	1.54218593487154	1.58499862153944	1.62781130820735	3.68993085719192	3.79236717828854	3.89480349938515	3.68069459066779	3.78307660847755	3.88411435302915	2.52217594848886	0.307753249907923	0.0103638280266015	-1.38197309856124	-0.381901632118618	-0.378786093204629	-0.384826866072406	0.473991410587615	0.481421066681541	0.467015576649411	0.47165876769475	0.479088276125606	0.464701485979494	0.00033900842725134	0.000828478123967092	0.000828720917486361
194	0.810930216216329	0.3	2.52239062032876	2.44113000625557	2.60365123440195	0.38470946696114	0.991632758337145	0.964924737110644	1.01834077956365	0.26	0.16	0.39	1.53655368422974	1.57908374573169	1.62161380723364	3.62527807466907	3.72562165593134	3.8259652371936	3.62116239699524	3.72219342646619	3.82107141234191	2.52239062032876	0.312893062741414	-0.00491379828742678	-1.3759085632119	-0.381901632118618	-0.378786093204629	-0.384826866072406	0.473991410587615	0.481421066681541	0.467015576649411	0.47165876769475	0.479088276125606	0.464701485979494	0.00033900842725134	0.000828478123967092	0.000828720917486361
194	0.810930216216329	0.3	2.5226103739854	2.44026046888654	2.60496027908426	0.375220072317785	0.98222699123639	0.955234091910853	1.00921989056193	0.25	0.16	0.38	1.54275868000903	1.58635378416803	1.62994888832703	3.69208424016103	3.79641474829513	3.90074525642922	3.69024092654207	3.79611206710639	3.89914510727976	2.5226103739854	0.304820474607581	-0.00659074542008988	-1.40208213903028	-0.381901632118618	-0.378786093204629	-0.384826866072406	0.473991410587615	0.481421066681541	0.467015576649411	0.47165876769475	0.479088276125606	0.464701485979494	0.00033900842725134	0.000828478123967092	0.000828720917486361
194	0.810930216216329	0.3	2.52305181744069	2.44134792593968	2.6047557089417	0.38669322179802	0.996243423240663	0.969523313484092	1.02296353299723	0.25	0.16	0.39	1.56514957887147	1.60828517752212	1.65142077617277	3.74400017442304	3.84718500164467	3.95036982886631	3.73459755907211	3.83964268461792	3.94319613617808	2.52305181744069	0.30837019977198	0.0146790699389558	-1.37300069886592	-0.381901632118618	-0.378786093204629	-0.384826866072406	0.473991410587615	0.481421066681541	0.467015576649411	0.47165876769475	0.479088276125606	0.464701485979494	0.00033900842725134	0.000828478123967092	0.000828720917486361
194	0.810930216216329	0.3	2.52329440182123	2.44155597571838	2.60503282792408	0.375282515625753	0.981701841252771	0.954726966409507	1.00867671609603	0.25	0.16	0.38	1.53276632614991	1.57607313664816	1.6193799471464	3.64607825800662	3.74909462618186	3.8521109943571	3.64704070301644	3.75195168992644	3.8538542182713	2.52329440182123	0.309058333827185	-0.00261288112583625	-1.38515409946217	-0.381901632118618	-0.378786093204629	-0.384826866072406	0.473991410587615	0.481421066681541	0.467015576649411	0.47165876769475	0.479088276125606	0.464701485979494	0.00033900842725134	0.000828478123967092	0.000828720917486361
194	0.810930216216329	0.3	2.52349904362223	2.44153518914829	2.60546289809617	0.3842412719501	0.993080581429548	0.966307094271371	1.01985406858772	0.25	0.16	0.39	1.5567837605833	1.59991759481584	1.64305142904839	3.71630407826568	3.81927177880849	3.9222394793513	3.70665048215469	3.80974622238193	3.91126720460745	2.52349904362223	0.308633211441429	-0.0308580182671332	-1.41884876727041	-0.381901632118618	-0.378786093204629	-0.384826866072406	0.473991410587615	0.481421066681541	0.467015576649411	0.47165876769475	0.479088276125606	0.464701485979494	0.00033900842725134	0.000828478123967092	0.000828720917486361
194	0.810930216216329	0.3	2.52432072452696	2.44282092913261	2.6058205199213	0.385969975454022	0.990396989277481	0.963793137348748	1.01700084120621	0.25	0.16	0.38	1.5476192010761	1.5903385673716	1.63305793366711	3.68212399523316	3.78376269523665	3.88540139524015	3.68467942756631	3.78597554904496	3.8887885979919	2.52432072452696	0.30887786214809	0.00344381361610006	-1.38227401111175	-0.381901632118618	-0.378786093204629	-0.384826866072406	0.473991410587615	0.481421066681541	0.467015576649411	0.47165876769475	0.479088276125606	0.464701485979494	0.00033900842725134	0.000828478123967092	0.000828720917486361
194	0.810930216216329	0.3	2.52472987411367	2.44306824210437	2.60639150612296	0.374612730080845	0.974622801097824	0.94780414644323	1.00144145575242	0.25	0.16	0.39	1.52398716202436	1.56710924114771	1.61023132027106	3.63081208437798	3.73354796686179	3.8362838493456	3.62995953405557	3.73347171610555	3.83318823386695	2.52472987411367	0.308094501377995	0.00496529595838772	-1.37732391467669	-0.381901632118618	-0.378786093204629	-0.384826866072406	0.473991410587615	0.481421066681541	0.467015576649411	0.47165876769475	0.479088276125606	0.464701485979494	0.00033900842725134	0.000828478123967092	0.000828720917486361
194	0.810930216216329	0.3	2.52651836597187	2.44494281546059	2.60809391648315	0.384292039756639	0.988000342098541	0.961366675877004	1.01463400832008	0.25	0.16	0.39	1.54568637005694	1.58850800710372	1.63132964415051	3.68224878409812	3.78426166588526	3.88627454767239	3.67307598708529	3.77440294106736	3.87775573838362	2.52651836597187	0.310251462010303	-0.00313416142640674	-1.38713023588664	-0.381901632118618	-0.378786093204629	-0.384826866072406	0.473991410587615	0.481421066681541	0.467015576649411	0.47165876769475	0.479088276125606	0.464701485979494	0.00033900842725134	0.000828478123967092	0.000828720917486361
194	0.810930216216329	0.3	2.52709575914746	2.44440969766126	2.60978182063366	0.378907381272493	0.988924580114641	0.961960103768385	1.0158890564609	0.25	0.16	0.39	1.53707360516902	1.58015895216696	1.6232442991649	3.63892598403071	3.74092785836811	3.84292973270551	3.63447291509072	3.73660361525131	3.83794247107699	2.52709575914746	0.31042749915588	0.00498339843283791	-1.37604508635799	-0.381901632118618	-0.378786093204629	-0.384826866072406	0.473991410587615	0.481421066681541	0.467015576649411	0.47165876769475	0.479088276125606	0.464701485979494	0.00033900842725134	0.000828478123967092	0.000828720917486361
194	0.810930216216329	0.3	2.5274135163173	2.44589296121983	2.60893407141477	0.389491358999496	0.996802912372495	0.970224841197274	1.02338098354772	0.25	0.16	0.39	1.56460875894767	1.60746921890597	1.65032967886427	3.73864873287991	3.84106424308167	3.94347975328342	3.72970251209178	3.83194877252481	3.93264724127362	2.5274135163173	0.308521704871795	0.000488340676827469	-1.38835853814311	-0.381901632118618	-0.378786093204629	-0.384826866072406	0.473991410587615	0.481421066681541	0.467015576649411	0.47165876769475	0.479088276125606	0.464701485979494	0.00033900842725134	0.000828478123967092	0.000828720917486361
194	0.810930216216329	0.3	2.52873393331684	2.44635997946711	2.61110788716657	0.375680297303498	0.97555223254333	0.948769060810844	1.00233540427582	0.26	0.17	0.39	1.51144082446277	1.55410787679105	1.59677492911934	3.56747512675687	3.66818277303029	3.76889041930371	3.56776516377662	3.6676045209389	3.77157967691946	2.52873393331684	0.311867721682738	-0.0141190341898168	-1.38603280428036	-0.381901632118618	-0.378786093204629	-0.384826866072406	0.473991410587615	0.481421066681541	0.467015576649411	0.47165876769475	0.479088276125606	0.464701485979494	0.00033900842725134	0.000828478123967092	0.000828720917486361
194	0.810930216216329	0.3	2.52926837816485	2.44762578228888	2.61091097404082	0.377606700452671	0.978585217902587	0.951828771854229	1.00534166395095	0.25	0.16	0.38	1.53370561107132	1.57681894474031	1.6199322784093	3.66181102095367	3.76474660340151	3.86768218584936	3.65956519233577	3.76391649550762	3.86556638912905	2.52926837816485	0.307779875574094	0.00916699501624442	-1.38146132138415	-0.381901632118618	-0.378786093204629	-0.384826866072406	0.473991410587615	0.481421066681541	0.467015576649411	0.47165876769475	0.479088276125606	0.464701485979494	0.00033900842725134	0.000828478123967092	0.000828720917486361
194	0.810930216216329	0.3	2.52992741050989	2.44675097128744	2.61310384973234	0.372929557209286	0.981537212943532	0.954431009096125	1.00864341679094	0.25	0.16	0.39	1.53748591721843	1.58115110232606	1.62481628743368	3.66983868411495	3.7740634992254	3.87828831433584	3.67057078435602	3.77586854986871	3.88068862182513	2.52992741050989	0.308421697968094	-0.020786501760142	-1.40316157078994	-0.381901632118618	-0.378786093204629	-0.384826866072406	0.473991410587615	0.481421066681541	0.467015576649411	0.47165876769475	0.479088276125606	0.464701485979494	0.00033900842725134	0.000828478123967092	0.000828720917486361
194	0.810930216216329	0.3	2.53162001317293	2.44953167285606	2.6137083534898	0.374397414827473	0.984426954221564	0.95732606687045	1.01152784157268	0.25	0.17	0.39	1.53300853828165	1.57640638687474	1.61980423546784	3.63726073317673	3.74022773345773	3.84319473373872	3.63824388890926	3.74262566756191	3.84627274919423	2.53162001317293	0.311132538055931	-0.00974608752713392	-1.38373783775374	-0.381901632118618	-0.378786093204629	-0.384826866072406	0.473991410587615	0.481421066681541	0.467015576649411	0.47165876769475	0.479088276125606	0.464701485979494	0.00033900842725134	0.000828478123967092	0.000828720917486361
194	0.810930216216329	0.3	2.53226813054745	2.45063010988483	2.61390615121007	0.382396103061044	0.991088481074424	0.964264212956527	1.01791274919232	0.25	0.16	0.38	1.55386977529024	1.59709591488208	1.64032205447393	3.71026049032054	3.81347392585232	3.91668736138411	3.71040646173756	3.81302160574885	3.91562336503875	2.53226813054745	0.307382091563237	-0.0211918077202926	-1.41059016042484	-0.381901632118618	-0.378786093204629	-0.384826866072406	0.473991410587615	0.481421066681541	0.467015576649411	0.47165876769475	0.479088276125606	0.464701485979494	0.00033900842725134	0.000828478123967092	0.000828720917486361
194	0.810930216216329	0.3	2.53346413454016	2.45186937783552	2.61505889124479	0.38664736950218	0.985945045412038	0.959498590568591	1.01239150025549	0.25	0.16	0.38	1.55086840758522	1.5936146624651	1.63636091734498	3.71446796021351	3.81684904773444	3.91923013525538	3.71257820561795	3.81232099871461	3.91834077263152	2.53346413454016	0.308472631587686	0.0110727006775979	-1.37579039526446	-0.381901632118618	-0.378786093204629	-0.384826866072406	0.473991410587615	0.481421066681541	0.467015576649411	0.47165876769475	0.479088276125606	0.464701485979494	0.00033900842725134	0.000828478123967092	0.000828720917486361
194	0.810930216216329	0.3	2.53476133738257	2.45288961607588	2.61663305868927	0.38034871016783	0.982833830491257	0.956117305432	1.00955035555051	0.25	0.16	0.39	1.54606151028929	1.58926268534189	1.6324638603945	3.70455972264119	3.80807522445374	3.91159072626629	3.70059247300253	3.80296564375184	3.90739056877272	2.53476133738257	0.308096522378596	0.0122748698550871	-1.37732605465103	-0.381901632118618	-0.378786093204629	-0.384826866072406	0.473991410587615	0.481421066681541	0.467015576649411	0.47165876769475	0.479088276125606	0.464701485979494	0.00033900842725134	0.000828478123967092	0.000828720917486361
194	0.810930216216329	0.3	2.53502895834672	2.45350842832689	2.61654948836656	0.378681262356814	0.985622099067879	0.958734754190018	1.01250944394574	0.25	0.16	0.39	1.55017870441802	1.59365286582277	1.63712702722752	3.71414403880083	3.81830576993747	3.9224675010741	3.71046492325511	3.81626504362638	3.91590057939743	2.53502895834672	0.309943836281149	0.0150131089356901	-1.36678193476064	-0.381901632118618	-0.378786093204629	-0.384826866072406	0.473991410587615	0.481421066681541	0.467015576649411	0.47165876769475	0.479088276125606	0.464701485979494	0.00033900842725134	0.000828478123967092	0.000828720917486361
194	0.810930216216329	0.3	2.53509582594735	2.4530391253341	2.6171525265606	0.37525809730563	0.984470254952152	0.957417901783212	1.01152260812109	0.25	0.16	0.39	1.54214168291588	1.58571571820923	1.62928975350257	3.68057496659342	3.7845715742144	3.88856818183537	3.67271478372444	3.775980236913	3.87863030495591	2.53509582594735	0.30986633916814	-0.00683639635940225	-1.38851389150279	-0.381901632118618	-0.378786093204629	-0.384826866072406	0.473991410587615	0.481421066681541	0.467015576649411	0.47165876769475	0.479088276125606	0.464701485979494	0.00033900842725134	0.000828478123967092	0.000828720917486361
194	0.810930216216329	0.3	2.53514743078976	2.45291046885715	2.61738439272237	0.388754501366186	0.994193269519592	0.967643661825905	1.02074287721328	0.25	0.16	0.39	1.56097085778106	1.6037998097293	1.64662876167755	3.73122786055645	3.83360298047053	3.93597810038461	3.72140097500747	3.82451750677734	3.92681434471269	2.53514743078976	0.308093274407279	0.00956346320011184	-1.38047564434924	-0.381901632118618	-0.378786093204629	-0.384826866072406	0.473991410587615	0.481421066681541	0.467015576649411	0.47165876769475	0.479088276125606	0.464701485979494	0.00033900842725134	0.000828478123967092	0.000828720917486361
194	0.810930216216329	0.3	2.535475048795	2.45352522506054	2.61742487252946	0.386331033439729	0.993201752464892	0.966542870740942	1.01986063418884	0.25	0.16	0.39	1.56391833986643	1.60705384405411	1.65018934824179	3.74978370574543	3.85320906154494	3.95663441734446	3.74047161791874	3.84351496770437	3.94788899495536	2.535475048795	0.309753282974212	-0.00123306869967367	-1.38852780641901	-0.381901632118618	-0.378786093204629	-0.384826866072406	0.473991410587615	0.481421066681541	0.467015576649411	0.47165876769475	0.479088276125606	0.464701485979494	0.00033900842725134	0.000828478123967092	0.000828720917486361
194	0.810930216216329	0.3	2.53588673730842	2.45425152193823	2.6175219526786	0.389946207723311	1.00110939418743	0.97444200988214	1.02777677849271	0.25	0.16	0.38	1.57437925787701	1.61746502007353	1.66055078227005	3.76921419982982	3.87236562657092	3.97551705331201	3.77215976175262	3.87653903888382	3.97802331473699	2.53588673730842	0.307142019990263	-0.00279284954446927	-1.39217838564504	-0.381901632118618	-0.378786093204629	-0.384826866072406	0.473991410587615	0.481421066681541	0.467015576649411	0.47165876769475	0.479088276125606	0.464701485979494	0.00033900842725134	0.000828478123967092	0.000828720917486361
194	0.810930216216329	0.3	2.53588745005054	2.45334690826222	2.61842799183885	0.380256228378444	0.992973210210346	0.965975768211418	1.01997065220927	0.25	0.16	0.39	1.54763536200997	1.59088923782791	1.63414311364585	3.67381722414456	3.77649440372553	3.8791715833065	3.66930480572493	3.76948630672768	3.87191976235508	2.53588745005054	0.30823029450049	0.00343075618695887	-1.38210449003502	-0.381901632118618	-0.378786093204629	-0.384826866072406	0.473991410587615	0.481421066681541	0.467015576649411	0.47165876769475	0.479088276125606	0.464701485979494	0.00033900842725134	0.000828478123967092	0.000828720917486361
194	0.810930216216329	0.3	2.5359441611956	2.4542651414868	2.61762318090439	0.392011137088175	1.00825524937232	0.981513718304239	1.03499678044041	0.25	0.16	0.4	1.5737878699435	1.61666602481165	1.65954417967981	3.73890883794597	3.84077613229556	3.94264342664516	3.72886606706728	3.83225568075351	3.93191057636139	2.5359441611956	0.312402192710213	-0.013752171488203	-1.39019914427474	-0.381901632118618	-0.378786093204629	-0.384826866072406	0.473991410587615	0.481421066681541	0.467015576649411	0.47165876769475	0.479088276125606	0.464701485979494	0.00033900842725134	0.000828478123967092	0.000828720917486361
194	0.810930216216329	0.3	2.53673494727976	2.45518018710603	2.61828970745349	0.383883738973034	0.985541277071706	0.958950963197991	1.01213159094542	0.25	0.16	0.38	1.54369088325387	1.58649518366651	1.62929948407914	3.68205039653198	3.78414829256633	3.88624618860067	3.67707891682141	3.77992371841348	3.88306145157881	2.53673494727976	0.306968901892279	-0.00364853041858206	-1.39484730990134	-0.381901632118618	-0.378786093204629	-0.384826866072406	0.473991410587615	0.481421066681541	0.467015576649411	0.47165876769475	0.479088276125606	0.464701485979494	0.00033900842725134	0.000828478123967092	0.000828720917486361
194	0.810930216216329	0.3	2.53700057266685	2.45535127568876	2.61864986964494	0.387340589662755	0.987187863051072	0.960746732237093	1.01362899386505	0.25	0.16	0.39	1.5454964032056	1.58803068534107	1.63056496747653	3.6837401475519	3.78512197052134	3.88650379349078	3.67766977417512	3.77844394737903	3.88133194018592	2.53700057266685	0.309505283067649	0.00182025906574249	-1.38008023451782	-0.381901632118618	-0.378786093204629	-0.384826866072406	0.473991410587615	0.481421066681541	0.467015576649411	0.47165876769475	0.479088276125606	0.464701485979494	0.00033900842725134	0.000828478123967092	0.000828720917486361
194	0.810930216216329	0.3	2.53964073492248	2.45794768498207	2.62133378486289	0.391213015957601	0.999712888273239	0.973153474166629	1.02627230237985	0.25	0.16	0.38	1.56771294938591	1.61049914758418	1.65328534578246	3.74215021170973	3.84428139631764	3.94641258092555	3.74293114615503	3.84320271738237	3.94644565745006	2.53964073492248	0.306828558243978	-0.0108223236662662	-1.40275314875533	-0.381901632118618	-0.378786093204629	-0.384826866072406	0.473991410587615	0.481421066681541	0.467015576649411	0.47165876769475	0.479088276125606	0.464701485979494	0.00033900842725134	0.000828478123967092	0.000828720917486361
194	0.810930216216329	0.3	2.53982460035638	2.45657057291128	2.62307862780148	0.368040204309067	0.967635114471231	0.940631252379442	0.994638976563019	0.25	0.16	0.39	1.51299748979982	1.55643297576355	1.59986846172729	3.60593976570707	3.70945992825549	3.81298009080392	3.60111902920033	3.70511677024315	3.80954101940245	2.53982460035638	0.307121231610028	0.00217911860068004	-1.38524574637898	-0.381901632118618	-0.378786093204629	-0.384826866072406	0.473991410587615	0.481421066681541	0.467015576649411	0.47165876769475	0.479088276125606	0.464701485979494	0.00033900842725134	0.000828478123967092	0.000828720917486361
194	0.810930216216329	0.3	2.54111986444155	2.45918466825938	2.62305506062372	0.387980503207934	0.996098454723699	0.96945459662655	1.02274231282085	0.25	0.16	0.39	1.55666745302463	1.59944988643323	1.64223231984184	3.70354928966262	3.80533522380841	3.90712115795421	3.69682538333084	3.80050433286049	3.89931205630561	2.54111986444155	0.310784951697053	-0.00451996482037143	-1.38849072480976	-0.381901632118618	-0.378786093204629	-0.384826866072406	0.473991410587615	0.481421066681541	0.467015576649411	0.47165876769475	0.479088276125606	0.464701485979494	0.00033900842725134	0.000828478123967092	0.000828720917486361
194	0.810930216216329	0.3	2.54152939805029	2.45952346624451	2.62353532985608	0.390488270848429	1.00938941931796	0.982532082055509	1.03624675658042	0.25	0.16	0.39	1.57449197819981	1.61753043246288	1.66056888672594	3.73836107070942	3.84054849636053	3.94273592201163	3.729599119657	3.83196600024208	3.93491737927302	2.54152939805029	0.310661802330148	-6.43086513616988e-05	-1.37983839505974	-0.381901632118618	-0.378786093204629	-0.384826866072406	0.473991410587615	0.481421066681541	0.467015576649411	0.47165876769475	0.479088276125606	0.464701485979494	0.00033900842725134	0.000828478123967092	0.000828720917486361
194	0.810930216216329	0.3	2.54189493881653	2.45941327729463	2.62437660033844	0.387487915745169	0.995739369490684	0.969077469467709	1.02240126951366	0.26	0.16	0.39	1.54222011858471	1.58465069809009	1.62708127759548	3.63641849984172	3.73646604974269	3.83651359964366	3.63232141187551	3.73073221601094	3.83242950792464	2.54189493881653	0.310897998463634	-0.00452080567710941	-1.3849863017268	-0.381901632118618	-0.378786093204629	-0.384826866072406	0.473991410587615	0.481421066681541	0.467015576649411	0.47165876769475	0.479088276125606	0.464701485979494	0.00033900842725134	0.000828478123967092	0.000828720917486361
194	0.810930216216329	0.3	2.5421841488014	2.45957321328625	2.62479508431655	0.385531668785165	0.998096146127659	0.971260672176639	1.02493162007868	0.25	0.16	0.38	1.56356902896209	1.60676970324998	1.64997037753786	3.72961474742238	3.83266224256855	3.93570973771473	3.73057178847922	3.8332811044695	3.93758810438485	2.5421841488014	0.305825362127468	0.011094186535376	-1.37964428841478	-0.381901632118618	-0.378786093204629	-0.384826866072406	0.473991410587615	0.481421066681541	0.467015576649411	0.47165876769475	0.479088276125606	0.464701485979494	0.00033900842725134	0.000828478123967092	0.000828720917486361
194	0.810930216216329	0.3	2.54231115489196	2.45965989950655	2.62496241027737	0.383170952241571	0.994030119463894	0.967170315955763	1.02088992297203	0.25	0.16	0.39	1.566727979215	1.61023841887404	1.65374885853307	3.76090927072787	3.8653554911682	3.96980171160853	3.75515968702633	3.85778889496463	3.96128044890429	2.54231115489196	0.307775953083362	-0.00317339981276644	-1.39439056269941	-0.381901632118618	-0.378786093204629	-0.384826866072406	0.473991410587615	0.481421066681541	0.467015576649411	0.47165876769475	0.479088276125606	0.464701485979494	0.00033900842725134	0.000828478123967092	0.000828720917486361
194	0.810930216216329	0.3	2.54316814973895	2.46000711902188	2.62632918045603	0.375178341205616	0.969616564438587	0.942967844522557	0.996265284354618	0.25	0.16	0.39	1.51577838401623	1.55861500230078	1.60145162058534	3.61021441340808	3.71224079033977	3.81426716727147	3.60455033303049	3.70716228180392	3.80850662771593	2.54316814973895	0.306840554838692	-0.00437092276831123	-1.39287633698973	-0.381901632118618	-0.378786093204629	-0.384826866072406	0.473991410587615	0.481421066681541	0.467015576649411	0.47165876769475	0.479088276125606	0.464701485979494	0.00033900842725134	0.000828478123967092	0.000828720917486361
194	0.810930216216329	0.3	2.54341953842622	2.46156869410064	2.6252703827518	0.385402031334888	0.985574301404908	0.959068246129787	1.01208035668003	0.25	0.16	0.39	1.54231904670596	1.58494457838093	1.62757011005589	3.67501704164636	3.77658458413979	3.87815212663322	3.66695627934943	3.76822299938504	3.86953708058882	2.54341953842622	0.310541340010179	0.00202058883641604	-1.38166340760284	-0.381901632118618	-0.378786093204629	-0.384826866072406	0.473991410587615	0.481421066681541	0.467015576649411	0.47165876769475	0.479088276125606	0.464701485979494	0.00033900842725134	0.000828478123967092	0.000828720917486361
194	0.810930216216329	0.3	2.5457653342018	2.46332191773188	2.62820875067173	0.374196949703303	0.977099616235502	0.950188932832319	1.00401029963868	0.25	0.16	0.38	1.53858071803175	1.58215548212606	1.62573024622037	3.69177926344048	3.79633563062184	3.9008919978032	3.68948638115463	3.7918735424302	3.8961159119639	2.5457653342018	0.306117657278889	-0.00162543557453046	-1.3950678534828	-0.381901632118618	-0.378786093204629	-0.384826866072406	0.473991410587615	0.481421066681541	0.467015576649411	0.47165876769475	0.479088276125606	0.464701485979494	0.00033900842725134	0.000828478123967092	0.000828720917486361
194	0.810930216216329	0.3	2.54650606812179	2.46380697471488	2.62920516152869	0.383004902272762	0.979803052499402	0.95331837759964	1.00628772739916	0.25	0.16	0.39	1.53746892669182	1.58018221707697	1.62289550746213	3.67409824800564	3.7761704412358	3.87824263446596	3.66099899727711	3.7633388812602	3.86625064028632	2.54650606812179	0.308842590748803	0.0110276443879497	-1.37740386223965	-0.381901632118618	-0.378786093204629	-0.384826866072406	0.473991410587615	0.481421066681541	0.467015576649411	0.47165876769475	0.479088276125606	0.464701485979494	0.00033900842725134	0.000828478123967092	0.000828720917486361
194	0.810930216216329	0.3	2.5479521651395	2.46544010307966	2.63046422719934	0.386439728840012	1.00222683721419	0.975331875722453	1.02912179870593	0.25	0.16	0.39	1.56026675311735	1.60329140481435	1.64631605651134	3.69818134689137	3.80015939907021	3.90213745124906	3.69488856654699	3.79975006848558	3.89855605019356	2.5479521651395	0.310326298284051	0.025872398287252	-1.35378532185339	-0.381901632118618	-0.378786093204629	-0.384826866072406	0.473991410587615	0.481421066681541	0.467015576649411	0.47165876769475	0.479088276125606	0.464701485979494	0.00033900842725134	0.000828478123967092	0.000828720917486361
194	0.810930216216329	0.3	2.54805780669104	2.46578360726872	2.63033200611337	0.384734517496097	0.996043407838833	0.969218012386283	1.02286880329138	0.25	0.16	0.38	1.56700259940997	1.61037309383655	1.65374358826314	3.75414488772232	3.85804970574295	3.96195452376358	3.7540153365255	3.85372569684497	3.95865439009058	2.54805780669104	0.306610267101771	-0.0014125071857206	-1.39321540842345	-0.381901632118618	-0.378786093204629	-0.384826866072406	0.473991410587615	0.481421066681541	0.467015576649411	0.47165876769475	0.479088276125606	0.464701485979494	0.00033900842725134	0.000828478123967092	0.000828720917486361
194	0.810930216216329	0.3	2.54836127223452	2.46513709563817	2.63158544883087	0.37546672568613	0.984595841466223	0.957552071801488	1.01163961113096	0.25	0.16	0.39	1.5451239788141	1.58876231266251	1.63240064651092	3.69439813144909	3.79873757685259	3.90307702225609	3.68966699907303	3.79165659200755	3.89869617961584	2.54836127223452	0.307644570178732	0.00521097440805733	-1.38323220483267	-0.381901632118618	-0.378786093204629	-0.384826866072406	0.473991410587615	0.481421066681541	0.467015576649411	0.47165876769475	0.479088276125606	0.464701485979494	0.00033900842725134	0.000828478123967092	0.000828720917486361
194	0.810930216216329	0.3	2.54938493288623	2.46614929289679	2.63262057287568	0.378181926988263	0.976462363507109	0.949796603779905	1.00312812323431	0.25	0.16	0.38	1.53612322086391	1.5792502362227	1.62237725158148	3.68143504641476	3.78479218836317	3.88814933031159	3.68520104111828	3.78925051983631	3.89143666817508	2.54938493288623	0.307289567088843	0.00849630323671989	-1.37878930651522	-0.381901632118618	-0.378786093204629	-0.384826866072406	0.473991410587615	0.481421066681541	0.467015576649411	0.47165876769475	0.479088276125606	0.464701485979494	0.00033900842725134	0.000828478123967092	0.000828720917486361
194	0.810930216216329	0.3	2.54954922356188	2.46605457510783	2.63304387201593	0.375396403327906	0.981427669036175	0.954466876638636	1.00838846143371	0.25	0.16	0.39	1.52803839824935	1.57120084530645	1.61436329236354	3.62453436569804	3.72691646083734	3.82929855597664	3.61913825535436	3.72026999720636	3.82530747024033	2.54954922356188	0.310766292499408	0.0101015043858293	-1.36713334382266	-0.381901632118618	-0.378786093204629	-0.384826866072406	0.473991410587615	0.481421066681541	0.467015576649411	0.47165876769475	0.479088276125606	0.464701485979494	0.00033900842725134	0.000828478123967092	0.000828720917486361
194	0.810930216216329	0.3	2.54958296633998	2.46743604874572	2.63172988393423	0.387032774768069	0.989926777504395	0.963395082569781	1.01645847243901	0.25	0.16	0.39	1.55242144361545	1.59517479880395	1.63792815399244	3.70668666380301	3.80876802332158	3.91084938284014	3.70059373087129	3.80315042186709	3.90269304183883	2.54958296633998	0.306831946619755	0.0123693814956525	-1.37875855787728	-0.381901632118618	-0.378786093204629	-0.384826866072406	0.473991410587615	0.481421066681541	0.467015576649411	0.47165876769475	0.479088276125606	0.464701485979494	0.00033900842725134	0.000828478123967092	0.000828720917486361
194	0.810930216216329	0.3	2.54973977209727	2.46738953186198	2.63209001233256	0.379157610870397	0.983649915050457	0.956843513531103	1.01045631656981	0.25	0.16	0.38	1.54150886314155	1.58469492747356	1.62788099180556	3.67977153434341	3.78286198942219	3.88595244450096	3.67911902528829	3.78380141778209	3.88735659288275	2.54973977209727	0.307062423925213	0.0105553047516332	-1.37971527392983	-0.381901632118618	-0.378786093204629	-0.384826866072406	0.473991410587615	0.481421066681541	0.467015576649411	0.47165876769475	0.479088276125606	0.464701485979494	0.00033900842725134	0.000828478123967092	0.000828720917486361
194	0.810930216216329	0.3	2.5498590431263	2.46763540177582	2.63208268447678	0.38033918952221	0.989419363357454	0.962523279490155	1.01631544722475	0.25	0.16	0.38	1.5473098814296	1.59054683707152	1.63378379271343	3.68554822426947	3.78853463119506	3.89152103812065	3.68312497796779	3.78630549124601	3.8870785072992	2.5498590431263	0.307290742867524	-0.0136925051118655	-1.40414631314377	-0.381901632118618	-0.378786093204629	-0.384826866072406	0.473991410587615	0.481421066681541	0.467015576649411	0.47165876769475	0.479088276125606	0.464701485979494	0.00033900842725134	0.000828478123967092	0.000828720917486361
194	0.810930216216329	0.3	2.55021476038228	2.46803960013355	2.63238992063101	0.387554667719893	0.985976188989078	0.959579419895888	1.01237295808227	0.25	0.16	0.38	1.54236906057453	1.58479760698175	1.62722615338897	3.67327820369617	3.7743252609252	3.87537231815422	3.67044692478841	3.77085787641926	3.87067005545482	2.55021476038228	0.308218378820764	0.0102451862751404	-1.37696174264003	-0.381901632118618	-0.378786093204629	-0.384826866072406	0.473991410587615	0.481421066681541	0.467015576649411	0.47165876769475	0.479088276125606	0.464701485979494	0.00033900842725134	0.000828478123967092	0.000828720917486361
194	0.810930216216329	0.3	2.55154496278573	2.46949882680534	2.63359109876612	0.374128545117272	0.982952087840529	0.955876264799741	1.01002791088132	0.25	0.16	0.39	1.52774616395378	1.57102057750471	1.61429499105563	3.61777912930006	3.72025509937355	3.82273106944705	3.61884897445963	3.72094734991578	3.82278555367033	2.55154496278573	0.31004832627193	0.0072243293713741	-1.36969533752578	-0.381901632118618	-0.378786093204629	-0.384826866072406	0.473991410587615	0.481421066681541	0.467015576649411	0.47165876769475	0.479088276125606	0.464701485979494	0.00033900842725134	0.000828478123967092	0.000828720917486361
194	0.810930216216329	0.3	2.55240977599915	2.46968112878534	2.63513842321296	0.379676647029389	0.980154950977357	0.953473218304565	1.00683668365015	0.25	0.16	0.39	1.54295635500754	1.58613402187824	1.62931168874895	3.6999762307059	3.80351534935983	3.90705446801375	3.68954301591598	3.79158405058726	3.89520419211713	2.55240977599915	0.306680620385612	0.00229908657165657	-1.39316132128302	-0.381901632118618	-0.378786093204629	-0.384826866072406	0.473991410587615	0.481421066681541	0.467015576649411	0.47165876769475	0.479088276125606	0.464701485979494	0.00033900842725134	0.000828478123967092	0.000828720917486361
194	0.810930216216329	0.3	2.55291184762269	2.46947677113299	2.63634692411238	0.374069076516798	0.979101405198012	0.952128225732294	1.00607458466373	0.25	0.16	0.39	1.52230023543779	1.56542602074847	1.60855180605915	3.60617736349064	3.70833804582503	3.81049872815942	3.60217413787221	3.70506829767775	3.80717489787504	2.55291184762269	0.310181726185873	0.00548263320626592	-1.37161118005583	-0.381901632118618	-0.378786093204629	-0.384826866072406	0.473991410587615	0.481421066681541	0.467015576649411	0.47165876769475	0.479088276125606	0.464701485979494	0.00033900842725134	0.000828478123967092	0.000828720917486361
194	0.810930216216329	0.3	2.55461070244072	2.47190563993203	2.6373157649494	0.386398502846554	0.993572210805351	0.96690717986825	1.02023724174245	0.25	0.16	0.39	1.55936215787334	1.60236570676363	1.64536925565392	3.72636287569006	3.82912721898171	3.93189156227335	3.71705755446702	3.81915702467553	3.92208112620315	2.55461070244072	0.306716080641507	-0.00250596037019033	-1.39565541777708	-0.381901632118618	-0.378786093204629	-0.384826866072406	0.473991410587615	0.481421066681541	0.467015576649411	0.47165876769475	0.479088276125606	0.464701485979494	0.00033900842725134	0.000828478123967092	0.000828720917486361
194	0.810930216216329	0.3	2.55623146719014	2.47284276832041	2.63962016605987	0.377135623129461	0.989914600802925	0.962821240896906	1.01700796070894	0.25	0.16	0.39	1.54064399333744	1.58399702755141	1.62735006176537	3.65260204885875	3.75538463995636	3.85816723105396	3.6524780342105	3.75400255542757	3.85636805634003	2.55623146719014	0.310289894124246	0.00793729825209228	-1.36761805753742	-0.381901632118618	-0.378786093204629	-0.384826866072406	0.473991410587615	0.481421066681541	0.467015576649411	0.47165876769475	0.479088276125606	0.464701485979494	0.00033900842725134	0.000828478123967092	0.000828720917486361
194	0.810930216216329	0.3	2.55624284797295	2.47342049914816	2.63906519679773	0.382614545661499	0.991340188498042	0.964521512163553	1.01815886483253	0.25	0.16	0.39	1.55171328272247	1.59485892101924	1.63800455931601	3.69890688531407	3.80175558832136	3.90460429132865	3.69664335706854	3.80214125118929	3.90442384447647	2.55624284797295	0.308836455726409	0.000318879463835741	-1.38476215309428	-0.381901632118618	-0.378786093204629	-0.384826866072406	0.473991410587615	0.481421066681541	0.467015576649411	0.47165876769475	0.479088276125606	0.464701485979494	0.00033900842725134	0.000828478123967092	0.000828720917486361
194	0.810930216216329	0.3	2.55748175734951	2.47449044913572	2.6404730655633	0.383904043619315	0.992399065215116	0.965624874638962	1.01917325579127	0.25	0.16	0.38	1.54513964785532	1.58798223039951	1.63082481294371	3.6632830146274	3.76485603759317	3.86642906055894	3.66381625044663	3.76294983189686	3.86636829783129	2.55748175734951	0.307847185878453	5.29564008268996e-05	-1.3856160856229	-0.381901632118618	-0.378786093204629	-0.384826866072406	0.473991410587615	0.481421066681541	0.467015576649411	0.47165876769475	0.479088276125606	0.464701485979494	0.00033900842725134	0.000828478123967092	0.000828720917486361
194	0.810930216216329	0.3	2.55827896684196	2.47580919465045	2.64074873903347	0.390302807211413	0.994870607576074	0.968389263243882	1.02135195190827	0.25	0.16	0.39	1.55775201950183	1.60034993872535	1.64294785794888	3.71285908094197	3.81439004943906	3.91592101793614	3.70318964758295	3.8032750943349	3.90436857557438	2.55827896684196	0.31012750038	-0.00190253582464958	-1.38689040531455	-0.381901632118618	-0.378786093204629	-0.384826866072406	0.473991410587615	0.481421066681541	0.467015576649411	0.47165876769475	0.479088276125606	0.464701485979494	0.00033900842725134	0.000828478123967092	0.000828720917486361
194	0.810930216216329	0.3	2.55889617527575	2.47652363892078	2.64126871163072	0.377944472004339	0.980018034613358	0.953241657628145	1.00679441159857	0.25	0.16	0.39	1.52721164322298	1.57011072801214	1.61300981280129	3.62528279191849	3.7271162965053	3.82894980109212	3.62411643404147	3.72587420477818	3.82761953912777	2.55889617527575	0.309599980884859	-0.00725463574825962	-1.38572535902042	-0.381901632118618	-0.378786093204629	-0.384826866072406	0.473991410587615	0.481421066681541	0.467015576649411	0.47165876769475	0.479088276125606	0.464701485979494	0.00033900842725134	0.000828478123967092	0.000828720917486361
194	0.810930216216329	0.3	2.55905412652159	2.47598543062063	2.64212282242256	0.372079693186522	0.963543736345161	0.936886023812323	0.990201448878	0.25	0.16	0.38	1.51884558841791	1.56206210360624	1.60527861879456	3.6488487491675	3.75267136852445	3.85649398788141	3.64301768893745	3.74709592491294	3.85137311466019	2.55905412652159	0.305648355587721	0.0096477557183778	-1.38602563163417	-0.381901632118618	-0.378786093204629	-0.384826866072406	0.473991410587615	0.481421066681541	0.467015576649411	0.47165876769475	0.479088276125606	0.464701485979494	0.00033900842725134	0.000828478123967092	0.000828720917486361
194	0.810930216216329	0.3	2.5600272868375	2.47770851587653	2.64234605779848	0.39195977237684	1.00315138624632	0.976542355608353	1.02976041688429	0.25	0.16	0.38	1.57152358502901	1.61434478882234	1.65716599261568	3.74726649947633	3.84937280190199	3.95147910432764	3.74277226930964	3.84472715593878	3.94636609249705	2.5600272868375	0.307411907835794	-0.00204952969879057	-1.3913277308011	-0.381901632118618	-0.378786093204629	-0.384826866072406	0.473991410587615	0.481421066681541	0.467015576649411	0.47165876769475	0.479088276125606	0.464701485979494	0.00033900842725134	0.000828478123967092	0.000828720917486361
194	0.810930216216329	0.3	2.56118889154751	2.4787823294799	2.64359545361512	0.385268711805659	0.982523194412146	0.956091757838933	1.00895463098536	0.25	0.16	0.39	1.52580600559575	1.56798735935105	1.61016871310635	3.60776896900406	3.70750679844689	3.80724462788972	3.60195685010669	3.7008943940202	3.80249914975381	2.56118889154751	0.309012057064928	-0.000598455076109621	-1.38383121090452	-0.381901632118618	-0.378786093204629	-0.384826866072406	0.473991410587615	0.481421066681541	0.467015576649411	0.47165876769475	0.479088276125606	0.464701485979494	0.00033900842725134	0.000828478123967092	0.000828720917486361
194	0.810930216216329	0.3	2.56433963982159	2.48182052814106	2.64685875150212	0.38562914740312	0.987164094491687	0.960628006773123	1.01370018221025	0.25	0.16	0.38	1.54625734648031	1.58897067598182	1.63168400548333	3.68785051408748	3.78972254368144	3.8915945732754	3.68768644455419	3.78955551212055	3.89240977401816	2.56433963982159	0.306997707652364	-0.000458401366405356	-1.39276052115665	-0.381901632118618	-0.378786093204629	-0.384826866072406	0.473991410587615	0.481421066681541	0.467015576649411	0.47165876769475	0.479088276125606	0.464701485979494	0.00033900842725134	0.000828478123967092	0.000828720917486361
194	0.810930216216329	0.3	2.56571185455465	2.48125550306074	2.65016820604857	0.373215667880717	0.977480674515692	0.950503001910961	1.00445834712042	0.25	0.16	0.38	1.53083574079893	1.57428472028018	1.61773369976143	3.6531856966035	3.75687232093726	3.86055894527102	3.65439493138996	3.75681374898405	3.86103534485182	2.56571185455465	0.304583105030164	-0.00635461643065894	-1.40180902114712	-0.381901632118618	-0.378786093204629	-0.384826866072406	0.473991410587615	0.481421066681541	0.467015576649411	0.47165876769475	0.479088276125606	0.464701485979494	0.00033900842725134	0.000828478123967092	0.000828720917486361
194	0.810930216216329	0.3	2.56731194431137	2.48472497590058	2.64989891272215	0.38757870803826	0.99743171431585	0.970729607669764	1.02413382096194	0.25	0.16	0.39	1.56253646017893	1.60551754870084	1.64849863722275	3.72672295730973	3.82923487521175	3.93174679311377	3.71857755715688	3.81963950868239	3.92206394945268	2.56731194431137	0.307563114372817	-0.00930650378862804	-1.39640544092629	-0.381901632118618	-0.378786093204629	-0.384826866072406	0.473991410587615	0.481421066681541	0.467015576649411	0.47165876769475	0.479088276125606	0.464701485979494	0.00033900842725134	0.000828478123967092	0.000828720917486361
194	0.810930216216329	0.3	2.56752693143173	2.48447682728955	2.65057703557392	0.385841311683744	0.99547298731724	0.968725524962285	1.0222204496722	0.25	0.16	0.39	1.56853954659851	1.61184846268858	1.65515737877865	3.76352692672204	3.86744159831932	3.9713562699166	3.75772335384895	3.8599061218704	3.96599714738463	2.56752693143173	0.306257152192512	0.00595667254098302	-1.38644055174032	-0.381901632118618	-0.378786093204629	-0.384826866072406	0.473991410587615	0.481421066681541	0.467015576649411	0.47165876769475	0.479088276125606	0.464701485979494	0.00033900842725134	0.000828478123967092	0.000828720917486361
194	0.810930216216329	0.3	2.56780201152504	2.48512636565057	2.6504776573995	0.377984646333885	0.978234836442074	0.95150946405434	1.00496020882981	0.25	0.16	0.39	1.53576588650476	1.5789014692475	1.62203705199024	3.67297544632367	3.77613956636904	3.87930368641441	3.666438238269	3.76845936231461	3.8715949890091	2.56780201152504	0.306311407859548	-0.00889783337544503	-1.40250040382643	-0.381901632118618	-0.378786093204629	-0.384826866072406	0.473991410587615	0.481421066681541	0.467015576649411	0.47165876769475	0.479088276125606	0.464701485979494	0.00033900842725134	0.000828478123967092	0.000828720917486361
194	0.810930216216329	0.3	2.56798974090582	2.4843734872897	2.65160599452195	0.378977937882894	0.987054609385766	0.960145154566675	1.01396406420486	0.25	0.16	0.39	1.55257585117336	1.59608903198946	1.63960221280556	3.72017189796858	3.82443508893664	3.9286982799047	3.7139325348984	3.81690033520604	3.91841573285456	2.56798974090582	0.307584502595586	-0.0105330877115707	-1.39967165185291	-0.381901632118618	-0.378786093204629	-0.384826866072406	0.473991410587615	0.481421066681541	0.467015576649411	0.47165876769475	0.479088276125606	0.464701485979494	0.00033900842725134	0.000828478123967092	0.000828720917486361
194	0.810930216216329	0.3	2.56824807292814	2.4854654545456	2.65103069131068	0.384815791823855	0.998725441592898	0.971832430723015	1.02561845246278	0.25	0.16	0.4	1.55140847698377	1.59433979283223	1.6372711086807	3.66944884373196	3.77099158353078	3.8725343233296	3.65506307130962	3.75747557445156	3.85900760080339	2.56824807292814	0.314780106474629	-0.0085658957992867	-1.3776697500847	-0.381901632118618	-0.378786093204629	-0.384826866072406	0.473991410587615	0.481421066681541	0.467015576649411	0.47165876769475	0.479088276125606	0.464701485979494	0.00033900842725134	0.000828478123967092	0.000828720917486361
194	0.810930216216329	0.3	2.56947559645606	2.48666002780325	2.65229116510888	0.375208219157369	0.97848400033335	0.951593283543008	1.00537471712369	0.25	0.16	0.39	1.52913602932011	1.57234730940109	1.61555858948207	3.64080884037643	3.74369308841338	3.84657733645034	3.63943758079421	3.74061110146951	3.84230311427451	2.56947559645606	0.310387984538807	-0.00448608414798902	-1.38406697302286	-0.381901632118618	-0.378786093204629	-0.384826866072406	0.473991410587615	0.481421066681541	0.467015576649411	0.47165876769475	0.479088276125606	0.464701485979494	0.00033900842725134	0.000828478123967092	0.000828720917486361
194	0.810930216216329	0.3	2.56948304119481	2.48666857921911	2.65229750317051	0.380803245024877	0.998828362371196	0.971703218563106	1.02595350617929	0.25	0.16	0.39	1.5517290739772	1.5950456684669	1.63836226295659	3.67145652970519	3.77394542183902	3.87643431397284	3.66901588311582	3.7713757935804	3.87295962810812	2.56948304119481	0.308819557724446	-0.0105333674526867	-1.39119391893589	-0.381901632118618	-0.378786093204629	-0.384826866072406	0.473991410587615	0.481421066681541	0.467015576649411	0.47165876769475	0.479088276125606	0.464701485979494	0.00033900842725134	0.000828478123967092	0.000828720917486361
194	0.810930216216329	0.3	2.57022695240975	2.48733959140657	2.65311431341294	0.382924843438278	0.992053254033823	0.965232905753904	1.01887360231374	0.25	0.16	0.39	1.55564409349761	1.59886984361293	1.64209559372825	3.71501335475174	3.81824020440122	3.9214670540507	3.70178325336016	3.80482606405641	3.9090744125715	2.57022695240975	0.30854145952699	-0.0119098111588586	-1.40084336084627	-0.381901632118618	-0.378786093204629	-0.384826866072406	0.473991410587615	0.481421066681541	0.467015576649411	0.47165876769475	0.479088276125606	0.464701485979494	0.00033900842725134	0.000828478123967092	0.000828720917486361
194	0.810930216216329	0.3	2.57023981458715	2.48753400346368	2.65294562571063	0.391781773615441	1.00401414207791	0.977372278555323	1.03065600560051	0.25	0.16	0.38	1.57236596077005	1.61522655775396	1.65808715473786	3.74808597628509	3.85025379630831	3.95242161633153	3.74389153511714	3.84610152122438	3.95019199982349	2.57023981458715	0.308688830140234	-0.0128171074325327	-1.39967658912672	-0.381901632118618	-0.378786093204629	-0.384826866072406	0.473991410587615	0.481421066681541	0.467015576649411	0.47165876769475	0.479088276125606	0.464701485979494	0.00033900842725134	0.000828478123967092	0.000828720917486361
194	0.810930216216329	0.3	2.57241873499176	2.48965215909252	2.655185310891	0.381530944053159	0.978477744410961	0.951946218766003	1.00500927005592	0.25	0.16	0.38	1.53564531976717	1.57844502040128	1.6212447210354	3.67068445993673	3.77298946095833	3.87529446197993	3.66551666562731	3.77125515827123	3.87433894210942	2.57241873499176	0.305804580967819	0.000706063982590715	-1.39345298324782	-0.381901632118618	-0.378786093204629	-0.384826866072406	0.473991410587615	0.481421066681541	0.467015576649411	0.47165876769475	0.479088276125606	0.464701485979494	0.00033900842725134	0.000828478123967092	0.000828720917486361
194	0.810930216216329	0.3	2.57252382604103	2.48911707531294	2.65593057676912	0.375779303338536	0.982002144513684	0.955047583848037	1.00895670517933	0.25	0.16	0.39	1.52851744071204	1.57165719288876	1.61479694506547	3.62459643824022	3.72689438258912	3.82919232693802	3.61770378038207	3.71964947402211	3.82340474616091	2.57252382604103	0.309496900402043	-0.00300567180692508	-1.38723903413544	-0.381901632118618	-0.378786093204629	-0.384826866072406	0.473991410587615	0.481421066681541	0.467015576649411	0.47165876769475	0.479088276125606	0.464701485979494	0.00033900842725134	0.000828478123967092	0.000828720917486361
194	0.810930216216329	0.3	2.57259196305017	2.4890246962818	2.65615922981853	0.380705489156026	0.982927714678186	0.956228849980474	1.0096265793759	0.25	0.16	0.39	1.53158802558669	1.57435149321121	1.61711496083573	3.63469367173871	3.73617794986038	3.83766222798205	3.62232789116017	3.72506360449761	3.82515287206472	2.57259196305017	0.308199765747947	-0.00961595087599733	-1.39546595842385	-0.381901632118618	-0.378786093204629	-0.384826866072406	0.473991410587615	0.481421066681541	0.467015576649411	0.47165876769475	0.479088276125606	0.464701485979494	0.00033900842725134	0.000828478123967092	0.000828720917486361
194	0.810930216216329	0.3	2.57475478488554	2.49195910874132	2.65755046102975	0.386423302054615	0.994368543892608	0.967683536932106	1.02105355085311	0.25	0.16	0.39	1.55187296128195	1.59466767586902	1.6374623904561	3.68746905318069	3.78915533138558	3.89084160959046	3.67932069963178	3.78058776358798	3.88243107080416	2.57475478488554	0.307795033939258	0.00801477877493234	-1.37908366715607	-0.381901632118618	-0.378786093204629	-0.384826866072406	0.473991410587615	0.481421066681541	0.467015576649411	0.47165876769475	0.479088276125606	0.464701485979494	0.00033900842725134	0.000828478123967092	0.000828720917486361
194	0.810930216216329	0.3	2.57628556463117	2.49321013852912	2.65936099073322	0.391865971531575	0.991939469996445	0.965622661761606	1.01825627823128	0.25	0.16	0.38	1.56670220218362	1.60940066303037	1.65209912387712	3.76693604988848	3.86959906473214	3.97226207957581	3.75790736129221	3.86148956409646	3.96313086471236	2.57628556463117	0.304748174470695	0.000671375934644796	-1.40187882555933	-0.381901632118618	-0.378786093204629	-0.384826866072406	0.473991410587615	0.481421066681541	0.467015576649411	0.47165876769475	0.479088276125606	0.464701485979494	0.00033900842725134	0.000828478123967092	0.000828720917486361
194	0.810930216216329	0.3	2.57705546054037	2.49344597712172	2.66066494395902	0.380325587469016	0.990294705370856	0.963374049624417	1.01721536111729	0.25	0.16	0.39	1.54454121130453	1.58770208142754	1.63086295155055	3.66904123413501	3.7715694224562	3.87409761077739	3.65894714977484	3.75991966096965	3.86270501148629	2.57705546054037	0.312296536474905	0.00203504965592809	-1.37560770930412	-0.381901632118618	-0.378786093204629	-0.384826866072406	0.473991410587615	0.481421066681541	0.467015576649411	0.47165876769475	0.479088276125606	0.464701485979494	0.00033900842725134	0.000828478123967092	0.000828720917486361
194	0.810930216216329	0.3	2.5773668405715	2.49307916048697	2.66165452065604	0.37431811974111	0.982097975027826	0.955056626410948	1.0091393236447	0.25	0.16	0.38	1.54400442200595	1.58772116160741	1.63143790120888	3.69879731149837	3.80352457561806	3.90825183973775	3.69562895852443	3.79906725576216	3.9054127569128	2.5773668405715	0.305770975605948	0.00104932380043303	-1.39272111450506	-0.381901632118618	-0.378786093204629	-0.384826866072406	0.473991410587615	0.481421066681541	0.467015576649411	0.47165876769475	0.479088276125606	0.464701485979494	0.00033900842725134	0.000828478123967092	0.000828720917486361
194	0.810930216216329	0.3	2.57737032202448	2.49375664093303	2.66098400311593	0.373291233892848	0.975927728286615	0.948997265639741	1.00285819093349	0.25	0.16	0.39	1.53306181651771	1.57656675112597	1.62007168573424	3.66979251854375	3.77393318777507	3.8780738570064	3.66483308637699	3.76778560507586	3.87225569051963	2.57737032202448	0.308797237401337	-0.0090962516099307	-1.39411221837095	-0.381901632118618	-0.378786093204629	-0.384826866072406	0.473991410587615	0.481421066681541	0.467015576649411	0.47165876769475	0.479088276125606	0.464701485979494	0.00033900842725134	0.000828478123967092	0.000828720917486361
194	0.810930216216329	0.3	2.57769341795754	2.49411179547751	2.66127504043756	0.384027977827802	0.981908459822798	0.955424237173193	1.0083926824724	0.25	0.16	0.39	1.53166412946571	1.57412163917804	1.61657914889038	3.63813740907205	3.73898605559247	3.83983470211289	3.63367134281818	3.73452616151284	3.83524756662365	2.57769341795754	0.307631889515075	0.0102654383113018	-1.37660254602553	-0.381901632118618	-0.378786093204629	-0.384826866072406	0.473991410587615	0.481421066681541	0.467015576649411	0.47165876769475	0.479088276125606	0.464701485979494	0.00033900842725134	0.000828478123967092	0.000828720917486361
194	0.810930216216329	0.3	2.5779168173082	2.49413731867713	2.66169631593927	0.368302718254571	0.978600955496137	0.951306474206489	1.00589543678578	0.25	0.16	0.39	1.54040024712171	1.58459675672573	1.62879326632975	3.69616953873034	3.80221846518424	3.90826739163814	3.69117085310257	3.7989550461944	3.90460043732596	2.5779168173082	0.307803804030225	-0.00334378609252963	-1.39212066388289	-0.381901632118618	-0.378786093204629	-0.384826866072406	0.473991410587615	0.481421066681541	0.467015576649411	0.47165876769475	0.479088276125606	0.464701485979494	0.00033900842725134	0.000828478123967092	0.000828720917486361
194	0.810930216216329	0.3	2.57833367894617	2.49519354301186	2.66147381488048	0.385618701326327	0.993047962000252	0.966353120764752	1.01974280323575	0.25	0.16	0.38	1.55068924103216	1.59352596624726	1.63636269146236	3.68693256654948	3.78878154638425	3.89063052621901	3.68418641908273	3.78378034987804	3.88492428582713	2.57833367894617	0.306366622756934	0.00956729644908677	-1.38370301730929	-0.381901632118618	-0.378786093204629	-0.384826866072406	0.473991410587615	0.481421066681541	0.467015576649411	0.47165876769475	0.479088276125606	0.464701485979494	0.00033900842725134	0.000828478123967092	0.000828720917486361
194	0.810930216216329	0.3	2.5786853158763	2.49497776398333	2.66239286776926	0.375960206032666	0.977344736881288	0.950528356989934	1.00416111677264	0.25	0.16	0.39	1.53710090830197	1.58046571860484	1.62383052890771	3.68327634015761	3.78718921856482	3.89110209697203	3.67301288781352	3.77619680983126	3.87920666376275	2.5786853158763	0.306984979400917	-0.00039430493041265	-1.39222736614412	-0.381901632118618	-0.378786093204629	-0.384826866072406	0.473991410587615	0.481421066681541	0.467015576649411	0.47165876769475	0.479088276125606	0.464701485979494	0.00033900842725134	0.000828478123967092	0.000828720917486361
194	0.810930216216329	0.3	2.57885662545481	2.49531507291541	2.66239817799421	0.379791050568352	0.987241464143421	0.960373348661554	1.01410957962529	0.25	0.16	0.38	1.54886251467876	1.59219463855321	1.63552676242766	3.70136349993726	3.80491558423373	3.9084676685302	3.69744053306767	3.8018947395053	3.90686064055335	2.57885662545481	0.306275963726621	-0.0107380612500769	-1.4036244737741	-0.381901632118618	-0.378786093204629	-0.384826866072406	0.473991410587615	0.481421066681541	0.467015576649411	0.47165876769475	0.479088276125606	0.464701485979494	0.00033900842725134	0.000828478123967092	0.000828720917486361
194	0.810930216216329	0.3	2.58009192140428	2.49567747323507	2.6645063695735	0.375093178491401	0.984555605850815	0.957491388855741	1.01161982284589	0.25	0.16	0.39	1.53199455551228	1.57529753825263	1.61860052099298	3.63180760008729	3.73446338385427	3.83711916762125	3.6279707762902	3.72855988814687	3.83326794749725	2.58009192140428	0.307201733033659	0.00747986463615231	-1.3780590645448	-0.381901632118618	-0.378786093204629	-0.384826866072406	0.473991410587615	0.481421066681541	0.467015576649411	0.47165876769475	0.479088276125606	0.464701485979494	0.00033900842725134	0.000828478123967092	0.000828720917486361
194	0.810930216216329	0.3	2.58015912245478	2.49650614705122	2.66381209785834	0.379527568404437	0.978038011486441	0.951405477932053	1.00467054504083	0.25	0.16	0.39	1.54364678793545	1.58685783288883	1.63006887784221	3.71153088921521	3.81542714926201	3.9193234093088	3.69945940847369	3.80309624154418	3.90641018433283	2.58015912245478	0.303547553105317	0.000274928971551105	-1.40359709975612	-0.381901632118618	-0.378786093204629	-0.384826866072406	0.473991410587615	0.481421066681541	0.467015576649411	0.47165876769475	0.479088276125606	0.464701485979494	0.00033900842725134	0.000828478123967092	0.000828720917486361
194	0.810930216216329	0.3	2.58034402357511	2.49731338509021	2.66337466206002	0.376069682790078	0.976442504919788	0.949657130191071	1.0032278796485	0.25	0.16	0.38	1.52397297740274	1.56695710923141	1.60994124106008	3.62359271553073	3.72579727511763	3.82800183470453	3.62684440413002	3.728204780552	3.82969377177175	2.58034402357511	0.307405428263129	-0.0147468447121971	-1.39933993876387	-0.381901632118618	-0.378786093204629	-0.384826866072406	0.473991410587615	0.481421066681541	0.467015576649411	0.47165876769475	0.479088276125606	0.464701485979494	0.00033900842725134	0.000828478123967092	0.000828720917486361
194	0.810930216216329	0.3	2.58074376915356	2.49748654212157	2.66400099618555	0.390188771958267	1.00658374077069	0.979784196855107	1.03338328468627	0.25	0.16	0.39	1.57008353066891	1.61302923510704	1.65597493954517	3.72788200558351	3.82984888547544	3.93181576536737	3.72832332996127	3.83003197155183	3.9299400412463	2.58074376915356	0.310527537397517	0.021554696278143	-1.35717645509581	-0.381901632118618	-0.378786093204629	-0.384826866072406	0.473991410587615	0.481421066681541	0.467015576649411	0.47165876769475	0.479088276125606	0.464701485979494	0.00033900842725134	0.000828478123967092	0.000828720917486361
194	0.810930216216329	0.3	2.58109695228372	2.49721648468862	2.66497741987883	0.377445609869668	0.983888904337245	0.956978223122615	1.01079958555188	0.25	0.16	0.38	1.54552039807888	1.58898116420551	1.63244193033214	3.69855940152729	3.80256464491006	3.90656988829282	3.69249134910639	3.7981156015076	3.90227058521603	2.58109695228372	0.304330300180953	0.00318585158790844	-1.39234850660694	-0.381901632118618	-0.378786093204629	-0.384826866072406	0.473991410587615	0.481421066681541	0.467015576649411	0.47165876769475	0.479088276125606	0.464701485979494	0.00033900842725134	0.000828478123967092	0.000828720917486361
194	0.810930216216329	0.3	2.58273749060999	2.4986538007109	2.66682118050908	0.376695115724679	0.984909980315439	0.957928300978412	1.01189165965247	0.25	0.16	0.39	1.54528433019251	1.58880989075816	1.63233545132381	3.69369794018708	3.79773722296866	3.90177650575023	3.68992528328761	3.79510402762098	3.89684143014683	2.58273749060999	0.306384606759637	0.00530009873752169	-1.38422181785792	-0.381901632118618	-0.378786093204629	-0.384826866072406	0.473991410587615	0.481421066681541	0.467015576649411	0.47165876769475	0.479088276125606	0.464701485979494	0.00033900842725134	0.000828478123967092	0.000828720917486361
194	0.810930216216329	0.3	2.58340091878457	2.49933229815792	2.66746953941121	0.383438826169622	0.993161555528122	0.966340423063035	1.01998268799321	0.25	0.16	0.38	1.56032298781957	1.60363032397754	1.64693766013551	3.73321187904699	3.83682854242818	3.94044520580936	3.7310054348942	3.83553779344608	3.93916226151559	2.58340091878457	0.305846295825858	-0.00225030511385179	-1.39370435753637	-0.381901632118618	-0.378786093204629	-0.384826866072406	0.473991410587615	0.481421066681541	0.467015576649411	0.47165876769475	0.479088276125606	0.464701485979494	0.00033900842725134	0.000828478123967092	0.000828720917486361
194	0.810930216216329	0.3	2.58388756671164	2.49988615106333	2.66788898235995	0.377792563215174	0.986570758000967	0.959606634777527	1.01353488122441	0.25	0.16	0.38	1.55193498516595	1.59554302689701	1.63915106862807	3.71919700441599	3.8237032496678	3.92820949491961	3.72020413227846	3.82523372875005	3.92701518982026	2.58388756671164	0.304567597923068	0.00051083532621218	-1.39614515235768	-0.381901632118618	-0.378786093204629	-0.384826866072406	0.473991410587615	0.481421066681541	0.467015576649411	0.47165876769475	0.479088276125606	0.464701485979494	0.00033900842725134	0.000828478123967092	0.000828720917486361
194	0.810930216216329	0.3	2.58433822235354	2.50123474481703	2.66744169989005	0.38820253907315	0.99518649033395	0.968579467089372	1.02179351357853	0.25	0.16	0.39	1.55630730081212	1.59905929580624	1.64181129080036	3.70520389518891	3.80698640195776	3.90876890872661	3.69916847146395	3.80215829951675	3.90424457872591	2.58433822235354	0.309366863298319	-0.00148435457312652	-1.38320706175639	-0.381901632118618	-0.378786093204629	-0.384826866072406	0.473991410587615	0.481421066681541	0.467015576649411	0.47165876769475	0.479088276125606	0.464701485979494	0.00033900842725134	0.000828478123967092	0.000828720917486361
194	0.810930216216329	0.3	2.58516501969788	2.50159098787761	2.66873905151815	0.374329909717469	0.984108715351264	0.957012684491592	1.01120474621094	0.25	0.16	0.38	1.5432255330969	1.58691908841319	1.63061264372948	3.68736677464852	3.79176769381698	3.89616861298545	3.68928168187855	3.79301708929155	3.89950701819398	2.58516501969788	0.306371446837658	-0.00343852275889115	-1.39418332030689	-0.381901632118618	-0.378786093204629	-0.384826866072406	0.473991410587615	0.481421066681541	0.467015576649411	0.47165876769475	0.479088276125606	0.464701485979494	0.00033900842725134	0.000828478123967092	0.000828720917486361
194	0.810930216216329	0.3	2.58537956816041	2.5020538119264	2.66870532439443	0.385505685398067	1.00798318095182	0.980880391310194	1.03508597059345	0.25	0.16	0.38	1.58974842431132	1.63367489843491	1.67760137255849	3.8181570729893	3.92365689629569	4.02915671960208	3.81577232191425	3.92069786591746	4.02518096039632	2.58537956816041	0.304220347126653	0.0124274178664643	-1.38581277738985	-0.381901632118618	-0.378786093204629	-0.384826866072406	0.473991410587615	0.481421066681541	0.467015576649411	0.47165876769475	0.479088276125606	0.464701485979494	0.00033900842725134	0.000828478123967092	0.000828720917486361
194	0.810930216216329	0.3	2.58600391741875	2.50169034461941	2.67031749021809	0.378646672642101	0.993647002455875	0.966538749073171	1.02075525583858	0.25	0.16	0.38	1.55896184341664	1.60268562863046	1.64640941384427	3.72587623039671	3.83037488295776	3.93487353551881	3.71955661121497	3.82601368283564	3.92985081393135	2.58600391741875	0.304675368309146	-0.00462397786395147	-1.4014118466013	-0.381901632118618	-0.378786093204629	-0.384826866072406	0.473991410587615	0.481421066681541	0.467015576649411	0.47165876769475	0.479088276125606	0.464701485979494	0.00033900842725134	0.000828478123967092	0.000828720917486361
194	0.810930216216329	0.3	2.58635840786734	2.50287654688995	2.66984026884473	0.383142111042161	0.995842258052433	0.96893184666501	1.02275266943985	0.25	0.16	0.38	1.57019257572471	1.61380196715473	1.65741135858475	3.77072259436506	3.87544791286034	3.98017323135562	3.77213080798165	3.8747796702912	3.98282974315994	2.58635840786734	0.306097083964101	0.00956938702801846	-1.38454628992143	-0.381901632118618	-0.378786093204629	-0.384826866072406	0.473991410587615	0.481421066681541	0.467015576649411	0.47165876769475	0.479088276125606	0.464701485979494	0.00033900842725134	0.000828478123967092	0.000828720917486361
194	0.810930216216329	0.3	2.58681027348278	2.50353047700062	2.67009006996494	0.378631093957117	0.986404198480965	0.959492649214822	1.01331574774711	0.25	0.16	0.38	1.55187206849076	1.59539849014716	1.63892491180356	3.71934239792285	3.82366134842369	3.92798029892452	3.72043581626419	3.82166193790327	3.92708864511296	2.58681027348278	0.305009303575006	-0.00973950011266542	-1.4078320209907	-0.381901632118618	-0.378786093204629	-0.384826866072406	0.473991410587615	0.481421066681541	0.467015576649411	0.47165876769475	0.479088276125606	0.464701485979494	0.00033900842725134	0.000828478123967092	0.000828720917486361
194	0.810930216216329	0.3	2.58736229244569	2.50359111653365	2.67113346835773	0.387903762987634	1.00566135623146	0.978757360308085	1.03256535215482	0.25	0.16	0.39	1.58294467768014	1.62645652125066	1.66996836482119	3.79360400629648	3.89788225835289	4.00216051040931	3.78752425038704	3.89350603610707	3.99682000006673	2.58736229244569	0.305140374865359	-0.0124161713326601	-1.40672202963187	-0.381901632118618	-0.378786093204629	-0.384826866072406	0.473991410587615	0.481421066681541	0.467015576649411	0.47165876769475	0.479088276125606	0.464701485979494	0.00033900842725134	0.000828478123967092	0.000828720917486361
194	0.810930216216329	0.3	2.58771828356602	2.50436374390016	2.67107282323188	0.375486227313253	0.994971516346191	0.967643895700603	1.02229913699178	0.25	0.16	0.39	1.5502270942894	1.59400768148215	1.6377882686749	3.67977641026022	3.7836984566318	3.88762050300338	3.67692845563092	3.78389604687355	3.8852661416473	2.58771828356602	0.308168565600328	-0.00181583787113148	-1.38238012254029	-0.381901632118618	-0.378786093204629	-0.384826866072406	0.473991410587615	0.481421066681541	0.467015576649411	0.47165876769475	0.479088276125606	0.464701485979494	0.00033900842725134	0.000828478123967092	0.000828720917486361
194	0.810930216216329	0.3	2.58819105174783	2.50443170603906	2.67195039745661	0.376643540873877	0.98098481993152	0.954107718837919	1.00786192102512	0.25	0.16	0.39	1.52761068430281	1.57064329580257	1.61367590730233	3.62387111470377	3.72595513349644	3.8280391522891	3.61844458896681	3.71946206607394	3.81971047643002	2.58819105174783	0.309486888474524	-0.00913367310073383	-1.38809527527258	-0.381901632118618	-0.378786093204629	-0.384826866072406	0.473991410587615	0.481421066681541	0.467015576649411	0.47165876769475	0.479088276125606	0.464701485979494	0.00033900842725134	0.000828478123967092	0.000828720917486361
194	0.810930216216329	0.3	2.58892878125092	2.50557769036345	2.6722798721384	0.382137118964144	0.998246027050509	0.971213216654261	1.02527883744676	0.25	0.16	0.38	1.56452641648856	1.60807354419606	1.65162067190357	3.73439679295166	3.83834023062025	3.94228366828884	3.73467710383396	3.83663674387656	3.94053298298563	2.58892878125092	0.306650678687712	-0.0050893704679744	-1.39545336062834	-0.381901632118618	-0.378786093204629	-0.384826866072406	0.473991410587615	0.481421066681541	0.467015576649411	0.47165876769475	0.479088276125606	0.464701485979494	0.00033900842725134	0.000828478123967092	0.000828720917486361
194	0.810930216216329	0.3	2.59118321959207	2.50781686137319	2.67454957781096	0.377958072706471	0.98822181020538	0.961222067923975	1.01522155248679	0.25	0.16	0.39	1.54672340669955	1.59016928123268	1.63361515576582	3.68777967563489	3.79136562539132	3.89495157514775	3.68205146329874	3.79200903420654	3.88908744569483	2.59118321959207	0.307581717455401	-0.00551281866799846	-1.394210241273	-0.381901632118618	-0.378786093204629	-0.384826866072406	0.473991410587615	0.481421066681541	0.467015576649411	0.47165876769475	0.479088276125606	0.464701485979494	0.00033900842725134	0.000828478123967092	0.000828720917486361
194	0.810930216216329	0.3	2.59318727841657	2.50938662846091	2.67698792837223	0.378088355510288	0.9850178635322	0.958113113111795	1.01192261395261	0.25	0.16	0.39	1.54060177847973	1.58386337857683	1.62712497867393	3.67048861633698	3.77355951557846	3.87663041481994	3.66222674368672	3.76711479960644	3.87072520815855	2.59318727841657	0.308570961814647	-0.00165500087656236	-1.38801193845837	-0.381901632118618	-0.378786093204629	-0.384826866072406	0.473991410587615	0.481421066681541	0.467015576649411	0.47165876769475	0.479088276125606	0.464701485979494	0.00033900842725134	0.000828478123967092	0.000828720917486361
194	0.810930216216329	0.3	2.59382593192806	2.50980710682477	2.67784475703136	0.38282968416724	0.993628952090548	0.96676059463732	1.02049730954378	0.25	0.16	0.38	1.5538369967942	1.5970214708879	1.64020594498159	3.70041045901713	3.8032528291841	3.90609519935108	3.70115460981478	3.80355468765407	3.90667477040743	2.59382593192806	0.305725180999548	-3.31730898947267e-05	-1.39124414111314	-0.381901632118618	-0.378786093204629	-0.384826866072406	0.473991410587615	0.481421066681541	0.467015576649411	0.47165876769475	0.479088276125606	0.464701485979494	0.00033900842725134	0.000828478123967092	0.000828720917486361
194	0.810930216216329	0.3	2.5939476676889	2.50988118550398	2.67801414987381	0.378009968753052	0.987264881708709	0.960294260950683	1.01423550246673	0.25	0.16	0.39	1.54921619326057	1.59272715039079	1.63623810752101	3.70337571583908	3.80738794002701	3.91140016421493	3.69806871220975	3.80002123509819	3.90376034709934	2.5939476676889	0.306570930612655	-0.00629568504403165	-1.39855291803968	-0.381901632118618	-0.378786093204629	-0.384826866072406	0.473991410587615	0.481421066681541	0.467015576649411	0.47165876769475	0.479088276125606	0.464701485979494	0.00033900842725134	0.000828478123967092	0.000828720917486361
194	0.810930216216329	0.3	2.59426439835588	2.51052153641948	2.67800726029227	0.38497912766504	0.998796065900441	0.971910429166132	1.02568170263475	0.25	0.16	0.38	1.56248947953693	1.60571210920255	1.64893473886818	3.72191938377369	3.82487760863025	3.92783583348681	3.71629893578817	3.81872778348423	3.92273202405085	2.59426439835588	0.307830610004473	0.00169418804633869	-1.3863071936744	-0.381901632118618	-0.378786093204629	-0.384826866072406	0.473991410587615	0.481421066681541	0.467015576649411	0.47165876769475	0.479088276125606	0.464701485979494	0.00033900842725134	0.000828478123967092	0.000828720917486361
194	0.810930216216329	0.3	2.59455992925216	2.51074505960755	2.67837479889677	0.37956319315714	0.976073454413622	0.949496427216849	1.00265048161039	0.25	0.16	0.39	1.5292165013886	1.57202027334832	1.61482404530804	3.64932614258488	3.75147317269605	3.85362020280723	3.63612616523888	3.74006960241547	3.84275028777872	2.59455992925216	0.304869334914076	-0.000417927071995972	-1.3993316108423	-0.381901632118618	-0.378786093204629	-0.384826866072406	0.473991410587615	0.481421066681541	0.467015576649411	0.47165876769475	0.479088276125606	0.464701485979494	0.00033900842725134	0.000828478123967092	0.000828720917486361
194	0.810930216216329	0.3	2.59816725460328	2.51459754315971	2.68173696604684	0.378992120073759	0.995656062217579	0.968512929165404	1.02279919526976	0.25	0.16	0.38	1.56329208491352	1.60710424661258	1.65091640831163	3.73900708178715	3.84379491026914	3.94858273875114	3.73408900180688	3.84052639512414	3.94345904671991	2.59816725460328	0.306304958844087	0.00745461177636122	-1.38475151343618	-0.381901632118618	-0.378786093204629	-0.384826866072406	0.473991410587615	0.481421066681541	0.467015576649411	0.47165876769475	0.479088276125606	0.464701485979494	0.00033900842725134	0.000828478123967092	0.000828720917486361
194	0.810930216216329	0.3	2.59837918024621	2.51459088804797	2.68216747244444	0.380208943279745	0.993756940084234	0.966735478817407	1.02077840135106	0.25	0.16	0.39	1.55491093950224	1.5983726378114	1.64183433612056	3.70565177825841	3.80922936301515	3.91280694777189	3.69705673941541	3.79923026443187	3.90443715800548	2.59837918024621	0.309836171486307	0.00136473175297365	-1.37922105929277	-0.381901632118618	-0.378786093204629	-0.384826866072406	0.473991410587615	0.481421066681541	0.467015576649411	0.47165876769475	0.479088276125606	0.464701485979494	0.00033900842725134	0.000828478123967092	0.000828720917486361
194	0.810930216216329	0.3	2.59848844700151	2.51468773276914	2.68228916123389	0.384641232179294	1.00056941401542	0.973616813849841	1.027522014181	0.25	0.16	0.39	1.56729730311838	1.61068473948003	1.65407217584168	3.73835163488506	3.84184029229123	3.94532894969741	3.73410296484024	3.83844697100614	3.94164906191982	2.59848844700151	0.307528390088353	-0.00907466038097859	-1.39630975712668	-0.381901632118618	-0.378786093204629	-0.384826866072406	0.473991410587615	0.481421066681541	0.467015576649411	0.47165876769475	0.479088276125606	0.464701485979494	0.00033900842725134	0.000828478123967092	0.000828720917486361
194	0.810930216216329	0.3	2.59852877589956	2.51470419626096	2.68235335553817	0.371552143545523	0.958530289558953	0.93198131520042	0.985079263917487	0.25	0.16	0.38	1.50537314829197	1.5482561036283	1.59113905896462	3.60302542415275	3.70566335051333	3.80830127687391	3.59503160670388	3.69968979719014	3.79872106081638	2.59852877589956	0.305598327440693	-0.00485508746865717	-1.40037273710555	-0.381901632118618	-0.378786093204629	-0.384826866072406	0.473991410587615	0.481421066681541	0.467015576649411	0.47165876769475	0.479088276125606	0.464701485979494	0.00033900842725134	0.000828478123967092	0.000828720917486361
194	0.810930216216329	0.3	2.60541155826488	2.52164935327626	2.6891737632535	0.385741269224797	1.00270317529266	0.975755756330258	1.02965059425507	0.25	0.16	0.39	1.56314105320678	1.60631027520197	1.64947949719715	3.71023502035282	3.81270047535404	3.91516593035525	3.70530453929301	3.80716700443505	3.90936356775783	2.60541155826488	0.308315272104759	-0.00347972058353708	-1.3887392397392	-0.381901632118618	-0.378786093204629	-0.384826866072406	0.473991410587615	0.481421066681541	0.467015576649411	0.47165876769475	0.479088276125606	0.464701485979494	0.00033900842725134	0.000828478123967092	0.000828720917486361
194	0.810930216216329	0.3	2.60936760837226	2.52533033767789	2.69340487906664	0.38700495520445	0.998220731657781	0.971465176157703	1.02497628715786	0.25	0.16	0.38	1.57187722359282	1.61516899495768	1.65846076632254	3.76885275718504	3.87265241114208	3.97645206509913	3.76626638598634	3.87142823051198	3.97473054166287	2.60936760837226	0.305029712651039	0.0021521127684432	-1.39586679017929	-0.381901632118618	-0.378786093204629	-0.384826866072406	0.473991410587615	0.481421066681541	0.467015576649411	0.47165876769475	0.479088276125606	0.464701485979494	0.00033900842725134	0.000828478123967092	0.000828720917486361
194	0.810930216216329	0.3	2.6181222346883	2.53302163636868	2.70322283300793	0.373302026314223	1.00179915917187	0.974155419000753	1.02944289934299	0.25	0.16	0.38	1.56376551757637	1.60814070331498	1.65251588905359	3.71935661691374	3.82490130302466	3.93044598913558	3.71750084928178	3.82409956354306	3.92829545347127	2.6181222346883	0.307022051425925	-0.00409295763670978	-1.38830551134809	-0.381901632118618	-0.378786093204629	-0.384826866072406	0.473991410587615	0.481421066681541	0.467015576649411	0.47165876769475	0.479088276125606	0.464701485979494	0.00033900842725134	0.000828478123967092	0.000828720917486361
194	0.810930216216329	0.3	2.61838789294598	2.53313994765002	2.70363583824195	0.380868817572178	1.00407904736773	0.976815102024647	1.03134299271082	0.25	0.16	0.38	1.57477086084147	1.61872438550431	1.66267791016714	3.76180358415305	3.86679951132207	3.97179543849109	3.76172795350772	3.86640925491216	3.97109643176818	2.61838789294598	0.306037634980295	-0.0025161141006307	-1.39186887636074	-0.381901632118618	-0.378786093204629	-0.384826866072406	0.473991410587615	0.481421066681541	0.467015576649411	0.47165876769475	0.479088276125606	0.464701485979494	0.00033900842725134	0.000828478123967092	0.000828720917486361
194	0.810930216216329	0.3	2.61932033083103	2.53489067596525	2.70374998569682	0.370748700027527	0.980274499764612	0.953076490620607	1.00747250890862	0.25	0.16	0.39	1.53525486263941	1.57906653589268	1.62287820914596	3.66439472997279	3.76896581356771	3.87353689716263	3.66643004696386	3.76923882510503	3.87313312429137	2.61932033083103	0.30693878525654	0.00019774770597881	-1.38717352454377	-0.381901632118618	-0.378786093204629	-0.384826866072406	0.473991410587615	0.481421066681541	0.467015576649411	0.47165876769475	0.479088276125606	0.464701485979494	0.00033900842725134	0.000828478123967092	0.000828720917486361
194	0.810930216216329	0.3	2.62168840641151	2.53726363403668	2.70611317878635	0.38574344669632	0.998797250502956	0.971954925715383	1.02563957529053	0.25	0.16	0.39	1.55381126288201	1.59672262170472	1.63963398052742	3.68037521917613	3.78201555697322	3.88365589477031	3.67038145504672	3.77061575093106	3.87305546884309	2.62168840641151	0.308602356874858	0.00279022746356473	-1.38307614423959	-0.381901632118618	-0.378786093204629	-0.384826866072406	0.473991410587615	0.481421066681541	0.467015576649411	0.47165876769475	0.479088276125606	0.464701485979494	0.00033900842725134	0.000828478123967092	0.000828720917486361
194	0.810930216216329	0.3	2.6217580076856	2.5373097512526	2.70620626411859	0.378464670813346	0.978476086032222	0.951771391087779	1.00518078097667	0.25	0.16	0.4	1.52323363419172	1.56597235266036	1.60871107112899	3.61197062039673	3.71331488696031	3.81465915352388	3.59919239515986	3.699703474023	3.80066975908045	2.6217580076856	0.309807829451242	0.00423428219429607	-1.37540522321127	-0.381901632118618	-0.378786093204629	-0.384826866072406	0.473991410587615	0.481421066681541	0.467015576649411	0.47165876769475	0.479088276125606	0.464701485979494	0.00033900842725134	0.000828478123967092	0.000828720917486361
194	0.810930216216329	0.3	2.62402834567358	2.53849218462186	2.7095645067253	0.369854877358087	0.98113583295482	0.95386170211315	1.00840996379649	0.25	0.16	0.38	1.54417387576325	1.58832702735384	1.63248017894442	3.7043347266538	3.81025417995849	3.91617363326317	3.7036171723194	3.80996023091394	3.91401586195502	2.62402834567358	0.304364079209419	-0.00214656647517266	-1.39710517513327	-0.381901632118618	-0.378786093204629	-0.384826866072406	0.473991410587615	0.481421066681541	0.467015576649411	0.47165876769475	0.479088276125606	0.464701485979494	0.00033900842725134	0.000828478123967092	0.000828720917486361
194	0.810930216216329	0.3	2.62471131775287	2.54014462257877	2.70927801292697	0.381059190674574	1.00730602457852	0.979965494012745	1.0346465551443	0.25	0.16	0.39	1.5670355013697	1.6107549815806	1.6544744617915	3.71269293974773	3.81627515302022	3.91985736629271	3.70502887583057	3.8094632010156	3.9136287336386	2.62471131775287	0.310419146149816	-8.16591139404366e-05	-1.37713056832827	-0.381901632118618	-0.378786093204629	-0.384826866072406	0.473991410587615	0.481421066681541	0.467015576649411	0.47165876769475	0.479088276125606	0.464701485979494	0.00033900842725134	0.000828478123967092	0.000828720917486361
194	0.810930216216329	0.3	2.624717203676	2.53982942453404	2.70960498281796	0.38676369008637	0.999071518071654	0.97227953690605	1.02586349923726	0.25	0.16	0.38	1.57863665362541	1.62213731561183	1.66563797759825	3.79841899284584	3.90308762594208	4.00775625903832	3.79466970087932	3.89830743654338	4.00194563893782	2.624717203676	0.302214832230976	-0.0106612297213194	-1.41627685490707	-0.381901632118618	-0.378786093204629	-0.384826866072406	0.473991410587615	0.481421066681541	0.467015576649411	0.47165876769475	0.479088276125606	0.464701485979494	0.00033900842725134	0.000828478123967092	0.000828720917486361
194	0.810930216216329	0.3	2.6332686219418	2.54827878252981	2.71825846135379	0.37453420635628	0.979962362001833	0.952992259234793	1.00693246476887	0.25	0.16	0.39	1.53590826196872	1.57937514563396	1.62284202929921	3.66786345547215	3.77166561479817	3.87546777412419	3.65795085774733	3.76167189601636	3.86280303734271	2.6332686219418	0.309154652308321	0.00363877134129933	-1.37877690813344	-0.381901632118618	-0.378786093204629	-0.384826866072406	0.473991410587615	0.481421066681541	0.467015576649411	0.47165876769475	0.479088276125606	0.464701485979494	0.00033900842725134	0.000828478123967092	0.000828720917486361
194	0.810930216216329	0.3	2.64218024309801	2.55705746185905	2.72730302433697	0.382656640137372	0.998716622967207	0.971700799485664	1.02573244644875	0.25	0.16	0.39	1.56005850427328	1.60343221065968	1.64680591704609	3.71109939868279	3.81427766747741	3.91745593627202	3.7105414118105	3.81093068535912	3.91838871285581	2.64218024309801	0.307320365309252	-0.00117299515474567	-1.38604217839682	-0.381901632118618	-0.378786093204629	-0.384826866072406	0.473991410587615	0.481421066681541	0.467015576649411	0.47165876769475	0.479088276125606	0.464701485979494	0.00033900842725134	0.000828478123967092	0.000828720917486361
194	0.810930216216329	0.3	2.65032057104921	2.56477538277283	2.73586575932559	0.383237839379056	0.99517133422025	0.968284498435385	1.02205817000511	0.25	0.16	0.38	1.55666244992474	1.59988706803153	1.64311168613832	3.70804440974664	3.81100751747886	3.91397062521108	3.70633046935185	3.80925537094689	3.91318479645461	2.65032057104921	0.305163057587802	-0.00375892832232562	-1.39427527969134	-0.381901632118618	-0.378786093204629	-0.384826866072406	0.473991410587615	0.481421066681541	0.467015576649411	0.47165876769475	0.479088276125606	0.464701485979494	0.00033900842725134	0.000828478123967092	0.000828720917486361
194	0.810930216216329	0.3	2.68908281834149	2.60254189462021	2.77562374206277	0.379849465496146	0.994393904674424	0.967334488461029	1.02145332088782	0.25	0.16	0.39	1.55424812333558	1.59772537693287	1.64120263053016	3.70016023054919	3.80366545746813	3.90717068438708	3.69811907658483	3.79917781134126	3.90597082835047	2.68908281834149	0.306729363219878	0.00570480196547765	-1.38083891647989	-0.381901632118618	-0.378786093204629	-0.384826866072406	0.473991410587615	0.481421066681541	0.467015576649411	0.47165876769475	0.479088276125606	0.464701485979494	0.00033900842725134	0.000828478123967092	0.000828720917486361
194	0.810930216216329	0.3	2.70544951437044	2.61788463823645	2.79301439050443	0.375044015087044	1.00174699949242	0.97420732427789	1.02928667470695	0.25	0.16	0.39	1.56499404891814	1.60923455783838	1.65347506675862	3.72502930865504	3.83033142943411	3.93563355021318	3.7207279313456	3.82884920157978	3.93315253116075	2.70544951437044	0.306141113578843	0.00132750472963397	-1.3827559183303	-0.381901632118618	-0.378786093204629	-0.384826866072406	0.473991410587615	0.481421066681541	0.467015576649411	0.47165876769475	0.479088276125606	0.464701485979494	0.00033900842725134	0.000828478123967092	0.000828720917486361
194	0.810930216216329	0.3	2.71061405987597	2.62320997925871	2.79801814049322	0.37472246938881	0.983344395037424	0.956292084870714	1.01039670520413	0.25	0.16	0.38	1.54806434190149	1.5918571510209	1.63564996014031	3.7135600775275	3.81861205968792	3.92366404184834	3.7113115764572	3.81698867930821	3.92049330674831	2.71061405987597	0.303216526883659	0.00932157456655703	-1.38786915812247	-0.381901632118618	-0.378786093204629	-0.384826866072406	0.473991410587615	0.481421066681541	0.467015576649411	0.47165876769475	0.479088276125606	0.464701485979494	0.00033900842725134	0.000828478123967092	0.000828720917486361
194	0.810930216216329	0.31	2.42850562640145	2.35114958990068	2.50586166290221	0.397060113859194	0.996267233735099	0.97012143638135	1.02241303108885	0.25	0.16	0.4	1.557517456039	1.59949419653081	1.64147093702262	3.70504175973046	3.80489654842416	3.90475133711787	3.69382076606273	3.79257626291781	3.89273913375982	2.42850562640145	0.314461282222023	0.0117376235557596	-1.36110019329973	-0.381901632118618	-0.378786093204629	-0.384826866072406	0.473991410587615	0.481421066681541	0.467015576649411	0.47165876769475	0.479088276125606	0.464701485979494	0.00033900842725134	0.000828478123967092	0.000828720917486361
194	0.810930216216329	0.31	2.4292934988837	2.35154985011994	2.50703714764746	0.387136898477902	0.977403192474991	0.951212898378966	1.00359348657102	0.25	0.16	0.39	1.51922677914716	1.56105652747399	1.60288627580081	3.59507437432653	3.69405963337964	3.79304489243274	3.58705331047602	3.68589414349205	3.78446404913747	2.4292934988837	0.313498451084256	0.0120480035537084	-1.36237752104918	-0.381901632118618	-0.378786093204629	-0.384826866072406	0.473991410587615	0.481421066681541	0.467015576649411	0.47165876769475	0.479088276125606	0.464701485979494	0.00033900842725134	0.000828478123967092	0.000828720917486361
194	0.810930216216329	0.31	2.43468745350024	2.35647280817766	2.51290209882282	0.40272991352403	0.997854729170393	0.971974809410561	1.02373464893023	0.25	0.16	0.4	1.55449934975515	1.59588963893638	1.63727992811761	3.6835664185766	3.78164550706716	3.87972459555772	3.67350054884934	3.76840034671879	3.86875382494679	2.43468745350024	0.314846569516555	-0.00174232960974119	-1.37657169521816	-0.381901632118618	-0.378786093204629	-0.384826866072406	0.473991410587615	0.481421066681541	0.467015576649411	0.47165876769475	0.479088276125606	0.464701485979494	0.00033900842725134	0.000828478123967092	0.000828720917486361
194	0.810930216216329	0.31	2.44748043107862	2.36979388066396	2.52516698149329	0.395883670040654	0.986896080178183	0.96093246965571	1.01285969070066	0.25	0.16	0.39	1.54129174023609	1.58293618426172	1.62458062828736	3.6629143524869	3.76188330673529	3.86085226098368	3.6573445106159	3.75363315046218	3.85449002813502	2.44748043107862	0.313735518979838	0.000473015899318939	-1.3775332000002	-0.381901632118618	-0.378786093204629	-0.384826866072406	0.473991410587615	0.481421066681541	0.467015576649411	0.47165876769475	0.479088276125606	0.464701485979494	0.00033900842725134	0.000828478123967092	0.000828720917486361
194	0.810930216216329	0.31	2.44904101630564	2.37037890180141	2.52770313080987	0.391734034396935	1.00361494985312	0.976981011164385	1.03024888854186	0.25	0.16	0.39	1.57560578658152	1.618559116726	1.66151244687048	3.76517311470337	3.86781726924019	3.97046142377701	3.75795573909308	3.86218924213128	3.96269514407059	2.44904101630564	0.3109867710805	-0.0166991759607059	-1.39886016404261	-0.381901632118618	-0.378786093204629	-0.384826866072406	0.473991410587615	0.481421066681541	0.467015576649411	0.47165876769475	0.479088276125606	0.464701485979494	0.00033900842725134	0.000828478123967092	0.000828720917486361
194	0.810930216216329	0.31	2.45059885573635	2.37231386836635	2.52888384310636	0.390908752508095	0.987794736437439	0.961535181707433	1.01405429116744	0.25	0.16	0.39	1.54773998006271	1.59000880546554	1.63227763086838	3.69144072308331	3.79225408024851	3.89306743741371	3.68441659659737	3.78362103118021	3.88323169035871	2.45059885573635	0.310552906183336	-0.000331155866743565	-1.38571744820054	-0.381901632118618	-0.378786093204629	-0.384826866072406	0.473991410587615	0.481421066681541	0.467015576649411	0.47165876769475	0.479088276125606	0.464701485979494	0.00033900842725134	0.000828478123967092	0.000828720917486361
194	0.810930216216329	0.31	2.45707763813288	2.37893364845278	2.53522162781297	0.389622011169183	0.990203822260707	0.963808956576815	1.0165986879446	0.25	0.16	0.39	1.5480226671809	1.59041680566348	1.63281094414605	3.68399192123148	3.78488169951992	3.88577147780836	3.68259243448589	3.78349376693789	3.88463804275161	2.45707763813288	0.312394448337969	-0.0227834152358892	-1.40194323423811	-0.381901632118618	-0.378786093204629	-0.384826866072406	0.473991410587615	0.481421066681541	0.467015576649411	0.47165876769475	0.479088276125606	0.464701485979494	0.00033900842725134	0.000828478123967092	0.000828720917486361
194	0.810930216216329	0.31	2.45966125777318	2.38061958300068	2.53870293254568	0.387296416844765	0.987227271364998	0.960782623868111	1.01367191886189	0.25	0.17	0.39	1.53186291270949	1.57402601363763	1.61618911456578	3.61871067020444	3.71831231337479	3.81791395654514	3.61607215680305	3.71539148044933	3.8158872580562	2.45966125777318	0.314817879470636	-0.00796910706201237	-1.37388053220162	-0.381901632118618	-0.378786093204629	-0.384826866072406	0.473991410587615	0.481421066681541	0.467015576649411	0.47165876769475	0.479088276125606	0.464701485979494	0.00033900842725134	0.000828478123967092	0.000828720917486361
194	0.810930216216329	0.31	2.46487080063847	2.38571070272836	2.54403089854858	0.39455098493116	1.00549848219755	0.978971624366729	1.03202534002837	0.25	0.16	0.39	1.56804453324068	1.61053329733798	1.65302206143528	3.72128098320847	3.82211525575847	3.92294952830847	3.71209937345622	3.81250398843878	3.91231395125433	2.46487080063847	0.313965247986959	-0.00641465005637738	-1.38014714480245	-0.381901632118618	-0.378786093204629	-0.384826866072406	0.473991410587615	0.481421066681541	0.467015576649411	0.47165876769475	0.479088276125606	0.464701485979494	0.00033900842725134	0.000828478123967092	0.000828720917486361
194	0.810930216216329	0.31	2.46640337368656	2.38717729774533	2.54562944962778	0.39257575776974	0.999017539590247	0.972552374805705	1.02548270437479	0.25	0.16	0.39	1.56603636616054	1.60865145976648	1.65126655337242	3.73643699046304	3.83811318109434	3.93978937172563	3.73031239355951	3.83197594458091	3.93470870603598	2.46640337368656	0.310566854046061	-0.01530187977461	-1.39868174981516	-0.381901632118618	-0.378786093204629	-0.384826866072406	0.473991410587615	0.481421066681541	0.467015576649411	0.47165876769475	0.479088276125606	0.464701485979494	0.00033900842725134	0.000828478123967092	0.000828720917486361
194	0.810930216216329	0.31	2.47301273251645	2.39474305875038	2.55128240628252	0.399757872750509	0.99987871027134	0.973785397934699	1.02597202260798	0.25	0.16	0.39	1.56725215371129	1.60924785424634	1.65124355478138	3.73748010127913	3.83762869237681	3.9377772834745	3.73283380845352	3.83418236732499	3.93369557284229	2.47301273251645	0.30945696133838	-0.00293946539480313	-1.39130414204755	-0.381901632118618	-0.378786093204629	-0.384826866072406	0.473991410587615	0.481421066681541	0.467015576649411	0.47165876769475	0.479088276125606	0.464701485979494	0.00033900842725134	0.000828478123967092	0.000828720917486361
194	0.810930216216329	0.31	2.47337760926834	2.3952144208181	2.55154079771859	0.39208292104245	0.974117924243916	0.948285693438089	0.999950155049742	0.25	0.16	0.4	1.51581503264762	1.55710731835144	1.59839960405527	3.59000247088011	3.68779765334778	3.78559283581546	3.57813371150761	3.67674203282972	3.77460657341784	2.47337760926834	0.316379776759586	-0.0161541328734462	-1.38332533335088	-0.381901632118618	-0.378786093204629	-0.384826866072406	0.473991410587615	0.481421066681541	0.467015576649411	0.47165876769475	0.479088276125606	0.464701485979494	0.00033900842725134	0.000828478123967092	0.000828720917486361
194	0.810930216216329	0.31	2.47423204526546	2.39498245727961	2.55348163325131	0.383853589880416	0.991682827663779	0.964925106809308	1.01844054851825	0.25	0.16	0.39	1.55806319024662	1.60126884385025	1.64447449745387	3.72786702023152	3.83124211577627	3.93461721132102	3.72051485306731	3.82402589769688	3.92491220652064	2.47423204526546	0.311032328192357	0.00546653530458311	-1.37522926441408	-0.381901632118618	-0.378786093204629	-0.384826866072406	0.473991410587615	0.481421066681541	0.467015576649411	0.47165876769475	0.479088276125606	0.464701485979494	0.00033900842725134	0.000828478123967092	0.000828720917486361
194	0.810930216216329	0.31	2.47485659448315	2.39541029048452	2.55430289848178	0.378162136895161	0.979863897224161	0.95310412060139	1.00662367384693	0.25	0.16	0.39	1.53248447605179	1.57551119408878	1.61853791212577	3.65099724957099	3.75350427764598	3.85601130572096	3.65125005194313	3.75406114378066	3.8567196757532	2.47485659448315	0.308510971104928	-0.0115047623711691	-1.3967021193695	-0.381901632118618	-0.378786093204629	-0.384826866072406	0.473991410587615	0.481421066681541	0.467015576649411	0.47165876769475	0.479088276125606	0.464701485979494	0.00033900842725134	0.000828478123967092	0.000828720917486361
194	0.810930216216329	0.31	2.47610653221221	2.39749063292321	2.55472243150121	0.393069638993208	0.993074131610804	0.966793637961994	1.01935462525961	0.25	0.16	0.39	1.54734182397894	1.58940344435052	1.6314650647221	3.66929520989373	3.76903820123416	3.86878119257458	3.66399509781926	3.764135326447	3.86504305439943	2.47610653221221	0.313410510066248	-0.00323716596114527	-1.37583967364815	-0.381901632118618	-0.378786093204629	-0.384826866072406	0.473991410587615	0.481421066681541	0.467015576649411	0.47165876769475	0.479088276125606	0.464701485979494	0.00033900842725134	0.000828478123967092	0.000828720917486361
194	0.810930216216329	0.31	2.47625473160483	2.39783864505088	2.55467081815879	0.389875578788333	0.982506854873694	0.956331116270131	1.00868259347726	0.25	0.16	0.39	1.53733673429182	1.57941517743547	1.62149362057912	3.66174763226494	3.76197332525317	3.8621990182414	3.65920491257671	3.75770277142621	3.85981417655373	2.47625473160483	0.311840644620516	0.0033108686141324	-1.38000109238894	-0.381901632118618	-0.378786093204629	-0.384826866072406	0.473991410587615	0.481421066681541	0.467015576649411	0.47165876769475	0.479088276125606	0.464701485979494	0.00033900842725134	0.000828478123967092	0.000828720917486361
194	0.810930216216329	0.31	2.4786452035689	2.39985066270431	2.55743974443349	0.392896621218647	0.99502875430496	0.968686982878671	1.02137052573125	0.25	0.16	0.4	1.54818066356775	1.5902807659611	1.63238086835446	3.66607291116224	3.76576543967229	3.86545796818234	3.64807391685619	3.74681060552949	3.84467291200465	2.4786452035689	0.31466394059709	0.00343509174252438	-1.3718466044946	-0.381901632118618	-0.378786093204629	-0.384826866072406	0.473991410587615	0.481421066681541	0.467015576649411	0.47165876769475	0.479088276125606	0.464701485979494	0.00033900842725134	0.000828478123967092	0.000828720917486361
194	0.810930216216329	0.31	2.48047495258979	2.40084994715078	2.5600999580288	0.376539511176238	0.973604102442224	0.946923308197572	1.00028489668688	0.25	0.16	0.39	1.52308823018035	1.56600321952964	1.60891820887893	3.62991687434226	3.73219449747297	3.83447212060368	3.62537874030354	3.728059714222	3.82951859524123	2.48047495258979	0.312187120284738	0.0247219686556544	-1.35279794420857	-0.381901632118618	-0.378786093204629	-0.384826866072406	0.473991410587615	0.481421066681541	0.467015576649411	0.47165876769475	0.479088276125606	0.464701485979494	0.00033900842725134	0.000828478123967092	0.000828720917486361
194	0.810930216216329	0.31	2.48153304222533	2.40210483750764	2.56096124694303	0.388092924280902	0.982804863855014	0.956522807621538	1.00908692008849	0.24	0.16	0.38	1.55789521851793	1.60070098270119	1.64350674688444	3.76048347466635	3.86380901730761	3.96713455994888	3.75557044289399	3.85934852182035	3.96284497958483	2.48153304222533	0.304045202495169	-0.0050186459641198	-1.40952382092431	-0.381901632118618	-0.378786093204629	-0.384826866072406	0.473991410587615	0.481421066681541	0.467015576649411	0.47165876769475	0.479088276125606	0.464701485979494	0.00033900842725134	0.000828478123967092	0.000828720917486361
194	0.810930216216329	0.31	2.48506481355355	2.405348981344	2.56478064576311	0.385602180023231	0.992329835869752	0.965653368975307	1.0190063027642	0.25	0.16	0.38	1.55284610294112	1.59574394702075	1.63864179110038	3.69994960607493	3.80216183496438	3.90437406385383	3.69394404126341	3.79764429680523	3.89886376684035	2.48506481355355	0.308054174176326	-0.00684776748568229	-1.39462871871384	-0.381901632118618	-0.378786093204629	-0.384826866072406	0.473991410587615	0.481421066681541	0.467015576649411	0.47165876769475	0.479088276125606	0.464701485979494	0.00033900842725134	0.000828478123967092	0.000828720917486361
194	0.810930216216329	0.31	2.48531812320702	2.40551612338166	2.56512012303237	0.38206185582294	0.974663290864908	0.948264900972558	1.00106168075726	0.25	0.16	0.4	1.51416985233679	1.55632225730742	1.59847466227805	3.58228109677629	3.68200687276958	3.78173264876288	3.57191677414057	3.67115067648325	3.77151095767427	2.48531812320702	0.31502153224569	-0.00293893872528302	-1.37329718544812	-0.381901632118618	-0.378786093204629	-0.384826866072406	0.473991410587615	0.481421066681541	0.467015576649411	0.47165876769475	0.479088276125606	0.464701485979494	0.00033900842725134	0.000828478123967092	0.000828720917486361
194	0.810930216216329	0.31	2.48659561912324	2.40765230901954	2.56553892922693	0.405527082006184	1.01256145629369	0.986452190132833	1.03867072245454	0.25	0.16	0.39	1.5893446530414	1.63141118498554	1.67347771692968	3.79428833891235	3.89471498413918	3.995141629366	3.7823477701109	3.88493653047408	3.98207812517988	2.48659561912324	0.308716452206813	-0.0120769621612999	-1.4018757967643	-0.381901632118618	-0.378786093204629	-0.384826866072406	0.473991410587615	0.481421066681541	0.467015576649411	0.47165876769475	0.479088276125606	0.464701485979494	0.00033900842725134	0.000828478123967092	0.000828720917486361
194	0.810930216216329	0.31	2.48744824687776	2.40853695800027	2.56635953575525	0.397270194769287	1.00035411876523	0.974112581389647	1.02659565614081	0.25	0.16	0.39	1.57356304712322	1.61595313046966	1.65834321381609	3.76656929228744	3.86803658749501	3.96950388270258	3.75258240518335	3.85470385469345	3.9560566034595	2.48744824687776	0.310807886453314	-0.000361308206149468	-1.3888574269071	-0.381901632118618	-0.378786093204629	-0.384826866072406	0.473991410587615	0.481421066681541	0.467015576649411	0.47165876769475	0.479088276125606	0.464701485979494	0.00033900842725134	0.000828478123967092	0.000828720917486361
194	0.810930216216329	0.31	2.488465634709	2.40891047337207	2.56802079604593	0.399023294367777	1.00031239280777	0.974167762114335	1.0264570235012	0.25	0.16	0.39	1.56312463386094	1.60507563847168	1.64702664308243	3.71624829836536	3.8159846508751	3.91572100338484	3.70780503518411	3.80835360411395	3.90639184110291	2.488465634709	0.311840415476426	-0.0105465555232523	-1.3911410353559	-0.381901632118618	-0.378786093204629	-0.384826866072406	0.473991410587615	0.481421066681541	0.467015576649411	0.47165876769475	0.479088276125606	0.464701485979494	0.00033900842725134	0.000828478123967092	0.000828720917486361
194	0.810930216216329	0.31	2.48850431937427	2.40901431290696	2.56799432584159	0.389706873454538	0.984047003330632	0.957820933242274	1.01027307341899	0.25	0.16	0.39	1.53082028593207	1.57273563640957	1.61465098688707	3.62497806442409	3.72423349462703	3.82348892482998	3.6127107537261	3.71650742129516	3.81529942881245	2.48850431937427	0.313153177486443	0.00459858570440384	-1.37295754369	-0.381901632118618	-0.378786093204629	-0.384826866072406	0.473991410587615	0.481421066681541	0.467015576649411	0.47165876769475	0.479088276125606	0.464701485979494	0.00033900842725134	0.000828478123967092	0.000828720917486361
194	0.810930216216329	0.31	2.48882839899162	2.4091296225002	2.56852717548305	0.390634393870122	0.989490415668827	0.963170621443075	1.01581020989458	0.25	0.16	0.4	1.54392820220665	1.58611789495344	1.62830758770022	3.6668989104213	3.767101327958	3.8673037454947	3.65524266856895	3.756416763768	3.85471168518047	2.48882839899162	0.314948464641928	0.0033626900864274	-1.36692398772739	-0.381901632118618	-0.378786093204629	-0.384826866072406	0.473991410587615	0.481421066681541	0.467015576649411	0.47165876769475	0.479088276125606	0.464701485979494	0.00033900842725134	0.000828478123967092	0.000828720917486361
194	0.810930216216329	0.31	2.4892850748332	2.40949733383249	2.56907281583392	0.397544479974722	1.0023790077731	0.976099407141695	1.02865860840451	0.25	0.16	0.39	1.57209016198787	1.61441566829525	1.65674117460262	3.75170783871172	3.85271536209068	3.95372288546965	3.74802538825592	3.85019539298239	3.95155323854346	2.4892850748332	0.309953572927205	-0.00127715744890179	-1.38899279968295	-0.381901632118618	-0.378786093204629	-0.384826866072406	0.473991410587615	0.481421066681541	0.467015576649411	0.47165876769475	0.479088276125606	0.464701485979494	0.00033900842725134	0.000828478123967092	0.000828720917486361
194	0.810930216216329	0.31	2.49005525160644	2.41081787562241	2.56929262759047	0.399571641413016	1.00430905911249	0.97808995686482	1.03052816136016	0.25	0.16	0.38	1.57790995824713	1.62020809477592	1.6625062313047	3.77192999613001	3.87304198234916	3.9741539685683	3.76568562730997	3.8677682382453	3.97003446619128	2.49005525160644	0.30996027050354	-0.00498695691882554	-1.39263046042467	-0.381901632118618	-0.378786093204629	-0.384826866072406	0.473991410587615	0.481421066681541	0.467015576649411	0.47165876769475	0.479088276125606	0.464701485979494	0.00033900842725134	0.000828478123967092	0.000828720917486361
194	0.810930216216329	0.31	2.49017420874027	2.41097832243596	2.56937009504458	0.384358143402036	0.983370911223318	0.956865743824662	1.00987607862197	0.25	0.16	0.39	1.53219943226105	1.57464133458883	1.61708323691661	3.63516929574752	3.73586343317282	3.83655757059812	3.63322184960259	3.73343726507776	3.83459670090685	2.49017420874027	0.312054331843738	-0.0117955468213857	-1.39011347123764	-0.381901632118618	-0.378786093204629	-0.384826866072406	0.473991410587615	0.481421066681541	0.467015576649411	0.47165876769475	0.479088276125606	0.464701485979494	0.00033900842725134	0.000828478123967092	0.000828720917486361
194	0.810930216216329	0.31	2.49040035388585	2.41059764716559	2.57020306060612	0.38589729284609	0.982458784439982	0.956064119823704	1.00885344905626	0.25	0.16	0.39	1.53024353385948	1.5724899313761	1.61473632889272	3.62892592552406	3.72911197030439	3.82929801508472	3.62026369063125	3.72431619293259	3.82349083478133	2.49040035388585	0.314439152199251	0.0103834197678536	-1.35961434163626	-0.381901632118618	-0.378786093204629	-0.384826866072406	0.473991410587615	0.481421066681541	0.467015576649411	0.47165876769475	0.479088276125606	0.464701485979494	0.00033900842725134	0.000828478123967092	0.000828720917486361
194	0.810930216216329	0.31	2.49240119187414	2.41315616285507	2.5716462208932	0.389712328018691	0.997217573794793	0.970640796468594	1.02379435112099	0.25	0.16	0.39	1.56388977140369	1.60671009213256	1.64953041286144	3.73356754132457	3.83579505281915	3.93802256431374	3.72650286152633	3.82874971974478	3.92955844155731	2.49240119187414	0.311093451418249	-0.00760931408812463	-1.38828844236901	-0.381901632118618	-0.378786093204629	-0.384826866072406	0.473991410587615	0.481421066681541	0.467015576649411	0.47165876769475	0.479088276125606	0.464701485979494	0.00033900842725134	0.000828478123967092	0.000828720917486361
194	0.810930216216329	0.31	2.49255368951171	2.41268992707454	2.57241745194889	0.396193831439816	0.996179539464951	0.969988682824255	1.02237039610565	0.25	0.16	0.39	1.56070382891915	1.60284470227738	1.6449855756356	3.7208083758558	3.82127466013842	3.92174094442103	3.70981612092037	3.80964708100868	3.91172300982859	2.49255368951171	0.311685706730747	-0.00569976471733026	-1.38875364730237	-0.381901632118618	-0.378786093204629	-0.384826866072406	0.473991410587615	0.481421066681541	0.467015576649411	0.47165876769475	0.479088276125606	0.464701485979494	0.00033900842725134	0.000828478123967092	0.000828720917486361
194	0.810930216216329	0.31	2.49354025199726	2.41369057057029	2.57338993342422	0.386491906306221	0.990665519965982	0.964083733680654	1.01724730625131	0.25	0.16	0.39	1.5559348568995	1.59883520506957	1.64173555323963	3.72090544813298	3.82349852169577	3.92609159525856	3.71772269910647	3.81916081353036	3.9230904597779	2.49354025199726	0.310209294561664	-0.00500576818591478	-1.39023607706039	-0.381901632118618	-0.378786093204629	-0.384826866072406	0.473991410587615	0.481421066681541	0.467015576649411	0.47165876769475	0.479088276125606	0.464701485979494	0.00033900842725134	0.000828478123967092	0.000828720917486361
194	0.810930216216329	0.31	2.49387554860244	2.4142863379929	2.57346475921197	0.381353498133046	0.978005445421592	0.951476752400371	1.00453413844281	0.25	0.16	0.39	1.52668732380885	1.5692538071733	1.61182029053776	3.62955360690207	3.73075136417639	3.83194912145071	3.62233346585062	3.72372500153791	3.82221120833391	2.49387554860244	0.313191327150827	0.0138935866804164	-1.3615377118943	-0.381901632118618	-0.378786093204629	-0.384826866072406	0.473991410587615	0.481421066681541	0.467015576649411	0.47165876769475	0.479088276125606	0.464701485979494	0.00033900842725134	0.000828478123967092	0.000828720917486361
194	0.810930216216329	0.31	2.49490275408546	2.41514981638041	2.57465569179051	0.393565158622864	0.992473965441103	0.96623661106047	1.01871131982174	0.25	0.16	0.39	1.55082007739074	1.59293131131143	1.63504254523212	3.68800572213633	3.78815046099413	3.88829519985192	3.6728715447627	3.77289562267333	3.87507952450405	2.49490275408546	0.311438513935832	-0.00550522972698452	-1.38863790834323	-0.381901632118618	-0.378786093204629	-0.384826866072406	0.473991410587615	0.481421066681541	0.467015576649411	0.47165876769475	0.479088276125606	0.464701485979494	0.00033900842725134	0.000828478123967092	0.000828720917486361
194	0.810930216216329	0.31	2.49565928755199	2.4162246524422	2.57509392266179	0.396331061792006	0.99276392440225	0.966670353607593	1.01885749519691	0.25	0.16	0.39	1.54768344679273	1.5894604470244	1.63123744725606	3.6713905849055	3.77049333465317	3.86959608440084	3.66011741129885	3.75567520883637	3.85372853434728	2.49565928755199	0.313274612151416	-0.000830903096693971	-1.37667660852756	-0.381901632118618	-0.378786093204629	-0.384826866072406	0.473991410587615	0.481421066681541	0.467015576649411	0.47165876769475	0.479088276125606	0.464701485979494	0.00033900842725134	0.000828478123967092	0.000828720917486361
194	0.810930216216329	0.31	2.49665774708474	2.41741044070562	2.57590505346385	0.392852002199698	1.00120150669174	0.974693842478875	1.02770917090461	0.25	0.16	0.39	1.5576211738687	1.59998206428199	1.64234295469529	3.68804826395484	3.78834801011218	3.88864775626953	3.6836301432418	3.78561609416167	3.88435266370175	2.49665774708474	0.314027266232066	-0.00695520149643647	-1.38073605245817	-0.381901632118618	-0.378786093204629	-0.384826866072406	0.473991410587615	0.481421066681541	0.467015576649411	0.47165876769475	0.479088276125606	0.464701485979494	0.00033900842725134	0.000828478123967092	0.000828720917486361
194	0.810930216216329	0.31	2.49703863924057	2.41730437224221	2.57677290623892	0.393487900373841	0.997308313030819	0.970938888607951	1.02367773745369	0.25	0.16	0.39	1.55823870950661	1.60055842536642	1.64287814122622	3.70533965708839	3.80597181344247	3.90660396979655	3.70179452883609	3.80271539356607	3.90161519922321	2.49703863924057	0.311779082182672	-0.00875412665996606	-1.38760807928546	-0.381901632118618	-0.378786093204629	-0.384826866072406	0.473991410587615	0.481421066681541	0.467015576649411	0.47165876769475	0.479088276125606	0.464701485979494	0.00033900842725134	0.000828478123967092	0.000828720917486361
194	0.810930216216329	0.31	2.49778336041143	2.41832943474379	2.57723728607908	0.394782741056066	1.00113031763144	0.974731507378262	1.02752912788461	0.25	0.16	0.39	1.56870634016594	1.61119186638882	1.65367739261171	3.74078262410954	3.84209484182769	3.94340705954583	3.73528198312122	3.83651405513514	3.94027103974731	2.49778336041143	0.313325798439806	0.00325418450717963	-1.37412563963029	-0.381901632118618	-0.378786093204629	-0.384826866072406	0.473991410587615	0.481421066681541	0.467015576649411	0.47165876769475	0.479088276125606	0.464701485979494	0.00033900842725134	0.000828478123967092	0.000828720917486361
194	0.810930216216329	0.31	2.49804056628431	2.41876584118492	2.5773152913837	0.382285618066765	0.976489346053756	0.950054027160093	1.00292466494742	0.25	0.17	0.39	1.52194230272839	1.56429045237062	1.60663860201285	3.61238668787514	3.71290159685001	3.81341650582487	3.61164875624457	3.71337668293884	3.81547176437886	2.49804056628431	0.314523991336785	0.0180742324509522	-1.35253102609309	-0.381901632118618	-0.378786093204629	-0.384826866072406	0.473991410587615	0.481421066681541	0.467015576649411	0.47165876769475	0.479088276125606	0.464701485979494	0.00033900842725134	0.000828478123967092	0.000828720917486361
194	0.810930216216329	0.31	2.49806660087203	2.41814133571585	2.5779918660282	0.383361695400596	0.986045014099782	0.959411725186793	1.01267830301277	0.25	0.16	0.39	1.54439777634777	1.58727028988312	1.63014280341848	3.68365242568004	3.78591069158675	3.88816895749347	3.67386418324078	3.77756327143778	3.88027248930002	2.49806660087203	0.310824599792976	0.0169224197928377	-1.36505523689979	-0.381901632118618	-0.378786093204629	-0.384826866072406	0.473991410587615	0.481421066681541	0.467015576649411	0.47165876769475	0.479088276125606	0.464701485979494	0.00033900842725134	0.000828478123967092	0.000828720917486361
194	0.810930216216329	0.31	2.49905953828	2.41886561145733	2.57925346510268	0.396944878399385	1.00190963027771	0.975609425948738	1.02820983460667	0.25	0.16	0.39	1.57520192984122	1.61766578014066	1.6601296304401	3.76859855280275	3.8701913719539	3.97178419110505	3.75808222706698	3.85853047486763	3.9605314945156	2.49905953828	0.309005005326545	0.000425888283099803	-1.38717662545081	-0.381901632118618	-0.378786093204629	-0.384826866072406	0.473991410587615	0.481421066681541	0.467015576649411	0.47165876769475	0.479088276125606	0.464701485979494	0.00033900842725134	0.000828478123967092	0.000828720917486361
194	0.810930216216329	0.31	2.49922912433462	2.41889916029306	2.57955908837618	0.388195301177757	0.994888420208472	0.968288960772147	1.0214878796448	0.25	0.16	0.39	1.55575320854029	1.59849065163837	1.64122809473645	3.70367484682931	3.80541694329503	3.90715903976075	3.70295909557216	3.8045151878371	3.90402490731758	2.49922912433462	0.310692770113042	-0.00418203574652599	-1.3821603687668	-0.381901632118618	-0.378786093204629	-0.384826866072406	0.473991410587615	0.481421066681541	0.467015576649411	0.47165876769475	0.479088276125606	0.464701485979494	0.00033900842725134	0.000828478123967092	0.000828720917486361
194	0.810930216216329	0.31	2.49954878338146	2.41922332316969	2.57987424359322	0.388767942859621	0.990948535605785	0.964486325913429	1.01741074529814	0.25	0.16	0.39	1.56640572028918	1.60938254175354	1.6523593632179	3.77002944347235	3.87346617139593	3.97690289931951	3.76328238214299	3.86786828374772	3.97121962155506	2.49954878338146	0.307883319090494	-0.0180955318564614	-1.41048149681783	-0.381901632118618	-0.378786093204629	-0.384826866072406	0.473991410587615	0.481421066681541	0.467015576649411	0.47165876769475	0.479088276125606	0.464701485979494	0.00033900842725134	0.000828478123967092	0.000828720917486361
194	0.810930216216329	0.31	2.5000024879958	2.42085098656825	2.57915398942336	0.390139800900082	0.977524400192176	0.951495861213022	1.00355293917133	0.25	0.16	0.39	1.53955163777828	1.58166667100948	1.62378170424068	3.69131161112672	3.79228887447701	3.89326613782731	3.68362641005777	3.78221336040422	3.8849671264953	2.5000024879958	0.309978270830109	0.00539349093556022	-1.38084854789696	-0.381901632118618	-0.378786093204629	-0.384826866072406	0.473991410587615	0.481421066681541	0.467015576649411	0.47165876769475	0.479088276125606	0.464701485979494	0.00033900842725134	0.000828478123967092	0.000828720917486361
194	0.810930216216329	0.31	2.50013612527958	2.42062858103793	2.57964366952123	0.386331362513895	0.980305619390858	0.953992905626025	1.00661833315569	0.25	0.16	0.38	1.53603107403955	1.57839737021087	1.62076366638219	3.66455643453659	3.76563100644209	3.8667055783476	3.66315686366364	3.76363396086163	3.86368989945706	2.50013612527958	0.309023290832695	0.000630728161687333	-1.38863932864401	-0.381901632118618	-0.378786093204629	-0.384826866072406	0.473991410587615	0.481421066681541	0.467015576649411	0.47165876769475	0.479088276125606	0.464701485979494	0.00033900842725134	0.000828478123967092	0.000828720917486361
194	0.810930216216329	0.31	2.50049566688508	2.42093074838187	2.58006058538828	0.389111419922388	0.978136435160032	0.952035226463978	1.00423764385609	0.25	0.16	0.39	1.52558064066917	1.56740629751242	1.60923195435567	3.6221324293174	3.7214376144979	3.82074279967839	3.61232096302703	3.71087469987994	3.81112399791969	2.50049566688508	0.311608170227943	-0.00372296187257155	-1.38654208709079	-0.381901632118618	-0.378786093204629	-0.384826866072406	0.473991410587615	0.481421066681541	0.467015576649411	0.47165876769475	0.479088276125606	0.464701485979494	0.00033900842725134	0.000828478123967092	0.000828720917486361
194	0.810930216216329	0.31	2.50055090132841	2.42070725261455	2.58039455004227	0.390443860760154	1.00048376351834	0.97386089983237	1.02710662720431	0.25	0.16	0.39	1.55945086120952	1.60208225519001	1.64471364917051	3.6999135250469	3.80105968816338	3.90220585127986	3.69634035536643	3.79737853725523	3.8993641824216	2.50055090132841	0.31249111767537	0.000118701902585879	-1.37713396628636	-0.381901632118618	-0.378786093204629	-0.384826866072406	0.473991410587615	0.481421066681541	0.467015576649411	0.47165876769475	0.479088276125606	0.464701485979494	0.00033900842725134	0.000828478123967092	0.000828720917486361
194	0.810930216216329	0.31	2.5016964719499	2.42162585886904	2.58176708503077	0.381697213203274	0.970534476289496	0.944227602409982	0.996841350169011	0.25	0.16	0.39	1.51778235272059	1.56006888281955	1.6023554129185	3.61493676111567	3.71565155192921	3.81636634274275	3.61116668653222	3.7117062636262	3.81298078295579	2.5016964719499	0.310704822271872	0.00458092097183778	-1.37846838062783	-0.381901632118618	-0.378786093204629	-0.384826866072406	0.473991410587615	0.481421066681541	0.467015576649411	0.47165876769475	0.479088276125606	0.464701485979494	0.00033900842725134	0.000828478123967092	0.000828720917486361
194	0.810930216216329	0.31	2.50170679022882	2.42231493518366	2.58109864527397	0.389645841073653	0.986469968013157	0.960175949306048	1.01276398672027	0.25	0.16	0.38	1.55104983655109	1.59352469071444	1.63599954487779	3.71267982084703	3.81435001237121	3.91602020389539	3.70825811763542	3.80864296039618	3.91479383283513	2.50170679022882	0.307938281449931	0.0253260912077257	-1.36668566279979	-0.381901632118618	-0.378786093204629	-0.384826866072406	0.473991410587615	0.481421066681541	0.467015576649411	0.47165876769475	0.479088276125606	0.464701485979494	0.00033900842725134	0.000828478123967092	0.000828720917486361
194	0.810930216216329	0.31	2.50172216512972	2.42283323547038	2.58061109478905	0.394987173629277	1.00617527842816	0.979654784709915	1.03269577214641	0.25	0.16	0.38	1.57472959372114	1.61735951494445	1.65998943616776	3.7505703320485	3.8521030132372	3.95363569442591	3.75618453868	3.8571859151217	3.95988228905321	2.50172216512972	0.310242628288636	-0.000851177031844865	-1.38126039616804	-0.381901632118618	-0.378786093204629	-0.384826866072406	0.473991410587615	0.481421066681541	0.467015576649411	0.47165876769475	0.479088276125606	0.464701485979494	0.00033900842725134	0.000828478123967092	0.000828720917486361
194	0.810930216216329	0.31	2.50268563186864	2.4225377818854	2.58283348185188	0.400741192050836	1.014480696704	0.988060492144503	1.0409009012635	0.25	0.16	0.38	1.59432515850464	1.63695655319852	1.6795879478924	3.81197095532744	3.91390100233907	4.01583104935069	3.80920270803024	3.91268342522367	4.01054818133146	2.50268563186864	0.308397557099099	6.57148448211009e-05	-1.3905890639926	-0.381901632118618	-0.378786093204629	-0.384826866072406	0.473991410587615	0.481421066681541	0.467015576649411	0.47165876769475	0.479088276125606	0.464701485979494	0.00033900842725134	0.000828478123967092	0.000828720917486361
194	0.810930216216329	0.31	2.50325294056465	2.42385075367863	2.58265512745066	0.388530605501253	0.982086266490274	0.955847612619719	1.00832492036083	0.25	0.16	0.4	1.53638597505784	1.57856079380393	1.62073561255002	3.65906554839584	3.75950933582227	3.8599531232487	3.64684140493286	3.74674959964378	3.8468617720733	2.50325294056465	0.313125377990569	-0.00568143083758318	-1.38170376558446	-0.381901632118618	-0.378786093204629	-0.384826866072406	0.473991410587615	0.481421066681541	0.467015576649411	0.47165876769475	0.479088276125606	0.464701485979494	0.00033900842725134	0.000828478123967092	0.000828720917486361
194	0.810930216216329	0.31	2.50406129825502	2.42515367448701	2.58296892202303	0.392955328714349	0.989281009308984	0.963094622755791	1.01546739586218	0.25	0.16	0.39	1.55393454117049	1.59618576925544	1.6384369973404	3.71514151535226	3.81615561046003	3.91716970556779	3.708028615333	3.80954900631872	3.90943185180731	2.50406129825502	0.311150433139482	0.00940914509419203	-1.37436464480974	-0.381901632118618	-0.378786093204629	-0.384826866072406	0.473991410587615	0.481421066681541	0.467015576649411	0.47165876769475	0.479088276125606	0.464701485979494	0.00033900842725134	0.000828478123967092	0.000828720917486361
194	0.810930216216329	0.31	2.50527221095189	2.42515813127	2.58538629063378	0.393887262548516	1.00364528942094	0.977130501643224	1.03016007719865	0.25	0.16	0.39	1.56145281823431	1.60382340233824	1.64619398644218	3.6969726566735	3.79729134004984	3.89761002342618	3.68879799600396	3.78900759933504	3.88860638412516	2.50527221095189	0.313734947039129	-0.0119403783254361	-1.39052917465889	-0.381901632118618	-0.378786093204629	-0.384826866072406	0.473991410587615	0.481421066681541	0.467015576649411	0.47165876769475	0.479088276125606	0.464701485979494	0.00033900842725134	0.000828478123967092	0.000828720917486361
194	0.810930216216329	0.31	2.50536381273026	2.4260170208311	2.58471060462942	0.392284040245332	1.00097309793518	0.974439901358266	1.02750629451209	0.25	0.16	0.38	1.56425492454252	1.60684829879929	1.64944167305607	3.72059920367783	3.82190805804379	3.92321691240975	3.71589668624205	3.81504708697311	3.91682814261785	2.50536381273026	0.309834249944852	-0.00774441471009967	-1.3947171071218	-0.381901632118618	-0.378786093204629	-0.384826866072406	0.473991410587615	0.481421066681541	0.467015576649411	0.47165876769475	0.479088276125606	0.464701485979494	0.00033900842725134	0.000828478123967092	0.000828720917486361
194	0.810930216216329	0.31	2.50540482900524	2.42601723563509	2.58479242237539	0.395051728969344	0.997941721497532	0.97164179806316	1.0242416449319	0.25	0.16	0.39	1.55440904034182	1.59648302154372	1.63855700274561	3.68440538760963	3.78413306481379	3.88386074201796	3.67280677483082	3.76901493741369	3.86939001123305	2.50540482900524	0.312679223755281	-0.0124228723702895	-1.39249793040943	-0.381901632118618	-0.378786093204629	-0.384826866072406	0.473991410587615	0.481421066681541	0.467015576649411	0.47165876769475	0.479088276125606	0.464701485979494	0.00033900842725134	0.000828478123967092	0.000828720917486361
194	0.810930216216329	0.31	2.50547529717453	2.42502956866617	2.58592102568288	0.390811936116088	0.999480997548468	0.972905372212105	1.02605662288483	0.25	0.16	0.39	1.56417731386877	1.6069039668818	1.64963061989482	3.72615247378465	3.82793506736238	3.92971766094012	3.71847031579161	3.82060336762239	3.9200570145947	2.50547529717453	0.311390079176003	-0.0171620968762436	-1.40015167450393	-0.381901632118618	-0.378786093204629	-0.384826866072406	0.473991410587615	0.481421066681541	0.467015576649411	0.47165876769475	0.479088276125606	0.464701485979494	0.00033900842725134	0.000828478123967092	0.000828720917486361
194	0.810930216216329	0.31	2.505585705963	2.42656212971531	2.58460928221068	0.389164690100716	0.982598186919447	0.95638085581553	1.00881551802336	0.25	0.16	0.39	1.54654923501486	1.58894489059114	1.63134054616741	3.70587846032135	3.80746794952361	3.90905743872587	3.69513213874355	3.79845291877778	3.8983987494933	2.505585705963	0.309666355910051	0.0026885770001587	-1.38706859337825	-0.381901632118618	-0.378786093204629	-0.384826866072406	0.473991410587615	0.481421066681541	0.467015576649411	0.47165876769475	0.479088276125606	0.464701485979494	0.00033900842725134	0.000828478123967092	0.000828720917486361
194	0.810930216216329	0.31	2.50564905992005	2.42549247843596	2.58580564140414	0.398898728249635	1.01211220420946	0.985652296375949	1.03857211204297	0.25	0.16	0.38	1.59679506498791	1.63966114504873	1.68252722510955	3.83339813238086	3.93630598502311	4.03921383766535	3.82627512329597	3.92941966980197	4.03440190991414	2.50564905992005	0.308745653022477	-0.0122708027377908	-1.40616847826832	-0.381901632118618	-0.378786093204629	-0.384826866072406	0.473991410587615	0.481421066681541	0.467015576649411	0.47165876769475	0.479088276125606	0.464701485979494	0.00033900842725134	0.000828478123967092	0.000828720917486361
194	0.810930216216329	0.31	2.50699617500492	2.42650593858379	2.58748641142605	0.39218298732327	0.978986189046386	0.953030307491275	1.0049420706015	0.25	0.16	0.39	1.52409077253945	1.5655995464581	1.60710832037674	3.61124745303089	3.70960016062086	3.80795286821082	3.60632552576784	3.70658121934082	3.8024834336277	2.50699617500492	0.312042060995758	0.000726220489167756	-1.38021580424707	-0.381901632118618	-0.378786093204629	-0.384826866072406	0.473991410587615	0.481421066681541	0.467015576649411	0.47165876769475	0.479088276125606	0.464701485979494	0.00033900842725134	0.000828478123967092	0.000828720917486361
194	0.810930216216329	0.31	2.50703378993435	2.42709565794663	2.58697192192207	0.386660092879475	0.990279927767096	0.963717908935319	1.01684194659887	0.25	0.16	0.39	1.55554276839664	1.5984166798646	1.64129059133257	3.72044933037539	3.82299245451976	3.92553557866412	3.71132488145417	3.81444806229618	3.91691771329361	2.50703378993435	0.310304105285644	-0.00405123503728914	-1.38644980679738	-0.381901632118618	-0.378786093204629	-0.384826866072406	0.473991410587615	0.481421066681541	0.467015576649411	0.47165876769475	0.479088276125606	0.464701485979494	0.00033900842725134	0.000828478123967092	0.000828720917486361
194	0.810930216216329	0.31	2.50755701683085	2.42759045188215	2.58752358177954	0.391317563930396	1.00820293901262	0.981423847375072	1.03498203065017	0.25	0.16	0.39	1.56886389168201	1.61167184874822	1.65447980581443	3.71582741065457	3.81721732797252	3.91860724529048	3.7065920983931	3.80862104893462	3.90958356688434	2.50755701683085	0.313921010302185	-0.00849318108644059	-1.38060929544333	-0.381901632118618	-0.378786093204629	-0.384826866072406	0.473991410587615	0.481421066681541	0.467015576649411	0.47165876769475	0.479088276125606	0.464701485979494	0.00033900842725134	0.000828478123967092	0.000828720917486361
194	0.810930216216329	0.31	2.50834595318087	2.42943687117371	2.58725503518803	0.390579069151041	0.992497390876777	0.966094544932909	1.01890023682064	0.25	0.16	0.38	1.56602758645451	1.60882628077058	1.65162497508665	3.76178174667759	3.86458922494451	3.96739670321143	3.75984468436981	3.86317056812351	3.96580628812539	2.50834595318087	0.309175993561995	0.0128140410827535	-1.37654765099273	-0.381901632118618	-0.378786093204629	-0.384826866072406	0.473991410587615	0.481421066681541	0.467015576649411	0.47165876769475	0.479088276125606	0.464701485979494	0.00033900842725134	0.000828478123967092	0.000828720917486361
194	0.810930216216329	0.31	2.50889060525992	2.4283330139194	2.58944819660045	0.375359619600198	0.963420049103202	0.936951867810029	0.989888230396375	0.25	0.16	0.39	1.51031485112255	1.55298010284218	1.5956453545618	3.60737002548929	3.70927549908568	3.81118097268208	3.60261275808247	3.70604985251279	3.8053422778062	2.50889060525992	0.308182613813907	-0.00802609568816646	-1.39528932650475	-0.381901632118618	-0.378786093204629	-0.384826866072406	0.473991410587615	0.481421066681541	0.467015576649411	0.47165876769475	0.479088276125606	0.464701485979494	0.00033900842725134	0.000828478123967092	0.000828720917486361
194	0.810930216216329	0.31	2.50907429577766	2.429948639729	2.58819995182632	0.399209047561422	1.00264751722016	0.976452001390153	1.02884303305018	0.25	0.16	0.39	1.56091977389022	1.60279494910427	1.64467012431832	3.69702063011244	3.796201503624	3.89538237713557	3.68773654551642	3.78922539288484	3.88532169087362	2.50907429577766	0.312446349129766	-0.00403896002286866	-1.38344223269792	-0.381901632118618	-0.378786093204629	-0.384826866072406	0.473991410587615	0.481421066681541	0.467015576649411	0.47165876769475	0.479088276125606	0.464701485979494	0.00033900842725134	0.000828478123967092	0.000828720917486361
194	0.810930216216329	0.31	2.51061877546611	2.43085256721544	2.59038498371677	0.393377259435766	1.00121739216009	0.97473847193445	1.02769631238572	0.25	0.16	0.38	1.57170683659946	1.61440249409394	1.65709815158842	3.75517179816227	3.85718161652899	3.95919143489572	3.74825501379008	3.84890620271814	3.95373998318435	2.51061877546611	0.308411551099407	-0.00343784762980844	-1.39148176182789	-0.381901632118618	-0.378786093204629	-0.384826866072406	0.473991410587615	0.481421066681541	0.467015576649411	0.47165876769475	0.479088276125606	0.464701485979494	0.00033900842725134	0.000828478123967092	0.000828720917486361
194	0.810930216216329	0.31	2.51064500244674	2.43036932854779	2.59092067634569	0.389575747655937	1.00405797672382	0.977291211345401	1.03082474210225	0.25	0.16	0.38	1.55989951238652	1.60262317937262	1.64534684635873	3.68900321977321	3.7900403339083	3.89107744804338	3.68905154714276	3.78971058960502	3.88988985999338	2.51064500244674	0.311451101472179	-0.00306832479734206	-1.38316042490315	-0.381901632118618	-0.378786093204629	-0.384826866072406	0.473991410587615	0.481421066681541	0.467015576649411	0.47165876769475	0.479088276125606	0.464701485979494	0.00033900842725134	0.000828478123967092	0.000828720917486361
194	0.810930216216329	0.31	2.51120259363979	2.43201647945502	2.59038870782455	0.398621561272392	1.00636470950836	0.980039847677078	1.03268957133964	0.25	0.16	0.39	1.56830088075393	1.61042702908716	1.65255317742039	3.71842144949227	3.81830201161468	3.91818257373709	3.71137553100067	3.80966574616549	3.90951678387931	2.51120259363979	0.311484868034497	0.0190771255534812	-1.36296278110942	-0.381901632118618	-0.378786093204629	-0.384826866072406	0.473991410587615	0.481421066681541	0.467015576649411	0.47165876769475	0.479088276125606	0.464701485979494	0.00033900842725134	0.000828478123967092	0.000828720917486361
194	0.810930216216329	0.31	2.51166665187214	2.43174392170177	2.59158938204251	0.385216748275589	0.982989777171343	0.956542887555533	1.00943666678715	0.25	0.16	0.38	1.55198230259794	1.59489214509062	1.63780198758329	3.73157300803149	3.83474506724668	3.93791712646186	3.72367392270851	3.82610531077328	3.93013269178612	2.51166665187214	0.306956238277069	0.00603271226018465	-1.38671367642241	-0.381901632118618	-0.378786093204629	-0.384826866072406	0.473991410587615	0.481421066681541	0.467015576649411	0.47165876769475	0.479088276125606	0.464701485979494	0.00033900842725134	0.000828478123967092	0.000828720917486361
194	0.810930216216329	0.31	2.51178649521835	2.43148123180314	2.59209175863356	0.395284577469059	1.00120587747908	0.974832779654591	1.02757897530356	0.25	0.16	0.39	1.56552026217777	1.60787380206925	1.65022734196074	3.72513247597061	3.82591210222893	3.92669172848724	3.71960817203652	3.8189105027886	3.92045042110063	2.51178649521835	0.310498251073576	-0.00149408209950718	-1.38365587848838	-0.381901632118618	-0.378786093204629	-0.384826866072406	0.473991410587615	0.481421066681541	0.467015576649411	0.47165876769475	0.479088276125606	0.464701485979494	0.00033900842725134	0.000828478123967092	0.000828720917486361
194	0.810930216216329	0.31	2.51214612642416	2.43194656944775	2.59234568340058	0.378173129563073	0.970773233770565	0.944262339971748	0.997284127569381	0.25	0.16	0.39	1.52227739905506	1.56501651164097	1.60775562422688	3.63637461658677	3.73846863981757	3.84056266304837	3.6290829421725	3.72996160075088	3.831535189288	2.51214612642416	0.310537855414243	0.00293542208594888	-1.38096089906683	-0.381901632118618	-0.378786093204629	-0.384826866072406	0.473991410587615	0.481421066681541	0.467015576649411	0.47165876769475	0.479088276125606	0.464701485979494	0.00033900842725134	0.000828478123967092	0.000828720917486361
194	0.810930216216329	0.31	2.51246725930493	2.43237153674367	2.59256298186619	0.38811684792517	1.00011759040024	0.973373906307603	1.02686127449287	0.25	0.16	0.39	1.5634508505703	1.60640704178424	1.64936323299818	3.72086516427095	3.8230968368684	3.92532850946586	3.72055355540353	3.82246624933864	3.92264575528133	2.51246725930493	0.311653950841008	-0.00867776491906789	-1.3844156336329	-0.381901632118618	-0.378786093204629	-0.384826866072406	0.473991410587615	0.481421066681541	0.467015576649411	0.47165876769475	0.479088276125606	0.464701485979494	0.00033900842725134	0.000828478123967092	0.000828720917486361
194	0.810930216216329	0.31	2.51339508557556	2.43397406667781	2.59281610447331	0.398766073499042	0.990857079955391	0.964945683260766	1.01676847665002	0.25	0.16	0.39	1.55640252377357	1.59819613341358	1.63998974305359	3.71978422677032	3.81967047569632	3.91955672462232	3.7116780964692	3.8095075172411	3.90849659740443	2.51339508557556	0.310866228994769	-0.00939761035022911	-1.39466847327119	-0.381901632118618	-0.378786093204629	-0.384826866072406	0.473991410587615	0.481421066681541	0.467015576649411	0.47165876769475	0.479088276125606	0.464701485979494	0.00033900842725134	0.000828478123967092	0.000828720917486361
194	0.810930216216329	0.31	2.51521714007892	2.43507755513867	2.59535672501918	0.389307397182654	0.990351529057085	0.963935255934584	1.01676780217959	0.25	0.16	0.39	1.55732170055609	1.59999949984625	1.64267729913641	3.72817704826193	3.8303462993082	3.93251555035446	3.71306378382074	3.81418485988061	3.91719615232512	2.51521714007892	0.309001267282275	-0.0111625361390226	-1.40435580610482	-0.381901632118618	-0.378786093204629	-0.384826866072406	0.473991410587615	0.481421066681541	0.467015576649411	0.47165876769475	0.479088276125606	0.464701485979494	0.00033900842725134	0.000828478123967092	0.000828720917486361
194	0.810930216216329	0.31	2.51557227612657	2.43538330464663	2.59576124760651	0.39167782561375	0.99445618464886	0.968062188311809	1.02085018098591	0.25	0.16	0.39	1.54561652516753	1.58775740970606	1.62989829424458	3.65628708703423	3.75597492645979	3.85566276588535	3.64993700663339	3.74896156036578	3.8486134617874	2.51557227612657	0.310855509640577	-0.000556155855514979	-1.38422422841453	-0.381901632118618	-0.378786093204629	-0.384826866072406	0.473991410587615	0.481421066681541	0.467015576649411	0.47165876769475	0.479088276125606	0.464701485979494	0.00033900842725134	0.000828478123967092	0.000828720917486361
194	0.810930216216329	0.31	2.51613871052018	2.43530040292934	2.59697701811102	0.38195698182316	0.998521378631147	0.971470793645461	1.02557196361683	0.25	0.16	0.38	1.56802906658492	1.61169080485141	1.65535254311789	3.75024606236086	3.85467158960337	3.95909711684587	3.75131630802715	3.85478967944423	3.96009373313509	2.51613871052018	0.306293429453393	0.00460462423570466	-1.39257772484066	-0.381901632118618	-0.378786093204629	-0.384826866072406	0.473991410587615	0.481421066681541	0.467015576649411	0.47165876769475	0.479088276125606	0.464701485979494	0.00033900842725134	0.000828478123967092	0.000828720917486361
194	0.810930216216329	0.31	2.51618250058464	2.43530071736061	2.59706428380867	0.385715267181336	0.98195137150797	0.95556020449018	1.00834253852576	0.25	0.16	0.39	1.53787432828481	1.58034815469514	1.62282198110547	3.66731221696008	3.76859798500419	3.8698837530483	3.66024602100782	3.76294501873017	3.86240844193826	2.51618250058464	0.308502336113246	0.0040179191793671	-1.38536085733682	-0.381901632118618	-0.378786093204629	-0.384826866072406	0.473991410587615	0.481421066681541	0.467015576649411	0.47165876769475	0.479088276125606	0.464701485979494	0.00033900842725134	0.000828478123967092	0.000828720917486361
194	0.810930216216329	0.31	2.51687957140432	2.43616630254836	2.59759284026027	0.386675746160666	0.99690255415476	0.970163780802187	1.02364132750733	0.24	0.16	0.38	1.57789224678124	1.62138068038013	1.66486911397902	3.80326571473158	3.90808787152426	4.01291002831693	3.80935020853304	3.91016880647958	4.01679048043321	2.51687957140432	0.306711107232083	0.00507579421408604	-1.38988555389365	-0.381901632118618	-0.378786093204629	-0.384826866072406	0.473991410587615	0.481421066681541	0.467015576649411	0.47165876769475	0.479088276125606	0.464701485979494	0.00033900842725134	0.000828478123967092	0.000828720917486361
194	0.810930216216329	0.31	2.51692465556488	2.43718769228109	2.59666161884866	0.391726021911893	0.988974839146856	0.962728978514291	1.01522069977942	0.25	0.16	0.39	1.53426556730899	1.57609262471727	1.61791968212555	3.62273169431655	3.72149439210606	3.82025708989557	3.61937211990257	3.71741226554051	3.81552006915385	2.51692465556488	0.312421000393214	-0.00175138444905427	-1.38040836267582	-0.381901632118618	-0.378786093204629	-0.384826866072406	0.473991410587615	0.481421066681541	0.467015576649411	0.47165876769475	0.479088276125606	0.464701485979494	0.00033900842725134	0.000828478123967092	0.000828720917486361
194	0.810930216216329	0.31	2.51696911855591	2.4371612095809	2.59677702753092	0.388871280111465	1.00363941509768	0.976844135779119	1.03043469441624	0.25	0.16	0.39	1.57272441918157	1.61586496592753	1.65900551267349	3.75185637957768	3.85477150797095	3.95768663636421	3.74604328140613	3.84804618951638	3.95146553859406	2.51696911855591	0.312735913297145	-0.00127428363888521	-1.37561527581035	-0.381901632118618	-0.378786093204629	-0.384826866072406	0.473991410587615	0.481421066681541	0.467015576649411	0.47165876769475	0.479088276125606	0.464701485979494	0.00033900842725134	0.000828478123967092	0.000828720917486361
194	0.810930216216329	0.31	2.5170631905169	2.43674234933309	2.59738403170071	0.381952930338292	0.972900063130792	0.946543349852151	0.999256776409433	0.24	0.16	0.38	1.53892978744636	1.58178163482347	1.62463348220058	3.70800579861267	3.8112560572351	3.91450631585752	3.70250328191885	3.80605020398593	3.90799648763214	2.5170631905169	0.305916043691134	0.00347951407333431	-1.395274585183	-0.381901632118618	-0.378786093204629	-0.384826866072406	0.473991410587615	0.481421066681541	0.467015576649411	0.47165876769475	0.479088276125606	0.464701485979494	0.00033900842725134	0.000828478123967092	0.000828720917486361
194	0.810930216216329	0.31	2.51718341933201	2.43733124182993	2.59703559683409	0.389441164131887	0.99920892872894	0.972563892998466	1.02585396445941	0.25	0.16	0.39	1.55436293154999	1.59694733772364	1.63953174389729	3.68067939426379	3.78151784269746	3.88235629113113	3.67800038283755	3.77729864396952	3.87857882237219	2.51718341933201	0.310837869311115	-0.00876668704778863	-1.39149784350244	-0.381901632118618	-0.378786093204629	-0.384826866072406	0.473991410587615	0.481421066681541	0.467015576649411	0.47165876769475	0.479088276125606	0.464701485979494	0.00033900842725134	0.000828478123967092	0.000828720917486361
194	0.810930216216329	0.31	2.51743370050077	2.43728954619001	2.59757785481153	0.385462716636585	0.987717732036802	0.961157433781276	1.01427803029233	0.25	0.16	0.39	1.54681007929099	1.58955410394988	1.63229812860877	3.68844629342882	3.79037156624032	3.89229683905182	3.68879464786318	3.79228199393029	3.89286094157587	2.51743370050077	0.310832117470198	-0.00139319390543854	-1.37902439794102	-0.381901632118618	-0.378786093204629	-0.384826866072406	0.473991410587615	0.481421066681541	0.467015576649411	0.47165876769475	0.479088276125606	0.464701485979494	0.00033900842725134	0.000828478123967092	0.000828720917486361
194	0.810930216216329	0.31	2.51790487630092	2.4379411502656	2.59786860233625	0.392382573784789	0.992127829904129	0.965834532452379	1.01842112735588	0.25	0.16	0.38	1.56695164330233	1.60960939084139	1.65226713838045	3.76730416737438	3.86986298644298	3.97242180551158	3.76208504665034	3.86640606201681	3.96598389700193	2.51790487630092	0.306905852143676	-0.00460915227525127	-1.40117862225069	-0.381901632118618	-0.378786093204629	-0.384826866072406	0.473991410587615	0.481421066681541	0.467015576649411	0.47165876769475	0.479088276125606	0.464701485979494	0.00033900842725134	0.000828478123967092	0.000828720917486361
194	0.810930216216329	0.31	2.51838324493863	2.4380552647052	2.59871122517206	0.388577392550726	0.9908369104024	0.964367069812435	1.01730675099237	0.26	0.16	0.39	1.53662622954891	1.57880337621405	1.6209805228792	3.62771578703185	3.72728892841577	3.8268620697997	3.61752217105507	3.71666461300278	3.814424611392	2.51838324493863	0.311587269130165	-0.00217173626665065	-1.38211720840959	-0.381901632118618	-0.378786093204629	-0.384826866072406	0.473991410587615	0.481421066681541	0.467015576649411	0.47165876769475	0.479088276125606	0.464701485979494	0.00033900842725134	0.000828478123967092	0.000828720917486361
194	0.810930216216329	0.31	2.5193162721621	2.43876600690504	2.59986653741915	0.39149361760211	1.01103289702857	0.984188560136004	1.03787723392113	0.25	0.16	0.39	1.57900268262624	1.62207093365409	1.66513918468194	3.75351570959933	3.8558951156616	3.95827452172387	3.74589464824231	3.84795150072493	3.95153449150655	2.5193162721621	0.312652421223267	0.00213430834115008	-1.37269231685326	-0.381901632118618	-0.378786093204629	-0.384826866072406	0.473991410587615	0.481421066681541	0.467015576649411	0.47165876769475	0.479088276125606	0.464701485979494	0.00033900842725134	0.000828478123967092	0.000828720917486361
194	0.810930216216329	0.31	2.51932549001707	2.43943206586028	2.59921891417385	0.386278628620469	0.971343374921622	0.945268319916799	0.997418429926445	0.25	0.16	0.38	1.52357933224759	1.56560699154338	1.60763465083917	3.63871031849939	3.73908348207885	3.83945664565831	3.64000806621043	3.74143147723609	3.84049963373647	2.51932549001707	0.307984283288274	-0.0108774247892436	-1.40162411414066	-0.381901632118618	-0.378786093204629	-0.384826866072406	0.473991410587615	0.481421066681541	0.467015576649411	0.47165876769475	0.479088276125606	0.464701485979494	0.00033900842725134	0.000828478123967092	0.000828720917486361
194	0.810930216216329	0.31	2.51949621620608	2.43887897581717	2.60011345659499	0.382139523985504	0.978660825460758	0.952158523343712	1.0051631275778	0.25	0.16	0.39	1.53826706504741	1.58108306416426	1.62389906328112	3.68249203244075	3.78499021314772	3.88748839385468	3.67811390036806	3.77788823384608	3.88089268122704	2.51949621620608	0.309359040990353	0.01510014866194	-1.36937204096358	-0.381901632118618	-0.378786093204629	-0.384826866072406	0.473991410587615	0.481421066681541	0.467015576649411	0.47165876769475	0.479088276125606	0.464701485979494	0.00033900842725134	0.000828478123967092	0.000828720917486361
194	0.810930216216329	0.31	2.51961101583668	2.43872476063643	2.60049727103693	0.397049317862943	1.00501908808796	0.97864301446013	1.03139516171579	0.25	0.16	0.39	1.57302026545235	1.61541580471089	1.65781134396943	3.74629954221203	3.84726860968328	3.94823767715453	3.73849529530452	3.84009240088413	3.94026240428954	2.51961101583668	0.310217138195851	0.000509973356223179	-1.38423520595052	-0.381901632118618	-0.378786093204629	-0.384826866072406	0.473991410587615	0.481421066681541	0.467015576649411	0.47165876769475	0.479088276125606	0.464701485979494	0.00033900842725134	0.000828478123967092	0.000828720917486361
194	0.810930216216329	0.31	2.5201482101564	2.43992358673211	2.6003728335807	0.379830055581159	0.974139881205836	0.947630524710274	1.0006492377014	0.25	0.16	0.4	1.51273271082317	1.55505043874353	1.59736816666388	3.57787559500032	3.67796437134449	3.77805314768866	3.56510520771752	3.66484497984564	3.76427198560334	2.5201482101564	0.31445574133608	-0.0125039408734213	-1.38595478655435	-0.381901632118618	-0.378786093204629	-0.384826866072406	0.473991410587615	0.481421066681541	0.467015576649411	0.47165876769475	0.479088276125606	0.464701485979494	0.00033900842725134	0.000828478123967092	0.000828720917486361
194	0.810930216216329	0.31	2.52090268244882	2.44091905329121	2.60088631160643	0.390988519798688	0.986674226754299	0.960448852858694	1.0128996006499	0.25	0.16	0.39	1.54172889454482	1.58382631241851	1.62592373029219	3.66686149080511	3.76698635777073	3.86711122473636	3.65795183509873	3.75613820171121	3.85728090492753	2.52090268244882	0.310284238784771	0.00718195366882386	-1.38111225013627	-0.381901632118618	-0.378786093204629	-0.384826866072406	0.473991410587615	0.481421066681541	0.467015576649411	0.47165876769475	0.479088276125606	0.464701485979494	0.00033900842725134	0.000828478123967092	0.000828720917486361
194	0.810930216216329	0.31	2.52098986568524	2.44041525499363	2.60156447637684	0.378304457285108	0.980456243623841	0.953688391029319	1.00722409621836	0.25	0.16	0.38	1.53447413461698	1.5775433151081	1.62061249559923	3.65826885364883	3.76094809599539	3.86362733834195	3.6585320973114	3.7606606480062	3.86392004951542	2.52098986568524	0.310330303315601	0.0119197407759533	-1.3714214063182	-0.381901632118618	-0.378786093204629	-0.384826866072406	0.473991410587615	0.481421066681541	0.467015576649411	0.47165876769475	0.479088276125606	0.464701485979494	0.00033900842725134	0.000828478123967092	0.000828720917486361
194	0.810930216216329	0.31	2.52150241297276	2.44206524868377	2.60093957726175	0.403465977095644	1.00425600374343	0.978249872208848	1.03026213527801	0.25	0.16	0.39	1.57617878026872	1.61808045983565	1.65998213940257	3.76297674003765	3.86301300975064	3.96304927946364	3.75316915925015	3.85262971557114	3.95342464870609	2.52150241297276	0.310378226427266	-0.017369920562025	-1.40656760192644	-0.381901632118618	-0.378786093204629	-0.384826866072406	0.473991410587615	0.481421066681541	0.467015576649411	0.47165876769475	0.479088276125606	0.464701485979494	0.00033900842725134	0.000828478123967092	0.000828720917486361
194	0.810930216216329	0.31	2.5218126323826	2.4409944581046	2.6026308066606	0.384549448456674	0.987381745289729	0.960779227162101	1.01398426341736	0.25	0.16	0.39	1.53893203193344	1.58154272346308	1.62415341499273	3.65225507883034	3.75338047704309	3.85450587525585	3.64314729698994	3.74395533182222	3.84664997677917	2.5218126323826	0.309610179495044	-0.00828197193072075	-1.3905879974639	-0.381901632118618	-0.378786093204629	-0.384826866072406	0.473991410587615	0.481421066681541	0.467015576649411	0.47165876769475	0.479088276125606	0.464701485979494	0.00033900842725134	0.000828478123967092	0.000828720917486361
194	0.810930216216329	0.31	2.5221528845704	2.44252531897425	2.60178045016655	0.382233551124817	0.988495447628416	0.961732151603807	1.01525874365302	0.25	0.16	0.39	1.54286197560502	1.58579708150678	1.62873218740853	3.66733496690951	3.76939037929967	3.87144579168982	3.65829962383527	3.75855909314913	3.86207682120876	2.5221528845704	0.312956558009764	-0.0101180874278724	-1.38725925666553	-0.381901632118618	-0.378786093204629	-0.384826866072406	0.473991410587615	0.481421066681541	0.467015576649411	0.47165876769475	0.479088276125606	0.464701485979494	0.00033900842725134	0.000828478123967092	0.000828720917486361
194	0.810930216216329	0.31	2.5223606845894	2.44229510702092	2.60242626215788	0.388423134051335	0.991678867862816	0.965177932240133	1.0181798034855	0.25	0.16	0.38	1.56872181896205	1.61179428730757	1.65486675565309	3.77854375574872	3.88229140835634	3.98603906096396	3.7705755935423	3.87495659933833	3.97788428996955	2.5223606845894	0.305960802745122	0.0164512981592286	-1.38214647049545	-0.381901632118618	-0.378786093204629	-0.384826866072406	0.473991410587615	0.481421066681541	0.467015576649411	0.47165876769475	0.479088276125606	0.464701485979494	0.00033900842725134	0.000828478123967092	0.000828720917486361
194	0.810930216216329	0.31	2.52297966361097	2.44362948836869	2.60232983885326	0.388863622678132	0.988677225156882	0.962280982827769	1.01507346748599	0.25	0.16	0.39	1.54778765079764	1.59024487341094	1.63270209602423	3.6887753329698	3.78996179443409	3.89114825589838	3.68569199502726	3.78718868969368	3.88702951161298	2.52297966361097	0.31014978302185	-0.00166777725988541	-1.3883738081513	-0.381901632118618	-0.378786093204629	-0.384826866072406	0.473991410587615	0.481421066681541	0.467015576649411	0.47165876769475	0.479088276125606	0.464701485979494	0.00033900842725134	0.000828478123967092	0.000828720917486361
194	0.810930216216329	0.31	2.52400596859304	2.44297186261448	2.6050400745716	0.385493376304076	0.985886700359923	0.959377355189728	1.01239604553012	0.25	0.16	0.38	1.5528939998122	1.59580329179315	1.6387125837741	3.72474286829416	3.82766430356851	3.93058573884286	3.71934939228748	3.82042850871829	3.92475063364116	2.52400596859304	0.30562712333005	0.00411525151390033	-1.39521195764204	-0.381901632118618	-0.378786093204629	-0.384826866072406	0.473991410587615	0.481421066681541	0.467015576649411	0.47165876769475	0.479088276125606	0.464701485979494	0.00033900842725134	0.000828478123967092	0.000828720917486361
194	0.810930216216329	0.31	2.52403846697691	2.44361587915859	2.60446105479524	0.391924754111585	0.983456045403466	0.957367525723637	1.0095445650833	0.25	0.16	0.39	1.53583335892865	1.57768522640145	1.61953709387425	3.65056431406251	3.75004316245766	3.84952201085282	3.64774476756991	3.74789161183999	3.84697167810104	2.52403846697691	0.311639015066868	-0.0110386680832405	-1.39269666104028	-0.381901632118618	-0.378786093204629	-0.384826866072406	0.473991410587615	0.481421066681541	0.467015576649411	0.47165876769475	0.479088276125606	0.464701485979494	0.00033900842725134	0.000828478123967092	0.000828720917486361
194	0.810930216216329	0.31	2.52417682687393	2.44345368204539	2.60489997170247	0.387329210598782	1.00583110373737	0.978889980949747	1.03277222652499	0.25	0.16	0.39	1.57482519011018	1.61816771035401	1.66151023059784	3.75399052097854	3.85730828041778	3.96062603985702	3.75404495764921	3.85651135566089	3.9588127976509	2.52417682687393	0.311101836472189	0.00904257066505076	-1.37256581795345	-0.381901632118618	-0.378786093204629	-0.384826866072406	0.473991410587615	0.481421066681541	0.467015576649411	0.47165876769475	0.479088276125606	0.464701485979494	0.00033900842725134	0.000828478123967092	0.000828720917486361
194	0.810930216216329	0.31	2.52434057325391	2.44388280184784	2.60479834465997	0.389377177436314	0.99774101953935	0.971131547042261	1.02435049203644	0.25	0.16	0.39	1.55344862782523	1.59601386902623	1.63857911022723	3.68178579340417	3.78266849885035	3.88355120429653	3.67245723478706	3.77357133070274	3.87277518840862	2.52434057325391	0.313049650732633	0.011285110993734	-1.36232265774789	-0.381901632118618	-0.378786093204629	-0.384826866072406	0.473991410587615	0.481421066681541	0.467015576649411	0.47165876769475	0.479088276125606	0.464701485979494	0.00033900842725134	0.000828478123967092	0.000828720917486361
194	0.810930216216329	0.31	2.52453873028779	2.44472220429714	2.60435525627844	0.391170730099718	0.996313372354241	0.969841923407882	1.0227848213006	0.25	0.16	0.39	1.56253016320815	1.60517880155239	1.64782743989664	3.73014640187602	3.83195926194783	3.93377212201964	3.7277808731621	3.83166520893559	3.93140340019854	2.52453873028779	0.311545465172989	-0.00350421834987625	-1.38327145204754	-0.381901632118618	-0.378786093204629	-0.384826866072406	0.473991410587615	0.481421066681541	0.467015576649411	0.47165876769475	0.479088276125606	0.464701485979494	0.00033900842725134	0.000828478123967092	0.000828720917486361
194	0.810930216216329	0.31	2.52454585611162	2.44392808661373	2.6051636256095	0.39759521175978	1.01302602464895	0.986470101372853	1.03958194792505	0.25	0.16	0.38	1.59986863303472	1.64293733690276	1.6860060407708	3.84506517112147	3.94857490297628	4.05208463483109	3.83692806314691	3.93978215636889	4.04071605322824	2.52454585611162	0.30599212230195	-0.00761981680511311	-1.40649114699318	-0.381901632118618	-0.378786093204629	-0.384826866072406	0.473991410587615	0.481421066681541	0.467015576649411	0.47165876769475	0.479088276125606	0.464701485979494	0.00033900842725134	0.000828478123967092	0.000828720917486361
194	0.810930216216329	0.31	2.52464538335977	2.44483183908426	2.60445892763528	0.394056455391543	1.00111802486795	0.974679372957362	1.02755667677855	0.25	0.16	0.39	1.55488258251849	1.5970595286011	1.6392364746837	3.67513110784043	3.77482082610252	3.8745105443646	3.66748570183127	3.76631238121491	3.86728551194096	2.52464538335977	0.31249547998104	0.0114474174325261	-1.36419598835059	-0.381901632118618	-0.378786093204629	-0.384826866072406	0.473991410587615	0.481421066681541	0.467015576649411	0.47165876769475	0.479088276125606	0.464701485979494	0.00033900842725134	0.000828478123967092	0.000828720917486361
194	0.810930216216329	0.31	2.52472128785226	2.44374287173131	2.60569970397321	0.378896271539502	0.979820763936271	0.953103885845736	1.00653764202681	0.25	0.16	0.39	1.53366424069859	1.57665506379675	1.6196458868949	3.65665291613053	3.75915417714781	3.86165543816509	3.65315177469057	3.75374510066145	3.85799278446437	2.52472128785226	0.312461254747865	-0.00193586445156077	-1.37675294834783	-0.381901632118618	-0.378786093204629	-0.384826866072406	0.473991410587615	0.481421066681541	0.467015576649411	0.47165876769475	0.479088276125606	0.464701485979494	0.00033900842725134	0.000828478123967092	0.000828720917486361
194	0.810930216216329	0.31	2.52478275554237	2.44535542050935	2.60421009057538	0.404926493455303	1.01407086716858	0.987890080889054	1.0402516534481	0.25	0.16	0.39	1.5948600370503	1.63712657113493	1.67939310521956	3.81521660879934	3.91632641097001	4.01743621314067	3.80996170527851	3.91227322888494	4.01439257805444	2.52478275554237	0.310096250793021	-0.00763050431361955	-1.39143570494289	-0.381901632118618	-0.378786093204629	-0.384826866072406	0.473991410587615	0.481421066681541	0.467015576649411	0.47165876769475	0.479088276125606	0.464701485979494	0.00033900842725134	0.000828478123967092	0.000828720917486361
194	0.810930216216329	0.31	2.52544482859955	2.44575522769932	2.60513442949977	0.382601963039642	0.968797144219597	0.942587625691559	0.995006662747634	0.25	0.16	0.39	1.52602689975412	1.56845948555647	1.61089207135881	3.66105655639818	3.7628556115011	3.86465466660403	3.65574505421235	3.75576955856108	3.85884535851134	2.52544482859955	0.308661688777924	-0.00708452491117885	-1.39706086261435	-0.381901632118618	-0.378786093204629	-0.384826866072406	0.473991410587615	0.481421066681541	0.467015576649411	0.47165876769475	0.479088276125606	0.464701485979494	0.00033900842725134	0.000828478123967092	0.000828720917486361
194	0.810930216216329	0.31	2.52587108472977	2.44552256145261	2.60621960800693	0.389976974919992	0.984910585295201	0.958676398673231	1.01114477191717	0.25	0.16	0.39	1.5488754528889	1.59126044092189	1.63364542895489	3.70807842268214	3.809550015687	3.91102160869187	3.69448931035599	3.79316906311083	3.89482919588336	2.52587108472977	0.30794050470219	0.0126014413777003	-1.38164403405436	-0.381901632118618	-0.378786093204629	-0.384826866072406	0.473991410587615	0.481421066681541	0.467015576649411	0.47165876769475	0.479088276125606	0.464701485979494	0.00033900842725134	0.000828478123967092	0.000828720917486361
194	0.810930216216329	0.31	2.52593344012132	2.44548608166782	2.60638079857481	0.392655349177902	1.00227097850029	0.975724056770574	1.02881790023	0.25	0.16	0.39	1.57277304806864	1.61556412482437	1.6583552015801	3.75645282381893	3.85865616543309	3.96085950704725	3.75610827863801	3.85982526454656	3.96093124561448	2.52593344012132	0.309177549426785	0.0132289194525303	-1.3714875784786	-0.381901632118618	-0.378786093204629	-0.384826866072406	0.473991410587615	0.481421066681541	0.467015576649411	0.47165876769475	0.479088276125606	0.464701485979494	0.00033900842725134	0.000828478123967092	0.000828720917486361
194	0.810930216216329	0.31	2.52626246745297	2.44678793458844	2.60573700031751	0.395343251176476	1.01451567929871	0.987795263074849	1.04123609552258	0.25	0.16	0.39	1.58962872113499	1.63262907015258	1.67562941917016	3.7904285030439	3.89296172126653	3.99549493948917	3.77816477553392	3.88222764394488	3.98457541262203	2.52626246745297	0.314213758692673	-0.00860382418362255	-1.38448803979361	-0.381901632118618	-0.378786093204629	-0.384826866072406	0.473991410587615	0.481421066681541	0.467015576649411	0.47165876769475	0.479088276125606	0.464701485979494	0.00033900842725134	0.000828478123967092	0.000828720917486361
194	0.810930216216329	0.31	2.52658242590863	2.44625732410975	2.6069075277075	0.385965643914581	1.00278650427617	0.97584960143835	1.02972340711398	0.25	0.16	0.38	1.57384420152127	1.61728787181201	1.66073154210275	3.7611163937738	3.86493651801371	3.96875664225363	3.75922629596131	3.86350607095969	3.9648013326715	2.52658242590863	0.308095267629999	0.00671282382850337	-1.38601835382445	-0.381901632118618	-0.378786093204629	-0.384826866072406	0.473991410587615	0.481421066681541	0.467015576649411	0.47165876769475	0.479088276125606	0.464701485979494	0.00033900842725134	0.000828478123967092	0.000828720917486361
194	0.810930216216329	0.31	2.52671270673045	2.44665499982363	2.60677041363727	0.399360922268398	1.01200712745793	0.9855754486746	1.03843880624126	0.25	0.16	0.39	1.58050060886128	1.62288730230668	1.66527399575208	3.75533536933496	3.85604792091022	3.95676047248547	3.75224770278287	3.85465620137591	3.95644367765913	2.52671270673045	0.3110694136279	0.00677201892701435	-1.37452842602967	-0.381901632118618	-0.378786093204629	-0.384826866072406	0.473991410587615	0.481421066681541	0.467015576649411	0.47165876769475	0.479088276125606	0.464701485979494	0.00033900842725134	0.000828478123967092	0.000828720917486361
194	0.810930216216329	0.31	2.52767212812569	2.44707481673945	2.60826943951194	0.380419418271706	0.977210243146388	0.950650569215453	1.00376991707732	0.26	0.16	0.39	1.51493125879624	1.55725604306962	1.59958082734299	3.57687760256011	3.67680990775323	3.77674221294636	3.57409430324003	3.6761435075193	3.77525473232854	2.52767212812569	0.313881310713881	-0.00474686839348817	-1.3766456190928	-0.381901632118618	-0.378786093204629	-0.384826866072406	0.473991410587615	0.481421066681541	0.467015576649411	0.47165876769475	0.479088276125606	0.464701485979494	0.00033900842725134	0.000828478123967092	0.000828720917486361
194	0.810930216216329	0.31	2.5285119838961	2.44742596251649	2.60959800527572	0.38431454529721	0.987854973708602	0.961226492616144	1.01448345480106	0.25	0.16	0.39	1.54914823172919	1.59206367852024	1.63497912531129	3.69940673085994	3.80188994677496	3.90437316268997	3.69659528409145	3.79689424803847	3.90151886002706	2.5285119838961	0.309186281464386	-0.00118972579644423	-1.38765630191901	-0.381901632118618	-0.378786093204629	-0.384826866072406	0.473991410587615	0.481421066681541	0.467015576649411	0.47165876769475	0.479088276125606	0.464701485979494	0.00033900842725134	0.000828478123967092	0.000828720917486361
194	0.810930216216329	0.31	2.5287409890739	2.4484747770265	2.60900720112131	0.384788566358646	0.982833499949697	0.956366894783661	1.00930010511573	0.25	0.16	0.38	1.53683869183843	1.57936933889725	1.62189998595606	3.65922512703987	3.76049093536013	3.86175674368038	3.65654728697678	3.75819488184248	3.85975586413145	2.5287409890739	0.308631738688673	0.0103419568311619	-1.37591706725991	-0.381901632118618	-0.378786093204629	-0.384826866072406	0.473991410587615	0.481421066681541	0.467015576649411	0.47165876769475	0.479088276125606	0.464701485979494	0.00033900842725134	0.000828478123967092	0.000828720917486361
194	0.810930216216329	0.31	2.52875939320206	2.44806521690403	2.6094535695001	0.385858420655195	0.9913055369087	0.964671011701784	1.01794006211562	0.25	0.16	0.39	1.55651380449888	1.59948908379923	1.64246436309958	3.72139484793222	3.8241423998746	3.92688995181698	3.71421259451867	3.81774544927743	3.92258018621569	2.52875939320206	0.308941481871578	-0.00878145421213986	-1.39352419324246	-0.381901632118618	-0.378786093204629	-0.384826866072406	0.473991410587615	0.481421066681541	0.467015576649411	0.47165876769475	0.479088276125606	0.464701485979494	0.00033900842725134	0.000828478123967092	0.000828720917486361
194	0.810930216216329	0.31	2.52952147705608	2.44986947886292	2.60917347524924	0.393275217120362	1.00634271747498	0.979722557950851	1.03296287699911	0.25	0.16	0.39	1.57133933842616	1.6140343886891	1.65672943895204	3.73410560660056	3.8355654394083	3.93702527221603	3.72528450945336	3.82590072973194	3.92638131618405	2.52952147705608	0.312269717161933	0.0123248402314019	-1.36746544979482	-0.381901632118618	-0.378786093204629	-0.384826866072406	0.473991410587615	0.481421066681541	0.467015576649411	0.47165876769475	0.479088276125606	0.464701485979494	0.00033900842725134	0.000828478123967092	0.000828720917486361
194	0.810930216216329	0.31	2.52960735524032	2.44994124420628	2.60927346627435	0.403647253307801	1.02440873767672	0.997890720161249	1.0509267551922	0.25	0.16	0.39	1.60202005257876	1.64459224506048	1.68716443754219	3.81071159989792	3.91197771542626	4.01324383095461	3.80548321459686	3.90740793116038	4.00650346196417	2.52960735524032	0.312484742247681	-0.0119188320783243	-1.3923009190706	-0.381901632118618	-0.378786093204629	-0.384826866072406	0.473991410587615	0.481421066681541	0.467015576649411	0.47165876769475	0.479088276125606	0.464701485979494	0.00033900842725134	0.000828478123967092	0.000828720917486361
194	0.810930216216329	0.31	2.530048548342	2.4499869501849	2.6101101464991	0.39824525691017	1.00776553061288	0.981383323668939	1.03414773755682	0.25	0.16	0.38	1.57985658366847	1.62232735153955	1.66479811941063	3.7684459088756	3.86975180783191	3.97105770678821	3.7664426704573	3.86794909977159	3.96883068791858	2.530048548342	0.30761438419932	-0.0118121883091322	-1.40069996345858	-0.381901632118618	-0.378786093204629	-0.384826866072406	0.473991410587615	0.481421066681541	0.467015576649411	0.47165876769475	0.479088276125606	0.464701485979494	0.00033900842725134	0.000828478123967092	0.000828720917486361
194	0.810930216216329	0.31	2.53043246312135	2.45028003456409	2.61058489167861	0.38828410980723	0.992724163340345	0.966187529440908	1.01926079723978	0.25	0.16	0.39	1.54715098849063	1.58964396021475	1.63213693193887	3.67070146053613	3.77151839083613	3.87233532113613	3.66193776242306	3.76353274666673	3.86477193430901	2.53043246312135	0.312370597428853	0.000806911822081567	-1.37454577692938	-0.381901632118618	-0.378786093204629	-0.384826866072406	0.473991410587615	0.481421066681541	0.467015576649411	0.47165876769475	0.479088276125606	0.464701485979494	0.00033900842725134	0.000828478123967092	0.000828720917486361
194	0.810930216216329	0.31	2.53084279750537	2.45052096317483	2.61116463183591	0.390048645837385	0.985024581482386	0.958791310278053	1.01125785268672	0.25	0.16	0.39	1.54490123845674	1.58717093024253	1.62944062202831	3.68848490125529	3.78940469861939	3.89032449598348	3.67675431509381	3.77656241009572	3.87612174950891	2.53084279750537	0.310680299890307	-0.000378627451765071	-1.38937775837645	-0.381901632118618	-0.378786093204629	-0.384826866072406	0.473991410587615	0.481421066681541	0.467015576649411	0.47165876769475	0.479088276125606	0.464701485979494	0.00033900842725134	0.000828478123967092	0.000828720917486361
194	0.810930216216329	0.31	2.531084687722	2.45043844257678	2.61173093286722	0.395792218024951	1.01075582667557	0.984159420718285	1.03735223263285	0.25	0.16	0.38	1.5868885519322	1.62977340498309	1.67265825803398	3.79142264143567	3.89388390289843	3.99634516436119	3.78799025883642	3.88782773616352	3.99251259249731	2.531084687722	0.309396135708482	-0.00273649389381767	-1.38960431858927	-0.381901632118618	-0.378786093204629	-0.384826866072406	0.473991410587615	0.481421066681541	0.467015576649411	0.47165876769475	0.479088276125606	0.464701485979494	0.00033900842725134	0.000828478123967092	0.000828720917486361
194	0.810930216216329	0.31	2.53155131311172	2.45112909437829	2.61197353184515	0.386104309080418	0.985858375726905	0.959383942791562	1.01233280866225	0.25	0.16	0.39	1.55387105883978	1.59675050814318	1.63962995744658	3.72945006823062	3.83236514874551	3.93528022926039	3.7216414473445	3.82687010102591	3.92717802291418	2.53155131311172	0.308464328904957	-0.00361452268283899	-1.39390535888926	-0.381901632118618	-0.378786093204629	-0.384826866072406	0.473991410587615	0.481421066681541	0.467015576649411	0.47165876769475	0.479088276125606	0.464701485979494	0.00033900842725134	0.000828478123967092	0.000828720917486361
194	0.810930216216329	0.31	2.53212504285177	2.45197705107625	2.61227303462729	0.394046316478246	0.995271035879648	0.968986239787551	1.02155583197175	0.25	0.16	0.38	1.56540738055729	1.60787074289362	1.65033410522994	3.74735233345852	3.8490033042626	3.95065427506668	3.74590401125509	3.84506477046915	3.94863304966397	2.53212504285177	0.308464249736097	0.00685077628999826	-1.38358685257001	-0.381901632118618	-0.378786093204629	-0.384826866072406	0.473991410587615	0.481421066681541	0.467015576649411	0.47165876769475	0.479088276125606	0.464701485979494	0.00033900842725134	0.000828478123967092	0.000828720917486361
194	0.810930216216329	0.31	2.53244248294566	2.45106522371809	2.61381974217322	0.371499422320503	0.969152529795082	0.942306314369748	0.995998745220417	0.25	0.16	0.39	1.51364234032195	1.55676586366624	1.59988938701052	3.60254862069162	3.70518488119043	3.80782114168925	3.60245309534111	3.70377898933739	3.80706120734793	2.53244248294566	0.309239693423393	0.000638866003398275	-1.38041545056777	-0.381901632118618	-0.378786093204629	-0.384826866072406	0.473991410587615	0.481421066681541	0.467015576649411	0.47165876769475	0.479088276125606	0.464701485979494	0.00033900842725134	0.000828478123967092	0.000828720917486361
194	0.810930216216329	0.31	2.5324520977665	2.45142177177427	2.61348242375872	0.383633875847693	0.985962736265874	0.959346994431386	1.01257847810036	0.25	0.16	0.39	1.54577920231084	1.5886646863126	1.63155017031436	3.69053894341923	3.79292778949717	3.89531663557511	3.68269824914593	3.7850050273055	3.88582959044343	2.5324520977665	0.311564177839242	-0.00789102104592837	-1.39005814658604	-0.381901632118618	-0.378786093204629	-0.384826866072406	0.473991410587615	0.481421066681541	0.467015576649411	0.47165876769475	0.479088276125606	0.464701485979494	0.00033900842725134	0.000828478123967092	0.000828720917486361
194	0.810930216216329	0.31	2.53261733812243	2.45266754973199	2.61256712651287	0.395010511858992	0.995100336789124	0.968873034071697	1.02132763950655	0.25	0.16	0.39	1.56095667669164	1.60321162842286	1.64546658015408	3.72635989179129	3.82723210670408	3.92810432161687	3.71789426659463	3.81978647672993	3.92128103881769	2.53261733812243	0.308336555508207	0.0120359645318629	-1.37823980652106	-0.381901632118618	-0.378786093204629	-0.384826866072406	0.473991410587615	0.481421066681541	0.467015576649411	0.47165876769475	0.479088276125606	0.464701485979494	0.00033900842725134	0.000828478123967092	0.000828720917486361
194	0.810930216216329	0.31	2.53365707879937	2.453804927668	2.61350922993073	0.397631317626565	0.997701738474162	0.97154950420744	1.02385397274088	0.25	0.16	0.39	1.56097264069909	1.60299100621388	1.64500937172868	3.71605401104968	3.81608300043612	3.91611198982255	3.70492991561547	3.807546584864	3.90426310996963	2.53365707879937	0.311713259308882	-0.00600147578990897	-1.39056817449226	-0.381901632118618	-0.378786093204629	-0.384826866072406	0.473991410587615	0.481421066681541	0.467015576649411	0.47165876769475	0.479088276125606	0.464701485979494	0.00033900842725134	0.000828478123967092	0.000828720917486361
194	0.810930216216329	0.31	2.53371609084011	2.45231812008214	2.61511406159807	0.3799778930172	0.99126574586981	0.964298804617778	1.01823268712184	0.25	0.16	0.38	1.56214340160525	1.60582926861722	1.6495151356292	3.75006807858546	3.85493999700127	3.95981191541708	3.74500508108574	3.84726143296587	3.95402715719719	2.53371609084011	0.30746529930644	0.00949655714883571	-1.3811345009773	-0.381901632118618	-0.378786093204629	-0.384826866072406	0.473991410587615	0.481421066681541	0.467015576649411	0.47165876769475	0.479088276125606	0.464701485979494	0.00033900842725134	0.000828478123967092	0.000828720917486361
194	0.810930216216329	0.31	2.53403511938279	2.45287110870634	2.61519913005925	0.389920646746951	1.0096757033227	0.982778686095478	1.03657272054993	0.25	0.16	0.39	1.57939704678763	1.62262251573308	1.66584798467854	3.76083538199818	3.86376318811519	3.9666909942322	3.75223599004943	3.8534162442204	3.95520273678876	2.53403511938279	0.312423358233805	0.00199926310746312	-1.37310414555259	-0.381901632118618	-0.378786093204629	-0.384826866072406	0.473991410587615	0.481421066681541	0.467015576649411	0.47165876769475	0.479088276125606	0.464701485979494	0.00033900842725134	0.000828478123967092	0.000828720917486361
194	0.810930216216329	0.31	2.53406412170337	2.45406586184647	2.61406238156028	0.396091606432783	1.00141638528248	0.975082218959987	1.02775055160497	0.25	0.16	0.39	1.56815535145161	1.61050671735867	1.65285808326572	3.73678068049439	3.83770037940529	3.93862007831619	3.72625284784298	3.82693809793233	3.92778785640581	2.53406412170337	0.311987863569861	0.00212867325695279	-1.37683235136362	-0.381901632118618	-0.378786093204629	-0.384826866072406	0.473991410587615	0.481421066681541	0.467015576649411	0.47165876769475	0.479088276125606	0.464701485979494	0.00033900842725134	0.000828478123967092	0.000828720917486361
194	0.810930216216329	0.31	2.534256755875	2.45312780342091	2.61538570832909	0.380570349664645	0.969635447624317	0.943290085519555	0.995980809729079	0.25	0.16	0.39	1.5153119457129	1.55763343570236	1.59995492569183	3.60673707840253	3.70747045385707	3.80820382931161	3.59634708614988	3.69819981626887	3.79628162030477	2.534256755875	0.308625490199826	0.00498728189271927	-1.38393164561861	-0.381901632118618	-0.378786093204629	-0.384826866072406	0.473991410587615	0.481421066681541	0.467015576649411	0.47165876769475	0.479088276125606	0.464701485979494	0.00033900842725134	0.000828478123967092	0.000828720917486361
194	0.810930216216329	0.31	2.53431958498449	2.45350321342593	2.61513595654305	0.398962884151422	1.01052966339582	0.984114662312338	1.0369446644793	0.25	0.16	0.39	1.58360059776198	1.62610663197489	1.66861266618781	3.77580122520426	3.87714896167679	3.97849669814931	3.76818505389759	3.87162628006472	3.97299735347947	2.53431958498449	0.309679578401217	-0.00617497410712087	-1.39146897007704	-0.381901632118618	-0.378786093204629	-0.384826866072406	0.473991410587615	0.481421066681541	0.467015576649411	0.47165876769475	0.479088276125606	0.464701485979494	0.00033900842725134	0.000828478123967092	0.000828720917486361
194	0.810930216216329	0.31	2.53468873901817	2.45448963171849	2.61488784631785	0.391789485933734	0.995630686654954	0.969211708562643	1.02204966474727	0.25	0.16	0.39	1.54665640330684	1.58881549122778	1.63097457914872	3.65686264930236	3.75654218615173	3.8562217230011	3.64460692869673	3.74533707549263	3.84295209745305	2.53468873901817	0.314148230375279	-0.0020282606165388	-1.37648078906164	-0.381901632118618	-0.378786093204629	-0.384826866072406	0.473991410587615	0.481421066681541	0.467015576649411	0.47165876769475	0.479088276125606	0.464701485979494	0.00033900842725134	0.000828478123967092	0.000828720917486361
194	0.810930216216329	0.31	2.53481991900334	2.45374450521156	2.61589533279512	0.395082646542276	1.00857131267163	0.981992974459914	1.03514965088334	0.25	0.16	0.39	1.58693357413657	1.62988505989045	1.67283654564433	3.80013324324774	3.90298655199382	4.00583986073991	3.79603239051069	3.89631917046194	3.99942331521683	2.53481991900334	0.307766075845922	0.00595942526466496	-1.386436643337	-0.381901632118618	-0.378786093204629	-0.384826866072406	0.473991410587615	0.481421066681541	0.467015576649411	0.47165876769475	0.479088276125606	0.464701485979494	0.00033900842725134	0.000828478123967092	0.000828720917486361
194	0.810930216216329	0.31	2.53487512014945	2.45392926004224	2.61582098025666	0.38504410710611	0.984826773449936	0.958320800045622	1.01133274685425	0.25	0.16	0.38	1.55045356605919	1.59333720271263	1.63622083936607	3.71710636373186	3.81991694909471	3.92272753445756	3.70577356136929	3.80799479557327	3.91069389375933	2.53487512014945	0.306881402727229	-0.00850055086012702	-1.40459292776077	-0.381901632118618	-0.378786093204629	-0.384826866072406	0.473991410587615	0.481421066681541	0.467015576649411	0.47165876769475	0.479088276125606	0.464701485979494	0.00033900842725134	0.000828478123967092	0.000828720917486361
194	0.810930216216329	0.31	2.53494268583418	2.45480922591429	2.61507614575408	0.384118044044831	0.975815964399825	0.949501079631864	1.00213084916778	0.25	0.16	0.39	1.51494748730165	1.55693339907471	1.59891931084778	3.58128758884819	3.6805409464726	3.77979430409701	3.57942324801983	3.67626499510901	3.77500509108228	2.53494268583418	0.313460039759406	-0.00461579256974879	-1.37511323268085	-0.381901632118618	-0.378786093204629	-0.384826866072406	0.473991410587615	0.481421066681541	0.467015576649411	0.47165876769475	0.479088276125606	0.464701485979494	0.00033900842725134	0.000828478123967092	0.000828720917486361
194	0.810930216216329	0.31	2.53561575771291	2.45520649104421	2.61602502438161	0.395907855768098	1.01489199415849	0.988193207262503	1.04159078105447	0.25	0.16	0.39	1.58766588902143	1.63056109708548	1.67345630514953	3.77948482665528	3.88159811707447	3.98371140749367	3.76849973814016	3.87095885604504	3.97478941609813	2.53561575771291	0.310268654319728	0.000669228491336733	-1.38345585483107	-0.381901632118618	-0.378786093204629	-0.384826866072406	0.473991410587615	0.481421066681541	0.467015576649411	0.47165876769475	0.479088276125606	0.464701485979494	0.00033900842725134	0.000828478123967092	0.000828720917486361
194	0.810930216216329	0.31	2.53581953784896	2.45563664178628	2.61600243391164	0.383012889081305	0.963958382153414	0.937902438687389	0.990014325619438	0.25	0.16	0.38	1.52128166967165	1.56354451871204	1.60580736775244	3.65663551982403	3.75822080679027	3.85980609375651	3.65254374675734	3.75186412140964	3.85559741833959	2.53581953784896	0.305943413919978	0.00711297107407481	-1.39026955149128	-0.381901632118618	-0.378786093204629	-0.384826866072406	0.473991410587615	0.481421066681541	0.467015576649411	0.47165876769475	0.479088276125606	0.464701485979494	0.00033900842725134	0.000828478123967092	0.000828720917486361
194	0.810930216216329	0.31	2.53598994362674	2.455856159371	2.61612372788249	0.393076902764431	0.982564767350454	0.956562787038781	1.00856674766213	0.25	0.16	0.39	1.54086124898957	1.58274605195507	1.62463085492057	3.67775330368244	3.77772464930585	3.87769599492925	3.67531558093502	3.77470515904227	3.87253560412287	2.53598994362674	0.309392102326645	-0.00552416777845323	-1.38982693236778	-0.381901632118618	-0.378786093204629	-0.384826866072406	0.473991410587615	0.481421066681541	0.467015576649411	0.47165876769475	0.479088276125606	0.464701485979494	0.00033900842725134	0.000828478123967092	0.000828720917486361
194	0.810930216216329	0.31	2.53660343154036	2.45596935414125	2.61723750893947	0.381216974291331	0.978037933136835	0.951500681176221	1.00457518509745	0.25	0.16	0.39	1.52698922307248	1.56957678875212	1.61216435443176	3.63090307628533	3.73216857371077	3.8334340711362	3.62948658544679	3.72861066872557	3.8326255872298	2.53660343154036	0.311323886876288	-0.008564926392916	-1.38462876195397	-0.381901632118618	-0.378786093204629	-0.384826866072406	0.473991410587615	0.481421066681541	0.467015576649411	0.47165876769475	0.479088276125606	0.464701485979494	0.00033900842725134	0.000828478123967092	0.000828720917486361
194	0.810930216216329	0.31	2.53718303806766	2.45642679144526	2.61793928469005	0.399256080069435	1.01787480703962	0.991284065048223	1.04446554903101	0.25	0.16	0.39	1.59425105088877	1.63701610669709	1.67978116250542	3.79905947963663	3.90096751386702	4.00287554809741	3.79542474015763	3.89384190829587	3.99541540556183	2.53718303806766	0.310783166684055	-0.00063480364888278	-1.38360767137717	-0.381901632118618	-0.378786093204629	-0.384826866072406	0.473991410587615	0.481421066681541	0.467015576649411	0.47165876769475	0.479088276125606	0.464701485979494	0.00033900842725134	0.000828478123967092	0.000828720917486361
194	0.810930216216329	0.31	2.53734945162133	2.45681815735232	2.61788074589034	0.392565313976882	0.991583327598462	0.965314528704758	1.01785212649217	0.25	0.16	0.39	1.54952197457971	1.59168862588478	1.63385527718985	3.68535491302801	3.78564331041923	3.88593170781044	3.68107014359436	3.77980624496774	3.87905442265674	2.53734945162133	0.30986392423559	-0.00513307203030614	-1.38934960034919	-0.381901632118618	-0.378786093204629	-0.384826866072406	0.473991410587615	0.481421066681541	0.467015576649411	0.47165876769475	0.479088276125606	0.464701485979494	0.00033900842725134	0.000828478123967092	0.000828720917486361
194	0.810930216216329	0.31	2.53777812388819	2.45713684303496	2.61841940474142	0.381178094562876	0.984361032267389	0.957650013475475	1.0110720510593	0.25	0.16	0.39	1.54160837572545	1.58460731031986	1.62760624491428	3.67711144586547	3.77967437757161	3.88223730927776	3.67330163127166	3.77387603156415	3.87721141119637	2.53777812388819	0.310061516473344	0.00990208206240375	-1.37614048322855	-0.381901632118618	-0.378786093204629	-0.384826866072406	0.473991410587615	0.481421066681541	0.467015576649411	0.47165876769475	0.479088276125606	0.464701485979494	0.00033900842725134	0.000828478123967092	0.000828720917486361
194	0.810930216216329	0.31	2.5378773428327	2.45651815191769	2.61923653374771	0.38886994159725	0.995668284346886	0.969085744324095	1.02225082436968	0.25	0.16	0.38	1.55060723313327	1.59314121846513	1.63567520379698	3.67607831316013	3.77691510645611	3.87775189975209	3.6768333329286	3.77639112740604	3.87754623315404	2.5378773428327	0.308455762269231	0.011272462116611	-1.37334428297348	-0.381901632118618	-0.378786093204629	-0.384826866072406	0.473991410587615	0.481421066681541	0.467015576649411	0.47165876769475	0.479088276125606	0.464701485979494	0.00033900842725134	0.000828478123967092	0.000828720917486361
194	0.810930216216329	0.31	2.53787948649386	2.45640050966048	2.61935846332725	0.386723572181796	0.983375373549252	0.957002083578365	1.00974866352014	0.25	0.16	0.38	1.54949839322589	1.59219983676002	1.63490128029415	3.71769612031119	3.82014927008699	3.92260241986279	3.71354634755044	3.81839037772837	3.91912154305805	2.53787948649386	0.307331655601049	-0.00179749835960222	-1.39539103458282	-0.381901632118618	-0.378786093204629	-0.384826866072406	0.473991410587615	0.481421066681541	0.467015576649411	0.47165876769475	0.479088276125606	0.464701485979494	0.00033900842725134	0.000828478123967092	0.000828720917486361
194	0.810930216216329	0.31	2.53805913565601	2.4580020548562	2.61811621645582	0.388102453433617	0.998185138400921	0.971492320159318	1.02487795664252	0.25	0.16	0.39	1.55013972483196	1.59273151589959	1.63532330696721	3.66472900068176	3.76542145402394	3.86611390736612	3.66085030205185	3.76055060853456	3.86147878589822	2.53805913565601	0.311271812687057	-0.00494935246932891	-1.38449230944677	-0.381901632118618	-0.378786093204629	-0.384826866072406	0.473991410587615	0.481421066681541	0.467015576649411	0.47165876769475	0.479088276125606	0.464701485979494	0.00033900842725134	0.000828478123967092	0.000828720917486361
194	0.810930216216329	0.31	2.53843852478271	2.45729119227828	2.61958585728713	0.390436211837053	1.00690509917571	0.980110933244766	1.03369926510665	0.25	0.16	0.39	1.57212405372575	1.61510260985725	1.65808116598874	3.73635792537103	3.83850207133863	3.94064621730622	3.7408206249968	3.84300492106011	3.94418597491976	2.53843852478271	0.310904106091609	-0.0019194349294654	-1.38078674156223	-0.381901632118618	-0.378786093204629	-0.384826866072406	0.473991410587615	0.481421066681541	0.467015576649411	0.47165876769475	0.479088276125606	0.464701485979494	0.00033900842725134	0.000828478123967092	0.000828720917486361
194	0.810930216216329	0.31	2.53872861689342	2.45739526919279	2.62006196459404	0.385525814791729	0.985467236553855	0.958970984453725	1.01196348865398	0.25	0.16	0.39	1.5521229842472	1.59500795422827	1.63789292420934	3.72261685602435	3.82547230867978	3.92832776133521	3.71544246818101	3.81614982105857	3.9199243237731	2.53872861689342	0.30718220295576	-0.00181358340721128	-1.39751347696159	-0.381901632118618	-0.378786093204629	-0.384826866072406	0.473991410587615	0.481421066681541	0.467015576649411	0.47165876769475	0.479088276125606	0.464701485979494	0.00033900842725134	0.000828478123967092	0.000828720917486361
194	0.810930216216329	0.31	2.53880341218344	2.45788219259571	2.61972463177117	0.380030044458129	0.979532481220423	0.952887687327161	1.00617727511369	0.25	0.16	0.39	1.52256166963646	1.56513577613063	1.60770988262479	3.60453301918822	3.70532353275559	3.80611404632296	3.59463411200758	3.69528262337157	3.79647701236396	2.53880341218344	0.314066902486773	-0.005257964229734	-1.37788617801552	-0.381901632118618	-0.378786093204629	-0.384826866072406	0.473991410587615	0.481421066681541	0.467015576649411	0.47165876769475	0.479088276125606	0.464701485979494	0.00033900842725134	0.000828478123967092	0.000828720917486361
194	0.810930216216329	0.31	2.53887592488156	2.45788249895861	2.6198693508045	0.382135757445913	0.980980881030581	0.954415539520847	1.00754622254032	0.25	0.16	0.39	1.53678021201866	1.57955517687115	1.62233014172364	3.66650948718625	3.76856364770912	3.870617808232	3.65338964702557	3.75580257711723	3.85890995202699	2.53887592488156	0.30896936435841	0.00042852897090039	-1.38747588898339	-0.381901632118618	-0.378786093204629	-0.384826866072406	0.473991410587615	0.481421066681541	0.467015576649411	0.47165876769475	0.479088276125606	0.464701485979494	0.00033900842725134	0.000828478123967092	0.000828720917486361
194	0.810930216216329	0.31	2.53894022804137	2.45812626812902	2.61975418795373	0.39422869294337	1.00626681867784	0.979701773772954	1.03283186358274	0.26	0.16	0.39	1.55584461395681	1.59803202561743	1.64021943727804	3.66084053797764	3.76010584083251	3.85937114368737	3.65421871011096	3.7532135363873	3.85385353802833	2.53894022804137	0.313627515985063	-0.00338889297810767	-1.37258549174	-0.381901632118618	-0.378786093204629	-0.384826866072406	0.473991410587615	0.481421066681541	0.467015576649411	0.47165876769475	0.479088276125606	0.464701485979494	0.00033900842725134	0.000828478123967092	0.000828720917486361
194	0.810930216216329	0.31	2.53955284282869	2.45898771809801	2.62011796755936	0.394280333918541	0.990778499657127	0.964625168027375	1.01693183128688	0.25	0.16	0.38	1.56306313372979	1.60544157237064	1.6478200110115	3.75323354092821	3.85499281979975	3.95675209867129	3.7530732517175	3.85233627469778	3.95556820247275	2.53955284282869	0.306268958426313	0.00237737475836404	-1.39497470822022	-0.381901632118618	-0.378786093204629	-0.384826866072406	0.473991410587615	0.481421066681541	0.467015576649411	0.47165876769475	0.479088276125606	0.464701485979494	0.00033900842725134	0.000828478123967092	0.000828720917486361
194	0.810930216216329	0.31	2.53966164000272	2.45940596008575	2.61991731991968	0.390387856482121	0.989657959722565	0.963320071832858	1.01599584761227	0.25	0.16	0.39	1.55248577685511	1.59493189371363	1.63737801057215	3.70728843706337	3.80864846275494	3.91000848844651	3.69662113072275	3.79477165631924	3.89730276697355	2.53966164000272	0.308669258810914	-0.00511252491209308	-1.39502853927441	-0.381901632118618	-0.378786093204629	-0.384826866072406	0.473991410587615	0.481421066681541	0.467015576649411	0.47165876769475	0.479088276125606	0.464701485979494	0.00033900842725134	0.000828478123967092	0.000828720917486361
194	0.810930216216329	0.31	2.53976549592446	2.45916348617402	2.6203675056749	0.396307317547131	1.00522623278583	0.978803794535982	1.03164867103569	0.26	0.16	0.39	1.55706079301989	1.59909306024699	1.64112532747408	3.66991034414834	3.76897818592834	3.86804602770834	3.66305072967354	3.76137062593526	3.85982404684169	2.53976549592446	0.312128577091127	-0.00242121949161003	-1.37851590798087	-0.381901632118618	-0.378786093204629	-0.384826866072406	0.473991410587615	0.481421066681541	0.467015576649411	0.47165876769475	0.479088276125606	0.464701485979494	0.00033900842725134	0.000828478123967092	0.000828720917486361
194	0.810930216216329	0.31	2.54009803236147	2.45953907863261	2.62065698609032	0.390727532752939	0.996986933248458	0.970472924011916	1.023500942485	0.25	0.16	0.39	1.56364604553728	1.60636596555593	1.64908588557459	3.7330503785692	3.83503996505729	3.93702955154538	3.72842160582147	3.8310494125769	3.93183601010473	2.54009803236147	0.30851083866934	-0.00913314381361136	-1.39627276282527	-0.381901632118618	-0.378786093204629	-0.384826866072406	0.473991410587615	0.481421066681541	0.467015576649411	0.47165876769475	0.479088276125606	0.464701485979494	0.00033900842725134	0.000828478123967092	0.000828720917486361
194	0.810930216216329	0.31	2.54014060692576	2.46008436529012	2.62019684856139	0.398934978016331	1.02139568614451	0.994695096217611	1.04809627607141	0.25	0.16	0.39	1.60044340358505	1.64340408890745	1.68636477422984	3.81551885897501	3.91793879127309	4.02035872357116	3.81024783462238	3.9123706176968	4.01695861964396	2.54014060692576	0.310074713836487	0.000905447742340288	-1.38261923991823	-0.381901632118618	-0.378786093204629	-0.384826866072406	0.473991410587615	0.481421066681541	0.467015576649411	0.47165876769475	0.479088276125606	0.464701485979494	0.00033900842725134	0.000828478123967092	0.000828720917486361
194	0.810930216216329	0.31	2.54055419860527	2.45976869802656	2.62133969918398	0.388025018733647	0.992597672250089	0.966049942385899	1.01914540211428	0.25	0.16	0.39	1.55316241499826	1.59584440732544	1.63852639965261	3.69992946098257	3.80160611716468	3.9032827733468	3.68917767904125	3.79285965115218	3.89345229253176	2.54055419860527	0.309803686718149	-0.00148880157000386	-1.386415204259	-0.381901632118618	-0.378786093204629	-0.384826866072406	0.473991410587615	0.481421066681541	0.467015576649411	0.47165876769475	0.479088276125606	0.464701485979494	0.00033900842725134	0.000828478123967092	0.000828720917486361
194	0.810930216216329	0.31	2.54087680367789	2.46091180826249	2.6208417990933	0.390270292036948	0.997264009807615	0.97071714457194	1.02381087504329	0.25	0.16	0.39	1.55545556801792	1.59799367458701	1.64053178115611	3.69291584972146	3.79390854356378	3.8949012374061	3.68892233447532	3.79183673252054	3.89081062923724	2.54087680367789	0.311254601515866	-0.00821557905053593	-1.38756339949975	-0.381901632118618	-0.378786093204629	-0.384826866072406	0.473991410587615	0.481421066681541	0.467015576649411	0.47165876769475	0.479088276125606	0.464701485979494	0.00033900842725134	0.000828478123967092	0.000828720917486361
194	0.810930216216329	0.31	2.54098735019914	2.45946395012938	2.62251075026891	0.377139807022386	0.976964644614696	0.950225955247458	1.00370333398194	0.25	0.16	0.39	1.51878933791209	1.56152700056637	1.60426466322065	3.59674449197522	3.69795434966555	3.79916420735588	3.5852966106544	3.68672331804525	3.78860410110224	2.54098735019914	0.311580438484964	-0.00104725952852341	-1.37826681818879	-0.381901632118618	-0.378786093204629	-0.384826866072406	0.473991410587615	0.481421066681541	0.467015576649411	0.47165876769475	0.479088276125606	0.464701485979494	0.00033900842725134	0.000828478123967092	0.000828720917486361
194	0.810930216216329	0.31	2.54125300026701	2.46112695585241	2.6213790446816	0.39428908577065	1.00041817550273	0.974010871626516	1.02682547937894	0.25	0.16	0.39	1.56723055216427	1.60972117998034	1.65221180779641	3.73650122754305	3.83780494624262	3.93910866494219	3.73026376809343	3.83315559023309	3.93138763698871	2.54125300026701	0.310632609031851	0.00624772769525321	-1.37690322909702	-0.381901632118618	-0.378786093204629	-0.384826866072406	0.473991410587615	0.481421066681541	0.467015576649411	0.47165876769475	0.479088276125606	0.464701485979494	0.00033900842725134	0.000828478123967092	0.000828720917486361
194	0.810930216216329	0.31	2.54156255097089	2.45992468897055	2.62320041297124	0.390228432795003	1.00384827664408	0.977123789740451	1.03057276354771	0.25	0.16	0.38	1.57422420577308	1.61727948148358	1.66033475719407	3.75797130785257	3.86075240483885	3.96353350182513	3.75451660441306	3.85336323094843	3.95534044536307	2.54156255097089	0.30888708619917	-0.0040570175097918	-1.39079474178105	-0.381901632118618	-0.378786093204629	-0.384826866072406	0.473991410587615	0.481421066681541	0.467015576649411	0.47165876769475	0.479088276125606	0.464701485979494	0.00033900842725134	0.000828478123967092	0.000828720917486361
194	0.810930216216329	0.31	2.54179120079501	2.46114857343398	2.62243382815604	0.383304068435745	0.981550821597527	0.955035690056771	1.00806595313828	0.25	0.16	0.39	1.53607247362314	1.57871921878492	1.62136596394669	3.66070703270367	3.76234106535279	3.86397509800191	3.65717083856047	3.75843597269017	3.86141530004768	2.54179120079501	0.311810742771418	0.00300241968265009	-1.37551707149607	-0.381901632118618	-0.378786093204629	-0.384826866072406	0.473991410587615	0.481421066681541	0.467015576649411	0.47165876769475	0.479088276125606	0.464701485979494	0.00033900842725134	0.000828478123967092	0.000828720917486361
194	0.810930216216329	0.31	2.54201633514211	2.46146235722134	2.62257031306288	0.382324941837788	0.972119348789204	0.945804524649925	0.998434172928483	0.25	0.16	0.39	1.52004554259581	1.56233729537836	1.6046290481609	3.61967368437467	3.72038273573087	3.82109178708707	3.61595729154579	3.7184513972098	3.81908917256785	2.54201633514211	0.309593837244888	-0.0129873636019947	-1.39878068819957	-0.381901632118618	-0.378786093204629	-0.384826866072406	0.473991410587615	0.481421066681541	0.467015576649411	0.47165876769475	0.479088276125606	0.464701485979494	0.00033900842725134	0.000828478123967092	0.000828720917486361
194	0.810930216216329	0.31	2.5420418427986	2.46051177359617	2.62357191200103	0.396339555707607	1.00340379709207	0.977031038558334	1.0297765556258	0.25	0.16	0.39	1.56584306116172	1.60810947780973	1.65037589445773	3.71822350814486	3.81858860084391	3.91895369354296	3.71260228061549	3.81333128453661	3.91472617246036	2.5420418427986	0.311023024146161	0.00349965889079426	-1.37785246744764	-0.381901632118618	-0.378786093204629	-0.384826866072406	0.473991410587615	0.481421066681541	0.467015576649411	0.47165876769475	0.479088276125606	0.464701485979494	0.00033900842725134	0.000828478123967092	0.000828720917486361
194	0.810930216216329	0.31	2.54230029981013	2.46175267401375	2.62284792560652	0.392440617194915	0.98985209156645	0.963622298517543	1.01608188461536	0.25	0.16	0.39	1.54312124786132	1.58512499875318	1.62712874964504	3.66132669106011	3.76098798110984	3.86064927115957	3.65109998399083	3.75031730858858	3.84856997939723	2.54230029981013	0.31171012579957	0.00106943855066735	-1.37946493713788	-0.381901632118618	-0.378786093204629	-0.384826866072406	0.473991410587615	0.481421066681541	0.467015576649411	0.47165876769475	0.479088276125606	0.464701485979494	0.00033900842725134	0.000828478123967092	0.000828720917486361
194	0.810930216216329	0.31	2.54247874797844	2.46237671065764	2.62258078529923	0.387033459002227	0.991670913239784	0.965092510875729	1.01824931560384	0.25	0.16	0.38	1.5443133433041	1.58684334011991	1.62937333693573	3.66138485849241	3.76221846654762	3.86305207460284	3.66520110617618	3.76494907820663	3.8692079144952	2.54247874797844	0.311385420065643	0.00183960495939431	-1.3756575684475	-0.381901632118618	-0.378786093204629	-0.384826866072406	0.473991410587615	0.481421066681541	0.467015576649411	0.47165876769475	0.479088276125606	0.464701485979494	0.00033900842725134	0.000828478123967092	0.000828720917486361
194	0.810930216216329	0.31	2.54248998378573	2.46209331562547	2.622886651946	0.388564346220754	0.97900430125718	0.952849846337492	1.00515875617687	0.25	0.16	0.39	1.53053387461856	1.57254498411355	1.61455609360853	3.64264393247243	3.74262964048983	3.84261534850722	3.63534632104233	3.73528099886534	3.83484943605031	2.54248998378573	0.309192912841857	0.00236566255365878	-1.38654909661204	-0.381901632118618	-0.378786093204629	-0.384826866072406	0.473991410587615	0.481421066681541	0.467015576649411	0.47165876769475	0.479088276125606	0.464701485979494	0.00033900842725134	0.000828478123967092	0.000828720917486361
194	0.810930216216329	0.31	2.54267515572031	2.46161327693948	2.62373703450114	0.379312484587557	0.972791549040963	0.94628977825925	0.999293319822676	0.25	0.16	0.4	1.51888644502035	1.5614243454967	1.60396224597305	3.61225921219085	3.71342406448558	3.81458891678032	3.60696382766351	3.70763471288341	3.8051874601429	2.54267515572031	0.312577175456659	0.00313478379839776	-1.36939373021007	-0.381901632118618	-0.378786093204629	-0.384826866072406	0.473991410587615	0.481421066681541	0.467015576649411	0.47165876769475	0.479088276125606	0.464701485979494	0.00033900842725134	0.000828478123967092	0.000828720917486361
194	0.810930216216329	0.31	2.54289224936214	2.46127818086667	2.62450631785761	0.383512600143342	0.970450110436625	0.944246407613386	0.996653813259864	0.25	0.16	0.38	1.53019665272722	1.57266101163384	1.61512537054046	3.67469393999904	3.77667006317378	3.87864618634853	3.665080975782	3.76822682103393	3.87113095135672	2.54289224936214	0.305017882079599	-0.00743326379957835	-1.40774549704291	-0.381901632118618	-0.378786093204629	-0.384826866072406	0.473991410587615	0.481421066681541	0.467015576649411	0.47165876769475	0.479088276125606	0.464701485979494	0.00033900842725134	0.000828478123967092	0.000828720917486361
194	0.810930216216329	0.31	2.54291370345921	2.46125549452533	2.62457191239309	0.389420387977437	1.00626072716575	0.979426474927286	1.03309497940421	0.25	0.16	0.38	1.57548815997108	1.61865326502556	1.66181837008004	3.75508850692241	3.85797013688855	3.96085176685469	3.75311491959146	3.85404115535885	3.95716973737853	2.54291370345921	0.307211830453313	0.00530510143953572	-1.38415911301079	-0.381901632118618	-0.378786093204629	-0.384826866072406	0.473991410587615	0.481421066681541	0.467015576649411	0.47165876769475	0.479088276125606	0.464701485979494	0.00033900842725134	0.000828478123967092	0.000828720917486361
194	0.810930216216329	0.31	2.54301867686674	2.46286161784211	2.62317573589137	0.385973857902802	0.989643566623347	0.963060170730808	1.01622696251589	0.25	0.16	0.39	1.54577494008989	1.58844303959398	1.63111113909808	3.67613519593076	3.77760773133191	3.87908026673307	3.67033985643956	3.7718518143171	3.87467203566503	2.54301867686674	0.311204445829759	0.00499989527943085	-1.37657935568069	-0.381901632118618	-0.378786093204629	-0.384826866072406	0.473991410587615	0.481421066681541	0.467015576649411	0.47165876769475	0.479088276125606	0.464701485979494	0.00033900842725134	0.000828478123967092	0.000828720917486361
194	0.810930216216329	0.31	2.54339213492713	2.46213853309772	2.62464573675654	0.38043177534827	0.987968668317678	0.961117294177964	1.01482004245739	0.25	0.16	0.39	1.54641627829327	1.58961954007592	1.63282280185856	3.68671333132106	3.78971149773096	3.89270966414086	3.68501675175279	3.78617513006772	3.88935751555114	2.54339213492713	0.311781812502312	0.005364577873742	-1.37262283001354	-0.381901632118618	-0.378786093204629	-0.384826866072406	0.473991410587615	0.481421066681541	0.467015576649411	0.47165876769475	0.479088276125606	0.464701485979494	0.00033900842725134	0.000828478123967092	0.000828720917486361
194	0.810930216216329	0.31	2.54414068291214	2.46398934880271	2.62429201702158	0.395262933311054	0.997815354730937	0.971530377783664	1.02410033167821	0.25	0.16	0.39	1.56357961969201	1.60588262451682	1.64818562934163	3.72861783338855	3.82949644309233	3.93037505279612	3.72186134115491	3.82338076215186	3.92504373672782	2.54414068291214	0.309318290318327	-0.00364440626841752	-1.3907602978455	-0.381901632118618	-0.378786093204629	-0.384826866072406	0.473991410587615	0.481421066681541	0.467015576649411	0.47165876769475	0.479088276125606	0.464701485979494	0.00033900842725134	0.000828478123967092	0.000828720917486361
194	0.810930216216329	0.31	2.5444946258125	2.46312312516633	2.62586612645867	0.396614061107454	1.00271545827284	0.976375904254333	1.02905501229135	0.25	0.16	0.38	1.57297452781596	1.61540843812101	1.65784234842607	3.75487981657156	3.85617467578577	3.95746953499998	3.75212535300858	3.85011513197722	3.95067573042829	2.5444946258125	0.306084060882729	-0.012240532136712	-1.40877723214929	-0.381901632118618	-0.378786093204629	-0.384826866072406	0.473991410587615	0.481421066681541	0.467015576649411	0.47165876769475	0.479088276125606	0.464701485979494	0.00033900842725134	0.000828478123967092	0.000828720917486361
194	0.810930216216329	0.31	2.5448907283677	2.46473444586696	2.62504701086843	0.392215392444823	1.00365660014277	0.977048440067527	1.03026476021801	0.25	0.16	0.39	1.55955374742786	1.60202539372068	1.64449704001351	3.68828440597405	3.78872820983539	3.88917201369673	3.68262492369281	3.78461423939214	3.88415891011859	2.5448907283677	0.314217914989365	0.0149656772048436	-1.35407134945425	-0.381901632118618	-0.378786093204629	-0.384826866072406	0.473991410587615	0.481421066681541	0.467015576649411	0.47165876769475	0.479088276125606	0.464701485979494	0.00033900842725134	0.000828478123967092	0.000828720917486361
194	0.810930216216329	0.31	2.54513118144929	2.46339550675013	2.62686685614846	0.391436396542361	0.998663247135461	0.972144156957294	1.02518233731363	0.25	0.16	0.38	1.56327549853265	1.60592004216562	1.6485645857986	3.72477962743806	3.82638777487885	3.92799592231965	3.7171742324438	3.81693092875957	3.92055240595218	2.54513118144929	0.307922188722959	-0.0140173261889067	-1.4049221838668	-0.381901632118618	-0.378786093204629	-0.384826866072406	0.473991410587615	0.481421066681541	0.467015576649411	0.47165876769475	0.479088276125606	0.464701485979494	0.00033900842725134	0.000828478123967092	0.000828720917486361
194	0.810930216216329	0.31	2.54522034606823	2.46500568231519	2.62543500982126	0.383423506072626	0.973121812023181	0.946841017549299	0.999402606497063	0.25	0.16	0.39	1.5227586790324	1.56502481150367	1.60729094397494	3.62865641030309	3.72937445226366	3.83009249422422	3.62112649494999	3.72016234826033	3.82268954195308	2.54522034606823	0.308712804184787	0.00515002592610689	-1.38664149912789	-0.381901632118618	-0.378786093204629	-0.384826866072406	0.473991410587615	0.481421066681541	0.467015576649411	0.47165876769475	0.479088276125606	0.464701485979494	0.00033900842725134	0.000828478123967092	0.000828720917486361
194	0.810930216216329	0.31	2.54526351533159	2.46354442107056	2.62698260959261	0.373896582490107	0.971186818630014	0.944421819317124	0.997951817942905	0.25	0.16	0.38	1.52919384591894	1.57253133706764	1.61586882821635	3.66913702160192	3.77312069484349	3.87710436808505	3.66392203820063	3.76759784165147	3.87158827626559	2.54526351533159	0.307250683947242	-0.00295500257180275	-1.39756931181168	-0.381901632118618	-0.378786093204629	-0.384826866072406	0.473991410587615	0.481421066681541	0.467015576649411	0.47165876769475	0.479088276125606	0.464701485979494	0.00033900842725134	0.000828478123967092	0.000828720917486361
194	0.810930216216329	0.31	2.54595517580361	2.46507360486459	2.62683674674262	0.391509663514879	1.01043413687595	0.983606601405386	1.03726167234652	0.25	0.16	0.38	1.58825830915817	1.63157751427989	1.67489671940162	3.80018597579881	3.90383475562077	4.00748353544274	3.79625395929046	3.90203747371925	4.00515274746053	2.54595517580361	0.309640213846519	-0.00722365876563842	-1.39215522973476	-0.381901632118618	-0.378786093204629	-0.384826866072406	0.473991410587615	0.481421066681541	0.467015576649411	0.47165876769475	0.479088276125606	0.464701485979494	0.00033900842725134	0.000828478123967092	0.000828720917486361
194	0.810930216216329	0.31	2.54596997533746	2.46574218968878	2.62619776098615	0.399558716962394	1.01240712742815	0.985975900156247	1.03883835470005	0.25	0.16	0.38	1.59562640291753	1.63840063714564	1.68117487137376	3.82645528054943	3.92903173211376	4.03160818367809	3.82745179106458	3.92961411109842	4.03320462851956	2.54596997533746	0.306754289460124	0.00993306264679849	-1.38280421996963	-0.381901632118618	-0.378786093204629	-0.384826866072406	0.473991410587615	0.481421066681541	0.467015576649411	0.47165876769475	0.479088276125606	0.464701485979494	0.00033900842725134	0.000828478123967092	0.000828720917486361
194	0.810930216216329	0.31	2.5462141342611	2.46564735121082	2.62678091731138	0.384394797256646	0.986549618843966	0.959960833902096	1.01313840378584	0.25	0.16	0.38	1.54831930369365	1.59120431267877	1.63408932166389	3.70036131862831	3.80285311603664	3.90534491344497	3.70085926526553	3.80147486615187	3.90315674195299	2.5462141342611	0.310245803384076	0.00992724652338753	-1.3741809640495	-0.381901632118618	-0.378786093204629	-0.384826866072406	0.473991410587615	0.481421066681541	0.467015576649411	0.47165876769475	0.479088276125606	0.464701485979494	0.00033900842725134	0.000828478123967092	0.000828720917486361
194	0.810930216216329	0.31	2.54636128574493	2.46561099492192	2.62711157656794	0.390504050886476	0.991958373138441	0.965565707514326	1.01835103876256	0.25	0.16	0.38	1.55214074206012	1.59456678441846	1.63699282677679	3.69691046504884	3.79796140439662	3.8990123437444	3.68852247547633	3.79001010683051	3.89235837450415	2.54636128574493	0.307895843624105	-0.00886227227099709	-1.39963214670637	-0.381901632118618	-0.378786093204629	-0.384826866072406	0.473991410587615	0.481421066681541	0.467015576649411	0.47165876769475	0.479088276125606	0.464701485979494	0.00033900842725134	0.000828478123967092	0.000828720917486361
194	0.810930216216329	0.31	2.54640417289656	2.46558480763378	2.62722353815933	0.393767771345523	1.00526478504979	0.978700565334565	1.03182900476501	0.25	0.16	0.39	1.56940634462872	1.61200369915965	1.65460105369058	3.7288086287514	3.83001720591852	3.93122578308564	3.7264652002087	3.82930197562987	3.92998448154001	2.54640417289656	0.310140223009884	0.0025755744135624	-1.37946054173953	-0.381901632118618	-0.378786093204629	-0.384826866072406	0.473991410587615	0.481421066681541	0.467015576649411	0.47165876769475	0.479088276125606	0.464701485979494	0.00033900842725134	0.000828478123967092	0.000828720917486361
194	0.810930216216329	0.31	2.54646986528717	2.46590084876568	2.62703888180866	0.406464272608541	1.02930431948224	1.00281485325374	1.05579378571073	0.25	0.16	0.39	1.6021497097222	1.64447067304955	1.68679163637691	3.79250546910369	3.8926849241838	3.99286437926391	3.78563919968995	3.88637694509332	3.98640516291214	2.54646986528717	0.311202009924709	0.011557495110893	-1.36784962906547	-0.381901632118618	-0.378786093204629	-0.384826866072406	0.473991410587615	0.481421066681541	0.467015576649411	0.47165876769475	0.479088276125606	0.464701485979494	0.00033900842725134	0.000828478123967092	0.000828720917486361
194	0.810930216216329	0.31	2.54699614591268	2.46586880505161	2.62812348677376	0.393772707619467	1.00226798248567	0.975783227403635	1.0287527375677	0.25	0.16	0.38	1.57656580842469	1.61935703308832	1.66214825775195	3.7744966645478	3.87694423375278	3.97939180295776	3.76914065199849	3.87057177950201	3.97160101040381	2.54699614591268	0.307478798696048	-0.0141168431031112	-1.40777476376457	-0.381901632118618	-0.378786093204629	-0.384826866072406	0.473991410587615	0.481421066681541	0.467015576649411	0.47165876769475	0.479088276125606	0.464701485979494	0.00033900842725134	0.000828478123967092	0.000828720917486361
194	0.810930216216329	0.31	2.54733572251822	2.46702568434433	2.62764576069212	0.383024485096773	0.976181088213068	0.949795410502298	1.00256676592384	0.25	0.16	0.39	1.52929925591623	1.5717837708378	1.61426828575938	3.6485603722488	3.7499187669367	3.8512771616246	3.6466924139377	3.74700152596144	3.84954810266792	2.54733572251822	0.309988535566605	-0.00552819844214014	-1.38854121662813	-0.381901632118618	-0.378786093204629	-0.384826866072406	0.473991410587615	0.481421066681541	0.467015576649411	0.47165876769475	0.479088276125606	0.464701485979494	0.00033900842725134	0.000828478123967092	0.000828720917486361
194	0.810930216216329	0.31	2.54740858088893	2.4671036154592	2.62771354631866	0.388071883459083	1.00071414852066	0.973951978656456	1.02747631838486	0.25	0.16	0.39	1.55736167008167	1.60015472196522	1.64294777384876	3.6896357932108	3.79101929260177	3.89240279199274	3.68900336842735	3.79050069924974	3.89020984458689	2.54740858088893	0.312700153281105	0.00398579628644297	-1.36692835908695	-0.381901632118618	-0.378786093204629	-0.384826866072406	0.473991410587615	0.481421066681541	0.467015576649411	0.47165876769475	0.479088276125606	0.464701485979494	0.00033900842725134	0.000828478123967092	0.000828720917486361
194	0.810930216216329	0.31	2.54745401857668	2.46588464539467	2.62902339175869	0.389705615252714	0.980195561351571	0.954072067857439	1.0063190548457	0.25	0.16	0.38	1.53006701193919	1.57196185089171	1.61385668984422	3.63570950096462	3.73525903888191	3.8348085767992	3.63264706807601	3.7327269126097	3.83201119567844	2.54745401857668	0.30871124133061	-0.00667016090604541	-1.39584884855363	-0.381901632118618	-0.378786093204629	-0.384826866072406	0.473991410587615	0.481421066681541	0.467015576649411	0.47165876769475	0.479088276125606	0.464701485979494	0.00033900842725134	0.000828478123967092	0.000828720917486361
194	0.810930216216329	0.31	2.54772472988923	2.46639918497014	2.62905027480831	0.3898728421262	0.985863280913304	0.959597970033738	1.01212859179287	0.25	0.16	0.38	1.54880622544388	1.59119885055756	1.63359147567124	3.70412720055381	3.80551346386216	3.90689972717051	3.6981438155177	3.79995764862859	3.90110503760079	2.54772472988923	0.306364742405171	0.00385435344705697	-1.38988952520172	-0.381901632118618	-0.378786093204629	-0.384826866072406	0.473991410587615	0.481421066681541	0.467015576649411	0.47165876769475	0.479088276125606	0.464701485979494	0.00033900842725134	0.000828478123967092	0.000828720917486361
194	0.810930216216329	0.31	2.54814211021397	2.4674181945284	2.62886602589955	0.390144458919521	0.999054173183034	0.972452621402242	1.02565572496383	0.25	0.16	0.39	1.56252288021719	1.60526587086986	1.64800886152254	3.71998303221696	3.82174359008609	3.92350414795521	3.71136275180807	3.81255063615875	3.91425537087198	2.54814211021397	0.310406970158391	-0.00339844267898309	-1.38795748623211	-0.381901632118618	-0.378786093204629	-0.384826866072406	0.473991410587615	0.481421066681541	0.467015576649411	0.47165876769475	0.479088276125606	0.464701485979494	0.00033900842725134	0.000828478123967092	0.000828720917486361
194	0.810930216216329	0.31	2.54845238973377	2.46821181706283	2.62869296240472	0.396936175303198	1.00902981200668	0.982542220862957	1.03551740315041	0.25	0.16	0.39	1.56783688994047	1.61010298460694	1.6523690792734	3.7067227936463	3.80664944896601	3.90657610428572	3.70421881381529	3.80115040748991	3.90139568932245	2.54845238973377	0.314098600917924	-0.00396454796591339	-1.3748513703809	-0.381901632118618	-0.378786093204629	-0.384826866072406	0.473991410587615	0.481421066681541	0.467015576649411	0.47165876769475	0.479088276125606	0.464701485979494	0.00033900842725134	0.000828478123967092	0.000828720917486361
194	0.810930216216329	0.31	2.54846148608622	2.46817744716037	2.62874552501207	0.394302528832302	0.998304357510137	0.971953592160846	1.02465512285943	0.26	0.16	0.39	1.548224383582	1.59019850433104	1.63217262508007	3.65394047507934	3.75300294970329	3.85206542432724	3.65129518770626	3.74923936065046	3.85041352406738	2.54846148608622	0.311376506486643	-0.0140578934986544	-1.39181047767948	-0.381901632118618	-0.378786093204629	-0.384826866072406	0.473991410587615	0.481421066681541	0.467015576649411	0.47165876769475	0.479088276125606	0.464701485979494	0.00033900842725134	0.000828478123967092	0.000828720917486361
194	0.810930216216329	0.31	2.54872131901699	2.46714833636681	2.63029430166718	0.385519800447955	0.989856121346447	0.96324152747879	1.0164707152141	0.25	0.16	0.39	1.54693264345671	1.58967476251172	1.63241688156672	3.68096883984182	3.78267488958857	3.88438093933532	3.68161615226173	3.78490228817317	3.88645288670923	2.54872131901699	0.309817199021887	0.000886766671707771	-1.37667929218415	-0.381901632118618	-0.378786093204629	-0.384826866072406	0.473991410587615	0.481421066681541	0.467015576649411	0.47165876769475	0.479088276125606	0.464701485979494	0.00033900842725134	0.000828478123967092	0.000828720917486361
194	0.810930216216329	0.31	2.54892909403504	2.4679011441159	2.62995704395418	0.394899129004992	1.01133498222774	0.984673579271958	1.03799638518351	0.25	0.16	0.39	1.57934202002706	1.62210489585447	1.66486777168187	3.75327135032888	3.85489637813503	3.95652140594118	3.74091477290671	3.83990730872904	3.94161963117149	2.54892909403504	0.312850684726828	0.0122364047443423	-1.36529947403514	-0.381901632118618	-0.378786093204629	-0.384826866072406	0.473991410587615	0.481421066681541	0.467015576649411	0.47165876769475	0.479088276125606	0.464701485979494	0.00033900842725134	0.000828478123967092	0.000828720917486361
194	0.810930216216329	0.31	2.54923331568283	2.46903515874415	2.62943147262151	0.402314717981022	1.00432724888251	0.978256966569809	1.03039753119521	0.25	0.16	0.39	1.57826067559981	1.62032089370406	1.66238111180831	3.77296555032377	3.87351405691702	3.97406256351028	3.76929802295166	3.8684115049216	3.96911195028988	2.54923331568283	0.309727242780159	-0.000487701863343094	-1.38726167478612	-0.381901632118618	-0.378786093204629	-0.384826866072406	0.473991410587615	0.481421066681541	0.467015576649411	0.47165876769475	0.479088276125606	0.464701485979494	0.00033900842725134	0.000828478123967092	0.000828720917486361
194	0.810930216216329	0.31	2.54936659214132	2.46827069432678	2.63046248995586	0.393050181753916	1.00146998883022	0.974966228277468	1.02797374938297	0.25	0.16	0.39	1.5540682068131	1.5963144410327	1.63856067525231	3.67019998473939	3.76997174990924	3.8697435150791	3.66716790111478	3.76754608989863	3.8671073990999	2.54936659214132	0.312252624124137	-0.00528295530031988	-1.37983731952572	-0.381901632118618	-0.378786093204629	-0.384826866072406	0.473991410587615	0.481421066681541	0.467015576649411	0.47165876769475	0.479088276125606	0.464701485979494	0.00033900842725134	0.000828478123967092	0.000828720917486361
194	0.810930216216329	0.31	2.54940236675285	2.46766958528227	2.63113514822342	0.389352748269666	0.996936598338012	0.970347213570673	1.02352598310535	0.25	0.16	0.38	1.57137822392569	1.61443701734174	1.65749581075778	3.77085862536917	3.87418742303143	3.97751622069368	3.76521742116157	3.86560527190986	3.97341914763972	2.54940236675285	0.307676534618087	-0.010159072521628	-1.40438839397496	-0.381901632118618	-0.378786093204629	-0.384826866072406	0.473991410587615	0.481421066681541	0.467015576649411	0.47165876769475	0.479088276125606	0.464701485979494	0.00033900842725134	0.000828478123967092	0.000828720917486361
194	0.810930216216329	0.31	2.54949256279416	2.46763088663777	2.63135423895055	0.380306755121432	0.996255618554569	0.969171836345987	1.02333940076315	0.25	0.16	0.38	1.5609611390492	1.60458264138821	1.64820414372722	3.72521769387313	3.82931996027906	3.933422226685	3.72355326847357	3.82660059771611	3.9307130211615	2.54949256279416	0.308594332392676	-0.00678028645381159	-1.39094538498154	-0.381901632118618	-0.378786093204629	-0.384826866072406	0.473991410587615	0.481421066681541	0.467015576649411	0.47165876769475	0.479088276125606	0.464701485979494	0.00033900842725134	0.000828478123967092	0.000828720917486361
194	0.810930216216329	0.31	2.54991255636328	2.46954286707761	2.63028224564896	0.394417017076312	1.00238337694148	0.975931284419525	1.02883546946343	0.25	0.16	0.38	1.57060457807076	1.61317497034919	1.65574536262762	3.7452304455883	3.84674290229949	3.94825535901068	3.74485203475805	3.84465602327318	3.94672469058771	2.54991255636328	0.307049844691865	0.00325217969932423	-1.38703497717375	-0.381901632118618	-0.378786093204629	-0.384826866072406	0.473991410587615	0.481421066681541	0.467015576649411	0.47165876769475	0.479088276125606	0.464701485979494	0.00033900842725134	0.000828478123967092	0.000828720917486361
194	0.810930216216329	0.31	2.55018463902227	2.4682606243791	2.63210865366544	0.38164683428615	0.985665280818957	0.958945426302748	1.01238513533517	0.25	0.16	0.38	1.54226747817064	1.58524089616867	1.62821431416669	3.67524573609225	3.77765201353634	3.88005829098043	3.67593397807493	3.77949141552693	3.88263649756364	2.55018463902227	0.308878686865051	0.0101347244931658	-1.37439648490878	-0.381901632118618	-0.378786093204629	-0.384826866072406	0.473991410587615	0.481421066681541	0.467015576649411	0.47165876769475	0.479088276125606	0.464701485979494	0.00033900842725134	0.000828478123967092	0.000828720917486361
194	0.810930216216329	0.31	2.55035656462685	2.46870840039709	2.63200472885662	0.383137987614943	0.992815646545935	0.965986788533224	1.01964450455865	0.25	0.16	0.39	1.55149968072906	1.59459029556475	1.63768091040043	3.6922163016074	3.79476216256938	3.89730802353137	3.68624545886016	3.79017537013343	3.89143257103374	2.55035656462685	0.308768147321142	0.00997309561679988	-1.37340667309282	-0.381901632118618	-0.378786093204629	-0.384826866072406	0.473991410587615	0.481421066681541	0.467015576649411	0.47165876769475	0.479088276125606	0.464701485979494	0.00033900842725134	0.000828478123967092	0.000828720917486361
194	0.810930216216329	0.31	2.55058508074778	2.46959405063057	2.631576110865	0.39073225356028	0.995171104247158	0.968705647830317	1.021636560664	0.25	0.16	0.39	1.56278442626723	1.60548037133055	1.64817631639387	3.73580641120725	3.83787025483096	3.93993409845467	3.73253197848055	3.82993267924434	3.93128559396755	2.55058508074778	0.3080492211936	-0.0226347216659553	-1.41194300374568	-0.381901632118618	-0.378786093204629	-0.384826866072406	0.473991410587615	0.481421066681541	0.467015576649411	0.47165876769475	0.479088276125606	0.464701485979494	0.00033900842725134	0.000828478123967092	0.000828720917486361
194	0.810930216216329	0.31	2.55089644229578	2.46933753580155	2.63245534879002	0.387887062877142	0.994186765201357	0.967588808353005	1.02078472204971	0.25	0.16	0.39	1.55916596361344	1.60202572869298	1.64488549377253	3.72275829875455	3.82509284803035	3.92742739730615	3.71482127085713	3.81928680752581	3.92244791975145	2.55089644229578	0.309898810606294	0.0131158330644895	-1.36835152641139	-0.381901632118618	-0.378786093204629	-0.384826866072406	0.473991410587615	0.481421066681541	0.467015576649411	0.47165876769475	0.479088276125606	0.464701485979494	0.00033900842725134	0.000828478123967092	0.000828720917486361
194	0.810930216216329	0.31	2.5511191137951	2.46979475322456	2.63244347436565	0.386220390975227	0.990471884126179	0.963880071103836	1.01706369714852	0.25	0.16	0.39	1.54225080533632	1.58479888395994	1.62734696258355	3.6562031854283	3.75707161750125	3.8579400495742	3.64648214238837	3.74805904408517	3.85066097876115	2.5511191137951	0.311310789311823	-0.011589048725383	-1.3919690558439	-0.381901632118618	-0.378786093204629	-0.384826866072406	0.473991410587615	0.481421066681541	0.467015576649411	0.47165876769475	0.479088276125606	0.464701485979494	0.00033900842725134	0.000828478123967092	0.000828720917486361
194	0.810930216216329	0.31	2.55130440920826	2.46940154948821	2.63320726892831	0.382882993147204	0.98901750069799	0.962276856603821	1.01575814479216	0.25	0.16	0.38	1.55252195080918	1.59566487443876	1.63880779806835	3.7115383409545	3.81467801966153	3.91781769836855	3.70536431303796	3.80852939030785	3.90982912626578	2.55130440920826	0.306859180997895	0.00208482104194743	-1.39178619996558	-0.381901632118618	-0.378786093204629	-0.384826866072406	0.473991410587615	0.481421066681541	0.467015576649411	0.47165876769475	0.479088276125606	0.464701485979494	0.00033900842725134	0.000828478123967092	0.000828720917486361
194	0.810930216216329	0.31	2.551381838593	2.46975267830689	2.63301099887911	0.401756941645633	1.0163124529085	0.98990043675276	1.04272446906424	0.25	0.16	0.39	1.59634248577773	1.6389352779001	1.68152807002247	3.81448739263516	3.91626359042191	4.01803978820866	3.80460202969293	3.90428412004236	4.00564281801673	2.551381838593	0.308758319965164	0.00566066488384577	-1.38337459128109	-0.381901632118618	-0.378786093204629	-0.384826866072406	0.473991410587615	0.481421066681541	0.467015576649411	0.47165876769475	0.479088276125606	0.464701485979494	0.00033900842725134	0.000828478123967092	0.000828720917486361
194	0.810930216216329	0.31	2.55175493020865	2.46975554924738	2.63375431116992	0.378253754037713	0.98657131826454	0.959633611829187	1.01350902469989	0.25	0.16	0.39	1.53810336850211	1.58127919779488	1.62445502708764	3.65269371382034	3.75522783699845	3.85776196017657	3.64920098338952	3.75097595174197	3.85373719248214	2.55175493020865	0.311383844859946	-0.000347153529151188	-1.37897336429478	-0.381901632118618	-0.378786093204629	-0.384826866072406	0.473991410587615	0.481421066681541	0.467015576649411	0.47165876769475	0.479088276125606	0.464701485979494	0.00033900842725134	0.000828478123967092	0.000828720917486361
194	0.810930216216329	0.31	2.55195880242801	2.47000843389256	2.63390917096346	0.377156416353803	0.975313836760991	0.948621272274323	1.00200640124766	0.25	0.16	0.39	1.52831790255071	1.57132212917126	1.61432635579182	3.64841696691684	3.75107712014132	3.8537372733658	3.64176789627949	3.74151513744219	3.84634511549963	2.55195880242801	0.30627156592973	-0.00889271441809049	-1.40190702370361	-0.381901632118618	-0.378786093204629	-0.384826866072406	0.473991410587615	0.481421066681541	0.467015576649411	0.47165876769475	0.479088276125606	0.464701485979494	0.00033900842725134	0.000828478123967092	0.000828720917486361
194	0.810930216216329	0.31	2.55203718842822	2.47118278054804	2.63289159630839	0.389159483789109	0.989116465140107	0.962724926677764	1.01550800360245	0.25	0.16	0.39	1.56079162674665	1.6035781913276	1.64636475590855	3.74975882840145	3.85255236952827	3.9553459106551	3.7368180454001	3.84143921737082	3.94304927721695	2.55203718842822	0.309477450097825	0.00721786626130532	-1.38312891234838	-0.381901632118618	-0.378786093204629	-0.384826866072406	0.473991410587615	0.481421066681541	0.467015576649411	0.47165876769475	0.479088276125606	0.464701485979494	0.00033900842725134	0.000828478123967092	0.000828720917486361
194	0.810930216216329	0.31	2.55221275828307	2.47095914202783	2.63346637453831	0.395599702508454	1.00782301025585	0.98129309918545	1.03435292132625	0.25	0.16	0.39	1.58739500455605	1.63031128343279	1.67322756230953	3.80512158239437	3.9079955731284	4.01086956386244	3.79644259203925	3.89828253784468	4.00254060743679	2.55221275828307	0.308364519825455	-0.00493856511955617	-1.3962613420649	-0.381901632118618	-0.378786093204629	-0.384826866072406	0.473991410587615	0.481421066681541	0.467015576649411	0.47165876769475	0.479088276125606	0.464701485979494	0.00033900842725134	0.000828478123967092	0.000828720917486361
194	0.810930216216329	0.31	2.55236784567333	2.47147598181574	2.63325970953091	0.393415267326274	1.00406956637704	0.977517330079869	1.03062180267422	0.25	0.16	0.39	1.57072231313526	1.61338773576486	1.65605315839445	3.73965180682053	3.84123171276014	3.94281161869975	3.73351252315302	3.83193045047578	3.93405222428678	2.55236784567333	0.310607074329636	-0.00839796036678063	-1.3931045195109	-0.381901632118618	-0.378786093204629	-0.384826866072406	0.473991410587615	0.481421066681541	0.467015576649411	0.47165876769475	0.479088276125606	0.464701485979494	0.00033900842725134	0.000828478123967092	0.000828720917486361
194	0.810930216216329	0.31	2.55237886324743	2.47208974141757	2.63266798507729	0.396100337149152	1.00003809977607	0.973740658037094	1.02633554151504	0.25	0.16	0.39	1.55750820295778	1.59957123163711	1.64163426031645	3.69113584291436	3.79082093768625	3.89050603245814	3.69128114675606	3.79086283534833	3.89180695860923	2.55237886324743	0.312478271194903	0.0109478438473282	-1.36526123113114	-0.381901632118618	-0.378786093204629	-0.384826866072406	0.473991410587615	0.481421066681541	0.467015576649411	0.47165876769475	0.479088276125606	0.464701485979494	0.00033900842725134	0.000828478123967092	0.000828720917486361
194	0.810930216216329	0.31	2.55253168703573	2.47116921095888	2.63389416311259	0.385552088059441	0.97409695102834	0.947907864023571	1.00028603803311	0.25	0.16	0.39	1.52515673490509	1.5672942294257	1.60943172394631	3.63601565476308	3.73647260205445	3.83692954934582	3.62682047728967	3.72948967517508	3.82751346037699	2.55253168703573	0.309136160630251	-0.00930591287658876	-1.39593569455209	-0.381901632118618	-0.378786093204629	-0.384826866072406	0.473991410587615	0.481421066681541	0.467015576649411	0.47165876769475	0.479088276125606	0.464701485979494	0.00033900842725134	0.000828478123967092	0.000828720917486361
194	0.810930216216329	0.31	2.5526785744401	2.47168489601468	2.63367225286552	0.382897207230608	0.97756013172683	0.951130062194145	1.00399020125952	0.25	0.16	0.39	1.54265097310148	1.58551826760133	1.62838556210118	3.70778897054437	3.81082127306453	3.9138535755847	3.6963512449125	3.80111164423662	3.90270029526619	2.5526785744401	0.307846039117493	-0.0204419501445227	-1.41521595208425	-0.381901632118618	-0.378786093204629	-0.384826866072406	0.473991410587615	0.481421066681541	0.467015576649411	0.47165876769475	0.479088276125606	0.464701485979494	0.00033900842725134	0.000828478123967092	0.000828720917486361
194	0.810930216216329	0.31	2.55318895939838	2.47241563562608	2.63396228317068	0.391245435524821	0.992925582459007	0.9665482822907	1.01930288262731	0.25	0.16	0.39	1.54611727436136	1.58831113077646	1.63050498719156	3.66441034116008	3.76441284830804	3.864415355456	3.6579345425877	3.76067569097816	3.85822234421234	2.55318895939838	0.312123894050705	0.00719182799678367	-1.37187980786785	-0.381901632118618	-0.378786093204629	-0.384826866072406	0.473991410587615	0.481421066681541	0.467015576649411	0.47165876769475	0.479088276125606	0.464701485979494	0.00033900842725134	0.000828478123967092	0.000828720917486361
194	0.810930216216329	0.31	2.5534091329552	2.4727771697837	2.63404109612671	0.387500336797948	0.992253280898702	0.965685419532054	1.01882114226535	0.25	0.16	0.39	1.5538075678967	1.59655579958724	1.63930403127778	3.7044339770782	3.80635007351528	3.90826616995236	3.6920363521498	3.79295512160136	3.89569040811984	2.5534091329552	0.309956900694591	0.0116083160761807	-1.37341770729672	-0.381901632118618	-0.378786093204629	-0.384826866072406	0.473991410587615	0.481421066681541	0.467015576649411	0.47165876769475	0.479088276125606	0.464701485979494	0.00033900842725134	0.000828478123967092	0.000828720917486361
194	0.810930216216329	0.31	2.55353410452986	2.4722762188578	2.63479199020191	0.392609831563841	1.00729852111488	0.980615889657233	1.03398115257252	0.25	0.16	0.39	1.58422916348189	1.62733615711669	1.67044315075149	3.79249151254616	3.89568548931405	3.99887946608193	3.78183071428342	3.88453724612145	3.98912944202795	2.55353410452986	0.30734715461079	0.0151034882672403	-1.3792282929283	-0.381901632118618	-0.378786093204629	-0.384826866072406	0.473991410587615	0.481421066681541	0.467015576649411	0.47165876769475	0.479088276125606	0.464701485979494	0.00033900842725134	0.000828478123967092	0.000828720917486361
194	0.810930216216329	0.31	2.55373732434608	2.47317754966578	2.63429709902638	0.3966520811002	1.00226817939323	0.975942465861128	1.02859389292534	0.25	0.16	0.39	1.56525114212609	1.60747325522684	1.64969536832758	3.71957677081317	3.81991107939631	3.92024538797944	3.7119931380764	3.81239213486563	3.91221198556922	2.55373732434608	0.312728783367758	-0.00364476810039946	-1.38122961892575	-0.381901632118618	-0.378786093204629	-0.384826866072406	0.473991410587615	0.481421066681541	0.467015576649411	0.47165876769475	0.479088276125606	0.464701485979494	0.00033900842725134	0.000828478123967092	0.000828720917486361
194	0.810930216216329	0.31	2.55406574108342	2.47247824107581	2.63565324109103	0.394750177561028	1.00803145122341	0.98144885351953	1.03461404892729	0.25	0.16	0.39	1.57922825805006	1.62200174473335	1.66477523141664	3.76517693597516	3.86715696622741	3.96913699647967	3.76204766721537	3.86764007969159	3.96915267884396	2.55406574108342	0.309778703266914	0.00651889013796005	-1.37414751278305	-0.381901632118618	-0.378786093204629	-0.384826866072406	0.473991410587615	0.481421066681541	0.467015576649411	0.47165876769475	0.479088276125606	0.464701485979494	0.00033900842725134	0.000828478123967092	0.000828720917486361
194	0.810930216216329	0.31	2.55427592676166	2.47350945614662	2.6350423973767	0.388328421765272	1.00650531264889	0.979602802670259	1.03340782262752	0.25	0.16	0.4	1.57614950384861	1.61943477992124	1.66272005599386	3.75757541926895	3.86076847867709	3.96396153808524	3.74532591452564	3.84827425151071	3.94839413856935	2.55427592676166	0.315146538678958	0.00920783743777354	-1.35956799722429	-0.381901632118618	-0.378786093204629	-0.384826866072406	0.473991410587615	0.481421066681541	0.467015576649411	0.47165876769475	0.479088276125606	0.464701485979494	0.00033900842725134	0.000828478123967092	0.000828720917486361
194	0.810930216216329	0.31	2.55434179971298	2.47233488856086	2.6363487108651	0.375019467088042	0.978217517141982	0.951323297817311	1.00511173646665	0.25	0.16	0.39	1.53830251141993	1.58179082419934	1.62527913697875	3.68595113674259	3.79015417530899	3.89435721387539	3.68036034300218	3.78742549298624	3.89012148423501	2.55434179971298	0.307321895031411	-0.0211852581562857	-1.40765721870345	-0.381901632118618	-0.378786093204629	-0.384826866072406	0.473991410587615	0.481421066681541	0.467015576649411	0.47165876769475	0.479088276125606	0.464701485979494	0.00033900842725134	0.000828478123967092	0.000828720917486361
194	0.810930216216329	0.31	2.55445169715999	2.47239008693382	2.63651330738615	0.381928331660623	0.977811843949961	0.951320686024214	1.00430300187571	0.25	0.16	0.38	1.53561084328713	1.57837256387162	1.6211342844561	3.67296805643004	3.77524815846982	3.8775282605096	3.66802558381944	3.77386685084165	3.87218115895107	2.55445169715999	0.306486774285788	0.00318048492592206	-1.38859791377002	-0.381901632118618	-0.378786093204629	-0.384826866072406	0.473991410587615	0.481421066681541	0.467015576649411	0.47165876769475	0.479088276125606	0.464701485979494	0.00033900842725134	0.000828478123967092	0.000828720917486361
194	0.810930216216329	0.31	2.55450468157899	2.47422228653436	2.63478707662362	0.396091633447161	1.01660048955107	0.989867029566683	1.04333394953545	0.25	0.16	0.4	1.58271060200983	1.62545506089358	1.66819951977733	3.749454910149	3.85071689767838	3.95197888520775	3.7417109857056	3.84479175703045	3.94397700582513	2.55450468157899	0.315101871637608	0.00898239370047957	-1.35907006726675	-0.381901632118618	-0.378786093204629	-0.384826866072406	0.473991410587615	0.481421066681541	0.467015576649411	0.47165876769475	0.479088276125606	0.464701485979494	0.00033900842725134	0.000828478123967092	0.000828720917486361
194	0.810930216216329	0.31	2.55476841001531	2.47445878186716	2.63507803816346	0.399692289814195	1.00823591831428	0.981920916257938	1.03455092037062	0.25	0.16	0.39	1.58524707829577	1.62773092748817	1.67021477668056	3.7922781658635	3.89390937269553	3.99554057952757	3.78684961844215	3.88939568821158	3.98990398465293	2.55476841001531	0.308800002854502	-0.00163031709539707	-1.38934068217201	-0.381901632118618	-0.378786093204629	-0.384826866072406	0.473991410587615	0.481421066681541	0.467015576649411	0.47165876769475	0.479088276125606	0.464701485979494	0.00033900842725134	0.000828478123967092	0.000828720917486361
194	0.810930216216329	0.31	2.55497673532105	2.47416406327524	2.63578940736685	0.400952650065963	1.00532599987437	0.979155735264024	1.03149626448472	0.25	0.16	0.39	1.58250489884437	1.62480110409385	1.66709730934333	3.78990900681952	3.89120333415232	3.99249766148511	3.78440107812072	3.88489896205106	3.98545831763025	2.55497673532105	0.309240280755166	8.89561362775672e-05	-1.38778582134603	-0.381901632118618	-0.378786093204629	-0.384826866072406	0.473991410587615	0.481421066681541	0.467015576649411	0.47165876769475	0.479088276125606	0.464701485979494	0.00033900842725134	0.000828478123967092	0.000828720917486361
194	0.810930216216329	0.31	2.55540125328706	2.47414162657584	2.63666087999828	0.390233053389915	0.994723685844323	0.96824237125524	1.02120500043341	0.25	0.16	0.39	1.55511750524486	1.59764978548993	1.640182065735	3.70081405218299	3.8020308797677	3.90324770735241	3.6964145307107	3.79618352563459	3.89882161486794	2.55540125328706	0.310457088588459	0.00299475982451792	-1.37840056997899	-0.381901632118618	-0.378786093204629	-0.384826866072406	0.473991410587615	0.481421066681541	0.467015576649411	0.47165876769475	0.479088276125606	0.464701485979494	0.00033900842725134	0.000828478123967092	0.000828720917486361
194	0.810930216216329	0.31	2.55542687921898	2.47477675587049	2.63607700256746	0.392209712191603	0.982643701675911	0.95659230877748	1.00869509457434	0.25	0.16	0.39	1.54410159329059	1.58615294255694	1.62820429182329	3.69323147864236	3.79381123809905	3.89439099755575	3.67999453483807	3.78075621958521	3.87922973052764	2.55542687921898	0.310345094325927	-0.00135350345832529	-1.38575975981457	-0.381901632118618	-0.378786093204629	-0.384826866072406	0.473991410587615	0.481421066681541	0.467015576649411	0.47165876769475	0.479088276125606	0.464701485979494	0.00033900842725134	0.000828478123967092	0.000828720917486361
194	0.810930216216329	0.31	2.55565633807123	2.47412604923373	2.63718662690874	0.384106521562904	0.98662484448889	0.960017828076579	1.0132318609012	0.25	0.16	0.39	1.54532981067849	1.5881588232579	1.63098783583732	3.68577017535856	3.78792176533919	3.89007335531981	3.68452129979909	3.78535189158294	3.8899731206242	2.55565633807123	0.308920988428027	0.012556408532838	-1.37071612608338	-0.381901632118618	-0.378786093204629	-0.384826866072406	0.473991410587615	0.481421066681541	0.467015576649411	0.47165876769475	0.479088276125606	0.464701485979494	0.00033900842725134	0.000828478123967092	0.000828720917486361
194	0.810930216216329	0.31	2.55597597228226	2.47501175699628	2.63694018756824	0.389402441065828	0.984453878189402	0.95820016484066	1.01070759153814	0.25	0.16	0.39	1.53483979012999	1.57689284476813	1.61894589940627	3.64263580681624	3.74244033598987	3.8422448651635	3.64050823864595	3.73675610519132	3.83641151645363	2.55597597228226	0.311685416489635	0.0060704496437085	-1.37051694026681	-0.381901632118618	-0.378786093204629	-0.384826866072406	0.473991410587615	0.481421066681541	0.467015576649411	0.47165876769475	0.479088276125606	0.464701485979494	0.00033900842725134	0.000828478123967092	0.000828720917486361
194	0.810930216216329	0.31	2.55690960148168	2.47570231513177	2.63811688783159	0.38427822628294	0.989592525650311	0.962915159998581	1.01626989130204	0.25	0.16	0.39	1.54960651616109	1.59253804467498	1.63546957318886	3.69503659933021	3.79740682523568	3.89977705114115	3.68761956373468	3.79014478286114	3.89225192905276	2.55690960148168	0.310200888008458	-0.0106200570272214	-1.39341752752432	-0.381901632118618	-0.378786093204629	-0.384826866072406	0.473991410587615	0.481421066681541	0.467015576649411	0.47165876769475	0.479088276125606	0.464701485979494	0.00033900842725134	0.000828478123967092	0.000828720917486361
194	0.810930216216329	0.31	2.55736228018764	2.47569096217371	2.63903359820157	0.38818562547628	0.991110574133747	0.964611579876319	1.01760956839117	0.25	0.16	0.39	1.54927660105619	1.59183701875284	1.63439743644948	3.68689148981508	3.78817465752171	3.88945782522834	3.68400130555932	3.78494353491773	3.88521368703268	2.55736228018764	0.309886952164097	-0.00158793150056137	-1.38325678539209	-0.381901632118618	-0.378786093204629	-0.384826866072406	0.473991410587615	0.481421066681541	0.467015576649411	0.47165876769475	0.479088276125606	0.464701485979494	0.00033900842725134	0.000828478123967092	0.000828720917486361
194	0.810930216216329	0.31	2.55760255478452	2.47614292067646	2.63906218889258	0.384239029428897	0.986034705955627	0.959451049864987	1.01261836204627	0.25	0.16	0.39	1.54306531641468	1.5858192617074	1.62857320700011	3.67711000806116	3.77899225403452	3.88087450000789	3.66765234467364	3.76840127591954	3.87062627114601	2.55760255478452	0.31003309636954	-0.0116967193623992	-1.3948851204031	-0.381901632118618	-0.378786093204629	-0.384826866072406	0.473991410587615	0.481421066681541	0.467015576649411	0.47165876769475	0.479088276125606	0.464701485979494	0.00033900842725134	0.000828478123967092	0.000828720917486361
194	0.810930216216329	0.31	2.55765092371995	2.47684097176597	2.63846087567394	0.390193686265558	0.997922117001601	0.971353456748522	1.02449077725468	0.25	0.16	0.39	1.55393231624001	1.59643579371221	1.63893927118442	3.68323864079797	3.78398334438501	3.88472804797204	3.68028180046968	3.78144047993868	3.88202344240271	2.55765092371995	0.309474832407719	0.00507884254095121	-1.37804188086624	-0.381901632118618	-0.378786093204629	-0.384826866072406	0.473991410587615	0.481421066681541	0.467015576649411	0.47165876769475	0.479088276125606	0.464701485979494	0.00033900842725134	0.000828478123967092	0.000828720917486361
194	0.810930216216329	0.31	2.55795380165194	2.47721928085524	2.63868832244864	0.381904561059409	0.976527103289055	0.950069419828518	1.00298478674959	0.25	0.16	0.39	1.53118851815896	1.57382929817604	1.61647007819311	3.65657034695562	3.75839909627838	3.86022784560114	3.64762154865538	3.75043016661538	3.85030241769065	2.55795380165194	0.309553579879403	0.00034673573156654	-1.38709001429034	-0.381901632118618	-0.378786093204629	-0.384826866072406	0.473991410587615	0.481421066681541	0.467015576649411	0.47165876769475	0.479088276125606	0.464701485979494	0.00033900842725134	0.000828478123967092	0.000828720917486361
194	0.810930216216329	0.31	2.55809645764581	2.47697934148668	2.63921357380494	0.385649766714257	0.988123192428347	0.961562478887776	1.01468390596892	0.25	0.16	0.39	1.53697736292553	1.57943244655382	1.62188753018211	3.6399791759354	3.74052432646736	3.84106947699933	3.63327984519146	3.73218720302261	3.8337687299567	2.55809645764581	0.312670958809502	0.00641236611139728	-1.36532542273221	-0.381901632118618	-0.378786093204629	-0.384826866072406	0.473991410587615	0.481421066681541	0.467015576649411	0.47165876769475	0.479088276125606	0.464701485979494	0.00033900842725134	0.000828478123967092	0.000828720917486361
194	0.810930216216329	0.31	2.55820574182595	2.47742569058066	2.63898579307124	0.391794151173808	0.99417908708163	0.967798885300086	1.02055928886318	0.25	0.16	0.39	1.55166091539658	1.59395599205603	1.63625106871548	3.68601510460659	3.78648827491738	3.88696144522817	3.68256693145131	3.78299816580468	3.88313101120957	2.55820574182595	0.310262483573698	-0.00207735140970493	-1.38069495734653	-0.381901632118618	-0.378786093204629	-0.384826866072406	0.473991410587615	0.481421066681541	0.467015576649411	0.47165876769475	0.479088276125606	0.464701485979494	0.00033900842725134	0.000828478123967092	0.000828720917486361
194	0.810930216216329	0.31	2.55844879217532	2.47795751044465	2.63894007390598	0.395784154431295	1.00794142990882	0.981418633094434	1.03446422672321	0.25	0.16	0.39	1.5785443549136	1.62120444896119	1.66386454300879	3.76201528874737	3.86368359190712	3.96535189506687	3.75545285447098	3.85663005204216	3.95839232514172	2.55844879217532	0.309236545209748	-0.00618478829994035	-1.39297390788806	-0.381901632118618	-0.378786093204629	-0.384826866072406	0.473991410587615	0.481421066681541	0.467015576649411	0.47165876769475	0.479088276125606	0.464701485979494	0.00033900842725134	0.000828478123967092	0.000828720917486361
194	0.810930216216329	0.31	2.55846626581101	2.47661999889042	2.6403125327316	0.38425189919693	0.99697731159084	0.970099372086927	1.02385525109475	0.25	0.16	0.38	1.56322807281809	1.60653946006457	1.64985084731105	3.73249740576678	3.83591138824869	3.9393253707306	3.73408092526443	3.83939540266888	3.94262075774022	2.55846626581101	0.307268772200453	-0.0102482973194635	-1.39773634909944	-0.381901632118618	-0.378786093204629	-0.384826866072406	0.473991410587615	0.481421066681541	0.467015576649411	0.47165876769475	0.479088276125606	0.464701485979494	0.00033900842725134	0.000828478123967092	0.000828720917486361
194	0.810930216216329	0.31	2.55853314509504	2.4766478825428	2.64041840764729	0.386993799438088	0.997704179011943	0.970961840028312	1.02444651799557	0.25	0.16	0.39	1.56527369146788	1.60838463356029	1.65149557565269	3.73896946007333	3.84194857277235	3.94492768547138	3.73454514511146	3.8370348838455	3.9396021175382	2.55853314509504	0.308219931346198	-0.00321424280788661	-1.3906099138493	-0.381901632118618	-0.378786093204629	-0.384826866072406	0.473991410587615	0.481421066681541	0.467015576649411	0.47165876769475	0.479088276125606	0.464701485979494	0.00033900842725134	0.000828478123967092	0.000828720917486361
194	0.810930216216329	0.31	2.55858800590337	2.47703739222415	2.64013861958259	0.388723034225856	0.987345979232934	0.960977480321	1.01371447814487	0.25	0.16	0.39	1.54530236424081	1.58770429825541	1.63010623227002	3.68191611121286	3.7829451186147	3.88397412601654	3.67558495071967	3.77548560326847	3.87834730280083	2.55858800590337	0.308604317801663	-0.00849793041751352	-1.39482342233971	-0.381901632118618	-0.378786093204629	-0.384826866072406	0.473991410587615	0.481421066681541	0.467015576649411	0.47165876769475	0.479088276125606	0.464701485979494	0.00033900842725134	0.000828478123967092	0.000828720917486361
194	0.810930216216329	0.31	2.55884549208682	2.4781433671933	2.63954761698035	0.388953172745299	0.992753562520528	0.966253481020868	1.01925364402019	0.25	0.16	0.39	1.55601613952253	1.59869081580786	1.64136549209318	3.71282537894749	3.81465184277783	3.91647830660817	3.71158101784869	3.81088466736133	3.91192276392617	2.55884549208682	0.310347233491179	0.00184703898774878	-1.38039675475006	-0.381901632118618	-0.378786093204629	-0.384826866072406	0.473991410587615	0.481421066681541	0.467015576649411	0.47165876769475	0.479088276125606	0.464701485979494	0.00033900842725134	0.000828478123967092	0.000828720917486361
194	0.810930216216329	0.31	2.55929768752248	2.47780792934511	2.64078744569986	0.394951640734761	1.00889991437733	0.982305628332167	1.03549420042249	0.25	0.16	0.39	1.57799601132247	1.62071762065956	1.66343922999666	3.75595909664977	3.85764542289003	3.9593317491303	3.74108423884205	3.84162353923289	3.94430155266127	2.55929768752248	0.30877225992119	-0.0102449772104973	-1.39916827472157	-0.381901632118618	-0.378786093204629	-0.384826866072406	0.473991410587615	0.481421066681541	0.467015576649411	0.47165876769475	0.479088276125606	0.464701485979494	0.00033900842725134	0.000828478123967092	0.000828720917486361
194	0.810930216216329	0.31	2.55937759053329	2.47802732864608	2.64072785242049	0.385882903035842	0.980696521106341	0.954348401383922	1.00704464082876	0.25	0.16	0.38	1.53610839634441	1.57851803193955	1.62092766753469	3.66354590701445	3.76469088302805	3.86583585904166	3.661209928324	3.76285895905673	3.86318219778596	2.55937759053329	0.30798547107335	0.00314468532934597	-1.3859235554095	-0.381901632118618	-0.378786093204629	-0.384826866072406	0.473991410587615	0.481421066681541	0.467015576649411	0.47165876769475	0.479088276125606	0.464701485979494	0.00033900842725134	0.000828478123967092	0.000828720917486361
194	0.810930216216329	0.31	2.55940827226927	2.47806151035839	2.64075503418014	0.389861497204962	0.997310089480458	0.970739179783953	1.02388099917696	0.25	0.16	0.38	1.55554753856662	1.59812572438279	1.64070391019896	3.69326961404216	3.79436116926444	3.89545272448672	3.69088740034692	3.79325197089018	3.89318957233224	2.55940827226927	0.309179055678448	0.000247566522114456	-1.38354246510472	-0.381901632118618	-0.378786093204629	-0.384826866072406	0.473991410587615	0.481421066681541	0.467015576649411	0.47165876769475	0.479088276125606	0.464701485979494	0.00033900842725134	0.000828478123967092	0.000828720917486361
194	0.810930216216329	0.31	2.55944488673673	2.4771854937932	2.64170427968026	0.387102642618798	0.99842718414808	0.971671604066846	1.02518276422931	0.25	0.16	0.39	1.56772927929786	1.61089767703881	1.65406607477977	3.74801504602157	3.8512189641867	3.95442288235183	3.74462167947401	3.8495295470671	3.95007357227369	2.55944488673673	0.307701835911177	-0.010450222285712	-1.39956352028886	-0.381901632118618	-0.378786093204629	-0.384826866072406	0.473991410587615	0.481421066681541	0.467015576649411	0.47165876769475	0.479088276125606	0.464701485979494	0.00033900842725134	0.000828478123967092	0.000828720917486361
194	0.810930216216329	0.31	2.55947434275914	2.47842149994821	2.64052718557006	0.390240455683246	1.0024779787154	0.975790646154205	1.0291653112766	0.25	0.16	0.39	1.57005425543005	1.61299436785982	1.6559344802896	3.74313678358008	3.8455094969886	3.94788221039711	3.74188744116255	3.84217591064151	3.94617303628452	2.55947434275914	0.308608169902183	-0.0143259743397562	-1.40177703005642	-0.381901632118618	-0.378786093204629	-0.384826866072406	0.473991410587615	0.481421066681541	0.467015576649411	0.47165876769475	0.479088276125606	0.464701485979494	0.00033900842725134	0.000828478123967092	0.000828720917486361
194	0.810930216216329	0.31	2.55981145009555	2.47918081234654	2.64044208784456	0.389409434238111	0.989680723298161	0.96328800699469	1.01607343960163	0.25	0.16	0.39	1.54062311523595	1.58283398936263	1.62504486348931	3.65072492696161	3.75074957857116	3.85077423018071	3.64476650786175	3.74409949538959	3.84384143456246	2.55981145009555	0.311524725199964	0.00688556241258349	-1.3732659967135	-0.381901632118618	-0.378786093204629	-0.384826866072406	0.473991410587615	0.481421066681541	0.467015576649411	0.47165876769475	0.479088276125606	0.464701485979494	0.00033900842725134	0.000828478123967092	0.000828720917486361
194	0.810930216216329	0.31	2.56036738026383	2.4795079591792	2.64122680134846	0.390295909963926	0.996475248307241	0.96995080745197	1.02299968916251	0.25	0.16	0.39	1.55594988229499	1.59849915418551	1.64104842607602	3.69821238586513	3.79934433497583	3.90047628408653	3.69610338300243	3.80048095571802	3.90053629428366	2.56036738026383	0.312431423857892	-0.00217840740599924	-1.37934802026163	-0.381901632118618	-0.378786093204629	-0.384826866072406	0.473991410587615	0.481421066681541	0.467015576649411	0.47165876769475	0.479088276125606	0.464701485979494	0.00033900842725134	0.000828478123967092	0.000828720917486361
194	0.810930216216329	0.31	2.56067036322951	2.48013887736613	2.6412018490929	0.391421273106725	0.988308852069011	0.962063885479794	1.01455381865823	0.25	0.16	0.39	1.54777562941529	1.58999872945542	1.63222182949555	3.68955942092509	3.79021007956906	3.89086073821302	3.68446608009122	3.78562239959455	3.88344608057282	2.56067036322951	0.310221224988087	-0.0148329067190234	-1.39995307993138	-0.381901632118618	-0.378786093204629	-0.384826866072406	0.473991410587615	0.481421066681541	0.467015576649411	0.47165876769475	0.479088276125606	0.464701485979494	0.00033900842725134	0.000828478123967092	0.000828720917486361
194	0.810930216216329	0.31	2.56079656598735	2.479926750617	2.64166638135769	0.386260461170944	0.980879703292508	0.954547643055294	1.00721176352972	0.25	0.16	0.39	1.53984436017615	1.58232235982666	1.62480035947716	3.68072761528193	3.78226381621179	3.88380001714164	3.67164990707577	3.77309351572812	3.87203703683754	2.56079656598735	0.308078860649122	0.00140375417314484	-1.39385070741019	-0.381901632118618	-0.378786093204629	-0.384826866072406	0.473991410587615	0.481421066681541	0.467015576649411	0.47165876769475	0.479088276125606	0.464701485979494	0.00033900842725134	0.000828478123967092	0.000828720917486361
194	0.810930216216329	0.31	2.56102031715648	2.47911634518051	2.64292428913246	0.385533866098667	0.990079691628612	0.963459876836784	1.01669950642044	0.25	0.16	0.38	1.55884449279811	1.60191442511723	1.64498435743635	3.73740974659528	3.84067212175737	3.94393449691946	3.73400113285403	3.83666365663453	3.94229632886008	2.56102031715648	0.306445843867694	0.010821688511526	-1.38104203388636	-0.381901632118618	-0.378786093204629	-0.384826866072406	0.473991410587615	0.481421066681541	0.467015576649411	0.47165876769475	0.479088276125606	0.464701485979494	0.00033900842725134	0.000828478123967092	0.000828720917486361
194	0.810930216216329	0.31	2.56129112192564	2.47911802061012	2.64346422324116	0.378044727406067	0.987408386499873	0.960435839178951	1.0143809338208	0.25	0.16	0.39	1.5474345419603	1.59089215745779	1.63434977295529	3.69425137095918	3.79799944642017	3.90174752188117	3.68774702571528	3.79125023524729	3.8966571619887	2.56129112192564	0.310086488139076	-0.0123876831234675	-1.39403802419899	-0.381901632118618	-0.378786093204629	-0.384826866072406	0.473991410587615	0.481421066681541	0.467015576649411	0.47165876769475	0.479088276125606	0.464701485979494	0.00033900842725134	0.000828478123967092	0.000828720917486361
194	0.810930216216329	0.31	2.56150561435212	2.48000209988094	2.6430091288233	0.388855906209601	0.992556717479179	0.966056468123423	1.01905696683493	0.25	0.16	0.39	1.55187751105862	1.59444763233996	1.63701775362131	3.69375434813011	3.79507907863422	3.89640380913833	3.6801649978659	3.78125778930928	3.8800359609214	2.56150561435212	0.309418632681509	0.00612517914014356	-1.38262614298777	-0.381901632118618	-0.378786093204629	-0.384826866072406	0.473991410587615	0.481421066681541	0.467015576649411	0.47165876769475	0.479088276125606	0.464701485979494	0.00033900842725134	0.000828478123967092	0.000828720917486361
194	0.810930216216329	0.31	2.56152623727311	2.47954265679919	2.64350981774703	0.386766476078561	0.989266559495695	0.962737672539405	1.01579544645199	0.25	0.16	0.38	1.54428509741333	1.58683891653366	1.62939273565398	3.67026259666361	3.77139916200644	3.87253572734927	3.66361611668228	3.76568125106229	3.86635409253813	2.56152623727311	0.30636782837147	0.0129467741879914	-1.3784530708964	-0.381901632118618	-0.378786093204629	-0.384826866072406	0.473991410587615	0.481421066681541	0.467015576649411	0.47165876769475	0.479088276125606	0.464701485979494	0.00033900842725134	0.000828478123967092	0.000828720917486361
194	0.810930216216329	0.31	2.5615304505632	2.480473137332	2.6425877637944	0.388457054777516	0.991268444029417	0.96478036748993	1.0177565205689	0.25	0.16	0.39	1.54273872779834	1.58509467002037	1.6274506122424	3.655093024533	3.75544372304965	3.85579442156631	3.64268740077119	3.74225607225557	3.84146767238244	2.5615304505632	0.31237379475431	0.0111475040024767	-1.36658922316451	-0.381901632118618	-0.378786093204629	-0.384826866072406	0.473991410587615	0.481421066681541	0.467015576649411	0.47165876769475	0.479088276125606	0.464701485979494	0.00033900842725134	0.000828478123967092	0.000828720917486361
194	0.810930216216329	0.31	2.56158003057025	2.48011675240385	2.64304330873666	0.381060277939237	0.982897085228566	0.956219129170493	1.00957504128664	0.25	0.16	0.39	1.53447430170785	1.57728523985413	1.6200961780004	3.64849219858941	3.75028300321034	3.85207380783128	3.64198741548777	3.74425557682852	3.8473175994218	2.56158003057025	0.310388097527107	-0.00405248350578991	-1.38505811106719	-0.381901632118618	-0.378786093204629	-0.384826866072406	0.473991410587615	0.481421066681541	0.467015576649411	0.47165876769475	0.479088276125606	0.464701485979494	0.00033900842725134	0.000828478123967092	0.000828720917486361
194	0.810930216216329	0.31	2.56160017145347	2.47949071216649	2.64370963074045	0.379244825677291	0.978798000577796	0.952128764026032	1.00546723712956	0.25	0.16	0.39	1.53290180999331	1.57583856658123	1.61877532316915	3.65678225881774	3.75920915186352	3.8616360449093	3.64542808006831	3.74871617698534	3.8505961100575	2.56160017145347	0.31066928013333	-0.00720005890320018	-1.39121578692061	-0.381901632118618	-0.378786093204629	-0.384826866072406	0.473991410587615	0.481421066681541	0.467015576649411	0.47165876769475	0.479088276125606	0.464701485979494	0.00033900842725134	0.000828478123967092	0.000828720917486361
194	0.810930216216329	0.31	2.5617402851272	2.48094759293409	2.64253297732031	0.385032799975547	0.980604325214818	0.954211366100662	1.00699728432897	0.25	0.16	0.38	1.5430299038902	1.58570925839392	1.62838861289764	3.69741833565261	3.79968688372031	3.901955431788	3.69873574548792	3.80087466841921	3.9015878706286	2.5617402851272	0.30638732642575	-0.0128328855058225	-1.40836550974204	-0.381901632118618	-0.378786093204629	-0.384826866072406	0.473991410587615	0.481421066681541	0.467015576649411	0.47165876769475	0.479088276125606	0.464701485979494	0.00033900842725134	0.000828478123967092	0.000828720917486361
194	0.810930216216329	0.31	2.56185671538736	2.47965142781622	2.6440620029585	0.386546664634549	1.00224243421105	0.975353118190249	1.02913175023184	0.25	0.16	0.39	1.57366184454829	1.61704581478303	1.66042978501777	3.76218044088892	3.8658992447925	3.96961804869609	3.75716832141677	3.86275494024907	3.96676673787338	2.56185671538736	0.310069854121331	0.00353192954503846	-1.37767014888895	-0.381901632118618	-0.378786093204629	-0.384826866072406	0.473991410587615	0.481421066681541	0.467015576649411	0.47165876769475	0.479088276125606	0.464701485979494	0.00033900842725134	0.000828478123967092	0.000828720917486361
194	0.810930216216329	0.31	2.56201807196253	2.47965564623323	2.64438049769182	0.381726640035115	0.988539152614936	0.961745922442836	1.01533238278704	0.25	0.16	0.38	1.55158239876127	1.5948078529804	1.63803330719954	3.70909098478	3.81242235969454	3.91575373460908	3.71385721801037	3.8162611931521	3.92222298855008	2.56201807196253	0.307208870520877	-0.00718719957638174	-1.39518849092001	-0.381901632118618	-0.378786093204629	-0.384826866072406	0.473991410587615	0.481421066681541	0.467015576649411	0.47165876769475	0.479088276125606	0.464701485979494	0.00033900842725134	0.000828478123967092	0.000828720917486361
194	0.810930216216329	0.31	2.56213836251494	2.4808174001553	2.64345932487457	0.391072561158932	0.995619960046611	0.969161481821119	1.0220784382721	0.25	0.16	0.39	1.55223022277733	1.59460670009371	1.63698317741009	3.68350901627225	3.78407021781455	3.88463141935684	3.67606520217905	3.7771148435698	3.87719565227981	2.56213836251494	0.311384591053697	0.0090586097802456	-1.37070732638799	-0.381901632118618	-0.378786093204629	-0.384826866072406	0.473991410587615	0.481421066681541	0.467015576649411	0.47165876769475	0.479088276125606	0.464701485979494	0.00033900842725134	0.000828478123967092	0.000828720917486361
194	0.810930216216329	0.31	2.56283825164791	2.48101679758946	2.64465970570636	0.382502133451195	0.992336090671294	0.965484083508834	1.01918809783375	0.25	0.16	0.39	1.54666070876048	1.58967637845293	1.63269204814538	3.67105716093338	3.77315646517146	3.87525576940953	3.66878454688834	3.7691289929316	3.87274287106841	2.56283825164791	0.311585830826925	-0.00218053186212859	-1.37996125991447	-0.381901632118618	-0.378786093204629	-0.384826866072406	0.473991410587615	0.481421066681541	0.467015576649411	0.47165876769475	0.479088276125606	0.464701485979494	0.00033900842725134	0.000828478123967092	0.000828720917486361
194	0.810930216216329	0.31	2.56284652819742	2.48207821675162	2.64361483964322	0.392749086597889	0.998725748138499	0.97227792628369	1.02517356999331	0.25	0.16	0.39	1.55101143352354	1.59320191525688	1.63539239699022	3.66588615370818	3.76560527857186	3.86532440343554	3.65769152587304	3.75738008656045	3.85758161739815	2.56284652819742	0.311532884005	0.0102424952738441	-1.36474691468045	-0.381901632118618	-0.378786093204629	-0.384826866072406	0.473991410587615	0.481421066681541	0.467015576649411	0.47165876769475	0.479088276125606	0.464701485979494	0.00033900842725134	0.000828478123967092	0.000828720917486361
194	0.810930216216329	0.31	2.56290062027807	2.48226109854182	2.64354014201432	0.389064273381066	1.00111561091619	0.974398561942989	1.02783265988939	0.25	0.16	0.39	1.56144326149279	1.60425649800146	1.64706973451014	3.70734356745443	3.80899527705327	3.91064698665212	3.70279145057221	3.80460965316819	3.90654817201162	2.56290062027807	0.313798800615705	0.0139652349489489	-1.3580909797534	-0.381901632118618	-0.378786093204629	-0.384826866072406	0.473991410587615	0.481421066681541	0.467015576649411	0.47165876769475	0.479088276125606	0.464701485979494	0.00033900842725134	0.000828478123967092	0.000828720917486361
194	0.810930216216329	0.31	2.56312226149266	2.48164232315806	2.64460219982725	0.389254329299473	0.996804063552366	0.970212710238638	1.02339541686609	0.25	0.16	0.39	1.55917223540953	1.60190564773365	1.64463906005777	3.7126033364225	3.81435746311112	3.91611158979975	3.70892248458615	3.80827753716447	3.91209338227482	2.56312226149266	0.308190702013033	0.00210483751974445	-1.38231912488972	-0.381901632118618	-0.378786093204629	-0.384826866072406	0.473991410587615	0.481421066681541	0.467015576649411	0.47165876769475	0.479088276125606	0.464701485979494	0.00033900842725134	0.000828478123967092	0.000828720917486361
194	0.810930216216329	0.31	2.56315652508144	2.48150521500535	2.64480783515753	0.385417256685182	0.987883728949753	0.961316417737235	1.01445104016227	0.25	0.16	0.39	1.54533406838131	1.58804151658929	1.63074896479727	3.6807560696642	3.78247886373684	3.88420165780948	3.67684018824314	3.77700632904416	3.88150523442744	2.56315652508144	0.309113393825643	0.0142481590080287	-1.36921691341658	-0.381901632118618	-0.378786093204629	-0.384826866072406	0.473991410587615	0.481421066681541	0.467015576649411	0.47165876769475	0.479088276125606	0.464701485979494	0.00033900842725134	0.000828478123967092	0.000828720917486361
194	0.810930216216329	0.31	2.56321009909175	2.4816717219074	2.6447484762761	0.381794235247949	0.985884443591651	0.959166992461108	1.01260189472219	0.25	0.16	0.39	1.53373430233423	1.57645623875607	1.61917817517792	3.63369216275378	3.73490810694792	3.83612405114207	3.62609631047038	3.7277896037323	3.82883603126587	2.56321009909175	0.310368349941434	0.0028397482488267	-1.37834502615806	-0.381901632118618	-0.378786093204629	-0.384826866072406	0.473991410587615	0.481421066681541	0.467015576649411	0.47165876769475	0.479088276125606	0.464701485979494	0.00033900842725134	0.000828478123967092	0.000828720917486361
194	0.810930216216329	0.31	2.56321567415809	2.48229328553825	2.64413806277793	0.390744644977609	0.991859028227105	0.965482339226079	1.01823571722813	0.25	0.16	0.38	1.55220106190392	1.59460673108449	1.63701240026506	3.69752188483244	3.79853707782799	3.89955227082353	3.69308406360788	3.7929024919336	3.89647765390771	2.56321567415809	0.308149545270823	0.00561807509467276	-1.38590915946891	-0.381901632118618	-0.378786093204629	-0.384826866072406	0.473991410587615	0.481421066681541	0.467015576649411	0.47165876769475	0.479088276125606	0.464701485979494	0.00033900842725134	0.000828478123967092	0.000828720917486361
194	0.810930216216329	0.31	2.56329816872325	2.48182098649889	2.64477535094761	0.394959417408376	1.01124803517749	0.984592287136118	1.03790378321887	0.25	0.16	0.39	1.57401400028494	1.61662709115856	1.65924018203217	3.72822784021006	3.82916170212212	3.93009556403418	3.72379617116262	3.82439832081526	3.92535331584204	2.56329816872325	0.310667660524031	0.00978098866834335	-1.36811276670247	-0.381901632118618	-0.378786093204629	-0.384826866072406	0.473991410587615	0.481421066681541	0.467015576649411	0.47165876769475	0.479088276125606	0.464701485979494	0.00033900842725134	0.000828478123967092	0.000828720917486361
194	0.810930216216329	0.31	2.56345469662527	2.48123408855665	2.64567530469389	0.37557237058391	0.974045486185319	0.947297527485749	1.00079344488489	0.25	0.16	0.39	1.51992592320019	1.56284265700405	1.60575939080791	3.61334565896126	3.71537233764339	3.81739901632552	3.60935395886008	3.71176803649651	3.81310582530189	2.56345469662527	0.309432094859338	0.000943956397133529	-1.38317010984342	-0.381901632118618	-0.378786093204629	-0.384826866072406	0.473991410587615	0.481421066681541	0.467015576649411	0.47165876769475	0.479088276125606	0.464701485979494	0.00033900842725134	0.000828478123967092	0.000828720917486361
194	0.810930216216329	0.31	2.56361482762336	2.48209609380145	2.64513356144527	0.382816626852849	0.973266879639132	0.946948398318951	0.999585360959314	0.25	0.16	0.39	1.51911827787263	1.56133904311212	1.60355980835162	3.61083269884067	3.71118836035659	3.81154402187251	3.59824873931682	3.70095482032289	3.79908341591586	2.56361482762336	0.311111430278914	0.00566973158248718	-1.37717494033379	-0.381901632118618	-0.378786093204629	-0.384826866072406	0.473991410587615	0.481421066681541	0.467015576649411	0.47165876769475	0.479088276125606	0.464701485979494	0.00033900842725134	0.000828478123967092	0.000828720917486361
194	0.810930216216329	0.31	2.56376550260285	2.48306407452632	2.64446693067938	0.395535375981523	0.999728129501449	0.973407767480219	1.02604849152268	0.25	0.16	0.38	1.57370954310307	1.61626170497657	1.65881386685007	3.7700499426101	3.871989831157	3.9739297197039	3.76375650827491	3.87146219026609	3.96906559812567	2.56376550260285	0.309568917538957	0.0127300287407083	-1.37735428591458	-0.381901632118618	-0.378786093204629	-0.384826866072406	0.473991410587615	0.481421066681541	0.467015576649411	0.47165876769475	0.479088276125606	0.464701485979494	0.00033900842725134	0.000828478123967092	0.000828720917486361
194	0.810930216216329	0.31	2.56394320452517	2.48261412598033	2.64527228307001	0.391266364773087	1.01217948861077	0.985291885305415	1.03906709191613	0.25	0.16	0.39	1.58205753179944	1.6252302565074	1.66840298121535	3.76385992854512	3.86657179917448	3.96928366980384	3.7587828422529	3.86016592268625	3.96451198960676	2.56394320452517	0.310477937352505	-0.00698581634496203	-1.38746746788396	-0.381901632118618	-0.378786093204629	-0.384826866072406	0.473991410587615	0.481421066681541	0.467015576649411	0.47165876769475	0.479088276125606	0.464701485979494	0.00033900842725134	0.000828478123967092	0.000828720917486361
194	0.810930216216329	0.31	2.56395404662602	2.48246424553961	2.64544384771243	0.393736087761265	0.993173298791214	0.966926856020488	1.01941974156194	0.25	0.16	0.39	1.55951756555885	1.60184940098107	1.64418123640329	3.72703404453974	3.82820135119327	3.9293686578468	3.71886411366604	3.81954596267641	3.92035704311274	2.56395404662602	0.308698815012774	-0.00176216097518729	-1.39017446517297	-0.381901632118618	-0.378786093204629	-0.384826866072406	0.473991410587615	0.481421066681541	0.467015576649411	0.47165876769475	0.479088276125606	0.464701485979494	0.00033900842725134	0.000828478123967092	0.000828720917486361
194	0.810930216216329	0.31	2.56426484282959	2.48230390849325	2.64622577716592	0.371509455417428	0.977389694482471	0.950315885419404	1.00446350354554	0.25	0.16	0.39	1.52755817082553	1.57107719316767	1.61459621550981	3.63819433350397	3.74184384650369	3.84549335950341	3.63348756420707	3.73829229473694	3.84096749539646	2.56426484282959	0.309916707368076	-0.0061102600694236	-1.38803168375886	-0.381901632118618	-0.378786093204629	-0.384826866072406	0.473991410587615	0.481421066681541	0.467015576649411	0.47165876769475	0.479088276125606	0.464701485979494	0.00033900842725134	0.000828478123967092	0.000828720917486361
194	0.810930216216329	0.31	2.56444991976921	2.48266732069227	2.64623251884615	0.381347035651377	0.991821466522649	0.964917641279288	1.01872529176601	0.25	0.16	0.38	1.53956624005828	1.58249241251191	1.62541858496554	3.63953602703963	3.74101353874579	3.84249105045194	3.63846879511468	3.74097056343359	3.84096600918863	2.56444991976921	0.30896977186598	-0.0128914922065772	-1.39783423303559	-0.381901632118618	-0.378786093204629	-0.384826866072406	0.473991410587615	0.481421066681541	0.467015576649411	0.47165876769475	0.479088276125606	0.464701485979494	0.00033900842725134	0.000828478123967092	0.000828720917486361
194	0.810930216216329	0.31	2.56455315363362	2.48354991051404	2.6455563967532	0.39057303419781	0.98499179531881	0.958788284300878	1.01119530633674	0.25	0.16	0.38	1.5418877753013	1.58402729032257	1.62616680534385	3.6740350511746	3.77444576699172	3.87485648280884	3.67011007549778	3.77158667871665	3.87050191389726	2.56455315363362	0.307684457978797	-0.00672182850184228	-1.39724796457206	-0.381901632118618	-0.378786093204629	-0.384826866072406	0.473991410587615	0.481421066681541	0.467015576649411	0.47165876769475	0.479088276125606	0.464701485979494	0.00033900842725134	0.000828478123967092	0.000828720917486361
194	0.810930216216329	0.31	2.56484567706621	2.48273052584532	2.64696082828709	0.379061379917536	0.984984309501991	0.95813605557198	1.011832563432	0.25	0.16	0.39	1.53695859417715	1.58002622990217	1.62309386562719	3.65298102266821	3.75534243734179	3.85770385201536	3.64923986239609	3.75057045070169	3.8540036088012	2.56484567706621	0.309994321439836	0.00754061313912812	-1.36957553909508	-0.381901632118618	-0.378786093204629	-0.384826866072406	0.473991410587615	0.481421066681541	0.467015576649411	0.47165876769475	0.479088276125606	0.464701485979494	0.00033900842725134	0.000828478123967092	0.000828720917486361
194	0.810930216216329	0.31	2.56514342214528	2.48297718446038	2.64730965983019	0.388108416499513	1.00966081150791	0.982661457250571	1.03666016576525	0.25	0.16	0.38	1.58795709091089	1.63158739280847	1.67521769470605	3.8024459775099	3.90692100828849	4.01139603906708	3.80154254813431	3.90610539351437	4.01225936789515	2.56514342214528	0.305710435439152	-0.00620823912736328	-1.40187999969063	-0.381901632118618	-0.378786093204629	-0.384826866072406	0.473991410587615	0.481421066681541	0.467015576649411	0.47165876769475	0.479088276125606	0.464701485979494	0.00033900842725134	0.000828478123967092	0.000828720917486361
194	0.810930216216329	0.31	2.56544749722095	2.4846737770056	2.64622121743629	0.384692231442618	1.00962587225346	0.982432245644356	1.03681949886257	0.25	0.17	0.39	1.57023266589834	1.61369654953528	1.65716043317222	3.71849131484117	3.82141878369545	3.92434625254974	3.72059954784254	3.82497917232768	3.9292761742201	2.56544749722095	0.312374356539026	0.00135516954835129	-1.36840504415472	-0.381901632118618	-0.378786093204629	-0.384826866072406	0.473991410587615	0.481421066681541	0.467015576649411	0.47165876769475	0.479088276125606	0.464701485979494	0.00033900842725134	0.000828478123967092	0.000828720917486361
194	0.810930216216329	0.31	2.56553692802206	2.48393542683275	2.64713842921138	0.394416457207474	0.994820490501046	0.968567945712223	1.02107303528987	0.25	0.16	0.38	1.55990046245721	1.60218077633509	1.64446109021296	3.72247364409917	3.82336941140135	3.92426517870352	3.72031234183322	3.8225680510383	3.9235765111911	2.56553692802206	0.306193417452725	0.00176548557187849	-1.39416696060639	-0.381901632118618	-0.378786093204629	-0.384826866072406	0.473991410587615	0.481421066681541	0.467015576649411	0.47165876769475	0.479088276125606	0.464701485979494	0.00033900842725134	0.000828478123967092	0.000828720917486361
194	0.810930216216329	0.31	2.5655388375321	2.48385332737197	2.64722434769222	0.388298123904127	0.996959964768029	0.970310889309291	1.02360904022677	0.25	0.16	0.39	1.55740050182998	1.60017368303409	1.64294686423819	3.70375335995826	3.80547498738464	3.90719661481103	3.6936167397696	3.79145485666543	3.89494420813735	2.5655388375321	0.31056501539925	0.00337029693835843	-1.38251314939291	-0.381901632118618	-0.378786093204629	-0.384826866072406	0.473991410587615	0.481421066681541	0.467015576649411	0.47165876769475	0.479088276125606	0.464701485979494	0.00033900842725134	0.000828478123967092	0.000828720917486361
194	0.810930216216329	0.31	2.56567773475939	2.48423003780955	2.64712543170923	0.396187729613918	1.00440786197977	0.978000335247433	1.03081538871211	0.25	0.16	0.39	1.56875280309397	1.61111156319977	1.65347032330556	3.72837973031528	3.82905176880869	3.92972380730211	3.72104392806785	3.82334135489951	3.92373461459516	2.56567773475939	0.310192636730102	-0.000326875611582634	-1.38327663413821	-0.381901632118618	-0.378786093204629	-0.384826866072406	0.473991410587615	0.481421066681541	0.467015576649411	0.47165876769475	0.479088276125606	0.464701485979494	0.00033900842725134	0.000828478123967092	0.000828720917486361
194	0.810930216216329	0.31	2.56610126832135	2.48426256368381	2.64793997295889	0.384256112480291	0.985061232049853	0.958504779703573	1.01161768439613	0.25	0.16	0.39	1.54740046377773	1.59027293301011	1.63314540224248	3.70163633974221	3.80419433542589	3.90675233110956	3.69420228038551	3.79980720062294	3.90088636842356	2.56610126832135	0.307817160794262	-0.00474014250736656	-1.39434063052241	-0.381901632118618	-0.378786093204629	-0.384826866072406	0.473991410587615	0.481421066681541	0.467015576649411	0.47165876769475	0.479088276125606	0.464701485979494	0.00033900842725134	0.000828478123967092	0.000828720917486361
194	0.810930216216329	0.31	2.5661072235117	2.485130917199	2.64708352982439	0.382077246167479	0.987800142969429	0.961046818371404	1.01455346756745	0.25	0.16	0.39	1.54812971321192	1.59122607016943	1.63432242712693	3.69521166504542	3.79807782644731	3.90094398784921	3.69311195338538	3.79461878577986	3.89687850130823	2.5661072235117	0.308154363848627	0.0107086713494633	-1.37650466697212	-0.381901632118618	-0.378786093204629	-0.384826866072406	0.473991410587615	0.481421066681541	0.467015576649411	0.47165876769475	0.479088276125606	0.464701485979494	0.00033900842725134	0.000828478123967092	0.000828720917486361
194	0.810930216216329	0.31	2.56614425340965	2.48472040680971	2.64756810000958	0.389979089505134	0.994678185351115	0.968183945610586	1.02117242509164	0.25	0.16	0.38	1.56761584265687	1.61051346572188	1.6534110887869	3.76119620284578	3.86412089433767	3.96704558582955	3.75558859777381	3.85728511191135	3.95818177447072	2.56614425340965	0.306748340447273	0.000798570140035764	-1.39532702727717	-0.381901632118618	-0.378786093204629	-0.384826866072406	0.473991410587615	0.481421066681541	0.467015576649411	0.47165876769475	0.479088276125606	0.464701485979494	0.00033900842725134	0.000828478123967092	0.000828720917486361
194	0.810930216216329	0.31	2.56638241552803	2.48568026358923	2.64708456746683	0.39369165723477	0.992916667800606	0.966674564833289	1.01915877076792	0.25	0.16	0.38	1.55681031933662	1.59907270854892	1.64133509776122	3.71500085852559	3.81585117423646	3.91670148994732	3.71240955804024	3.81102857969598	3.91222831018458	2.56638241552803	0.30871613770352	0.00978981988108594	-1.37917916158519	-0.381901632118618	-0.378786093204629	-0.384826866072406	0.473991410587615	0.481421066681541	0.467015576649411	0.47165876769475	0.479088276125606	0.464701485979494	0.00033900842725134	0.000828478123967092	0.000828720917486361
194	0.810930216216329	0.31	2.56641474488846	2.48528016668166	2.64754932309526	0.38523696409655	0.984938583479905	0.958440393104482	1.01143677385533	0.26	0.16	0.39	1.52586767750862	1.56805364180773	1.61023960610684	3.5992170190122	3.69872528103706	3.79823354306192	3.59292268681757	3.69231251913215	3.78968150985619	2.56641474488846	0.311929698082693	0.0118750597912343	-1.36508848701182	-0.381901632118618	-0.378786093204629	-0.384826866072406	0.473991410587615	0.481421066681541	0.467015576649411	0.47165876769475	0.479088276125606	0.464701485979494	0.00033900842725134	0.000828478123967092	0.000828720917486361
194	0.810930216216329	0.31	2.56643777845314	2.4843468663574	2.64852869054889	0.387708770127443	0.99544363560321	0.968802051209555	1.02208521999686	0.25	0.16	0.39	1.54949157639705	1.59210183981289	1.63471210322872	3.6718581409168	3.77283245080872	3.87380676070064	3.67123886586763	3.76875996959537	3.86976590304284	2.56643777845314	0.311321843162473	-0.00411480168027983	-1.37916906642124	-0.381901632118618	-0.378786093204629	-0.384826866072406	0.473991410587615	0.481421066681541	0.467015576649411	0.47165876769475	0.479088276125606	0.464701485979494	0.00033900842725134	0.000828478123967092	0.000828720917486361
194	0.810930216216329	0.31	2.5665612317219	2.48585021022243	2.64727225322137	0.395581301892359	1.00015234185682	0.973823340197482	1.02648134351616	0.25	0.16	0.38	1.58006730444765	1.62278716231451	1.66550702018137	3.79921732207784	3.90193574650673	4.00465417093562	3.79187895359832	3.89514529501498	3.99640039856734	2.5665612317219	0.306151676206023	0.00483019694788841	-1.39378462012543	-0.381901632118618	-0.378786093204629	-0.384826866072406	0.473991410587615	0.481421066681541	0.467015576649411	0.47165876769475	0.479088276125606	0.464701485979494	0.00033900842725134	0.000828478123967092	0.000828720917486361
194	0.810930216216329	0.31	2.56657550042685	2.48564030396529	2.6475106968884	0.406744815872432	1.02973130451417	1.00324625181356	1.05621635721478	0.25	0.16	0.39	1.61203279464596	1.65458941864942	1.69714604265288	3.8379288687868	3.93924771066361	4.04056655254043	3.83046720603615	3.93028446259673	4.03328797265858	2.56657550042685	0.31290070726276	-0.00672207808889869	-1.38399398174346	-0.381901632118618	-0.378786093204629	-0.384826866072406	0.473991410587615	0.481421066681541	0.467015576649411	0.47165876769475	0.479088276125606	0.464701485979494	0.00033900842725134	0.000828478123967092	0.000828720917486361
194	0.810930216216329	0.31	2.56739036702752	2.48582867457993	2.64895205947512	0.387607295091436	0.999387612020181	0.972634755347707	1.02614046869265	0.25	0.16	0.39	1.55656322683745	1.59937735894642	1.64219149105538	3.69085919289838	3.79237831551147	3.89389743812456	3.68600893276938	3.7869029757081	3.88728614660197	2.56739036702752	0.313450795546937	0.0159538188414139	-1.35637023817436	-0.381901632118618	-0.378786093204629	-0.384826866072406	0.473991410587615	0.481421066681541	0.467015576649411	0.47165876769475	0.479088276125606	0.464701485979494	0.00033900842725134	0.000828478123967092	0.000828720917486361
194	0.810930216216329	0.31	2.56740882614398	2.48642355981027	2.6483940924777	0.388530414207809	0.994442900102003	0.967874100145202	1.0210117000588	0.25	0.16	0.39	1.55796326165734	1.6007304089886	1.64349755631986	3.71587159632304	3.81787478980973	3.91987798329642	3.71382090144038	3.81552083959946	3.91450115809566	2.56740882614398	0.310192664157694	0.00720275510203787	-1.37413119983429	-0.381901632118618	-0.378786093204629	-0.384826866072406	0.473991410587615	0.481421066681541	0.467015576649411	0.47165876769475	0.479088276125606	0.464701485979494	0.00033900842725134	0.000828478123967092	0.000828720917486361
194	0.810930216216329	0.31	2.56743697083673	2.48565920068953	2.64921474098393	0.388583533683486	1.00378761100478	0.976972143817595	1.03060307819197	0.25	0.16	0.39	1.56093847311502	1.60378237063238	1.64662626814973	3.69513437472528	3.79655666726937	3.89797895981345	3.69104716393195	3.79108485916672	3.89113519408329	2.56743697083673	0.311685177672722	-0.00133442685065383	-1.376462207068	-0.381901632118618	-0.378786093204629	-0.384826866072406	0.473991410587615	0.481421066681541	0.467015576649411	0.47165876769475	0.479088276125606	0.464701485979494	0.00033900842725134	0.000828478123967092	0.000828720917486361
194	0.810930216216329	0.31	2.56764137721316	2.4854007358336	2.64988201859272	0.389633813832106	0.993345267596578	0.966867320614091	1.01982321457907	0.25	0.16	0.38	1.56252905803304	1.60531937752684	1.64810969702065	3.74178830693012	3.84425828424578	3.94672826156145	3.73896764147325	3.84130166855649	3.94142854137326	2.56764137721316	0.303973856789491	0.0122308604513899	-1.39096813059697	-0.381901632118618	-0.378786093204629	-0.384826866072406	0.473991410587615	0.481421066681541	0.467015576649411	0.47165876769475	0.479088276125606	0.464701485979494	0.00033900842725134	0.000828478123967092	0.000828720917486361
194	0.810930216216329	0.31	2.56782000575639	2.48697373704117	2.64866627447162	0.388993580719593	0.984518582798382	0.958240555771831	1.01079660982493	0.25	0.16	0.39	1.54393995101815	1.58627973252275	1.62861951402735	3.68601116143809	3.78709340048236	3.88817563952663	3.67729026768882	3.77749286049972	3.88151623878093	2.56782000575639	0.308508720276113	-0.00245205637264549	-1.38755969547434	-0.381901632118618	-0.378786093204629	-0.384826866072406	0.473991410587615	0.481421066681541	0.467015576649411	0.47165876769475	0.479088276125606	0.464701485979494	0.00033900842725134	0.000828478123967092	0.000828720917486361
194	0.810930216216329	0.31	2.56792070455362	2.48613255039147	2.64970885871577	0.389135379357606	0.996994224713236	0.970391143636062	1.02359730579041	0.25	0.16	0.39	1.56406840690642	1.6069470326153	1.64982565832417	3.73539977923897	3.83780502462322	3.94021027000746	3.72584098183894	3.82913321414153	3.93013770457382	2.56792070455362	0.309867459188059	0.00231991878672837	-1.38083022812715	-0.381901632118618	-0.378786093204629	-0.384826866072406	0.473991410587615	0.481421066681541	0.467015576649411	0.47165876769475	0.479088276125606	0.464701485979494	0.00033900842725134	0.000828478123967092	0.000828720917486361
194	0.810930216216329	0.31	2.56803244634553	2.48694636241529	2.64911853027576	0.388679172195149	1.00127728853692	0.97453426571309	1.02802031136075	0.25	0.16	0.39	1.5683143366323	1.61135178290291	1.65438922917352	3.73966794825533	3.84229135392957	3.94491475960382	3.73755365945461	3.84117063951872	3.94350926170491	2.56803244634553	0.309452764660904	-0.00566137908011785	-1.38862669470937	-0.381901632118618	-0.378786093204629	-0.384826866072406	0.473991410587615	0.481421066681541	0.467015576649411	0.47165876769475	0.479088276125606	0.464701485979494	0.00033900842725134	0.000828478123967092	0.000828720917486361
194	0.810930216216329	0.31	2.56824565367467	2.48678490753102	2.64970639981833	0.381995570592459	0.988909964547577	0.962121948451741	1.01569798064341	0.25	0.16	0.39	1.54088631641465	1.58378866108353	1.6266910057524	3.65642417180521	3.75822867769466	3.86003318358411	3.64864167517042	3.75029711720839	3.85340103235524	2.56824565367467	0.310196686182347	-0.014865323770401	-1.39186929273969	-0.381901632118618	-0.378786093204629	-0.384826866072406	0.473991410587615	0.481421066681541	0.467015576649411	0.47165876769475	0.479088276125606	0.464701485979494	0.00033900842725134	0.000828478123967092	0.000828720917486361
194	0.810930216216329	0.31	2.56853413746526	2.48693243550649	2.65013583942403	0.389622316827277	1.00684211282457	0.980003754239029	1.03368047141012	0.25	0.16	0.39	1.5774839903034	1.62068492786266	1.66388586542192	3.76242030841633	3.86545785796655	3.96849540751677	3.76136174500953	3.86488729933714	3.96876423685608	2.56853413746526	0.30876882173996	-0.00793037135501262	-1.39250993594103	-0.381901632118618	-0.378786093204629	-0.384826866072406	0.473991410587615	0.481421066681541	0.467015576649411	0.47165876769475	0.479088276125606	0.464701485979494	0.00033900842725134	0.000828478123967092	0.000828720917486361
194	0.810930216216329	0.31	2.56856513557863	2.48673187083972	2.65039840031754	0.385843394572755	0.975751985977568	0.949534524384784	1.00196944757035	0.25	0.16	0.39	1.52709866725864	1.5692631695796	1.61142767190055	3.63901801747578	3.73949442213356	3.83997082679135	3.62638759221313	3.72534354015361	3.82614435866679	2.56856513557863	0.309171444261869	0.00445809079888199	-1.38297542799479	-0.381901632118618	-0.378786093204629	-0.384826866072406	0.473991410587615	0.481421066681541	0.467015576649411	0.47165876769475	0.479088276125606	0.464701485979494	0.00033900842725134	0.000828478123967092	0.000828720917486361
194	0.810930216216329	0.31	2.56858934875558	2.48756616190992	2.64961253560124	0.391062686532335	1.0026166211537	0.975971655084098	1.02926158722331	0.25	0.16	0.39	1.56600663836603	1.6087601276981	1.65151361703017	3.72307021289621	3.82471361512066	3.92635701734511	3.71759307113686	3.82097776295992	3.92068291898481	2.56858934875558	0.311365301835511	-0.00155105715582017	-1.38021408949699	-0.381901632118618	-0.378786093204629	-0.384826866072406	0.473991410587615	0.481421066681541	0.467015576649411	0.47165876769475	0.479088276125606	0.464701485979494	0.00033900842725134	0.000828478123967092	0.000828720917486361
194	0.810930216216329	0.31	2.56883449229901	2.48753727624974	2.65013170834828	0.387425773406938	0.992507331065928	0.965928492641326	1.01908616949053	0.25	0.17	0.39	1.54296862307806	1.58542550683235	1.62788239058663	3.65182360046307	3.75230850195556	3.85279340344806	3.65143031331353	3.75444575688807	3.85393399837171	2.56883449229901	0.311300086425928	0.000197943849532493	-1.37580368086244	-0.381901632118618	-0.378786093204629	-0.384826866072406	0.473991410587615	0.481421066681541	0.467015576649411	0.47165876769475	0.479088276125606	0.464701485979494	0.00033900842725134	0.000828478123967092	0.000828720917486361
194	0.810930216216329	0.31	2.56893313781511	2.48697894340788	2.65088733222233	0.385925126888449	1.00029065284834	0.973418496712723	1.02716280898396	0.25	0.16	0.39	1.5637324198294	1.60690076097136	1.65006910211331	3.72203972870493	3.82479022406792	3.92754071943091	3.71973186451205	3.82399062320056	3.92619886476277	2.56893313781511	0.309654837104115	0.00351897199373402	-1.3776032809113	-0.381901632118618	-0.378786093204629	-0.384826866072406	0.473991410587615	0.481421066681541	0.467015576649411	0.47165876769475	0.479088276125606	0.464701485979494	0.00033900842725134	0.000828478123967092	0.000828720917486361
194	0.810930216216329	0.31	2.56944029377063	2.48722775060705	2.65165283693421	0.389577491759466	1.00293438313507	0.976197669217717	1.02967109705243	0.25	0.16	0.38	1.58067557071415	1.62396810445295	1.66726063819174	3.79273707571677	3.89661493709135	4.00049279846594	3.78859709159723	3.8915369543935	3.99295360303745	2.56944029377063	0.307427790465657	-0.00859044197589495	-1.40347278776201	-0.381901632118618	-0.378786093204629	-0.384826866072406	0.473991410587615	0.481421066681541	0.467015576649411	0.47165876769475	0.479088276125606	0.464701485979494	0.00033900842725134	0.000828478123967092	0.000828720917486361
194	0.810930216216329	0.31	2.56950397166574	2.48793531955462	2.65107262377685	0.386593810107569	0.982018448221048	0.955674343540164	1.00836255290193	0.25	0.16	0.39	1.53216721390003	1.57440291243525	1.61663861097046	3.63957671629279	3.73990523369648	3.84023375110016	3.63397555427033	3.73334600418712	3.83501975536684	2.56950397166574	0.308950931030177	0.00489009531130722	-1.37973075482996	-0.381901632118618	-0.378786093204629	-0.384826866072406	0.473991410587615	0.481421066681541	0.467015576649411	0.47165876769475	0.479088276125606	0.464701485979494	0.00033900842725134	0.000828478123967092	0.000828720917486361
194	0.810930216216329	0.31	2.56960686338461	2.48885311159133	2.65036061517789	0.394273342653454	0.991824850749301	0.965643515640271	1.01800618585833	0.25	0.16	0.39	1.55592771669281	1.5981133310488	1.64029894540479	3.71477581373035	3.81549392435703	3.91621203498372	3.70394564976995	3.80729745976614	3.90765897899082	2.56960686338461	0.309222734137133	0.00209932921560479	-1.38828947760365	-0.381901632118618	-0.378786093204629	-0.384826866072406	0.473991410587615	0.481421066681541	0.467015576649411	0.47165876769475	0.479088276125606	0.464701485979494	0.00033900842725134	0.000828478123967092	0.000828720917486361
194	0.810930216216329	0.31	2.56968299903014	2.4882069892302	2.65115900883007	0.390691014141053	0.99842631381544	0.971871988803408	1.02498063882747	0.25	0.16	0.38	1.56748174141676	1.6103098299835	1.65313791855024	3.74603914326391	3.8483916568295	3.9507441703951	3.74234284008502	3.84388826288509	3.94575661024887	2.56968299903014	0.30613924249734	-0.00612803656277749	-1.39832591014961	-0.381901632118618	-0.378786093204629	-0.384826866072406	0.473991410587615	0.481421066681541	0.467015576649411	0.47165876769475	0.479088276125606	0.464701485979494	0.00033900842725134	0.000828478123967092	0.000828720917486361
194	0.810930216216329	0.31	2.56973390937117	2.48784832155178	2.65161949719055	0.388402839864841	0.987659709805247	0.961265051916485	1.01405436769401	0.25	0.16	0.39	1.5482196316964	1.59073103626043	1.63324244082447	3.69479394237663	3.79624652497502	3.8976991075734	3.68784376093128	3.78867284957008	3.89080270914419	2.56973390937117	0.308073105756533	0.00124230956904758	-1.38648810675355	-0.381901632118618	-0.378786093204629	-0.384826866072406	0.473991410587615	0.481421066681541	0.467015576649411	0.47165876769475	0.479088276125606	0.464701485979494	0.00033900842725134	0.000828478123967092	0.000828720917486361
194	0.810930216216329	0.31	2.57014220953711	2.48897059091859	2.65131382815563	0.38893054090908	0.982839080264272	0.956602401970634	1.00907575855791	0.25	0.16	0.38	1.54154899968265	1.5838289742	1.62610894871735	3.68090416053542	3.78186010429087	3.88281604804633	3.67860881481202	3.77935485656465	3.88129872680374	2.57014220953711	0.308030310658728	-0.000667661998732889	-1.38826954908762	-0.381901632118618	-0.378786093204629	-0.384826866072406	0.473991410587615	0.481421066681541	0.467015576649411	0.47165876769475	0.479088276125606	0.464701485979494	0.00033900842725134	0.000828478123967092	0.000828720917486361
194	0.810930216216329	0.31	2.57042338153995	2.48840760659175	2.65243915648814	0.388005671007289	0.994448251405473	0.967849942920387	1.02104655989056	0.26	0.16	0.39	1.54037357757173	1.58270589561155	1.62503821365137	3.63231639192877	3.732139171911	3.83196195189323	3.62304534226689	3.72512352329924	3.82450803204211	2.57042338153995	0.31200206796419	-0.00412820396089459	-1.37770535551233	-0.381901632118618	-0.378786093204629	-0.384826866072406	0.473991410587615	0.481421066681541	0.467015576649411	0.47165876769475	0.479088276125606	0.464701485979494	0.00033900842725134	0.000828478123967092	0.000828720917486361
194	0.810930216216329	0.31	2.57050950598165	2.48896572838866	2.65205328357464	0.382793312813091	0.986424963528061	0.959749353330217	1.0131005737259	0.25	0.16	0.39	1.53667400840095	1.57938486484177	1.6220957212826	3.64544448918527	3.74676725210661	3.84809001502795	3.64068899470634	3.74268640629985	3.8443074472984	2.57050950598165	0.309682130189897	0.00562653252950685	-1.37079970709888	-0.381901632118618	-0.378786093204629	-0.384826866072406	0.473991410587615	0.481421066681541	0.467015576649411	0.47165876769475	0.479088276125606	0.464701485979494	0.00033900842725134	0.000828478123967092	0.000828720917486361
194	0.810930216216329	0.31	2.57069519393654	2.48817731092647	2.6532130769466	0.38134658380387	0.991364939044609	0.964473471664676	1.01825640642454	0.25	0.16	0.39	1.55040955745935	1.59363810574487	1.63686665403038	3.69284625176942	3.79581026004552	3.89877426832163	3.68955102691289	3.79212388429527	3.89770120964186	2.57069519393654	0.309493724096556	-0.00683731239205144	-1.38803532795224	-0.381901632118618	-0.378786093204629	-0.384826866072406	0.473991410587615	0.481421066681541	0.467015576649411	0.47165876769475	0.479088276125606	0.464701485979494	0.00033900842725134	0.000828478123967092	0.000828720917486361
194	0.810930216216329	0.31	2.57104021457045	2.48951798025888	2.65256244888203	0.386367536448957	0.991426840507589	0.964817648373191	1.01803603264199	0.25	0.16	0.39	1.55139232508449	1.59417895582618	1.63696558656786	3.69622111756658	3.7981610624405	3.90010100731442	3.69027525425424	3.79160278350089	3.89191289044029	2.57104021457045	0.309893906421348	-0.000751529144388733	-1.38282732504376	-0.381901632118618	-0.378786093204629	-0.384826866072406	0.473991410587615	0.481421066681541	0.467015576649411	0.47165876769475	0.479088276125606	0.464701485979494	0.00033900842725134	0.000828478123967092	0.000828720917486361
194	0.810930216216329	0.31	2.57108764966135	2.48844298679685	2.65373231252586	0.381290887473585	0.986932291958725	0.960157902879707	1.01370668103774	0.25	0.16	0.38	1.54329716015392	1.58633262182806	1.62936808350221	3.67548441432047	3.77797677465801	3.88046913499555	3.67633034009866	3.78003074529601	3.88204344258565	2.57108764966135	0.306443438491772	0.0149231207528158	-1.37623008487399	-0.381901632118618	-0.378786093204629	-0.384826866072406	0.473991410587615	0.481421066681541	0.467015576649411	0.47165876769475	0.479088276125606	0.464701485979494	0.00033900842725134	0.000828478123967092	0.000828720917486361
194	0.810930216216329	0.31	2.5711605630316	2.48852581617527	2.65379530988793	0.394563775085783	1.01839022933884	0.991523983281937	1.04525647539575	0.25	0.16	0.39	1.60463451870763	1.6481135535448	1.69159258838197	3.84812967715234	3.95239825815332	4.05666683915431	3.84098529972563	3.94539325937645	4.05074693342981	2.5711605630316	0.308058658047444	0.0107902776510661	-1.37881832988593	-0.381901632118618	-0.378786093204629	-0.384826866072406	0.473991410587615	0.481421066681541	0.467015576649411	0.47165876769475	0.479088276125606	0.464701485979494	0.00033900842725134	0.000828478123967092	0.000828720917486361
194	0.810930216216329	0.31	2.57210923700568	2.49079639918468	2.65342207482669	0.391872974012271	1.00173029959341	0.9751541246557	1.02830647453112	0.25	0.16	0.39	1.56151298854813	1.60406938173963	1.64662577493112	3.70478526073746	3.80575291160062	3.90672056246377	3.69770808511427	3.80194967739672	3.90075919438386	2.57210923700568	0.310815328112915	-0.0117808866371353	-1.39359857242268	-0.381901632118618	-0.378786093204629	-0.384826866072406	0.473991410587615	0.481421066681541	0.467015576649411	0.47165876769475	0.479088276125606	0.464701485979494	0.00033900842725134	0.000828478123967092	0.000828720917486361
194	0.810930216216329	0.31	2.57260406626114	2.4900284159569	2.65517971656538	0.375879223575983	0.977264294357059	0.950445493285818	1.0040830954283	0.25	0.16	0.38	1.5255476545075	1.56859416202419	1.61164066954089	3.62807923008824	3.73045304934437	3.83282686860049	3.62378952453782	3.72826218182175	3.83191620769234	2.57260406626114	0.308504153666988	0.00204367894500131	-1.38176640488129	-0.381901632118618	-0.378786093204629	-0.384826866072406	0.473991410587615	0.481421066681541	0.467015576649411	0.47165876769475	0.479088276125606	0.464701485979494	0.00033900842725134	0.000828478123967092	0.000828720917486361
194	0.810930216216329	0.31	2.5728262705728	2.49182713570425	2.65382540544135	0.394375083172225	1.00757317901047	0.980981797590433	1.0341645604305	0.24	0.16	0.38	1.5989519408488	1.64229458088131	1.68563722091383	3.86261341216451	3.96731691101973	4.07202040987495	3.85338044872713	3.95737342129355	4.06257199880863	2.5728262705728	0.304971511774298	-0.0061566139254986	-1.40941768649728	-0.381901632118618	-0.378786093204629	-0.384826866072406	0.473991410587615	0.481421066681541	0.467015576649411	0.47165876769475	0.479088276125606	0.464701485979494	0.00033900842725134	0.000828478123967092	0.000828720917486361
194	0.810930216216329	0.31	2.57287834894763	2.49194169908047	2.65381499881479	0.394335722000896	0.989711003664546	0.963588879691043	1.01583312763805	0.25	0.16	0.39	1.56371265770187	1.60610365739514	1.64849465708841	3.76051028098337	3.86245470752654	3.96439913406972	3.75023739854808	3.84915316496645	3.94974804758858	2.57287834894763	0.307648048315646	-0.00537191726487282	-1.40098778644518	-0.381901632118618	-0.378786093204629	-0.384826866072406	0.473991410587615	0.481421066681541	0.467015576649411	0.47165876769475	0.479088276125606	0.464701485979494	0.00033900842725134	0.000828478123967092	0.000828720917486361
194	0.810930216216329	0.31	2.57294999086925	2.49213389894738	2.65376608279111	0.389898547921528	0.993770613082948	0.967296066046443	1.02024516011945	0.25	0.16	0.39	1.55056361791349	1.5930019890353	1.6354403601571	3.6827120730858	3.7835065841183	3.8843010951508	3.67170979366134	3.77281079647877	3.87271628344515	2.57294999086925	0.311428925668077	0.00276014996634953	-1.37645696761088	-0.381901632118618	-0.378786093204629	-0.384826866072406	0.473991410587615	0.481421066681541	0.467015576649411	0.47165876769475	0.479088276125606	0.464701485979494	0.00033900842725134	0.000828478123967092	0.000828720917486361
194	0.810930216216329	0.31	2.57302157436317	2.4906051537764	2.65543799494994	0.38350146187482	0.981290442730041	0.954793409487752	1.00778747597233	0.25	0.16	0.39	1.53101264352175	1.57350067549457	1.6159887074674	3.63745097183598	3.73839601226064	3.83934105268529	3.6238878549716	3.72603803593213	3.82819126289154	2.57302157436317	0.31012032902135	0.00535514568250285	-1.3753537960834	-0.381901632118618	-0.378786093204629	-0.384826866072406	0.473991410587615	0.481421066681541	0.467015576649411	0.47165876769475	0.479088276125606	0.464701485979494	0.00033900842725134	0.000828478123967092	0.000828720917486361
194	0.810930216216329	0.31	2.57311679215576	2.49104945182974	2.65518413248177	0.386307594689784	0.985443309463632	0.95899136730721	1.01189525162005	0.25	0.16	0.39	1.54642839903074	1.58908366784204	1.63173893665335	3.69504911449031	3.79696997506707	3.89889083564383	3.69025271235531	3.7909230035921	3.89333585314894	2.57311679215576	0.310409912700844	0.0120407220443765	-1.36781391072997	-0.381901632118618	-0.378786093204629	-0.384826866072406	0.473991410587615	0.481421066681541	0.467015576649411	0.47165876769475	0.479088276125606	0.464701485979494	0.00033900842725134	0.000828478123967092	0.000828720917486361
194	0.810930216216329	0.31	2.57314737219178	2.49145692436213	2.65483782002143	0.386381469510224	1.01286353868219	0.985679799563728	1.04004727780064	0.25	0.16	0.39	1.59538764862122	1.63938632004791	1.68338499147459	3.8264700769268	3.93199903710413	4.03752799728146	3.82005378803707	3.92695415065822	4.03043544946081	2.57314737219178	0.307961896329861	0.00115284278207766	-1.38751376870636	-0.381901632118618	-0.378786093204629	-0.384826866072406	0.473991410587615	0.481421066681541	0.467015576649411	0.47165876769475	0.479088276125606	0.464701485979494	0.00033900842725134	0.000828478123967092	0.000828720917486361
194	0.810930216216329	0.31	2.5732220204296	2.49196916820492	2.65447487265427	0.382566049997312	0.984585966749951	0.957947277674821	1.01122465582508	0.25	0.16	0.39	1.53678587029668	1.57952095804937	1.62225604580207	3.65288216992523	3.75446186498832	3.8560415600514	3.64660492022358	3.74695963488185	3.84893427518139	2.5732220204296	0.310102909700997	0.0136071436177844	-1.366427301534	-0.381901632118618	-0.378786093204629	-0.384826866072406	0.473991410587615	0.481421066681541	0.467015576649411	0.47165876769475	0.479088276125606	0.464701485979494	0.00033900842725134	0.000828478123967092	0.000828720917486361
194	0.810930216216329	0.31	2.57347092823891	2.49260701177924	2.65433484469858	0.390769126202273	1.00272713500507	0.976062799480442	1.0293914705297	0.25	0.16	0.39	1.56880311084713	1.61166007921226	1.65451704757739	3.73608793557818	3.83815135026503	3.94021476495189	3.73600235797367	3.83590439735893	3.94052575466303	2.57347092823891	0.311283039444735	-0.00557974187057771	-1.38449066029195	-0.381901632118618	-0.378786093204629	-0.384826866072406	0.473991410587615	0.481421066681541	0.467015576649411	0.47165876769475	0.479088276125606	0.464701485979494	0.00033900842725134	0.000828478123967092	0.000828720917486361
194	0.810930216216329	0.31	2.57350984370213	2.49195839500004	2.65506129240421	0.381946004513309	0.989556912570393	0.96274855741906	1.01636526772173	0.25	0.16	0.38	1.54976527516049	1.59291948980723	1.63607370445398	3.69644537959505	3.79937528769	3.90230519578495	3.6961016475826	3.80178050606657	3.90336141892599	2.57350984370213	0.3085837847139	-0.00249242113460644	-1.38917929711981	-0.381901632118618	-0.378786093204629	-0.384826866072406	0.473991410587615	0.481421066681541	0.467015576649411	0.47165876769475	0.479088276125606	0.464701485979494	0.00033900842725134	0.000828478123967092	0.000828720917486361
194	0.810930216216329	0.31	2.57362458703238	2.49158297714559	2.65566619691917	0.384600968617202	0.986653842159735	0.960073828693613	1.01323385562586	0.25	0.16	0.39	1.54256630822472	1.58527285017972	1.62797939213472	3.6723114604153	3.77398081661727	3.87565017281923	3.66696758994137	3.76972067433306	3.87227637603392	2.57362458703238	0.30903614696388	-0.00999517324266601	-1.39201216515929	-0.381901632118618	-0.378786093204629	-0.384826866072406	0.473991410587615	0.481421066681541	0.467015576649411	0.47165876769475	0.479088276125606	0.464701485979494	0.00033900842725134	0.000828478123967092	0.000828720917486361
194	0.810930216216329	0.31	2.57369193636684	2.49226364091176	2.65512023182193	0.388035658707976	0.988481659525932	0.962044607633927	1.01491871141794	0.25	0.16	0.39	1.55891458817093	1.60175366812174	1.64459274807255	3.74335274741785	3.84622033801426	3.94908792861066	3.73690385623853	3.83747134938007	3.94255401686514	2.57369193636684	0.306980816352248	-0.00700423695342191	-1.40083135681779	-0.381901632118618	-0.378786093204629	-0.384826866072406	0.473991410587615	0.481421066681541	0.467015576649411	0.47165876769475	0.479088276125606	0.464701485979494	0.00033900842725134	0.000828478123967092	0.000828720917486361
194	0.810930216216329	0.31	2.57399063544486	2.49294471901861	2.65503655187112	0.395918066391289	1.00707121998384	0.980578739895882	1.03356370007179	0.25	0.16	0.4	1.57110097566479	1.61354770596855	1.65599443627231	3.72968656003832	3.83045220272053	3.93121784540274	3.71626307504864	3.81676505385937	3.91883168773688	2.57399063544486	0.312465811997173	0.00497958054959064	-1.3704366816914	-0.381901632118618	-0.378786093204629	-0.384826866072406	0.473991410587615	0.481421066681541	0.467015576649411	0.47165876769475	0.479088276125606	0.464701485979494	0.00033900842725134	0.000828478123967092	0.000828720917486361
194	0.810930216216329	0.31	2.57420411096447	2.49284516547055	2.6555630564584	0.395511165894369	1.00054567203605	0.974202452403294	1.0268888916688	0.25	0.16	0.39	1.56990640445966	1.61235793916225	1.65480947386484	3.74860427031769	3.84996955159535	3.95133483287302	3.73961821914822	3.84280700504403	3.94235018540804	2.57420411096447	0.308001147226503	0.000850921690412851	-1.38790819111558	-0.381901632118618	-0.378786093204629	-0.384826866072406	0.473991410587615	0.481421066681541	0.467015576649411	0.47165876769475	0.479088276125606	0.464701485979494	0.00033900842725134	0.000828478123967092	0.000828720917486361
194	0.810930216216329	0.31	2.57422549825067	2.49177744909843	2.65667354740291	0.384095585746018	0.981981220063916	0.95549881949131	1.00846362063652	0.25	0.16	0.39	1.54453888570001	1.58734699455027	1.63015510340053	3.69963811933166	3.80217649682749	3.90471487432333	3.6821491707068	3.78152611791518	3.88355623413494	2.57422549825067	0.308288471045717	0.00415749677079799	-1.38770412873854	-0.381901632118618	-0.378786093204629	-0.384826866072406	0.473991410587615	0.481421066681541	0.467015576649411	0.47165876769475	0.479088276125606	0.464701485979494	0.00033900842725134	0.000828478123967092	0.000828720917486361
194	0.810930216216329	0.31	2.57454739286083	2.49202745580282	2.65706732991884	0.384734065752709	0.997860701573494	0.970986337205859	1.02473506594113	0.25	0.16	0.39	1.55551848974031	1.59857117655171	1.64162386336311	3.69218515360688	3.79437518999435	3.89656522638182	3.69131720863359	3.79271194496942	3.89473367848007	2.57454739286083	0.30903694497273	-0.00626593326810065	-1.38831662947019	-0.381901632118618	-0.378786093204629	-0.384826866072406	0.473991410587615	0.481421066681541	0.467015576649411	0.47165876769475	0.479088276125606	0.464701485979494	0.00033900842725134	0.000828478123967092	0.000828720917486361
194	0.810930216216329	0.31	2.57470864578152	2.49258297037643	2.65683432118662	0.388512473676188	0.991697090711071	0.965200650852573	1.01819353056957	0.25	0.16	0.39	1.5556785244653	1.59838461094198	1.64109069741865	3.71530474506729	3.81729633474008	3.91928792441287	3.70494915075803	3.80622299375641	3.90936664341743	2.57470864578152	0.306989998723932	-0.00673226475901512	-1.40068179047104	-0.381901632118618	-0.378786093204629	-0.384826866072406	0.473991410587615	0.481421066681541	0.467015576649411	0.47165876769475	0.479088276125606	0.464701485979494	0.00033900842725134	0.000828478123967092	0.000828720917486361
194	0.810930216216329	0.31	2.57485199537815	2.49334350682573	2.65636048393057	0.382156404246081	0.98779403569703	0.961045360876321	1.01454271051774	0.26	0.16	0.39	1.53098237366013	1.57359404563359	1.61620571760704	3.61356330489442	3.71413923369192	3.81471516248943	3.60472751679045	3.70394513821894	3.80445065062104	2.57485199537815	0.311400599959383	-0.00119553833743656	-1.37675751189172	-0.381901632118618	-0.378786093204629	-0.384826866072406	0.473991410587615	0.481421066681541	0.467015576649411	0.47165876769475	0.479088276125606	0.464701485979494	0.00033900842725134	0.000828478123967092	0.000828720917486361
194	0.810930216216329	0.31	2.57509081519835	2.49325336667366	2.65692826372304	0.37900439634049	0.989415327979373	0.962443030494913	1.01638762546383	0.25	0.16	0.39	1.54138694044539	1.58458403968042	1.62778113891545	3.65757964663335	3.76008267608682	3.86258570554028	3.65428384994476	3.75458741538163	3.85733538629629	2.57509081519835	0.311244817442222	-0.0111456308188255	-1.38809492405406	-0.381901632118618	-0.378786093204629	-0.384826866072406	0.473991410587615	0.481421066681541	0.467015576649411	0.47165876769475	0.479088276125606	0.464701485979494	0.00033900842725134	0.000828478123967092	0.000828720917486361
194	0.810930216216329	0.31	2.57510822304076	2.49391493502601	2.65630151105552	0.390058576455738	0.984554460139922	0.958334256484551	1.01077466379529	0.25	0.16	0.39	1.55000103261419	1.59240934940573	1.63481766619727	3.71486430464802	3.8165036835608	3.91814306247359	3.70332422208919	3.80430398039391	3.90466578005467	2.57510822304076	0.309653243623349	0.0114891154954272	-1.38034245900888	-0.381901632118618	-0.378786093204629	-0.384826866072406	0.473991410587615	0.481421066681541	0.467015576649411	0.47165876769475	0.479088276125606	0.464701485979494	0.00033900842725134	0.000828478123967092	0.000828720917486361
194	0.810930216216329	0.31	2.57523439466899	2.49273576827912	2.65773302105886	0.377790061410029	0.978623583474949	0.951876523415354	1.00537064353454	0.25	0.16	0.39	1.52602662775957	1.56890690147278	1.61178717518598	3.62486617484554	3.72672236196813	3.82857854909071	3.62391783166631	3.72602644105517	3.82620135340487	2.57523439466899	0.308481300668946	0.0129661489035321	-1.37049829961075	-0.381901632118618	-0.378786093204629	-0.384826866072406	0.473991410587615	0.481421066681541	0.467015576649411	0.47165876769475	0.479088276125606	0.464701485979494	0.00033900842725134	0.000828478123967092	0.000828720917486361
194	0.810930216216329	0.31	2.57546334168168	2.49364280197999	2.65728388138338	0.389099439713494	0.98871001392085	0.962325988320055	1.01509403952164	0.25	0.16	0.39	1.55279428701946	1.59536714145625	1.63793999589303	3.7126578593193	3.81444754513904	3.91623723095879	3.70325574769961	3.80506475706445	3.90557356140634	2.57546334168168	0.308070096999732	0.0106200083340344	-1.37936953911474	-0.381901632118618	-0.378786093204629	-0.384826866072406	0.473991410587615	0.481421066681541	0.467015576649411	0.47165876769475	0.479088276125606	0.464701485979494	0.00033900842725134	0.000828478123967092	0.000828720917486361
194	0.810930216216329	0.31	2.57550065115824	2.49378262596897	2.6572186763475	0.384242393427642	0.98674599426123	0.960143350842308	1.01334863768015	0.25	0.16	0.38	1.5465652373147	1.58941584237934	1.63226644744398	3.6912137061521	3.79348597822654	3.89575825030097	3.69040314163788	3.79481555823891	3.89448129190113	2.57550065115824	0.308617958635539	0.00941027296777676	-1.37437524319193	-0.381901632118618	-0.378786093204629	-0.384826866072406	0.473991410587615	0.481421066681541	0.467015576649411	0.47165876769475	0.479088276125606	0.464701485979494	0.00033900842725134	0.000828478123967092	0.000828720917486361
194	0.810930216216329	0.31	2.57562716644137	2.49341857004274	2.65783576283999	0.389193839751461	0.995248556083759	0.968695320444674	1.02180179172284	0.25	0.16	0.39	1.55923581094855	1.60197655205796	1.64471729316736	3.71878762719362	3.82072457483084	3.92266152246806	3.70919849004024	3.80760576428847	3.90767292798118	2.57562716644137	0.308128393822417	-0.00260791411492641	-1.39267442898419	-0.381901632118618	-0.378786093204629	-0.384826866072406	0.473991410587615	0.481421066681541	0.467015576649411	0.47165876769475	0.479088276125606	0.464701485979494	0.00033900842725134	0.000828478123967092	0.000828720917486361
194	0.810930216216329	0.31	2.57577095034896	2.49473290439138	2.65680899630654	0.398574124810481	1.00710240148733	0.980755636152489	1.03344916682218	0.25	0.16	0.39	1.57913903196794	1.62156061383065	1.66398219569335	3.76744167724678	3.86864925447013	3.96985683169347	3.75902480534845	3.86085501238704	3.96443334538417	2.57577095034896	0.31057990400723	0.0113636261106485	-1.37182487826602	-0.381901632118618	-0.378786093204629	-0.384826866072406	0.473991410587615	0.481421066681541	0.467015576649411	0.47165876769475	0.479088276125606	0.464701485979494	0.00033900842725134	0.000828478123967092	0.000828720917486361
194	0.810930216216329	0.31	2.5758359430396	2.49415149181835	2.65752039426084	0.394045674588574	1.0075547996969	0.980945557486246	1.03416404190756	0.25	0.16	0.38	1.58217729287715	1.62509561641211	1.66801393994706	3.78130776349859	3.8838799535494	3.98645214360021	3.77941314987519	3.88058647534867	3.98582675106368	2.5758359430396	0.308668854884433	0.00452078107529043	-1.38171281066668	-0.381901632118618	-0.378786093204629	-0.384826866072406	0.473991410587615	0.481421066681541	0.467015576649411	0.47165876769475	0.479088276125606	0.464701485979494	0.00033900842725134	0.000828478123967092	0.000828720917486361
194	0.810930216216329	0.31	2.57630009614089	2.49456356166005	2.65803663062173	0.385222141376664	0.986890415182602	0.96033888301188	1.01344194735332	0.25	0.16	0.39	1.55176471019199	1.59466803458393	1.63757135897587	3.71549020372858	3.81821639697081	3.92094259021303	3.70979906633746	3.81106686822459	3.91446541406159	2.57630009614089	0.308175623250796	-0.00496573551506091	-1.39417466552704	-0.381901632118618	-0.378786093204629	-0.384826866072406	0.473991410587615	0.481421066681541	0.467015576649411	0.47165876769475	0.479088276125606	0.464701485979494	0.00033900842725134	0.000828478123967092	0.000828720917486361
194	0.810930216216329	0.31	2.57637890042554	2.49539873781682	2.65735906303427	0.395794019551922	1.01037037537087	0.983784212083022	1.03695653865873	0.25	0.17	0.39	1.56991651841695	1.61234254680234	1.65476857518772	3.71187108625073	3.81218211949405	3.91249315273738	3.71364318560889	3.8134039673803	3.91199292524923	2.57637890042554	0.312070562909421	-0.0103729972000908	-1.38463994407153	-0.381901632118618	-0.378786093204629	-0.384826866072406	0.473991410587615	0.481421066681541	0.467015576649411	0.47165876769475	0.479088276125606	0.464701485979494	0.00033900842725134	0.000828478123967092	0.000828720917486361
194	0.810930216216329	0.31	2.57658689898867	2.49399328313535	2.65918051484198	0.382799369377209	1.00230956809361	0.975204742460573	1.02941439372665	0.25	0.16	0.38	1.57009624099955	1.61373547180559	1.65737470261163	3.74561383204041	3.84971936535641	3.95382489867241	3.74253724029404	3.84798214331101	3.95326429013285	2.57658689898867	0.304948336040114	-0.0102592583489613	-1.40569934150964	-0.381901632118618	-0.378786093204629	-0.384826866072406	0.473991410587615	0.481421066681541	0.467015576649411	0.47165876769475	0.479088276125606	0.464701485979494	0.00033900842725134	0.000828478123967092	0.000828720917486361
194	0.810930216216329	0.31	2.57718484170959	2.49453667443853	2.65983300898065	0.390113344520738	1.00977760529947	0.982888765423926	1.03666644517501	0.25	0.16	0.39	1.58717699044876	1.63059731373622	1.67401763702368	3.7977878093498	3.90168370467306	4.00557959999632	3.78773972308341	3.89104359366897	3.99566067465757	2.57718484170959	0.306509882286146	0.00539862751925305	-1.38749902896494	-0.381901632118618	-0.378786093204629	-0.384826866072406	0.473991410587615	0.481421066681541	0.467015576649411	0.47165876769475	0.479088276125606	0.464701485979494	0.00033900842725134	0.000828478123967092	0.000828720917486361
194	0.810930216216329	0.31	2.57723963607874	2.49589314775207	2.65858612440541	0.387475273129452	1.0072904842633	0.980318573431416	1.03426239509518	0.25	0.16	0.39	1.56878426111225	1.61194687207561	1.65510948303898	3.71965653886522	3.82199698941929	3.92433743997336	3.7127350585256	3.81313380445836	3.91608841021767	2.57723963607874	0.311434760868359	0.026560216750685	-1.34954511586459	-0.381901632118618	-0.378786093204629	-0.384826866072406	0.473991410587615	0.481421066681541	0.467015576649411	0.47165876769475	0.479088276125606	0.464701485979494	0.00033900842725134	0.000828478123967092	0.000828720917486361
194	0.810930216216329	0.31	2.57725209830237	2.49561997543939	2.65888422116535	0.388651714303502	0.982859193847387	0.956606581368427	1.00911180632635	0.25	0.16	0.39	1.54742394538109	1.5898906416907	1.63235733800032	3.70921784789799	3.81101168943901	3.91280553098002	3.69740340352654	3.80016801716256	3.90120474107912	2.57725209830237	0.307695275730887	0.0171895984184591	-1.37554407091237	-0.381901632118618	-0.378786093204629	-0.384826866072406	0.473991410587615	0.481421066681541	0.467015576649411	0.47165876769475	0.479088276125606	0.464701485979494	0.00033900842725134	0.000828478123967092	0.000828720917486361
194	0.810930216216329	0.31	2.57760843967582	2.49581813812341	2.65939874122824	0.388459984625299	0.996083122880794	0.969466555535315	1.02269969022627	0.25	0.16	0.38	1.56997280223264	1.61307618375994	1.65617956528723	3.76753668049333	3.8709738678933	3.97441105529327	3.75829626423601	3.86628729155126	3.96769929987553	2.57760843967582	0.305881556056421	0.00766343910057762	-1.38808187066853	-0.381901632118618	-0.378786093204629	-0.384826866072406	0.473991410587615	0.481421066681541	0.467015576649411	0.47165876769475	0.479088276125606	0.464701485979494	0.00033900842725134	0.000828478123967092	0.000828720917486361
194	0.810930216216329	0.31	2.57784759030034	2.49607693856667	2.65961824203401	0.389693638158689	0.984774936656479	0.958528735963094	1.01102113734986	0.25	0.16	0.39	1.53335619594823	1.57534218232856	1.61732816870889	3.63432567167351	3.73383989319346	3.8333541147134	3.63385789882506	3.72938754669262	3.82936879391144	2.57784759030034	0.310526259886689	0.0106716660141248	-1.37171512064527	-0.381901632118618	-0.378786093204629	-0.384826866072406	0.473991410587615	0.481421066681541	0.467015576649411	0.47165876769475	0.479088276125606	0.464701485979494	0.00033900842725134	0.000828478123967092	0.000828720917486361
194	0.810930216216329	0.31	2.57790722223125	2.49506999566009	2.66074444880242	0.387543431676011	0.997385975303694	0.970683108897651	1.02408884170974	0.25	0.16	0.38	1.55623503496684	1.59904605728113	1.64185707959542	3.69676113610717	3.7984566512013	3.90015216629544	3.69280344758419	3.7941151542979	3.89537400732652	2.57790722223125	0.307411322034285	0.00127744013487116	-1.38727646565976	-0.381901632118618	-0.378786093204629	-0.384826866072406	0.473991410587615	0.481421066681541	0.467015576649411	0.47165876769475	0.479088276125606	0.464701485979494	0.00033900842725134	0.000828478123967092	0.000828720917486361
194	0.810930216216329	0.31	2.57793157135734	2.49582547552697	2.66003766718772	0.386538797160318	0.983877869614405	0.957480821414142	1.01027491781467	0.25	0.16	0.39	1.55439866273242	1.59725230063816	1.64010593854391	3.73958218692822	3.84267974150002	3.94577729607181	3.72804894237735	3.83011242560119	3.93168980676182	2.57793157135734	0.306912829405112	-0.00242375673432977	-1.39889012561695	-0.381901632118618	-0.378786093204629	-0.384826866072406	0.473991410587615	0.481421066681541	0.467015576649411	0.47165876769475	0.479088276125606	0.464701485979494	0.00033900842725134	0.000828478123967092	0.000828720917486361
194	0.810930216216329	0.31	2.57799917834035	2.49567775516271	2.66032060151799	0.386335864021818	0.991593125063164	0.96497769223035	1.01820855789598	0.25	0.16	0.39	1.54688428706144	1.58954951670759	1.63221474635374	3.67406184900694	3.77539760749461	3.87673336598229	3.67036994602129	3.77072260335646	3.87343030992588	2.57799917834035	0.310742796666231	0.0115255656177419	-1.36867879787156	-0.381901632118618	-0.378786093204629	-0.384826866072406	0.473991410587615	0.481421066681541	0.467015576649411	0.47165876769475	0.479088276125606	0.464701485979494	0.00033900842725134	0.000828478123967092	0.000828720917486361
194	0.810930216216329	0.31	2.57813593961054	2.4953016261134	2.66097025310768	0.3818339927304	0.990558387073865	0.963716532886514	1.01740024126122	0.25	0.16	0.39	1.55448574052628	1.59778195695473	1.64107817338317	3.71536259457801	3.81884449782823	3.92232640107845	3.71043304684642	3.81254229530423	3.9127509771788	2.57813593961054	0.306967296002608	-0.00325350709809146	-1.39219349428027	-0.381901632118618	-0.378786093204629	-0.384826866072406	0.473991410587615	0.481421066681541	0.467015576649411	0.47165876769475	0.479088276125606	0.464701485979494	0.00033900842725134	0.000828478123967092	0.000828720917486361
194	0.810930216216329	0.31	2.57830621931122	2.49718217563129	2.65943026299116	0.392025508717225	0.991853318872669	0.96554760244185	1.01815903530349	0.25	0.16	0.39	1.56469717291537	1.60732632970342	1.64995548649146	3.75749852388906	3.85986912727379	3.96223973065852	3.74875089902486	3.84935063772579	3.9508921864066	2.57830621931122	0.307044211281798	-0.0180900879181643	-1.41531715192343	-0.381901632118618	-0.378786093204629	-0.384826866072406	0.473991410587615	0.481421066681541	0.467015576649411	0.47165876769475	0.479088276125606	0.464701485979494	0.00033900842725134	0.000828478123967092	0.000828720917486361
194	0.810930216216329	0.31	2.57847193497468	2.49643548027458	2.66050838967478	0.388099485837804	0.997285388616637	0.970616464268545	1.02395431296473	0.25	0.16	0.39	1.5624243306141	1.60535393031357	1.64828353001304	3.72662446511953	3.82901822165746	3.93141197819539	3.71791645039555	3.81950845638009	3.92287923260069	2.57847193497468	0.310272395740224	0.00274716971217639	-1.38008431574853	-0.381901632118618	-0.378786093204629	-0.384826866072406	0.473991410587615	0.481421066681541	0.467015576649411	0.47165876769475	0.479088276125606	0.464701485979494	0.00033900842725134	0.000828478123967092	0.000828720917486361
194	0.810930216216329	0.31	2.5784831567024	2.49698549604088	2.65998081736392	0.392826266813978	1.0009527257045	0.974450218439405	1.02745523296959	0.25	0.16	0.39	1.5604204983671	1.60285987065316	1.64529924293921	3.70227600037491	3.80296826226845	3.903660524162	3.69549842882826	3.79733841934898	3.89708765989712	2.5784831567024	0.311871468641211	-0.0140638728512586	-1.39223141132058	-0.381901632118618	-0.378786093204629	-0.384826866072406	0.473991410587615	0.481421066681541	0.467015576649411	0.47165876769475	0.479088276125606	0.464701485979494	0.00033900842725134	0.000828478123967092	0.000828720917486361
194	0.810930216216329	0.31	2.57871027075515	2.49754556685467	2.65987497465563	0.394637317648315	1.00746136015553	0.980887520291185	1.03403520001988	0.25	0.16	0.39	1.57813146192012	1.62088561250969	1.66363976309925	3.76209523903881	3.86401652396551	3.96593780889221	3.75827170569045	3.85933571383168	3.95950426255708	2.57871027075515	0.309673130000986	-0.00280384907425798	-1.38532597319207	-0.381901632118618	-0.378786093204629	-0.384826866072406	0.473991410587615	0.481421066681541	0.467015576649411	0.47165876769475	0.479088276125606	0.464701485979494	0.00033900842725134	0.000828478123967092	0.000828720917486361
194	0.810930216216329	0.31	2.57887895642378	2.49704294113614	2.66071497171143	0.382173649938102	0.984743416665271	0.958078323994347	1.01140850933619	0.25	0.16	0.39	1.53827133527135	1.58108427308735	1.62389721090336	3.65947231510691	3.7613222014525	3.8631720877981	3.64959703713105	3.75496530199677	3.85657002641164	2.57887895642378	0.310126239127606	0.00657572894725121	-1.37409400198725	-0.381901632118618	-0.378786093204629	-0.384826866072406	0.473991410587615	0.481421066681541	0.467015576649411	0.47165876769475	0.479088276125606	0.464701485979494	0.00033900842725134	0.000828478123967092	0.000828720917486361
194	0.810930216216329	0.31	2.57891466959378	2.49686219758594	2.66096714160163	0.390230468026183	1.00124412292831	0.974589077896545	1.02789916796007	0.25	0.16	0.38	1.57823542117076	1.62140021459613	1.66456500802151	3.78728442009627	3.89086678014451	3.99444914019275	3.78191263918142	3.8816693836503	3.9880991288242	2.57891466959378	0.307141988612913	0.00121860725242916	-1.39451677814713	-0.381901632118618	-0.378786093204629	-0.384826866072406	0.473991410587615	0.481421066681541	0.467015576649411	0.47165876769475	0.479088276125606	0.464701485979494	0.00033900842725134	0.000828478123967092	0.000828720917486361
194	0.810930216216329	0.31	2.57900412993389	2.49776156438039	2.66024669548738	0.38682156617728	1.00480385396648	0.977861436791812	1.03174627114114	0.25	0.16	0.39	1.56328110567606	1.60635323238614	1.64942535909622	3.70287080434659	3.8048937354092	3.9069166664718	3.6922904131695	3.79475294512169	3.89700826847832	2.57900412993389	0.311570451823121	0.000879752411023306	-1.37446573373714	-0.381901632118618	-0.378786093204629	-0.384826866072406	0.473991410587615	0.481421066681541	0.467015576649411	0.47165876769475	0.479088276125606	0.464701485979494	0.00033900842725134	0.000828478123967092	0.000828720917486361
194	0.810930216216329	0.31	2.57905212224297	2.49799148286946	2.66011276161649	0.395200805638019	1.01207670243377	0.985412580483208	1.03874082438433	0.25	0.16	0.39	1.58146513455164	1.62425774755803	1.66705036056442	3.76056482280436	3.86232134694888	3.96407787109339	3.75380994916532	3.85584783017209	3.95642292171776	2.57905212224297	0.310496242125405	-0.00292464321564818	-1.38287693983566	-0.381901632118618	-0.378786093204629	-0.384826866072406	0.473991410587615	0.481421066681541	0.467015576649411	0.47165876769475	0.479088276125606	0.464701485979494	0.00033900842725134	0.000828478123967092	0.000828720917486361
194	0.810930216216329	0.31	2.57949178098858	2.49804501049569	2.66093855148146	0.391736780552039	1.01098217290421	0.984152877416163	1.03781146839226	0.25	0.16	0.39	1.58329435804544	1.62645703444597	1.66961971084649	3.77418442595753	3.87707363302488	3.97996284009224	3.76916965636496	3.87267224692334	3.97565892734713	2.57949178098858	0.311115721108188	-0.0188229753492424	-1.3985524894647	-0.381901632118618	-0.378786093204629	-0.384826866072406	0.473991410587615	0.481421066681541	0.467015576649411	0.47165876769475	0.479088276125606	0.464701485979494	0.00033900842725134	0.000828478123967092	0.000828720917486361
194	0.810930216216329	0.31	2.57981425263053	2.49763099689048	2.66199750837058	0.381570693019939	0.998404580780027	0.971335016919456	1.0254741446406	0.25	0.16	0.38	1.56458686369893	1.60818941409048	1.65179196448203	3.7342128946497	3.83827947586003	3.94234605707036	3.73311958359807	3.8370348838455	3.94261749015677	2.57981425263053	0.307958971909328	0.0215308616888933	-1.36550845144233	-0.381901632118618	-0.378786093204629	-0.384826866072406	0.473991410587615	0.481421066681541	0.467015576649411	0.47165876769475	0.479088276125606	0.464701485979494	0.00033900842725134	0.000828478123967092	0.000828720917486361
194	0.810930216216329	0.31	2.57984200781366	2.49840790514344	2.66127611048388	0.398425793547152	1.01757446972778	0.99094550696117	1.04420343249438	0.25	0.16	0.38	1.60048989774943	1.64349870660532	1.68650751546121	3.83037910652074	3.9333101172504	4.03624112798005	3.8266097786613	3.92913589727218	4.03167478933955	2.57984200781366	0.306592974584534	0.00319086056635838	-1.38940330649939	-0.381901632118618	-0.378786093204629	-0.384826866072406	0.473991410587615	0.481421066681541	0.467015576649411	0.47165876769475	0.479088276125606	0.464701485979494	0.00033900842725134	0.000828478123967092	0.000828720917486361
194	0.810930216216329	0.31	2.57997092011386	2.49873730953642	2.6612045306913	0.39895742234761	1.00402440521692	0.977779151112406	1.03026965932144	0.25	0.16	0.39	1.56897075779239	1.61108459932191	1.65319844085143	3.73027031806862	3.83039711282065	3.93052390757269	3.7179468820646	3.81683954723592	3.91927553726385	2.57997092011386	0.310052114601663	0.00408864293305331	-1.38326845673589	-0.381901632118618	-0.378786093204629	-0.384826866072406	0.473991410587615	0.481421066681541	0.467015576649411	0.47165876769475	0.479088276125606	0.464701485979494	0.00033900842725134	0.000828478123967092	0.000828720917486361
194	0.810930216216329	0.31	2.5800452805578	2.4989145580872	2.6611760030284	0.399297655477505	1.01582034913863	0.989285577173752	1.04235512110351	0.25	0.16	0.39	1.59327765401462	1.63601279561731	1.67874793722	3.80214994892963	3.90413180755467	4.00611366617972	3.80026031690593	3.90283326346766	4.00351426397427	2.5800452805578	0.309988554808511	0.000444162491313704	-1.38487969215179	-0.381901632118618	-0.378786093204629	-0.384826866072406	0.473991410587615	0.481421066681541	0.467015576649411	0.47165876769475	0.479088276125606	0.464701485979494	0.00033900842725134	0.000828478123967092	0.000828720917486361
194	0.810930216216329	0.31	2.58009124387796	2.49787265152341	2.66230983623251	0.394073628474885	1.00677410468004	0.980187036744326	1.03336117261576	0.25	0.16	0.38	1.5781684497348	1.62097545514722	1.66378246055965	3.76499311967585	3.86711661661865	3.96924011356145	3.76145198859812	3.86586279886998	3.96736784166878	2.58009124387796	0.307954970788592	0.0105841623948825	-1.37709188239239	-0.381901632118618	-0.378786093204629	-0.384826866072406	0.473991410587615	0.481421066681541	0.467015576649411	0.47165876769475	0.479088276125606	0.464701485979494	0.00033900842725134	0.000828478123967092	0.000828720917486361
194	0.810930216216329	0.31	2.58010292964225	2.49757411204957	2.66263174723493	0.387284774200846	0.996903555025167	0.970199055868049	1.02360805418229	0.25	0.16	0.38	1.56374226257488	1.60678389787674	1.6498255331786	3.73458082839581	3.83737428091557	3.94016773343533	3.73126733838057	3.83656430395382	3.93616687590547	2.58010292964225	0.307132582649415	3.96717120549564e-05	-1.39343574819796	-0.381901632118618	-0.378786093204629	-0.384826866072406	0.473991410587615	0.481421066681541	0.467015576649411	0.47165876769475	0.479088276125606	0.464701485979494	0.00033900842725134	0.000828478123967092	0.000828720917486361
194	0.810930216216329	0.31	2.58023106148018	2.49884877213202	2.66161335082834	0.388151196237986	0.982319975476137	0.95605410873549	1.00858584221678	0.25	0.16	0.39	1.53213795540118	1.57423068948093	1.61632342356068	3.63798157693181	3.73792857619842	3.83787557546503	3.635865294512	3.73416251956338	3.83431304136216	2.58023106148018	0.310313615105579	0.0124257220487068	-1.36631808946322	-0.381901632118618	-0.378786093204629	-0.384826866072406	0.473991410587615	0.481421066681541	0.467015576649411	0.47165876769475	0.479088276125606	0.464701485979494	0.00033900842725134	0.000828478123967092	0.000828720917486361
194	0.810930216216329	0.31	2.58048173656901	2.49939109081614	2.66157238232188	0.388958585235817	0.999674588777954	0.972990064612206	1.0263591129437	0.25	0.16	0.38	1.56186049780905	1.60469495800872	1.6475294182084	3.71474323844592	3.81662110885908	3.91849897927225	3.7144401982653	3.81943131160368	3.91982345405704	2.58048173656901	0.30934512319396	0.00735660162969581	-1.3748204687942	-0.381901632118618	-0.378786093204629	-0.384826866072406	0.473991410587615	0.481421066681541	0.467015576649411	0.47165876769475	0.479088276125606	0.464701485979494	0.00033900842725134	0.000828478123967092	0.000828720917486361
194	0.810930216216329	0.31	2.58066144432334	2.49922152017389	2.6621013684728	0.397866143111869	1.01296938043024	0.9864299549231	1.03950880593737	0.25	0.16	0.39	1.57925734231336	1.62174650475591	1.66423566719846	3.74614149879341	3.84692964168204	3.94771778457068	3.74345580209533	3.84424766261781	3.946990097869	2.58066144432334	0.310132737383204	-0.00797123175732937	-1.38874542839869	-0.381901632118618	-0.378786093204629	-0.384826866072406	0.473991410587615	0.481421066681541	0.467015576649411	0.47165876769475	0.479088276125606	0.464701485979494	0.00033900842725134	0.000828478123967092	0.000828720917486361
194	0.810930216216329	0.31	2.58070826115092	2.49919363870333	2.66222288359851	0.384389788670335	0.969872232062787	0.943732647577335	0.996011816548238	0.25	0.16	0.39	1.52397721865442	1.56618846498905	1.60839971132368	3.64663633277968	3.74764116582547	3.84864599887126	3.63820936211104	3.73660320438581	3.83797722732937	2.58070826115092	0.308463203407404	-0.0165699445177959	-1.40719832742574	-0.381901632118618	-0.378786093204629	-0.384826866072406	0.473991410587615	0.481421066681541	0.467015576649411	0.47165876769475	0.479088276125606	0.464701485979494	0.00033900842725134	0.000828478123967092	0.000828720917486361
194	0.810930216216329	0.31	2.58082805690593	2.49911362714305	2.66254248666881	0.388223885396574	1.00224811810416	0.975453501334271	1.02904273487405	0.25	0.16	0.39	1.56213537945846	1.60504549129671	1.64795560313497	3.70660318719998	3.80841943142199	3.910235675644	3.70255400814444	3.80436425728728	3.90683500442537	2.58082805690593	0.312516440581043	-0.0088767431552911	-1.38111271968204	-0.381901632118618	-0.378786093204629	-0.384826866072406	0.473991410587615	0.481421066681541	0.467015576649411	0.47165876769475	0.479088276125606	0.464701485979494	0.00033900842725134	0.000828478123967092	0.000828720917486361
194	0.810930216216329	0.31	2.58093768279127	2.49946986733037	2.66240549825218	0.401952200771387	1.0198070636318	0.993314991645631	1.04629913561797	0.25	0.16	0.39	1.59754031275909	1.64014729374939	1.68275427473968	3.80695308210725	3.90848590497551	4.01001872784378	3.79960630260907	3.90106384225628	4.00288264140808	2.58093768279127	0.311080034683523	-0.00934934759545842	-1.39154855923963	-0.381901632118618	-0.378786093204629	-0.384826866072406	0.473991410587615	0.481421066681541	0.467015576649411	0.47165876769475	0.479088276125606	0.464701485979494	0.00033900842725134	0.000828478123967092	0.000828720917486361
194	0.810930216216329	0.31	2.58101217381904	2.49823338235764	2.66379096528045	0.377458645508961	0.975785669138321	0.949097362553015	1.00247397572363	0.25	0.16	0.38	1.52806195553328	1.5710305566059	1.61399915767852	3.64533473199706	3.74784034919939	3.85034596640172	3.64507006476779	3.74972985798111	3.8500515008334	2.58101217381904	0.307919246360453	-0.00754189378466597	-1.39161199957745	-0.381901632118618	-0.378786093204629	-0.384826866072406	0.473991410587615	0.481421066681541	0.467015576649411	0.47165876769475	0.479088276125606	0.464701485979494	0.00033900842725134	0.000828478123967092	0.000828720917486361
194	0.810930216216329	0.31	2.58102825543261	2.49972783226	2.66232867860523	0.389093208920447	0.989479981840141	0.963075063341471	1.01588490033881	0.25	0.16	0.39	1.54565770039628	1.58803546217136	1.63041322394644	3.67551789930128	3.77629067835623	3.87706345741119	3.67494244900976	3.77587731661185	3.87847659913085	2.58102825543261	0.309369111718849	-0.00884454969696534	-1.38956112501459	-0.381901632118618	-0.378786093204629	-0.384826866072406	0.473991410587615	0.481421066681541	0.467015576649411	0.47165876769475	0.479088276125606	0.464701485979494	0.00033900842725134	0.000828478123967092	0.000828720917486361
194	0.810930216216329	0.31	2.58116722557836	2.49847833244829	2.66385611870842	0.381755124276392	0.99534729773701	0.968371168431188	1.02232342704283	0.25	0.16	0.39	1.55923030569941	1.60266612836258	1.64610195102574	3.72002113342409	3.82365058294417	3.92728003246424	3.71543327563625	3.81958121202564	3.9238559927076	2.58116722557836	0.30884654497898	-0.00124157540504418	-1.38801067193328	-0.381901632118618	-0.378786093204629	-0.384826866072406	0.473991410587615	0.481421066681541	0.467015576649411	0.47165876769475	0.479088276125606	0.464701485979494	0.00033900842725134	0.000828478123967092	0.000828720917486361
194	0.810930216216329	0.31	2.5811929702651	2.49956501072381	2.66282092980639	0.381085458639758	0.970193371279322	0.943861627200648	0.996525115357995	0.25	0.16	0.39	1.50475921431398	1.54673881533755	1.58871841636113	3.55438830524557	3.6535482249973	3.75270814474903	3.54563410285829	3.64497391920954	3.7450441521617	2.5811929702651	0.309078458369822	0.00960724156923295	-1.37309931764975	-0.381901632118618	-0.378786093204629	-0.384826866072406	0.473991410587615	0.481421066681541	0.467015576649411	0.47165876769475	0.479088276125606	0.464701485979494	0.00033900842725134	0.000828478123967092	0.000828720917486361
[truncated: 1,356 more rows]
