# Supplementary material for: Re-expressing coefficients from regression models for inclusion in a meta-analysis
Source: BMC Med Res Methodol. 2024 Jan 8;24:6. doi: 10.1186/s12874-023-02132-y (PMC10773134; doi:10.1186/s12874-023-02132-y)
Supplement: Supplementary file 2 — Additional file 2. [file 12874_2023_2132_MOESM2_ESM.zip › Supp_Files_R1/simdata/simdata_scenario_195.csv]

ex_no	errsd	rsquare	beta	b_low_ci	b_hi_ci	lrsquare	lbeta	lb_low_ci	lb_hi_ci	x_median	x_25	x_75	rbl	rb	rbu	altl	alt	altu	dzl	dz	dzu	observed_beta	xlog	error	ylog	RelBias_rb	RelBias_rbl	RelBias_rbu	RelBias_alt	RelBias_altl	RelBias_altu	RelBias_dz	RelBias_dzl	RelBias_dzu	MC_SE_RelBias_rb	MC_SE_RelBias_alt	MC_SE_RelBias_dz
195	0.811571529291185	0.16	0.553814379329754	0.355716379798537	0.751912378860971	0.279859318803766	0.752813998601173	0.564270338312182	0.941357658890163	0.48	0.32	0.79	0.636355112448335	0.848984970866025	1.06161482928372	1.13087623776341	1.5087439559914	1.88661167421938	1.12780110667409	1.50455397931203	1.88200374492968	0.553814379329754	0.669526925707229	0.0351893241378327	-0.635232545670123	-0.169250937800482	-0.129869528578428	-0.193158757684347	0.452949976469858	0.521820710508287	0.411140137820735	0.451021300495392	0.520422031190342	0.409812074020649	0.00277201179380335	0.00500003109350917	0.00504137769689827
195	0.811571529291185	0.16	0.857925554228071	0.551047098952453	1.16480400950369	0.246067183081629	0.734623960684902	0.533858025640294	0.93538989572951	0.47	0.33	0.7	0.611725265721928	0.841774434348315	1.0718236029747	1.09883816867327	1.51207401378734	1.92530985890141	1.10896651462367	1.52585466072945	1.9437195280315	0.857925554228071	0.593012113609536	-0.0943436672979539	-0.814339089203395	-0.169250937800482	-0.129869528578428	-0.193158757684347	0.452949976469858	0.521820710508287	0.411140137820735	0.451021300495392	0.520422031190342	0.409812074020649	0.00277201179380335	0.00500003109350917	0.00504137769689827
195	0.811571529291185	0.17	0.507619868923181	0.333906793147541	0.681332944698821	0.430901456985628	0.96525222293902	0.792058946740421	1.13844549913762	0.49	0.3	0.75	0.883507523224683	1.07669713761274	1.2698867520008	1.55871908137869	1.89955187606931	2.24038467075993	1.55113670554687	1.89046790403599	2.2287217972015	0.507619868923181	0.660577080386379	0.0788020005986473	-0.628007185031622	-0.169250937800482	-0.129869528578428	-0.193158757684347	0.452949976469858	0.521820710508287	0.411140137820735	0.451021300495392	0.520422031190342	0.409812074020649	0.00277201179380335	0.00500003109350917	0.00504137769689827
195	0.811571529291185	0.17	0.697530875883166	0.453169386710658	0.941892365055673	0.454590781764885	1.11145055699262	0.921374885288619	1.30152622869662	0.52	0.34	0.71	0.994157986091946	1.19924849811207	1.40433901013219	1.71662540205504	2.07075783128611	2.42489026051719	1.7362388390818	2.09484737179067	2.45261893304119	0.697530875883166	0.612540287704825	0.0428267002686733	-0.672161927589815	-0.169250937800482	-0.129869528578428	-0.193158757684347	0.452949976469858	0.521820710508287	0.411140137820735	0.451021300495392	0.520422031190342	0.409812074020649	0.00277201179380335	0.00500003109350917	0.00504137769689827
195	0.811571529291185	0.17	0.83016257803541	0.544636958283073	1.11568819778775	0.244652781926404	0.809358319529171	0.587321736834901	1.03139490222344	0.48	0.33	0.72	0.658585295951233	0.907563018645008	1.15654074133878	1.16594902311902	1.60673525739702	2.04752149167502	1.17491112193618	1.61870485863122	2.06302431600573	0.83016257803541	0.616083260242855	0.0755534254352192	-0.631526696920454	-0.169250937800482	-0.129869528578428	-0.193158757684347	0.452949976469858	0.521820710508287	0.411140137820735	0.451021300495392	0.520422031190342	0.409812074020649	0.00277201179380335	0.00500003109350917	0.00504137769689827
195	0.811571529291185	0.17	0.843175843967444	0.553946529272259	1.13240515866263	0.304103328826006	0.876294870312903	0.669329576944193	1.08326016368161	0.49	0.35	0.74	0.740614296011533	0.969621739171135	1.19862918233074	1.2997273129251	1.70161967490165	2.10351203687821	1.31169478735305	1.71733758832353	2.12266050909526	0.843175843967444	0.619345828560641	-0.0959311642959456	-0.779639018149434	-0.169250937800482	-0.129869528578428	-0.193158757684347	0.452949976469858	0.521820710508287	0.411140137820735	0.451021300495392	0.520422031190342	0.409812074020649	0.00277201179380335	0.00500003109350917	0.00504137769689827
195	0.811571529291185	0.17	1.04429420294831	0.686311366269985	1.40227703962664	0.2995869076408	0.866523097463527	0.659660812433322	1.07338538249373	0.51	0.33	0.74	0.714549505996914	0.938624274107634	1.16269904221835	1.23688442277773	1.6247576042545	2.01263078573128	1.24295701639612	1.63249747859285	2.0230477657495	1.04429420294831	0.595740159728816	-0.0171131419579948	-0.710542496761842	-0.169250937800482	-0.129869528578428	-0.193158757684347	0.452949976469858	0.521820710508287	0.411140137820735	0.451021300495392	0.520422031190342	0.409812074020649	0.00277201179380335	0.00500003109350917	0.00504137769689827
195	0.811571529291185	0.18	0.648328735314535	0.430864255942678	0.865793214686392	0.287872443045428	0.766184624341053	0.578037431463549	0.954331817218558	0.55	0.35	0.85	0.600546519475463	0.796020265086675	0.991494010697886	1.0128897461606	1.34257836503085	1.6722669839011	1.01008735120375	1.33883923224003	1.66743157232745	0.648328735314535	0.723438946644269	-0.152849196154712	-0.717847695030366	-0.169250937800482	-0.129869528578428	-0.193158757684347	0.452949976469858	0.521820710508287	0.411140137820735	0.451021300495392	0.520422031190342	0.409812074020649	0.00277201179380335	0.00500003109350917	0.00504137769689827
195	0.811571529291185	0.18	0.8663769539215	0.575893600146596	1.1568603076964	0.267125158860476	0.834659226688449	0.618809168550597	1.0505092848263	0.51	0.34	0.74	0.672041001526574	0.906459133355967	1.14087726518536	1.16523192117152	1.57168255363074	1.97813318608996	1.17342896374266	1.58288708438677	1.99250989983553	0.8663769539215	0.623504182754659	0.0309032510179531	-0.642091223659315	-0.169250937800482	-0.129869528578428	-0.193158757684347	0.452949976469858	0.521820710508287	0.411140137820735	0.451021300495392	0.520422031190342	0.409812074020649	0.00277201179380335	0.00500003109350917	0.00504137769689827
195	0.811571529291185	0.18	0.894061772548081	0.593548319169334	1.19457522592683	0.350242450322904	0.893510976321279	0.703500901318869	1.08352105132369	0.5	0.34	0.81	0.77700027005007	0.986861947998637	1.1967236259472	1.36195313318258	1.72980599094103	2.09765884869948	1.36002689185633	1.72739733890253	2.09450093892156	0.894061772548081	0.636881924704384	0.0622118420842981	-0.614139366005189	-0.169250937800482	-0.129869528578428	-0.193158757684347	0.452949976469858	0.521820710508287	0.411140137820735	0.451021300495392	0.520422031190342	0.409812074020649	0.00277201179380335	0.00500003109350917	0.00504137769689827
195	0.811571529291185	0.18	0.915493672037458	0.610006894518616	1.2209804495563	0.258303634342427	0.781404639872864	0.574671898169119	0.988137381576608	0.48	0.33	0.77	0.647731863890262	0.880747232377104	1.11376260086395	1.15067480261494	1.56461910285283	1.97856340309073	1.15309021393065	1.56789218937331	1.98281669349579	0.915493672037458	0.610947181624139	0.0325955134877313	-0.644198092584489	-0.169250937800482	-0.129869528578428	-0.193158757684347	0.452949976469858	0.521820710508287	0.411140137820735	0.451021300495392	0.520422031190342	0.409812074020649	0.00277201179380335	0.00500003109350917	0.00504137769689827
195	0.811571529291185	0.18	1.12745654896258	0.748955979400169	1.50595711852499	0.244734201179866	0.82244646962581	0.596869021742189	1.04802391750943	0.47	0.31	0.75	0.68028149226659	0.937383397840511	1.19448530341443	1.21756587333389	1.67772613016069	2.1378863869875	1.21628196911749	1.67650517257649	2.13635840525485	1.12745654896258	0.574120626618836	0.0725898104354658	-0.668012984955139	-0.169250937800482	-0.129869528578428	-0.193158757684347	0.452949976469858	0.521820710508287	0.411140137820735	0.451021300495392	0.520422031190342	0.409812074020649	0.00277201179380335	0.00500003109350917	0.00504137769689827
195	0.811571529291185	0.19	0.632522827560895	0.429570239693143	0.835475415428647	0.344133269152572	0.778566678541155	0.610753623064636	0.946379734017674	0.51	0.29	0.76	0.666483182194181	0.849608709418246	1.03273423664231	1.15915653652581	1.47765092251719	1.79614530850856	1.1480304026534	1.46345848428342	1.77840213977328	0.632522827560895	0.646476310021445	0.00133529607810622	-0.692510898641132	-0.169250937800482	-0.129869528578428	-0.193158757684347	0.452949976469858	0.521820710508287	0.411140137820735	0.451021300495392	0.520422031190342	0.409812074020649	0.00277201179380335	0.00500003109350917	0.00504137769689827
195	0.811571529291185	0.19	0.892818989043028	0.606774134770857	1.1788638433152	0.362067092322223	0.934937332661813	0.741178754420796	1.12869591090283	0.45	0.31	0.71	0.871398817279882	1.09919945904139	1.3270001008029	1.59330572965778	2.00982691437929	2.42634809910079	1.59887265222204	2.01726063919141	2.43532288407	0.892818989043028	0.584230343235043	-0.0306420460650866	-0.793330889080919	-0.169250937800482	-0.129869528578428	-0.193158757684347	0.452949976469858	0.521820710508287	0.411140137820735	0.451021300495392	0.520422031190342	0.409812074020649	0.00277201179380335	0.00500003109350917	0.00504137769689827
195	0.811571529291185	0.19	0.903932448876475	0.613131589072528	1.19473330868042	0.336813420391303	0.849328665474708	0.663255213604635	1.03540211734478	0.53	0.32	0.78	0.701297578592687	0.898043655457531	1.09478973232237	1.1956473248226	1.5310811373061	1.86651494978961	1.1910035436209	1.52491628430817	1.85931414340128	0.903932448876475	0.630108599655989	-0.0212208599902067	-0.700221862807676	-0.169250937800482	-0.129869528578428	-0.193158757684347	0.452949976469858	0.521820710508287	0.411140137820735	0.451021300495392	0.520422031190342	0.409812074020649	0.00277201179380335	0.00500003109350917	0.00504137769689827
195	0.811571529291185	0.19	0.91105826268061	0.616564503965129	1.20555202139609	0.223373886397939	0.752467292480735	0.533407393428227	0.971527191533242	0.49	0.33	0.76	0.594263773549709	0.838316187986063	1.08236860242242	1.04757710141546	1.47779636142777	1.90801562144008	1.05148466118681	1.48328331311403	1.91354462856971	0.91105826268061	0.627495231963055	0.0677385480866964	-0.597351717736969	-0.169250937800482	-0.129869528578428	-0.193158757684347	0.452949976469858	0.521820710508287	0.411140137820735	0.451021300495392	0.520422031190342	0.409812074020649	0.00277201179380335	0.00500003109350917	0.00504137769689827
195	0.811571529291185	0.19	0.970448139684185	0.657099486398403	1.28379679296997	0.26587754657113	0.802529135693328	0.594324836840033	1.01073343454662	0.47	0.32	0.68	0.679086989171195	0.916985225416099	1.154883461661	1.21749801897403	1.64401278948831	2.07052756000258	1.22806967106649	1.65892425244088	2.08820315414786	0.970448139684185	0.570970856024904	0.143850745873899	-0.611254743629101	-0.169250937800482	-0.129869528578428	-0.193158757684347	0.452949976469858	0.521820710508287	0.411140137820735	0.451021300495392	0.520422031190342	0.409812074020649	0.00277201179380335	0.00500003109350917	0.00504137769689827
195	0.811571529291185	0.19	0.975682980885046	0.664256870604806	1.28710909116529	0.389666651854581	0.948979475810615	0.763549811798424	1.13440913982281	0.51	0.3	0.71	0.832535758679781	1.03471880374729	1.23690184881479	1.44719138263051	1.79864482770497	2.15009827277943	1.44856614565455	1.80075936972708	2.15264934732211	0.975682980885046	0.57538040065629	-0.022825725420217	-0.796159820071383	-0.169250937800482	-0.129869528578428	-0.193158757684347	0.452949976469858	0.521820710508287	0.411140137820735	0.451021300495392	0.520422031190342	0.409812074020649	0.00277201179380335	0.00500003109350917	0.00504137769689827
195	0.811571529291185	0.19	1.03037744607876	0.70072313725432	1.3600317549032	0.248604927791298	0.773612918376031	0.563627818242428	0.983598018509634	0.47	0.32	0.63	0.639618121688663	0.877914158511124	1.11621019533359	1.14144834945822	1.56670618486057	1.99196402026291	1.15908238780125	1.59076668252115	2.02298247208822	1.03037744607876	0.569321877613835	0.0226818908456649	-0.734304725732955	-0.169250937800482	-0.129869528578428	-0.193158757684347	0.452949976469858	0.521820710508287	0.411140137820735	0.451021300495392	0.520422031190342	0.409812074020649	0.00277201179380335	0.00500003109350917	0.00504137769689827
195	0.811571529291185	0.19	1.04430152499975	0.703281325715544	1.38532172428395	0.236122816351279	0.848360144229219	0.610123528761274	1.08659675969716	0.5	0.35	0.67	0.670632089309383	0.932495649145604	1.19435920898182	1.17183553830386	1.62940538993271	2.08697524156157	1.19267238421113	1.65867926727666	2.12397246968244	1.04430152499975	0.610363753773504	0.00752283332045223	-0.682529374185364	-0.169250937800482	-0.129869528578428	-0.193158757684347	0.452949976469858	0.521820710508287	0.411140137820735	0.451021300495392	0.520422031190342	0.409812074020649	0.00277201179380335	0.00500003109350917	0.00504137769689827
195	0.811571529291185	0.19	1.13239367536974	0.762318639224729	1.50246871151476	0.276385997087244	0.812655851871894	0.607356493630299	1.01795521011349	0.54	0.35	0.71	0.639751961722489	0.856001674293071	1.07225138686365	1.08815070658341	1.45596869169529	1.82378667680716	1.10361759346482	1.47614649477699	1.8500043818008	1.13239367536974	0.602072047477819	0.0618693887165286	-0.622147007918172	-0.169250937800482	-0.129869528578428	-0.193158757684347	0.452949976469858	0.521820710508287	0.411140137820735	0.451021300495392	0.520422031190342	0.409812074020649	0.00277201179380335	0.00500003109350917	0.00504137769689827
195	0.811571529291185	0.19	1.28349868285261	0.863462839957277	1.70353452574794	0.257042478851462	0.828251729671106	0.608401281933436	1.04810217740878	0.45	0.29	0.7	0.707775104804675	0.963535042052652	1.21929497930063	1.28464347580785	1.74885920270787	2.21307492960788	1.28268423683112	1.74595568495321	2.20897596087947	1.28349868285261	0.551614103811014	-0.0687335625224022	-0.860830949791352	-0.169250937800482	-0.129869528578428	-0.193158757684347	0.452949976469858	0.521820710508287	0.411140137820735	0.451021300495392	0.520422031190342	0.409812074020649	0.00277201179380335	0.00500003109350917	0.00504137769689827
195	0.811571529291185	0.19	1.30176113631869	0.881842445599178	1.72167982703819	0.235161040147541	0.881126503843547	0.633026916909634	1.12922609077746	0.51	0.32	0.71	0.690303603008304	0.960851401514952	1.2313992000216	1.20004325206064	1.67037117522789	2.14069909839514	1.20673390814427	1.67966971094085	2.15319640660653	1.30176113631869	0.561304928383976	0.0922780538190283	-0.650895747110568	-0.169250937800482	-0.129869528578428	-0.193158757684347	0.452949976469858	0.521820710508287	0.411140137820735	0.451021300495392	0.520422031190342	0.409812074020649	0.00277201179380335	0.00500003109350917	0.00504137769689827
195	0.811571529291185	0.2	0.808445624969918	0.553889393016915	1.06300185692292	0.252420413938953	0.791458085444208	0.578800998107421	1.004115172781	0.49	0.34	0.86	0.641913890273068	0.877759264888613	1.11360463950416	1.12820508583624	1.5427185511844	1.95723201653256	1.12172925682361	1.53380706364079	1.94569077915719	0.808445624969918	0.673460275737175	-0.0364329597998749	-0.661456022024765	-0.169250937800482	-0.129869528578428	-0.193158757684347	0.452949976469858	0.521820710508287	0.411140137820735	0.451021300495392	0.520422031190342	0.409812074020649	0.00277201179380335	0.00500003109350917	0.00504137769689827
195	0.811571529291185	0.2	0.82578305470189	0.569993667072072	1.08157244233171	0.312835563065826	0.817998714490663	0.628716258909351	1.00728117007198	0.49	0.33	0.78	0.69820866419816	0.908412629174085	1.11861659415001	1.22822712767679	1.59799941118913	1.96777169470147	1.22760803656311	1.59726028478812	1.96685963751451	0.82578305470189	0.651781423192275	-0.0974628129226193	-0.758065760870514	-0.169250937800482	-0.129869528578428	-0.193158757684347	0.452949976469858	0.521820710508287	0.411140137820735	0.451021300495392	0.520422031190342	0.409812074020649	0.00277201179380335	0.00500003109350917	0.00504137769689827
195	0.811571529291185	0.2	0.831254505230701	0.569312152844669	1.09319685761673	0.296250535129943	0.81798963334955	0.62114991799073	1.01482934870837	0.5	0.32	0.84	0.680119120526136	0.895645920445079	1.11117272036402	1.18544627594165	1.56110906003142	1.93677184412119	1.17475317946105	1.54725551380435	1.91933430235301	0.831254505230701	0.667175087203581	-0.044610920265862	-0.68539204916996	-0.169250937800482	-0.129869528578428	-0.193158757684347	0.452949976469858	0.521820710508287	0.411140137820735	0.451021300495392	0.520422031190342	0.409812074020649	0.00277201179380335	0.00500003109350917	0.00504137769689827
195	0.811571529291185	0.2	0.83164375178702	0.571496491297485	1.09179101227655	0.267297207800703	0.76542302939842	0.567564991254113	0.963281067542727	0.46	0.34	0.74	0.654833198540778	0.883113684426192	1.11139417031161	1.18180424996634	1.59379137738283	2.00577850479931	1.19167117826792	1.60754460711108	2.02285495901591	0.83164375178702	0.589547364668725	0.0762295797489588	-0.641795367744724	-0.169250937800482	-0.129869528578428	-0.193158757684347	0.452949976469858	0.521820710508287	0.411140137820735	0.451021300495392	0.520422031190342	0.409812074020649	0.00277201179380335	0.00500003109350917	0.00504137769689827
195	0.811571529291185	0.2	0.835219159950628	0.57344623108085	1.09699208882041	0.337809088140293	0.840281203111901	0.656599434041145	1.02396297218266	0.48	0.32	0.73	0.742131651312235	0.94974080771594	1.15734996411964	1.32082027377672	1.69031587784485	2.05981148191298	1.32651444937013	1.69708135510803	2.06832517210259	0.835219159950628	0.584296490273173	0.00605749913079112	-0.746982838641808	-0.169250937800482	-0.129869528578428	-0.193158757684347	0.452949976469858	0.521820710508287	0.411140137820735	0.451021300495392	0.520422031190342	0.409812074020649	0.00277201179380335	0.00500003109350917	0.00504137769689827
195	0.811571529291185	0.2	0.840636433628321	0.578471800457987	1.10280106679865	0.268642623087748	0.770163516352157	0.571761643844324	0.96856538885999	0.49	0.31	0.88	0.632277484206608	0.851678414929565	1.07107934565252	1.10917095950143	1.49405441166303	1.87893786382462	1.08673398647674	1.46386329637129	1.84120937999135	0.840636433628321	0.657442100628888	0.0576793084795339	-0.613701956132612	-0.169250937800482	-0.129869528578428	-0.193158757684347	0.452949976469858	0.521820710508287	0.411140137820735	0.451021300495392	0.520422031190342	0.409812074020649	0.00277201179380335	0.00500003109350917	0.00504137769689827
195	0.811571529291185	0.2	0.939750064491977	0.649679166575884	1.22982096240807	0.322654031330451	0.867979375922388	0.671629064280239	1.06432968756454	0.5	0.36	0.76	0.734352004944457	0.949039326703537	1.16372664846262	1.27880805518903	1.65266674225455	2.02652542932008	1.2926445994894	1.67057743960869	2.0475608465741	0.939750064491977	0.630815886994482	0.168630802479205	-0.507599244795607	-0.169250937800482	-0.129869528578428	-0.193158757684347	0.452949976469858	0.521820710508287	0.411140137820735	0.451021300495392	0.520422031190342	0.409812074020649	0.00277201179380335	0.00500003109350917	0.00504137769689827
195	0.811571529291185	0.2	0.998698385764915	0.682960754918033	1.3144360166118	0.238457851578051	0.746528440740284	0.538236254479516	0.954820627001053	0.51	0.34	0.76	0.581610187939599	0.806687663842118	1.03176513974464	1.00521437226086	1.39422254017299	1.78323070808512	1.00999096054661	1.40079576283878	1.7916403961692	0.998698385764915	0.628462028753378	-0.094880167582525	-0.759652112781586	-0.169250937800482	-0.129869528578428	-0.193158757684347	0.452949976469858	0.521820710508287	0.411140137820735	0.451021300495392	0.520422031190342	0.409812074020649	0.00277201179380335	0.00500003109350917	0.00504137769689827
195	0.811571529291185	0.2	1.02147457060664	0.701371048085406	1.34157809312788	0.284979024153387	0.8335786987548	0.627427904010833	1.03972949349877	0.44	0.3	0.64	0.746501183038718	0.991775279356382	1.23704937567405	1.37645159253004	1.82870529038561	2.28095898824118	1.3888776697223	1.84516211908139	2.30089138163498	1.02147457060664	0.546146889042579	0.0907785458891742	-0.72063843272293	-0.169250937800482	-0.129869528578428	-0.193158757684347	0.452949976469858	0.521820710508287	0.411140137820735	0.451021300495392	0.520422031190342	0.409812074020649	0.00277201179380335	0.00500003109350917	0.00504137769689827
195	0.811571529291185	0.2	1.05723155288406	0.729538804590289	1.38492430117783	0.204111136870112	0.742421388593975	0.513530344809057	0.971312432378893	0.5	0.35	0.73	0.562081024681639	0.812612105720119	1.0631431867586	0.979479424425201	1.41605356281598	1.85262770120676	0.989899920605047	1.43096325524526	1.87284446144567	1.05723155288406	0.590026615840771	0.00616463794783597	-0.697116307440499	-0.169250937800482	-0.129869528578428	-0.193158757684347	0.452949976469858	0.521820710508287	0.411140137820735	0.451021300495392	0.520422031190342	0.409812074020649	0.00277201179380335	0.00500003109350917	0.00504137769689827
195	0.811571529291185	0.2	1.13428922548111	0.775508288743755	1.49307016221846	0.281560490575181	0.840814938140649	0.631116532916382	1.05051334336492	0.48	0.33	0.75	0.70972560997139	0.945543118776122	1.18136062758085	1.25888244901097	1.67716596426377	2.09544947951656	1.26292899090885	1.68221448931614	2.10173231573769	1.13428922548111	0.594212825106092	-0.0190590707170603	-0.723460362611599	-0.169250937800482	-0.129869528578428	-0.193158757684347	0.452949976469858	0.521820710508287	0.411140137820735	0.451021300495392	0.520422031190342	0.409812074020649	0.00277201179380335	0.00500003109350917	0.00504137769689827
195	0.811571529291185	0.2	1.14099582490876	0.785380733530485	1.49661091628703	0.280736692326326	0.830408560082263	0.622882977135927	1.0379341430286	0.5	0.36	0.74	0.686262191761622	0.914903793197269	1.14354539463291	1.20097135168947	1.60109832418629	2.00122529668311	1.21533233068993	1.62049508270554	2.02492722267686	1.14099582490876	0.600495664354966	0.0681046590952662	-0.632674809121253	-0.169250937800482	-0.129869528578428	-0.193158757684347	0.452949976469858	0.521820710508287	0.411140137820735	0.451021300495392	0.520422031190342	0.409812074020649	0.00277201179380335	0.00500003109350917	0.00504137769689827
195	0.811571529291185	0.2	1.14966971497774	0.793872048607521	1.50546738134795	0.279545482606633	0.858312628385686	0.643179145112243	1.07344611165913	0.47	0.31	0.76	0.729208383425113	0.973117317274428	1.21702625112374	1.30050640983978	1.73550570372927	2.17050499761876	1.2947342382789	1.72773336793052	2.16099275106398	1.14966971497774	0.589291819744988	-0.023729564513426	-0.74275409953964	-0.169250937800482	-0.129869528578428	-0.193158757684347	0.452949976469858	0.521820710508287	0.411140137820735	0.451021300495392	0.520422031190342	0.409812074020649	0.00277201179380335	0.00500003109350917	0.00504137769689827
195	0.811571529291185	0.2	1.33600217817214	0.919492019327889	1.75251233701639	0.273652570432793	0.925021047159467	0.689727773570679	1.16031432074825	0.48	0.31	0.7	0.780678249080581	1.04699830734761	1.31331836561464	1.39074060515617	1.86517692951351	2.33961325387086	1.3967682653379	1.87374281298731	2.34969955411011	1.33600217817214	0.568103699226532	0.0185876961921046	-0.718809872527359	-0.169250937800482	-0.129869528578428	-0.193158757684347	0.452949976469858	0.521820710508287	0.411140137820735	0.451021300495392	0.520422031190342	0.409812074020649	0.00277201179380335	0.00500003109350917	0.00504137769689827
195	0.811571529291185	0.21	0.798358371361412	0.555887393361839	1.04082934936099	0.335425259443976	0.819444639235239	0.639358987053285	0.999530291417193	0.5	0.3	0.77	0.705098732623692	0.903701032252624	1.10230333188156	1.23471489048061	1.58249202478784	1.93026915909508	1.22400970627395	1.56884569351736	1.91326215073532	0.798358371361412	0.636915497536701	0.0465190299528003	-0.641318431204328	-0.169250937800482	-0.129869528578428	-0.193158757684347	0.452949976469858	0.521820710508287	0.411140137820735	0.451021300495392	0.520422031190342	0.409812074020649	0.00277201179380335	0.00500003109350917	0.00504137769689827
195	0.811571529291185	0.21	0.868971548007962	0.605178687105169	1.13276440891075	0.332724720610234	0.973113516355741	0.757954797437171	1.18827223527431	0.49	0.34	0.75	0.838671673409017	1.0767432885688	1.31481490372859	1.47180374721328	1.88960096918576	2.30739819115823	1.48146597889155	1.90199036182557	2.32220883629407	0.868971548007962	0.62880499674351	-0.0102810150361025	-0.683609567889666	-0.169250937800482	-0.129869528578428	-0.193158757684347	0.452949976469858	0.521820710508287	0.411140137820735	0.451021300495392	0.520422031190342	0.409812074020649	0.00277201179380335	0.00500003109350917	0.00504137769689827
195	0.811571529291185	0.21	0.944966567629654	0.658057227624621	1.23187590763469	0.308354095557311	0.820949031387704	0.628985513298287	1.01291254947712	0.49	0.32	0.8	0.699439991931403	0.912905896479052	1.1263718010267	1.23147102957586	1.60731038718356	1.98314974479127	1.2257758380038	1.59970082014813	1.97418664593889	0.944966567629654	0.62896178731463	0.0401798826576244	-0.6684089479756	-0.169250937800482	-0.129869528578428	-0.193158757684347	0.452949976469858	0.521820710508287	0.411140137820735	0.451021300495392	0.520422031190342	0.409812074020649	0.00277201179380335	0.00500003109350917	0.00504137769689827
195	0.811571529291185	0.21	0.969472433703482	0.674486832578983	1.26445803482798	0.3280708211777	0.85685373787876	0.665397242543108	1.04831023321441	0.49	0.34	0.76	0.737404459185331	0.949579779992073	1.16175510079882	1.29540551794558	1.6681359482017	2.04086637845782	1.30270649859281	1.67802415350434	2.05320952760189	0.969472433703482	0.61454399498736	-0.0203900465260852	-0.714965547756616	-0.169250937800482	-0.129869528578428	-0.193158757684347	0.452949976469858	0.521820710508287	0.411140137820735	0.451021300495392	0.520422031190342	0.409812074020649	0.00277201179380335	0.00500003109350917	0.00504137769689827
195	0.811571529291185	0.21	1.00179554453193	0.697768252554386	1.30582283650948	0.281133228058881	0.804786917957907	0.603861682961709	1.00571215295411	0.49	0.3	0.75	0.67397226344895	0.898225663251083	1.12247906305321	1.18950343286077	1.58529151400566	1.98107959515054	1.18098419702807	1.57429810037306	1.96743803214168	1.00179554453193	0.599800469241815	0.0541461114574096	-0.668995131619603	-0.169250937800482	-0.129869528578428	-0.193158757684347	0.452949976469858	0.521820710508287	0.411140137820735	0.451021300495392	0.520422031190342	0.409812074020649	0.00277201179380335	0.00500003109350917	0.00504137769689827
195	0.811571529291185	0.21	1.00503345294611	0.702437969964145	1.30762893592807	0.364547942769586	0.924007241605843	0.73353797675811	1.11447650645358	0.46	0.32	0.8	0.849590775604197	1.07019411936824	1.29079746313227	1.53735188953914	1.93653815322368	2.33572441690823	1.53080226054546	1.92808066019419	2.32620057227896	1.00503345294611	0.595435862282149	0.0734415149431849	-0.682910153483101	-0.169250937800482	-0.129869528578428	-0.193158757684347	0.452949976469858	0.521820710508287	0.411140137820735	0.451021300495392	0.520422031190342	0.409812074020649	0.00277201179380335	0.00500003109350917	0.00504137769689827
195	0.811571529291185	0.21	1.01236051675983	0.703217799185845	1.32150323433382	0.288406089348676	0.825227003255365	0.622844580422216	1.02760942608851	0.48	0.31	0.75	0.702020427616344	0.930129653393097	1.15823887916985	1.24710664461846	1.65233207677701	2.05755750893556	1.24275302197259	1.64675648773025	2.05064097763626	1.01236051675983	0.604959974717584	-0.0164402691756715	-0.729395333057706	-0.169250937800482	-0.129869528578428	-0.193158757684347	0.452949976469858	0.521820710508287	0.411140137820735	0.451021300495392	0.520422031190342	0.409812074020649	0.00277201179380335	0.00500003109350917	0.00504137769689827
195	0.811571529291185	0.21	1.0535865313273	0.733443816309936	1.37372924634467	0.285971434620352	0.777688353895339	0.585826991935701	0.969549715854977	0.51	0.36	0.82	0.632817927316629	0.840069063025259	1.04732019873389	1.09347870169757	1.45159861742276	1.80971853314794	1.09605654440384	1.45587737272701	1.8153902345821	1.0535865313273	0.621920480196765	0.0321832777094268	-0.634224950147301	-0.169250937800482	-0.129869528578428	-0.193158757684347	0.452949976469858	0.521820710508287	0.411140137820735	0.451021300495392	0.520422031190342	0.409812074020649	0.00277201179380335	0.00500003109350917	0.00504137769689827
195	0.811571529291185	0.21	1.07825639201378	0.753141897935384	1.40337088609217	0.239707656477846	0.792507939354257	0.572145059855102	1.01287081885341	0.52	0.29	0.77	0.613693015636024	0.850058178149746	1.08642334066347	1.05570640128541	1.46231395383836	1.86892150639131	1.04325731779741	1.44551823599115	1.84746978279384	1.07825639201378	0.595961931443095	-0.067137619962	-0.797217642124304	-0.169250937800482	-0.129869528578428	-0.193158757684347	0.452949976469858	0.521820710508287	0.411140137820735	0.451021300495392	0.520422031190342	0.409812074020649	0.00277201179380335	0.00500003109350917	0.00504137769689827
195	0.811571529291185	0.21	1.08007732455668	0.750990076397309	1.40916457271604	0.262011602378093	0.863784965249574	0.637447937945967	1.09012199255318	0.5	0.33	0.78	0.704357257395091	0.954451607550539	1.20454595770599	1.23497744344693	1.67347776119442	2.11197807894191	1.23317993627752	1.67108219235682	2.10898941318133	1.08007732455668	0.623037357423376	0.0303542287035189	-0.642905019598966	-0.169250937800482	-0.129869528578428	-0.193158757684347	0.452949976469858	0.521820710508287	0.411140137820735	0.451021300495392	0.520422031190342	0.409812074020649	0.00277201179380335	0.00500003109350917	0.00504137769689827
195	0.811571529291185	0.21	1.10878129129186	0.770740715419586	1.44682186716413	0.256003438819667	0.785908218081668	0.576728363756679	0.995088072406657	0.53	0.34	0.78	0.614350971121196	0.837176576240498	1.0600021813598	1.05226449919046	1.43392170297051	1.81557890675056	1.05386128512544	1.43686324022009	1.81873534594327	1.10878129129186	0.621321034457157	0.021641829843358	-0.636251328291096	-0.169250937800482	-0.129869528578428	-0.193158757684347	0.452949976469858	0.521820710508287	0.411140137820735	0.451021300495392	0.520422031190342	0.409812074020649	0.00277201179380335	0.00500003109350917	0.00504137769689827
195	0.811571529291185	0.21	1.11327546390319	0.780572112614594	1.4459788151918	0.29365382862945	0.928747711626902	0.703855620740419	1.15363980251339	0.5	0.3	0.82	0.777496095341416	1.02591738713059	1.27433867891977	1.36294114319448	1.79842062849827	2.23390011380207	1.3406859051549	1.7690510552014	2.19749317371052	1.11327546390319	0.625069594380346	-0.0145256989636559	-0.705276216849404	-0.169250937800482	-0.129869528578428	-0.193158757684347	0.452949976469858	0.521820710508287	0.411140137820735	0.451021300495392	0.520422031190342	0.409812074020649	0.00277201179380335	0.00500003109350917	0.00504137769689827
195	0.811571529291185	0.21	1.11335984155538	0.779389383634747	1.44733029947601	0.317522129604185	0.925847724486866	0.713922665557468	1.13777278341626	0.46	0.3	0.67	0.822862238298634	1.06712556926607	1.3113889002335	1.48402486643446	1.92455165238016	2.36507843832586	1.49272529187171	1.93563154838188	2.37973037729893	1.11335984155538	0.588400818770087	0.0202233308390563	-0.732127565499158	-0.169250937800482	-0.129869528578428	-0.193158757684347	0.452949976469858	0.521820710508287	0.411140137820735	0.451021300495392	0.520422031190342	0.409812074020649	0.00277201179380335	0.00500003109350917	0.00504137769689827
195	0.811571529291185	0.21	1.12943607280438	0.785402887629215	1.47346925797955	0.247674801977145	0.809870411058088	0.589495126792266	1.03024569532391	0.49	0.34	0.71	0.656572071169956	0.902023221228515	1.14747437128707	1.15720803478766	1.58981559680215	2.02242315881664	1.16824335999069	1.6046062392312	2.0419072536709	1.12943607280438	0.582588393103794	0.0810006755491268	-0.629008318817107	-0.169250937800482	-0.129869528578428	-0.193158757684347	0.452949976469858	0.521820710508287	0.411140137820735	0.451021300495392	0.520422031190342	0.409812074020649	0.00277201179380335	0.00500003109350917	0.00504137769689827
195	0.811571529291185	0.21	1.17195231112494	0.814292666205674	1.52961195604421	0.30198688920469	0.873592016812056	0.666228731922569	1.08095530170154	0.47	0.32	0.72	0.758833401777039	0.99501983345834	1.23120626513964	1.35755260487914	1.78009002193958	2.20262743900002	1.36457347700405	1.78897025019076	2.21444895092795	1.17195231112494	0.583467506679608	-0.0882156496651847	-0.820052761569286	-0.169250937800482	-0.129869528578428	-0.193158757684347	0.452949976469858	0.521820710508287	0.411140137820735	0.451021300495392	0.520422031190342	0.409812074020649	0.00277201179380335	0.00500003109350917	0.00504137769689827
195	0.811571529291185	0.21	1.25500308077932	0.878780746367831	1.63122541519081	0.264031616966714	0.891871139904065	0.659389220037525	1.1243530597706	0.54	0.35	0.78	0.688969926924515	0.931881164285364	1.17479240164621	1.16605933052526	1.5771787477086	1.98829816489193	1.17096777015357	1.58366142072727	1.99684767381637	1.25500308077932	0.623307113391793	-0.0116611310667008	-0.659833076164893	-0.169250937800482	-0.129869528578428	-0.193158757684347	0.452949976469858	0.521820710508287	0.411140137820735	0.451021300495392	0.520422031190342	0.409812074020649	0.00277201179380335	0.00500003109350917	0.00504137769689827
195	0.811571529291185	0.21	1.36520167848643	0.955744110072059	1.77465924690081	0.249049807424698	0.873851892672154	0.636940604518742	1.11076318082557	0.53	0.35	0.76	0.676984177212571	0.928789749576875	1.18059532194118	1.15793371247828	1.58862939347788	2.01932507447747	1.16514206948379	1.59807928634627	2.03143517231173	1.36520167848643	0.582977766148405	0.0435358313794376	-0.650532392848884	-0.169250937800482	-0.129869528578428	-0.193158757684347	0.452949976469858	0.521820710508287	0.411140137820735	0.451021300495392	0.520422031190342	0.409812074020649	0.00277201179380335	0.00500003109350917	0.00504137769689827
195	0.811571529291185	0.21	1.37871406019217	0.965122771152153	1.7923053492322	0.252179768775307	0.822414045226697	0.601298404265421	1.04352968618797	0.48	0.32	0.74	0.673369874593923	0.920988378765316	1.16860688293671	1.19108257000663	1.62907971757359	2.06707686514055	1.19460159111714	1.63380009847546	2.07221476496538	1.37871406019217	0.553000947300136	-0.085450162149041	-0.857545941054884	-0.169250937800482	-0.129869528578428	-0.193158757684347	0.452949976469858	0.521820710508287	0.411140137820735	0.451021300495392	0.520422031190342	0.409812074020649	0.00277201179380335	0.00500003109350917	0.00504137769689827
195	0.811571529291185	0.22	0.805676601683335	0.566858900011358	1.04449430335531	0.339040238453405	0.903492697700731	0.706535436547293	1.10044995885417	0.49	0.34	0.75	0.781631245009152	0.999522579662188	1.21741391431522	1.37153572888221	1.75387171199272	2.13620769510323	1.38165089816931	1.7667217127422	2.15198585327114	0.805676601683335	0.646549063482952	0.0145023051704771	-0.654015187089309	-0.169250937800482	-0.129869528578428	-0.193158757684347	0.452949976469858	0.521820710508287	0.411140137820735	0.451021300495392	0.520422031190342	0.409812074020649	0.00277201179380335	0.00500003109350917	0.00504137769689827
195	0.811571529291185	0.22	0.903237762184479	0.637435765685769	1.16903975868319	0.410649011900153	1.00963376171533	0.820790739056992	1.19847678437367	0.55	0.37	0.79	0.848063931644975	1.0431818205765	1.23829970950803	1.42558517962548	1.75357598357473	2.08156678752398	1.43804611232897	1.76954211015507	2.1001774630811	0.903237762184479	0.666323983246011	0.0167645868754164	-0.613185921250211	-0.169250937800482	-0.129869528578428	-0.193158757684347	0.452949976469858	0.521820710508287	0.411140137820735	0.451021300495392	0.520422031190342	0.409812074020649	0.00277201179380335	0.00500003109350917	0.00504137769689827
195	0.811571529291185	0.22	0.915833415282043	0.644203403484871	1.18746342707922	0.309854958975557	0.805100832399833	0.617503483135166	0.992698181664499	0.52	0.34	0.84	0.659731025289002	0.860157087573717	1.06058314985843	1.13208387204222	1.47601056936567	1.81993726668911	1.12653095114551	1.4685606221927	1.81069565670623	0.915833415282043	0.670274460103489	0.0968755955426947	-0.532396440575533	-0.169250937800482	-0.129869528578428	-0.193158757684347	0.452949976469858	0.521820710508287	0.411140137820735	0.451021300495392	0.520422031190342	0.409812074020649	0.00277201179380335	0.00500003109350917	0.00504137769689827
195	0.811571529291185	0.22	0.921719486733568	0.650133908041053	1.19330506542608	0.310132221241893	0.845614867927148	0.648704965244741	1.04252477060955	0.57	0.37	0.8	0.658381249348442	0.858228321103492	1.05807539285854	1.0949609015011	1.42732870521335	1.75969650892559	1.10347771474279	1.43828649572495	1.7739133848216	0.921719486733568	0.647059127544147	-0.0875985092329042	-0.698074300505614	-0.169250937800482	-0.129869528578428	-0.193158757684347	0.452949976469858	0.521820710508287	0.411140137820735	0.451021300495392	0.520422031190342	0.409812074020649	0.00277201179380335	0.00500003109350917	0.00504137769689827
195	0.811571529291185	0.22	0.924921884681236	0.650447897082588	1.19939587227988	0.332849774646258	0.858541984337577	0.668768870221831	1.04831509845332	0.51	0.29	0.76	0.726940616425701	0.933220828766575	1.13950104110745	1.26113362875093	1.61899905386375	1.97686447897657	1.25075135056468	1.60536313494391	1.96028986507152	0.924921884681236	0.644542311227951	-0.0628767642298704	-0.772299283373542	-0.169250937800482	-0.129869528578428	-0.193158757684347	0.452949976469858	0.521820710508287	0.411140137820735	0.451021300495392	0.520422031190342	0.409812074020649	0.00277201179380335	0.00500003109350917	0.00504137769689827
195	0.811571529291185	0.22	0.930631408737798	0.65413652644325	1.20712629103235	0.297002145395439	0.854039620710255	0.648894738439983	1.05918450298053	0.45	0.29	0.69	0.761769314081458	1.00259893866748	1.2434285632535	1.39140757927927	1.83129424676473	2.27118091425018	1.39092903095735	1.83014894951263	2.27092778301885	0.930631408737798	0.594257008384922	0.00695291733729338	-0.754795371148606	-0.169250937800482	-0.129869528578428	-0.193158757684347	0.452949976469858	0.521820710508287	0.411140137820735	0.451021300495392	0.520422031190342	0.409812074020649	0.00277201179380335	0.00500003109350917	0.00504137769689827
195	0.811571529291185	0.22	0.941051824638746	0.660918290759494	1.221185358518	0.296687562980591	0.864670908856944	0.656815759871381	1.07252605784251	0.52	0.34	0.81	0.700732325773913	0.922485259962427	1.14423819415094	1.20136719075992	1.58155045017299	1.96173370958606	1.20208106851059	1.58237959446895	1.96232971325823	0.941051824638746	0.659686281673886	-0.0338038728989679	-0.652767301802537	-0.169250937800482	-0.129869528578428	-0.193158757684347	0.452949976469858	0.521820710508287	0.411140137820735	0.451021300495392	0.520422031190342	0.409812074020649	0.00277201179380335	0.00500003109350917	0.00504137769689827
195	0.811571529291185	0.22	0.966342432722075	0.678973031195579	1.25371183424857	0.228891837672823	0.701181573483218	0.500245249261091	0.902117897705345	0.48	0.32	0.77	0.564669676941835	0.791483723555936	1.01829777017004	1.00409931480349	1.40742153679078	1.81074375877807	1.00239129822148	1.40516132224214	1.80728162269883	0.966342432722075	0.6227606450965	0.111284970038879	-0.558737304490823	-0.169250937800482	-0.129869528578428	-0.193158757684347	0.452949976469858	0.521820710508287	0.411140137820735	0.451021300495392	0.520422031190342	0.409812074020649	0.00277201179380335	0.00500003109350917	0.00504137769689827
195	0.811571529291185	0.22	0.977902746086651	0.692497004335409	1.26330848783789	0.265667132046979	0.774722757290152	0.573624019437609	0.975821495142695	0.51	0.38	0.83	0.62088538242109	0.838552813569438	1.05622024471779	1.07423553409601	1.45083658764823	1.82743764120045	1.08264368428292	1.46232135340486	1.84193533948551	0.977902746086651	0.660469568683118	-0.0412943129068258	-0.664206792796039	-0.169250937800482	-0.129869528578428	-0.193158757684347	0.452949976469858	0.521820710508287	0.411140137820735	0.451021300495392	0.520422031190342	0.409812074020649	0.00277201179380335	0.00500003109350917	0.00504137769689827
195	0.811571529291185	0.22	0.985305011454252	0.692191399049922	1.27841862385858	0.26274423424775	0.825771385092911	0.609804192610353	1.04173857757547	0.5	0.31	0.79	0.666109212738589	0.902017293242458	1.13792537374633	1.15924751502204	1.56980459915751	1.98036168329298	1.15061399489453	1.55842553144565	1.96571245835084	0.985305011454252	0.636248081075835	-0.000177791356631632	-0.673345285182137	-0.169250937800482	-0.129869528578428	-0.193158757684347	0.452949976469858	0.521820710508287	0.411140137820735	0.451021300495392	0.520422031190342	0.409812074020649	0.00277201179380335	0.00500003109350917	0.00504137769689827
195	0.811571529291185	0.22	0.987420051925062	0.69388072996709	1.28095937388303	0.274498796412006	0.848205127792257	0.632909504341365	1.06350075124315	0.56	0.38	0.79	0.647690235730822	0.86801379249244	1.08833734925406	1.08249672260114	1.45072757579158	1.81895842898202	1.09536322614858	1.46827858750021	1.84147567217097	0.987420051925062	0.678398694774198	-0.0419240768478858	-0.641672142926075	-0.169250937800482	-0.129869528578428	-0.193158757684347	0.452949976469858	0.521820710508287	0.411140137820735	0.451021300495392	0.520422031190342	0.409812074020649	0.00277201179380335	0.00500003109350917	0.00504137769689827
195	0.811571529291185	0.22	0.988682604674938	0.69408672082138	1.2832784885285	0.258893254493114	0.761306278239062	0.560200342847206	0.962412213630919	0.53	0.32	0.77	0.593313921993731	0.806307278365353	1.01930063473698	1.01258600565221	1.37609355867585	1.73960111169949	1.01155794649442	1.37436138134217	1.73717633062577	0.988682604674938	0.640098406882972	0.00234374440810402	-0.654419230937997	-0.169250937800482	-0.129869528578428	-0.193158757684347	0.452949976469858	0.521820710508287	0.411140137820735	0.451021300495392	0.520422031190342	0.409812074020649	0.00277201179380335	0.00500003109350917	0.00504137769689827
195	0.811571529291185	0.22	0.995979749298593	0.70305658337878	1.28890291521841	0.333247224669398	0.844333843907452	0.657868208830043	1.03079947898486	0.49	0.3	0.69	0.728005323416716	0.934350565744274	1.14069580807183	1.27768318872284	1.63982868232653	2.00197417593022	1.27989663548396	1.64273066070752	2.00434055021708	0.995979749298593	0.585855304814527	0.0407208730052601	-0.706277878992591	-0.169250937800482	-0.129869528578428	-0.193158757684347	0.452949976469858	0.521820710508287	0.411140137820735	0.451021300495392	0.520422031190342	0.409812074020649	0.00277201179380335	0.00500003109350917	0.00504137769689827
195	0.811571529291185	0.22	1.01133217138605	0.710626534907133	1.31203780786497	0.310397821393356	0.897702753503107	0.688793345179345	1.10661216182687	0.54	0.34	0.93	0.723331078205698	0.94271570006321	1.16210032192072	1.22800759476635	1.60045942205995	1.97291124935356	1.20709236503474	1.57339295306955	1.93940254312259	1.01133217138605	0.695948296972794	0.0484533444772906	-0.547478972089258	-0.169250937800482	-0.129869528578428	-0.193158757684347	0.452949976469858	0.521820710508287	0.411140137820735	0.451021300495392	0.520422031190342	0.409812074020649	0.00277201179380335	0.00500003109350917	0.00504137769689827
195	0.811571529291185	0.22	1.02357317144167	0.718721486505481	1.32842485637786	0.293678706186179	0.812647047248063	0.615880011193699	1.00941408330243	0.51	0.31	0.85	0.6724489665782	0.887289175135964	1.10212938369373	1.16994818953026	1.543734046202	1.91751990287374	1.1532474106674	1.52214737599013	1.89055143921535	1.02357317144167	0.626972320165043	-0.00453028214184597	-0.70132752163742	-0.169250937800482	-0.129869528578428	-0.193158757684347	0.452949976469858	0.521820710508287	0.411140137820735	0.451021300495392	0.520422031190342	0.409812074020649	0.00277201179380335	0.00500003109350917	0.00504137769689827
195	0.811571529291185	0.22	1.02676819081438	0.721027433586923	1.33250894804183	0.296382419007509	0.881975055733992	0.66980509985571	1.09414501161227	0.58	0.38	0.91	0.667818629400773	0.879359343505787	1.0909000576108	1.09914840179552	1.44731873964884	1.79548907750217	1.09719464710622	1.44461217606249	1.79223522036312	1.02676819081438	0.701361312492649	-9.34497391469547e-05	-0.548054910282665	-0.169250937800482	-0.129869528578428	-0.193158757684347	0.452949976469858	0.521820710508287	0.411140137820735	0.451021300495392	0.520422031190342	0.409812074020649	0.00277201179380335	0.00500003109350917	0.00504137769689827
195	0.811571529291185	0.22	1.07571848017048	0.759301010292425	1.39213595004853	0.342252723049188	0.81618166431624	0.639525673936752	0.992837654695728	0.48	0.3	0.68	0.722884712307733	0.922566945542897	1.12224917877806	1.28662593299876	1.64203023919759	1.99743454539642	1.29042771688739	1.64638703441417	2.00336300050287	1.07571848017048	0.574242231155834	0.0709986553394002	-0.715577108604465	-0.169250937800482	-0.129869528578428	-0.193158757684347	0.452949976469858	0.521820710508287	0.411140137820735	0.451021300495392	0.520422031190342	0.409812074020649	0.00277201179380335	0.00500003109350917	0.00504137769689827
195	0.811571529291185	0.22	1.07731313366802	0.764054291429513	1.39057197590654	0.327042549081465	0.858538549117804	0.666257299874046	1.05081979836156	0.51	0.34	0.76	0.720404872933439	0.928313062389853	1.13622125184627	1.24560001839328	1.60507904795136	1.96455807750944	1.25236751581106	1.61431493704318	1.97519654101774	1.07731313366802	0.621868711525444	0.0061756799071764	-0.657877157567177	-0.169250937800482	-0.129869528578428	-0.193158757684347	0.452949976469858	0.521820710508287	0.411140137820735	0.451021300495392	0.520422031190342	0.409812074020649	0.00277201179380335	0.00500003109350917	0.00504137769689827
195	0.811571529291185	0.22	1.0896073510716	0.768032865897489	1.41118183624571	0.370334627966111	1.07538529844517	0.85645427846659	1.29431631842376	0.49	0.33	0.74	0.957574643845519	1.20235454483227	1.44713444581902	1.69200179729373	2.12451954938009	2.55703730146645	1.70049001510871	2.1351202460081	2.56931846579038	1.0896073510716	0.57888154440644	-0.0584492071747225	-0.812193195640988	-0.169250937800482	-0.129869528578428	-0.193158757684347	0.452949976469858	0.521820710508287	0.411140137820735	0.451021300495392	0.520422031190342	0.409812074020649	0.00277201179380335	0.00500003109350917	0.00504137769689827
195	0.811571529291185	0.22	1.13040301086931	0.795763978396332	1.46504204334228	0.323888322825055	0.926155310817482	0.717234907282407	1.13507571435256	0.51	0.33	0.72	0.777153671672629	1.00352756542217	1.22990145917172	1.34551655422538	1.73744653228096	2.12937651033655	1.35554183199225	1.75000116302622	2.14480638592668	1.13040301086931	0.609190031424672	-0.100930571928305	-0.812204669838648	-0.169250937800482	-0.129869528578428	-0.193158757684347	0.452949976469858	0.521820710508287	0.411140137820735	0.451021300495392	0.520422031190342	0.409812074020649	0.00277201179380335	0.00500003109350917	0.00504137769689827
195	0.811571529291185	0.22	1.13228217388608	0.800339746057776	1.46422460171438	0.321011103238341	0.906913156085448	0.700981803171218	1.11284450899968	0.49	0.35	0.77	0.778128394753189	1.00672353423837	1.23531867372356	1.36843040948276	1.77044188013562	2.17245335078848	1.37600204041769	1.77993433809393	2.18365826941627	1.13228217388608	0.608362422282641	-0.0760226136551696	-0.759568011573137	-0.169250937800482	-0.129869528578428	-0.193158757684347	0.452949976469858	0.521820710508287	0.411140137820735	0.451021300495392	0.520422031190342	0.409812074020649	0.00277201179380335	0.00500003109350917	0.00504137769689827
195	0.811571529291185	0.22	1.14747705729727	0.80553866751034	1.4894154470842	0.259695046682142	0.834033038265499	0.614175069834602	1.0538910066964	0.56	0.38	0.83	0.630457971452967	0.856144775741591	1.08183158003022	1.05564117768321	1.43353200412124	1.81142283055927	1.06265575284277	1.44326851400446	1.82374965144233	1.14747705729727	0.662227306758563	-0.068537309177854	-0.662790427498465	-0.169250937800482	-0.129869528578428	-0.193158757684347	0.452949976469858	0.521820710508287	0.411140137820735	0.451021300495392	0.520422031190342	0.409812074020649	0.00277201179380335	0.00500003109350917	0.00504137769689827
195	0.811571529291185	0.22	1.15093847658672	0.812569046820514	1.48930790635292	0.278690893058544	0.757539942325761	0.56726118030532	0.947818704346202	0.45	0.29	0.75	0.666836396537597	0.890516084851633	1.11419577316567	1.21916078037103	1.6281089193359	2.03705705830077	1.20642854001326	1.61067328344724	2.01529333021734	1.15093847658672	0.559645308502729	0.181579773716446	-0.611034023589076	-0.169250937800482	-0.129869528578428	-0.193158757684347	0.452949976469858	0.521820710508287	0.411140137820735	0.451021300495392	0.520422031190342	0.409812074020649	0.00277201179380335	0.00500003109350917	0.00504137769689827
195	0.811571529291185	0.22	1.16158046795396	0.820592605646051	1.50256833026187	0.318363470604907	0.826197066866392	0.637448386738212	1.01494574699457	0.45	0.3	0.8	0.750162418550438	0.972285761128301	1.19440910370616	1.37255324452398	1.77896671846057	2.18538019239716	1.35652566492973	1.75889071183276	2.16062583688421	1.16158046795396	0.580553002885001	-0.00452786945955802	-0.771887602252321	-0.169250937800482	-0.129869528578428	-0.193158757684347	0.452949976469858	0.521820710508287	0.411140137820735	0.451021300495392	0.520422031190342	0.409812074020649	0.00277201179380335	0.00500003109350917	0.00504137769689827
195	0.811571529291185	0.22	1.22224783182034	0.867428213625655	1.57706745001502	0.293249556953564	0.917730663328272	0.695289546674726	1.14017177998182	0.56	0.38	0.83	0.708707161216675	0.935440919944034	1.16217467867139	1.18167486596268	1.55972323151525	1.93777159706782	1.19023109668662	1.57093352311739	1.95186455264204	1.22224783182034	0.641398678848522	-0.0292124030181004	-0.635964326033247	-0.169250937800482	-0.129869528578428	-0.193158757684347	0.452949976469858	0.521820710508287	0.411140137820735	0.451021300495392	0.520422031190342	0.409812074020649	0.00277201179380335	0.00500003109350917	0.00504137769689827
195	0.811571529291185	0.22	1.22655556531496	0.865056619617086	1.58805451101284	0.291080918753615	0.82763074082725	0.625973630614452	1.02928785104005	0.48	0.33	0.8	0.705506703023386	0.93278535504552	1.16006400706766	1.25325180232644	1.65698628005205	2.06072075777765	1.25012026009776	1.65267654905097	2.05584924689578	1.22655556531496	0.595871308002	-0.0313578333781811	-0.753433586237497	-0.169250937800482	-0.129869528578428	-0.193158757684347	0.452949976469858	0.521820710508287	0.411140137820735	0.451021300495392	0.520422031190342	0.409812074020649	0.00277201179380335	0.00500003109350917	0.00504137769689827
195	0.811571529291185	0.22	1.30118010233083	0.918805315286319	1.68355488937533	0.279536809025918	0.852688361461213	0.638959981547221	1.0664167413752	0.54	0.34	0.75	0.673447231824476	0.898711395421817	1.12397555901916	1.14588967034567	1.52918306879938	1.9124764672531	1.15279792290411	1.53785451997349	1.92341082237356	1.30118010233083	0.597375432956853	-0.0360208055321751	-0.745601481076307	-0.169250937800482	-0.129869528578428	-0.193158757684347	0.452949976469858	0.521820710508287	0.411140137820735	0.451021300495392	0.520422031190342	0.409812074020649	0.00277201179380335	0.00500003109350917	0.00504137769689827
195	0.811571529291185	0.22	1.30988465165037	0.920386150781597	1.69938315251914	0.257354215854031	0.906726325586552	0.666241929053881	1.14721072211922	0.49	0.36	0.79	0.739759015140211	1.00677988635471	1.27380075756921	1.30117687509265	1.7708452071853	2.24051353927795	1.30926210981795	1.78215866860636	2.2552654797193	1.30988465165037	0.613749158570534	0.0488184252927272	-0.60074517850185	-0.169250937800482	-0.129869528578428	-0.193158757684347	0.452949976469858	0.521820710508287	0.411140137820735	0.451021300495392	0.520422031190342	0.409812074020649	0.00277201179380335	0.00500003109350917	0.00504137769689827
195	0.811571529291185	0.23	0.825912213288643	0.586804073202383	1.0650203533749	0.408073370800339	0.916327566488425	0.74402131882657	1.08863381415028	0.5	0.3	0.7	0.815780716072918	1.00470556344573	1.19363041081853	1.42317259650117	1.75276198281748	2.08235136913378	1.42654893455179	1.75725830590079	2.08687256969123	0.825912213288643	0.610944067094851	-0.0355749146457909	-0.754435831496028	-0.169250937800482	-0.129869528578428	-0.193158757684347	0.452949976469858	0.521820710508287	0.411140137820735	0.451021300495392	0.520422031190342	0.409812074020649	0.00277201179380335	0.00500003109350917	0.00504137769689827
195	0.811571529291185	0.23	0.836424311313681	0.598839753042055	1.07400886958531	0.408800663357008	0.987431082364227	0.802033772377526	1.17282839235093	0.52	0.31	0.76	0.857879124660991	1.0561855894055	1.25449205415002	1.47317898277277	1.81371753606259	2.1542560893524	1.46772234334903	1.80685955270046	2.14606784417765	0.836424311313681	0.683182484766641	0.0216533524686498	-0.633088516754497	-0.169250937800482	-0.129869528578428	-0.193158757684347	0.452949976469858	0.521820710508287	0.411140137820735	0.451021300495392	0.520422031190342	0.409812074020649	0.00277201179380335	0.00500003109350917	0.00504137769689827
195	0.811571529291185	0.23	0.845357924911308	0.600931562751462	1.08978428707115	0.287864565792618	0.759093642689018	0.572684156661142	0.945503128716894	0.5	0.32	0.79	0.630959836627952	0.836338137183319	1.04171643773869	1.10419607409409	1.46361342526707	1.82303077644005	1.09915986007091	1.45693200351259	1.81424396563548	0.845357924911308	0.647853936486105	-0.0159598688748819	-0.676246635084611	-0.169250937800482	-0.129869528578428	-0.193158757684347	0.452949976469858	0.521820710508287	0.411140137820735	0.451021300495392	0.520422031190342	0.409812074020649	0.00277201179380335	0.00500003109350917	0.00504137769689827
195	0.811571529291185	0.23	0.871198303722907	0.62313920858289	1.11925739886292	0.275872894825695	0.795698186533306	0.594424632276685	0.996971740789927	0.5	0.32	0.82	0.653330428557604	0.874549621571432	1.09576881458526	1.14155139206559	1.52808333164491	1.91461527122424	1.13335506131384	1.51732665996373	1.90131881433747	0.871198303722907	0.637214686102902	0.0180802503252786	-0.642850843770087	-0.169250937800482	-0.129869528578428	-0.193158757684347	0.452949976469858	0.521820710508287	0.411140137820735	0.451021300495392	0.520422031190342	0.409812074020649	0.00277201179380335	0.00500003109350917	0.00504137769689827
195	0.811571529291185	0.23	0.945852266248647	0.674960543454093	1.2167439890432	0.355301691818597	0.923764098687312	0.729484960260103	1.11804323711452	0.51	0.33	0.75	0.790362796129988	1.00085514544766	1.21134749476532	1.3683150231252	1.73272975169614	2.09714448026708	1.3724212548037	1.73791559382281	2.10325741130184	0.945852266248647	0.620868818204886	-0.0423988604799732	-0.732572295050194	-0.169250937800482	-0.129869528578428	-0.193158757684347	0.452949976469858	0.521820710508287	0.411140137820735	0.451021300495392	0.520422031190342	0.409812074020649	0.00277201179380335	0.00500003109350917	0.00504137769689827
195	0.811571529291185	0.23	0.948104703213391	0.677423592146753	1.21878581428003	0.318800470051696	0.858506384310197	0.66257379224303	1.05443897637736	0.49	0.33	0.75	0.740009948369123	0.958841524620586	1.17767310087205	1.30664743212488	1.69304185534443	2.07943627856397	1.31274757826559	1.70095274954621	2.08955429989869	0.948104703213391	0.601982071477578	-0.00499588164364138	-0.711481419298924	-0.169250937800482	-0.129869528578428	-0.193158757684347	0.452949976469858	0.521820710508287	0.411140137820735	0.451021300495392	0.520422031190342	0.409812074020649	0.00277201179380335	0.00500003109350917	0.00504137769689827
195	0.811571529291185	0.23	0.983750883303061	0.702643080937059	1.26485868566906	0.351282190048331	0.858119653519587	0.676051849087874	1.0401874579513	0.51	0.34	0.85	0.737335053269922	0.935907062887997	1.13447907250607	1.28193094229977	1.62716829711582	1.97240565193186	1.27494555739417	1.61821098444658	1.96193144171719	0.983750883303061	0.651287237676074	0.126316328473816	-0.532308341047058	-0.169250937800482	-0.129869528578428	-0.193158757684347	0.452949976469858	0.521820710508287	0.411140137820735	0.451021300495392	0.520422031190342	0.409812074020649	0.00277201179380335	0.00500003109350917	0.00504137769689827
195	0.811571529291185	0.23	1.01098237243306	0.721694302172099	1.30027044269401	0.310379280281698	0.846071043886001	0.649168610510404	1.0429734772616	0.48	0.31	0.71	0.728945699666076	0.950045703176839	1.1711457066876	1.29170147282262	1.68349361907818	2.07528576533375	1.29705727727227	1.68999746022423	2.08378941637765	1.01098237243306	0.605468690286369	0.103752630695755	-0.618970138732914	-0.169250937800482	-0.129869528578428	-0.193158757684347	0.452949976469858	0.521820710508287	0.411140137820735	0.451021300495392	0.520422031190342	0.409812074020649	0.00277201179380335	0.00500003109350917	0.00504137769689827
195	0.811571529291185	0.23	1.0111734433865	0.724525960879733	1.29782092589328	0.361113516615628	1.01646012445483	0.805371035594805	1.22754921331485	0.54	0.37	0.78	0.847827107476069	1.07004400343853	1.29226089940099	1.44153867387267	1.81936835953989	2.1971980452071	1.4568005689147	1.83786628651144	2.22087037338094	1.0111734433865	0.671122105531507	-0.0709629138918748	-0.684151390796251	-0.169250937800482	-0.129869528578428	-0.193158757684347	0.452949976469858	0.521820710508287	0.411140137820735	0.451021300495392	0.520422031190342	0.409812074020649	0.00277201179380335	0.00500003109350917	0.00504137769689827
195	0.811571529291185	0.23	1.01142061172642	0.719115115318844	1.30372610813399	0.321329658971752	0.904899376862949	0.699575347117998	1.1102234066079	0.52	0.35	0.76	0.749555405942812	0.969548487602009	1.1895415692612	1.288534261569	1.66671660910269	2.04489895663639	1.29761945312939	1.67854950303523	2.05952462590761	1.01142061172642	0.622878660998703	-0.10124546301386	-0.756583557823106	-0.169250937800482	-0.129869528578428	-0.193158757684347	0.452949976469858	0.521820710508287	0.411140137820735	0.451021300495392	0.520422031190342	0.409812074020649	0.00277201179380335	0.00500003109350917	0.00504137769689827
195	0.811571529291185	0.23	1.01969199583779	0.729944671404719	1.30943932027086	0.295034748767725	0.823319796541452	0.624618230454507	1.0220213626284	0.53	0.35	0.83	0.66342739589005	0.874474810328168	1.08552222476629	1.13425572289379	1.49508154816321	1.85590737343264	1.13280885528651	1.4930808670742	1.85336505291454	1.01969199583779	0.649608958640687	0.156237279938893	-0.480365502195326	-0.169250937800482	-0.129869528578428	-0.193158757684347	0.452949976469858	0.521820710508287	0.411140137820735	0.451021300495392	0.520422031190342	0.409812074020649	0.00277201179380335	0.00500003109350917	0.00504137769689827
195	0.811571529291185	0.23	1.02424072442876	0.734105750852311	1.31437569800522	0.291622215840857	0.850356937364778	0.64343388118244	1.05727999354711	0.48	0.33	0.7	0.720900276048414	0.952735889131916	1.18457150221542	1.275560128678	1.6857697988392	2.0959794690004	1.28772868253416	1.70248785334276	2.11619428583871	1.02424072442876	0.611355265307672	0.193298877039782	-0.510972814634712	-0.169250937800482	-0.129869528578428	-0.193158757684347	0.452949976469858	0.521820710508287	0.411140137820735	0.451021300495392	0.520422031190342	0.409812074020649	0.00277201179380335	0.00500003109350917	0.00504137769689827
195	0.811571529291185	0.23	1.04700437941091	0.745326807211038	1.34868195161079	0.315505044827688	0.87789836606705	0.67600982290269	1.07978690923141	0.48	0.3	0.68	0.756986729765546	0.983058811693147	1.20913089362075	1.33892935175395	1.73879705643451	2.13866476111506	1.34577446226001	1.74846216820747	2.14945991517452	1.04700437941091	0.582394012850319	0.087663506768459	-0.678442462614209	-0.169250937800482	-0.129869528578428	-0.193158757684347	0.452949976469858	0.521820710508287	0.411140137820735	0.451021300495392	0.520422031190342	0.409812074020649	0.00277201179380335	0.00500003109350917	0.00504137769689827
195	0.811571529291185	0.23	1.05141254165623	0.755048996205816	1.34777608710665	0.364561189803505	1.05748180736985	0.839505135249047	1.27545847949065	0.49	0.37	0.71	0.932238997626641	1.17429392473987	1.4163488518531	1.63984669153061	2.06563125150488	2.49141581147914	1.66870263867964	2.10322181740082	2.5361190113475	1.05141254165623	0.609568606549234	0.103124528676874	-0.590806112981078	-0.169250937800482	-0.129869528578428	-0.193158757684347	0.452949976469858	0.521820710508287	0.411140137820735	0.451021300495392	0.520422031190342	0.409812074020649	0.00277201179380335	0.00500003109350917	0.00504137769689827
195	0.811571529291185	0.23	1.08512324642478	0.771868962102998	1.39837753074657	0.256719396137847	0.797321448342702	0.585501934363275	1.00914096232213	0.52	0.34	0.77	0.630295879632395	0.858320688862374	1.08634549809235	1.08674815555063	1.47990563739073	1.87306311923083	1.09258333707729	1.48822987987237	1.88296542766441	1.08512324642478	0.636447709133897	0.00138864763573614	-0.632496024038247	-0.169250937800482	-0.129869528578428	-0.193158757684347	0.452949976469858	0.521820710508287	0.411140137820735	0.451021300495392	0.520422031190342	0.409812074020649	0.00277201179380335	0.00500003109350917	0.00504137769689827
195	0.811571529291185	0.23	1.11513376054634	0.798598768538427	1.43166875255426	0.234751578929547	0.773569661450345	0.555506727777429	0.99163259512326	0.47	0.32	0.77	0.633153325375329	0.881696258686884	1.13023919199844	1.1332335664408	1.57808188902261	2.02293021160442	1.13048699564329	1.57377706924434	2.01788892250353	1.11513376054634	0.61193125318837	0.00447200080937559	-0.695303072190823	-0.169250937800482	-0.129869528578428	-0.193158757684347	0.452949976469858	0.521820710508287	0.411140137820735	0.451021300495392	0.520422031190342	0.409812074020649	0.00277201179380335	0.00500003109350917	0.00504137769689827
195	0.811571529291185	0.23	1.14071232754423	0.815206509699386	1.46621814538907	0.27458390591428	0.840896378718764	0.627501497413941	1.05429126002359	0.5	0.38	0.81	0.691058784739069	0.92606763802754	1.16107649131601	1.20903364820511	1.62019058235674	2.03134751650836	1.22004384205043	1.6352709887325	2.05021205442341	1.14071232754423	0.630419051888574	-0.00241843636266639	-0.647818233554103	-0.169250937800482	-0.129869528578428	-0.193158757684347	0.452949976469858	0.521820710508287	0.411140137820735	0.451021300495392	0.520422031190342	0.409812074020649	0.00277201179380335	0.00500003109350917	0.00504137769689827
195	0.811571529291185	0.23	1.14300847479457	0.815311345279129	1.47070560431001	0.329303302530863	0.945142461490225	0.734547596657111	1.15573732632334	0.47	0.31	0.78	0.841468063020303	1.08271703558466	1.32396600814901	1.51125642634597	1.94453378547545	2.37781114460494	1.50151850193224	1.93134392933894	2.36178052871192	1.14300847479457	0.59857233243953	0.0694746704157289	-0.657705670851789	-0.169250937800482	-0.129869528578428	-0.193158757684347	0.452949976469858	0.521820710508287	0.411140137820735	0.451021300495392	0.520422031190342	0.409812074020649	0.00277201179380335	0.00500003109350917	0.00504137769689827
195	0.811571529291185	0.23	1.15094839914767	0.826031032068848	1.4758657662265	0.34673989288679	0.929411110882965	0.730236267133747	1.12858595463218	0.53	0.34	0.79	0.772328915064808	0.982984695809346	1.19364047655388	1.31696963968449	1.67617834241875	2.03538704515301	1.31942402496079	1.67974683994026	2.03924177500687	1.15094839914767	0.629353013292253	-0.10859479923406	-0.766950080879559	-0.169250937800482	-0.129869528578428	-0.193158757684347	0.452949976469858	0.521820710508287	0.411140137820735	0.451021300495392	0.520422031190342	0.409812074020649	0.00277201179380335	0.00500003109350917	0.00504137769689827
195	0.811571529291185	0.23	1.15656069872016	0.824937788274917	1.48818360916541	0.278606037608964	0.86014749054293	0.644050172001036	1.07624480908482	0.56	0.37	0.88	0.661062800901909	0.882868344744643	1.10467388858738	1.10682346651147	1.47819450810167	1.84956554969187	1.1053304747943	1.4766327814928	1.84739363393676	1.15656069872016	0.662667182869123	0.0263408078064615	-0.570857103142989	-0.169250937800482	-0.129869528578428	-0.193158757684347	0.452949976469858	0.521820710508287	0.411140137820735	0.451021300495392	0.520422031190342	0.409812074020649	0.00277201179380335	0.00500003109350917	0.00504137769689827
195	0.811571529291185	0.23	1.1698107230773	0.835384698187413	1.50423674796719	0.289995156475967	0.87520262850897	0.661391966406166	1.08901329061177	0.47	0.33	0.66	0.750785093103656	0.993494206620205	1.23620332013675	1.34010090158393	1.77332034724661	2.20653979290928	1.35951515650014	1.79930608059568	2.2385143365435	1.1698107230773	0.57231513435955	-0.0165754739341286	-0.773164179361515	-0.169250937800482	-0.129869528578428	-0.193158757684347	0.452949976469858	0.521820710508287	0.411140137820735	0.451021300495392	0.520422031190342	0.409812074020649	0.00277201179380335	0.00500003109350917	0.00504137769689827
195	0.811571529291185	0.23	1.17356831835052	0.835301237801223	1.51183539889981	0.349131569116162	0.934319385364168	0.735145284708103	1.13349348602023	0.46	0.32	0.76	0.846651814755596	1.07603655989441	1.30542130503323	1.52610102185781	1.93957003929091	2.353039056724	1.52765043363364	1.94185054571485	2.35611310921708	1.17356831835052	0.592656574049909	0.115564709982071	-0.606185628996829	-0.169250937800482	-0.129869528578428	-0.193158757684347	0.452949976469858	0.521820710508287	0.411140137820735	0.451021300495392	0.520422031190342	0.409812074020649	0.00277201179380335	0.00500003109350917	0.00504137769689827
195	0.811571529291185	0.23	1.18444015817706	0.843082649401726	1.5257976669524	0.340771421820101	0.959200826538837	0.750904583987349	1.16749706909032	0.55	0.32	0.77	0.781498145133006	0.998280850503872	1.21506355587474	1.31947549211252	1.68548975411954	2.05150401612655	1.31661485513859	1.68195036777407	2.04660942503548	1.18444015817706	0.624176877507943	-0.0379755133650288	-0.709807561030459	-0.169250937800482	-0.129869528578428	-0.193158757684347	0.452949976469858	0.521820710508287	0.411140137820735	0.451021300495392	0.520422031190342	0.409812074020649	0.00277201179380335	0.00500003109350917	0.00504137769689827
195	0.811571529291185	0.23	1.18769807246732	0.844389611815756	1.53100653311889	0.300226022771523	0.961779654849232	0.732526260264512	1.19103304943395	0.51	0.31	0.74	0.797825656161327	1.04751532584732	1.29720499553332	1.38586995574242	1.81959555582152	2.25332115590062	1.38616762658264	1.81980694236376	2.25341564224959	1.18769807246732	0.61854325556767	0.167164421080162	-0.516898975944995	-0.169250937800482	-0.129869528578428	-0.193158757684347	0.452949976469858	0.521820710508287	0.411140137820735	0.451021300495392	0.520422031190342	0.409812074020649	0.00277201179380335	0.00500003109350917	0.00504137769689827
195	0.811571529291185	0.23	1.19000284608733	0.847157764471469	1.53284792770318	0.331947226401346	0.956768016637486	0.744852394164805	1.16868363911017	0.52	0.34	0.75	0.800678395120784	1.02847689832987	1.25627540153896	1.37925700904517	1.77166510212696	2.16407319520874	1.38678354275656	1.78174856099019	2.17669426042123	1.19000284608733	0.609720903755316	0.100926897316435	-0.592187593640008	-0.169250937800482	-0.129869528578428	-0.193158757684347	0.452949976469858	0.521820710508287	0.411140137820735	0.451021300495392	0.520422031190342	0.409812074020649	0.00277201179380335	0.00500003109350917	0.00504137769689827
195	0.811571529291185	0.23	1.19024932635343	0.84795758491681	1.53254106779006	0.303059924570921	0.916705665274346	0.69966113760867	1.13375019294002	0.57	0.36	0.82	0.711675463112355	0.932447000131562	1.15321853715077	1.18515302170485	1.55280382290077	1.92045462409669	1.1904375775884	1.55930642947853	1.929522708614	1.19024932635343	0.658574791869337	-0.0457386319186819	-0.660459407791071	-0.169250937800482	-0.129869528578428	-0.193158757684347	0.452949976469858	0.521820710508287	0.411140137820735	0.451021300495392	0.520422031190342	0.409812074020649	0.00277201179380335	0.00500003109350917	0.00504137769689827
195	0.811571529291185	0.23	1.19094898833183	0.84870395495847	1.53319402170519	0.298580737991109	0.922982235057172	0.702112223394341	1.14385224672	0.48	0.33	0.76	0.785844104796985	1.03305443785822	1.28026477091945	1.3895360127052	1.82665535788394	2.26377470306267	1.39375662561342	1.83217570080852	2.2708940806097	1.19094898833183	0.605265084255422	0.0601375645675264	-0.640336237392704	-0.169250937800482	-0.129869528578428	-0.193158757684347	0.452949976469858	0.521820710508287	0.411140137820735	0.451021300495392	0.520422031190342	0.409812074020649	0.00277201179380335	0.00500003109350917	0.00504137769689827
195	0.811571529291185	0.23	1.19969477210482	0.859076535626951	1.54031300858268	0.347677659662604	1.07844750585099	0.847811448545701	1.30908356315627	0.54	0.4	0.83	0.891961950815405	1.1346085769671	1.3772552031188	1.51601094630672	1.92842197011114	2.34083299391555	1.53219462610363	1.9493515141585	2.36587184867069	1.19969477210482	0.660070979048672	0.020445443673586	-0.559938451583897	-0.169250937800482	-0.129869528578428	-0.193158757684347	0.452949976469858	0.521820710508287	0.411140137820735	0.451021300495392	0.520422031190342	0.409812074020649	0.00277201179380335	0.00500003109350917	0.00504137769689827
195	0.811571529291185	0.23	1.20448962148759	0.859242634250054	1.54973660872513	0.365954834573011	1.07445153335601	0.853641580622403	1.29526148608961	0.51	0.35	0.78	0.924999988803654	1.16426809434439	1.40353619988512	1.60153730558222	2.01580411822842	2.43007093087463	1.61099985880137	2.02745125925602	2.44376197303136	1.20448962148759	0.617585206044105	-0.0860260848801768	-0.741744020211398	-0.169250937800482	-0.129869528578428	-0.193158757684347	0.452949976469858	0.521820710508287	0.411140137820735	0.451021300495392	0.520422031190342	0.409812074020649	0.00277201179380335	0.00500003109350917	0.00504137769689827
195	0.811571529291185	0.23	1.20603786148621	0.863671100363567	1.54840462260886	0.386783872038527	1.0118695644765	0.812947663617474	1.21079146533552	0.47	0.28	0.67	0.931101336588845	1.15893451214956	1.38676768771027	1.67201753784004	2.08114708182169	2.49027662580334	1.67052508679568	2.07914030753102	2.48764390581201	1.20603786148621	0.540250693886346	0.109304125300142	-0.698211465941364	-0.169250937800482	-0.129869528578428	-0.193158757684347	0.452949976469858	0.521820710508287	0.411140137820735	0.451021300495392	0.520422031190342	0.409812074020649	0.00277201179380335	0.00500003109350917	0.00504137769689827
195	0.811571529291185	0.23	1.2106454588526	0.866415915591491	1.5548750021137	0.295175263187147	0.915374072564738	0.694530553925109	1.13621759120437	0.47	0.31	0.75	0.79094722529647	1.04244885802602	1.29395049075557	1.41485696975036	1.8647464523737	2.31463593499705	1.41001045968782	1.8584050016645	2.30690245903721	1.2106454588526	0.601525331749343	0.0403920199540148	-0.682032962262326	-0.169250937800482	-0.129869528578428	-0.193158757684347	0.452949976469858	0.521820710508287	0.411140137820735	0.451021300495392	0.520422031190342	0.409812074020649	0.00277201179380335	0.00500003109350917	0.00504137769689827
195	0.811571529291185	0.23	1.21129365078344	0.864637930601807	1.55794937096508	0.292421308295183	0.885729481313437	0.670615109354885	1.10084385327199	0.49	0.34	0.8	0.742195136121287	0.980270357437145	1.218345578753	1.30268322203459	1.72054717895987	2.13841113588516	1.30273260632348	1.72056933889492	2.1387950991455	1.21129365078344	0.621077811651669	-0.00284680538000904	-0.665698677059248	-0.169250937800482	-0.129869528578428	-0.193158757684347	0.452949976469858	0.521820710508287	0.411140137820735	0.451021300495392	0.520422031190342	0.409812074020649	0.00277201179380335	0.00500003109350917	0.00504137769689827
195	0.811571529291185	0.23	1.2238118783628	0.875065077901271	1.57255867882433	0.274736960351885	0.858012793572968	0.640357891194185	1.07566769595175	0.48	0.33	0.76	0.723508173075651	0.969425499849531	1.21534282662341	1.2873578470655	1.7249252611362	2.16249267520689	1.28893799606816	1.72735163938198	2.16535131600153	1.2238118783628	0.598979068961518	0.0243794033167027	-0.688855045807732	-0.169250937800482	-0.129869528578428	-0.193158757684347	0.452949976469858	0.521820710508287	0.411140137820735	0.451021300495392	0.520422031190342	0.409812074020649	0.00277201179380335	0.00500003109350917	0.00504137769689827
195	0.811571529291185	0.23	1.22454979301722	0.878841753400931	1.57025783263352	0.31946995737141	0.928203371770377	0.716690285389605	1.13971645815115	0.52	0.35	0.76	0.771038952777947	0.998591679452909	1.22614440612787	1.32889010663403	1.72107855071519	2.11326699479636	1.34082911899043	1.73359329635815	2.12894454161382	1.22454979301722	0.626865265035293	-0.034877033654024	-0.686314667967232	-0.169250937800482	-0.129869528578428	-0.193158757684347	0.452949976469858	0.521820710508287	0.411140137820735	0.451021300495392	0.520422031190342	0.409812074020649	0.00277201179380335	0.00500003109350917	0.00504137769689827
195	0.811571529291185	0.23	1.25061771707527	0.897313799900058	1.60392163425049	0.298922323622476	0.892055845909203	0.678760489968118	1.10535120185029	0.53	0.36	0.8	0.718221214485982	0.94391680498127	1.16961239547656	1.2250604625608	1.61002645759615	1.9949924526315	1.23262272860725	1.62004577793024	2.00742076969395	1.25061771707527	0.625777487294753	-0.101605435701554	-0.731418343380015	-0.169250937800482	-0.129869528578428	-0.193158757684347	0.452949976469858	0.521820710508287	0.411140137820735	0.451021300495392	0.520422031190342	0.409812074020649	0.00277201179380335	0.00500003109350917	0.00504137769689827
195	0.811571529291185	0.23	1.2548109803143	0.893387825194722	1.61623413543387	0.343167772007029	0.874117688249312	0.685305793993589	1.06292958250503	0.54	0.32	0.73	0.721278919774442	0.920001942872956	1.11872496597147	1.22621097030272	1.56405025035727	1.90188953041182	1.23152430555397	1.57125499498273	1.91037358229469	1.2548109803143	0.598777667222133	-0.032819403946157	-0.753565600332399	-0.169250937800482	-0.129869528578428	-0.193158757684347	0.452949976469858	0.521820710508287	0.411140137820735	0.451021300495392	0.520422031190342	0.409812074020649	0.00277201179380335	0.00500003109350917	0.00504137769689827
195	0.811571529291185	0.23	1.25869953174728	0.902751101446284	1.61464796204827	0.291976161609108	0.906452956467065	0.686068493344355	1.12683741958977	0.51	0.35	0.76	0.746425599815965	0.986198460211583	1.2259713206072	1.29569386325017	1.7119071119184	2.12812036058664	1.30423877859673	1.72311692874174	2.14216446297848	1.25869953174728	0.609454766679122	-0.0425501688706848	-0.70079746303378	-0.169250937800482	-0.129869528578428	-0.193158757684347	0.452949976469858	0.521820710508287	0.411140137820735	0.451021300495392	0.520422031190342	0.409812074020649	0.00277201179380335	0.00500003109350917	0.00504137769689827
195	0.811571529291185	0.23	1.27082760745656	0.91023069218593	1.63142452272719	0.253358591167577	0.851806932482394	0.623502233501831	1.08011163146296	0.51	0.33	0.8	0.678059478144954	0.926341130929677	1.1746227837144	1.17669097769949	1.6075540364379	2.03841709517631	1.1737045508737	1.60368749103132	2.03383083067064	1.27082760745656	0.609285720367267	-0.0461294767470156	-0.71750666663676	-0.169250937800482	-0.129869528578428	-0.193158757684347	0.452949976469858	0.521820710508287	0.411140137820735	0.451021300495392	0.520422031190342	0.409812074020649	0.00277201179380335	0.00500003109350917	0.00504137769689827
195	0.811571529291185	0.23	1.2844969480621	0.915227387334077	1.65376650879013	0.367797368379489	1.00575050926223	0.799877428463586	1.21162359006087	0.43	0.3	0.7	0.967424463857916	1.21642093222553	1.46541740059315	1.80491641685945	2.26946722189547	2.73401802693149	1.80725104118141	2.27300072245328	2.73865389227895	1.2844969480621	0.548250072091709	0.0273658375536883	-0.775792327852838	-0.169250937800482	-0.129869528578428	-0.193158757684347	0.452949976469858	0.521820710508287	0.411140137820735	0.451021300495392	0.520422031190342	0.409812074020649	0.00277201179380335	0.00500003109350917	0.00504137769689827
195	0.811571529291185	0.23	1.28782285589827	0.921667840606408	1.65397787119013	0.307581296595855	0.881827754186117	0.67525470575108	1.08840080262115	0.5	0.31	0.76	0.74140807818636	0.968218680972114	1.19502928375787	1.29458536567802	1.69062325059737	2.08666113551672	1.28806953216011	1.68236066384652	2.07632569463857	1.28782285589827	0.593987674540442	0.0768069752714395	-0.649011311734986	-0.169250937800482	-0.129869528578428	-0.193158757684347	0.452949976469858	0.521820710508287	0.411140137820735	0.451021300495392	0.520422031190342	0.409812074020649	0.00277201179380335	0.00500003109350917	0.00504137769689827
195	0.811571529291185	0.23	1.29333381578947	0.92618678424539	1.66048084733356	0.304775129016559	0.87664748249588	0.66992708105361	1.08336788393815	0.45	0.3	0.66	0.782902794139107	1.02448428035128	1.26606576656345	1.42549445410845	1.86536140999204	2.30522836587563	1.43534996240921	1.87804890010315	2.32150212711696	1.29333381578947	0.546302916107987	-0.22161556343801	-1.02014007068819	-0.169250937800482	-0.129869528578428	-0.193158757684347	0.452949976469858	0.521820710508287	0.411140137820735	0.451021300495392	0.520422031190342	0.409812074020649	0.00277201179380335	0.00500003109350917	0.00504137769689827
195	0.811571529291185	0.23	1.31962755592009	0.946535451332915	1.69271966050727	0.304750894429494	0.978715846419734	0.747913719571375	1.20951797326809	0.47	0.31	0.73	0.850658027237729	1.11316649147558	1.37567495571342	1.52036250520018	1.98953814752133	2.45871378984248	1.5213608386964	1.98975022425141	2.45993746811582	1.31962755592009	0.573853519719612	-0.0702873137915786	-0.81005424056128	-0.169250937800482	-0.129869528578428	-0.193158757684347	0.452949976469858	0.521820710508287	0.411140137820735	0.451021300495392	0.520422031190342	0.409812074020649	0.00277201179380335	0.00500003109350917	0.00504137769689827
195	0.811571529291185	0.23	1.32894669768905	0.954308779114933	1.70358461626317	0.336928870209187	0.916874814434482	0.716055050823167	1.1176945780458	0.5	0.33	0.8	0.79061542157867	1.01234586239655	1.23407630321443	1.38553201004723	1.77410857327896	2.1626851365107	1.3840945479967	1.77205915745785	2.15979805467373	1.32894669768905	0.599044466379417	0.00858498086161194	-0.694256606469434	-0.169250937800482	-0.129869528578428	-0.193158757684347	0.452949976469858	0.521820710508287	0.411140137820735	0.451021300495392	0.520422031190342	0.409812074020649	0.00277201179380335	0.00500003109350917	0.00504137769689827
195	0.811571529291185	0.23	1.36474381346868	0.977055438008985	1.75243218892837	0.324807408728108	0.967608170561901	0.749794136161445	1.18542220496236	0.49	0.3	0.73	0.836979984451271	1.08012137264493	1.3232627608386	1.47735182889769	1.90652024534929	2.33568866180088	1.47475839210977	1.90303200570459	2.33103723535221	1.36474381346868	0.570402833400101	-0.0445774781427932	-0.796758009684152	-0.169250937800482	-0.129869528578428	-0.193158757684347	0.452949976469858	0.521820710508287	0.411140137820735	0.451021300495392	0.520422031190342	0.409812074020649	0.00277201179380335	0.00500003109350917	0.00504137769689827
195	0.811571529291185	0.23	1.42185749701444	1.0174844436002	1.82623055042869	0.317396498651392	0.977682201597448	0.753827427641669	1.20153697555323	0.51	0.33	0.76	0.819512177810132	1.06287253668115	1.30623289555217	1.42185846694934	1.84409012640463	2.26632178585992	1.42638710841193	1.85049590547895	2.27420168357181	1.42185749701444	0.59041042402381	0.0594673874704626	-0.642681558258205	-0.169250937800482	-0.129869528578428	-0.193158757684347	0.452949976469858	0.521820710508287	0.411140137820735	0.451021300495392	0.520422031190342	0.409812074020649	0.00277201179380335	0.00500003109350917	0.00504137769689827
195	0.811571529291185	0.23	1.46285461418192	1.04697323241369	1.87873599595015	0.29199916982104	0.905457501562415	0.685327311893449	1.12558769123138	0.47	0.32	0.63	0.782255988573283	1.03352010156853	1.28478421456377	1.40147856808868	1.85163973583493	2.30180090358118	1.42277862073247	1.8799873236432	2.33747495299467	1.46285461418192	0.540617821637919	0.0388460911772559	-0.734779533173553	-0.169250937800482	-0.129869528578428	-0.193158757684347	0.452949976469858	0.521820710508287	0.411140137820735	0.451021300495392	0.520422031190342	0.409812074020649	0.00277201179380335	0.00500003109350917	0.00504137769689827
195	0.811571529291185	0.24	0.858405903505198	0.619075675587594	1.0977361314228	0.307244581142672	0.844915358663021	0.646832672840773	1.04299804448527	0.5	0.34	0.72	0.714541126577726	0.93335849840491	1.15217587023209	1.25262068202103	1.63621674856095	2.01981281510087	1.26443597046984	1.65155972153091	2.0388895386513	0.858405903505198	0.637182043872074	-0.0265164976003302	-0.699099192627751	-0.169250937800482	-0.129869528578428	-0.193158757684347	0.452949976469858	0.521820710508287	0.411140137820735	0.451021300495392	0.520422031190342	0.409812074020649	0.00277201179380335	0.00500003109350917	0.00504137769689827
195	0.811571529291185	0.24	0.869360006314686	0.626432436725187	1.11228757590419	0.418987558456399	0.916607642382043	0.748083902641447	1.08513138212264	0.48	0.3	0.79	0.846363262668174	1.03702677206901	1.22769028146985	1.50731814541172	1.8468775049257	2.18643686443967	1.48818946692079	1.82298795434943	2.15786314140339	0.869360006314686	0.64492729980196	0.0215610590404293	-0.699595453714355	-0.169250937800482	-0.129869528578428	-0.193158757684347	0.452949976469858	0.521820710508287	0.411140137820735	0.451021300495392	0.520422031190342	0.409812074020649	0.00277201179380335	0.00500003109350917	0.00504137769689827
195	0.811571529291185	0.24	0.886387944317368	0.641766164334147	1.13100972430059	0.310714587187361	0.851627304803434	0.653586920066001	1.04966768954087	0.55	0.38	0.83	0.673988136915498	0.878210201105111	1.08243226529472	1.13163308246479	1.474524049454	1.81741501644321	1.13889080195594	1.48422427412863	1.82905247237578	0.886387944317368	0.685396504698152	0.00950898714506659	-0.571484969280694	-0.169250937800482	-0.129869528578428	-0.193158757684347	0.452949976469858	0.521820710508287	0.411140137820735	0.451021300495392	0.520422031190342	0.409812074020649	0.00277201179380335	0.00500003109350917	0.00504137769689827
195	0.811571529291185	0.24	0.88973859469571	0.645013306649062	1.13446388274236	0.456133234690714	1.03210421742592	0.856146055708797	1.20806237914305	0.51	0.32	0.87	0.933725578396255	1.12562815766685	1.31753073693745	1.62334319185244	1.95697841912436	2.29061364639629	1.59985140040352	1.92892764839174	2.25725593997025	0.88973859469571	0.659191327094858	0.0432605768318506	-0.630675606659799	-0.169250937800482	-0.129869528578428	-0.193158757684347	0.452949976469858	0.521820710508287	0.411140137820735	0.451021300495392	0.520422031190342	0.409812074020649	0.00277201179380335	0.00500003109350917	0.00504137769689827
195	0.811571529291185	0.24	0.900861430548561	0.65273507678345	1.14898778431367	0.316543956090757	0.859354182689255	0.66220456556605	1.05650379981246	0.52	0.33	0.85	0.706730850999041	0.917136704308913	1.12754255761879	1.21191936704069	1.57272847591784	1.93353758479499	1.20366680403131	1.56202326628052	1.92025939098942	0.900861430548561	0.685799646980146	0.0422243472030527	-0.578170875551342	-0.169250937800482	-0.129869528578428	-0.193158757684347	0.452949976469858	0.521820710508287	0.411140137820735	0.451021300495392	0.520422031190342	0.409812074020649	0.00277201179380335	0.00500003109350917	0.00504137769689827
195	0.811571529291185	0.24	0.943159129584544	0.684577429164958	1.20174083000413	0.341726953091959	0.850341748179138	0.666076947128311	1.03460654922997	0.5	0.29	0.8	0.733184482427231	0.936014040439217	1.1388435984512	1.28232872216121	1.63707459332447	1.99182046448773	1.26301370186741	1.6127859181498	1.96180067536248	0.943159129584544	0.613978770546432	0.0678153165243665	-0.652295741618865	-0.169250937800482	-0.129869528578428	-0.193158757684347	0.452949976469858	0.521820710508287	0.411140137820735	0.451021300495392	0.520422031190342	0.409812074020649	0.00277201179380335	0.00500003109350917	0.00504137769689827
195	0.811571529291185	0.24	0.945847409105943	0.679471871790526	1.21222294642136	0.307948758756865	0.759863676665914	0.582014834079252	0.937712519252575	0.51	0.3	0.72	0.630339461918512	0.822955074399003	1.01557068687949	1.09100291056114	1.42438548698453	1.75776806340793	1.08793529550348	1.4202502547305	1.75238984559316	0.945847409105943	0.623619256532682	-0.0260938044659545	-0.724999051599373	-0.169250937800482	-0.129869528578428	-0.193158757684347	0.452949976469858	0.521820710508287	0.411140137820735	0.451021300495392	0.520422031190342	0.409812074020649	0.00277201179380335	0.00500003109350917	0.00504137769689827
195	0.811571529291185	0.24	0.98023096067274	0.70592834357376	1.25453357777172	0.396444220293173	0.952946871098693	0.769368373544338	1.13652536865305	0.51	0.3	0.77	0.834505249043768	1.03362601497144	1.23274678089912	1.44576563440405	1.79073885153398	2.13571206866391	1.43321027639519	1.77478626245507	2.1173152360197	0.98023096067274	0.633273834168081	0.0935129040543267	-0.59858836934981	-0.169250937800482	-0.129869528578428	-0.193158757684347	0.452949976469858	0.521820710508287	0.411140137820735	0.451021300495392	0.520422031190342	0.409812074020649	0.00277201179380335	0.00500003109350917	0.00504137769689827
195	0.811571529291185	0.24	0.983967620988904	0.708398050317813	1.25953719165999	0.3475044731846	0.929931708594496	0.730981184444735	1.12888223274426	0.48	0.3	0.74	0.820244282319007	1.04348946751782	1.26673465271663	1.45281568965586	1.84822729408667	2.24363889851748	1.44730933735403	1.84085491697574	2.23503034743416	0.983967620988904	0.606683032986141	0.0609166490950827	-0.676596553056303	-0.169250937800482	-0.129869528578428	-0.193158757684347	0.452949976469858	0.521820710508287	0.411140137820735	0.451021300495392	0.520422031190342	0.409812074020649	0.00277201179380335	0.00500003109350917	0.00504137769689827
195	0.811571529291185	0.24	1.00526217703351	0.728691023013965	1.28183333105306	0.288887063335606	0.789231665435905	0.595903466142159	0.98255986472965	0.44	0.31	0.76	0.704150527544348	0.932597182508785	1.16104383747322	1.29208204624998	1.71127057179833	2.13045909734669	1.28788922538816	1.70617200864525	2.12401984708904	1.00526217703351	0.605844219520638	-0.00852744683515438	-0.73123821410313	-0.169250937800482	-0.129869528578428	-0.193158757684347	0.452949976469858	0.521820710508287	0.411140137820735	0.451021300495392	0.520422031190342	0.409812074020649	0.00277201179380335	0.00500003109350917	0.00504137769689827
195	0.811571529291185	0.24	1.00608594928922	0.728316725985147	1.2838551725933	0.294633051343905	0.932877048517176	0.707517122643876	1.15823697439048	0.52	0.36	0.78	0.756855332803276	0.997930574996687	1.2390058171901	1.2997774049339	1.71378539181216	2.12779337869042	1.31139713739719	1.72886489090852	2.14694308523331	1.00608594928922	0.63701024553434	0.0756992234425177	-0.57495574162461	-0.169250937800482	-0.129869528578428	-0.193158757684347	0.452949976469858	0.521820710508287	0.411140137820735	0.451021300495392	0.520422031190342	0.409812074020649	0.00277201179380335	0.00500003109350917	0.00504137769689827
195	0.811571529291185	0.24	1.01131878800944	0.732890992322325	1.28974658369655	0.336477699097078	0.86111017441806	0.672313734170207	1.04990661466591	0.5	0.34	0.85	0.739022775935249	0.946552181133059	1.15408158633087	1.29137584590094	1.65401481984526	2.01665379378958	1.28569658703593	1.64672909196356	2.00808413801315	1.01131878800944	0.634375017287864	-0.0585237891597538	-0.728106198523111	-0.169250937800482	-0.129869528578428	-0.193158757684347	0.452949976469858	0.521820710508287	0.411140137820735	0.451021300495392	0.520422031190342	0.409812074020649	0.00277201179380335	0.00500003109350917	0.00504137769689827
195	0.811571529291185	0.24	1.02775744704249	0.744282378745628	1.31123251533935	0.280469686799802	0.840358837721098	0.630207665872499	1.0505100095697	0.46	0.35	0.72	0.723299647971954	0.964493585859942	1.20568752374793	1.30069271221798	1.73442608692885	2.16815946163973	1.31466458069112	1.75293751791034	2.19150661844606	1.02775744704249	0.617573477280887	0.0211408420045058	-0.670472856863543	-0.169250937800482	-0.129869528578428	-0.193158757684347	0.452949976469858	0.521820710508287	0.411140137820735	0.451021300495392	0.520422031190342	0.409812074020649	0.00277201179380335	0.00500003109350917	0.00504137769689827
195	0.811571529291185	0.24	1.04407860790367	0.754531809949145	1.3336254058582	0.317948628053427	0.904716977292323	0.697832328066229	1.11160162651842	0.54	0.35	0.79	0.73505387339241	0.952973503428005	1.1708931334636	1.25024946702684	1.62090787883721	1.99156629064758	1.25548143601845	1.62726758447234	2.00008555774153	1.04407860790367	0.653766771572806	-0.0164144391510041	-0.65021916973578	-0.169250937800482	-0.129869528578428	-0.193158757684347	0.452949976469858	0.521820710508287	0.411140137820735	0.451021300495392	0.520422031190342	0.409812074020649	0.00277201179380335	0.00500003109350917	0.00504137769689827
195	0.811571529291185	0.24	1.06598090499269	0.767259245561936	1.36470256442344	0.328030673293048	0.900757642538813	0.699472873263161	1.10204241181447	0.5	0.34	0.81	0.767429152985325	0.988269454158726	1.20910975533213	1.33937778733704	1.72480567053622	2.11023355373541	1.33830905206732	1.72367517228249	2.108881021699	1.06598090499269	0.637974253457804	0.00554946175804748	-0.661845184791626	-0.169250937800482	-0.129869528578428	-0.193158757684347	0.452949976469858	0.521820710508287	0.411140137820735	0.451021300495392	0.520422031190342	0.409812074020649	0.00277201179380335	0.00500003109350917	0.00504137769689827
195	0.811571529291185	0.24	1.06812635406111	0.768593268011567	1.36765944011065	0.330693290830225	0.900928689309054	0.700815471409045	1.10104190720906	0.54	0.34	0.76	0.732177628033806	0.941246102115369	1.15031457619693	1.23910728797569	1.59292617017248	1.94674505236928	1.24595159346863	1.60169754353347	1.9578216935214	1.06812635406111	0.63234103327378	0.0400900892519502	-0.623524183004596	-0.169250937800482	-0.129869528578428	-0.193158757684347	0.452949976469858	0.521820710508287	0.411140137820735	0.451021300495392	0.520422031190342	0.409812074020649	0.00277201179380335	0.00500003109350917	0.00504137769689827
195	0.811571529291185	0.24	1.07824712131795	0.779883489634331	1.37661075300158	0.315569792727291	0.901947033430563	0.694559155315121	1.10933491154601	0.5	0.32	0.77	0.759611557476663	0.986423381770561	1.21323520606446	1.32300637529889	1.71804182016601	2.11307726503313	1.32213051256969	1.71713249092798	2.11159980804819	1.07824712131795	0.626871571501109	0.0737843233114556	-0.598771047200312	-0.169250937800482	-0.129869528578428	-0.193158757684347	0.452949976469858	0.521820710508287	0.411140137820735	0.451021300495392	0.520422031190342	0.409812074020649	0.00277201179380335	0.00500003109350917	0.00504137769689827
195	0.811571529291185	0.24	1.08162638203127	0.777645523465382	1.38560724059716	0.379291865581638	1.02393396849783	0.819424054385675	1.22844388260998	0.47	0.33	0.74	0.938232609844885	1.17239448174703	1.40655635364918	1.68447406581046	2.10488111229546	2.52528815878046	1.69015673268895	2.1114331388098	2.53367491061569	1.08162638203127	0.619057035498632	-0.0108563265176708	-0.70388287864918	-0.169250937800482	-0.129869528578428	-0.193158757684347	0.452949976469858	0.521820710508287	0.411140137820735	0.451021300495392	0.520422031190342	0.409812074020649	0.00277201179380335	0.00500003109350917	0.00504137769689827
195	0.811571529291185	0.24	1.09168520200178	0.785349228665218	1.39802117533835	0.319215487616908	0.914742786971015	0.706174962251447	1.12331061169058	0.53	0.37	0.87	0.748297570395333	0.969306250740927	1.19031493108652	1.27749432046739	1.65480054874544	2.03210677702349	1.27908331177878	1.65715601187177	2.03527695173613	1.09168520200178	0.652921145386609	-0.0233229697305627	-0.636671102991891	-0.169250937800482	-0.129869528578428	-0.193158757684347	0.452949976469858	0.521820710508287	0.411140137820735	0.451021300495392	0.520422031190342	0.409812074020649	0.00277201179380335	0.00500003109350917	0.00504137769689827
195	0.811571529291185	0.24	1.0955322979159	0.794961530353769	1.39610306547804	0.29924811881223	0.869905128798414	0.662067693501532	1.0777425640953	0.52	0.35	0.79	0.709708431057773	0.93250132907626	1.15529422709475	1.22040335398118	1.60351448537877	1.98662561677636	1.22494178595443	1.60983042821523	1.99374707065553	1.0955322979159	0.64167309673868	-0.0606373179003328	-0.69535571963674	-0.169250937800482	-0.129869528578428	-0.193158757684347	0.452949976469858	0.521820710508287	0.411140137820735	0.451021300495392	0.520422031190342	0.409812074020649	0.00277201179380335	0.00500003109350917	0.00504137769689827
195	0.811571529291185	0.24	1.09960973443235	0.793044924705126	1.40617454415958	0.36541874031278	0.979818808299621	0.778223952185023	1.18141366441422	0.53	0.35	0.78	0.823921470855883	1.03735403085428	1.25078659085268	1.40583336630188	1.77000716794985	2.13418096959783	1.41127785639	1.77716023032553	2.14238268522613	1.09960973443235	0.639103578702209	0.0415168231631222	-0.618929888437676	-0.169250937800482	-0.129869528578428	-0.193158757684347	0.452949976469858	0.521820710508287	0.411140137820735	0.451021300495392	0.520422031190342	0.409812074020649	0.00277201179380335	0.00500003109350917	0.00504137769689827
195	0.811571529291185	0.24	1.10371202121257	0.794179867844043	1.4132441745811	0.30964875814726	0.882668004752413	0.676897449315784	1.08843856018904	0.51	0.32	0.81	0.731413273429059	0.953756134492209	1.17609899555536	1.26408820858515	1.64835931651204	2.03263042443893	1.25737201885095	1.63945394314824	2.02161623542033	1.10371202121257	0.630770776353367	0.0821082374877171	-0.585312420311829	-0.169250937800482	-0.129869528578428	-0.193158757684347	0.452949976469858	0.521820710508287	0.411140137820735	0.451021300495392	0.520422031190342	0.409812074020649	0.00277201179380335	0.00500003109350917	0.00504137769689827
195	0.811571529291185	0.24	1.1044513438494	0.796130490630529	1.41277219706827	0.309117694033185	0.865956016803941	0.663830381355199	1.06808165225268	0.5	0.31	0.83	0.726189141827232	0.947302013232956	1.16841488463868	1.26500205887402	1.65017476590181	2.03534747292961	1.2490416857785	1.62930746987851	2.0099912494749	1.1044513438494	0.650567803029966	-0.0578280290386644	-0.722529383553607	-0.169250937800482	-0.129869528578428	-0.193158757684347	0.452949976469858	0.521820710508287	0.411140137820735	0.451021300495392	0.520422031190342	0.409812074020649	0.00277201179380335	0.00500003109350917	0.00504137769689827
195	0.811571529291185	0.24	1.1047672404879	0.801478687804526	1.40805579317128	0.302787438467826	0.852801272918125	0.650756799270498	1.05484574656575	0.52	0.37	0.79	0.69891730165821	0.915914463263056	1.1329116248679	1.20329563440444	1.57689024512272	1.95048485584099	1.21308816432632	1.58904698058235	1.96622857804152	1.1047672404879	0.630624645685477	0.0163424636066859	-0.647614043159984	-0.169250937800482	-0.129869528578428	-0.193158757684347	0.452949976469858	0.521820710508287	0.411140137820735	0.451021300495392	0.520422031190342	0.409812074020649	0.00277201179380335	0.00500003109350917	0.00504137769689827
195	0.811571529291185	0.24	1.1137648344671	0.807048009626156	1.42048165930805	0.274264201144473	0.770010806283189	0.574447670368817	0.965573942197561	0.56	0.35	0.81	0.588730466175522	0.789155991619284	0.989581517063046	0.984824015044158	1.32009436714109	1.65536471923803	0.98718353240666	1.32257874147035	1.65915327507855	1.1137648344671	0.643536382769275	-0.0236657106566141	-0.650802247150959	-0.169250937800482	-0.129869528578428	-0.193158757684347	0.452949976469858	0.521820710508287	0.411140137820735	0.451021300495392	0.520422031190342	0.409812074020649	0.00277201179380335	0.00500003109350917	0.00504137769689827
195	0.811571529291185	0.24	1.12761576503989	0.816321205264783	1.438910324815	0.352798138612922	1.03221029459066	0.813932084455158	1.25048850472617	0.55	0.36	0.83	0.839921820683863	1.06516989134489	1.29041796200591	1.41082845004829	1.78918079020813	2.16753313036798	1.41277315672258	1.79165117556533	2.17100556594242	1.12761576503989	0.660077984991326	-0.0115139373910897	-0.621926042074097	-0.169250937800482	-0.129869528578428	-0.193158757684347	0.452949976469858	0.521820710508287	0.411140137820735	0.451021300495392	0.520422031190342	0.409812074020649	0.00277201179380335	0.00500003109350917	0.00504137769689827
195	0.811571529291185	0.24	1.1404312271739	0.822535736005253	1.45832671834255	0.334098066667013	0.936145315954483	0.729798920512833	1.14249171139613	0.51	0.3	0.7	0.795128116908149	1.01994596224424	1.24476380758034	1.3814884528599	1.77209626903972	2.16270408521953	1.38293416832787	1.77425451394494	2.1647755053944	1.1404312271739	0.595103521176601	-0.00452347984981181	-0.73005184808735	-0.169250937800482	-0.129869528578428	-0.193158757684347	0.452949976469858	0.521820710508287	0.411140137820735	0.451021300495392	0.520422031190342	0.409812074020649	0.00277201179380335	0.00500003109350917	0.00504137769689827
195	0.811571529291185	0.24	1.14362392120496	0.824789758134429	1.46245808427549	0.306661932200533	0.91624766066367	0.701147403595935	1.1313479177314	0.54	0.35	0.82	0.736955391831588	0.963040938775695	1.1891264857198	1.2518184270455	1.63585531298225	2.01989219891899	1.25511919402734	1.64002944322013	2.02458711427573	1.14362392120496	0.640250037103885	-0.00547085103821936	-0.637893138166808	-0.169250937800482	-0.129869528578428	-0.193158757684347	0.452949976469858	0.521820710508287	0.411140137820735	0.451021300495392	0.520422031190342	0.409812074020649	0.00277201179380335	0.00500003109350917	0.00504137769689827
195	0.811571529291185	0.24	1.14503037304695	0.823650715094604	1.46641003099929	0.320386050007978	0.941166246408601	0.727150292958078	1.15518219985912	0.49	0.33	0.79	0.811773166424585	1.05069544958995	1.28961773275531	1.43294091627454	1.85468621350492	2.27643151073529	1.43076225508784	1.85156457950212	2.27291434014349	1.14503037304695	0.611376512312643	-0.0039384322333314	-0.711277929821082	-0.169250937800482	-0.129869528578428	-0.193158757684347	0.452949976469858	0.521820710508287	0.411140137820735	0.451021300495392	0.520422031190342	0.409812074020649	0.00277201179380335	0.00500003109350917	0.00504137769689827
195	0.811571529291185	0.24	1.15412752776693	0.836941348290973	1.47131370724289	0.393219449978973	1.10999471072946	0.8947142070671	1.32527521439182	0.49	0.36	0.75	0.992220138823961	1.23096190635458	1.4697036738852	1.74382833704453	2.16341734069996	2.58300634435539	1.76274400233053	2.18627640370255	2.61062895666842	1.15412752776693	0.600762873738329	-0.00622795125226453	-0.700732347510841	-0.169250937800482	-0.129869528578428	-0.193158757684347	0.452949976469858	0.521820710508287	0.411140137820735	0.451021300495392	0.520422031190342	0.409812074020649	0.00277201179380335	0.00500003109350917	0.00504137769689827
195	0.811571529291185	0.24	1.1744252885461	0.85194829332725	1.49690228376495	0.277331886353543	0.827111070578084	0.618652939972833	1.03556920118334	0.52	0.31	0.78	0.663310588136476	0.886816331469194	1.11032207480191	1.1407710653743	1.52515944918596	1.90954783299762	1.13302694664152	1.51510361971572	1.89681905896691	1.1744252885461	0.612299864674895	-0.0274109675583832	-0.705761768260221	-0.169250937800482	-0.129869528578428	-0.193158757684347	0.452949976469858	0.521820710508287	0.411140137820735	0.451021300495392	0.520422031190342	0.409812074020649	0.00277201179380335	0.00500003109350917	0.00504137769689827
195	0.811571529291185	0.24	1.17749683682882	0.846476330116886	1.50851734354075	0.329712466910072	0.841161364322161	0.653908846998649	1.02841388164567	0.51	0.32	0.78	0.711124123402282	0.914760735519916	1.11839734763755	1.2340678338023	1.58745395097763	1.94084006815297	1.22992436883796	1.58290593790225	1.93369347795246	1.17749683682882	0.61594641171039	-0.0313850199150352	-0.733609730931157	-0.169250937800482	-0.129869528578428	-0.193158757684347	0.452949976469858	0.521820710508287	0.411140137820735	0.451021300495392	0.520422031190342	0.409812074020649	0.00277201179380335	0.00500003109350917	0.00504137769689827
195	0.811571529291185	0.24	1.1870427499351	0.857150008462626	1.51693549140758	0.312153820713564	0.983621224232086	0.755652803881956	1.21158964458222	0.52	0.33	0.72	0.814334149112593	1.0600057970661	1.3056774450196	1.40501552605347	1.82888634132256	2.25275715659165	1.41662230496962	1.84371435901338	2.27097262143223	1.1870427499351	0.608586591080527	-0.0119322005259334	-0.680666925791122	-0.169250937800482	-0.129869528578428	-0.193158757684347	0.452949976469858	0.521820710508287	0.411140137820735	0.451021300495392	0.520422031190342	0.409812074020649	0.00277201179380335	0.00500003109350917	0.00504137769689827
195	0.811571529291185	0.24	1.18893706589451	0.857638234740983	1.52023589704803	0.310053002514349	0.967955233731688	0.74251541437421	1.19339505308917	0.51	0.34	0.85	0.808017704583103	1.05334509015985	1.29867247573659	1.40280885030845	1.82872455210319	2.25464025389794	1.39276366942839	1.81520766528516	2.23798450576334	1.18893706589451	0.653095579915951	0.0064300113094925	-0.626284658043346	-0.169250937800482	-0.129869528578428	-0.193158757684347	0.452949976469858	0.521820710508287	0.411140137820735	0.451021300495392	0.520422031190342	0.409812074020649	0.00277201179380335	0.00500003109350917	0.00504137769689827
195	0.811571529291185	0.24	1.20724503108277	0.87340602463022	1.54108403753533	0.286855261482381	0.925627047635798	0.697761362147746	1.15349273312385	0.55	0.35	0.76	0.724004724370244	0.960440620315256	1.19687651626027	1.22016645162867	1.61863228822084	2.01709812481301	1.22853720913178	1.62941372814299	2.0311742728906	1.20724503108277	0.63567226991414	0.00305064622043441	-0.628842616132636	-0.169250937800482	-0.129869528578428	-0.193158757684347	0.452949976469858	0.521820710508287	0.411140137820735	0.451021300495392	0.520422031190342	0.409812074020649	0.00277201179380335	0.00500003109350917	0.00504137769689827
195	0.811571529291185	0.24	1.20868341095966	0.871317674104063	1.54604914781526	0.34602772262587	0.867042823331481	0.680941170012233	1.05314447665073	0.54	0.3	0.82	0.713441652476498	0.908425708250813	1.10340976402513	1.20950673794596	1.54006569596647	1.87062465398698	1.19026486670482	1.51513227467488	1.84044173864758	1.20868341095966	0.614727091659982	-0.00911062614275243	-0.695711180718915	-0.169250937800482	-0.129869528578428	-0.193158757684347	0.452949976469858	0.521820710508287	0.411140137820735	0.451021300495392	0.520422031190342	0.409812074020649	0.00277201179380335	0.00500003109350917	0.00504137769689827
195	0.811571529291185	0.24	1.21985160901158	0.8842372330167	1.55546598500646	0.322657524396676	0.881374945044727	0.681995942564505	1.08075394752495	0.48	0.32	0.72	0.769512520261866	0.994476671967711	1.21944082367356	1.36797834109617	1.7679017717792	2.16782520246223	1.37323928228569	1.77466963421437	2.17568907449022	1.21985160901158	0.562536685371696	0.0204541554956188	-0.756340652180511	-0.169250937800482	-0.129869528578428	-0.193158757684347	0.452949976469858	0.521820710508287	0.411140137820735	0.451021300495392	0.520422031190342	0.409812074020649	0.00277201179380335	0.00500003109350917	0.00504137769689827
195	0.811571529291185	0.24	1.2223204313362	0.881433981660893	1.5632068810115	0.324878953677015	0.948024877279174	0.734653957165503	1.16139579739284	0.48	0.34	0.76	0.823434680015385	1.06259083457593	1.30174698913647	1.4573737305378	1.88064943851073	2.30392514648366	1.46326592526818	1.88823299151994	2.31346265423777	1.2223204313362	0.597906795080953	0.0619930097290785	-0.619043177422558	-0.169250937800482	-0.129869528578428	-0.193158757684347	0.452949976469858	0.521820710508287	0.411140137820735	0.451021300495392	0.520422031190342	0.409812074020649	0.00277201179380335	0.00500003109350917	0.00504137769689827
195	0.811571529291185	0.24	1.23854115250991	0.897979680273268	1.57910262474655	0.327677991982264	1.02505631574281	0.795812190762112	1.2543004407235	0.56	0.34	0.78	0.811972883341007	1.04587230748944	1.27977173163787	1.35465432429699	1.74488024547493	2.13510616665287	1.35983146524632	1.75192561165774	2.14322506402998	1.23854115250991	0.64534649766839	0.0266825939812549	-0.602068368310757	-0.169250937800482	-0.129869528578428	-0.193158757684347	0.452949976469858	0.521820710508287	0.411140137820735	0.451021300495392	0.520422031190342	0.409812074020649	0.00277201179380335	0.00500003109350917	0.00504137769689827
195	0.811571529291185	0.24	1.24185097552916	0.8970569303491	1.58664502070923	0.312994982126519	0.928564073085109	0.713776769965576	1.14335137620464	0.53	0.35	0.81	0.75605313147307	0.983562094999594	1.21107105852612	1.29041672338863	1.67872458038201	2.06703243737539	1.29395083254841	1.68338721930201	2.07311730436059	1.24185097552916	0.633623695704585	-0.0171297133120379	-0.657628166743095	-0.169250937800482	-0.129869528578428	-0.193158757684347	0.452949976469858	0.521820710508287	0.411140137820735	0.451021300495392	0.520422031190342	0.409812074020649	0.00277201179380335	0.00500003109350917	0.00504137769689827
195	0.811571529291185	0.24	1.24300615387	0.900816817135668	1.58519549060433	0.322295105086889	0.908816799534032	0.703059493851276	1.11457410521679	0.49	0.33	0.76	0.77990925721725	1.00815740526944	1.23640555332162	1.37095691649887	1.77218100039641	2.17340508429395	1.37358801947998	1.77519763334875	2.17689749210522	1.24300615387	0.598079969095566	-0.0445407388980919	-0.754208773213927	-0.169250937800482	-0.129869528578428	-0.193158757684347	0.452949976469858	0.521820710508287	0.411140137820735	0.451021300495392	0.520422031190342	0.409812074020649	0.00277201179380335	0.00500003109350917	0.00504137769689827
195	0.811571529291185	0.24	1.24352621338474	0.899465540167713	1.58758688660178	0.332821417348492	0.918629264915027	0.715561422934428	1.12169710689563	0.47	0.27	0.73	0.818899071714494	1.05129291235928	1.28368675300406	1.46972428426152	1.88681459844803	2.30390491263455	1.44837638234089	1.8593325147948	2.27050833257945	1.24352621338474	0.567554485704916	0.116572414718002	-0.659274808612131	-0.169250937800482	-0.129869528578428	-0.193158757684347	0.452949976469858	0.521820710508287	0.411140137820735	0.451021300495392	0.520422031190342	0.409812074020649	0.00277201179380335	0.00500003109350917	0.00504137769689827
195	0.811571529291185	0.24	1.26046930403741	0.905875877904758	1.61506273017007	0.324183330554143	0.960636013063281	0.744083396646469	1.17718862948009	0.5	0.34	0.75	0.818788376676981	1.05708258678864	1.29537679690031	1.43175152546853	1.8484380693376	2.26512461320667	1.44082389530735	1.85992052251757	2.27831533602219	1.26046930403741	0.613215413548391	0.0188498926010342	-0.656086711222011	-0.169250937800482	-0.129869528578428	-0.193158757684347	0.452949976469858	0.521820710508287	0.411140137820735	0.451021300495392	0.520422031190342	0.409812074020649	0.00277201179380335	0.00500003109350917	0.00504137769689827
195	0.811571529291185	0.24	1.26485504513649	0.909465855070922	1.62024423520207	0.323549020683127	0.934330993542919	0.723402943820374	1.14525904326547	0.51	0.3	0.74	0.781628969890475	1.00953442097277	1.23743987205506	1.35083635548184	1.74470989496642	2.138583434451	1.3472581197368	1.73983784143764	2.13242581779689	1.26485504513649	0.574534614049304	0.061286357279342	-0.675290882284939	-0.169250937800482	-0.129869528578428	-0.193158757684347	0.452949976469858	0.521820710508287	0.411140137820735	0.451021300495392	0.520422031190342	0.409812074020649	0.00277201179380335	0.00500003109350917	0.00504137769689827
195	0.811571529291185	0.24	1.27916418151252	0.920924660164558	1.63740370286048	0.363675137046206	1.07088656768999	0.849724025457679	1.29204910992231	0.51	0.33	0.78	0.923901159905422	1.16437021006086	1.40483926021631	1.60312553586492	2.02038020727244	2.43763487867997	1.60123180849018	2.01767390149854	2.43430346023508	1.27916418151252	0.592905510919926	-0.0987074732855695	-0.797375585087368	-0.169250937800482	-0.129869528578428	-0.193158757684347	0.452949976469858	0.521820710508287	0.411140137820735	0.451021300495392	0.520422031190342	0.409812074020649	0.00277201179380335	0.00500003109350917	0.00504137769689827
195	0.811571529291185	0.24	1.2798974784123	0.922630014082058	1.63716494274253	0.35927700774996	1.08259280817024	0.856872288671254	1.30831332766922	0.54	0.34	0.76	0.898741159024503	1.13549093374847	1.37224070847243	1.52465955224406	1.92629110310829	2.32792265397251	1.53177110941849	1.93470744821372	2.33890050154306	1.2798974784123	0.605131649355848	0.0466605103165517	-0.615577184691118	-0.169250937800482	-0.129869528578428	-0.193158757684347	0.452949976469858	0.521820710508287	0.411140137820735	0.451021300495392	0.520422031190342	0.409812074020649	0.00277201179380335	0.00500003109350917	0.00504137769689827
195	0.811571529291185	0.24	1.28090098566341	0.923606373757222	1.6381955975696	0.412064417515957	1.11404752970273	0.906282956134108	1.32181210327134	0.47	0.32	0.77	1.03305361057769	1.26988024559546	1.50670688061323	1.84909864886826	2.27300289385945	2.69690713885065	1.84633807939797	2.26930203531251	2.69277385009544	1.28090098566341	0.57310246308229	-0.138736044124753	-0.881356991810808	-0.169250937800482	-0.129869528578428	-0.193158757684347	0.452949976469858	0.521820710508287	0.411140137820735	0.451021300495392	0.520422031190342	0.409812074020649	0.00277201179380335	0.00500003109350917	0.00504137769689827
195	0.811571529291185	0.24	1.28752588927723	0.925558127563131	1.64949365099133	0.241918315027189	0.831923136915449	0.601994909079408	1.06185136475149	0.49	0.33	0.69	0.672862950386081	0.929858787768477	1.18685462515087	1.18868228889289	1.64269212854949	2.09670196820609	1.20028687907055	1.65880423519373	2.11703142777042	1.28752588927723	0.589429836478346	-0.00749691490627395	-0.706154096896054	-0.169250937800482	-0.129869528578428	-0.193158757684347	0.452949976469858	0.521820710508287	0.411140137820735	0.451021300495392	0.520422031190342	0.409812074020649	0.00277201179380335	0.00500003109350917	0.00504137769689827
195	0.811571529291185	0.24	1.29058165136863	0.930101361098975	1.65106194163828	0.284390634111898	0.845209185102317	0.635879879529609	1.05453849067502	0.46	0.29	0.65	0.737478854574009	0.980254167132621	1.22302947969123	1.33572706652203	1.77544347880506	2.2151598910881	1.3404167513062	1.78197647081732	2.2224665953136	1.29058165136863	0.54096536643653	0.0694401976153716	-0.731130923646777	-0.169250937800482	-0.129869528578428	-0.193158757684347	0.452949976469858	0.521820710508287	0.411140137820735	0.451021300495392	0.520422031190342	0.409812074020649	0.00277201179380335	0.00500003109350917	0.00504137769689827
195	0.811571529291185	0.24	1.31224584043402	0.944326855138747	1.68016482572928	0.322363029696935	0.939998372613731	0.727214604741762	1.1527821404857	0.5	0.31	0.74	0.794160642841498	1.02653289276275	1.25890514268401	1.3818750378541	1.78621314570499	2.19055125355588	1.38115677827216	1.78571863490035	2.18987534159574	1.31224584043402	0.584026291068365	-0.00562218204650663	-0.724267189598062	-0.169250937800482	-0.129869528578428	-0.193158757684347	0.452949976469858	0.521820710508287	0.411140137820735	0.451021300495392	0.520422031190342	0.409812074020649	0.00277201179380335	0.00500003109350917	0.00504137769689827
195	0.811571529291185	0.24	1.31565574832001	0.947471367029608	1.68384012961041	0.315832217584376	0.900406177347826	0.69349830147981	1.10731405321584	0.48	0.34	0.69	0.778553071390024	1.01083736380731	1.2431216562246	1.37940626361245	1.79095740851658	2.20250855342071	1.39762123679077	1.81473790632969	2.23100606722178	1.31565574832001	0.57533267765955	-0.111850338820288	-0.836031780007602	-0.169250937800482	-0.129869528578428	-0.193158757684347	0.452949976469858	0.521820710508287	0.411140137820735	0.451021300495392	0.520422031190342	0.409812074020649	0.00277201179380335	0.00500003109350917	0.00504137769689827
195	0.811571529291185	0.24	1.33522086856154	0.968941999539485	1.70149973758359	0.353383920096388	0.939181813898852	0.740830539984392	1.13753308781331	0.47	0.32	0.66	0.845691450257735	1.07211836902478	1.29854528779182	1.51522832155593	1.92091822178361	2.32660812201129	1.53337887950529	1.94418314756432	2.35436041912968	1.33522086856154	0.535481848984998	-0.0540755527892301	-0.854398398530381	-0.169250937800482	-0.129869528578428	-0.193158757684347	0.452949976469858	0.521820710508287	0.411140137820735	0.451021300495392	0.520422031190342	0.409812074020649	0.00277201179380335	0.00500003109350917	0.00504137769689827
195	0.811571529291185	0.24	1.33663310243706	0.961324396431028	1.7119418084431	0.340250017270873	0.98477873226204	0.770679683301123	1.19887778122296	0.47	0.3	0.74	0.873417983405499	1.11605829642309	1.35869860944067	1.55728394248655	1.98990597505439	2.42252800762224	1.55390980121559	1.98586915725843	2.4174697902305	1.33663310243706	0.563314199875423	0.0867910570098371	-0.659436380652086	-0.169250937800482	-0.129869528578428	-0.193158757684347	0.452949976469858	0.521820710508287	0.411140137820735	0.451021300495392	0.520422031190342	0.409812074020649	0.00277201179380335	0.00500003109350917	0.00504137769689827
195	0.811571529291185	0.24	1.34262531388922	0.97298526691929	1.71226536085915	0.313470012898548	0.925233957795282	0.711453117263295	1.13901479832727	0.42	0.3	0.68	0.867950273923465	1.12875612970926	1.38956198549506	1.62954437265329	2.11919767125718	2.60885096986107	1.63726056622757	2.13034270780336	2.62200263947919	1.34262531388922	0.536971593067296	-0.0853247381516245	-0.903086290420347	-0.169250937800482	-0.129869528578428	-0.193158757684347	0.452949976469858	0.521820710508287	0.411140137820735	0.451021300495392	0.520422031190342	0.409812074020649	0.00277201179380335	0.00500003109350917	0.00504137769689827
195	0.811571529291185	0.24	1.36974228245381	0.992585128720318	1.7468994361873	0.347858866399545	1.01382662915797	0.797096937007261	1.23055632130868	0.53	0.33	0.77	0.843547573755023	1.07290713780105	1.30226670184707	1.43894472437183	1.83019205284094	2.22143938131004	1.43934101729851	1.8305877695355	2.22253823909333	1.36974228245381	0.604648648664598	0.0243933539485823	-0.681542930960869	-0.169250937800482	-0.129869528578428	-0.193158757684347	0.452949976469858	0.521820710508287	0.411140137820735	0.451021300495392	0.520422031190342	0.409812074020649	0.00277201179380335	0.00500003109350917	0.00504137769689827
195	0.811571529291185	0.24	1.39185610448694	1.00087751101637	1.78283469795751	0.2907226918769	0.91462633490247	0.691578644461631	1.13767402534331	0.48	0.32	0.68	0.783387942809874	1.03604593443853	1.28870392606718	1.39630289200531	1.84663798796551	2.2969730839257	1.41123369245498	1.86664508087196	2.32199984193491	1.39185610448694	0.569638832041037	0.0452071052115445	-0.696974148756679	-0.169250937800482	-0.129869528578428	-0.193158757684347	0.452949976469858	0.521820710508287	0.411140137820735	0.451021300495392	0.520422031190342	0.409812074020649	0.00277201179380335	0.00500003109350917	0.00504137769689827
195	0.811571529291185	0.24	1.41211191423941	1.02301258643393	1.80121124204489	0.291510776743197	0.930668934569234	0.704141922776295	1.15719594636217	0.42	0.31	0.66	0.857505016186648	1.13336992726641	1.40923483834618	1.60784495448937	2.12509907782119	2.64235320115301	1.62380948200139	2.14514903705567	2.66819720294532	1.41211191423941	0.522649619296433	-0.104259510019015	-0.91837699137413	-0.169250937800482	-0.129869528578428	-0.193158757684347	0.452949976469858	0.521820710508287	0.411140137820735	0.451021300495392	0.520422031190342	0.409812074020649	0.00277201179380335	0.00500003109350917	0.00504137769689827
195	0.811571529291185	0.24	1.44302420440797	1.04265509399687	1.84339331481907	0.315785696336163	0.918637327788043	0.707517318042231	1.12975733753385	0.5	0.32	0.74	0.772892594412228	1.00352029482851	1.23414799524479	1.34513936748575	1.74652295080055	2.14790653411535	1.34895366374421	1.75086381388047	2.15391153450496	1.44302420440797	0.581028672368482	-0.0706049518385717	-0.794139450788753	-0.169250937800482	-0.129869528578428	-0.193158757684347	0.452949976469858	0.521820710508287	0.411140137820735	0.451021300495392	0.520422031190342	0.409812074020649	0.00277201179380335	0.00500003109350917	0.00504137769689827
195	0.811571529291185	0.24	1.47977098948123	1.06893996209844	1.89060201686401	0.27315054597196	0.909176276042816	0.677620960985782	1.14073159109985	0.54	0.31	0.75	0.711299558798071	0.95436345870726	1.19742735861645	1.20726945416856	1.61981522077539	2.03236098738222	1.20691329393958	1.6192859384401	2.03107682440953	1.47977098948123	0.588312167780047	0.0615396604423247	-0.645577194780539	-0.169250937800482	-0.129869528578428	-0.193158757684347	0.452949976469858	0.521820710508287	0.411140137820735	0.451021300495392	0.520422031190342	0.409812074020649	0.00277201179380335	0.00500003109350917	0.00504137769689827
195	0.811571529291185	0.25	0.805697790381657	0.58578458201443	1.02561099874888	0.410051455862409	0.95811508882484	0.778686753051645	1.13754342459804	0.48	0.31	0.69	0.880793757079606	1.08375002591668	1.28670629475374	1.56840659367154	1.92980555649623	2.29120451932093	1.57764380471615	1.94102960771046	2.30440603627988	0.805697790381657	0.648300402556862	0.0868899322334414	-0.618731328272575	-0.169250937800482	-0.129869528578428	-0.193158757684347	0.452949976469858	0.521820710508287	0.411140137820735	0.451021300495392	0.520422031190342	0.409812074020649	0.00277201179380335	0.00500003109350917	0.00504137769689827
195	0.811571529291185	0.25	0.88544181052727	0.643657431748094	1.12722618930645	0.327757391925125	0.805491729916211	0.625383599749142	0.98559986008328	0.49	0.35	0.76	0.696075415145348	0.896542522897108	1.09700963064887	1.22628936758533	1.57945610417411	1.9326228407629	1.23749079198197	1.59353102871211	1.95033831091276	0.88544181052727	0.628065915226679	-0.120689634599263	-0.793960749581877	-0.169250937800482	-0.129869528578428	-0.193158757684347	0.452949976469858	0.521820710508287	0.411140137820735	0.451021300495392	0.520422031190342	0.409812074020649	0.00277201179380335	0.00500003109350917	0.00504137769689827
195	0.811571529291185	0.25	0.921154150239089	0.669473329381543	1.17283497109663	0.373460542859719	0.896374449672229	0.715104096221537	1.07764480312292	0.51	0.32	0.74	0.777332697032664	0.974377258075478	1.17142181911829	1.34858576385225	1.69043615928941	2.03228655472658	1.34990263469549	1.69245662527456	2.03417311294227	0.921154150239089	0.630707015501887	-0.0511911114653103	-0.759976675287876	-0.169250937800482	-0.129869528578428	-0.193158757684347	0.452949976469858	0.521820710508287	0.411140137820735	0.451021300495392	0.520422031190342	0.409812074020649	0.00277201179380335	0.00500003109350917	0.00504137769689827
195	0.811571529291185	0.25	0.932727664332434	0.681212342176963	1.18424298648791	0.393165377559925	0.923731481540625	0.744555930482566	1.10290703259868	0.56	0.32	0.81	0.75953635117885	0.942316903585294	1.12509745599174	1.2670334297969	1.57194190436334	1.87685037892979	1.25923822004552	1.5623200401397	1.86508885725838	0.932727664332434	0.669153112077376	0.0946450392030273	-0.543074641948172	-0.169250937800482	-0.129869528578428	-0.193158757684347	0.452949976469858	0.521820710508287	0.411140137820735	0.451021300495392	0.520422031190342	0.409812074020649	0.00277201179380335	0.00500003109350917	0.00504137769689827
195	0.811571529291185	0.25	0.936544190943447	0.6816543262815	1.19143405560539	0.397054121114587	0.91749110869801	0.740967971444208	1.09401424595181	0.54	0.32	0.87	0.777255592503389	0.962423644193045	1.1475916958827	1.31865231283079	1.63279901306424	1.94694571329769	1.29965395000507	1.60938420503764	1.91886586453899	0.936544190943447	0.666617290481474	0.0291962704683769	-0.631841009158981	-0.169250937800482	-0.129869528578428	-0.193158757684347	0.452949976469858	0.521820710508287	0.411140137820735	0.451021300495392	0.520422031190342	0.409812074020649	0.00277201179380335	0.00500003109350917	0.00504137769689827
195	0.811571529291185	0.25	0.937520104824352	0.687071111627432	1.18796909802127	0.331761547248718	0.916030261894335	0.71305271930927	1.1190078044794	0.5	0.34	0.69	0.781424692385319	1.0038649965599	1.22630530073447	1.36278527368249	1.75071564465301	2.13864601562354	1.37958464265104	1.77221681590908	2.16499337751539	0.937520104824352	0.625728402934461	-0.0219858962397736	-0.699142718731392	-0.169250937800482	-0.129869528578428	-0.193158757684347	0.452949976469858	0.521820710508287	0.411140137820735	0.451021300495392	0.520422031190342	0.409812074020649	0.00277201179380335	0.00500003109350917	0.00504137769689827
195	0.811571529291185	0.25	0.941967060855389	0.685413385883466	1.19852073582731	0.347976124008086	0.855060755105434	0.672318297196702	1.03780321301417	0.49	0.33	0.73	0.744486570499745	0.94684504615099	1.14920352180224	1.3071715935733	1.66247316860714	2.01777474364099	1.31408695261089	1.67168322011963	2.02939361770549	0.941967060855389	0.604061900559415	0.0110189374509774	-0.702405677996097	-0.169250937800482	-0.129869528578428	-0.193158757684347	0.452949976469858	0.521820710508287	0.411140137820735	0.451021300495392	0.520422031190342	0.409812074020649	0.00277201179380335	0.00500003109350917	0.00504137769689827
195	0.811571529291185	0.25	0.951947142621204	0.697630470179844	1.20626381506256	0.38780689701624	0.979965983607928	0.787730783412223	1.17220118380363	0.43	0.32	0.71	0.94042255545499	1.16992014780926	1.39941774016353	1.73822325439884	2.16241347564012	2.58660369688139	1.74649987554439	2.17285020790241	2.59807640723191	0.951947142621204	0.596013946074447	0.0678604416820603	-0.683121784025074	-0.169250937800482	-0.129869528578428	-0.193158757684347	0.452949976469858	0.521820710508287	0.411140137820735	0.451021300495392	0.520422031190342	0.409812074020649	0.00277201179380335	0.00500003109350917	0.00504137769689827
195	0.811571529291185	0.25	0.956158895524305	0.694638915326079	1.21767887572253	0.335447073453578	0.882155212146378	0.688297425555271	1.07601299873749	0.46	0.33	0.76	0.790748918635241	1.01346199211837	1.2361750656015	1.42294050839802	1.82370925627809	2.22447800415817	1.42699404382765	1.82896851472283	2.23161113431857	0.956158895524305	0.627491008904761	-0.0740097740349988	-0.760616843782252	-0.169250937800482	-0.129869528578428	-0.193158757684347	0.452949976469858	0.521820710508287	0.411140137820735	0.451021300495392	0.520422031190342	0.409812074020649	0.00277201179380335	0.00500003109350917	0.00504137769689827
195	0.811571529291185	0.25	0.958550346402558	0.698484499473022	1.21861619333209	0.412774306055115	0.937097722019695	0.762589240063916	1.11160620397547	0.47	0.29	0.73	0.86709511787624	1.06551839056649	1.26394166325673	1.54943363426441	1.90400107004943	2.25856850583444	1.53984399131701	1.89226740513928	2.24469372746812	0.958550346402558	0.60159357178928	-0.0417615329445335	-0.794535843834731	-0.169250937800482	-0.129869528578428	-0.193158757684347	0.452949976469858	0.521820710508287	0.411140137820735	0.451021300495392	0.520422031190342	0.409812074020649	0.00277201179380335	0.00500003109350917	0.00504137769689827
195	0.811571529291185	0.25	0.967969745060169	0.703537779365368	1.23240171075497	0.348216883235086	0.88135040850754	0.693089256007845	1.06961156100723	0.48	0.31	0.73	0.781758252585374	0.994104221495046	1.20645019040472	1.38942599486209	1.76683040105997	2.14423480725786	1.39208914625041	1.76950924346212	2.14795937096209	0.967969745060169	0.610680908623211	-0.00867261492628457	-0.767646325416478	-0.169250937800482	-0.129869528578428	-0.193158757684347	0.452949976469858	0.521820710508287	0.411140137820735	0.451021300495392	0.520422031190342	0.409812074020649	0.00277201179380335	0.00500003109350917	0.00504137769689827
195	0.811571529291185	0.25	1.01783157142754	0.741239562620007	1.29442358023507	0.341527624128492	0.921582871786573	0.721791965143385	1.12137377842976	0.54	0.35	0.82	0.756580360298858	0.966000641255451	1.17542092221204	1.28299238362837	1.63812270360983	1.99325302359129	1.28288008129723	1.63794861614052	1.99309792044049	1.01783157142754	0.663032147933955	0.108134240081794	-0.504638189129146	-0.169250937800482	-0.129869528578428	-0.193158757684347	0.452949976469858	0.521820710508287	0.411140137820735	0.451021300495392	0.520422031190342	0.409812074020649	0.00277201179380335	0.00500003109350917	0.00504137769689827
195	0.811571529291185	0.25	1.02036514458417	0.747588949797959	1.29314133937037	0.385566259355321	0.858100651161591	0.68897413218038	1.0272271701428	0.44	0.31	0.79	0.819642212722894	1.02084459140899	1.22204697009508	1.51120232151872	1.88216601402477	2.25312970653083	1.49823016769884	1.86698186657824	2.2341610671434	1.02036514458417	0.578286221408603	0.0710414891428719	-0.695366085803227	-0.169250937800482	-0.129869528578428	-0.193158757684347	0.452949976469858	0.521820710508287	0.411140137820735	0.451021300495392	0.520422031190342	0.409812074020649	0.00277201179380335	0.00500003109350917	0.00504137769689827
195	0.811571529291185	0.25	1.02177498859879	0.747747137969346	1.29580283922824	0.322815976051551	0.855312113598722	0.661898995491152	1.04872523170629	0.46	0.3	0.7	0.767181350351094	0.991358963757617	1.21553657716414	1.38893313468482	1.79479247312206	2.20065181155929	1.38910972136496	1.79521453251017	2.20121035937863	1.02177498859879	0.584443027993153	-0.0136999005872505	-0.791255264383647	-0.169250937800482	-0.129869528578428	-0.193158757684347	0.452949976469858	0.521820710508287	0.411140137820735	0.451021300495392	0.520422031190342	0.409812074020649	0.00277201179380335	0.00500003109350917	0.00504137769689827
195	0.811571529291185	0.25	1.03340874022004	0.752900520720932	1.31391695971914	0.304911651159585	0.824504293588122	0.630142285389654	1.01886630178659	0.5	0.31	0.77	0.694334944697271	0.908496630625528	1.12265831655379	1.21518392057039	1.58999702644933	1.96481013232827	1.21052386271731	1.58359194606568	1.95636225159635	1.03340874022004	0.624076186725467	-0.0240363025313272	-0.735247739292642	-0.169250937800482	-0.129869528578428	-0.193158757684347	0.452949976469858	0.521820710508287	0.411140137820735	0.451021300495392	0.520422031190342	0.409812074020649	0.00277201179380335	0.00500003109350917	0.00504137769689827
195	0.811571529291185	0.25	1.04721824127077	0.766860262047189	1.32757622049435	0.367453476865021	0.962076848850867	0.76499787990985	1.15915581779188	0.51	0.32	0.71	0.833199350410285	1.04784840135999	1.26249745230969	1.44732445669228	1.82018459021532	2.19304472373836	1.45487631727867	1.83036701992706	2.20492428615689	1.04721824127077	0.609831357804546	-0.0700238138744932	-0.781743906926076	-0.169250937800482	-0.129869528578428	-0.193158757684347	0.452949976469858	0.521820710508287	0.411140137820735	0.451021300495392	0.520422031190342	0.409812074020649	0.00277201179380335	0.00500003109350917	0.00504137769689827
195	0.811571529291185	0.25	1.06170289092002	0.778148909631526	1.34525687220852	0.40813518696235	0.962729364878862	0.781720884775311	1.14373784498241	0.47	0.3	0.74	0.887312855313519	1.09277129251877	1.29822972972402	1.58371609229436	1.95042759810776	2.31713910392116	1.57537263523166	1.94063257061855	2.30528056312365	1.06170289092002	0.597790089642514	-0.0902964489877079	-0.858787805840267	-0.169250937800482	-0.129869528578428	-0.193158757684347	0.452949976469858	0.521820710508287	0.411140137820735	0.451021300495392	0.520422031190342	0.409812074020649	0.00277201179380335	0.00500003109350917	0.00504137769689827
195	0.811571529291185	0.25	1.08511044696791	0.788074877127573	1.38214601680825	0.347309773241693	0.90444951111743	0.710867569046416	1.09803145318844	0.5	0.34	0.74	0.778043344297036	0.989918450382531	1.20179355646802	1.35577852795839	1.72498124853323	2.09418396910808	1.36578153923397	1.73808605142542	2.10988557514866	1.08511044696791	0.602827169940247	0.0459722693351166	-0.662478662622408	-0.169250937800482	-0.129869528578428	-0.193158757684347	0.452949976469858	0.521820710508287	0.411140137820735	0.451021300495392	0.520422031190342	0.409812074020649	0.00277201179380335	0.00500003109350917	0.00504137769689827
195	0.811571529291185	0.25	1.09757787911427	0.797777945110546	1.39737781311799	0.305941728928214	0.825234276337037	0.631171907433943	1.01929664524013	0.46	0.32	0.68	0.724984547938582	0.947890886345008	1.17079722475143	1.30443184175575	1.70549711462713	2.10656238749851	1.31810282220469	1.72362566211936	2.12893050411768	1.09757787911427	0.571677647190944	0.075958439436524	-0.660170322471444	-0.169250937800482	-0.129869528578428	-0.193158757684347	0.452949976469858	0.521820710508287	0.411140137820735	0.451021300495392	0.520422031190342	0.409812074020649	0.00277201179380335	0.00500003109350917	0.00504137769689827
195	0.811571529291185	0.25	1.10597091757363	0.80369114888154	1.40825068626571	0.27649613040824	0.823610704576647	0.615601121090472	1.03162028806282	0.5	0.33	0.78	0.679551898966204	0.909170238859424	1.13878857875264	1.19072534188235	1.5930674980705	1.99540965425865	1.18960132766878	1.59191195096416	1.99325840730243	1.10597091757363	0.622052422293953	0.0996155939824616	-0.587171823446075	-0.169250937800482	-0.129869528578428	-0.193158757684347	0.452949976469858	0.521820710508287	0.411140137820735	0.451021300495392	0.520422031190342	0.409812074020649	0.00277201179380335	0.00500003109350917	0.00504137769689827
195	0.811571529291185	0.25	1.1096875113841	0.813501296209771	1.40587372655842	0.25372487672142	0.735217116041824	0.53835188182309	0.932082350260559	0.49	0.3	0.8	0.600555005068648	0.820166760364646	1.03977851566064	1.05957738838392	1.44704506107169	1.83451273375946	1.04622463696548	1.42875435708229	1.8117894261731	1.1096875113841	0.61936832686337	-0.0752349742518652	-0.772974957168045	-0.169250937800482	-0.129869528578428	-0.193158757684347	0.452949976469858	0.521820710508287	0.411140137820735	0.451021300495392	0.520422031190342	0.409812074020649	0.00277201179380335	0.00500003109350917	0.00504137769689827
195	0.811571529291185	0.25	1.12913165433203	0.823419334275111	1.43484397438896	0.300092366622929	0.844765821939827	0.643340212236265	1.04619143164339	0.52	0.32	0.81	0.69052417537809	0.906722775116018	1.12292137485395	1.18838111383551	1.5604554624643	1.9325298110931	1.18083915811712	1.55042587080873	1.91934774232655	1.12913165433203	0.622407765092598	-0.0128880059060484	-0.689454003713485	-0.169250937800482	-0.129869528578428	-0.193158757684347	0.452949976469858	0.521820710508287	0.411140137820735	0.451021300495392	0.520422031190342	0.409812074020649	0.00277201179380335	0.00500003109350917	0.00504137769689827
195	0.811571529291185	0.25	1.13160980412408	0.82846229970388	1.43475730854428	0.320821219982045	0.90882681021966	0.702371003144188	1.11528261729513	0.46	0.33	0.77	0.810279488206631	1.04845404972118	1.28662861123573	1.46223648192854	1.89204809382645	2.32185970572436	1.46495172682928	1.89586744466702	2.32600183965187	1.13160980412408	0.598061438250137	-0.0462159592029283	-0.762122234144919	-0.169250937800482	-0.129869528578428	-0.193158757684347	0.452949976469858	0.521820710508287	0.411140137820735	0.451021300495392	0.520422031190342	0.409812074020649	0.00277201179380335	0.00500003109350917	0.00504137769689827
195	0.811571529291185	0.25	1.15996633123857	0.843561327380775	1.47637133509636	0.307500667754428	0.867846953686941	0.664510496330568	1.07118341104331	0.54	0.33	0.76	0.696482037247732	0.909601605483795	1.12272117371986	1.18102061561899	1.54240625116709	1.90379188671519	1.18448059911461	1.54740966021721	1.90995873181412	1.15996633123857	0.630273369444164	-0.0268198546767569	-0.674006450218122	-0.169250937800482	-0.129869528578428	-0.193158757684347	0.452949976469858	0.521820710508287	0.411140137820735	0.451021300495392	0.520422031190342	0.409812074020649	0.00277201179380335	0.00500003109350917	0.00504137769689827
195	0.811571529291185	0.25	1.17075349676769	0.856808991305921	1.48469800222946	0.321410912306505	0.887242907574138	0.685962675306547	1.08852313984173	0.45	0.29	0.67	0.802765798928663	1.03831926602165	1.27387273311464	1.46308607103154	1.89239558714057	2.3217051032496	1.46584582339188	1.89538388023982	2.32598502111836	1.17075349676769	0.569947183837374	0.0495188616535039	-0.731906792931487	-0.169250937800482	-0.129869528578428	-0.193158757684347	0.452949976469858	0.521820710508287	0.411140137820735	0.451021300495392	0.520422031190342	0.409812074020649	0.00277201179380335	0.00500003109350917	0.00504137769689827
195	0.811571529291185	0.25	1.17252051537939	0.852675461253327	1.49236556950545	0.280482531776458	0.830491897644875	0.622814791801562	1.03816900348819	0.5	0.35	0.75	0.686371366214578	0.915241362151638	1.1441113580887	1.20137214191389	1.6019687442389	2.0025653465639	1.21253698962443	1.61722193339836	2.02148629413867	1.17252051537939	0.602133567074488	0.0809397046587997	-0.591408339521854	-0.169250937800482	-0.129869528578428	-0.193158757684347	0.452949976469858	0.521820710508287	0.411140137820735	0.451021300495392	0.520422031190342	0.409812074020649	0.00277201179380335	0.00500003109350917	0.00504137769689827
195	0.811571529291185	0.25	1.17802554254796	0.860670664070831	1.49538042102508	0.309669095382022	0.866894109098595	0.664810430591537	1.06897778760565	0.46	0.31	0.72	0.763074101801528	0.995027173488917	1.2269802451763	1.37229205367257	1.78943025342285	2.20656845317312	1.37477623565902	1.79201409213567	2.20957138602944	1.17802554254796	0.595344865910284	-0.0673756695527826	-0.809063857747704	-0.169250937800482	-0.129869528578428	-0.193158757684347	0.452949976469858	0.521820710508287	0.411140137820735	0.451021300495392	0.520422031190342	0.409812074020649	0.00277201179380335	0.00500003109350917	0.00504137769689827
195	0.811571529291185	0.25	1.18080074975912	0.864743797622066	1.49685770189618	0.353401764939566	0.935959002063041	0.738296090776711	1.13362191334937	0.52	0.34	0.82	0.788241659540836	0.999276423463393	1.21031118738595	1.3520218655485	1.71399666320176	2.07597146085502	1.34762443571269	1.70837215204109	2.06961417407803	1.18080074975912	0.617083934125704	-0.0526411845091313	-0.711202786583872	-0.169250937800482	-0.129869528578428	-0.193158757684347	0.452949976469858	0.521820710508287	0.411140137820735	0.451021300495392	0.520422031190342	0.409812074020649	0.00277201179380335	0.00500003109350917	0.00504137769689827
195	0.811571529291185	0.25	1.18340712957768	0.861601587740074	1.50521267141529	0.283887881219442	0.841046384357328	0.632490477557817	1.04960229115684	0.5	0.33	0.71	0.694750313331176	0.923835630402661	1.15292094747415	1.21345028243949	1.6135704945057	2.0136907065719	1.22418254470959	1.62795479844196	2.03113164904645	1.18340712957768	0.599952267845442	0.0962135157943709	-0.61333384673971	-0.169250937800482	-0.129869528578428	-0.193158757684347	0.452949976469858	0.521820710508287	0.411140137820735	0.451021300495392	0.520422031190342	0.409812074020649	0.00277201179380335	0.00500003109350917	0.00504137769689827
195	0.811571529291185	0.25	1.18452415286149	0.860632546025357	1.50841575969762	0.240864005243514	0.756935119792248	0.547129093888323	0.966741145696172	0.5	0.33	0.75	0.604001193572592	0.835615800582612	1.06723040759263	1.05838309357766	1.46423822580859	1.87009335803951	1.06161583638452	1.46894461622558	1.87601322027217	1.18452415286149	0.60689642665255	0.145360555496651	-0.545195480452977	-0.169250937800482	-0.129869528578428	-0.193158757684347	0.452949976469858	0.521820710508287	0.411140137820735	0.451021300495392	0.520422031190342	0.409812074020649	0.00277201179380335	0.00500003109350917	0.00504137769689827
195	0.811571529291185	0.25	1.19843137307027	0.877471842839162	1.51939090330139	0.321200973256559	0.913404659977761	0.70608959426267	1.12071972569285	0.53	0.35	0.74	0.744286371213662	0.962816398015906	1.18134642481815	1.26651520161089	1.63837690922508	2.01023861683926	1.28094111119281	1.65654243141346	2.03324348664209	1.19843137307027	0.62654320855709	0.015356155196718	-0.636015581668299	-0.169250937800482	-0.129869528578428	-0.193158757684347	0.452949976469858	0.521820710508287	0.411140137820735	0.451021300495392	0.520422031190342	0.409812074020649	0.00277201179380335	0.00500003109350917	0.00504137769689827
195	0.811571529291185	0.25	1.19857870008955	0.875899982658832	1.52125741752028	0.355623653369253	0.994937061029816	0.785836332707506	1.20403778935213	0.52	0.36	0.8	0.841471148993423	1.06537557131825	1.28927999364308	1.44599398354911	1.830753993395	2.21551400324089	1.45410788039039	1.84106554169324	2.22808261541936	1.19857870008955	0.616794641578638	-0.0648312351544892	-0.731106966124327	-0.169250937800482	-0.129869528578428	-0.193158757684347	0.452949976469858	0.521820710508287	0.411140137820735	0.451021300495392	0.520422031190342	0.409812074020649	0.00277201179380335	0.00500003109350917	0.00504137769689827
195	0.811571529291185	0.25	1.19970415801823	0.879284964758221	1.52012335127824	0.318785340969673	0.918840971563135	0.709131215494098	1.12855072763217	0.52	0.33	0.77	0.763084984979474	0.988750366171993	1.21441574736451	1.31537587600057	1.70436898202676	2.09336208805295	1.31645836517734	1.70553775680928	2.09498178070136	1.19970415801823	0.623810727726494	-0.068974555762775	-0.754952944558841	-0.169250937800482	-0.129869528578428	-0.193158757684347	0.452949976469858	0.521820710508287	0.411140137820735	0.451021300495392	0.520422031190342	0.409812074020649	0.00277201179380335	0.00500003109350917	0.00504137769689827
195	0.811571529291185	0.25	1.21061513190665	0.881086665179293	1.540143598634	0.281317470519727	0.856238397195002	0.642565050169459	1.06991174422055	0.53	0.35	0.91	0.679039779491241	0.904842135858298	1.13064449222536	1.15729741645359	1.54213567121462	1.92697392597566	1.14717237912115	1.52835551932862	1.90976238428798	1.21061513190665	0.663422105269484	0.022833282365696	-0.590779960374682	-0.169250937800482	-0.129869528578428	-0.193158757684347	0.452949976469858	0.521820710508287	0.411140137820735	0.451021300495392	0.520422031190342	0.409812074020649	0.00277201179380335	0.00500003109350917	0.00504137769689827
195	0.811571529291185	0.25	1.23613664957132	0.901909813805984	1.57036348533665	0.321916649903564	0.929183286630584	0.718632595360601	1.13973397790057	0.49	0.34	0.84	0.794533663565184	1.02732245324843	1.26011124293167	1.39362550946378	1.8019409912321	2.21025647300042	1.38797555921604	1.79620462977077	2.2027191398784	1.23613664957132	0.624376021611916	-0.0394797367594748	-0.707805454115337	-0.169250937800482	-0.129869528578428	-0.193158757684347	0.452949976469858	0.521820710508287	0.411140137820735	0.451021300495392	0.520422031190342	0.409812074020649	0.00277201179380335	0.00500003109350917	0.00504137769689827
195	0.811571529291185	0.25	1.23658709806784	0.903605120402741	1.56956907573294	0.324314692815495	0.94423577130949	0.731443996871592	1.15702754574739	0.49	0.29	0.71	0.80885571313753	1.04416811326511	1.27948051339269	1.41892700571946	1.83172141873848	2.2445158317575	1.41628404599218	1.82794506404083	2.2403582049534	1.23658709806784	0.594411541363448	-0.0582350231495187	-0.800113497988436	-0.169250937800482	-0.129869528578428	-0.193158757684347	0.452949976469858	0.521820710508287	0.411140137820735	0.451021300495392	0.520422031190342	0.409812074020649	0.00277201179380335	0.00500003109350917	0.00504137769689827
195	0.811571529291185	0.25	1.23832772599609	0.901595888248442	1.57505956374374	0.362804189289285	0.977626547058131	0.775343839980391	1.17990925413587	0.54	0.34	0.81	0.816931719344968	1.03006446273653	1.2431972061281	1.38975879863612	1.75233880182584	2.11491880501557	1.38724196367505	1.74906123105762	2.1113595754536	1.23832772599609	0.630385828033513	-0.00283892714804559	-0.657879037945513	-0.169250937800482	-0.129869528578428	-0.193158757684347	0.452949976469858	0.521820710508287	0.411140137820735	0.451021300495392	0.520422031190342	0.409812074020649	0.00277201179380335	0.00500003109350917	0.00504137769689827
195	0.811571529291185	0.25	1.23987401423121	0.902077473902438	1.57767055455999	0.365766252274179	1.04458435190794	0.829825123648524	1.25934358016736	0.49	0.31	0.7	0.927180006562719	1.16713473556814	1.40708946457356	1.63757029036895	2.06137444109643	2.48517859182392	1.64396778279362	2.06910635302727	2.49454965213081	1.23987401423121	0.60778025407986	0.0264912510106753	-0.696236527407219	-0.169250937800482	-0.129869528578428	-0.193158757684347	0.452949976469858	0.521820710508287	0.411140137820735	0.451021300495392	0.520422031190342	0.409812074020649	0.00277201179380335	0.00500003109350917	0.00504137769689827
195	0.811571529291185	0.25	1.2427118732348	0.911051630525916	1.57437211594369	0.311538581039242	0.9024023130701	0.692957530393943	1.11184709574626	0.51	0.34	0.8	0.755026744377015	0.983231800898777	1.21143685742054	1.31185697594138	1.7083626594456	2.10486834294981	1.31118115054278	1.70740093786428	2.10390658785664	1.2427118732348	0.607457649038476	0.0518487801401813	-0.625659299393262	-0.169250937800482	-0.129869528578428	-0.193158757684347	0.452949976469858	0.521820710508287	0.411140137820735	0.451021300495392	0.520422031190342	0.409812074020649	0.00277201179380335	0.00500003109350917	0.00504137769689827
195	0.811571529291185	0.25	1.24362417112552	0.909967083794116	1.57728125845692	0.372065665307644	0.929875112929105	0.741268288079083	1.11848193777913	0.5	0.34	0.72	0.812218618970344	1.01887790451059	1.22553719005084	1.41634590840501	1.77671813661112	2.13709036481724	1.42815423224663	1.7912031735117	2.15461428208344	1.24362417112552	0.609339636072445	-0.0207274478391308	-0.729043286058996	-0.169250937800482	-0.129869528578428	-0.193158757684347	0.452949976469858	0.521820710508287	0.411140137820735	0.451021300495392	0.520422031190342	0.409812074020649	0.00277201179380335	0.00500003109350917	0.00504137769689827
195	0.811571529291185	0.25	1.24755228425482	0.907706424089446	1.58739814442019	0.289040114461773	0.901575103803303	0.680809779080056	1.12234042852655	0.52	0.33	0.78	0.726101534324511	0.961553559152653	1.19700558398079	1.24461530869074	1.64820513836375	2.05179496803676	1.24387667922147	1.64707343752057	2.04989664989853	1.24755228425482	0.617016055739147	-0.0552839541289161	-0.728143721408885	-0.169250937800482	-0.129869528578428	-0.193158757684347	0.452949976469858	0.521820710508287	0.411140137820735	0.451021300495392	0.520422031190342	0.409812074020649	0.00277201179380335	0.00500003109350917	0.00504137769689827
195	0.811571529291185	0.25	1.24973062714543	0.911540157721317	1.58792109656953	0.314952188426816	0.942817590745327	0.725721869082668	1.15991331240799	0.54	0.36	0.9	0.763627747050275	0.992062804460163	1.22049786187005	1.29800822972877	1.68630028121845	2.07459233270814	1.28945915982769	1.67484564680049	2.06028634196887	1.24973062714543	0.670462397100612	0.0595682000816908	-0.543870003953407	-0.169250937800482	-0.129869528578428	-0.193158757684347	0.452949976469858	0.521820710508287	0.411140137820735	0.451021300495392	0.520422031190342	0.409812074020649	0.00277201179380335	0.00500003109350917	0.00504137769689827
195	0.811571529291185	0.25	1.25583161322893	0.920644131590601	1.59101909486725	0.334766872750888	0.883960437465341	0.689409205132726	1.07851166979796	0.47	0.32	0.77	0.789334242787059	1.01208431417172	1.23483438555637	1.41710670966559	1.81701412990257	2.21692155013955	1.41517131982428	1.81482477475802	2.21333603827252	1.25583161322893	0.597355016038809	0.0665694860413697	-0.66271392148329	-0.169250937800482	-0.129869528578428	-0.193158757684347	0.452949976469858	0.521820710508287	0.411140137820735	0.451021300495392	0.520422031190342	0.409812074020649	0.00277201179380335	0.00500003109350917	0.00504137769689827
195	0.811571529291185	0.25	1.26091911208767	0.91860477991084	1.6032334442645	0.379758421098779	1.03256802328634	0.826537832409673	1.238598214163	0.5	0.33	0.78	0.90873214681654	1.1352508254819	1.36176950414727	1.58813472957614	1.9840073546906	2.37987997980505	1.58814619812555	1.9835537609061	2.37960144736374	1.26091911208767	0.609992436574785	-0.022153974745559	-0.708814846711807	-0.169250937800482	-0.129869528578428	-0.193158757684347	0.452949976469858	0.521820710508287	0.411140137820735	0.451021300495392	0.520422031190342	0.409812074020649	0.00277201179380335	0.00500003109350917	0.00504137769689827
195	0.811571529291185	0.25	1.26642974557762	0.926412582380133	1.60644690877511	0.277051805328823	0.834514237269392	0.62404321596625	1.04498525857253	0.52	0.35	0.78	0.665779998986966	0.890327582815792	1.11487516664462	1.14145567509227	1.52643436817357	1.91141306125486	1.14608311043739	1.53264586827346	1.91967315182115	1.26642974557762	0.610949058488103	-0.0189209521478029	-0.69331066506049	-0.169250937800482	-0.129869528578428	-0.193158757684347	0.452949976469858	0.521820710508287	0.411140137820735	0.451021300495392	0.520422031190342	0.409812074020649	0.00277201179380335	0.00500003109350917	0.00504137769689827
195	0.811571529291185	0.25	1.26834524895068	0.928977562766877	1.60771293513449	0.294741036473119	0.902428532144845	0.684480835500316	1.12037622878937	0.52	0.33	0.73	0.732085987082651	0.965191789838653	1.19829759259465	1.25710338837489	1.65738163391565	2.05765987945641	1.26352686221453	1.66597434523021	2.06849827142854	1.26834524895068	0.605391729472603	-0.151801290699728	-0.830161504238604	-0.169250937800482	-0.129869528578428	-0.193158757684347	0.452949976469858	0.521820710508287	0.411140137820735	0.451021300495392	0.520422031190342	0.409812074020649	0.00277201179380335	0.00500003109350917	0.00504137769689827
195	0.811571529291185	0.25	1.28126350613113	0.935173265288643	1.62735374697361	0.321518114541414	0.971349284635285	0.751042794456489	1.19165577481408	0.5	0.33	0.8	0.827701040998109	1.07049401179226	1.3132869825864	1.4487634443883	1.87373521948337	2.29870699457843	1.44627434322395	1.87050344726209	2.29471438194431	1.28126350613113	0.605787846516888	-0.00579727523928155	-0.687858149966239	-0.169250937800482	-0.129869528578428	-0.193158757684347	0.452949976469858	0.521820710508287	0.411140137820735	0.451021300495392	0.520422031190342	0.409812074020649	0.00277201179380335	0.00500003109350917	0.00504137769689827
195	0.811571529291185	0.25	1.32442571522652	0.969711234023934	1.6791401964291	0.283237806700211	0.833963310580424	0.626832674074848	1.041093947086	0.46	0.29	0.69	0.725672794786908	0.965464168299521	1.20525554181213	1.31270783948187	1.74647911782029	2.18025039615871	1.31312803575086	1.74723591151517	2.18087032157566	1.32442571522652	0.563748633600682	0.114057055035227	-0.644027127937556	-0.169250937800482	-0.129869528578428	-0.193158757684347	0.452949976469858	0.521820710508287	0.411140137820735	0.451021300495392	0.520422031190342	0.409812074020649	0.00277201179380335	0.00500003109350917	0.00504137769689827
195	0.811571529291185	0.25	1.32577378817292	0.965658541814354	1.68588903453148	0.315076030133078	0.91441844470542	0.703922400176277	1.12491448923456	0.51	0.31	0.72	0.763587866287467	0.991925855622243	1.22026384495702	1.32297933106821	1.71859384214774	2.11420835322727	1.32396927544119	1.72021525861213	2.11534374127386	1.32577378817292	0.58316870335676	0.0136544766769682	-0.701858426278805	-0.169250937800482	-0.129869528578428	-0.193158757684347	0.452949976469858	0.521820710508287	0.411140137820735	0.451021300495392	0.520422031190342	0.409812074020649	0.00277201179380335	0.00500003109350917	0.00504137769689827
195	0.811571529291185	0.25	1.32743454275247	0.970222347700566	1.68464673780437	0.320974418924722	0.846414929455071	0.654204639500101	1.03862521941004	0.48	0.3	0.73	0.734264150353122	0.949996532426655	1.16572891450019	1.30072998283378	1.68289432722707	2.06505867162035	1.2990614493043	1.68060512429294	2.06273985792118	1.32743454275247	0.550600425466569	0.0111218442355156	-0.766454700336188	-0.169250937800482	-0.129869528578428	-0.193158757684347	0.452949976469858	0.521820710508287	0.411140137820735	0.451021300495392	0.520422031190342	0.409812074020649	0.00277201179380335	0.00500003109350917	0.00504137769689827
195	0.811571529291185	0.25	1.34893196116574	0.983387502400957	1.71447641993053	0.343730169875761	0.889397672693059	0.697524682568969	1.08127066281715	0.48	0.3	0.74	0.785458551669482	1.00152012582383	1.21758169997817	1.39446016629164	1.77804407149467	2.1616279766977	1.38760135596917	1.76893212808173	2.15039439290255	1.34893196116574	0.554287964234012	0.0843991185210754	-0.706135333744994	-0.169250937800482	-0.129869528578428	-0.193158757684347	0.452949976469858	0.521820710508287	0.411140137820735	0.451021300495392	0.520422031190342	0.409812074020649	0.00277201179380335	0.00500003109350917	0.00504137769689827
195	0.811571529291185	0.25	1.38058051133322	1.00522379880905	1.7559372238574	0.302093147315988	0.866875367388008	0.66115825555384	1.07259247922218	0.49	0.33	0.76	0.731536867695649	0.959152042063395	1.18676721643114	1.2837559550502	1.683192194641	2.0826284342318	1.28677029283735	1.68692874318767	2.08747848111707	1.38058051133322	0.573645205812722	0.0319528356194296	-0.688565397692318	-0.169250937800482	-0.129869528578428	-0.193158757684347	0.452949976469858	0.521820710508287	0.411140137820735	0.451021300495392	0.520422031190342	0.409812074020649	0.00277201179380335	0.00500003109350917	0.00504137769689827
195	0.811571529291185	0.25	1.38848189943967	1.00837884753474	1.76858495134461	0.298999286195174	0.893875851566	0.680184561634402	1.1075671414976	0.48	0.35	0.76	0.761368062751341	1.00056449945245	1.23976093615356	1.3463352891689	1.76930890669945	2.19228252423	1.35762275903704	1.78438094916457	2.21103821141756	1.38848189943967	0.578562284257743	0.194928927164596	-0.524075417279395	-0.169250937800482	-0.129869528578428	-0.193158757684347	0.452949976469858	0.521820710508287	0.411140137820735	0.451021300495392	0.520422031190342	0.409812074020649	0.00277201179380335	0.00500003109350917	0.00504137769689827
195	0.811571529291185	0.25	1.43364508574387	1.04596490811101	1.82132526337673	0.316853343240309	0.993625463114284	0.765834757101952	1.22141616912661	0.51	0.33	0.72	0.835392874508335	1.08387302106375	1.33235316761917	1.45256649857137	1.88461942535618	2.31667235214099	1.4648882651405	1.90044410843942	2.33587244957414	1.43364508574387	0.593773656344077	0.152049326616984	-0.557592077771795	-0.169250937800482	-0.129869528578428	-0.193158757684347	0.452949976469858	0.521820710508287	0.411140137820735	0.451021300495392	0.520422031190342	0.409812074020649	0.00277201179380335	0.00500003109350917	0.00504137769689827
195	0.811571529291185	0.25	1.43685155738413	1.04560175093875	1.8281013638295	0.281516831495042	0.881352319243535	0.661520208619974	1.1011844298671	0.55	0.36	0.74	0.688929379560814	0.91786992832406	1.14681047708731	1.16365380377539	1.55035169808875	1.93704959240211	1.17892898937978	1.57112861218483	1.963090608288	1.43685155738413	0.59607770056361	0.0914594660707752	-0.587695993301966	-0.169250937800482	-0.129869528578428	-0.193158757684347	0.452949976469858	0.521820710508287	0.411140137820735	0.451021300495392	0.520422031190342	0.409812074020649	0.00277201179380335	0.00500003109350917	0.00504137769689827
195	0.811571529291185	0.25	1.44627968477649	1.05858968788628	1.83396968166669	0.287846525236071	0.95020038383789	0.716850834604987	1.18354993307079	0.53	0.37	0.8	0.762812722275621	1.01112380220932	1.25943488214303	1.30569338264312	1.73072317624592	2.15575296984873	1.3154593671929	1.74373042790095	2.17264026226005	1.44627968477649	0.630276901178361	0.0303628891971235	-0.594817378950227	-0.169250937800482	-0.129869528578428	-0.193158757684347	0.452949976469858	0.521820710508287	0.411140137820735	0.451021300495392	0.520422031190342	0.409812074020649	0.00277201179380335	0.00500003109350917	0.00504137769689827
195	0.811571529291185	0.25	1.45158849563395	1.05839534252699	1.84478164874092	0.341049697972096	1.02140053613542	0.799734559284561	1.24306651298628	0.5	0.31	0.82	0.880945213377382	1.12512070761897	1.36929620186056	1.54148429284985	1.96874433508249	2.39600437731512	1.52300421368913	1.94555607512454	2.36768374498146	1.45158849563395	0.590898511457566	0.078484353091966	-0.627594048213886	-0.169250937800482	-0.129869528578428	-0.193158757684347	0.452949976469858	0.521820710508287	0.411140137820735	0.451021300495392	0.520422031190342	0.409812074020649	0.00277201179380335	0.00500003109350917	0.00504137769689827
195	0.811571529291185	0.25	1.48191620785769	1.07895652980642	1.88487588590896	0.313701919710097	1.01181171929373	0.778152473415491	1.24547096517198	0.49	0.3	0.68	0.86258280491472	1.12159431562709	1.38060582633946	1.5155617911621	1.97064615740524	2.42573052364837	1.52092135925196	1.97803871730726	2.43436348188699	1.48191620785769	0.547922681261878	-0.145896005618467	-0.915075189069349	-0.169250937800482	-0.129869528578428	-0.193158757684347	0.452949976469858	0.521820710508287	0.411140137820735	0.451021300495392	0.520422031190342	0.409812074020649	0.00277201179380335	0.00500003109350917	0.00504137769689827
195	0.811571529291185	0.25	1.50048418931382	1.09052979047343	1.91043858815421	0.311750576068118	0.938763835813369	0.720987288391457	1.15654038323528	0.49	0.33	0.72	0.798761862957965	1.04003047272135	1.28129908248473	1.40290719111851	1.82665985549181	2.25041251986511	1.4151834074412	1.84202871584401	2.26927342790949	1.50048418931382	0.562362397339479	0.0289458637861392	-0.715684553052512	-0.169250937800482	-0.129869528578428	-0.193158757684347	0.452949976469858	0.521820710508287	0.411140137820735	0.451021300495392	0.520422031190342	0.409812074020649	0.00277201179380335	0.00500003109350917	0.00504137769689827
195	0.811571529291185	0.25	1.58312399039437	1.15141417634098	2.01483380444776	0.309114934479461	0.984516230672632	0.754715581982263	1.214316879363	0.47	0.29	0.64	0.862684187377866	1.12535981062877	1.38803543387967	1.54706266224841	2.01812223997115	2.48918181769388	1.55818039259879	2.0332377304904	2.50768979084223	1.58312399039437	0.527998173931843	0.0671948778630607	-0.741579737886724	-0.169250937800482	-0.129869528578428	-0.193158757684347	0.452949976469858	0.521820710508287	0.411140137820735	0.451021300495392	0.520422031190342	0.409812074020649	0.00277201179380335	0.00500003109350917	0.00504137769689827
195	0.811571529291185	0.25	1.59214894249489	1.16654927889528	2.0177486060945	0.32447265366283	0.952963152506628	0.738281965971829	1.16764433904143	0.48	0.31	0.75	0.828831760326367	1.06984345226221	1.31085514419805	1.46849077318889	1.89550559426556	2.32252041534223	1.46448529358089	1.89021496460076	2.31627695409943	1.59214894249489	0.555288363921152	-0.0475181506302427	-0.802580350468653	-0.169250937800482	-0.129869528578428	-0.193158757684347	0.452949976469858	0.521820710508287	0.411140137820735	0.451021300495392	0.520422031190342	0.409812074020649	0.00277201179380335	0.00500003109350917	0.00504137769689827
195	0.811571529291185	0.25	1.62452219236813	1.18854727449258	2.06049711024367	0.352333493214581	1.08891387357727	0.858410255243615	1.31941749191092	0.53	0.35	0.72	0.91059956779717	1.15511726076292	1.39963495372867	1.55562453156259	1.97334680492011	2.39106907827763	1.57415545491599	1.99691546401754	2.4191154167967	1.62452219236813	0.573761917312589	-0.0490107340644183	-0.744093108084574	-0.169250937800482	-0.129869528578428	-0.193158757684347	0.452949976469858	0.521820710508287	0.411140137820735	0.451021300495392	0.520422031190342	0.409812074020649	0.00277201179380335	0.00500003109350917	0.00504137769689827
195	0.811571529291185	0.26	0.77615746923811	0.572749609318675	0.979565329157546	0.435559510734129	1.00351950236573	0.825159853911891	1.18187915081957	0.54	0.33	0.73	0.869114066045776	1.05697448915207	1.24483491225835	1.47820999827023	1.79772750070629	2.11724500314235	1.48822801156902	1.80987895180378	2.13111551937251	0.77615746923811	0.673048484324477	-0.0608598898734933	-0.72038494600058	-0.169250937800482	-0.129869528578428	-0.193158757684347	0.452949976469858	0.521820710508287	0.411140137820735	0.451021300495392	0.520422031190342	0.409812074020649	0.00277201179380335	0.00500003109350917	0.00504137769689827
195	0.811571529291185	0.26	0.796741581119254	0.58905882761955	1.00442433461896	0.408174166751971	0.919967749177685	0.747013089935905	1.09292240841946	0.47	0.32	0.75	0.847747364728335	1.04402485780719	1.24030235088604	1.51289437669503	1.86317221642143	2.21345005614784	1.514842759281	1.8657636393149	2.21705410197941	0.796741581119254	0.641075425110909	0.0913234792543812	-0.63990759680172	-0.169250937800482	-0.129869528578428	-0.193158757684347	0.452949976469858	0.521820710508287	0.411140137820735	0.451021300495392	0.520422031190342	0.409812074020649	0.00277201179380335	0.00500003109350917	0.00504137769689827
195	0.811571529291185	0.26	0.821744708578013	0.604875379807598	1.03861403734843	0.411201127835076	0.923030536066631	0.750582653389973	1.09547841874329	0.51	0.36	0.78	0.81560448023793	1.00299125914015	1.19037803804237	1.41465658669773	1.73967679864747	2.06469701059722	1.42511814119397	1.75204681017526	2.07970888633454	0.821744708578013	0.671047153045389	0.0153761036873154	-0.622780280080802	-0.169250937800482	-0.129869528578428	-0.193158757684347	0.452949976469858	0.521820710508287	0.411140137820735	0.451021300495392	0.520422031190342	0.409812074020649	0.00277201179380335	0.00500003109350917	0.00504137769689827
195	0.811571529291185	0.26	0.85785704384467	0.632992297662418	1.08272179002692	0.277222877588634	0.721636870614811	0.53971209778454	0.903561643445081	0.54	0.34	0.8	0.5655547416984	0.756190486809375	0.946826231920351	0.958878389071762	1.28209466274769	1.60531093642361	0.959910732070983	1.28371639602188	1.60697053255384	0.85785704384467	0.68321575867233	0.0664216384263898	-0.542778458290528	-0.169250937800482	-0.129869528578428	-0.193158757684347	0.452949976469858	0.521820710508287	0.411140137820735	0.451021300495392	0.520422031190342	0.409812074020649	0.00277201179380335	0.00500003109350917	0.00504137769689827
195	0.811571529291185	0.26	0.878341252658033	0.646856942505223	1.10982556281084	0.394075958739371	1.00228319943347	0.808241515908436	1.1963248829585	0.52	0.33	0.77	0.871476410310934	1.08069945377093	1.28992249723093	1.50412021089576	1.86522764252552	2.22633507415528	1.50546288603046	1.86883166501073	2.23110870521182	0.878341252658033	0.670730283148535	0.0619436214758172	-0.56480713864364	-0.169250937800482	-0.129869528578428	-0.193158757684347	0.452949976469858	0.521820710508287	0.411140137820735	0.451021300495392	0.520422031190342	0.409812074020649	0.00277201179380335	0.00500003109350917	0.00504137769689827
195	0.811571529291185	0.26	0.883679563197993	0.651568800852133	1.11579032554385	0.406301325934514	0.971534394894571	0.78817525562463	1.15489353416451	0.55	0.35	0.78	0.820294073149253	1.01112525457436	1.20195643599946	1.38498519627817	1.70718472192798	2.0293842475778	1.39113920517338	1.71489332775902	2.03845783150665	0.883679563197993	0.682761482549708	-0.0298252065285044	-0.644456011159125	-0.169250937800482	-0.129869528578428	-0.193158757684347	0.452949976469858	0.521820710508287	0.411140137820735	0.451021300495392	0.520422031190342	0.409812074020649	0.00277201179380335	0.00500003109350917	0.00504137769689827
195	0.811571529291185	0.26	0.903661724120665	0.665826864460521	1.14149658378081	0.411987838202413	1.0442094733488	0.849438584219012	1.2389803624786	0.51	0.36	0.83	0.923934653151221	1.13578701921433	1.34763938527743	1.60356586684555	1.97125336711475	2.33894086738395	1.60572869134757	1.97459521619603	2.34275917914118	0.903661724120665	0.662892908207231	0.0497304666687481	-0.588449199430443	-0.169250937800482	-0.129869528578428	-0.193158757684347	0.452949976469858	0.521820710508287	0.411140137820735	0.451021300495392	0.520422031190342	0.409812074020649	0.00277201179380335	0.00500003109350917	0.00504137769689827
195	0.811571529291185	0.26	0.916750623119621	0.677796139371902	1.15570510686734	0.363801452217646	0.894440238198315	0.709768297708267	1.07911217868836	0.48	0.32	0.72	0.796521399222534	1.00376530249522	1.21100920576791	1.41089229089884	1.77798704283975	2.14508179478066	1.41536777388263	1.78375962089624	2.15208321114187	0.916750623119621	0.633285395313978	-0.0613807086726133	-0.766428955129746	-0.169250937800482	-0.129869528578428	-0.193158757684347	0.452949976469858	0.521820710508287	0.411140137820735	0.451021300495392	0.520422031190342	0.409812074020649	0.00277201179380335	0.00500003109350917	0.00504137769689827
195	0.811571529291185	0.26	0.923259966782434	0.681841907343551	1.16467802622132	0.425732065509916	1.0136474643631	0.8298406947051	1.1974542340211	0.51	0.32	0.83	0.89697195023581	1.09564805481666	1.29432415939752	1.55054750681029	1.89398827833011	2.23742904984994	1.53698815902847	1.87750031828358	2.21846834678185	0.923259966782434	0.667735917246703	-0.0625046776597367	-0.702120434090195	-0.169250937800482	-0.129869528578428	-0.193158757684347	0.452949976469858	0.521820710508287	0.411140137820735	0.451021300495392	0.520422031190342	0.409812074020649	0.00277201179380335	0.00500003109350917	0.00504137769689827
195	0.811571529291185	0.26	0.947432757232724	0.698706840354204	1.19615867411124	0.369833964234951	0.938638734336379	0.74734178981954	1.12993567885322	0.53	0.33	0.82	0.789055720044784	0.991030171834173	1.19300462362356	1.34405189036748	1.68808861279066	2.03212533521383	1.33769478834175	1.68045095339782	2.02247754881111	0.947432757232724	0.681243184112419	-0.0915443479408802	-0.727544981335481	-0.169250937800482	-0.129869528578428	-0.193158757684347	0.452949976469858	0.521820710508287	0.411140137820735	0.451021300495392	0.520422031190342	0.409812074020649	0.00277201179380335	0.00500003109350917	0.00504137769689827
195	0.811571529291185	0.26	0.951983779122483	0.703572359957897	1.20039519828707	0.358717798658628	0.945740776545503	0.748314158389222	1.14316739470178	0.51	0.37	0.8	0.810084887928725	1.0238083863422	1.23753188475567	1.40171073230346	1.77152200262303	2.1413332729426	1.41414857159423	1.7876345920063	2.16065246541652	0.951983779122483	0.663667377370126	0.0743455844346098	-0.541275742943119	-0.169250937800482	-0.129869528578428	-0.193158757684347	0.452949976469858	0.521820710508287	0.411140137820735	0.451021300495392	0.520422031190342	0.409812074020649	0.00277201179380335	0.00500003109350917	0.00504137769689827
195	0.811571529291185	0.26	0.962480903726406	0.710684087705896	1.21427771974692	0.372867229361376	0.893119259782474	0.712277986487732	1.07396053307722	0.49	0.34	0.76	0.790198205277726	0.990822753991202	1.19144730270468	1.38911559411865	1.74180013240225	2.09448467068586	1.39642910989416	1.75144112721064	2.10566717752026	0.962480903726406	0.607694213259583	-0.0438032143647396	-0.737485516166119	-0.169250937800482	-0.129869528578428	-0.193158757684347	0.452949976469858	0.521820710508287	0.411140137820735	0.451021300495392	0.520422031190342	0.409812074020649	0.00277201179380335	0.00500003109350917	0.00504137769689827
195	0.811571529291185	0.26	0.963128891434898	0.709360677492868	1.21689710537693	0.414942462422509	0.949495354552092	0.773466584151455	1.12552412495273	0.44	0.3	0.65	0.917089734881297	1.1258048645146	1.33451999414791	1.68687034519426	2.07077537583706	2.45468040647986	1.69874780041011	2.08553966763538	2.47205561807628	0.963128891434898	0.580943845116815	0.0409120406214651	-0.761944487936538	-0.169250937800482	-0.129869528578428	-0.193158757684347	0.452949976469858	0.521820710508287	0.411140137820735	0.451021300495392	0.520422031190342	0.409812074020649	0.00277201179380335	0.00500003109350917	0.00504137769689827
195	0.811571529291185	0.26	0.987585298828291	0.72417240819658	1.25099818946	0.358620293969035	0.821636979378604	0.650081096628712	0.993192862128496	0.51	0.3	0.82	0.706110380916808	0.89245234708881	1.07879431326081	1.22442284174235	1.54754705280399	1.87067126386564	1.20705860193048	1.52578331307956	1.84475692355145	0.987585298828291	0.635499283485877	-0.0508324914301644	-0.737247117049351	-0.169250937800482	-0.129869528578428	-0.193158757684347	0.452949976469858	0.521820710508287	0.411140137820735	0.451021300495392	0.520422031190342	0.409812074020649	0.00277201179380335	0.00500003109350917	0.00504137769689827
195	0.811571529291185	0.26	1.00073394195893	0.739655885128429	1.26181199878944	0.272974296263641	0.733854856751462	0.546868620700879	0.920841092802045	0.54	0.34	0.79	0.572750633419797	0.768586490671028	0.964422347922259	0.970763357012247	1.30268839229935	1.63461342758645	0.972910527286891	1.30569235235253	1.63831272677255	1.00073394195893	0.663837821034707	-0.040783889417664	-0.665490371361379	-0.169250937800482	-0.129869528578428	-0.193158757684347	0.452949976469858	0.521820710508287	0.411140137820735	0.451021300495392	0.520422031190342	0.409812074020649	0.00277201179380335	0.00500003109350917	0.00504137769689827
195	0.811571529291185	0.26	1.01217337332435	0.746636492727611	1.27771025392109	0.422244613161834	0.989502922566359	0.808788636786774	1.17021720834594	0.48	0.3	0.71	0.913103060372438	1.11712517430065	1.32114728822887	1.62386894231901	1.98670331308453	2.34953768385005	1.6244398171671	1.98690515007402	2.35089603284132	1.01217337332435	0.602163314935294	-0.018009076556886	-0.762770913942739	-0.169250937800482	-0.129869528578428	-0.193158757684347	0.452949976469858	0.521820710508287	0.411140137820735	0.451021300495392	0.520422031190342	0.409812074020649	0.00277201179380335	0.00500003109350917	0.00504137769689827
195	0.811571529291185	0.26	1.01493935417501	0.746378070560034	1.28350063779	0.347394730188587	0.887417812500499	0.697516800809422	1.07731882419158	0.53	0.33	0.82	0.743214342189656	0.94555664465657	1.14789894712348	1.27319190481551	1.61982216593722	1.96645242705894	1.26836919670836	1.6134940723084	1.95895551831099	1.01493935417501	0.652316450645283	-0.07048866818762	-0.701303845328583	-0.169250937800482	-0.129869528578428	-0.193158757684347	0.452949976469858	0.521820710508287	0.411140137820735	0.451021300495392	0.520422031190342	0.409812074020649	0.00277201179380335	0.00500003109350917	0.00504137769689827
195	0.811571529291185	0.26	1.03206702829622	0.760918283762968	1.30321577282947	0.387935793547896	0.947002439599241	0.761283957912237	1.13272092128625	0.54	0.34	0.79	0.794119843864203	0.987848780546963	1.18157771722972	1.34266273042033	1.6702110533815	1.99775937634267	1.34600773688843	1.67446080257283	2.00283885439937	1.03206702829622	0.647747314669234	0.0523985880756877	-0.595122308050279	-0.169250937800482	-0.129869528578428	-0.193158757684347	0.452949976469858	0.521820710508287	0.411140137820735	0.451021300495392	0.520422031190342	0.409812074020649	0.00277201179380335	0.00500003109350917	0.00504137769689827
195	0.811571529291185	0.26	1.03624531169144	0.765386614716606	1.30710400866628	0.369084521247981	0.862055694885293	0.68608373866869	1.0380276511019	0.5	0.32	0.86	0.756362089676912	0.950359569906941	1.14435705013697	1.32418072409405	1.66381663042716	2.00345253676026	1.30679971653102	1.64210118682299	1.97772500332082	1.03624531169144	0.653112998147783	0.00996967916822452	-0.654449589967115	-0.169250937800482	-0.129869528578428	-0.193158757684347	0.452949976469858	0.521820710508287	0.411140137820735	0.451021300495392	0.520422031190342	0.409812074020649	0.00277201179380335	0.00500003109350917	0.00504137769689827
195	0.811571529291185	0.26	1.04514828601161	0.767650293617905	1.32264627840532	0.367878662804972	0.972878308415676	0.7737688425358	1.17198777429555	0.45	0.3	0.72	0.905655981796984	1.13870320325856	1.37175042472015	1.65077781180731	2.07556292892075	2.5003480460342	1.6474338519123	2.0708966932555	2.49529381182998	1.04514828601161	0.593273360609903	-0.107117724204028	-0.869264895855285	-0.169250937800482	-0.129869528578428	-0.193158757684347	0.452949976469858	0.521820710508287	0.411140137820735	0.451021300495392	0.520422031190342	0.409812074020649	0.00277201179380335	0.00500003109350917	0.00504137769689827
195	0.811571529291185	0.26	1.04761425727911	0.77093660241615	1.32429191214208	0.350480682245621	0.901806731947229	0.710132854773618	1.09348060912084	0.49	0.31	0.82	0.793462155920663	1.00762766987133	1.221793183822	1.40141946012279	1.7796803723769	2.15794128463102	1.38493434049344	1.75905696397414	2.13291575234902	1.04761425727911	0.652797531810877	0.0342094396772135	-0.641182206895932	-0.169250937800482	-0.129869528578428	-0.193158757684347	0.452949976469858	0.521820710508287	0.411140137820735	0.451021300495392	0.520422031190342	0.409812074020649	0.00277201179380335	0.00500003109350917	0.00504137769689827
195	0.811571529291185	0.26	1.05877682115728	0.779792320290902	1.33776132202366	0.286115370612132	0.768177833871724	0.57872955953771	0.957626108205738	0.5	0.32	0.76	0.636925311362649	0.845424081001607	1.05392285064056	1.11384626854411	1.47846606369959	1.84308585885508	1.11201627808623	1.47619292504824	1.83990160081734	1.05877682115728	0.608099040811349	-0.0458374894620137	-0.722220554506998	-0.169250937800482	-0.129869528578428	-0.193158757684347	0.452949976469858	0.521820710508287	0.411140137820735	0.451021300495392	0.520422031190342	0.409812074020649	0.00277201179380335	0.00500003109350917	0.00504137769689827
195	0.811571529291185	0.26	1.05989437872351	0.781605458157825	1.33818329928919	0.332251021963324	0.96642688202481	0.752518443962346	1.18033532008727	0.52	0.3	0.79	0.808499710938244	1.03832120133271	1.26814269172718	1.39227396034669	1.78803721452642	2.18380046870615	1.3791953859848	1.77117597707585	2.16280468573051	1.05989437872351	0.63767104250528	0.102443124428014	-0.581327412121117	-0.169250937800482	-0.129869528578428	-0.193158757684347	0.452949976469858	0.521820710508287	0.411140137820735	0.451021300495392	0.520422031190342	0.409812074020649	0.00277201179380335	0.00500003109350917	0.00504137769689827
195	0.811571529291185	0.26	1.06752233617395	0.787088573767561	1.34795609858033	0.334110249318729	0.912657949979009	0.711494178794735	1.11382172116328	0.52	0.33	0.81	0.765900562116826	0.982446881144441	1.19899320017206	1.32052697075166	1.69388517002315	2.06724336929464	1.31747732235999	1.69001870761247	2.06286834707714	1.06752233617395	0.652708473155379	0.0174149303683342	-0.617602154098754	-0.169250937800482	-0.129869528578428	-0.193158757684347	0.452949976469858	0.521820710508287	0.411140137820735	0.451021300495392	0.520422031190342	0.409812074020649	0.00277201179380335	0.00500003109350917	0.00504137769689827
195	0.811571529291185	0.26	1.07114982476106	0.789589260063747	1.35271038945838	0.27438863936095	0.767195147052697	0.572408006462083	0.961982287643311	0.47	0.32	0.72	0.650725672125265	0.872163862281996	1.09360205243873	1.16264649118165	1.55828838119421	1.95393027120678	1.16817811713821	1.56590819484697	1.96337059657596	1.07114982476106	0.606333829917564	0.249660263017798	-0.461168245067777	-0.169250937800482	-0.129869528578428	-0.193158757684347	0.452949976469858	0.521820710508287	0.411140137820735	0.451021300495392	0.520422031190342	0.409812074020649	0.00277201179380335	0.00500003109350917	0.00504137769689827
195	0.811571529291185	0.26	1.07646936957491	0.792599911038913	1.36033882811091	0.313159970484744	0.859772501765969	0.660973733234655	1.05857127029728	0.52	0.36	0.81	0.708899330998024	0.92211251471322	1.13532569842842	1.21940616706273	1.58616271450559	1.95291926194844	1.22570868240031	1.59438361211251	1.96338225550996	1.07646936957491	0.651092497340106	-0.0109871419431973	-0.631421835420142	-0.169250937800482	-0.129869528578428	-0.193158757684347	0.452949976469858	0.521820710508287	0.411140137820735	0.451021300495392	0.520422031190342	0.409812074020649	0.00277201179380335	0.00500003109350917	0.00504137769689827
195	0.811571529291185	0.26	1.08071708054055	0.792906572288809	1.36852758879229	0.347930664861975	0.988261431974097	0.77703034033299	1.1994925236152	0.52	0.33	0.7	0.834579098511736	1.06145447890414	1.28832985929654	1.43690556624688	1.82751982619127	2.21813408613566	1.45139719283106	1.84657223528596	2.24124939526336	1.08071708054055	0.609455364899077	-0.013303882479946	-0.722293112405623	-0.169250937800482	-0.129869528578428	-0.193158757684347	0.452949976469858	0.521820710508287	0.411140137820735	0.451021300495392	0.520422031190342	0.409812074020649	0.00277201179380335	0.00500003109350917	0.00504137769689827
195	0.811571529291185	0.26	1.09486107455902	0.803652469108534	1.3860696800095	0.2728327635587	0.839412795374084	0.62545410204774	1.05337148870043	0.51	0.31	0.73	0.675838399154483	0.907032823028968	1.13822724690345	1.16805192031456	1.56762538508138	1.96719884984819	1.16935238680592	1.56965930323144	1.96967489891115	1.09486107455902	0.597201136160235	-0.0619625713025977	-0.761418929975444	-0.169250937800482	-0.129869528578428	-0.193158757684347	0.452949976469858	0.521820710508287	0.411140137820735	0.451021300495392	0.520422031190342	0.409812074020649	0.00277201179380335	0.00500003109350917	0.00504137769689827
195	0.811571529291185	0.26	1.09735828177346	0.804992539916559	1.38972402363036	0.409070616320824	1.049323950304	0.852415797843633	1.24623210276437	0.5	0.33	0.79	0.931214127325834	1.14632470343268	1.36143527953953	1.62071999239653	1.995106506778	2.36949302115948	1.61681008182869	1.99061220657174	2.36375664917152	1.09735828177346	0.630320096864162	0.0356244813971131	-0.650281906351576	-0.169250937800482	-0.129869528578428	-0.193158757684347	0.452949976469858	0.521820710508287	0.411140137820735	0.451021300495392	0.520422031190342	0.409812074020649	0.00277201179380335	0.00500003109350917	0.00504137769689827
195	0.811571529291185	0.26	1.10582240325862	0.817508041705273	1.39413676481196	0.337149116314467	0.919153754407326	0.717934037362497	1.12037347145215	0.61	0.4	0.93	0.697807395161437	0.893386096405374	1.08896479764931	1.13190703071367	1.44915346365617	1.76639989659866	1.1335745735943	1.45142463656229	1.76887641428425	1.10582240325862	0.735944605473219	0.0313505614315987	-0.470043886177119	-0.169250937800482	-0.129869528578428	-0.193158757684347	0.452949976469858	0.521820710508287	0.411140137820735	0.451021300495392	0.520422031190342	0.409812074020649	0.00277201179380335	0.00500003109350917	0.00504137769689827
195	0.811571529291185	0.26	1.11457723599752	0.824585910943654	1.40456856105138	0.321228231460984	0.906156877482799	0.700499693602015	1.11181406136358	0.53	0.36	0.76	0.738463248951287	0.955266016412682	1.17206878387408	1.25667903072827	1.62562290445456	1.99456677818085	1.26907886146619	1.64166630753575	2.0145260582424	1.11457723599752	0.666355303657002	-0.0267493053863206	-0.644013258156885	-0.169250937800482	-0.129869528578428	-0.193158757684347	0.452949976469858	0.521820710508287	0.411140137820735	0.451021300495392	0.520422031190342	0.409812074020649	0.00277201179380335	0.00500003109350917	0.00504137769689827
195	0.811571529291185	0.26	1.1229469115472	0.824201584602578	1.42169223849183	0.312023900560913	0.932148261454701	0.716044065131414	1.14825245777799	0.5	0.35	0.7	0.789356926687306	1.0275871593793	1.2658173920713	1.38190632522005	1.79896970211004	2.21603307900004	1.40138230338325	1.82465831882229	2.24784673734232	1.1229469115472	0.631783474047476	-0.061115506250442	-0.731186546001971	-0.169250937800482	-0.129869528578428	-0.193158757684347	0.452949976469858	0.521820710508287	0.411140137820735	0.451021300495392	0.520422031190342	0.409812074020649	0.00277201179380335	0.00500003109350917	0.00504137769689827
195	0.811571529291185	0.26	1.1243828707089	0.830893609229312	1.41787213218849	0.316482342156426	0.85351193850094	0.657674739466956	1.04934913753492	0.52	0.33	0.78	0.708470612452552	0.919433406086761	1.13039619972097	1.22206077933202	1.585956403889	1.94985202844597	1.22159872813954	1.58550706868603	1.94893008648625	1.1243828707089	0.624911466209871	0.00131172454163556	-0.679478814598881	-0.169250937800482	-0.129869528578428	-0.193158757684347	0.452949976469858	0.521820710508287	0.411140137820735	0.451021300495392	0.520422031190342	0.409812074020649	0.00277201179380335	0.00500003109350917	0.00504137769689827
195	0.811571529291185	0.26	1.13339497558156	0.835415568484106	1.43137438267902	0.336654563836656	0.964428295732407	0.75306331957847	1.17579327188634	0.53	0.34	0.75	0.797004042293475	1.02070201829933	1.24439999430518	1.3596090427829	1.7412153771179	2.1228217114529	1.36842164970558	1.75244243568795	2.1366490009648	1.13339497558156	0.637492424015349	0.137877814432511	-0.518280054583408	-0.169250937800482	-0.129869528578428	-0.193158757684347	0.452949976469858	0.521820710508287	0.411140137820735	0.451021300495392	0.520422031190342	0.409812074020649	0.00277201179380335	0.00500003109350917	0.00504137769689827
195	0.811571529291185	0.26	1.15042339094464	0.850327943818961	1.45051883807032	0.314181875352859	0.784949734082028	0.603881934636033	0.966017533528024	0.51	0.31	0.84	0.653236801640615	0.849103151346035	1.04496950105145	1.12976902932572	1.46851867605184	1.80726832277797	1.11490253814143	1.44908115475125	1.78344293679862	1.15042339094464	0.620076756527157	-0.00656251434824962	-0.70237430356712	-0.169250937800482	-0.129869528578428	-0.193158757684347	0.452949976469858	0.521820710508287	0.411140137820735	0.451021300495392	0.520422031190342	0.409812074020649	0.00277201179380335	0.00500003109350917	0.00504137769689827
195	0.811571529291185	0.26	1.15585727460138	0.851005853715016	1.46070869548775	0.318497321374273	0.922660548130268	0.711939312563653	1.13338178369688	0.54	0.38	0.82	0.745213232866989	0.965782950565061	1.18635266826313	1.2626358478389	1.63635335610408	2.01007086436926	1.27387638588518	1.65093705181232	2.02881917472893	1.15585727460138	0.657122461103373	-0.110540474730018	-0.70944073456698	-0.169250937800482	-0.129869528578428	-0.193158757684347	0.452949976469858	0.521820710508287	0.411140137820735	0.451021300495392	0.520422031190342	0.409812074020649	0.00277201179380335	0.00500003109350917	0.00504137769689827
195	0.811571529291185	0.26	1.15722384961117	0.855684301090097	1.45876339813224	0.377849273554982	0.93129698577287	0.744718239987476	1.11787573155826	0.47	0.33	0.73	0.85069074778615	1.0638194241777	1.27694810056926	1.52486715824554	1.90690131102737	2.2889354638092	1.5325747741069	1.91642597273812	2.30024476912277	1.15722384961117	0.588626196610989	-0.00827781379077757	-0.753365446753779	-0.169250937800482	-0.129869528578428	-0.193158757684347	0.452949976469858	0.521820710508287	0.411140137820735	0.451021300495392	0.520422031190342	0.409812074020649	0.00277201179380335	0.00500003109350917	0.00504137769689827
195	0.811571529291185	0.26	1.15738646268003	0.853782917611029	1.46099000774903	0.404151616976718	1.06754592480493	0.865165850617317	1.26992599899254	0.51	0.32	0.88	0.937544709547102	1.15685568643894	1.37616666333078	1.62332019246383	2.00304814953318	2.38277610660252	1.59782525116267	1.97193799737663	2.34549268180272	1.15738646268003	0.651965439861486	0.106775486696712	-0.530996152710713	-0.169250937800482	-0.129869528578428	-0.193158757684347	0.452949976469858	0.521820710508287	0.411140137820735	0.451021300495392	0.520422031190342	0.409812074020649	0.00277201179380335	0.00500003109350917	0.00504137769689827
195	0.811571529291185	0.26	1.1670725531995	0.861551629602853	1.47259347679615	0.349467032450317	1.01342533642663	0.797547146226894	1.22930352662636	0.51	0.32	0.74	0.86558065591597	1.09987399688653	1.3341673378571	1.50016889324164	1.9062310893125	2.31229328538336	1.50229731860811	1.90794126479209	2.31411426505294	1.1670725531995	0.619917011853182	0.0572609561096974	-0.609304213408136	-0.169250937800482	-0.129869528578428	-0.193158757684347	0.452949976469858	0.521820710508287	0.411140137820735	0.451021300495392	0.520422031190342	0.409812074020649	0.00277201179380335	0.00500003109350917	0.00504137769689827
195	0.811571529291185	0.26	1.16874687274618	0.86429539447387	1.4731983510185	0.321671068419683	0.860700755178577	0.665558277372948	1.05584323298421	0.46	0.29	0.72	0.771400553198611	0.997576112048221	1.22375167089783	1.3965441299795	1.80601252839655	2.21548092681359	1.38923945670376	1.79739858306292	2.20387497985713	1.16874687274618	0.594646963104908	0.0573535845438529	-0.696888491155522	-0.169250937800482	-0.129869528578428	-0.193158757684347	0.452949976469858	0.521820710508287	0.411140137820735	0.451021300495392	0.520422031190342	0.409812074020649	0.00277201179380335	0.00500003109350917	0.00504137769689827
195	0.811571529291185	0.26	1.16921024747431	0.864195047486229	1.4742254474624	0.36393676069711	1.03898193497638	0.824529666932041	1.25343420302072	0.47	0.31	0.7	0.944816123335461	1.19055374644375	1.43629136955205	1.69719468939685	2.13861877036198	2.58004285132712	1.70332171097661	2.14553896796392	2.58858281070155	1.16921024747431	0.597575891950634	-0.00154990097428278	-0.742817338460626	-0.169250937800482	-0.129869528578428	-0.193158757684347	0.452949976469858	0.521820710508287	0.411140137820735	0.451021300495392	0.520422031190342	0.409812074020649	0.00277201179380335	0.00500003109350917	0.00504137769689827
195	0.811571529291185	0.26	1.17709739382367	0.870407107344058	1.48378768030327	0.350344798133967	0.899714917340365	0.708428555999918	1.09100127868081	0.46	0.32	0.66	0.818894883506466	1.04000881413447	1.26112274476247	1.47980203643148	1.87937083508561	2.27893963373973	1.49944687796519	1.90373941477466	2.30849117529579	1.17709739382367	0.565891742132516	-0.00652352201842746	-0.783045305794169	-0.169250937800482	-0.129869528578428	-0.193158757684347	0.452949976469858	0.521820710508287	0.411140137820735	0.451021300495392	0.520422031190342	0.409812074020649	0.00277201179380335	0.00500003109350917	0.00504137769689827
195	0.811571529291185	0.26	1.18094114152925	0.872908555277312	1.48897372778119	0.360755716383048	0.914271289634803	0.724256520033089	1.10428605923652	0.55	0.33	0.82	0.753871139367557	0.951655552616282	1.14943996586501	1.27294007117148	1.60690657012601	1.94087306908054	1.26578570180782	1.59767412796645	1.93026838896982	1.18094114152925	0.647741273126052	-0.0494881926500159	-0.701543083531687	-0.169250937800482	-0.129869528578428	-0.193158757684347	0.452949976469858	0.521820710508287	0.411140137820735	0.451021300495392	0.520422031190342	0.409812074020649	0.00277201179380335	0.00500003109350917	0.00504137769689827
195	0.811571529291185	0.26	1.18332520894119	0.869495905415073	1.4971545124673	0.316739222537039	0.866498225948525	0.667799326507659	1.06519712538939	0.53	0.38	0.83	0.704358260889962	0.913935009017024	1.12351175714409	1.19902777683424	1.55578989113874	1.91255200544324	1.20698642080663	1.56672438628978	1.92592113040885	1.18332520894119	0.637502714827256	-0.00763979358433011	-0.637471605775404	-0.169250937800482	-0.129869528578428	-0.193158757684347	0.452949976469858	0.521820710508287	0.411140137820735	0.451021300495392	0.520422031190342	0.409812074020649	0.00277201179380335	0.00500003109350917	0.00504137769689827
195	0.811571529291185	0.26	1.19232573692629	0.878334308858755	1.50631716499383	0.316993463303652	0.840705263509691	0.648034195534888	1.03337633148449	0.45	0.32	0.73	0.762173378056055	0.988779874663558	1.21538637127106	1.39395681683444	1.8084027680833	2.22284871933216	1.39890516854778	1.81416296224967	2.22993938712235	1.19232573692629	0.585166939964278	0.0293665963303948	-0.728103379401457	-0.169250937800482	-0.129869528578428	-0.193158757684347	0.452949976469858	0.521820710508287	0.411140137820735	0.451021300495392	0.520422031190342	0.409812074020649	0.00277201179380335	0.00500003109350917	0.00504137769689827
195	0.811571529291185	0.26	1.19234208193989	0.874309102795485	1.5103750610843	0.309978612507888	0.837841490083425	0.642671636870283	1.03301134329657	0.49	0.33	0.78	0.714697383484039	0.931740388689122	1.14878339389421	1.25837824339394	1.64052906966321	2.02267989593249	1.25708459900925	1.6388703615532	2.02064182343392	1.19234208193989	0.602971702328347	-0.100742628387833	-0.796979566040447	-0.169250937800482	-0.129869528578428	-0.193158757684347	0.452949976469858	0.521820710508287	0.411140137820735	0.451021300495392	0.520422031190342	0.409812074020649	0.00277201179380335	0.00500003109350917	0.00504137769689827
195	0.811571529291185	0.26	1.19814650006107	0.885005748652188	1.51128725146996	0.346659930445545	0.915574439986187	0.719330187586816	1.11181869238556	0.49	0.31	0.76	0.801867948143077	1.02062976117677	1.23939157421046	1.41409019266885	1.79987557673087	2.18566096079288	1.41025343844393	1.79524797473982	2.17946519705445	1.19814650006107	0.605858511991506	0.0927406979918871	-0.624261441408377	-0.169250937800482	-0.129869528578428	-0.193158757684347	0.452949976469858	0.521820710508287	0.411140137820735	0.451021300495392	0.520422031190342	0.409812074020649	0.00277201179380335	0.00500003109350917	0.00504137769689827
195	0.811571529291185	0.26	1.20206530785306	0.884479128668928	1.51965148703719	0.332946271138177	0.962254309592248	0.749602708565299	1.1749059106192	0.49	0.33	0.7	0.833211417661062	1.06958161741485	1.30595181716864	1.46658400519996	1.88263297778597	2.29868195037199	1.47999753362263	1.89932147918667	2.31955979662028	1.20206530785306	0.598438366422878	-0.0275249408258271	-0.746586009937035	-0.169250937800482	-0.129869528578428	-0.193158757684347	0.452949976469858	0.521820710508287	0.411140137820735	0.451021300495392	0.520422031190342	0.409812074020649	0.00277201179380335	0.00500003109350917	0.00504137769689827
195	0.811571529291185	0.26	1.20339076688543	0.889424615310344	1.51735691846051	0.345606191702158	0.941930101536618	0.739566233959632	1.1442939691136	0.48	0.29	0.69	0.836100935302454	1.06487911794968	1.29365730059691	1.4882956845505	1.89553070555906	2.30276572656763	1.48837990512287	1.89520261573897	2.30261973294104	1.20339076688543	0.587772457269761	-0.0212272363728004	-0.803313854458946	-0.169250937800482	-0.129869528578428	-0.193158757684347	0.452949976469858	0.521820710508287	0.411140137820735	0.451021300495392	0.520422031190342	0.409812074020649	0.00277201179380335	0.00500003109350917	0.00504137769689827
195	0.811571529291185	0.26	1.20487979520772	0.88980257083774	1.5199570195777	0.36805750064275	0.919627949119112	0.731489062873467	1.10776683536476	0.53	0.35	0.92	0.776596522922092	0.976337041680986	1.17607756043988	1.327375815095	1.66877669195893	2.01017756882287	1.31332763008425	1.65099547068944	1.9894750371372	1.20487979520772	0.667928893454106	0.0494727096391969	-0.573193797703328	-0.169250937800482	-0.129869528578428	-0.193158757684347	0.452949976469858	0.521820710508287	0.411140137820735	0.451021300495392	0.520422031190342	0.409812074020649	0.00277201179380335	0.00500003109350917	0.00504137769689827
195	0.811571529291185	0.26	1.20770489942351	0.88749641320559	1.52791338564143	0.357525768196464	0.950326929461778	0.751427892538655	1.1492259663849	0.56	0.38	0.81	0.772924087459599	0.977513054860073	1.18210202226055	1.29577201935316	1.63875610243072	1.98174018550828	1.30941066388223	1.65607906095214	2.00320068241057	1.20770489942351	0.644111163039149	0.0531318244018559	-0.563986297285236	-0.169250937800482	-0.129869528578428	-0.193158757684347	0.452949976469858	0.521820710508287	0.411140137820735	0.451021300495392	0.520422031190342	0.409812074020649	0.00277201179380335	0.00500003109350917	0.00504137769689827
195	0.811571529291185	0.26	1.21539656138923	0.89154612019562	1.53924700258284	0.316015740672705	0.880602117541377	0.678330995767869	1.08287323931488	0.52	0.31	0.76	0.7288510808945	0.946186757220891	1.16352243354728	1.25517815992844	1.62945899925074	2.00373983857305	1.25163077453758	1.62517371957636	1.99838277295944	1.21539656138923	0.62150886015898	-0.0639867236116012	-0.740982812897059	-0.169250937800482	-0.129869528578428	-0.193158757684347	0.452949976469858	0.521820710508287	0.411140137820735	0.451021300495392	0.520422031190342	0.409812074020649	0.00277201179380335	0.00500003109350917	0.00504137769689827
195	0.811571529291185	0.26	1.21660038288268	0.897914318695275	1.53528644707008	0.348961785963665	0.970232743625767	0.763325500632684	1.17713998661885	0.45	0.29	0.74	0.893134825866556	1.13522822414552	1.37732162242448	1.62757691853221	2.06874841443213	2.50991991033205	1.61711695435678	2.05554160803815	2.49435213150836	1.21660038288268	0.593138593373425	-0.0144643609213236	-0.76939757987871	-0.169250937800482	-0.129869528578428	-0.193158757684347	0.452949976469858	0.521820710508287	0.411140137820735	0.451021300495392	0.520422031190342	0.409812074020649	0.00277201179380335	0.00500003109350917	0.00504137769689827
195	0.811571529291185	0.26	1.22459157497635	0.905627955760984	1.54355519419171	0.325144691534757	0.948183776964655	0.734906306003753	1.16146124792556	0.53	0.36	0.7	0.778569765905478	1.00451882809531	1.23046789028514	1.32899154427045	1.71467874435957	2.10036594444869	1.3512823080168	1.74384455355637	2.13599390372687	1.22459157497635	0.609055083158076	0.0971685918283459	-0.574119820040936	-0.169250937800482	-0.129869528578428	-0.193158757684347	0.452949976469858	0.521820710508287	0.411140137820735	0.451021300495392	0.520422031190342	0.409812074020649	0.00277201179380335	0.00500003109350917	0.00504137769689827
195	0.811571529291185	0.26	1.23128028579444	0.908148204600111	1.55441236698877	0.330324827564649	0.880108434848478	0.684456955779835	1.07575991391712	0.5	0.31	0.74	0.754331310324977	0.969956318335477	1.18558132634598	1.32035519435086	1.69777768160776	2.07520016886466	1.32171161910311	1.69933360533609	2.07681892621048	1.23128028579444	0.605560149597713	0.0336051866040938	-0.681562463032297	-0.169250937800482	-0.129869528578428	-0.193158757684347	0.452949976469858	0.521820710508287	0.411140137820735	0.451021300495392	0.520422031190342	0.409812074020649	0.00277201179380335	0.00500003109350917	0.00504137769689827
195	0.811571529291185	0.26	1.23530578611707	0.906743885759945	1.56386768647419	0.35981375951856	0.971801366770288	0.769416865285886	1.17418586825469	0.52	0.38	0.84	0.825002631460344	1.04200820259425	1.25901377372815	1.41890032343631	1.79212249670907	2.16534466998183	1.42728114762397	1.80359516457224	2.17833194337545	1.23530578611707	0.644303105400614	-0.0794504878120031	-0.714109722538221	-0.169250937800482	-0.129869528578428	-0.193158757684347	0.452949976469858	0.521820710508287	0.411140137820735	0.451021300495392	0.520422031190342	0.409812074020649	0.00277201179380335	0.00500003109350917	0.00504137769689827
195	0.811571529291185	0.26	1.24096755589892	0.912783889707713	1.56915122209013	0.297488837650325	0.838742796480628	0.637506858656585	1.03997873430467	0.51	0.37	0.74	0.689344338815066	0.906943338137945	1.12454233746082	1.19192463643157	1.56816854466707	1.94441245290256	1.20796760973193	1.58913316017783	1.97021268551758	1.24096755589892	0.608307120041746	-0.0259625607180867	-0.701544476827589	-0.169250937800482	-0.129869528578428	-0.193158757684347	0.452949976469858	0.521820710508287	0.411140137820735	0.451021300495392	0.520422031190342	0.409812074020649	0.00277201179380335	0.00500003109350917	0.00504137769689827
195	0.811571529291185	0.26	1.24829302679494	0.915699022818316	1.58088703077156	0.293410991028075	0.904172283226363	0.685102791232143	1.12324177522058	0.44	0.3	0.62	0.807368155365969	1.06553340284691	1.32369865032786	1.47866750039012	1.95148842928495	2.42430935817978	1.49772914497511	1.97599118799379	2.45518732632506	1.24829302679494	0.549048705826924	0.0137177269886845	-0.775703330815966	-0.169250937800482	-0.129869528578428	-0.193158757684347	0.452949976469858	0.521820710508287	0.411140137820735	0.451021300495392	0.520422031190342	0.409812074020649	0.00277201179380335	0.00500003109350917	0.00504137769689827
195	0.811571529291185	0.26	1.25366893836928	0.920450170256549	1.58688770648202	0.348662324059604	1.03863847686586	0.816997294384104	1.26027965934762	0.46	0.34	0.81	0.938747180878539	1.19341759001152	1.4480879991445	1.68943507457202	2.14775775229469	2.60608043001737	1.68799324154448	2.14578704015146	2.60286638460689	1.25366893836928	0.611723852526237	-0.0687214201777663	-0.753083123962242	-0.169250937800482	-0.129869528578428	-0.193158757684347	0.452949976469858	0.521820710508287	0.411140137820735	0.451021300495392	0.520422031190342	0.409812074020649	0.00277201179380335	0.00500003109350917	0.00504137769689827
195	0.811571529291185	0.26	1.27128668136874	0.933222299742007	1.60935106299547	0.327779021275278	0.936109556125228	0.726805524372509	1.14541358787795	0.44	0.31	0.7	0.867152937725518	1.11687394276172	1.36659494779792	1.60209180500632	2.06345906596009	2.52482632691386	1.60780415951071	2.07118970607965	2.53485014437359	1.27128668136874	0.567197853792009	-0.0507695484745399	-0.814646747205972	-0.169250937800482	-0.129869528578428	-0.193158757684347	0.452949976469858	0.521820710508287	0.411140137820735	0.451021300495392	0.520422031190342	0.409812074020649	0.00277201179380335	0.00500003109350917	0.00504137769689827
195	0.811571529291185	0.26	1.27592774873427	0.936055582621228	1.61579991484731	0.328821353418658	0.91432347737519	0.7103731568354	1.11827379791498	0.51	0.32	0.78	0.771756411178201	0.99333005303655	1.2149036948949	1.33843033214674	1.72269780148294	2.10696527081913	1.33355746924756	1.71632637130804	2.0994099304409	1.27592774873427	0.596474557354052	0.0749041709181884	-0.616501637125972	-0.169250937800482	-0.129869528578428	-0.193158757684347	0.452949976469858	0.521820710508287	0.411140137820735	0.451021300495392	0.520422031190342	0.409812074020649	0.00277201179380335	0.00500003109350917	0.00504137769689827
195	0.811571529291185	0.26	1.2762287655769	0.935937034286768	1.61652049686703	0.368037286605472	0.953208846180693	0.758191454676839	1.14822623768455	0.41	0.32	0.68	0.939435032352706	1.18107079383046	1.42270655530821	1.78405953541255	2.2429444710546	2.70182940669664	1.79910567777668	2.26239582857704	2.72430352458066	1.2762287655769	0.53405721866368	0.0172769858086855	-0.804939300680576	-0.169250937800482	-0.129869528578428	-0.193158757684347	0.452949976469858	0.521820710508287	0.411140137820735	0.451021300495392	0.520422031190342	0.409812074020649	0.00277201179380335	0.00500003109350917	0.00504137769689827
195	0.811571529291185	0.26	1.28605708162042	0.945388317477428	1.6267258457634	0.329987911272582	1.00636519416932	0.782475876045078	1.23025451229356	0.53	0.37	0.89	0.828974004096972	1.06616780163368	1.30336159917038	1.41503872583932	1.8199228445023	2.22480696316529	1.41327775713653	1.8177357610232	2.22263384197512	1.28605708162042	0.674372216088845	0.0800535336494065	-0.504243425221935	-0.169250937800482	-0.129869528578428	-0.193158757684347	0.452949976469858	0.521820710508287	0.411140137820735	0.451021300495392	0.520422031190342	0.409812074020649	0.00277201179380335	0.00500003109350917	0.00504137769689827
195	0.811571529291185	0.26	1.29115624422007	0.953879399082788	1.62843308935735	0.312014435614919	0.935885274189824	0.71890992571232	1.15286062266733	0.53	0.34	0.84	0.763721584703474	0.994221611277232	1.22472163785099	1.30588118062568	1.70001125743012	2.09414133423457	1.30163924405404	1.69476869791313	2.08730495402598	1.29115624422007	0.642760903184914	0.130808942067578	-0.509058135032537	-0.169250937800482	-0.129869528578428	-0.193158757684347	0.452949976469858	0.521820710508287	0.411140137820735	0.451021300495392	0.520422031190342	0.409812074020649	0.00277201179380335	0.00500003109350917	0.00504137769689827
195	0.811571529291185	0.26	1.30168611784977	0.955770176870331	1.64760205882921	0.290959468517904	0.867283779646415	0.655902769404783	1.07866478988805	0.51	0.35	0.83	0.714034678691382	0.944150145144301	1.17426561159722	1.23994475444555	1.63954784664832	2.03915093885109	1.23809162565303	1.63699384381093	2.0357962131731	1.30168611784977	0.618158918636621	0.0333475748902106	-0.640302078364595	-0.169250937800482	-0.129869528578428	-0.193158757684347	0.452949976469858	0.521820710508287	0.411140137820735	0.451021300495392	0.520422031190342	0.409812074020649	0.00277201179380335	0.00500003109350917	0.00504137769689827
195	0.811571529291185	0.26	1.31287692493828	0.970184832811542	1.65556901706501	0.343475183566779	0.983608836813546	0.771291345194865	1.19592632843223	0.52	0.31	0.88	0.83151005219166	1.0604042691914	1.28929848619113	1.43500336955397	1.8300244180672	2.22504546658043	1.40863637653542	1.79604669056739	2.1837323276854	1.31287692493828	0.638814781678516	0.0109322394785589	-0.64967690086193	-0.169250937800482	-0.129869528578428	-0.193158757684347	0.452949976469858	0.521820710508287	0.411140137820735	0.451021300495392	0.520422031190342	0.409812074020649	0.00277201179380335	0.00500003109350917	0.00504137769689827
195	0.811571529291185	0.26	1.31914029664596	0.972786027415402	1.66549456587651	0.340781686590219	0.91064698032569	0.712899016084269	1.10839494456711	0.51	0.33	0.76	0.772998397441074	0.987417068258519	1.20183573907596	1.33892233493334	1.71032019078217	2.081718046631	1.34284524821932	1.71485090890207	2.08649510393429	1.31914029664596	0.597211898315217	-0.00690882641455482	-0.708210566894985	-0.169250937800482	-0.129869528578428	-0.193158757684347	0.452949976469858	0.521820710508287	0.411140137820735	0.451021300495392	0.520422031190342	0.409812074020649	0.00277201179380335	0.00500003109350917	0.00504137769689827
195	0.811571529291185	0.26	1.3265626467451	0.979274791277569	1.67385050221263	0.338243637625944	0.916272514342678	0.716173769125207	1.11637125956015	0.51	0.32	0.84	0.781526231134881	0.999884435451197	1.21824263976751	1.35924499460705	1.73901765536259	2.11879031611812	1.34299069751306	1.7181051588511	2.09344294532093	1.3265626467451	0.604572825159598	0.031329572252421	-0.677697395126688	-0.169250937800482	-0.129869528578428	-0.193158757684347	0.452949976469858	0.521820710508287	0.411140137820735	0.451021300495392	0.520422031190342	0.409812074020649	0.00277201179380335	0.00500003109350917	0.00504137769689827
195	0.811571529291185	0.26	1.32933323014403	0.979610494080209	1.67905596620784	0.312579326657514	0.905194708825259	0.695610461636125	1.11477895601439	0.46	0.31	0.69	0.800853551433298	1.04214705971537	1.28344056799744	1.44322024392916	1.87805589553878	2.3128915471484	1.45154381919258	1.88930734359147	2.32754502117548	1.32933323014403	0.558491039163614	0.0570450038580314	-0.701488609101407	-0.169250937800482	-0.129869528578428	-0.193158757684347	0.452949976469858	0.521820710508287	0.411140137820735	0.451021300495392	0.520422031190342	0.409812074020649	0.00277201179380335	0.00500003109350917	0.00504137769689827
195	0.811571529291185	0.26	1.33988035302016	0.990795725213879	1.68896498082644	0.333122936455186	0.870548844810406	0.678240014054845	1.06285767556597	0.48	0.32	0.75	0.765168631759221	0.982125287006856	1.19908194225449	1.36013027465632	1.74578293061013	2.13143558656394	1.36174630187324	1.74788311621779	2.13439415254952	1.33988035302016	0.571170825930583	0.0413960507359005	-0.697790332826938	-0.169250937800482	-0.129869528578428	-0.193158757684347	0.452949976469858	0.521820710508287	0.411140137820735	0.451021300495392	0.520422031190342	0.409812074020649	0.00277201179380335	0.00500003109350917	0.00504137769689827
195	0.811571529291185	0.26	1.3409692541278	0.990627292120207	1.69131121613539	0.275873970689677	0.855044922290376	0.638760066992754	1.071329777588	0.48	0.31	0.71	0.714996548774927	0.957095159945368	1.19919377111581	1.26433277403081	1.69243723016362	2.12054168629644	1.26925176837742	1.69902067580497	2.12825470317487	1.3409692541278	0.574171427508053	-0.0369631049662551	-0.775206320564048	-0.169250937800482	-0.129869528578428	-0.193158757684347	0.452949976469858	0.521820710508287	0.411140137820735	0.451021300495392	0.520422031190342	0.409812074020649	0.00277201179380335	0.00500003109350917	0.00504137769689827
195	0.811571529291185	0.26	1.34852454393792	0.994292727785878	1.70275636008996	0.307397888463324	0.888379125238977	0.680181739320018	1.09657651115794	0.47	0.32	0.71	0.776776511725225	1.01454067067797	1.25230482963072	1.39213966949973	1.81826084163481	2.2443820137699	1.40048966914716	1.82884066146128	2.25711643443392	1.34852454393792	0.582131306342971	0.109776652010185	-0.616389761327943	-0.169250937800482	-0.129869528578428	-0.193158757684347	0.452949976469858	0.521820710508287	0.411140137820735	0.451021300495392	0.520422031190342	0.409812074020649	0.00277201179380335	0.00500003109350917	0.00504137769689827
195	0.811571529291185	0.26	1.35566169493596	0.997555042211246	1.71376834766067	0.311573485481151	0.943818635778926	0.724779076062948	1.1628581954949	0.5	0.34	0.78	0.797665429710197	1.03873238417234	1.27979933863448	1.3949511435968	1.81652717194811	2.23810320029941	1.39692346868837	1.81938811847582	2.24194710764253	1.35566169493596	0.593974989665286	-0.0459880371363727	-0.755740213585693	-0.169250937800482	-0.129869528578428	-0.193158757684347	0.452949976469858	0.521820710508287	0.411140137820735	0.451021300495392	0.520422031190342	0.409812074020649	0.00277201179380335	0.00500003109350917	0.00504137769689827
195	0.811571529291185	0.26	1.36024914295778	1.00592321546166	1.71457507045391	0.315933674764821	0.94034436578156	0.724309655560523	1.1563790760026	0.54	0.37	0.8	0.758764963917825	0.985076414893872	1.21138786586992	1.28622419906221	1.6698571797777	2.05349016049318	1.29781009507569	1.68445949305378	2.07202076462423	1.36024914295778	0.62009618816259	-0.108582280698654	-0.734067420787937	-0.169250937800482	-0.129869528578428	-0.193158757684347	0.452949976469858	0.521820710508287	0.411140137820735	0.451021300495392	0.520422031190342	0.409812074020649	0.00277201179380335	0.00500003109350917	0.00504137769689827
195	0.811571529291185	0.26	1.36214181393633	1.00369156651812	1.72059206135454	0.30782975576655	0.911556172626267	0.698143570271986	1.12496877498055	0.54	0.34	0.79	0.733297381260257	0.95745600578696	1.18161463031366	1.24508135486527	1.62568509226139	2.00628882965751	1.2471719365145	1.62835039051164	2.00991493603748	1.36214181393633	0.606110153780044	0.0126951402237129	-0.658764018228743	-0.169250937800482	-0.129869528578428	-0.193158757684347	0.452949976469858	0.521820710508287	0.411140137820735	0.451021300495392	0.520422031190342	0.409812074020649	0.00277201179380335	0.00500003109350917	0.00504137769689827
195	0.811571529291185	0.26	1.36522419726906	1.00992447970847	1.72052391482966	0.321319466461772	0.922906647813741	0.71349182749037	1.13232146813711	0.45	0.31	0.66	0.8323012533819	1.07658746762622	1.32087368187055	1.5135268581272	1.9577575316083	2.4019882050894	1.52750031561925	1.97483778056454	2.42323506465898	1.36522419726906	0.549528055896516	-0.0463824934527238	-0.842478834758275	-0.169250937800482	-0.129869528578428	-0.193158757684347	0.452949976469858	0.521820710508287	0.411140137820735	0.451021300495392	0.520422031190342	0.409812074020649	0.00277201179380335	0.00500003109350917	0.00504137769689827
195	0.811571529291185	0.26	1.37736262848553	1.01480473971537	1.7399205172557	0.354816568848098	1.04265828722482	0.823141813351658	1.26217476109797	0.51	0.33	0.75	0.898708380401531	1.13837703956333	1.37804569872512	1.56355732084322	1.98052871532568	2.39750010980814	1.57026433883771	1.98914905721836	2.40845398400546	1.37736262848553	0.592417465432221	-0.0117836176605782	-0.712467767465167	-0.169250937800482	-0.129869528578428	-0.193158757684347	0.452949976469858	0.521820710508287	0.411140137820735	0.451021300495392	0.520422031190342	0.409812074020649	0.00277201179380335	0.00500003109350917	0.00504137769689827
195	0.811571529291185	0.26	1.38982897594998	1.02451028927204	1.75514766262792	0.286141407673151	0.983345111440076	0.740847667312614	1.22584255556754	0.46	0.33	0.72	0.852000546324386	1.13088102877002	1.40976151121566	1.53424279991045	2.03643775045789	2.53863270100534	1.54634625934622	2.0525539483445	2.55863656425799	1.38982897594998	0.593649793583529	0.0511551416030624	-0.632175618344797	-0.169250937800482	-0.129869528578428	-0.193158757684347	0.452949976469858	0.521820710508287	0.411140137820735	0.451021300495392	0.520422031190342	0.409812074020649	0.00277201179380335	0.00500003109350917	0.00504137769689827
195	0.811571529291185	0.26	1.39147376371572	1.02795825051464	1.75498927691681	0.305000338997081	0.917908008086706	0.70157302416117	1.13424299201224	0.56	0.33	0.86	0.715443732748873	0.93605584737359	1.15666796199831	1.19323649112212	1.5611793683941	1.92912224566608	1.18345267140539	1.54869335523156	1.91361636687097	1.39147376371572	0.630375090854761	0.0312533292151215	-0.610040833689513	-0.169250937800482	-0.129869528578428	-0.193158757684347	0.452949976469858	0.521820710508287	0.411140137820735	0.451021300495392	0.520422031190342	0.409812074020649	0.00277201179380335	0.00500003109350917	0.00504137769689827
195	0.811571529291185	0.26	1.40647397802006	1.03793299657867	1.77501495946146	0.274639865704689	0.841870301828937	0.628258273658393	1.05548232999948	0.46	0.29	0.76	0.729924822245007	0.978104159038842	1.22628349583268	1.32365443258077	1.77370582035486	2.22375720812894	1.30791765853491	1.75174320378853	2.19673818572337	1.40647397802006	0.568830672566409	-0.0304969633559639	-0.791531872786121	-0.169250937800482	-0.129869528578428	-0.193158757684347	0.452949976469858	0.521820710508287	0.411140137820735	0.451021300495392	0.520422031190342	0.409812074020649	0.00277201179380335	0.00500003109350917	0.00504137769689827
195	0.811571529291185	0.26	1.40925506334297	1.04098860960905	1.77752151707689	0.288044631636284	0.858876066691279	0.648055753479712	1.06969637990285	0.49	0.33	0.76	0.723226244712915	0.958500420761065	1.19377459680921	1.27634962129366	1.69156146916906	2.10677331704446	1.27811405849928	1.69434108018255	2.11087265555379	1.40925506334297	0.577678882034334	-0.0809003012324867	-0.815388111791983	-0.169250937800482	-0.129869528578428	-0.193158757684347	0.452949976469858	0.521820710508287	0.411140137820735	0.451021300495392	0.520422031190342	0.409812074020649	0.00277201179380335	0.00500003109350917	0.00504137769689827
195	0.811571529291185	0.26	1.41925899281782	1.04948082807849	1.78903715755716	0.33430521226713	0.981090711322665	0.764938028707717	1.19724339393761	0.53	0.32	0.78	0.806830503918544	1.03482097019487	1.26281143647119	1.37348255816928	1.76159496509808	2.14970737202689	1.37152864821019	1.75898161011121	2.14651918833742	1.41925899281782	0.618169328083839	0.101212227899364	-0.567457306664821	-0.169250937800482	-0.129869528578428	-0.193158757684347	0.452949976469858	0.521820710508287	0.411140137820735	0.451021300495392	0.520422031190342	0.409812074020649	0.00277201179380335	0.00500003109350917	0.00504137769689827
195	0.811571529291185	0.26	1.42332852935197	1.05188771692134	1.79476934178259	0.291694911849892	0.861456668792693	0.651869518414627	1.07104381917076	0.55	0.34	0.84	0.677366670777177	0.895151589812103	1.11293650884703	1.14257151185817	1.50992770893256	1.87728390600695	1.13678467835671	1.5024704288376	1.86774190137181	1.42332852935197	0.616501704791877	-0.105062626801416	-0.75132427081081	-0.169250937800482	-0.129869528578428	-0.193158757684347	0.452949976469858	0.521820710508287	0.411140137820735	0.451021300495392	0.520422031190342	0.409812074020649	0.00277201179380335	0.00500003109350917	0.00504137769689827
195	0.811571529291185	0.26	1.43540437134936	1.05502090034604	1.81578784235269	0.316106024860308	0.942751664552745	0.726250233369101	1.15925309573639	0.46	0.33	0.71	0.843640706982	1.09513724643104	1.34663378588008	1.52970105688089	1.98571807812366	2.44173509936644	1.54206814948385	2.0013555391772	2.46108053649397	1.43540437134936	0.561400095892433	-0.0589060217741715	-0.805222988382664	-0.169250937800482	-0.129869528578428	-0.193158757684347	0.452949976469858	0.521820710508287	0.411140137820735	0.451021300495392	0.520422031190342	0.409812074020649	0.00277201179380335	0.00500003109350917	0.00504137769689827
195	0.811571529291185	0.26	1.43635587914412	1.0568236598293	1.81588809845895	0.247079615608225	0.888537767120097	0.646369394779605	1.13070613946059	0.51	0.31	0.76	0.699293635548095	0.961290572402585	1.22328750925708	1.20953073708576	1.6626928024025	2.11585486771924	1.20423746609504	1.65593095367056	2.10709163671515	1.43635587914412	0.583705858173374	-0.202062509377764	-0.915024209794025	-0.169250937800482	-0.129869528578428	-0.193158757684347	0.452949976469858	0.521820710508287	0.411140137820735	0.451021300495392	0.520422031190342	0.409812074020649	0.00277201179380335	0.00500003109350917	0.00504137769689827
195	0.811571529291185	0.26	1.44172853873072	1.06242619771116	1.82103087975027	0.3381071461292	1.03976758499601	0.812630312315001	1.26690485767702	0.57	0.33	0.83	0.82253760455955	1.05244405198826	1.28235049941698	1.36579962521484	1.74755255418975	2.12930548316466	1.35707004766587	1.73612001334486	2.11582610831807	1.44172853873072	0.629946582862685	-0.0381090282607023	-0.681888684404917	-0.169250937800482	-0.129869528578428	-0.193158757684347	0.452949976469858	0.521820710508287	0.411140137820735	0.451021300495392	0.520422031190342	0.409812074020649	0.00277201179380335	0.00500003109350917	0.00504137769689827
195	0.811571529291185	0.26	1.44454916938412	1.06135087355636	1.82774746521189	0.331989666307009	0.978406167665609	0.76171862188478	1.19509371344644	0.49	0.36	0.65	0.849851073870236	1.09160982596754	1.33336857806484	1.4995584743338	1.92614072691708	2.35272297950035	1.53244804814109	1.96653166534903	2.40296020985563	1.44454916938412	0.567746459107593	0.035352109759994	-0.701541222295518	-0.169250937800482	-0.129869528578428	-0.193158757684347	0.452949976469858	0.521820710508287	0.411140137820735	0.451021300495392	0.520422031190342	0.409812074020649	0.00277201179380335	0.00500003109350917	0.00504137769689827
195	0.811571529291185	0.26	1.46335007683461	1.08192681904124	1.84477333462798	0.363264838161437	1.07486816622291	0.85268640886004	1.29704992358577	0.52	0.35	0.76	0.910719000816788	1.14802212417224	1.38532524752768	1.56247470265135	1.96960371475113	2.37673272685091	1.57433598332915	1.98460135763714	2.39407547881305	1.46335007683461	0.590544245524068	0.0758189668064848	-0.605483626337163	-0.169250937800482	-0.129869528578428	-0.193158757684347	0.452949976469858	0.521820710508287	0.411140137820735	0.451021300495392	0.520422031190342	0.409812074020649	0.00277201179380335	0.00500003109350917	0.00504137769689827
195	0.811571529291185	0.26	1.49648196011823	1.10602562067622	1.88693829956023	0.315426031816228	0.98021913819842	0.75475884720337	1.20567942919347	0.51	0.32	0.69	0.815277012818836	1.05881518826758	1.30235336371633	1.40873357216308	1.82954809098753	2.25036260981198	1.42124483973896	1.84556295494567	2.27044592646324	1.49648196011823	0.581369257223293	-0.0608895787904613	-0.781087767765211	-0.169250937800482	-0.129869528578428	-0.193158757684347	0.452949976469858	0.521820710508287	0.411140137820735	0.451021300495392	0.520422031190342	0.409812074020649	0.00277201179380335	0.00500003109350917	0.00504137769689827
195	0.811571529291185	0.26	1.50135813750114	1.10638217949332	1.89633409550896	0.337222097019956	1.05295812584584	0.822483796481859	1.28343245520983	0.45	0.31	0.68	0.968693510650158	1.24013835634964	1.51158320204912	1.77339290968215	2.27032858586948	2.76726426205682	1.78805592515291	2.28933090463561	2.79049405870415	1.50135813750114	0.576786860107002	-0.158174674357297	-0.91309262037577	-0.169250937800482	-0.129869528578428	-0.193158757684347	0.452949976469858	0.521820710508287	0.411140137820735	0.451021300495392	0.520422031190342	0.409812074020649	0.00277201179380335	0.00500003109350917	0.00504137769689827
195	0.811571529291185	0.26	1.54684784582249	1.14353177147745	1.95016392016753	0.347917064693794	0.92062029867421	0.723840931241102	1.11739966610732	0.52	0.33	0.76	0.778599741848344	0.990265534803434	1.20193132775852	1.34177717526612	1.70654525121941	2.07131332717269	1.34674022905601	1.7126999620464	2.07871294448929	1.54684784582249	0.57410110607853	-0.067737105400071	-0.806215518143398	-0.169250937800482	-0.129869528578428	-0.193158757684347	0.452949976469858	0.521820710508287	0.411140137820735	0.451021300495392	0.520422031190342	0.409812074020649	0.00277201179380335	0.00500003109350917	0.00504137769689827
195	0.811571529291185	0.26	1.58583100426929	1.17050582008296	2.00115618845562	0.328700116003086	0.982972156802454	0.763648723709862	1.20229558989505	0.48	0.34	0.71	0.855033356271888	1.10060287702641	1.34617239778093	1.5122448083558	1.94656848722449	2.38089216609317	1.52926093447759	1.9681350279393	2.40695163881578	1.58583100426929	0.563115524412937	-0.0362316340228255	-0.785069476809158	-0.169250937800482	-0.129869528578428	-0.193158757684347	0.452949976469858	0.521820710508287	0.411140137820735	0.451021300495392	0.520422031190342	0.409812074020649	0.00277201179380335	0.00500003109350917	0.00504137769689827
195	0.811571529291185	0.26	1.62605470731706	1.20082275761052	2.05128665702361	0.307924760303922	0.935011849595455	0.716156621209562	1.15386707798135	0.45	0.31	0.65	0.838444141549018	1.09467005450309	1.35089596745716	1.52854779223019	1.99566722708549	2.46278666194079	1.54318395451026	2.01522994953046	2.48651909252629	1.62605470731706	0.531465366512909	-0.0574687214485793	-0.853225266332571	-0.169250937800482	-0.129869528578428	-0.193158757684347	0.452949976469858	0.521820710508287	0.411140137820735	0.451021300495392	0.520422031190342	0.409812074020649	0.00277201179380335	0.00500003109350917	0.00504137769689827
195	0.811571529291185	0.26	1.81685775479477	1.34271190119563	2.29100360839392	0.325014024634778	1.06152463464754	0.822681994807528	1.30036727448755	0.4	0.29	0.68	1.03160577407843	1.3311035726327	1.63060137118697	1.97673807125407	2.55062852004289	3.1245189688317	1.9777090036215	2.55123713770981	3.12620222036787	1.81685775479477	0.506833000106351	0.00636686957065265	-0.849396082773753	-0.169250937800482	-0.129869528578428	-0.193158757684347	0.452949976469858	0.521820710508287	0.411140137820735	0.451021300495392	0.520422031190342	0.409812074020649	0.00277201179380335	0.00500003109350917	0.00504137769689827
195	0.811571529291185	0.27	0.767642145396812	0.568980118508741	0.966304172284883	0.428261709028634	1.06697002173442	0.874491756587784	1.25944828688105	0.5	0.34	0.73	0.965584315691355	1.17811232700419	1.39064033831703	1.69219988102511	2.06465816313855	2.43711644525199	1.70691174248118	2.08247627143328	2.45854160439407	0.767642145396812	0.632781079107582	0.0194553826216618	-0.670544836647555	-0.169250937800482	-0.129869528578428	-0.193158757684347	0.452949976469858	0.521820710508287	0.411140137820735	0.451021300495392	0.520422031190342	0.409812074020649	0.00277201179380335	0.00500003109350917	0.00504137769689827
195	0.811571529291185	0.27	0.817305206924572	0.605038029011663	1.02957238483748	0.375149151886599	0.909129957629848	0.725941701774017	1.09231821348568	0.52	0.36	0.78	0.781716196843893	0.978978905852258	1.17624161486062	1.34808302226074	1.68826595567442	2.0284488890881	1.35759707002428	1.70018666936957	2.04208840873532	0.817305206924572	0.663891443940797	-0.036276732471349	-0.689012053513029	-0.169250937800482	-0.129869528578428	-0.193158757684347	0.452949976469858	0.521820710508287	0.411140137820735	0.451021300495392	0.520422031190342	0.409812074020649	0.00277201179380335	0.00500003109350917	0.00504137769689827
195	0.811571529291185	0.27	0.875675344501874	0.651206720598782	1.10014396840497	0.43244418734125	0.905443901584914	0.743491920282388	1.06739588288744	0.51	0.31	0.82	0.811373969303148	0.98811243588397	1.16485090246479	1.41119782859449	1.71859361611548	2.02598940363647	1.39540062629498	1.69952722256762	2.00299557570536	0.875675344501874	0.67754432861207	0.00124552876943933	-0.675797873623377	-0.169250937800482	-0.129869528578428	-0.193158757684347	0.452949976469858	0.521820710508287	0.411140137820735	0.451021300495392	0.520422031190342	0.409812074020649	0.00277201179380335	0.00500003109350917	0.00504137769689827
195	0.811571529291185	0.27	0.91777318079642	0.683939581415323	1.15160678017752	0.407672611167321	0.876530635014298	0.711570994795568	1.04149027523303	0.51	0.32	0.8	0.77686660103043	0.95696336711734	1.13706013320425	1.35154723589809	1.66486909331363	1.97819095072917	1.34196805356098	1.6524349472494	1.96359469238229	0.91777318079642	0.659331563138116	-0.13565700251143	-0.788210000944937	-0.169250937800482	-0.129869528578428	-0.193158757684347	0.452949976469858	0.521820710508287	0.411140137820735	0.451021300495392	0.520422031190342	0.409812074020649	0.00277201179380335	0.00500003109350917	0.00504137769689827
195	0.811571529291185	0.27	0.926257636206858	0.685851842232715	1.166663430181	0.293361157383421	0.761146953580148	0.576708520945207	0.945585386215089	0.56	0.33	0.78	0.593368433907685	0.783134910299631	0.972901386691578	0.99491835582825	1.31310540437045	1.63129245291266	0.99480027901181	1.31309432601556	1.63085903822691	0.926257636206858	0.681047814289075	0.116785783195705	-0.513827647379205	-0.169250937800482	-0.129869528578428	-0.193158757684347	0.452949976469858	0.521820710508287	0.411140137820735	0.451021300495392	0.520422031190342	0.409812074020649	0.00277201179380335	0.00500003109350917	0.00504137769689827
195	0.811571529291185	0.27	0.928975744395497	0.688846280935644	1.16910520785535	0.348873326567555	1.01766138672686	0.800597478596161	1.23472529485755	0.51	0.36	0.74	0.869075949285221	1.10470624672887	1.34033654417251	1.50643136482999	1.91486617523438	2.32330098563877	1.52562716001306	1.94007678803918	2.35387288283796	0.928975744395497	0.654074264844721	-0.0202696806339478	-0.672618935688624	-0.169250937800482	-0.129869528578428	-0.193158757684347	0.452949976469858	0.521820710508287	0.411140137820735	0.451021300495392	0.520422031190342	0.409812074020649	0.00277201179380335	0.00500003109350917	0.00504137769689827
195	0.811571529291185	0.27	0.96880561717254	0.718111155440681	1.2195000789044	0.355583921929044	0.900783835645861	0.711454386340171	1.09011328495155	0.5	0.36	0.84	0.779538705657275	0.986986486833782	1.19443426801029	1.3593447671265	1.72108826202651	2.08283175692651	1.35985485658103	1.72139399647329	2.0836466378334	0.96880561717254	0.661801504029813	0.00911166540602874	-0.621619371431779	-0.169250937800482	-0.129869528578428	-0.193158757684347	0.452949976469858	0.521820710508287	0.411140137820735	0.451021300495392	0.520422031190342	0.409812074020649	0.00277201179380335	0.00500003109350917	0.00504137769689827
195	0.811571529291185	0.27	1.0162876245677	0.758567324572911	1.2740079245625	0.371429126542628	0.947091863698731	0.754731001423504	1.13945272597396	0.53	0.38	0.8	0.796938226643118	1.00005658824218	1.20317494984124	1.35756397804487	1.70357093538192	2.04957789271898	1.36991579138066	1.71896960630544	2.06824353921408	1.0162876245677	0.669566016419017	-0.0260909530841724	-0.641313597988371	-0.169250937800482	-0.129869528578428	-0.193158757684347	0.452949976469858	0.521820710508287	0.411140137820735	0.451021300495392	0.520422031190342	0.409812074020649	0.00277201179380335	0.00500003109350917	0.00504137769689827
195	0.811571529291185	0.27	1.04309791518939	0.778633899927831	1.30756193045096	0.334592371593375	0.866327883634684	0.675582680781621	1.05707308648775	0.52	0.35	0.75	0.725037020473198	0.929745248615068	1.13445347675694	1.24767474360589	1.59994542613494	1.95221610866399	1.25789847028936	1.61341976697085	1.96857830218025	1.04309791518939	0.636333872860797	-0.0318604611765605	-0.700870770110955	-0.169250937800482	-0.129869528578428	-0.193158757684347	0.452949976469858	0.521820710508287	0.411140137820735	0.451021300495392	0.520422031190342	0.409812074020649	0.00277201179380335	0.00500003109350917	0.00504137769689827
195	0.811571529291185	0.27	1.04546125266245	0.77632375723493	1.31459874808996	0.337276998937464	0.860419871107234	0.6721119656557	1.04872777655877	0.48	0.32	0.74	0.75736286608851	0.969555807543976	1.18174874899944	1.34519737869884	1.72208592368188	2.09897446866493	1.34792939394038	1.72588310518289	2.10298749482824	1.04546125266245	0.609502135997578	-0.0485973683455329	-0.758840809755618	-0.169250937800482	-0.129869528578428	-0.193158757684347	0.452949976469858	0.521820710508287	0.411140137820735	0.451021300495392	0.520422031190342	0.409812074020649	0.00277201179380335	0.00500003109350917	0.00504137769689827
195	0.811571529291185	0.27	1.04683463859652	0.780968921599403	1.31270035559364	0.346638994257477	0.847706969298067	0.666001034290942	1.02941290430519	0.48	0.3	0.74	0.745470021213258	0.948857584069747	1.15224514692624	1.31819728468153	1.67784277741251	2.03748827014349	1.31201802438603	1.6697992851215	2.02729962171568	1.04683463859652	0.600866069715761	-0.0540817143980859	-0.78993827823141	-0.169250937800482	-0.129869528578428	-0.193158757684347	0.452949976469858	0.521820710508287	0.411140137820735	0.451021300495392	0.520422031190342	0.409812074020649	0.00277201179380335	0.00500003109350917	0.00504137769689827
195	0.811571529291185	0.27	1.05147597866446	0.78137664391745	1.32157531341147	0.382316324096237	0.997108016000162	0.799229196740416	1.19498683525991	0.56	0.41	0.84	0.821089099816617	1.02438014854382	1.22767119727102	1.37550890532983	1.71606713215389	2.05662535897794	1.3928411061538	1.73750476302146	2.08253397200754	1.05147597866446	0.691210730427506	0.017000696109836	-0.543688117358439	-0.169250937800482	-0.129869528578428	-0.193158757684347	0.452949976469858	0.521820710508287	0.411140137820735	0.451021300495392	0.520422031190342	0.409812074020649	0.00277201179380335	0.00500003109350917	0.00504137769689827
195	0.811571529291185	0.27	1.06128469521555	0.786579925994441	1.33598946443667	0.382750201814096	0.944123252366038	0.756931409669575	1.1313150950625	0.56	0.34	0.86	0.774942080032885	0.966588025875866	1.15823397171885	1.29550838387116	1.61589223702824	1.93627609018533	1.28490197489373	1.60253494899005	1.92030693013731	1.06128469521555	0.669739213530694	0.00957285539131443	-0.612062306456553	-0.169250937800482	-0.129869528578428	-0.193158757684347	0.452949976469858	0.521820710508287	0.411140137820735	0.451021300495392	0.520422031190342	0.409812074020649	0.00277201179380335	0.00500003109350917	0.00504137769689827
195	0.811571529291185	0.27	1.07012559269134	0.792846818717168	1.34740436666551	0.403961471727333	0.976275334541111	0.791124799002891	1.16142587007933	0.51	0.31	0.7	0.863675579518909	1.06580550425487	1.26793542899084	1.50252220208062	1.85416430800869	2.20580641393675	1.51035446703695	1.86408496247884	2.21756971561766	1.07012559269134	0.624493089107083	0.149265491975897	-0.583118013060743	-0.169250937800482	-0.129869528578428	-0.193158757684347	0.452949976469858	0.521820710508287	0.411140137820735	0.451021300495392	0.520422031190342	0.409812074020649	0.00277201179380335	0.00500003109350917	0.00504137769689827
195	0.811571529291185	0.27	1.08888740218786	0.810623435263407	1.36715136911232	0.383820156091239	0.942971270727081	0.756430495189484	1.12951204626468	0.48	0.3	0.73	0.851021606690515	1.06088917749956	1.27075674830861	1.50994869674924	1.88231205690572	2.2546754170622	1.50365059536634	1.87455148555419	2.24531090836384	1.08888740218786	0.611636567705782	-0.144113975038496	-0.871156860753967	-0.169250937800482	-0.129869528578428	-0.193158757684347	0.452949976469858	0.521820710508287	0.411140137820735	0.451021300495392	0.520422031190342	0.409812074020649	0.00277201179380335	0.00500003109350917	0.00504137769689827
195	0.811571529291185	0.27	1.10513465964334	0.82129541938164	1.38897389990503	0.35475057399576	0.89606907827719	0.707387625093191	1.08475053146119	0.53	0.35	0.84	0.753723221030789	0.954763764571368	1.15580430811195	1.29118529616603	1.63558306249439	1.97998082882275	1.28949955474158	1.63339972559058	1.97727897455943	1.10513465964334	0.667777737710964	0.0908734780781942	-0.532873081464041	-0.169250937800482	-0.129869528578428	-0.193158757684347	0.452949976469858	0.521820710508287	0.411140137820735	0.451021300495392	0.520422031190342	0.409812074020649	0.00277201179380335	0.00500003109350917	0.00504137769689827
195	0.811571529291185	0.27	1.10966162654961	0.822709459960494	1.39661379313873	0.415251018026105	1.04835618296005	0.854122874962888	1.24258949095721	0.47	0.31	0.72	0.976395752178463	1.19843473792538	1.42047372367229	1.75108426091659	2.14929264351536	2.54750102611414	1.75334126713639	2.15204105483736	2.55084726818536	1.10966162654961	0.577895163049986	0.0711877367138248	-0.687393661126027	-0.169250937800482	-0.129869528578428	-0.193158757684347	0.452949976469858	0.521820710508287	0.411140137820735	0.451021300495392	0.520422031190342	0.409812074020649	0.00277201179380335	0.00500003109350917	0.00504137769689827
195	0.811571529291185	0.27	1.11728963499645	0.827145684052572	1.40743358594034	0.376168715883394	0.972179161650621	0.776711909754509	1.16764641354673	0.49	0.29	0.7	0.862302031807723	1.07930888640219	1.29631574099666	1.51658542495159	1.89824918156204	2.27991293817249	1.51695514490934	1.89856245769026	2.28050074513336	1.11728963499645	0.620076439111005	-0.024224785761765	-0.722935790226788	-0.169250937800482	-0.129869528578428	-0.193158757684347	0.452949976469858	0.521820710508287	0.411140137820735	0.451021300495392	0.520422031190342	0.409812074020649	0.00277201179380335	0.00500003109350917	0.00504137769689827
195	0.811571529291185	0.27	1.11733571729467	0.829990099952952	1.40468133463639	0.33846146600388	0.921465523431845	0.720330588215762	1.12260045864793	0.53	0.36	0.83	0.767511878574862	0.98182105064141	1.19613022270796	1.31480406538689	1.681931374486	2.04905868358511	1.31915053115517	1.68751283687497	2.05552264942476	1.11733571729467	0.683805530191724	0.0347199426555246	-0.568215729853437	-0.169250937800482	-0.129869528578428	-0.193158757684347	0.452949976469858	0.521820710508287	0.411140137820735	0.451021300495392	0.520422031190342	0.409812074020649	0.00277201179380335	0.00500003109350917	0.00504137769689827
195	0.811571529291185	0.27	1.11903276914721	0.830330454545591	1.40773508374884	0.285699966622858	0.873668522375695	0.657984789856275	1.08935225489511	0.5	0.36	0.77	0.722036813493624	0.958716440973691	1.19539606845376	1.26029831897002	1.6734170562326	2.08653579349517	1.27124596553913	1.68778744114723	2.10473949270704	1.11903276914721	0.631001060805411	0.0499974597797192	-0.611282067524343	-0.169250937800482	-0.129869528578428	-0.193158757684347	0.452949976469858	0.521820710508287	0.411140137820735	0.451021300495392	0.520422031190342	0.409812074020649	0.00277201179380335	0.00500003109350917	0.00504137769689827
195	0.811571529291185	0.27	1.11989959104574	0.83115715407993	1.40864202801155	0.292855096666059	0.869330012192157	0.658419634594816	1.0802403897895	0.53	0.37	0.79	0.697889570143702	0.921443281221645	1.14499699229959	1.19164571632701	1.57336344585288	1.95508117537875	1.20272279102537	1.58654795605629	1.97172161722928	1.11989959104574	0.643455290066143	0.0566586244012593	-0.585809573825085	-0.169250937800482	-0.129869528578428	-0.193158757684347	0.452949976469858	0.521820710508287	0.411140137820735	0.451021300495392	0.520422031190342	0.409812074020649	0.00277201179380335	0.00500003109350917	0.00504137769689827
195	0.811571529291185	0.27	1.12205695062061	0.836955970759138	1.40715793048208	0.369996278799112	0.967883113319641	0.770694763069416	1.16507146356987	0.45	0.31	0.74	0.906347533689635	1.13824371812695	1.37013990256427	1.65752397449717	2.08161459207134	2.50570520964552	1.6566857432189	2.08019440739506	2.5041943758962	1.12205695062061	0.608181684567753	-0.0947827549448362	-0.823204785686068	-0.169250937800482	-0.129869528578428	-0.193158757684347	0.452949976469858	0.521820710508287	0.411140137820735	0.451021300495392	0.520422031190342	0.409812074020649	0.00277201179380335	0.00500003109350917	0.00504137769689827
195	0.811571529291185	0.27	1.12251505573673	0.830695340299745	1.41433477117372	0.354148873048486	1.03608337451317	0.817632672253867	1.25453407677247	0.48	0.34	0.78	0.914980218232841	1.15943971454352	1.4038992108542	1.61768719855155	2.04989216852337	2.4820971384952	1.61995815775935	2.05269820480857	2.4859080898168	1.12251505573673	0.626689722444894	-0.0632337745954149	-0.730864835932685	-0.169250937800482	-0.129869528578428	-0.193158757684347	0.452949976469858	0.521820710508287	0.411140137820735	0.451021300495392	0.520422031190342	0.409812074020649	0.00277201179380335	0.00500003109350917	0.00504137769689827
195	0.811571529291185	0.27	1.12273547666238	0.836623859182	1.40884709414276	0.356920432832397	0.802553039130943	0.634360837649132	0.970745240612754	0.47	0.3	0.77	0.721831204085758	0.913214990896066	1.10459877770638	1.29050543092134	1.63266550223858	1.97482557355583	1.27756251278029	1.61662367285107	1.95523487518907	1.12273547666238	0.604491697912074	-0.115287603139248	-0.824229478423964	-0.169250937800482	-0.129869528578428	-0.193158757684347	0.452949976469858	0.521820710508287	0.411140137820735	0.451021300495392	0.520422031190342	0.409812074020649	0.00277201179380335	0.00500003109350917	0.00504137769689827
195	0.811571529291185	0.27	1.1241057308117	0.835916500333982	1.41229496128942	0.324051934614345	0.875119899765665	0.677785691967364	1.07245410756397	0.52	0.33	0.72	0.725826244601256	0.937147239828907	1.14846823505656	1.24732830596745	1.61048224391505	1.97363618186264	1.25813727185887	1.62348400827202	1.9908949810284	1.1241057308117	0.637589039499126	0.0227945769082344	-0.637176547178385	-0.169250937800482	-0.129869528578428	-0.193158757684347	0.452949976469858	0.521820710508287	0.411140137820735	0.451021300495392	0.520422031190342	0.409812074020649	0.00277201179380335	0.00500003109350917	0.00504137769689827
195	0.811571529291185	0.27	1.13532853675258	0.845078741501487	1.42557833200367	0.367166127182511	0.976920351028655	0.776676968616683	1.17716373344063	0.47	0.32	0.71	0.880969111489219	1.10810116485661	1.33523321822401	1.57165163385899	1.97685592322751	2.38206021259604	1.58037958958247	1.98754479404185	2.39518169431889	1.13532853675258	0.611432696158181	0.0408628900068152	-0.657068670159877	-0.169250937800482	-0.129869528578428	-0.193158757684347	0.452949976469858	0.521820710508287	0.411140137820735	0.451021300495392	0.520422031190342	0.409812074020649	0.00277201179380335	0.00500003109350917	0.00504137769689827
195	0.811571529291185	0.27	1.13901537102468	0.844140608524442	1.43389013352492	0.358761249889713	0.908278357609474	0.718690053058019	1.09786666216093	0.5	0.35	0.77	0.786743383029303	0.994283954198944	1.20182452536859	1.37109433203966	1.73278495052735	2.09447556901504	1.38141909820369	1.74539408004503	2.1103614769454	1.13901537102468	0.617410968910865	-0.0910847909146172	-0.769107826496145	-0.169250937800482	-0.129869528578428	-0.193158757684347	0.452949976469858	0.521820710508287	0.411140137820735	0.451021300495392	0.520422031190342	0.409812074020649	0.00277201179380335	0.00500003109350917	0.00504137769689827
195	0.811571529291185	0.27	1.14634932224695	0.854920321662124	1.43777832283179	0.374693081855353	1.05113598219121	0.839127545314106	1.26314441906831	0.51	0.32	0.75	0.91537541945133	1.146648141837	1.37792086422267	1.59167543075312	1.9938176580868	2.39595988542048	1.5947847870801	1.99742884806198	2.40071451622439	1.14634932224695	0.634729348805886	-0.0346654255349024	-0.721963967279708	-0.169250937800482	-0.129869528578428	-0.193158757684347	0.452949976469858	0.521820710508287	0.411140137820735	0.451021300495392	0.520422031190342	0.409812074020649	0.00277201179380335	0.00500003109350917	0.00504137769689827
195	0.811571529291185	0.27	1.14713303170239	0.85006010338653	1.44420596001825	0.376702232874195	0.957294605182854	0.765038667600103	1.1495505427656	0.51	0.34	0.77	0.833783558299622	1.0433152415083	1.25284692471698	1.44894133410949	1.8130635497427	2.1771857653759	1.45452976958184	1.81880418934982	2.18535076145818	1.14713303170239	0.64895033619698	0.0393623658327499	-0.603165529330926	-0.169250937800482	-0.129869528578428	-0.193158757684347	0.452949976469858	0.521820710508287	0.411140137820735	0.451021300495392	0.520422031190342	0.409812074020649	0.00277201179380335	0.00500003109350917	0.00504137769689827
195	0.811571529291185	0.27	1.14965969653956	0.854799670228369	1.44451972285075	0.374568913304399	1.00307665599715	0.800707904944138	1.20544540705017	0.52	0.34	0.87	0.858250644165843	1.07516259155371	1.29207453894157	1.47575381642994	1.84873184605672	2.2217098756835	1.46444475835171	1.83482059897869	2.20423279176725	1.14965969653956	0.65969602589888	-0.0377230210835157	-0.683145772405819	-0.169250937800482	-0.129869528578428	-0.193158757684347	0.452949976469858	0.521820710508287	0.411140137820735	0.451021300495392	0.520422031190342	0.409812074020649	0.00277201179380335	0.00500003109350917	0.00504137769689827
195	0.811571529291185	0.27	1.15680051602342	0.857334941292635	1.4562660907542	0.366598346069171	0.946790933903092	0.752485968916363	1.14109589888982	0.53	0.33	0.9	0.800627251634639	1.0073631331293	1.21409901462396	1.37030717933877	1.72414432647643	2.07798147361408	1.35163855638644	1.70080991940046	2.04973836353208	1.15680051602342	0.664704159314029	0.0157889141601555	-0.612600489470477	-0.169250937800482	-0.129869528578428	-0.193158757684347	0.452949976469858	0.521820710508287	0.411140137820735	0.451021300495392	0.520422031190342	0.409812074020649	0.00277201179380335	0.00500003109350917	0.00504137769689827
195	0.811571529291185	0.27	1.15723509493052	0.858592546257035	1.455877643604	0.343082407135883	0.906284472928073	0.710487387327318	1.10208155852883	0.51	0.31	0.73	0.769045983774827	0.980980727447774	1.19291547112072	1.33060123422404	1.6972901415921	2.06397904896015	1.33087292863838	1.69790372742351	2.06453271588727	1.15723509493052	0.617254446531089	-0.105118779432511	-0.814649921499722	-0.169250937800482	-0.129869528578428	-0.193158757684347	0.452949976469858	0.521820710508287	0.411140137820735	0.451021300495392	0.520422031190342	0.409812074020649	0.00277201179380335	0.00500003109350917	0.00504137769689827
195	0.811571529291185	0.27	1.166228001881	0.866991376860178	1.46546462690182	0.356363597536889	0.984101416422597	0.777611451488837	1.19059138135636	0.54	0.4	0.83	0.817989844157516	1.03520204430306	1.2524142444486	1.39016331483142	1.75931268060032	2.12846204636922	1.40576758531133	1.77887758958733	2.15213490172346	1.166228001881	0.653192453245739	-0.0526878591558758	-0.666841189136786	-0.169250937800482	-0.129869528578428	-0.193158757684347	0.452949976469858	0.521820710508287	0.411140137820735	0.451021300495392	0.520422031190342	0.409812074020649	0.00277201179380335	0.00500003109350917	0.00504137769689827
195	0.811571529291185	0.27	1.17251770626202	0.872350992083773	1.47268442044027	0.330370041630526	0.92427178979912	0.718823624150588	1.12971995544765	0.53	0.35	0.77	0.763857987370768	0.982177498651088	1.20049700993141	1.30635767477652	1.67972991651504	2.05310215825357	1.31623005576766	1.69240063102038	2.06886793350595	1.17251770626202	0.625749203321507	0.0811455312524971	-0.571092670991671	-0.169250937800482	-0.129869528578428	-0.193158757684347	0.452949976469858	0.521820710508287	0.411140137820735	0.451021300495392	0.520422031190342	0.409812074020649	0.00277201179380335	0.00500003109350917	0.00504137769689827
195	0.811571529291185	0.27	1.17363711994843	0.875421958455929	1.47185228144093	0.365449117059672	0.910248702816136	0.722979958633553	1.09751744699872	0.47	0.33	0.81	0.821712282002153	1.03455501061774	1.24739773923332	1.46792209578765	1.84814830282606	2.22837450986446	1.46087755690018	1.83960702753185	2.21752168438896	1.17363711994843	0.636008029952138	0.00286718142798733	-0.693813495274215	-0.169250937800482	-0.129869528578428	-0.193158757684347	0.452949976469858	0.521820710508287	0.411140137820735	0.451021300495392	0.520422031190342	0.409812074020649	0.00277201179380335	0.00500003109350917	0.00504137769689827
195	0.811571529291185	0.27	1.17847735157218	0.872721005501657	1.4842336976427	0.337010734133672	0.869939166030133	0.679434451866952	1.06044388019331	0.53	0.35	0.81	0.716428487068401	0.91730585466773	1.11818322226706	1.21936247413067	1.56125608720441	1.90314970027816	1.22298842323162	1.56645958716695	1.90924097105123	1.17847735157218	0.646017459523854	-0.05208613810758	-0.685494895678403	-0.169250937800482	-0.129869528578428	-0.193158757684347	0.452949976469858	0.521820710508287	0.411140137820735	0.451021300495392	0.520422031190342	0.409812074020649	0.00277201179380335	0.00500003109350917	0.00504137769689827
195	0.811571529291185	0.27	1.17864195446945	0.873744237932887	1.48353967100601	0.364457870955399	1.00392832342979	0.796944371873487	1.21091227498609	0.49	0.35	0.77	0.889203971317229	1.12014976655526	1.35109556179329	1.56905636877143	1.97657475886861	2.38409314896579	1.5803044278712	1.99023029155832	2.40131117575935	1.17864195446945	0.636002019543402	-0.0641793014630969	-0.694896271235065	-0.169250937800482	-0.129869528578428	-0.193158757684347	0.452949976469858	0.521820710508287	0.411140137820735	0.451021300495392	0.520422031190342	0.409812074020649	0.00277201179380335	0.00500003109350917	0.00504137769689827
195	0.811571529291185	0.27	1.18382862761429	0.878639024345333	1.48901823088326	0.328824874301334	0.854730893732077	0.664074902111039	1.04538688535312	0.48	0.32	0.73	0.744239288691415	0.957910486229116	1.17158168376682	1.31710589854443	1.69524717501586	2.07338845148728	1.32289208721707	1.70284720508551	2.08306076967169	1.18382862761429	0.587883807628527	-0.0204907785352807	-0.732989800679883	-0.169250937800482	-0.129869528578428	-0.193158757684347	0.452949976469858	0.521820710508287	0.411140137820735	0.451021300495392	0.520422031190342	0.409812074020649	0.00277201179380335	0.00500003109350917	0.00504137769689827
195	0.811571529291185	0.27	1.19974363053884	0.887881959318214	1.51160530175946	0.332464245445353	0.91725826433766	0.714330305089222	1.1201862235861	0.53	0.33	0.79	0.754390758379832	0.968699147626709	1.18300753687359	1.28520421865038	1.65030684337471	2.01540946809904	1.28256279046982	1.64675337000238	2.01090256896041	1.19974363053884	0.625597946021712	-0.0202283155098982	-0.686828566133701	-0.169250937800482	-0.129869528578428	-0.193158757684347	0.452949976469858	0.521820710508287	0.411140137820735	0.451021300495392	0.520422031190342	0.409812074020649	0.00277201179380335	0.00500003109350917	0.00504137769689827
195	0.811571529291185	0.27	1.20424117336245	0.896200051852187	1.51228229487271	0.361289894434425	0.947263026974173	0.750619328092701	1.14390672585564	0.51	0.3	0.81	0.811722970111091	1.02437431192411	1.23702565373713	1.40360141157891	1.77131026611835	2.13901912065779	1.38233200162503	1.74461242196357	2.10645606774565	1.20424117336245	0.622766032256218	-0.0964648165944741	-0.796994321818109	-0.169250937800482	-0.129869528578428	-0.193158757684347	0.452949976469858	0.521820710508287	0.411140137820735	0.451021300495392	0.520422031190342	0.409812074020649	0.00277201179380335	0.00500003109350917	0.00504137769689827
195	0.811571529291185	0.27	1.21135601041725	0.897077019470141	1.52563500136435	0.335520283128668	0.886667738795112	0.691850293885129	1.0814851837051	0.52	0.37	0.79	0.739809548204304	0.948131792445632	1.15645403668696	1.27019502695313	1.62786799735656	1.98554096775998	1.28169187011811	1.64249211976003	2.00326682899695	1.21135601041725	0.634917741888443	-0.00473720657758376	-0.643134012722571	-0.169250937800482	-0.129869528578428	-0.193158757684347	0.452949976469858	0.521820710508287	0.411140137820735	0.451021300495392	0.520422031190342	0.409812074020649	0.00277201179380335	0.00500003109350917	0.00504137769689827
195	0.811571529291185	0.27	1.21187819191789	0.901785316711155	1.52197106712463	0.305413503906784	0.94359168468062	0.72142004683929	1.16576332252195	0.51	0.33	0.76	0.785598625933036	1.0275349765711	1.26947132720917	1.3644851861062	1.78469794555975	2.2049107050133	1.36715405927659	1.78810960930148	2.20968540743313	1.21187819191789	0.633972284918129	0.0380999700328627	-0.640262609883131	-0.169250937800482	-0.129869528578428	-0.193158757684347	0.452949976469858	0.521820710508287	0.411140137820735	0.451021300495392	0.520422031190342	0.409812074020649	0.00277201179380335	0.00500003109350917	0.00504137769689827
195	0.811571529291185	0.27	1.2131543476109	0.901168832826176	1.52513986239562	0.332811086612665	0.877043337888355	0.683163774298265	1.07092290147844	0.48	0.3	0.78	0.766657396589882	0.984232167188103	1.20180693778632	1.3579846303295	1.74337606558347	2.12876750083745	1.3463701362436	1.72847817877745	2.11077488470778	1.2131543476109	0.607579838126235	0.0257774758783255	-0.684870488389516	-0.169250937800482	-0.129869528578428	-0.193158757684347	0.452949976469858	0.521820710508287	0.411140137820735	0.451021300495392	0.520422031190342	0.409812074020649	0.00277201179380335	0.00500003109350917	0.00504137769689827
195	0.811571529291185	0.27	1.21713298784888	0.90506372337521	1.52920225232255	0.359896748130226	1.02498437824994	0.811562585641373	1.23840617085851	0.5	0.32	0.78	0.894667871896486	1.12994439201667	1.36522091213685	1.56628584300356	1.97818202730962	2.39007821161568	1.56377164525931	1.97465182400038	2.38585346887502	1.21713298784888	0.62295547304787	0.0983491452464533	-0.590242457640378	-0.169250937800482	-0.129869528578428	-0.193158757684347	0.452949976469858	0.521820710508287	0.411140137820735	0.451021300495392	0.520422031190342	0.409812074020649	0.00277201179380335	0.00500003109350917	0.00504137769689827
195	0.811571529291185	0.27	1.2174425695458	0.903225239598031	1.53165989949358	0.374629450306411	0.972086682794243	0.775995434956821	1.16817793063167	0.52	0.35	0.77	0.831467200695489	1.04157596367982	1.25168472666416	1.42938056903074	1.79057988385841	2.15177919868608	1.43718742461193	1.79954395053353	2.1636518056054	1.2174425695458	0.620337559024164	-0.0255822782407004	-0.699588397965831	-0.169250937800482	-0.129869528578428	-0.193158757684347	0.452949976469858	0.521820710508287	0.411140137820735	0.451021300495392	0.520422031190342	0.409812074020649	0.00277201179380335	0.00500003109350917	0.00504137769689827
195	0.811571529291185	0.27	1.22285427943674	0.908867599898821	1.53684095897466	0.312386350925171	0.883286323367369	0.678682762923551	1.08788988381119	0.52	0.31	0.74	0.725058501612058	0.943643028970383	1.16222755632871	1.24414614689106	1.61922084345447	1.99429554001788	1.24289905998485	1.61775742597116	1.9920972936481	1.22285427943674	0.612953233565656	-0.0271118701997008	-0.727305537212109	-0.169250937800482	-0.129869528578428	-0.193158757684347	0.452949976469858	0.521820710508287	0.411140137820735	0.451021300495392	0.520422031190342	0.409812074020649	0.00277201179380335	0.00500003109350917	0.00504137769689827
195	0.811571529291185	0.27	1.22622756313754	0.911162246472166	1.54129287980291	0.373571553973614	0.920458685319103	0.734362017256532	1.10655535338167	0.47	0.29	0.75	0.837408464459999	1.04961841184479	1.26182835922959	1.49929887167376	1.87924026010615	2.25918164853855	1.48749133205055	1.86456892699198	2.24127082781361	1.22622756313754	0.576924149756363	-0.019002356448135	-0.767786010009449	-0.169250937800482	-0.129869528578428	-0.193158757684347	0.452949976469858	0.521820710508287	0.411140137820735	0.451021300495392	0.520422031190342	0.409812074020649	0.00277201179380335	0.00500003109350917	0.00504137769689827
195	0.811571529291185	0.27	1.23435603435448	0.916378274197024	1.55233379451194	0.334719682256363	0.8937519531604	0.697024858724879	1.09047904759592	0.53	0.31	0.84	0.739905148086531	0.948734701464626	1.15756425484272	1.2645535894058	1.62145901435277	1.97836443929975	1.24950175710032	1.60199612980329	1.95466477272133	1.23435603435448	0.632538332611364	0.112850309249717	-0.57695837081019	-0.169250937800482	-0.129869528578428	-0.193158757684347	0.452949976469858	0.521820710508287	0.411140137820735	0.451021300495392	0.520422031190342	0.409812074020649	0.00277201179380335	0.00500003109350917	0.00504137769689827
195	0.811571529291185	0.27	1.26063930910035	0.93985440293274	1.58142421526795	0.323895313352825	0.898963410326467	0.696180142132336	1.1017466785206	0.52	0.34	0.83	0.749573033053367	0.967908576102878	1.18624411915239	1.29254785262046	1.66904103590614	2.04553421919182	1.28933076251811	1.66467238941368	2.04019132581275	1.26063930910035	0.628814454409115	0.0409682707324604	-0.599516176258591	-0.169250937800482	-0.129869528578428	-0.193158757684347	0.452949976469858	0.521820710508287	0.411140137820735	0.451021300495392	0.520422031190342	0.409812074020649	0.00277201179380335	0.00500003109350917	0.00504137769689827
195	0.811571529291185	0.27	1.26292667737129	0.936674954083427	1.58917840065915	0.338497515595679	1.03139376953777	0.806282124238583	1.25650541483696	0.47	0.31	0.7	0.924912557070032	1.18314547731062	1.4413783975512	1.66267228076594	2.12688558956282	2.5910988983597	1.66997340701011	2.13580761054836	2.60285579041296	1.26292667737129	0.580167383709647	-0.0186641206781226	-0.770009060222559	-0.169250937800482	-0.129869528578428	-0.193158757684347	0.452949976469858	0.521820710508287	0.411140137820735	0.451021300495392	0.520422031190342	0.409812074020649	0.00277201179380335	0.00500003109350917	0.00504137769689827
195	0.811571529291185	0.27	1.26501380700339	0.940782763608606	1.58924485039817	0.345355359006584	0.913017666421523	0.716756510992103	1.10927882185094	0.51	0.3	0.79	0.778542733565811	0.991722096567772	1.20490145956973	1.3500347875749	1.71969921784651	2.08936364811812	1.33725248035062	1.70333598670989	2.06995630110581	1.26501380700339	0.605191523640147	0.0236480547628759	-0.683861561177892	-0.169250937800482	-0.129869528578428	-0.193158757684347	0.452949976469858	0.521820710508287	0.411140137820735	0.451021300495392	0.520422031190342	0.409812074020649	0.00277201179380335	0.00500003109350917	0.00504137769689827
195	0.811571529291185	0.27	1.27144646813103	0.946405954979188	1.59648698128288	0.333340805809454	0.973525273270229	0.758573818798509	1.18847672774195	0.5	0.33	0.82	0.837458562444622	1.07476300348424	1.31206744452385	1.46750577823717	1.88334204052389	2.29917830281061	1.46124801932142	1.87532434176871	2.28951963010106	1.27144646813103	0.636760686060729	-0.105533660885554	-0.75491713242718	-0.169250937800482	-0.129869528578428	-0.193158757684347	0.452949976469858	0.521820710508287	0.411140137820735	0.451021300495392	0.520422031190342	0.409812074020649	0.00277201179380335	0.00500003109350917	0.00504137769689827
195	0.811571529291185	0.27	1.27234256819112	0.943287873891313	1.60139726249093	0.323290527671808	0.972517043470736	0.752838661854469	1.192195425087	0.52	0.35	0.76	0.803931029520267	1.0385181680993	1.27310530667834	1.37910822680891	1.78153211746402	2.18395600811913	1.39057570032712	1.79571598280569	2.2013181201688	1.27234256819112	0.617447508284666	-0.0252920316218162	-0.68883870390692	-0.169250937800482	-0.129869528578428	-0.193158757684347	0.452949976469858	0.521820710508287	0.411140137820735	0.451021300495392	0.520422031190342	0.409812074020649	0.00277201179380335	0.00500003109350917	0.00504137769689827
195	0.811571529291185	0.27	1.27676382304032	0.946951903875007	1.60657574220563	0.349869887573486	1.04687923046579	0.824072193311877	1.2696862676197	0.48	0.32	0.81	0.928901560911902	1.18005164979264	1.43120173867338	1.65023757946551	2.09641759702327	2.54259761458103	1.63851137339298	2.08064756081549	2.52397847352112	1.27676382304032	0.623911694253906	0.039558176330196	-0.643387764120247	-0.169250937800482	-0.129869528578428	-0.193158757684347	0.452949976469858	0.521820710508287	0.411140137820735	0.451021300495392	0.520422031190342	0.409812074020649	0.00277201179380335	0.00500003109350917	0.00504137769689827
195	0.811571529291185	0.27	1.27719146583781	0.946048961715721	1.60833396995991	0.311497416492907	0.83728723201945	0.642936807886704	1.03163765615219	0.47	0.31	0.66	0.736457281157904	0.959077580996001	1.1816978808341	1.32258003617844	1.72237670021712	2.1221733642558	1.33510407899156	1.73850721016747	2.14119378371179	1.27719146583781	0.555999674907829	-0.0140783882412126	-0.77918896895399	-0.169250937800482	-0.129869528578428	-0.193158757684347	0.452949976469858	0.521820710508287	0.411140137820735	0.451021300495392	0.520422031190342	0.409812074020649	0.00277201179380335	0.00500003109350917	0.00504137769689827
195	0.811571529291185	0.27	1.28533677573888	0.952079280093869	1.61859427138388	0.305379997861724	0.846643595538875	0.647282947049183	1.04600424402857	0.5	0.3	0.75	0.708658574875852	0.926922679760877	1.1451867846459	1.2351066573294	1.61551473895991	1.99592282059043	1.22908496121772	1.60769490770293	1.98565478532576	1.28533677573888	0.594923103724388	-0.0254075182295528	-0.757015001557756	-0.169250937800482	-0.129869528578428	-0.193158757684347	0.452949976469858	0.521820710508287	0.411140137820735	0.451021300495392	0.520422031190342	0.409812074020649	0.00277201179380335	0.00500003109350917	0.00504137769689827
195	0.811571529291185	0.27	1.28840709722564	0.9590211324195	1.61779306203177	0.409828048317141	1.02049491491769	0.829296296248776	1.2116935335866	0.49	0.36	0.77	0.921028991445175	1.13337706500453	1.3457251385639	1.62027384838762	1.99383649792362	2.36739914745961	1.63588004511224	2.01232169182362	2.38969887496466	1.28840709722564	0.622082620641862	-0.035174696298381	-0.702858534864165	-0.169250937800482	-0.129869528578428	-0.193158757684347	0.452949976469858	0.521820710508287	0.411140137820735	0.451021300495392	0.520422031190342	0.409812074020649	0.00277201179380335	0.00500003109350917	0.00504137769689827
195	0.811571529291185	0.27	1.29828161584365	0.962653100154367	1.63391013153294	0.376559157909944	0.952475253981586	0.761128904734216	1.14382160322896	0.52	0.32	0.79	0.820774629411556	1.02711579963371	1.23345696985586	1.41671771364684	1.77287783413927	2.12903795463169	1.40986365810107	1.76428964499701	2.11940648857471	1.29828161584365	0.599447322558177	-0.0116643095301508	-0.722225820268515	-0.169250937800482	-0.129869528578428	-0.193158757684347	0.452949976469858	0.521820710508287	0.411140137820735	0.451021300495392	0.520422031190342	0.409812074020649	0.00277201179380335	0.00500003109350917	0.00504137769689827
195	0.811571529291185	0.27	1.3037741680783	0.968446634957483	1.63910170119911	0.340886139525123	0.952546326289784	0.745747952793991	1.15934469978558	0.43	0.3	0.66	0.894475812618035	1.14251691348558	1.39055801435312	1.65883536815434	2.11883590150662	2.57883643485891	1.67074636925866	2.13374550485673	2.59655697939304	1.3037741680783	0.548772706401176	-0.0438551420667021	-0.838108941004385	-0.169250937800482	-0.129869528578428	-0.193158757684347	0.452949976469858	0.521820710508287	0.411140137820735	0.451021300495392	0.520422031190342	0.409812074020649	0.00277201179380335	0.00500003109350917	0.00504137769689827
195	0.811571529291185	0.27	1.30386063444724	0.965459566865543	1.64226170202895	0.306752734520056	0.934729834745745	0.715337511344802	1.15412215814669	0.51	0.33	0.88	0.780872857264974	1.02036471630928	1.25985657535359	1.35839860633361	1.7750162471279	2.1916338879222	1.34339708259504	1.75558494839971	2.16721452885661	1.30386063444724	0.625809083430243	0.0778170022572176	-0.575635078978297	-0.169250937800482	-0.129869528578428	-0.193158757684347	0.452949976469858	0.521820710508287	0.411140137820735	0.451021300495392	0.520422031190342	0.409812074020649	0.00277201179380335	0.00500003109350917	0.00504137769689827
195	0.811571529291185	0.27	1.3056191967193	0.972443830030686	1.63879456340791	0.292561396860223	0.844821503716312	0.639711761878152	1.04993124555447	0.51	0.34	0.77	0.690872898204964	0.912386351979467	1.13389980575397	1.19362795040465	1.57633893892786	1.95904992745107	1.1969150117635	1.58079430921651	1.96438809766743	1.3056191967193	0.597206428326049	0.0199957504223195	-0.674381372304398	-0.169250937800482	-0.129869528578428	-0.193158757684347	0.452949976469858	0.521820710508287	0.411140137820735	0.451021300495392	0.520422031190342	0.409812074020649	0.00277201179380335	0.00500003109350917	0.00504137769689827
195	0.811571529291185	0.27	1.31443683961814	0.980370433539115	1.64850324569717	0.331438555598769	0.890479992755809	0.693020154179291	1.08793983133233	0.47	0.32	0.77	0.790946458568202	1.01630810077975	1.2416697429913	1.41693865639836	1.82066209312378	2.22438552984921	1.41511014110222	1.81806110099714	2.22091089657397	1.31443683961814	0.588564323128324	5.78333888911189e-06	-0.749885519495147	-0.169250937800482	-0.129869528578428	-0.193158757684347	0.452949976469858	0.521820710508287	0.411140137820735	0.451021300495392	0.520422031190342	0.409812074020649	0.00277201179380335	0.00500003109350917	0.00504137769689827
195	0.811571529291185	0.27	1.32473844212966	0.98408736245444	1.66538952180488	0.342772958744746	0.952261280851888	0.746389878395608	1.15813268330817	0.48	0.31	0.72	0.845577409464034	1.07880700194712	1.31203659443021	1.50727064430882	1.92301036748412	2.33875009065943	1.51158088049911	1.92859407903553	2.34503159085841	1.32473844212966	0.578661180987502	-0.180612044960305	-0.914723184672137	-0.169250937800482	-0.129869528578428	-0.193158757684347	0.452949976469858	0.521820710508287	0.411140137820735	0.451021300495392	0.520422031190342	0.409812074020649	0.00277201179380335	0.00500003109350917	0.00504137769689827
195	0.811571529291185	0.27	1.33577659897353	0.992837974783199	1.67871522316386	0.317079557720732	0.918120867789448	0.707749682144941	1.12849205343396	0.43	0.31	0.66	0.851481386976821	1.1045753175734	1.35766924816998	1.58254824017173	2.05294414146776	2.5233400427638	1.59508723551025	2.06945835211644	2.54366987660812	1.33577659897353	0.552087675265908	0.0296840822946291	-0.76640944188039	-0.169250937800482	-0.129869528578428	-0.193158757684347	0.452949976469858	0.521820710508287	0.411140137820735	0.451021300495392	0.520422031190342	0.409812074020649	0.00277201179380335	0.00500003109350917	0.00504137769689827
195	0.811571529291185	0.27	1.33694592797246	0.996931323730632	1.67696053221429	0.324283418578472	0.862621949927698	0.668208689754893	1.0570352101005	0.5	0.34	0.77	0.732821677062762	0.946033886882022	1.15924609670128	1.27863295040923	1.65064726908655	2.02266158776387	1.28314243309275	1.65626563827005	2.02946073057667	1.33694592797246	0.599153190774247	-0.0293088842904237	-0.727871127866215	-0.169250937800482	-0.129869528578428	-0.193158757684347	0.452949976469858	0.521820710508287	0.411140137820735	0.451021300495392	0.520422031190342	0.409812074020649	0.00277201179380335	0.00500003109350917	0.00504137769689827
195	0.811571529291185	0.27	1.33949371248476	0.991364943023256	1.68762248194627	0.318462835060234	0.900529241615262	0.694846110797926	1.1062123724326	0.47	0.3	0.73	0.790006987042975	1.0238589262529	1.25771086546283	1.41160898083101	1.82946287704664	2.24731677326227	1.40655637307841	1.82340280940764	2.23949072511057	1.33949371248476	0.562706184878733	0.0523517070662335	-0.711114791161834	-0.169250937800482	-0.129869528578428	-0.193158757684347	0.452949976469858	0.521820710508287	0.411140137820735	0.451021300495392	0.520422031190342	0.409812074020649	0.00277201179380335	0.00500003109350917	0.00504137769689827
195	0.811571529291185	0.27	1.34233032336485	0.996823402262305	1.68783724446739	0.314285946701874	0.930495196668509	0.7159056110003	1.14508478233672	0.51	0.31	0.75	0.781318243787212	1.01551498094512	1.24971171810303	1.35897792089611	1.76632562776751	2.1736733346389	1.35666091962341	1.76358798731152	2.17012938749316	1.34233032336485	0.601208704888255	0.0435969596204965	-0.669077352448545	-0.169250937800482	-0.129869528578428	-0.193158757684347	0.452949976469858	0.521820710508287	0.411140137820735	0.451021300495392	0.520422031190342	0.409812074020649	0.00277201179380335	0.00500003109350917	0.00504137769689827
195	0.811571529291185	0.27	1.34305488855995	0.997652985369302	1.68845679175061	0.323253384646629	0.906050614101439	0.701368720414366	1.11073250778851	0.51	0.32	0.79	0.761571102025948	0.98382198205939	1.20607286209283	1.32031977634553	1.7056314451283	2.09094311391107	1.31639249532308	1.70048784994575	2.08449782015966	1.34305488855995	0.609249319875981	0.0436930291634693	-0.653029159973577	-0.169250937800482	-0.129869528578428	-0.193158757684347	0.452949976469858	0.521820710508287	0.411140137820735	0.451021300495392	0.520422031190342	0.409812074020649	0.00277201179380335	0.00500003109350917	0.00504137769689827
195	0.811571529291185	0.27	1.35838041776905	1.013798997063	1.7029618384751	0.320863710096193	0.87886813943091	0.679237429699719	1.0784988491621	0.47	0.33	0.72	0.772955829515866	1.00013076730651	1.22730570509716	1.38197965240161	1.78814922842889	2.19431880445618	1.39106212806622	1.79981441798317	2.20926295795394	1.35838041776905	0.569665490952572	-0.0290332605007057	-0.772555410358882	-0.169250937800482	-0.129869528578428	-0.193158757684347	0.452949976469858	0.521820710508287	0.411140137820735	0.451021300495392	0.520422031190342	0.409812074020649	0.00277201179380335	0.00500003109350917	0.00504137769689827
195	0.811571529291185	0.27	1.36166031279404	1.01306803311606	1.71025259247202	0.303862458414693	0.805309492241389	0.615001387703031	0.995617596779748	0.44	0.27	0.74	0.727576857931534	0.952720695827694	1.17786453372385	1.33618095472574	1.7496532978758	2.16312564102586	1.3168483540662	1.72404407790386	2.13174541084269	1.36166031279404	0.545777207444895	-0.0277357768761125	-0.848571616801441	-0.169250937800482	-0.129869528578428	-0.193158757684347	0.452949976469858	0.521820710508287	0.411140137820735	0.451021300495392	0.520422031190342	0.409812074020649	0.00277201179380335	0.00500003109350917	0.00504137769689827
195	0.811571529291185	0.27	1.36206692632932	1.01483387080692	1.70929998185172	0.311031225506871	0.911415654572906	0.699628449448395	1.12320285969742	0.46	0.33	0.7	0.809443171053419	1.05447281077102	1.29950245048862	1.46361773123925	1.90667505532924	2.34973237941923	1.47731503726422	1.92373253083244	2.37213585350946	1.36206692632932	0.58120048347918	0.0460472290985598	-0.683364875096694	-0.169250937800482	-0.129869528578428	-0.193158757684347	0.452949976469858	0.521820710508287	0.411140137820735	0.451021300495392	0.520422031190342	0.409812074020649	0.00277201179380335	0.00500003109350917	0.00504137769689827
195	0.811571529291185	0.27	1.363386679198	1.01282262979677	1.71395072859923	0.372735002911939	0.992846410423523	0.791755255211873	1.19393756563517	0.54	0.35	0.8	0.830555726691864	1.04150148227567	1.25244723785948	1.4091053344512	1.7669919637529	2.12487859305461	1.41588342429519	1.77513916739239	2.13587003916218	1.363386679198	0.624644206535995	0.0469714417737521	-0.598354053190408	-0.169250937800482	-0.129869528578428	-0.193158757684347	0.452949976469858	0.521820710508287	0.411140137820735	0.451021300495392	0.520422031190342	0.409812074020649	0.00277201179380335	0.00500003109350917	0.00504137769689827
195	0.811571529291185	0.27	1.36915446578235	1.01951946464801	1.71878946691669	0.314672006259275	0.871308996095594	0.670548693771365	1.07206929841982	0.49	0.36	0.75	0.748706921195988	0.972867566422448	1.19702821164891	1.32175911384325	1.71748989634994	2.11322067885662	1.33530876548972	1.73588827914145	2.13577002761231	1.36915446578235	0.591842881675642	-0.0300344892316023	-0.735797236091343	-0.169250937800482	-0.129869528578428	-0.193158757684347	0.452949976469858	0.521820710508287	0.411140137820735	0.451021300495392	0.520422031190342	0.409812074020649	0.00277201179380335	0.00500003109350917	0.00504137769689827
195	0.811571529291185	0.27	1.37011659341529	1.01709155732045	1.72314162951012	0.384947933484572	1.05601160703496	0.847606144552368	1.26441706951755	0.48	0.31	0.77	0.948753380706737	1.1820284558804	1.41530353105406	1.67766864450255	2.09016601960681	2.50266339471107	1.6674566167333	2.07709576562493	2.48679026720934	1.37011659341529	0.605665152092583	0.0283218523096871	-0.704866124147606	-0.169250937800482	-0.129869528578428	-0.193158757684347	0.452949976469858	0.521820710508287	0.411140137820735	0.451021300495392	0.520422031190342	0.409812074020649	0.00277201179380335	0.00500003109350917	0.00504137769689827
195	0.811571529291185	0.27	1.3772447466845	1.0192027563955	1.7352867369735	0.337768090678609	0.903170083960246	0.705722989364836	1.10061717855566	0.47	0.3	0.76	0.806522348110033	1.03217107538746	1.25781980266488	1.44615187203597	1.85075607195612	2.25536027187627	1.43415315186756	1.8356399293528	2.23732961088292	1.3772447466845	0.571830001748732	-0.0671380064660723	-0.829159759990937	-0.169250937800482	-0.129869528578428	-0.193158757684347	0.452949976469858	0.521820710508287	0.411140137820735	0.451021300495392	0.520422031190342	0.409812074020649	0.00277201179380335	0.00500003109350917	0.00504137769689827
195	0.811571529291185	0.27	1.38217713312137	1.02745576204572	1.73689850419701	0.378114687706989	0.9809457699612	0.784531138545291	1.17736040137711	0.45	0.31	0.81	0.912665586933835	1.14115986339555	1.36965413985727	1.65651917241063	2.07124407840445	2.48596898439827	1.63955072696614	2.05024120800838	2.45996373164893	1.38217713312137	0.580593923145952	0.0053933432676933	-0.742667747343561	-0.169250937800482	-0.129869528578428	-0.193158757684347	0.452949976469858	0.521820710508287	0.411140137820735	0.451021300495392	0.520422031190342	0.409812074020649	0.00277201179380335	0.00500003109350917	0.00504137769689827
195	0.811571529291185	0.27	1.38330658696127	1.02540451757665	1.74120865634588	0.318974542098431	0.804823113490507	0.621215974267862	0.988430252713151	0.49	0.32	0.76	0.694302808366147	0.899511556496935	1.10472030462772	1.22650671921743	1.58901412289177	1.9515215265661	1.22442722930177	1.58658603688673	1.94844587058004	1.38330658696127	0.568643306649338	-0.052785054496072	-0.820601122901813	-0.169250937800482	-0.129869528578428	-0.193158757684347	0.452949976469858	0.521820710508287	0.411140137820735	0.451021300495392	0.520422031190342	0.409812074020649	0.00277201179380335	0.00500003109350917	0.00504137769689827
195	0.811571529291185	0.27	1.38981742185204	1.03110409872182	1.74853074498227	0.322589976908616	0.87449143999777	0.676639005402443	1.0723438745931	0.5	0.32	0.79	0.745067268330883	0.962928449550961	1.18078963077104	1.30340310090608	1.6845243113512	2.06564552179633	1.29784786228192	1.67741542595594	2.05714112058966	1.38981742185204	0.575610547585857	-0.0291768405580775	-0.748791147912701	-0.169250937800482	-0.129869528578428	-0.193158757684347	0.452949976469858	0.521820710508287	0.411140137820735	0.451021300495392	0.520422031190342	0.409812074020649	0.00277201179380335	0.00500003109350917	0.00504137769689827
195	0.811571529291185	0.27	1.39368973744585	1.03346808181049	1.75391139308121	0.333571525342766	0.943099903300394	0.734974329151585	1.1512254774492	0.46	0.33	0.65	0.849004795618001	1.08942082585822	1.32983685609843	1.53349952905759	1.96774662760654	2.4019937261555	1.55709233581914	1.99814876189747	2.43810095293687	1.39368973744585	0.541026042673093	0.0159114910035027	-0.773282240155264	-0.169250937800482	-0.129869528578428	-0.193158757684347	0.452949976469858	0.521820710508287	0.411140137820735	0.451021300495392	0.520422031190342	0.409812074020649	0.00277201179380335	0.00500003109350917	0.00504137769689827
195	0.811571529291185	0.27	1.39950883894293	1.03797878861254	1.76103888927333	0.303494070800158	0.827986834354124	0.632149181138885	1.02382448756936	0.51	0.34	0.7	0.686160016639617	0.89873004187755	1.11130006711548	1.18930417167744	1.55774653447667	1.92618889727589	1.20441673311988	1.57762416699101	1.95054242766385	1.39950883894293	0.565913000504638	-0.0248190333032049	-0.782902177186134	-0.169250937800482	-0.129869528578428	-0.193158757684347	0.452949976469858	0.521820710508287	0.411140137820735	0.451021300495392	0.520422031190342	0.409812074020649	0.00277201179380335	0.00500003109350917	0.00504137769689827
195	0.811571529291185	0.27	1.4017751054822	1.04497160451115	1.75857860645325	0.246452602937371	0.800983925574825	0.58230957548177	1.01965827566788	0.49	0.31	0.7	0.650375814363657	0.894611036503958	1.13884625864426	1.14839148185248	1.57964621562313	2.01090094939379	1.15490941667532	1.58903919397269	2.02238059257739	1.4017751054822	0.577393565018319	-0.0225422860076209	-0.76229083993668	-0.169250937800482	-0.129869528578428	-0.193158757684347	0.452949976469858	0.521820710508287	0.411140137820735	0.451021300495392	0.520422031190342	0.409812074020649	0.00277201179380335	0.00500003109350917	0.00504137769689827
195	0.811571529291185	0.27	1.42608237209123	1.05610118830269	1.79606355587977	0.314067603441287	0.968107637208065	0.744730770418588	1.19148450399754	0.5	0.33	0.78	0.816327825401076	1.06117973585546	1.30603164630985	1.42386690629748	1.85094598089405	2.27802505549061	1.42342989755988	1.85074724516044	2.27790167710799	1.42608237209123	0.60762008210279	0.121610426173685	-0.568627324561267	-0.169250937800482	-0.129869528578428	-0.193158757684347	0.452949976469858	0.521820710508287	0.411140137820735	0.451021300495392	0.520422031190342	0.409812074020649	0.00277201179380335	0.00500003109350917	0.00504137769689827
195	0.811571529291185	0.27	1.43116652529224	1.06649669185239	1.79583635873209	0.428869690437344	1.10684210672481	0.907418732167335	1.30626548128228	0.51	0.32	0.77	0.983747425685277	1.19994555383479	1.41614368198431	1.70377688559126	2.07821585623725	2.45265482688325	1.70017189290144	2.07298378943296	2.44722192082202	1.43116652529224	0.604392571482806	0.00464626987866578	-0.702242273911423	-0.169250937800482	-0.129869528578428	-0.193158757684347	0.452949976469858	0.521820710508287	0.411140137820735	0.451021300495392	0.520422031190342	0.409812074020649	0.00277201179380335	0.00500003109350917	0.00504137769689827
195	0.811571529291185	0.27	1.45230775162734	1.08383654734598	1.82077895590871	0.336884209436454	1.03209171050009	0.806013811343595	1.25816960965659	0.45	0.31	0.7	0.948962908670456	1.21513643789575	1.48130996712105	1.73684454588109	2.22401010131948	2.71117565675787	1.74351341670849	2.23226417205866	2.72157503151399	1.45230775162734	0.55914305202319	0.107195313115286	-0.651117029405936	-0.169250937800482	-0.129869528578428	-0.193158757684347	0.452949976469858	0.521820710508287	0.411140137820735	0.451021300495392	0.520422031190342	0.409812074020649	0.00277201179380335	0.00500003109350917	0.00504137769689827
195	0.811571529291185	0.27	1.45818248895015	1.08233038153722	1.83403459636308	0.331615412644115	0.980081003064224	0.762839253070767	1.19732275305768	0.48	0.29	0.78	0.855212564350622	1.09876043285377	1.34230830135692	1.51383539152794	1.94494620331917	2.37605701511041	1.49647182577529	1.92156679674708	2.34835311485879	1.45818248895015	0.58526224391315	-0.0300200874259019	-0.756141090914771	-0.169250937800482	-0.129869528578428	-0.193158757684347	0.452949976469858	0.521820710508287	0.411140137820735	0.451021300495392	0.520422031190342	0.409812074020649	0.00277201179380335	0.00500003109350917	0.00504137769689827
195	0.811571529291185	0.27	1.47068184024664	1.09774236108345	1.84362131940983	0.330018450475313	1.04035428337686	0.808919286527048	1.27178928022668	0.48	0.34	0.74	0.913537754055072	1.17490450689841	1.43627125974174	1.62498359694764	2.0898978101508	2.55481202335395	1.63897103811104	2.10748239559925	2.5768074736798	1.47068184024664	0.580582292099846	-0.0791312521781996	-0.808923441851373	-0.169250937800482	-0.129869528578428	-0.193158757684347	0.452949976469858	0.521820710508287	0.411140137820735	0.451021300495392	0.520422031190342	0.409812074020649	0.00277201179380335	0.00500003109350917	0.00504137769689827
195	0.811571529291185	0.27	1.47395297058067	1.09542118088027	1.85248476028107	0.353298475437924	0.96123989577032	0.758192085670951	1.16428770586969	0.5	0.31	0.71	0.83538563185347	1.05910627777161	1.28282692368974	1.46199292555089	1.85352228535842	2.24505164516594	1.46765798744326	1.86081712629248	2.25417808585376	1.47395297058067	0.566105927544987	-0.0114358242209874	-0.768295012208912	-0.169250937800482	-0.129869528578428	-0.193158757684347	0.452949976469858	0.521820710508287	0.411140137820735	0.451021300495392	0.520422031190342	0.409812074020649	0.00277201179380335	0.00500003109350917	0.00504137769689827
195	0.811571529291185	0.27	1.47539533960872	1.10039423873328	1.85039644048416	0.364346558875531	0.980694909895984	0.778452492442901	1.18293732734907	0.49	0.33	0.75	0.867991082192755	1.09349567816302	1.31900027413328	1.53095021303833	1.92869198288422	2.32643375273011	1.53674984607482	1.9361945389457	2.33600552711897	1.47539533960872	0.584988528233277	0.0776483293697483	-0.650968223602567	-0.169250937800482	-0.129869528578428	-0.193158757684347	0.452949976469858	0.521820710508287	0.411140137820735	0.451021300495392	0.520422031190342	0.409812074020649	0.00277201179380335	0.00500003109350917	0.00504137769689827
195	0.811571529291185	0.27	1.48600507867032	1.10839948650005	1.86361067084059	0.262988211666044	0.812124490561696	0.599860099011613	1.02438888211178	0.44	0.32	0.63	0.708416205151356	0.959093879826564	1.20977155450177	1.29938013724163	1.75917423702975	2.21896833681788	1.32018916647377	1.78810616793388	2.25492514194287	1.48600507867032	0.525582135056574	-0.111848639785623	-0.920043821709934	-0.169250937800482	-0.129869528578428	-0.193158757684347	0.452949976469858	0.521820710508287	0.411140137820735	0.451021300495392	0.520422031190342	0.409812074020649	0.00277201179380335	0.00500003109350917	0.00504137769689827
195	0.811571529291185	0.27	1.48956461994529	1.10900237905759	1.87012686083299	0.32745717809002	0.962765493468578	0.747344169212307	1.17818681772485	0.49	0.31	0.68	0.834016574634676	1.07442114639824	1.3148257181618	1.47185500232344	1.89611596102995	2.32037691973646	1.48260131519475	1.91040753095585	2.33727541207902	1.48956461994529	0.561298620131509	-0.107787783973866	-0.861730402102702	-0.169250937800482	-0.129869528578428	-0.193158757684347	0.452949976469858	0.521820710508287	0.411140137820735	0.451021300495392	0.520422031190342	0.409812074020649	0.00277201179380335	0.00500003109350917	0.00504137769689827
195	0.811571529291185	0.27	1.49338913015727	1.10859079117462	1.87818746913992	0.33141495473297	0.956708392371771	0.744551412954546	1.168865371789	0.47	0.32	0.74	0.854283729332059	1.09770849816187	1.34113326699169	1.53593200596328	1.97358975438166	2.41124750280004	1.5397984542916	1.97814432581695	2.41669072542142	1.49338913015727	0.578473731126155	-0.0991760032650527	-0.829895391542137	-0.169250937800482	-0.129869528578428	-0.193158757684347	0.452949976469858	0.521820710508287	0.411140137820735	0.451021300495392	0.520422031190342	0.409812074020649	0.00277201179380335	0.00500003109350917	0.00504137769689827
195	0.811571529291185	0.27	1.4942853317825	1.11073321471711	1.87783744884788	0.306819878654513	0.89360889877001	0.683901260409189	1.10331653713083	0.47	0.32	0.75	0.783485880408103	1.02372958689159	1.26397329337508	1.40716603838439	1.83865152287463	2.27013700736487	1.41026294631021	1.84281912385857	2.27433193316717	1.4942853317825	0.564692839708262	-0.00663382227690209	-0.753486509525201	-0.169250937800482	-0.129869528578428	-0.193158757684347	0.452949976469858	0.521820710508287	0.411140137820735	0.451021300495392	0.520422031190342	0.409812074020649	0.00277201179380335	0.00500003109350917	0.00504137769689827
195	0.811571529291185	0.27	1.54532194465558	1.14658898017112	1.94405490914003	0.305698716206936	0.928352325262063	0.709915695226552	1.14678895529757	0.45	0.31	0.73	0.830074818742477	1.08548366137355	1.34089250400461	1.51194180613234	1.97715686640222	2.44237192667209	1.51354876006095	1.97935504528282	2.44551262455543	1.54532194465558	0.552153562291993	-0.00858569226136633	-0.770999199675238	-0.169250937800482	-0.129869528578428	-0.193158757684347	0.452949976469858	0.521820710508287	0.411140137820735	0.451021300495392	0.520422031190342	0.409812074020649	0.00277201179380335	0.00500003109350917	0.00504137769689827
195	0.811571529291185	0.27	1.73142587926391	1.2911836032291	2.17166815529871	0.307506168699612	1.01112112246419	0.774218601148432	1.24802364377995	0.55	0.37	0.77	0.805847019839999	1.05242749531774	1.29900797079547	1.36067335588541	1.77702469156539	2.19337602724536	1.37499121570654	1.79612275543919	2.21716248173589	1.73142587926391	0.585505258026988	-0.0206663080108976	-0.685801454876704	-0.169250937800482	-0.129869528578428	-0.193158757684347	0.452949976469858	0.521820710508287	0.411140137820735	0.451021300495392	0.520422031190342	0.409812074020649	0.00277201179380335	0.00500003109350917	0.00504137769689827
195	0.811571529291185	0.28	0.785293421735819	0.587115499809844	0.983471343661794	0.436951842274963	0.989584739126436	0.814198936625059	1.16497054162781	0.57	0.33	0.9	0.827602815303095	1.00587593429781	1.18414905329253	1.37763697695318	1.67439242072719	1.97114786450121	1.35599514671412	1.64859352594679	1.9402416574986	0.785293421735819	0.717610458093631	-0.042940457190082	-0.634897067553755	-0.169250937800482	-0.129869528578428	-0.193158757684347	0.452949976469858	0.521820710508287	0.411140137820735	0.451021300495392	0.520422031190342	0.409812074020649	0.00277201179380335	0.00500003109350917	0.00504137769689827
195	0.811571529291185	0.28	0.837157670251704	0.626351876938203	1.04796346356521	0.401695247325664	0.930872184420481	0.753498823820046	1.10824554502092	0.48	0.32	0.73	0.847915317335619	1.04751428761393	1.24711325789225	1.50466415864132	1.85886157734489	2.21305899604846	1.51073441257582	1.86643631730321	2.22273704842268	0.837157670251704	0.621862876695074	0.0231070737967631	-0.710589297667939	-0.169250937800482	-0.129869528578428	-0.193158757684347	0.452949976469858	0.521820710508287	0.411140137820735	0.451021300495392	0.520422031190342	0.409812074020649	0.00277201179380335	0.00500003109350917	0.00504137769689827
195	0.811571529291185	0.28	0.85321361086501	0.640248139943089	1.06617908178693	0.380661686593768	0.964989626851698	0.772812145953667	1.15716710774973	0.48	0.32	0.76	0.866042854146738	1.08140429085692	1.2967657275671	1.53259549169317	1.91371054322463	2.29482559475609	1.53185630410032	1.91304106318568	2.29336819240093	0.85321361086501	0.649717915779813	-0.0247435410341657	-0.701670807882075	-0.169250937800482	-0.129869528578428	-0.193158757684347	0.452949976469858	0.521820710508287	0.411140137820735	0.451021300495392	0.520422031190342	0.409812074020649	0.00277201179380335	0.00500003109350917	0.00504137769689827
195	0.811571529291185	0.28	0.87810666498232	0.656546585751722	1.09966674421292	0.326195607899631	0.824664391737941	0.639613761613834	1.00971502186205	0.57	0.36	0.9	0.646879650189557	0.834032419667197	1.02118518914484	1.07360403476186	1.38421508639901	1.69482613803616	1.06906820813435	1.37825702069929	1.68716562373155	0.87810666498232	0.73436049445096	-0.0562304803050874	-0.604308635196092	-0.169250937800482	-0.129869528578428	-0.193158757684347	0.452949976469858	0.521820710508287	0.411140137820735	0.451021300495392	0.520422031190342	0.409812074020649	0.00277201179380335	0.00500003109350917	0.00504137769689827
195	0.811571529291185	0.28	0.8837453707101	0.663420665230846	1.10407007618935	0.406687529083418	0.891724014871509	0.723562258331431	1.05988577141159	0.5	0.3	0.82	0.798241340858935	0.983759123850124	1.16927690684131	1.39813997488359	1.72307908186176	2.04801818883993	1.37877256226037	1.69950811968045	2.02011117356224	0.8837453707101	0.648342282183895	-0.0745103677900473	-0.763911537054419	-0.169250937800482	-0.129869528578428	-0.193158757684347	0.452949976469858	0.521820710508287	0.411140137820735	0.451021300495392	0.520422031190342	0.409812074020649	0.00277201179380335	0.00500003109350917	0.00504137769689827
195	0.811571529291185	0.28	0.931907217069861	0.700938519359652	1.16287591478007	0.352592144570235	0.926238674401727	0.730281558734188	1.12219579006927	0.5	0.36	0.8	0.801572877421096	1.01665965755153	1.23174643768196	1.39935432644297	1.77484434714396	2.15033436784496	1.40663725802817	1.78405830543656	2.16147777742672	0.931907217069861	0.656028101464731	-0.0335924565259438	-0.693637861983224	-0.169250937800482	-0.129869528578428	-0.193158757684347	0.452949976469858	0.521820710508287	0.411140137820735	0.451021300495392	0.520422031190342	0.409812074020649	0.00277201179380335	0.00500003109350917	0.00504137769689827
195	0.811571529291185	0.28	0.942533624038243	0.705075228649642	1.17999201942684	0.394463746402423	0.973216306227176	0.784954870805839	1.16147774164851	0.51	0.34	0.74	0.856883210675194	1.06239574296198	1.26790827524877	1.49064227224498	1.84815384941943	2.20566542659389	1.50334311437808	1.86365082439121	2.22396236592916	0.942533624038243	0.644034634067013	-0.100263399379399	-0.784466771086649	-0.169250937800482	-0.129869528578428	-0.193158757684347	0.452949976469858	0.521820710508287	0.411140137820735	0.451021300495392	0.520422031190342	0.409812074020649	0.00277201179380335	0.00500003109350917	0.00504137769689827
195	0.811571529291185	0.28	0.948394308458558	0.711850150677517	1.1849384662396	0.395768887694349	1.0659466771994	0.860309488302099	1.27158386609669	0.52	0.35	0.72	0.923255131121261	1.1439380276606	1.36462092419993	1.58874313126678	1.96849562247593	2.34824811368508	1.60880980911346	1.99312141846745	2.37756104456364	0.948394308458558	0.649399617568639	0.104159427340059	-0.565849135062697	-0.169250937800482	-0.129869528578428	-0.193158757684347	0.452949976469858	0.521820710508287	0.411140137820735	0.451021300495392	0.520422031190342	0.409812074020649	0.00277201179380335	0.00500003109350917	0.00504137769689827
195	0.811571529291185	0.28	0.951641951342829	0.711215232514636	1.19206867017102	0.373063279861094	0.943674673482279	0.752676874402315	1.13467247256224	0.56	0.37	0.79	0.768755782836181	0.96383373400653	1.15891168517688	1.28334315205808	1.60900177907791	1.93466040609774	1.29404948315256	1.62187637250127	1.95023024316443	0.951641951342829	0.705729047742447	-0.076972546927832	-0.649924276848105	-0.169250937800482	-0.129869528578428	-0.193158757684347	0.452949976469858	0.521820710508287	0.411140137820735	0.451021300495392	0.520422031190342	0.409812074020649	0.00277201179380335	0.00500003109350917	0.00504137769689827
195	0.811571529291185	0.28	0.997702319469154	0.745661953941889	1.24974268499642	0.346569601221266	0.921836932665155	0.724210969562976	1.11946289576733	0.49	0.34	0.74	0.809765607641326	1.03073810712405	1.25171060660678	1.4308844032555	1.82135060739474	2.21181681153398	1.44114258531554	1.83370895679759	2.22733541912182	0.997702319469154	0.636198664196198	0.0166682530655735	-0.646187710752716	-0.169250937800482	-0.129869528578428	-0.193158757684347	0.452949976469858	0.521820710508287	0.411140137820735	0.451021300495392	0.520422031190342	0.409812074020649	0.00277201179380335	0.00500003109350917	0.00504137769689827
195	0.811571529291185	0.28	1.00014076537462	0.74737607116096	1.25290545958827	0.35317567763935	0.897002194239195	0.707472725834035	1.08653166264436	0.46	0.32	0.7	0.812922046489499	1.03070101902071	1.24847999155192	1.46301703916605	1.85495418610546	2.24689133304486	1.47362329959848	1.8686719921498	2.26298632279484	1.00014076537462	0.630011924015851	0.0914674378080808	-0.625859520277009	-0.169250937800482	-0.129869528578428	-0.193158757684347	0.452949976469858	0.521820710508287	0.411140137820735	0.451021300495392	0.520422031190342	0.409812074020649	0.00277201179380335	0.00500003109350917	0.00504137769689827
195	0.811571529291185	0.28	1.00098715930213	0.752028914393606	1.24994540421064	0.327694340636502	0.789819341447548	0.613190288930411	0.966448393964686	0.5	0.33	0.83	0.673991726023374	0.868134591820469	1.06227745761756	1.17769326908138	1.51692702739235	1.85616078570332	1.17066994417805	1.50786870357417	1.84568916224631	1.00098715930213	0.665235480149525	0.0640490420306952	-0.58432828568689	-0.169250937800482	-0.129869528578428	-0.193158757684347	0.452949976469858	0.521820710508287	0.411140137820735	0.451021300495392	0.520422031190342	0.409812074020649	0.00277201179380335	0.00500003109350917	0.00504137769689827
195	0.811571529291185	0.28	1.01487893410741	0.763582581701175	1.26617528651365	0.391655503312502	1.01928598912737	0.820948783027372	1.21762319522737	0.56	0.4	0.89	0.840121327809543	1.04309052684813	1.24605972588671	1.40411079537333	1.74333708812966	2.08256338088598	1.41135596021131	1.7525904138054	2.09354469975083	1.01487893410741	0.702853627244842	-0.0480862145214642	-0.605869948006849	-0.169250937800482	-0.129869528578428	-0.193158757684347	0.452949976469858	0.521820710508287	0.411140137820735	0.451021300495392	0.520422031190342	0.409812074020649	0.00277201179380335	0.00500003109350917	0.00504137769689827
195	0.811571529291185	0.28	1.01733185835408	0.761931294050468	1.2727324226577	0.350597381337996	0.815607622182675	0.642299298688185	0.988915945677166	0.49	0.3	0.8	0.717615341216412	0.911245805945473	1.10487627067453	1.26739582971303	1.60937074218776	1.9513456546625	1.25204785922811	1.58992176113367	1.9275722218881	1.01733185835408	0.625812187598734	-0.0610725142670865	-0.770813198677818	-0.169250937800482	-0.129869528578428	-0.193158757684347	0.452949976469858	0.521820710508287	0.411140137820735	0.451021300495392	0.520422031190342	0.409812074020649	0.00277201179380335	0.00500003109350917	0.00504137769689827
195	0.811571529291185	0.28	1.03027115380999	0.770418317394311	1.29012399022567	0.358360398356696	0.923021588860254	0.730187906134757	1.11585527158575	0.47	0.32	0.75	0.835396862020802	1.05601494140469	1.27663302078859	1.49904024168715	1.89491840938842	2.29079657708969	1.50109798247918	1.89830206926452	2.29496265880816	1.03027115380999	0.626995306872437	0.00504979139824509	-0.715040297779921	-0.169250937800482	-0.129869528578428	-0.193158757684347	0.452949976469858	0.521820710508287	0.411140137820735	0.451021300495392	0.520422031190342	0.409812074020649	0.00277201179380335	0.00500003109350917	0.00504137769689827
195	0.811571529291185	0.28	1.03135544843455	0.773130901034815	1.28957999583428	0.41078475740667	1.05371938153523	0.856685797913657	1.2507529651568	0.53	0.32	0.85	0.909245449685199	1.11836749860836	1.32748954753153	1.55381688633702	1.91118724330137	2.26855760026572	1.53758840768973	1.89099447525341	2.24507893460933	1.03135544843455	0.654569478411754	0.00113446739973635	-0.639325105289199	-0.169250937800482	-0.129869528578428	-0.193158757684347	0.452949976469858	0.521820710508287	0.411140137820735	0.451021300495392	0.520422031190342	0.409812074020649	0.00277201179380335	0.00500003109350917	0.00504137769689827
195	0.811571529291185	0.28	1.04466051881748	0.785431355492858	1.3038896821421	0.370231556541523	0.978311491420828	0.779099100655134	1.17752388218652	0.52	0.33	0.74	0.832413821521206	1.04525856406064	1.25810330660008	1.42844312701376	1.79369007719757	2.15893702738138	1.43496801441534	1.80197754425303	2.16866429755366	1.04466051881748	0.62384759205343	0.0917554095438446	-0.589351720743245	-0.169250937800482	-0.129869528578428	-0.193158757684347	0.452949976469858	0.521820710508287	0.411140137820735	0.451021300495392	0.520422031190342	0.409812074020649	0.00277201179380335	0.00500003109350917	0.00504137769689827
195	0.811571529291185	0.28	1.04982419208079	0.788279588030329	1.31136879613125	0.372252201624355	0.889531477753348	0.70917956852147	1.06988338698523	0.5	0.29	0.81	0.775870891531175	0.973183113732977	1.17049533593478	1.35162784456976	1.69536118540379	2.03909452623783	1.33147911548934	1.66991063301217	2.00877621341881	1.04982419208079	0.629742253696697	0.0494847153130491	-0.650113246824	-0.169250937800482	-0.129869528578428	-0.193158757684347	0.452949976469858	0.521820710508287	0.411140137820735	0.451021300495392	0.520422031190342	0.409812074020649	0.00277201179380335	0.00500003109350917	0.00504137769689827
195	0.811571529291185	0.28	1.06351441072113	0.794076934036048	1.33295188740622	0.347803877970847	0.90182209795618	0.709012685810913	1.09463151010145	0.56	0.36	0.84	0.726326216425523	0.923843882353505	1.12136154828149	1.21467799056849	1.54499838397505	1.87531877738162	1.21553124315317	1.54570216637345	1.87639965511371	1.06351441072113	0.684354810818547	-0.0732117714986803	-0.651614373893582	-0.169250937800482	-0.129869528578428	-0.193158757684347	0.452949976469858	0.521820710508287	0.411140137820735	0.451021300495392	0.520422031190342	0.409812074020649	0.00277201179380335	0.00500003109350917	0.00504137769689827
195	0.811571529291185	0.28	1.07325692151637	0.806177685460398	1.34033615757235	0.301002175239768	0.81139294487079	0.618342954734574	1.00444293500701	0.51	0.33	0.81	0.673739293665195	0.884084318219211	1.09442934277323	1.17063191067468	1.53610947790255	1.90158704513043	1.16625446828769	1.53043096587461	1.89437645864222	1.07325692151637	0.645704342607481	-0.0711862398577519	-0.723030498943601	-0.169250937800482	-0.129869528578428	-0.193158757684347	0.452949976469858	0.521820710508287	0.411140137820735	0.451021300495392	0.520422031190342	0.409812074020649	0.00277201179380335	0.00500003109350917	0.00504137769689827
195	0.811571529291185	0.28	1.07422079638338	0.802848399899454	1.3455931928673	0.37356757258666	0.898898774103847	0.717159503808189	1.08063804439951	0.51	0.33	0.79	0.777314897375449	0.974298471446221	1.17128204551699	1.3460640381559	1.68717740940269	2.02829078064947	1.34505061316174	1.68546916085119	2.02641466381778	1.07422079638338	0.643620338331152	-0.074717443891685	-0.733044189304323	-0.169250937800482	-0.129869528578428	-0.193158757684347	0.452949976469858	0.521820710508287	0.411140137820735	0.451021300495392	0.520422031190342	0.409812074020649	0.00277201179380335	0.00500003109350917	0.00504137769689827
195	0.811571529291185	0.28	1.08732579480902	0.817773407890209	1.35687818172782	0.435442396292506	1.16862612408273	0.960871917089845	1.37638033107561	0.46	0.31	0.71	1.10771302273903	1.34721637019019	1.58671971764135	1.99802102175342	2.43002165112625	2.86202228049909	2.00544970799616	2.43983371373681	2.87271849165962	1.08732579480902	0.582134275077392	-0.0998360429208299	-0.848317542626519	-0.169250937800482	-0.129869528578428	-0.193158757684347	0.452949976469858	0.521820710508287	0.411140137820735	0.451021300495392	0.520422031190342	0.409812074020649	0.00277201179380335	0.00500003109350917	0.00504137769689827
195	0.811571529291185	0.28	1.08944818898067	0.81531369910372	1.36358267885761	0.411010650792626	0.99689713953481	0.810575630034871	1.18321864903475	0.55	0.35	0.74	0.841906905449304	1.03543032222781	1.22895373900631	1.41973262894106	1.74607691651757	2.07242120409409	1.43374083948468	1.76320533589288	2.09319830712587	1.08944818898067	0.660990368945202	-0.00155630124260258	-0.629667396200045	-0.169250937800482	-0.129869528578428	-0.193158757684347	0.452949976469858	0.521820710508287	0.411140137820735	0.451021300495392	0.520422031190342	0.409812074020649	0.00277201179380335	0.00500003109350917	0.00504137769689827
195	0.811571529291185	0.28	1.09369110253054	0.817962892198207	1.36941931286287	0.426277507411212	0.955820573427337	0.782692871141658	1.12894827571302	0.49	0.31	0.76	0.868538373684232	1.06065466671187	1.2527709597395	1.52708838840813	1.86487261210574	2.20265683580336	1.52231268890438	1.85838485315195	2.19586506074371	1.09369110253054	0.612668720208243	0.0840193164221817	-0.643765016750354	-0.169250937800482	-0.129869528578428	-0.193158757684347	0.452949976469858	0.521820710508287	0.411140137820735	0.451021300495392	0.520422031190342	0.409812074020649	0.00277201179380335	0.00500003109350917	0.00504137769689827
195	0.811571529291185	0.28	1.09896697582189	0.820438995401171	1.37749495624261	0.348757790558622	0.924151349131608	0.726982693584246	1.12132000467897	0.62	0.38	0.89	0.700406722173365	0.890367574014817	1.08032842585627	1.13052704108607	1.43714300143567	1.74375896178528	1.13230224571974	1.43930288302004	1.74633746632389	1.09896697582189	0.711388797088396	-0.0105831640211901	-0.559951481594848	-0.169250937800482	-0.129869528578428	-0.193158757684347	0.452949976469858	0.521820710508287	0.411140137820735	0.451021300495392	0.520422031190342	0.409812074020649	0.00277201179380335	0.00500003109350917	0.00504137769689827
195	0.811571529291185	0.28	1.10858420804679	0.83419473089103	1.38297368520255	0.425142949536538	1.01261192238739	0.828771529935253	1.19645231483953	0.48	0.31	0.85	0.936629894143319	1.14439572718921	1.35216156023509	1.66686011293102	2.03660763230828	2.40635515168554	1.64163127274845	2.00559077283098	2.36994553682726	1.10858420804679	0.644624354725016	0.0453164525176486	-0.64956920783929	-0.169250937800482	-0.129869528578428	-0.193158757684347	0.452949976469858	0.521820710508287	0.411140137820735	0.451021300495392	0.520422031190342	0.409812074020649	0.00277201179380335	0.00500003109350917	0.00504137769689827
195	0.811571529291185	0.28	1.10909535097102	0.831709386530607	1.38648131541144	0.325017399572599	0.8884862556383	0.688578723079136	1.08839378819746	0.46	0.33	0.64	0.797006448303226	1.02839261690508	1.25977878550694	1.44156209903491	1.86007506289795	2.27858802676099	1.4679311341875	1.89359302551752	2.32030744238864	1.10909535097102	0.574260168390765	0.0258219938454968	-0.742048066605015	-0.169250937800482	-0.129869528578428	-0.193158757684347	0.452949976469858	0.521820710508287	0.411140137820735	0.451021300495392	0.520422031190342	0.409812074020649	0.00277201179380335	0.00500003109350917	0.00504137769689827
195	0.811571529291185	0.28	1.11232710749484	0.834037027103111	1.39061718788658	0.347166302078397	0.869686330914074	0.683485932519748	1.0558867293084	0.48	0.3	0.79	0.767936862074445	0.977144020344406	1.18635117861437	1.36133226269674	1.73219667643339	2.10306109017004	1.3442397807325	1.71074113269907	2.07657192704879	1.11232710749484	0.630987320432866	-0.0263550848274097	-0.732143711349483	-0.169250937800482	-0.129869528578428	-0.193158757684347	0.452949976469858	0.521820710508287	0.411140137820735	0.451021300495392	0.520422031190342	0.409812074020649	0.00277201179380335	0.00500003109350917	0.00504137769689827
195	0.811571529291185	0.28	1.12916270204496	0.848388580966243	1.40993682312369	0.405537471387071	1.06627528869733	0.864716586327868	1.2678339910668	0.57	0.36	0.85	0.877582230014267	1.08213981373698	1.28669739745969	1.45948417639659	1.79967857231133	2.13987296822607	1.4585230867869	1.79878664593561	2.13862512502641	1.12916270204496	0.697487030199108	0.0416527972752051	-0.54432513618825	-0.169250937800482	-0.129869528578428	-0.193158757684347	0.452949976469858	0.521820710508287	0.411140137820735	0.451021300495392	0.520422031190342	0.409812074020649	0.00277201179380335	0.00500003109350917	0.00504137769689827
195	0.811571529291185	0.28	1.12959099341241	0.849276087102701	1.40990589972213	0.360566554312293	0.914365992181483	0.72425357620083	1.10447840816214	0.53	0.35	0.82	0.766881648666109	0.968183689539585	1.16948573041306	1.30861364940505	1.6521172379944	1.99562082658375	1.30961606437195	1.65321599304776	1.99732722034295	1.12959099341241	0.657381553151653	-0.0330438256693238	-0.665158643365186	-0.169250937800482	-0.129869528578428	-0.193158757684347	0.452949976469858	0.521820710508287	0.411140137820735	0.451021300495392	0.520422031190342	0.409812074020649	0.00277201179380335	0.00500003109350917	0.00504137769689827
195	0.811571529291185	0.28	1.1296947488157	0.849105113310315	1.41028438432108	0.344357598201258	0.917971952856527	0.72020962977536	1.11573427593769	0.47	0.31	0.77	0.819932662132098	1.04507792724601	1.27022319235993	1.46639444166186	1.86905161166778	2.27170878167371	1.45909391980082	1.85966240616874	2.2600631384115	1.1296947488157	0.626002822695211	0.129734397660389	-0.573086692164654	-0.169250937800482	-0.129869528578428	-0.193158757684347	0.452949976469858	0.521820710508287	0.411140137820735	0.451021300495392	0.520422031190342	0.409812074020649	0.00277201179380335	0.00500003109350917	0.00504137769689827
195	0.811571529291185	0.28	1.13283244026219	0.847457141574497	1.41820773894989	0.348053005347659	1.01136524060163	0.795254209877503	1.22747627132576	0.56	0.36	0.79	0.813667461219262	1.0347823091845	1.25589715714974	1.35973899814738	1.72924926638058	2.09875953461379	1.3695270031375	1.74102562292336	2.11327379345034	1.13283244026219	0.660277220115473	-0.022817177864101	-0.632234659252946	-0.169250937800482	-0.129869528578428	-0.193158757684347	0.452949976469858	0.521820710508287	0.411140137820735	0.451021300495392	0.520422031190342	0.409812074020649	0.00277201179380335	0.00500003109350917	0.00504137769689827
195	0.811571529291185	0.28	1.1328353969874	0.84678412685383	1.41888666712097	0.377675689016229	0.972347051172998	0.777472274104996	1.167221828241	0.5	0.33	0.76	0.859224408478601	1.07459050014587	1.28995659181313	1.50667828561863	1.88432981712968	2.26198134864073	1.5092445198867	1.88719070284602	2.26543222108985	1.1328353969874	0.614910517669331	0.007396463460772	-0.694017914610008	-0.169250937800482	-0.129869528578428	-0.193158757684347	0.452949976469858	0.521820710508287	0.411140137820735	0.451021300495392	0.520422031190342	0.409812074020649	0.00277201179380335	0.00500003109350917	0.00504137769689827
195	0.811571529291185	0.28	1.13573250818719	0.853962424258454	1.41750259211593	0.395700818146778	1.02760460622504	0.82933596381598	1.2258732486341	0.5	0.33	0.76	0.913290814891436	1.13163047203112	1.3499701291708	1.59778533023441	1.97976650807825	2.3617476859221	1.60255877105264	1.98572481546367	2.36857577014288	1.13573250818719	0.615042523330914	0.0338945262261895	-0.674388751349042	-0.169250937800482	-0.129869528578428	-0.193158757684347	0.452949976469858	0.521820710508287	0.411140137820735	0.451021300495392	0.520422031190342	0.409812074020649	0.00277201179380335	0.00500003109350917	0.00504137769689827
195	0.811571529291185	0.28	1.13956178354788	0.856699207563083	1.42242435953267	0.377027046561626	0.945055288496062	0.755388617632349	1.13472195935978	0.54	0.35	0.75	0.794716918618195	0.99425833175972	1.19379974490124	1.35072010997809	1.68986552539512	2.02901094081214	1.36174755649468	1.70349455611927	2.04526103327356	1.13956178354788	0.644342742825395	0.105914218169505	-0.545941698600001	-0.169250937800482	-0.129869528578428	-0.193158757684347	0.452949976469858	0.521820710508287	0.411140137820735	0.451021300495392	0.520422031190342	0.409812074020649	0.00277201179380335	0.00500003109350917	0.00504137769689827
195	0.811571529291185	0.28	1.14176193123661	0.858846541022209	1.42467732145101	0.31079283613872	0.857321818648522	0.657993625607541	1.0566500116895	0.51	0.32	0.84	0.716721937012634	0.933840892360646	1.15095984770866	1.2450693529041	1.62224234465752	1.99941533641094	1.2333850960691	1.60702681248401	1.98127516529129	1.14176193123661	0.659474572694365	0.0843076653256388	-0.545397759346884	-0.169250937800482	-0.129869528578428	-0.193158757684347	0.452949976469858	0.521820710508287	0.411140137820735	0.451021300495392	0.520422031190342	0.409812074020649	0.00277201179380335	0.00500003109350917	0.00504137769689827
195	0.811571529291185	0.28	1.14263161734913	0.855558760325533	1.42970447437273	0.362978959729472	1.00396125065006	0.796308075999465	1.21161442530066	0.56	0.37	0.83	0.812027704592697	1.02378008516635	1.23553246574	1.35429797027798	1.70745811197077	2.06061825366356	1.36007827813598	1.71480501315854	2.06992448226869	1.14263161734913	0.6785872497933	0.00998132973894795	-0.56252434393476	-0.169250937800482	-0.129869528578428	-0.193158757684347	0.452949976469858	0.521820710508287	0.411140137820735	0.451021300495392	0.520422031190342	0.409812074020649	0.00277201179380335	0.00500003109350917	0.00504137769689827
195	0.811571529291185	0.28	1.14660221915128	0.857657320384368	1.43554711791819	0.375982534362004	0.927300678290897	0.740782752921008	1.11381860366079	0.54	0.34	0.79	0.774415580864892	0.969401745091152	1.16438790931741	1.31108858171333	1.64120091393632	1.97131324615931	1.31477632748522	1.64582303766489	1.97633060090413	1.14660221915128	0.636852718504024	0.0097683422295112	-0.656642053089845	-0.169250937800482	-0.129869528578428	-0.193158757684347	0.452949976469858	0.521820710508287	0.411140137820735	0.451021300495392	0.520422031190342	0.409812074020649	0.00277201179380335	0.00500003109350917	0.00504137769689827
195	0.811571529291185	0.28	1.14992511120766	0.859734061806914	1.44011616060841	0.319082412694361	0.849199409783873	0.655516639898981	1.04288217966876	0.52	0.27	0.77	0.701688132415476	0.909013000785759	1.11633786915604	1.2055329805994	1.56172678661181	1.91792059262422	1.1832770770161	1.53261038765109	1.88238005414584	1.14992511120766	0.615146106552094	-0.00123779053353988	-0.722245260489233	-0.169250937800482	-0.129869528578428	-0.193158757684347	0.452949976469858	0.521820710508287	0.411140137820735	0.451021300495392	0.520422031190342	0.409812074020649	0.00277201179380335	0.00500003109350917	0.00504137769689827
195	0.811571529291185	0.28	1.15141170389312	0.86131012776916	1.44151328001707	0.381388067891368	0.958158476496043	0.767635041430717	1.14868191156137	0.44	0.3	0.74	0.909753853688132	1.13555051474927	1.3613471758104	1.6728288940398	2.08801721917797	2.50320554431614	1.66521876714276	2.07867519499331	2.49269270946024	1.15141170389312	0.613436180402153	0.0291189636320844	-0.701706519255865	-0.169250937800482	-0.129869528578428	-0.193158757684347	0.452949976469858	0.521820710508287	0.411140137820735	0.451021300495392	0.520422031190342	0.409812074020649	0.00277201179380335	0.00500003109350917	0.00504137769689827
195	0.811571529291185	0.28	1.15520470223143	0.863167025505091	1.44724237895776	0.442093657922838	1.03804120670758	0.855977423811234	1.22010498960392	0.48	0.32	0.71	0.967935321720599	1.17381220745293	1.37968909318526	1.72323862465468	2.08976621534837	2.45629380604205	1.73200975774159	2.10084149327431	2.46899247393833	1.15520470223143	0.605090303629873	0.0198122142722097	-0.706096056549274	-0.169250937800482	-0.129869528578428	-0.193158757684347	0.452949976469858	0.521820710508287	0.411140137820735	0.451021300495392	0.520422031190342	0.409812074020649	0.00277201179380335	0.00500003109350917	0.00504137769689827
195	0.811571529291185	0.28	1.16689486648014	0.871558586787675	1.46223114617261	0.426169852462465	0.984699415059959	0.806301629179099	1.16309720094082	0.47	0.32	0.72	0.92021457382395	1.12381610030558	1.32741762678721	1.64849083491693	2.01322669101768	2.37796254711844	1.65439540293213	2.0201606371469	2.38645882502682	1.16689486648014	0.578894707805809	-0.0553019156756509	-0.81875480921949	-0.169250937800482	-0.129869528578428	-0.193158757684347	0.452949976469858	0.521820710508287	0.411140137820735	0.451021300495392	0.520422031190342	0.409812074020649	0.00277201179380335	0.00500003109350917	0.00504137769689827
195	0.811571529291185	0.28	1.17393129481358	0.880012730186691	1.46784985944047	0.447707269462932	1.02382068129582	0.846280381030419	1.20136098156121	0.51	0.35	0.76	0.916674959045747	1.10898326622474	1.30129157340373	1.58673880623001	1.91961912629347	2.25249944635693	1.60065008725434	1.93634619738792	2.27206824992364	1.17393129481358	0.621742682785892	-0.0818219962666597	-0.781268308114487	-0.169250937800482	-0.129869528578428	-0.193158757684347	0.452949976469858	0.521820710508287	0.411140137820735	0.451021300495392	0.520422031190342	0.409812074020649	0.00277201179380335	0.00500003109350917	0.00504137769689827
195	0.811571529291185	0.28	1.18583818170107	0.887500888608065	1.48417547479408	0.357793113841689	1.01069061057326	0.799280777774301	1.22210044337222	0.52	0.35	0.83	0.861156484509679	1.08893244693291	1.31670840935614	1.48558900529967	1.87852742187581	2.27146583845194	1.48342653814734	1.87592107402857	2.26814331243675	1.18583818170107	0.662709420695345	0.00245828282726185	-0.613728253365386	-0.169250937800482	-0.129869528578428	-0.193158757684347	0.452949976469858	0.521820710508287	0.411140137820735	0.451021300495392	0.520422031190342	0.409812074020649	0.00277201179380335	0.00500003109350917	0.00504137769689827
195	0.811571529291185	0.28	1.1876503263843	0.88889727821269	1.4864033745559	0.4025785895989	0.991710346203406	0.803091380070914	1.1803293123359	0.53	0.32	0.83	0.848348856164756	1.04759727065446	1.24684568514416	1.44550559109653	1.78500589815659	2.12450620521665	1.43267529097413	1.76916245236312	2.10521636243221	1.1876503263843	0.638864694761358	-0.0130454625607522	-0.673808401525073	-0.169250937800482	-0.129869528578428	-0.193158757684347	0.452949976469858	0.521820710508287	0.411140137820735	0.451021300495392	0.520422031190342	0.409812074020649	0.00277201179380335	0.00500003109350917	0.00504137769689827
195	0.811571529291185	0.28	1.19633227899238	0.899666409122536	1.49299814886222	0.337638849501932	0.909755822899669	0.710811511464365	1.10870013433497	0.5	0.32	0.83	0.778000823997988	0.995750305724183	1.21349978745038	1.35572560858859	1.73517064197053	2.11461567535247	1.34142762789273	1.71729559117381	2.0922425582726	1.19633227899238	0.634072810249704	0.0145463863911243	-0.646682410655396	-0.169250937800482	-0.129869528578428	-0.193158757684347	0.452949976469858	0.521820710508287	0.411140137820735	0.451021300495392	0.520422031190342	0.409812074020649	0.00277201179380335	0.00500003109350917	0.00504137769689827
195	0.811571529291185	0.28	1.21042489075121	0.905741598716292	1.51510818278612	0.365865646418712	0.939321191732768	0.746244696716304	1.13239768674923	0.52	0.3	0.73	0.80233734272697	1.00992673349411	1.21751612426125	1.38229145579637	1.73993284413823	2.09757423248009	1.38086511393554	1.738086489998	2.09588283403659	1.21042489075121	0.589818795883373	0.0445695311680495	-0.694379779356336	-0.169250937800482	-0.129869528578428	-0.193158757684347	0.452949976469858	0.521820710508287	0.411140137820735	0.451021300495392	0.520422031190342	0.409812074020649	0.00277201179380335	0.00500003109350917	0.00504137769689827
195	0.811571529291185	0.28	1.21125164562245	0.909194985123723	1.51330830612117	0.37855638041504	0.954143788711174	0.763275020608868	1.14501255681348	0.5	0.3	0.73	0.8341456188321	1.04273668022621	1.25132774162033	1.45212868339962	1.81525600375318	2.17838332410674	1.44784370409356	1.80880546558268	2.17115909420503	1.21125164562245	0.597037125712228	-0.0222008724854636	-0.760561470432133	-0.169250937800482	-0.129869528578428	-0.193158757684347	0.452949976469858	0.521820710508287	0.411140137820735	0.451021300495392	0.520422031190342	0.409812074020649	0.00277201179380335	0.00500003109350917	0.00504137769689827
195	0.811571529291185	0.28	1.21705420973555	0.914149815881019	1.51995860359008	0.343132521573113	0.962115883430959	0.754279878701862	1.16995188816006	0.56	0.37	0.8	0.769377395265825	0.981373404275276	1.19336941328473	1.28337193918112	1.63699518163044	1.99061842407977	1.29447493856605	1.65110576567524	2.00793564721665	1.21705420973555	0.65777302774193	-0.0763850160636014	-0.669052110471232	-0.169250937800482	-0.129869528578428	-0.193158757684347	0.452949976469858	0.521820710508287	0.411140137820735	0.451021300495392	0.520422031190342	0.409812074020649	0.00277201179380335	0.00500003109350917	0.00504137769689827
195	0.811571529291185	0.28	1.21742594565994	0.914474331850078	1.5203775594698	0.359670351359065	0.969897149665695	0.7678463235281	1.17194797580329	0.56	0.33	0.75	0.788890659863784	0.996479085664037	1.20406751146429	1.32161230205199	1.6693809235598	2.01714954506762	1.3259675000003	1.67477595619129	2.02364296256815	1.21742594565994	0.645904930363644	0.0905048879163647	-0.551742435698058	-0.169250937800482	-0.129869528578428	-0.193158757684347	0.452949976469858	0.521820710508287	0.411140137820735	0.451021300495392	0.520422031190342	0.409812074020649	0.00277201179380335	0.00500003109350917	0.00504137769689827
195	0.811571529291185	0.28	1.21959489356387	0.91471928516417	1.52447050196356	0.325727693908396	0.961691671797711	0.745662880546484	1.17772046304894	0.54	0.35	0.83	0.783634548703221	1.01066425442625	1.23769396014929	1.33099448368135	1.71660189015571	2.10220929663007	1.33311064652882	1.71941426457464	2.10588935479951	1.21959489356387	0.662947229102159	-0.00383827393904204	-0.605448523225238	-0.169250937800482	-0.129869528578428	-0.193158757684347	0.452949976469858	0.521820710508287	0.411140137820735	0.451021300495392	0.520422031190342	0.409812074020649	0.00277201179380335	0.00500003109350917	0.00504137769689827
195	0.811571529291185	0.28	1.22512864336676	0.921948892313756	1.52830839441976	0.328305590755794	0.950994476846956	0.738616155520945	1.16337279817297	0.57	0.37	0.8	0.747700792959742	0.962691269509661	1.17768174605958	1.2416133863859	1.59862123784639	1.95562908930689	1.2509153948642	1.61098306859507	1.97038806450983	1.22512864336676	0.67504411384748	0.113941303058323	-0.483336687694507	-0.169250937800482	-0.129869528578428	-0.193158757684347	0.452949976469858	0.521820710508287	0.411140137820735	0.451021300495392	0.520422031190342	0.409812074020649	0.00277201179380335	0.00500003109350917	0.00504137769689827
195	0.811571529291185	0.28	1.22829953752818	0.919317473836973	1.53728160121938	0.375472063495555	1.01979359027503	0.814448246407408	1.22513893414265	0.52	0.35	0.78	0.875855245018907	1.09668302291641	1.31751080081391	1.50915485752229	1.8896553061811	2.27015575483991	1.5164437315141	1.89870357755775	2.28068324653784	1.22829953752818	0.630156103430541	-0.0615449523554292	-0.733952017596389	-0.169250937800482	-0.129869528578428	-0.193158757684347	0.452949976469858	0.521820710508287	0.411140137820735	0.451021300495392	0.520422031190342	0.409812074020649	0.00277201179380335	0.00500003109350917	0.00504137769689827
195	0.811571529291185	0.28	1.23132001917144	0.924109744909371	1.53853029343351	0.356978012938019	0.931564286598569	0.736359496812433	1.12676907638471	0.5	0.35	0.78	0.806708855286801	1.02056286707934	1.23441687887188	1.40659031581057	1.77946955224548	2.15234878868039	1.41300116236358	1.78775227691081	2.1632098208836	1.23132001917144	0.61137689726079	-0.0729414371180701	-0.763118135346844	-0.169250937800482	-0.129869528578428	-0.193158757684347	0.452949976469858	0.521820710508287	0.411140137820735	0.451021300495392	0.520422031190342	0.409812074020649	0.00277201179380335	0.00500003109350917	0.00504137769689827
195	0.811571529291185	0.28	1.2406368917536	0.927293768097614	1.55398001540959	0.316349124545499	0.89489849824931	0.68950196484403	1.10029503165459	0.51	0.33	0.74	0.751164610873403	0.974929900831675	1.19869519078995	1.30503832590214	1.69379769392217	2.08255706194219	1.31039015657541	1.7010744120378	2.09164802601406	1.2406368917536	0.618047836737007	-0.0391222741164953	-0.725086968006611	-0.169250937800482	-0.129869528578428	-0.193158757684347	0.452949976469858	0.521820710508287	0.411140137820735	0.451021300495392	0.520422031190342	0.409812074020649	0.00277201179380335	0.00500003109350917	0.00504137769689827
195	0.811571529291185	0.28	1.24614364187629	0.936250525029484	1.55603675872309	0.334060650967595	0.91984854103592	0.717077251782159	1.12261983028968	0.45	0.3	0.74	0.843500013386686	1.08202045839439	1.32054090340209	1.54285459565554	1.97913480774516	2.41541501983479	1.53772549570179	1.97311444788492	2.40764978458405	1.24614364187629	0.575925722003631	0.0274416354670311	-0.738192061552647	-0.169250937800482	-0.129869528578428	-0.193158757684347	0.452949976469858	0.521820710508287	0.411140137820735	0.451021300495392	0.520422031190342	0.409812074020649	0.00277201179380335	0.00500003109350917	0.00504137769689827
195	0.811571529291185	0.28	1.25122662520808	0.93877670166886	1.5636765487473	0.365792665620953	0.9519720872595	0.756264433877906	1.14767974064109	0.49	0.34	0.84	0.839167626754897	1.05632913755591	1.27349064835693	1.47539762858988	1.85720403751418	2.23901044643848	1.47109810514973	1.85272801682273	2.23273168282143	1.25122662520808	0.624753226566769	0.0171225609964855	-0.650173569191774	-0.169250937800482	-0.129869528578428	-0.193158757684347	0.452949976469858	0.521820710508287	0.411140137820735	0.451021300495392	0.520422031190342	0.409812074020649	0.00277201179380335	0.00500003109350917	0.00504137769689827
195	0.811571529291185	0.28	1.25169363583556	0.938043475071315	1.5653437965998	0.369058654505421	1.06880793851713	0.850619402083434	1.28699647495082	0.6	0.39	0.84	0.832948043523665	1.04660377968087	1.26025951583807	1.35681864738958	1.70485006326697	2.05288147914436	1.3693269680618	1.72045715691581	2.07138465065843	1.25169363583556	0.675974230343621	-0.0255900296637181	-0.600293029202344	-0.169250937800482	-0.129869528578428	-0.193158757684347	0.452949976469858	0.521820710508287	0.411140137820735	0.451021300495392	0.520422031190342	0.409812074020649	0.00277201179380335	0.00500003109350917	0.00504137769689827
195	0.811571529291185	0.28	1.25181193714512	0.939668974193252	1.56395490009698	0.394176902907797	1.02437027846308	0.826094457072187	1.22264609985397	0.5	0.33	0.73	0.902763006429287	1.11944050025423	1.33611799407917	1.57154268036621	1.94873794312684	2.32593320588748	1.58117712103575	1.96114922604623	2.34049284540052	1.25181193714512	0.611320078572083	0.00873011318322733	-0.667717167581035	-0.169250937800482	-0.129869528578428	-0.193158757684347	0.452949976469858	0.521820710508287	0.411140137820735	0.451021300495392	0.520422031190342	0.409812074020649	0.00277201179380335	0.00500003109350917	0.00504137769689827
195	0.811571529291185	0.28	1.25515907645712	0.944630078120355	1.56568807479388	0.357663617627913	0.988691145856262	0.781824732528762	1.19555755918376	0.54	0.37	0.79	0.821221828020518	1.03851249054456	1.2558031530686	1.39440116050569	1.76335184064154	2.13230252077739	1.40672147837166	1.77856832534501	2.15111834737138	1.25515907645712	0.644343235885213	0.0459367715255953	-0.589742402489492	-0.169250937800482	-0.129869528578428	-0.193158757684347	0.452949976469858	0.521820710508287	0.411140137820735	0.451021300495392	0.520422031190342	0.409812074020649	0.00277201179380335	0.00500003109350917	0.00504137769689827
195	0.811571529291185	0.28	1.25988335306238	0.941017542444715	1.57874916368005	0.423946725984732	1.03066071171657	0.843084886992774	1.21823653644037	0.49	0.33	0.68	0.935832649813265	1.14404368976954	1.35225472972581	1.6457281080379	2.01188199348762	2.37803587893734	1.66272205153898	2.03338630398467	2.40413814712485	1.25988335306238	0.593834253002894	0.0928961058797887	-0.638229480627153	-0.169250937800482	-0.129869528578428	-0.193158757684347	0.452949976469858	0.521820710508287	0.411140137820735	0.451021300495392	0.520422031190342	0.409812074020649	0.00277201179380335	0.00500003109350917	0.00504137769689827
195	0.811571529291185	0.28	1.2713204926457	0.954042274588423	1.58859871070297	0.357704432007583	0.917657733602385	0.725670879375675	1.1096445878291	0.46	0.32	0.7	0.834544788076271	1.05533582865365	1.27612686923104	1.50280691834142	1.90039648816229	2.29798605798316	1.51291228439037	1.9111159566637	2.31334934802726	1.2713204926457	0.579077336501181	-0.0438696692533689	-0.798208413746554	-0.169250937800482	-0.129869528578428	-0.193158757684347	0.452949976469858	0.521820710508287	0.411140137820735	0.451021300495392	0.520422031190342	0.409812074020649	0.00277201179380335	0.00500003109350917	0.00504137769689827
195	0.811571529291185	0.28	1.2736203651013	0.955311877405798	1.59192885279681	0.37349778875074	0.950588721782974	0.758370123699654	1.14280731986629	0.47	0.31	0.74	0.861377622648002	1.07970478753948	1.29803195243095	1.53811029738948	1.92796400578638	2.31781771418327	1.53757995148699	1.92691084237455	2.31664158201665	1.2736203651013	0.603909235675036	-0.0515986904280129	-0.764898051606353	-0.169250937800482	-0.129869528578428	-0.193158757684347	0.452949976469858	0.521820710508287	0.411140137820735	0.451021300495392	0.520422031190342	0.409812074020649	0.00277201179380335	0.00500003109350917	0.00504137769689827
195	0.811571529291185	0.28	1.27607863176539	0.95576315108726	1.59639411244352	0.3539063181828	0.963047957862186	0.7598885374286	1.16620737829577	0.52	0.33	0.82	0.810794380428835	1.02756369369698	1.24433300696512	1.39016734354585	1.7618344735386	2.13350160353135	1.38191206098368	1.75121232316508	2.12043038249978	1.27607863176539	0.64580068916805	0.00252175209864372	-0.654557918558328	-0.169250937800482	-0.129869528578428	-0.193158757684347	0.452949976469858	0.521820710508287	0.411140137820735	0.451021300495392	0.520422031190342	0.409812074020649	0.00277201179380335	0.00500003109350917	0.00504137769689827
195	0.811571529291185	0.28	1.2858659643724	0.965185465225254	1.60654646351954	0.351498558332867	0.914145642681403	0.720282810140918	1.10800847522189	0.51	0.31	0.83	0.785098313731417	0.996406123358241	1.20771393298506	1.36443954702304	1.73167601538246	2.09891248374187	1.34914850970947	1.71234140583971	2.07526898998464	1.2858659643724	0.629311353384802	-0.0621728502122701	-0.741923167791786	-0.169250937800482	-0.129869528578428	-0.193158757684347	0.452949976469858	0.521820710508287	0.411140137820735	0.451021300495392	0.520422031190342	0.409812074020649	0.00277201179380335	0.00500003109350917	0.00504137769689827
195	0.811571529291185	0.28	1.29554998510158	0.968181174541793	1.62291879566137	0.379825588352634	0.904154259414373	0.723772422122284	1.08453609670646	0.43	0.29	0.71	0.871016699641277	1.0880954218903	1.30517414413932	1.61920215534125	2.02274704155193	2.4262919277626	1.6129804601081	2.01547767191788	2.41773372237128	1.29554998510158	0.544655508063154	-0.0168805357735707	-0.820120855771868	-0.169250937800482	-0.129869528578428	-0.193158757684347	0.452949976469858	0.521820710508287	0.411140137820735	0.451021300495392	0.520422031190342	0.409812074020649	0.00277201179380335	0.00500003109350917	0.00504137769689827
195	0.811571529291185	0.28	1.2987326797836	0.976525120749093	1.62094023881812	0.401021437032277	0.998725641113812	0.808156091803452	1.18929519042417	0.53	0.36	0.78	0.860591999458981	1.06352634734098	1.26646069522298	1.47372393694827	1.82123960789421	2.16875527884015	1.48435557210883	1.83448647760421	2.18440896817761	1.2987326797836	0.628340522809556	-0.0632739580479749	-0.724133282207561	-0.169250937800482	-0.129869528578428	-0.193158757684347	0.452949976469858	0.521820710508287	0.411140137820735	0.451021300495392	0.520422031190342	0.409812074020649	0.00277201179380335	0.00500003109350917	0.00504137769689827
195	0.811571529291185	0.28	1.30145912725953	0.978637541051569	1.62428071346749	0.319650055659324	0.851680441327666	0.657685270073758	1.04567561258157	0.5	0.3	0.75	0.719344604735267	0.931527218724086	1.14370983271291	1.2529418777488	1.62251785155434	1.99209382535989	1.24698288289946	1.61441065474156	1.98179557891264	1.30145912725953	0.587556541296004	0.0200269368962128	-0.716560768074937	-0.169250937800482	-0.129869528578428	-0.193158757684347	0.452949976469858	0.521820710508287	0.411140137820735	0.451021300495392	0.520422031190342	0.409812074020649	0.00277201179380335	0.00500003109350917	0.00504137769689827
195	0.811571529291185	0.28	1.30243948790716	0.97440695039006	1.63047202542425	0.369507662714496	0.949978383534512	0.756234782945807	1.14372198412322	0.5	0.33	0.75	0.832684397282096	1.04601400988606	1.25934362249001	1.45664645991885	1.8298320582196	2.20301765652035	1.4621942063087	1.83770864923536	2.21149620768773	1.30243948790716	0.6064636107488	-0.00288788536814345	-0.700639267295847	-0.169250937800482	-0.129869528578428	-0.193158757684347	0.452949976469858	0.521820710508287	0.411140137820735	0.451021300495392	0.520422031190342	0.409812074020649	0.00277201179380335	0.00500003109350917	0.00504137769689827
195	0.811571529291185	0.28	1.32239776538677	0.993411790171729	1.65138374060181	0.368103675330248	1.02653289324484	0.816544075023303	1.23652171146638	0.47	0.3	0.68	0.926451730862757	1.16470525575376	1.40295878064477	1.65310724281415	2.07823314468552	2.5033590465569	1.65909853284536	2.08577416798851	2.51263852926338	1.32239776538677	0.575436948954088	-0.111463674365592	-0.873156214471606	-0.169250937800482	-0.129869528578428	-0.193158757684347	0.452949976469858	0.521820710508287	0.411140137820735	0.451021300495392	0.520422031190342	0.409812074020649	0.00277201179380335	0.00500003109350917	0.00504137769689827
195	0.811571529291185	0.28	1.32333649891075	0.988029324660484	1.65864367316102	0.361770084233204	0.950542173215662	0.753422892951599	1.14766145347973	0.55	0.33	0.79	0.777475964123344	0.980888289265484	1.18430061440762	1.30593266939438	1.64760599824144	1.98927932708849	1.30329104634729	1.64424763636302	1.98524305721242	1.32333649891075	0.62973865355666	-0.0944192053555396	-0.76131968862817	-0.169250937800482	-0.129869528578428	-0.193158757684347	0.452949976469858	0.521820710508287	0.411140137820735	0.451021300495392	0.520422031190342	0.409812074020649	0.00277201179380335	0.00500003109350917	0.00504137769689827
195	0.811571529291185	0.28	1.32667194500602	0.992865423216182	1.66047846679587	0.36678071780656	0.921132060617007	0.732167145159474	1.11009697607454	0.52	0.3	0.79	0.788522782036372	0.992032515884627	1.19554224973288	1.35993341580534	1.71091843970935	2.06190346361336	1.34622914415732	1.69393952818733	2.04120458895299	1.32667194500602	0.608818799198304	-0.0538047186578579	-0.770006725236944	-0.169250937800482	-0.129869528578428	-0.193158757684347	0.452949976469858	0.521820710508287	0.411140137820735	0.451021300495392	0.520422031190342	0.409812074020649	0.00277201179380335	0.00500003109350917	0.00504137769689827
195	0.811571529291185	0.28	1.33011742298643	0.996612020609431	1.66362282536343	0.335848055236606	0.91165270130882	0.71149274841818	1.11181265419946	0.58	0.34	0.81	0.71151177088396	0.911677075249879	1.1118423796158	1.17310284405961	1.50312477404397	1.83314670402833	1.17272491598924	1.50242751069807	1.83237173938725	1.33011742298643	0.64084588618866	-0.0168581573131033	-0.647522572512244	-0.169250937800482	-0.129869528578428	-0.193158757684347	0.452949976469858	0.521820710508287	0.411140137820735	0.451021300495392	0.520422031190342	0.409812074020649	0.00277201179380335	0.00500003109350917	0.00504137769689827
195	0.811571529291185	0.28	1.33739825285738	1.0051270181066	1.66966948760817	0.375758336341082	1.02209920090588	0.816415170497182	1.22778323131457	0.48	0.32	0.68	0.924236833525336	1.1570849772656	1.38993312100587	1.64668118837498	2.06153877047611	2.47639635257725	1.66404115390119	2.08243944661947	2.50203100714241	1.33739825285738	0.56749264712914	0.033283929964145	-0.731917469477988	-0.169250937800482	-0.129869528578428	-0.193158757684347	0.452949976469858	0.521820710508287	0.411140137820735	0.451021300495392	0.520422031190342	0.409812074020649	0.00277201179380335	0.00500003109350917	0.00504137769689827
195	0.811571529291185	0.28	1.34166811944822	1.00449950563709	1.67883673325935	0.356419650003242	0.985182548935203	0.77849099041454	1.19187410745587	0.48	0.31	0.73	0.881006965565992	1.11491680527195	1.3488266449779	1.56930514127509	1.9859600922488	2.4026150432225	1.57087069987428	1.98803213278127	2.40591660557799	1.34166811944822	0.59819263102474	-0.0210099866431953	-0.741140730199578	-0.169250937800482	-0.129869528578428	-0.193158757684347	0.452949976469858	0.521820710508287	0.411140137820735	0.451021300495392	0.520422031190342	0.409812074020649	0.00277201179380335	0.00500003109350917	0.00504137769689827
195	0.811571529291185	0.28	1.35470614277613	1.01185532009664	1.69755696545563	0.331474218362501	0.945522310199483	0.735873962029409	1.15517065836956	0.49	0.33	0.74	0.814613474515094	1.04669448042294	1.27877548633078	1.43001260911442	1.83741903580252	2.24482546249062	1.43475893844902	1.8431569068061	2.25254036613144	1.35470614277613	0.598023187185194	0.0692164197910808	-0.645752950480453	-0.169250937800482	-0.129869528578428	-0.193158757684347	0.452949976469858	0.521820710508287	0.411140137820735	0.451021300495392	0.520422031190342	0.409812074020649	0.00277201179380335	0.00500003109350917	0.00504137769689827
195	0.811571529291185	0.28	1.36252621251526	1.0198435792855	1.70520884574502	0.3712766222817	0.983802172293646	0.783919917002123	1.18368442758517	0.54	0.36	0.82	0.825597326822145	1.03610640060476	1.24661547438738	1.40411163278787	1.76212907022714	2.1201465076664	1.40828746377929	1.76724735442498	2.12587428044773	1.36252621251526	0.633989742690632	0.0803073204891876	-0.571822918297717	-0.169250937800482	-0.129869528578428	-0.193158757684347	0.452949976469858	0.521820710508287	0.411140137820735	0.451021300495392	0.520422031190342	0.409812074020649	0.00277201179380335	0.00500003109350917	0.00504137769689827
195	0.811571529291185	0.28	1.37641301250941	1.02960505507425	1.72322096994457	0.286932541607808	0.854447078215928	0.644143802851186	1.06475035358067	0.51	0.35	0.78	0.695550332649433	0.922637067769363	1.14972380288929	1.20158951174332	1.5938904371656	1.98619136258787	1.2083754524203	1.60279194727976	1.99755080218053	1.37641301250941	0.610699182797055	-0.119272380824899	-0.811205015275241	-0.169250937800482	-0.129869528578428	-0.193158757684347	0.452949976469858	0.521820710508287	0.411140137820735	0.451021300495392	0.520422031190342	0.409812074020649	0.00277201179380335	0.00500003109350917	0.00504137769689827
195	0.811571529291185	0.28	1.38294809255099	1.03998907856349	1.72590710653848	0.345115072732141	0.875175155206519	0.686948564706142	1.0634017457069	0.46	0.27	0.67	0.794415044650127	1.01208787050524	1.22976069636035	1.43599938294068	1.82946882402932	2.22293826511796	1.43031192361054	1.82184478715499	2.21424581143812	1.38294809255099	0.550236589268614	0.0276065972515965	-0.78408245496191	-0.169250937800482	-0.129869528578428	-0.193158757684347	0.452949976469858	0.521820710508287	0.411140137820735	0.451021300495392	0.520422031190342	0.409812074020649	0.00277201179380335	0.00500003109350917	0.00504137769689827
195	0.811571529291185	0.28	1.40206760740145	1.05088640493538	1.75324880986753	0.314679972201533	0.929375614653664	0.715240004638088	1.14351122466924	0.59	0.35	0.78	0.709078486427376	0.921369400324003	1.13366031422063	1.16322972254002	1.51148891471202	1.85974810688402	1.16886073166625	1.51883865234054	1.86879519016305	1.40206760740145	0.628423465163636	-0.0471409045521758	-0.694259939938873	-0.169250937800482	-0.129869528578428	-0.193158757684347	0.452949976469858	0.521820710508287	0.411140137820735	0.451021300495392	0.520422031190342	0.409812074020649	0.00277201179380335	0.00500003109350917	0.00504137769689827
195	0.811571529291185	0.28	1.40704734511172	1.05712439184321	1.75697029838022	0.348621418001595	1.06416713061647	0.837057784553394	1.29127647667954	0.51	0.33	0.72	0.904323767972679	1.14968362647176	1.39504348497083	1.56276280925222	1.98676942648992	2.41077604372762	1.57415671123489	2.0012286162395	2.42859556309972	1.40704734511172	0.608947978186656	0.0623700634719384	-0.638978067344453	-0.169250937800482	-0.129869528578428	-0.193158757684347	0.452949976469858	0.521820710508287	0.411140137820735	0.451021300495392	0.520422031190342	0.409812074020649	0.00277201179380335	0.00500003109350917	0.00504137769689827
195	0.811571529291185	0.28	1.41348238730473	1.05564221158706	1.77132256302241	0.344106973516887	1.09946877359729	0.862474348194497	1.33646319900008	0.48	0.35	0.73	0.967159445048623	1.23291969337602	1.49867994170342	1.71228550438577	2.18279470861537	2.65330391284497	1.73219651722242	2.20788302795063	2.68501672874322	1.41348238730473	0.60150055509641	0.0280204872648036	-0.642857870133881	-0.169250937800482	-0.129869528578428	-0.193158757684347	0.452949976469858	0.521820710508287	0.411140137820735	0.451021300495392	0.520422031190342	0.409812074020649	0.00277201179380335	0.00500003109350917	0.00504137769689827
195	0.811571529291185	0.28	1.42133959060053	1.06942963325985	1.77324954794121	0.313244936591206	0.922821598485224	0.709486595942946	1.1361566010275	0.48	0.3	0.68	0.802063922812073	1.04323593365855	1.28440794450503	1.42767125305713	1.85695667175582	2.28624209045451	1.43354604932369	1.86420363243963	2.29442023213988	1.42133959060053	0.556464264990088	0.0777982890658614	-0.675517339586981	-0.169250937800482	-0.129869528578428	-0.193158757684347	0.452949976469858	0.521820710508287	0.411140137820735	0.451021300495392	0.520422031190342	0.409812074020649	0.00277201179380335	0.00500003109350917	0.00504137769689827
195	0.811571529291185	0.28	1.42214448367372	1.06541502402209	1.77887394332534	0.312178423878044	0.948847469645686	0.728950967591744	1.16874397169963	0.5	0.34	0.76	0.796203199485777	1.03638711620312	1.27657103292046	1.38559308539086	1.8035732874807	2.22155348957054	1.39335775071967	1.81353428004975	2.2347289012647	1.42214448367372	0.618116513081948	0.0447399505644437	-0.634070260883506	-0.169250937800482	-0.129869528578428	-0.193158757684347	0.452949976469858	0.521820710508287	0.411140137820735	0.451021300495392	0.520422031190342	0.409812074020649	0.00277201179380335	0.00500003109350917	0.00504137769689827
195	0.811571529291185	0.28	1.42496346629903	1.06731248060727	1.78261445199079	0.317658248571174	0.93733199863446	0.722845574326797	1.15181842294212	0.56	0.38	0.75	0.73935183040904	0.958736075180063	1.17812031995109	1.23531844327172	1.6018684301419	1.96841841701209	1.25396287931644	1.6267173041068	1.99792245528914	1.42496346629903	0.613384870668422	-0.0915828442069991	-0.730575675850811	-0.169250937800482	-0.129869528578428	-0.193158757684347	0.452949976469858	0.521820710508287	0.411140137820735	0.451021300495392	0.520422031190342	0.409812074020649	0.00277201179380335	0.00500003109350917	0.00504137769689827
195	0.811571529291185	0.28	1.42979103495448	1.06779917356741	1.79178289634156	0.328957989647315	0.976732265498449	0.758928375753554	1.19453615524334	0.56	0.36	0.82	0.77821025284169	1.00154782397939	1.22488539511709	1.30219741206165	1.67591339188801	2.04962937171436	1.30731880327428	1.68185415890664	2.0575439420305	1.42979103495448	0.637870209413271	0.119541867136068	-0.512485936562635	-0.169250937800482	-0.129869528578428	-0.193158757684347	0.452949976469858	0.521820710508287	0.411140137820735	0.451021300495392	0.520422031190342	0.409812074020649	0.00277201179380335	0.00500003109350917	0.00504137769689827
195	0.811571529291185	0.28	1.44113072006958	1.07718415856282	1.80507728157634	0.325791668057411	0.986010270778312	0.764550946049233	1.20746959550739	0.5	0.36	0.7	0.839807940242212	1.08306615646602	1.32632437268982	1.46680515029527	1.89167896645115	2.31655278260702	1.49113191737765	1.92423941484265	2.35567609618721	1.44113072006958	0.588544129401854	0.0153363034556351	-0.679725236580236	-0.169250937800482	-0.129869528578428	-0.193158757684347	0.452949976469858	0.521820710508287	0.411140137820735	0.451021300495392	0.520422031190342	0.409812074020649	0.00277201179380335	0.00500003109350917	0.00504137769689827
195	0.811571529291185	0.28	1.442976831887	1.08149486393057	1.80445879984344	0.309729255891384	0.826988687011637	0.634234576149848	1.01974279787343	0.45	0.3	0.72	0.743520894018439	0.969488878456781	1.19545686289512	1.35675266071059	1.76909166367414	2.18143066663769	1.35476990760656	1.76662403363365	2.17862386311813	1.442976831887	0.551586783508718	0.0833328037505006	-0.708259926066824	-0.169250937800482	-0.129869528578428	-0.193158757684347	0.452949976469858	0.521820710508287	0.411140137820735	0.451021300495392	0.520422031190342	0.409812074020649	0.00277201179380335	0.00500003109350917	0.00504137769689827
195	0.811571529291185	0.28	1.44337183189149	1.07813624073848	1.8086074230445	0.382139655188246	1.03334368870732	0.82819707132967	1.23849030608497	0.48	0.31	0.68	0.931439122218553	1.16215907020094	1.39287901818332	1.65224980471507	2.06151647593861	2.47078314716215	1.66191036747513	2.07300414642373	2.48531918325411	1.44337183189149	0.582029556216778	-0.0619650752191591	-0.812686108281198	-0.169250937800482	-0.129869528578428	-0.193158757684347	0.452949976469858	0.521820710508287	0.411140137820735	0.451021300495392	0.520422031190342	0.409812074020649	0.00277201179380335	0.00500003109350917	0.00504137769689827
195	0.811571529291185	0.28	1.44546275164456	1.08755416465978	1.80337133862934	0.361668910032354	0.931416588256712	0.738221162350519	1.1246120141629	0.47	0.28	0.72	0.838759111074926	1.05826571961059	1.27777232814626	1.4980431522834	1.89008702692626	2.28213090156911	1.48408311647317	1.87275606166507	2.2607563031621	1.44546275164456	0.576645815268842	-0.0458280447434774	-0.814426295000898	-0.169250937800482	-0.129869528578428	-0.193158757684347	0.452949976469858	0.521820710508287	0.411140137820735	0.451021300495392	0.520422031190342	0.409812074020649	0.00277201179380335	0.00500003109350917	0.00504137769689827
195	0.811571529291185	0.28	1.44609239952117	1.08391812115889	1.80826667788345	0.303133555443736	0.879960692344326	0.671652426210109	1.08826895847854	0.51	0.35	0.7	0.730963926527973	0.957667236454035	1.1843705463801	1.26910223583373	1.66270534955327	2.05630846327281	1.28579872486007	1.68465729876825	2.08323573907754	1.44609239952117	0.574120119131153	0.103057424876259	-0.601933938958666	-0.169250937800482	-0.129869528578428	-0.193158757684347	0.452949976469858	0.521820710508287	0.411140137820735	0.451021300495392	0.520422031190342	0.409812074020649	0.00277201179380335	0.00500003109350917	0.00504137769689827
195	0.811571529291185	0.28	1.44913533070149	1.08687247339749	1.81139818800549	0.392196952985349	1.05054930935129	0.846360831353672	1.25473778734891	0.49	0.32	0.77	0.9425531361877	1.16994845409511	1.39734377200253	1.6611189036134	2.0618715473285	2.46262419104361	1.65586276671373	2.05558283859897	2.45613486533984	1.44913533070149	0.605218709035439	-0.0214507072813336	-0.724742547570468	-0.169250937800482	-0.129869528578428	-0.193158757684347	0.452949976469858	0.521820710508287	0.411140137820735	0.451021300495392	0.520422031190342	0.409812074020649	0.00277201179380335	0.00500003109350917	0.00504137769689827
195	0.811571529291185	0.28	1.458068857014	1.09726421650118	1.81887349752682	0.367200334108959	1.01225061553739	0.804780715440087	1.2197205156347	0.47	0.32	0.65	0.915271679265941	1.15122579722136	1.38717991517678	1.63576624574258	2.05746156357978	2.47915688141698	1.65501599715489	2.08182938422498	2.50805092188782	1.458068857014	0.552620571006217	-0.00607296206526598	-0.771785671564725	-0.169250937800482	-0.129869528578428	-0.193158757684347	0.452949976469858	0.521820710508287	0.411140137820735	0.451021300495392	0.520422031190342	0.409812074020649	0.00277201179380335	0.00500003109350917	0.00504137769689827
195	0.811571529291185	0.28	1.50252174675779	1.12500077029582	1.88004272321975	0.28552411985627	0.873836405073475	0.658018247417953	1.089654562729	0.49	0.33	0.76	0.732232268370778	0.972391290944707	1.21255031351864	1.28979446091316	1.71282386078293	2.1358532606527	1.29400546677302	1.71853328545884	2.14225283518386	1.50252174675779	0.579956554792979	-0.0240551156143167	-0.748980302052701	-0.169250937800482	-0.129869528578428	-0.193158757684347	0.452949976469858	0.521820710508287	0.411140137820735	0.451021300495392	0.520422031190342	0.409812074020649	0.00277201179380335	0.00500003109350917	0.00504137769689827
195	0.811571529291185	0.28	1.51040048096579	1.13356252769294	1.88723843423863	0.31798885415003	0.880859077274703	0.679448774240981	1.08226938030843	0.46	0.31	0.75	0.782603470649566	1.01459211814526	1.24658076564095	1.41077165516236	1.82896940214492	2.24716714912748	1.40887570821619	1.82647819087163	2.24378711344765	1.51040048096579	0.560456123193057	0.0408524881238456	-0.739033963881795	-0.169250937800482	-0.129869528578428	-0.193158757684347	0.452949976469858	0.521820710508287	0.411140137820735	0.451021300495392	0.520422031190342	0.409812074020649	0.00277201179380335	0.00500003109350917	0.00504137769689827
195	0.811571529291185	0.28	1.52839962154252	1.14553846369529	1.91126077938975	0.36345459748401	1.04099135341834	0.825900375918863	1.25608233091782	0.5	0.33	0.74	0.905007971418924	1.14070110692664	1.37639424243436	1.57821577591663	1.98923384037669	2.40025190483675	1.58479138206775	1.99821977549657	2.41038614560041	1.52839962154252	0.592337850889607	0.0152844369745145	-0.691384871280074	-0.169250937800482	-0.129869528578428	-0.193158757684347	0.452949976469858	0.521820710508287	0.411140137820735	0.451021300495392	0.520422031190342	0.409812074020649	0.00277201179380335	0.00500003109350917	0.00504137769689827
195	0.811571529291185	0.28	1.54369586536899	1.15338853692417	1.93400319381381	0.282070243087278	0.921975115827732	0.692324823844318	1.15162540781115	0.51	0.36	0.79	0.747705200677117	0.995725655439302	1.24374611020149	1.29183030106999	1.72034188351825	2.14885346596652	1.29994107222779	1.73060445196305	2.16233061424796	1.54369586536899	0.601872185828896	0.0337484680653012	-0.650972562581735	-0.169250937800482	-0.129869528578428	-0.193158757684347	0.452949976469858	0.521820710508287	0.411140137820735	0.451021300495392	0.520422031190342	0.409812074020649	0.00277201179380335	0.00500003109350917	0.00504137769689827
195	0.811571529291185	0.28	1.54967872086094	1.16202821208282	1.93732922963905	0.319213801030229	0.935777670113036	0.722412915316668	1.1491424249094	0.5	0.31	0.72	0.791946052461053	1.02584742896293	1.25974880546481	1.38143146753769	1.78943744319216	2.19744341884663	1.3810118328604	1.78911787711848	2.19745165843633	1.54967872086094	0.574810061679836	-0.0288826784392883	-0.766427139381907	-0.169250937800482	-0.129869528578428	-0.193158757684347	0.452949976469858	0.521820710508287	0.411140137820735	0.451021300495392	0.520422031190342	0.409812074020649	0.00277201179380335	0.00500003109350917	0.00504137769689827
195	0.811571529291185	0.28	1.59002222671941	1.19342337796297	1.98662107547586	0.339918945048841	0.916450677737599	0.717059698042585	1.11584165743261	0.52	0.32	0.73	0.768114510304846	0.981702172734793	1.19528983516474	1.32024987625379	1.68736842577911	2.05448697530444	1.32392843895252	1.69212275187821	2.06062164440803	1.59002222671941	0.57762531315478	0.0660450947477691	-0.673991158000961	-0.169250937800482	-0.129869528578428	-0.193158757684347	0.452949976469858	0.521820710508287	0.411140137820735	0.451021300495392	0.520422031190342	0.409812074020649	0.00277201179380335	0.00500003109350917	0.00504137769689827
195	0.811571529291185	0.28	1.62854624100628	1.22069249281581	2.03639998919676	0.304029563345356	1.01299945232893	0.773705258976761	1.2522936456811	0.52	0.33	0.71	0.830060431891674	1.08678434474935	1.34350825760702	1.42809757949753	1.86978445489243	2.31147133028733	1.44170949148811	1.88799013604547	2.33399370683894	1.62854624100628	0.587940768357909	-0.0667923219686811	-0.77036986870235	-0.169250937800482	-0.129869528578428	-0.193158757684347	0.452949976469858	0.521820710508287	0.411140137820735	0.451021300495392	0.520422031190342	0.409812074020649	0.00277201179380335	0.00500003109350917	0.00504137769689827
195	0.811571529291185	0.28	1.67071528304284	1.25466986502118	2.0867607010645	0.35038193238518	1.0739730128245	0.845656656038761	1.30228936961025	0.46	0.29	0.71	0.982445743135763	1.2476933837836	1.51294102443144	1.78150687541483	2.26249068424425	2.74347449307366	1.77741959115134	2.25744135804432	2.73770242849689	1.67071528304284	0.545835427196323	0.0625672606736392	-0.720264990569413	-0.169250937800482	-0.129869528578428	-0.193158757684347	0.452949976469858	0.521820710508287	0.411140137820735	0.451021300495392	0.520422031190342	0.409812074020649	0.00277201179380335	0.00500003109350917	0.00504137769689827
195	0.811571529291185	0.29	0.888002479861416	0.669618527327395	1.10638643239544	0.413399303090946	1.06472634915481	0.866705973251204	1.26274672505842	0.55	0.37	0.87	0.902084788989488	1.10818832874305	1.31429186849661	1.52314221247956	1.87114165263392	2.21914109278828	1.5235837804731	1.8712986795963	2.21961000497743	0.888002479861416	0.709093816096837	-0.0473663537602956	-0.635589260602958	-0.169250937800482	-0.129869528578428	-0.193158757684347	0.452949976469858	0.521820710508287	0.411140137820735	0.451021300495392	0.520422031190342	0.409812074020649	0.00277201179380335	0.00500003109350917	0.00504137769689827
195	0.811571529291185	0.29	0.924461250064945	0.699083107689109	1.14983939244078	0.471688681437502	1.01186227305927	0.844666961377962	1.17905758474059	0.48	0.28	0.76	0.954596631240283	1.1435516733906	1.33250671554091	1.6988375006791	2.03510928400844	2.37138106733778	1.67632267974115	2.00832012022918	2.34008704282586	0.924461250064945	0.643247454985985	-0.195318286215808	-0.936370721042688	-0.169250937800482	-0.129869528578428	-0.193158757684347	0.452949976469858	0.521820710508287	0.411140137820735	0.451021300495392	0.520422031190342	0.409812074020649	0.00277201179380335	0.00500003109350917	0.00504137769689827
195	0.811571529291185	0.29	0.932322176028049	0.702219791116068	1.16242456094003	0.420196829296182	0.959936473698709	0.78388410913745	1.13598883825997	0.54	0.35	0.95	0.817187480706131	1.00071944237133	1.18425140403653	1.38114114958063	1.69133134522586	2.00152154087108	1.36319348484284	1.66916314390965	1.97514304720176	0.932322176028049	0.717103014961692	0.103053244894125	-0.475363729333378	-0.169250937800482	-0.129869528578428	-0.193158757684347	0.452949976469858	0.521820710508287	0.411140137820735	0.451021300495392	0.520422031190342	0.409812074020649	0.00277201179380335	0.00500003109350917	0.00504137769689827
195	0.811571529291185	0.29	0.934548434300388	0.708423048306593	1.16067382029418	0.465673217985227	1.10071031761688	0.916624072343035	1.28479656289073	0.55	0.34	0.78	0.954588622761125	1.14629931490566	1.3380100070502	1.61235742678569	1.93616828195741	2.25997913712913	1.61635143001071	1.94159492053948	2.26617109265499	0.934548434300388	0.68817173650438	0.0272721536082295	-0.610447649314404	-0.169250937800482	-0.129869528578428	-0.193158757684347	0.452949976469858	0.521820710508287	0.411140137820735	0.451021300495392	0.520422031190342	0.409812074020649	0.00277201179380335	0.00500003109350917	0.00504137769689827
195	0.811571529291185	0.29	0.950109892498464	0.715598186227027	1.1846215987699	0.404559840388933	1.07010012279097	0.867407682202303	1.27279256337963	0.53	0.34	0.79	0.923045943008775	1.13873971515625	1.35443348730373	1.5799866436606	1.94919175386664	2.31839686407267	1.58369140640278	1.95398432293812	2.32424703622501	0.950109892498464	0.654282623605153	-0.0935748855480289	-0.727243992830383	-0.169250937800482	-0.129869528578428	-0.193158757684347	0.452949976469858	0.521820710508287	0.411140137820735	0.451021300495392	0.520422031190342	0.409812074020649	0.00277201179380335	0.00500003109350917	0.00504137769689827
195	0.811571529291185	0.29	0.969785148857892	0.730495603237604	1.20907469447818	0.432341021846421	0.981194282663489	0.805656340143178	1.1567322251838	0.51	0.35	0.8	0.874819426588324	1.06542675451281	1.2560340824373	1.51666611671881	1.84712022767607	2.17757433863332	1.52036966483573	1.85166767046169	2.18293401931228	0.969785148857892	0.687021157839481	-0.0356595752982786	-0.645072196156282	-0.169250937800482	-0.129869528578428	-0.193158757684347	0.452949976469858	0.521820710508287	0.411140137820735	0.451021300495392	0.520422031190342	0.409812074020649	0.00277201179380335	0.00500003109350917	0.00504137769689827
195	0.811571529291185	0.29	0.974316102698228	0.733434480252931	1.21519772514352	0.478425270093513	0.96616107884693	0.808659027206083	1.12366313048778	0.52	0.33	0.74	0.866057082395128	1.03473852009156	1.20341995778799	1.48840221221965	1.77829745138036	2.06819269054107	1.49601376633323	1.78734262260654	2.0787918977907	0.974316102698228	0.624735634319438	-0.0590750561526227	-0.763792950880828	-0.169250937800482	-0.129869528578428	-0.193158757684347	0.452949976469858	0.521820710508287	0.411140137820735	0.451021300495392	0.520422031190342	0.409812074020649	0.00277201179380335	0.00500003109350917	0.00504137769689827
195	0.811571529291185	0.29	1.02309170188239	0.771935537340461	1.27424786642432	0.36545560334438	0.939457895588661	0.746182541998579	1.13273324917874	0.53	0.33	0.81	0.79133705937365	0.996308284711791	1.20127951004993	1.35165724977719	1.70176197372795	2.0518666976787	1.3453104799999	1.69405264964666	2.04249091115289	1.02309170188239	0.664440336148105	-0.0207804219175799	-0.64804006167868	-0.169250937800482	-0.129869528578428	-0.193158757684347	0.452949976469858	0.521820710508287	0.411140137820735	0.451021300495392	0.520422031190342	0.409812074020649	0.00277201179380335	0.00500003109350917	0.00504137769689827
195	0.811571529291185	0.29	1.03020572406923	0.780688025414467	1.27972342272399	0.380126828929755	0.965054190272741	0.77264566057153	1.15746271997395	0.52	0.33	0.87	0.823938265754607	1.02911996594191	1.23430166612922	1.41220125761809	1.76387548745782	2.11554971729755	1.39597692497363	1.74396804432182	2.09151535488206	1.03020572406923	0.682743678763939	0.0653642228284393	-0.567137725933812	-0.169250937800482	-0.129869528578428	-0.193158757684347	0.452949976469858	0.521820710508287	0.411140137820735	0.451021300495392	0.520422031190342	0.409812074020649	0.00277201179380335	0.00500003109350917	0.00504137769689827
195	0.811571529291185	0.29	1.03339547133786	0.782119452250919	1.28467149042481	0.422263411145766	0.99185763185554	0.810720281164681	1.1729949825464	0.51	0.36	0.79	0.878205162012403	1.07442050299466	1.27063584397692	1.52020188892717	1.85985706849159	2.19951224805601	1.52890034804181	1.87053436829909	2.2121749789063	1.03339547133786	0.655559458113781	-0.087757900771329	-0.723799219519903	-0.169250937800482	-0.129869528578428	-0.193158757684347	0.452949976469858	0.521820710508287	0.411140137820735	0.451021300495392	0.520422031190342	0.409812074020649	0.00277201179380335	0.00500003109350917	0.00504137769689827
195	0.811571529291185	0.29	1.03795721103189	0.784640160481227	1.29127426158255	0.337581349549383	0.884607211062592	0.691137496869067	1.07807692525612	0.53	0.31	0.79	0.733576742208068	0.938926449461615	1.14427615671516	1.25365392176201	1.60458852889827	1.95552313603453	1.24615173061575	1.5950728980107	1.9438577640767	1.03795721103189	0.633771775119908	-0.0261650170723611	-0.724971831553065	-0.169250937800482	-0.129869528578428	-0.193158757684347	0.452949976469858	0.521820710508287	0.411140137820735	0.451021300495392	0.520422031190342	0.409812074020649	0.00277201179380335	0.00500003109350917	0.00504137769689827
195	0.811571529291185	0.29	1.05316622810107	0.794687929352512	1.31164452684963	0.403322887984828	0.927904786835381	0.751694145415222	1.10411542825554	0.55	0.36	0.79	0.778415076912834	0.960889585767982	1.14336409462313	1.31028223992029	1.61743598768596	1.92458973545163	1.32022377781054	1.6293871281188	1.93924658140214	1.05316622810107	0.652981406121364	-0.0208121318457039	-0.655873406272473	-0.169250937800482	-0.129869528578428	-0.193158757684347	0.452949976469858	0.521820710508287	0.411140137820735	0.451021300495392	0.520422031190342	0.409812074020649	0.00277201179380335	0.00500003109350917	0.00504137769689827
195	0.811571529291185	0.29	1.05780291550682	0.800583064106898	1.31502276690675	0.365412572602936	0.912523902045682	0.724772279328307	1.10027552476306	0.46	0.29	0.73	0.834964803924869	1.05126170340628	1.26755860288769	1.50535495221281	1.89531583110504	2.28527670999727	1.49849825991041	1.88613814785377	2.27480576705429	1.05780291550682	0.617627428510613	-0.00300553684841861	-0.733716748690371	-0.169250937800482	-0.129869528578428	-0.193158757684347	0.452949976469858	0.521820710508287	0.411140137820735	0.451021300495392	0.520422031190342	0.409812074020649	0.00277201179380335	0.00500003109350917	0.00504137769689827
195	0.811571529291185	0.29	1.06570042023359	0.806215866124832	1.32518497434234	0.339118959951477	0.967804801210438	0.756864848496202	1.17874475392467	0.56	0.38	0.87	0.774811822431196	0.990753637552878	1.20669545267456	1.29522856381538	1.65621170703863	2.01719485026187	1.29864975896107	1.66052812450555	2.02238761926775	1.06570042023359	0.691918242070296	0.0726868466054099	-0.491975021676041	-0.169250937800482	-0.129869528578428	-0.193158757684347	0.452949976469858	0.521820710508287	0.411140137820735	0.451021300495392	0.520422031190342	0.409812074020649	0.00277201179380335	0.00500003109350917	0.00504137769689827
195	0.811571529291185	0.29	1.06781527872768	0.805498236566048	1.33013232088932	0.379101862548465	0.843218090366505	0.674734504811549	1.01170167592146	0.44	0.29	0.86	0.795300732908037	0.993890130840568	1.1924795287731	1.45676099761632	1.82051935653345	2.18427771545058	1.42186148646669	1.77669958756184	2.13180031644651	1.06781527872768	0.64171829796892	0.0657979081505101	-0.649179779596925	-0.169250937800482	-0.129869528578428	-0.193158757684347	0.452949976469858	0.521820710508287	0.411140137820735	0.451021300495392	0.520422031190342	0.409812074020649	0.00277201179380335	0.00500003109350917	0.00504137769689827
195	0.811571529291185	0.29	1.06812045194326	0.807313402670144	1.32892750121638	0.359376955475875	0.887265292640014	0.702310699523514	1.07221988575651	0.5	0.32	0.84	0.769237342994262	0.971817169672181	1.1743969963501	1.34106323633774	1.69423428355178	2.04740533076582	1.32861159811255	1.67818887035854	2.0279112748125	1.06812045194326	0.6453544788284	-0.0440108807218013	-0.705582753122728	-0.169250937800482	-0.129869528578428	-0.193158757684347	0.452949976469858	0.521820710508287	0.411140137820735	0.451021300495392	0.520422031190342	0.409812074020649	0.00277201179380335	0.00500003109350917	0.00504137769689827
195	0.811571529291185	0.29	1.07045255379754	0.807906988872126	1.33299811872294	0.395342585182239	1.03957617703262	0.838847384234353	1.24030496983088	0.48	0.34	0.81	0.943828640281623	1.16967852326729	1.39552840625295	1.67471336401386	2.07545752577631	2.47620168753876	1.67129394674862	2.07096875784757	2.47119448871017	1.07045255379754	0.635722327998447	-0.0400997443938818	-0.709337025147302	-0.169250937800482	-0.129869528578428	-0.193158757684347	0.452949976469858	0.521820710508287	0.411140137820735	0.451021300495392	0.520422031190342	0.409812074020649	0.00277201179380335	0.00500003109350917	0.00504137769689827
195	0.811571529291185	0.29	1.07477124561518	0.809664611165801	1.33987788006456	0.357226304132104	0.932445475484961	0.737161665195993	1.12772928577393	0.55	0.36	0.83	0.765845952792044	0.96872860773294	1.17161126267384	1.29166425221164	1.63384308311825	1.97602191402487	1.29469183211726	1.63788485832903	1.98020535990573	1.07477124561518	0.666979439085133	-0.0245230672057513	-0.653570796057011	-0.169250937800482	-0.129869528578428	-0.193158757684347	0.452949976469858	0.521820710508287	0.411140137820735	0.451021300495392	0.520422031190342	0.409812074020649	0.00277201179380335	0.00500003109350917	0.00504137769689827
195	0.811571529291185	0.29	1.07488060367336	0.810847561761491	1.33891364558523	0.396831713552516	0.892720679756753	0.720883506396322	1.06455785311718	0.53	0.36	0.84	0.768700411571335	0.95193571202333	1.13517101247533	1.31748319314208	1.63153197612942	1.94558075911676	1.32082726899985	1.63576936396621	1.9509276176313	1.07488060367336	0.635034393523121	0.023437833614706	-0.638168721719939	-0.169250937800482	-0.129869528578428	-0.193158757684347	0.452949976469858	0.521820710508287	0.411140137820735	0.451021300495392	0.520422031190342	0.409812074020649	0.00277201179380335	0.00500003109350917	0.00504137769689827
195	0.811571529291185	0.29	1.07882717573524	0.817660878845917	1.33999347262457	0.376573294451685	0.970098058568198	0.775217265137189	1.16497885199921	0.48	0.35	0.83	0.873939425129113	1.09363784548055	1.31333626583199	1.55272230017904	1.94305900634536	2.33339571251168	1.55089692728591	1.94022675811164	2.33068406453118	1.07882717573524	0.673062300470155	0.00982799793837562	-0.617508292697278	-0.169250937800482	-0.129869528578428	-0.193158757684347	0.452949976469858	0.521820710508287	0.411140137820735	0.451021300495392	0.520422031190342	0.409812074020649	0.00277201179380335	0.00500003109350917	0.00504137769689827
195	0.811571529291185	0.29	1.08139827200852	0.815913324816262	1.34688321920078	0.411096589793802	0.984560618969873	0.800577481892106	1.16854375604764	0.49	0.35	0.79	0.888651318304478	1.09287497061548	1.29709862292648	1.56275905604875	1.92190145029772	2.28104384454668	1.56753942045412	1.92784868875825	2.2879614413065	1.08139827200852	0.65895685220546	0.0998201899540118	-0.559399285055243	-0.169250937800482	-0.129869528578428	-0.193158757684347	0.452949976469858	0.521820710508287	0.411140137820735	0.451021300495392	0.520422031190342	0.409812074020649	0.00277201179380335	0.00500003109350917	0.00504137769689827
195	0.811571529291185	0.29	1.0817086990821	0.816357807666564	1.34705959049763	0.354445991490823	0.888249502862784	0.701090082658849	1.07540892306672	0.51	0.34	0.76	0.763821358890607	0.967727199531217	1.17163304017183	1.32706357837101	1.68132967918324	2.03559577999548	1.33325576804068	1.68959341113671	2.04525359742817	1.0817086990821	0.639581656064519	-0.0122426975592718	-0.672429760887568	-0.169250937800482	-0.129869528578428	-0.193158757684347	0.452949976469858	0.521820710508287	0.411140137820735	0.451021300495392	0.520422031190342	0.409812074020649	0.00277201179380335	0.00500003109350917	0.00504137769689827
195	0.811571529291185	0.29	1.08958831046275	0.821875147905804	1.35730147301969	0.367933220445949	0.947018065247894	0.75322389568318	1.14081223481261	0.56	0.3	0.82	0.769957454806515	0.968056939447866	1.16615642408922	1.28598979231046	1.616857314302	1.94772483629354	1.26655074317241	1.59173787700411	1.91860138169541	1.08958831046275	0.6726083967013	0.0379058640894965	-0.594863596352502	-0.169250937800482	-0.129869528578428	-0.193158757684347	0.452949976469858	0.521820710508287	0.411140137820735	0.451021300495392	0.520422031190342	0.409812074020649	0.00277201179380335	0.00500003109350917	0.00504137769689827
195	0.811571529291185	0.29	1.09298256915587	0.82394374062623	1.36202139768551	0.365996094018692	0.97374628607076	0.773650004894654	1.17384256724687	0.53	0.35	0.83	0.824225577137893	1.03740268796591	1.25057979879392	1.41185365244871	1.77701446629548	2.14217528014225	1.41023649578549	1.77612654208788	2.13937674769523	1.09298256915587	0.657615452428265	-0.0121262058390764	-0.631377549610887	-0.169250937800482	-0.129869528578428	-0.193158757684347	0.452949976469858	0.521820710508287	0.411140137820735	0.451021300495392	0.520422031190342	0.409812074020649	0.00277201179380335	0.00500003109350917	0.00504137769689827
195	0.811571529291185	0.29	1.0940409452333	0.827916804699629	1.36016508576697	0.42160633393039	0.985489124293033	0.805272231236491	1.16570601734957	0.5	0.34	0.78	0.882933196664688	1.08053032134768	1.27812744603068	1.54031692584247	1.88503405370307	2.22975118156366	1.54308644765693	1.88910941990507	2.23423946490436	1.0940409452333	0.646597317105285	0.028411243334804	-0.639633165704248	-0.169250937800482	-0.129869528578428	-0.193158757684347	0.452949976469858	0.521820710508287	0.411140137820735	0.451021300495392	0.520422031190342	0.409812074020649	0.00277201179380335	0.00500003109350917	0.00504137769689827
195	0.811571529291185	0.29	1.09860776108008	0.829510188763582	1.36770533339658	0.382492358315275	0.914040748015239	0.732714445707308	1.09536705032317	0.45	0.31	0.74	0.858064869227317	1.07041189034703	1.28275891146674	1.56461735952387	1.95181633177204	2.33901530402022	1.5651160832024	1.95233088134223	2.34057880033258	1.09860776108008	0.596857910844454	0.0843441416664889	-0.632688912819796	-0.169250937800482	-0.129869528578428	-0.193158757684347	0.452949976469858	0.521820710508287	0.411140137820735	0.451021300495392	0.520422031190342	0.409812074020649	0.00277201179380335	0.00500003109350917	0.00504137769689827
195	0.811571529291185	0.29	1.10182440941469	0.834609463889083	1.36903935494031	0.367447844831325	0.90662356832236	0.720901811223802	1.09234532542092	0.49	0.33	0.79	0.797166641902341	1.00253606549018	1.20790548907801	1.39838588497055	1.75864393900105	2.11890199303155	1.39752285906619	1.75745860467613	2.11796893073665	1.10182440941469	0.625696577495111	-0.109548888884245	-0.802728130293322	-0.169250937800482	-0.129869528578428	-0.193158757684347	0.452949976469858	0.521820710508287	0.411140137820735	0.451021300495392	0.520422031190342	0.409812074020649	0.00277201179380335	0.00500003109350917	0.00504137769689827
195	0.811571529291185	0.29	1.11531050728167	0.840344507842278	1.39027650672106	0.362733901521989	0.979131702650317	0.776506758493887	1.18175664680675	0.49	0.34	0.72	0.85956126896704	1.08385880690643	1.30815634484582	1.5088785883848	1.9026117225346	2.29634485668441	1.52437368518124	1.92192822753894	2.3192614285846	1.11531050728167	0.606179990576878	-0.0158935688319232	-0.697261246409031	-0.169250937800482	-0.129869528578428	-0.193158757684347	0.452949976469858	0.521820710508287	0.411140137820735	0.451021300495392	0.520422031190342	0.409812074020649	0.00277201179380335	0.00500003109350917	0.00504137769689827
195	0.811571529291185	0.29	1.12221304672733	0.850379963984344	1.39404612947031	0.429142016304758	1.00385991646383	0.823091690507271	1.18462814242039	0.5	0.3	0.81	0.908815732020613	1.10841075830199	1.30800578458336	1.59269574838567	1.94248519255659	2.2922746367275	1.57081051413836	1.91552893922251	2.26030156194206	1.12221304672733	0.629286267370643	0.0490420438856615	-0.658300018496299	-0.169250937800482	-0.129869528578428	-0.193158757684347	0.452949976469858	0.521820710508287	0.411140137820735	0.451021300495392	0.520422031190342	0.409812074020649	0.00277201179380335	0.00500003109350917	0.00504137769689827
195	0.811571529291185	0.29	1.12256478600594	0.845944723517434	1.39918484849444	0.380446819215773	0.952146538429903	0.762440318175315	1.14185275868449	0.45	0.33	0.72	0.893436692374017	1.11573671233186	1.3380367322897	1.62982859298454	2.03535360873647	2.4408786244884	1.64175074305487	2.05098110296175	2.45940119475769	1.12256478600594	0.604635501963074	-0.0657882187673884	-0.792963043081623	-0.169250937800482	-0.129869528578428	-0.193158757684347	0.452949976469858	0.521820710508287	0.411140137820735	0.451021300495392	0.520422031190342	0.409812074020649	0.00277201179380335	0.00500003109350917	0.00504137769689827
195	0.811571529291185	0.29	1.12307997708885	0.847976992802931	1.39818296137476	0.41400804258998	1.00464901633847	0.818036287463668	1.19126174521326	0.53	0.31	0.81	0.863462767836767	1.06043831263491	1.25741385743305	1.47054842873429	1.80601405469021	2.14147968064612	1.45406266306439	1.78566814431064	2.11767219152751	1.12307997708885	0.647638862691111	0.0344944837436679	-0.637347925821927	-0.169250937800482	-0.129869528578428	-0.193158757684347	0.452949976469858	0.521820710508287	0.411140137820735	0.451021300495392	0.520422031190342	0.409812074020649	0.00277201179380335	0.00500003109350917	0.00504137769689827
195	0.811571529291185	0.29	1.12446573316717	0.852747128014249	1.39618433832009	0.354720552802563	0.931411814221388	0.73527552978288	1.1275480986599	0.55	0.35	0.82	0.764814690741351	0.968830608108125	1.1728465254749	1.29087813873325	1.63522258042683	1.97956702212041	1.29152977476452	1.63596291126134	1.98035928269135	1.12446573316717	0.665055485988483	0.0429194981220441	-0.561660893291488	-0.169250937800482	-0.129869528578428	-0.193158757684347	0.452949976469858	0.521820710508287	0.411140137820735	0.451021300495392	0.520422031190342	0.409812074020649	0.00277201179380335	0.00500003109350917	0.00504137769689827
195	0.811571529291185	0.29	1.12704217079677	0.84980191359954	1.404282427994	0.361023181014812	0.965644745059774	0.76506926043023	1.16622022968932	0.5	0.34	0.77	0.839544149986005	1.05964445130598	1.27974475262595	1.46540309075664	1.84958260274077	2.2337621147249	1.46996403122549	1.8552956074154	2.24046154438928	1.12704217079677	0.644675118108126	-0.0163260131276493	-0.670871297465382	-0.169250937800482	-0.129869528578428	-0.193158757684347	0.452949976469858	0.521820710508287	0.411140137820735	0.451021300495392	0.520422031190342	0.409812074020649	0.00277201179380335	0.00500003109350917	0.00504137769689827
195	0.811571529291185	0.29	1.12816083795589	0.853473444821533	1.40284823109025	0.324742859924075	0.870550502509065	0.674555851452591	1.06654515356554	0.49	0.31	0.79	0.748144827359986	0.965521022470246	1.18289721758051	1.31495299489905	1.69701736041589	2.07908172593272	1.30686170260523	1.68633006488685	2.06615265558303	1.12816083795589	0.611871677255899	-0.0545884137418916	-0.777304012084651	-0.169250937800482	-0.129869528578428	-0.193158757684347	0.452949976469858	0.521820710508287	0.411140137820735	0.451021300495392	0.520422031190342	0.409812074020649	0.00277201179380335	0.00500003109350917	0.00504137769689827
195	0.811571529291185	0.29	1.13822199302829	0.862534189765439	1.41390979629114	0.316909398374723	0.908968391081815	0.700612474119224	1.11732430804441	0.53	0.36	0.85	0.74340993479506	0.964493435824712	1.18557693685436	1.27022055476708	1.64797284752485	2.02572514028261	1.2710937976869	1.64934668605089	2.02739524308987	1.13822199302829	0.684319665229514	0.0250290820991763	-0.562856140810538	-0.169250937800482	-0.129869528578428	-0.193158757684347	0.452949976469858	0.521820710508287	0.411140137820735	0.451021300495392	0.520422031190342	0.409812074020649	0.00277201179380335	0.00500003109350917	0.00504137769689827
195	0.811571529291185	0.29	1.14265255223603	0.863335109589	1.42196999488307	0.398117644612466	0.978285049690396	0.790482721858839	1.16608737752195	0.51	0.33	0.8	0.862676743160516	1.06763087568186	1.27258500820321	1.5004513621357	1.85692753905261	2.21340371596953	1.49726075158845	1.85328439863826	2.20846381928204	1.14265255223603	0.637811987774062	-0.168481002464942	-0.831881768909883	-0.169250937800482	-0.129869528578428	-0.193158757684347	0.452949976469858	0.521820710508287	0.411140137820735	0.451021300495392	0.520422031190342	0.409812074020649	0.00277201179380335	0.00500003109350917	0.00504137769689827
195	0.811571529291185	0.29	1.14490622130671	0.865688786310434	1.42412365630299	0.322249135472598	0.996841683221818	0.77113167787842	1.22255168856522	0.57	0.36	0.83	0.784501162393174	1.01412441174902	1.24374766110486	1.30655604663418	1.68898460031337	2.07141315399256	1.30789577315518	1.69083884338757	2.0738806165685	1.14490622130671	0.670073200300726	0.0135867231477661	-0.59796892659086	-0.169250937800482	-0.129869528578428	-0.193158757684347	0.452949976469858	0.521820710508287	0.411140137820735	0.451021300495392	0.520422031190342	0.409812074020649	0.00277201179380335	0.00500003109350917	0.00504137769689827
195	0.811571529291185	0.29	1.14691189555523	0.864076514095883	1.42974727701458	0.363645952050773	0.933293123914214	0.740534616643473	1.12605163118496	0.5	0.35	0.83	0.815298257113392	1.02751747210963	1.23973668710586	1.42611996399599	1.79733388063214	2.16854779726829	1.42504781210823	1.79577079879598	2.1666030809944	1.14691189555523	0.652851219491187	-0.0479895234124105	-0.688104310070983	-0.169250937800482	-0.129869528578428	-0.193158757684347	0.452949976469858	0.521820710508287	0.411140137820735	0.451021300495392	0.520422031190342	0.409812074020649	0.00277201179380335	0.00500003109350917	0.00504137769689827
195	0.811571529291185	0.29	1.15252730957344	0.872308542894019	1.43274607625287	0.429841755792401	1.06207536718558	0.871096988845458	1.2530537455257	0.45	0.31	0.68	1.01876717485008	1.24212060787811	1.46547404090614	1.85592738452051	2.26281893247837	2.66971048043622	1.86786008258847	2.27758043203147	2.68716647983197	1.15252730957344	0.585885098604953	-0.131882765847929	-0.889821837078235	-0.169250937800482	-0.129869528578428	-0.193158757684347	0.452949976469858	0.521820710508287	0.411140137820735	0.451021300495392	0.520422031190342	0.409812074020649	0.00277201179380335	0.00500003109350917	0.00504137769689827
195	0.811571529291185	0.29	1.15305593157629	0.871200830402153	1.43491103275043	0.385338410324656	0.958381339342507	0.769399227773849	1.14736345091116	0.52	0.34	0.82	0.820998307215408	1.02265433712952	1.22431036704364	1.40772301844016	1.75349210544375	2.09926119244733	1.40357576275962	1.74824640252716	2.09227522298584	1.15305593157629	0.655942868878793	0.045212314093944	-0.586129252043443	-0.169250937800482	-0.129869528578428	-0.193158757684347	0.452949976469858	0.521820710508287	0.411140137820735	0.451021300495392	0.520422031190342	0.409812074020649	0.00277201179380335	0.00500003109350917	0.00504137769689827
195	0.811571529291185	0.29	1.15525625324523	0.874978461111746	1.43553404537871	0.342168159612024	0.873570975391759	0.684458009482239	1.06268394130128	0.54	0.35	0.94	0.713263882355922	0.910335793853463	1.107407705351	1.2052164871806	1.5382129037558	1.871209320331	1.18760522593511	1.51571923836953	1.84345057896675	1.15525625324523	0.679284200696947	0.0120398775458259	-0.580617589495788	-0.169250937800482	-0.129869528578428	-0.193158757684347	0.452949976469858	0.521820710508287	0.411140137820735	0.451021300495392	0.520422031190342	0.409812074020649	0.00277201179380335	0.00500003109350917	0.00504137769689827
195	0.811571529291185	0.29	1.159369986125	0.874186794649801	1.4445531776002	0.337925134646731	0.84971971499708	0.66402289827061	1.03541653172355	0.5	0.34	0.73	0.729834704330014	0.933936071441839	1.13803743855366	1.2752360221304	1.63186117843342	1.98848633473644	1.28624567761881	1.64591583502156	2.00556687354228	1.159369986125	0.604173643353796	0.0148916785672491	-0.702117397156737	-0.169250937800482	-0.129869528578428	-0.193158757684347	0.452949976469858	0.521820710508287	0.411140137820735	0.451021300495392	0.520422031190342	0.409812074020649	0.00277201179380335	0.00500003109350917	0.00504137769689827
195	0.811571529291185	0.29	1.16864389919352	0.882782486264301	1.45450531212274	0.314996205494102	0.926599199166186	0.713259730285189	1.13993866804718	0.49	0.35	0.74	0.794811746603324	1.03254382186423	1.27027589712513	1.40131077053057	1.82044966598269	2.23958856143481	1.41694624834349	1.8404216817956	2.26385164699421	1.16864389919352	0.642273770233499	0.085491517991948	-0.577438805818038	-0.169250937800482	-0.129869528578428	-0.193158757684347	0.452949976469858	0.521820710508287	0.411140137820735	0.451021300495392	0.520422031190342	0.409812074020649	0.00277201179380335	0.00500003109350917	0.00504137769689827
195	0.811571529291185	0.29	1.17402256434994	0.889325385598176	1.45871974310171	0.439679175242245	0.986091433834067	0.812290109535439	1.1598927581327	0.52	0.33	0.82	0.872766037957023	1.05950706978683	1.24624810161664	1.50299590914203	1.82458382010859	2.14617173107516	1.49494852052478	1.81506600789114	2.13493255060601	1.17402256434994	0.648361940579366	-0.0544368196596454	-0.718912007761812	-0.169250937800482	-0.129869528578428	-0.193158757684347	0.452949976469858	0.521820710508287	0.411140137820735	0.451021300495392	0.520422031190342	0.409812074020649	0.00277201179380335	0.00500003109350917	0.00504137769689827
195	0.811571529291185	0.29	1.17734866721873	0.887584901439645	1.46711243299781	0.357772049749581	0.930587397343884	0.735924122663107	1.12525067202466	0.48	0.32	0.73	0.829998877565155	1.04954637507553	1.2690938725859	1.47507639461283	1.86525683922247	2.25543728383211	1.47883772491815	1.86975374294932	2.26100208428084	1.17734866721873	0.619237157568972	0.0322637197126978	-0.661013996215316	-0.169250937800482	-0.129869528578428	-0.193158757684347	0.452949976469858	0.521820710508287	0.411140137820735	0.451021300495392	0.520422031190342	0.409812074020649	0.00277201179380335	0.00500003109350917	0.00504137769689827
195	0.811571529291185	0.29	1.19002083886122	0.899896530323064	1.48014514739938	0.37004815316593	0.932196380817167	0.742299675332956	1.12209308630138	0.5	0.31	0.77	0.819324697018367	1.0289261098384	1.23852752265843	1.43553819076611	1.8027806698915	2.1700231490169	1.42949099374664	1.79482044853472	2.16045134323149	1.19002083886122	0.616437385385262	0.053640899730912	-0.63644867739277	-0.169250937800482	-0.129869528578428	-0.193158757684347	0.452949976469858	0.521820710508287	0.411140137820735	0.451021300495392	0.520422031190342	0.409812074020649	0.00277201179380335	0.00500003109350917	0.00504137769689827
195	0.811571529291185	0.29	1.20260015377999	0.909333003219111	1.49586730434087	0.335023911092469	0.894335901529475	0.697614667926594	1.09105713513236	0.5	0.32	0.76	0.765428255723108	0.981272327849464	1.19711639997582	1.33592839037044	1.71264850971638	2.08936862906232	1.33570301606001	1.71269827654636	2.08874499138406	1.20260015377999	0.627641342101398	0.0122988723639097	-0.662541908457924	-0.169250937800482	-0.129869528578428	-0.193158757684347	0.452949976469858	0.521820710508287	0.411140137820735	0.451021300495392	0.520422031190342	0.409812074020649	0.00277201179380335	0.00500003109350917	0.00504137769689827
195	0.811571529291185	0.29	1.2034836805467	0.910733474211276	1.49623388688213	0.33799698779487	0.936050575222157	0.731519950977852	1.14058119946646	0.54	0.36	0.76	0.766237758953584	0.980475370585148	1.19471298221671	1.29880803144025	1.66195057743491	2.02509312342958	1.31053045050357	1.67704250251449	2.04315640032953	1.2034836805467	0.638084456653624	0.0490992652254388	-0.595462345565858	-0.169250937800482	-0.129869528578428	-0.193158757684347	0.452949976469858	0.521820710508287	0.411140137820735	0.451021300495392	0.520422031190342	0.409812074020649	0.00277201179380335	0.00500003109350917	0.00504137769689827
195	0.811571529291185	0.29	1.20921649270838	0.915108859307513	1.50332412610925	0.401566647891375	1.02313161786551	0.828126484198671	1.21813675153236	0.5	0.36	0.77	0.912543082977631	1.12742642419211	1.34230976540658	1.59714177825911	1.97323269178144	2.34932360530377	1.61038422111424	1.98965850296638	2.36944988403318	1.20921649270838	0.647800603653564	-0.115516348811139	-0.757571308353532	-0.169250937800482	-0.129869528578428	-0.193158757684347	0.452949976469858	0.521820710508287	0.411140137820735	0.451021300495392	0.520422031190342	0.409812074020649	0.00277201179380335	0.00500003109350917	0.00504137769689827
195	0.811571529291185	0.29	1.21238035607053	0.919635479206872	1.50512523293419	0.431442803996714	1.05392829568662	0.865032630632574	1.24282396074066	0.48	0.3	0.78	0.977847910321458	1.19137885100609	1.40490979169073	1.7404965253699	2.12056571240574	2.50063489944158	1.72104099739836	2.09737072635562	2.47296804606117	1.21238035607053	0.623220433784738	0.00577427620918566	-0.712657253347716	-0.169250937800482	-0.129869528578428	-0.193158757684347	0.452949976469858	0.521820710508287	0.411140137820735	0.451021300495392	0.520422031190342	0.409812074020649	0.00277201179380335	0.00500003109350917	0.00504137769689827
195	0.811571529291185	0.29	1.21261471785628	0.91532477807012	1.50990465764245	0.378418505741847	0.924159143805031	0.739234376352999	1.10908391125706	0.54	0.33	0.87	0.770670723286937	0.963459517808409	1.15624831232988	1.30255332258028	1.62839635420494	1.9542393858296	1.28627393354036	1.60777728135302	1.92958871235157	1.21261471785628	0.672031741611488	0.0770056944137406	-0.557406808176699	-0.169250937800482	-0.129869528578428	-0.193158757684347	0.452949976469858	0.521820710508287	0.411140137820735	0.451021300495392	0.520422031190342	0.409812074020649	0.00277201179380335	0.00500003109350917	0.00504137769689827
195	0.811571529291185	0.29	1.22347898258734	0.925786227115378	1.52117173805929	0.403332583079735	1.07567538468124	0.871406978942671	1.27994379041982	0.52	0.33	0.76	0.939669474373698	1.15993944017592	1.38020940597814	1.62191147666195	2.00210727448402	2.3823030723061	1.62577104795862	2.00731074077697	2.38781849832538	1.22347898258734	0.648450365824002	-0.0261910205890028	-0.677790332023804	-0.169250937800482	-0.129869528578428	-0.193158757684347	0.452949976469858	0.521820710508287	0.411140137820735	0.451021300495392	0.520422031190342	0.409812074020649	0.00277201179380335	0.00500003109350917	0.00504137769689827
195	0.811571529291185	0.29	1.22616166741521	0.925798439439157	1.52652489539127	0.378894374668959	0.968771399396133	0.775115637605967	1.1624271611863	0.43	0.28	0.7	0.925497065518919	1.15672429222176	1.3879515189246	1.71081369880257	2.13824531551714	2.56567693223171	1.70254640413946	2.12815293615056	2.55340163332531	1.22616166741521	0.579376279831906	-0.112116598485855	-0.892144817548086	-0.169250937800482	-0.129869528578428	-0.193158757684347	0.452949976469858	0.521820710508287	0.411140137820735	0.451021300495392	0.520422031190342	0.409812074020649	0.00277201179380335	0.00500003109350917	0.00504137769689827
195	0.811571529291185	0.29	1.23601177090163	0.933549862877739	1.53847367892552	0.426191192255017	1.04426931599055	0.855087517987349	1.23345111399374	0.52	0.34	0.76	0.917148201132539	1.12006046692498	1.32297273271743	1.57768885793994	1.92674086554872	2.27579287315749	1.58450200125682	1.93476187779644	2.28540549959568	1.23601177090163	0.614336810580776	0.159011839125326	-0.524124654568635	-0.169250937800482	-0.129869528578428	-0.193158757684347	0.452949976469858	0.521820710508287	0.411140137820735	0.451021300495392	0.520422031190342	0.409812074020649	0.00277201179380335	0.00500003109350917	0.00504137769689827
195	0.811571529291185	0.29	1.24256035879044	0.939078800880767	1.54604191670011	0.301569454260345	0.916506545040921	0.698741098731669	1.13427199135017	0.51	0.35	0.84	0.756045351442647	0.991669896336017	1.22729444122939	1.3077923031435	1.71537098298757	2.12294966283164	1.30634187050891	1.71369227940135	2.12122520958255	1.24256035879044	0.643479145134932	0.0203554272757668	-0.614069957393819	-0.169250937800482	-0.129869528578428	-0.193158757684347	0.452949976469858	0.521820710508287	0.411140137820735	0.451021300495392	0.520422031190342	0.409812074020649	0.00277201179380335	0.00500003109350917	0.00504137769689827
195	0.811571529291185	0.29	1.2426447079126	0.937087490328326	1.54820192549688	0.331144320026326	0.857969368236045	0.667592227951256	1.04834650852083	0.48	0.33	0.74	0.754275952283469	0.969372672660204	1.18446939303694	1.34210031064722	1.7248267841121	2.10755325757697	1.35045844932272	1.73521923071507	2.12132908957738	1.2426447079126	0.599119548589178	-0.0618925527911603	-0.79195309524445	-0.169250937800482	-0.129869528578428	-0.193158757684347	0.452949976469858	0.521820710508287	0.411140137820735	0.451021300495392	0.520422031190342	0.409812074020649	0.00277201179380335	0.00500003109350917	0.00504137769689827
195	0.811571529291185	0.29	1.24591151858758	0.943941824429508	1.54788121274565	0.37235504827851	0.914210557177478	0.728895763428074	1.09952535092688	0.52	0.33	0.84	0.779958537867074	0.97825555484814	1.1765525718292	1.33970582113343	1.6803132445606	2.02092066798777	1.32868611396696	1.66629136082147	2.00431741481517	1.24591151858758	0.632847286057926	-0.0156082695782774	-0.660252985346001	-0.169250937800482	-0.129869528578428	-0.193158757684347	0.452949976469858	0.521820710508287	0.411140137820735	0.451021300495392	0.520422031190342	0.409812074020649	0.00277201179380335	0.00500003109350917	0.00504137769689827
195	0.811571529291185	0.29	1.24780551497672	0.940212010294341	1.55539901965911	0.347739169248473	0.95926176899269	0.754142508914993	1.16438102907039	0.53	0.32	0.79	0.800709024786778	1.01849391392941	1.23627880307204	1.36865559766474	1.74091630459411	2.11317701152349	1.36444246180015	1.73480403216228	2.10611760634247	1.24780551497672	0.629371316452509	0.0725574856455266	-0.596744415615568	-0.169250937800482	-0.129869528578428	-0.193158757684347	0.452949976469858	0.521820710508287	0.411140137820735	0.451021300495392	0.520422031190342	0.409812074020649	0.00277201179380335	0.00500003109350917	0.00504137769689827
195	0.811571529291185	0.29	1.24858329466491	0.944650099373346	1.55251648995647	0.413426206925283	0.974228823082372	0.793049445993385	1.15540820017136	0.46	0.32	0.73	0.913806187464951	1.12257354322242	1.33134089897988	1.64772426349685	2.02416189570631	2.40059952791576	1.65187179894209	2.02967318044111	2.4075484215157	1.24858329466491	0.569935550952161	-0.0283063572195589	-0.818225704858992	-0.169250937800482	-0.129869528578428	-0.193158757684347	0.452949976469858	0.521820710508287	0.411140137820735	0.451021300495392	0.520422031190342	0.409812074020649	0.00277201179380335	0.00500003109350917	0.00504137769689827
195	0.811571529291185	0.29	1.25262077396156	0.9496791812766	1.55556236664652	0.364306245578712	0.997340008651969	0.791647077618429	1.20303293968551	0.51	0.33	0.76	0.85772660599864	1.08058892002887	1.30345123405909	1.48495410024916	1.87078835640458	2.25662261256001	1.48953497792248	1.87620772216129	2.26384351669331	1.25262077396156	0.614415033675126	-0.0331951316792115	-0.706035035032591	-0.169250937800482	-0.129869528578428	-0.193158757684347	0.452949976469858	0.521820710508287	0.411140137820735	0.451021300495392	0.520422031190342	0.409812074020649	0.00277201179380335	0.00500003109350917	0.00504137769689827
195	0.811571529291185	0.29	1.25561920943127	0.950404857663448	1.56083356119909	0.416932569612712	1.05947697119355	0.863861381534046	1.25509256085305	0.49	0.34	0.68	0.95842712055707	1.17545648469012	1.39248584882317	1.68492327106373	2.0664627937761	2.44800231648847	1.70830143373192	2.09471130194033	2.48226492931137	1.25561920943127	0.604288514509892	-0.0767218714096391	-0.786071300556186	-0.169250937800482	-0.129869528578428	-0.193158757684347	0.452949976469858	0.521820710508287	0.411140137820735	0.451021300495392	0.520422031190342	0.409812074020649	0.00277201179380335	0.00500003109350917	0.00504137769689827
195	0.811571529291185	0.29	1.25718571790093	0.949264591396203	1.56510684440565	0.381331381582838	0.941939272180419	0.754618415199798	1.12926012916104	0.51	0.32	0.75	0.815657011535147	1.0181296352155	1.22060225889586	1.4099745405393	1.75997612270948	2.10997770487965	1.41175120078603	1.76246385040979	2.11309916004174	1.25718571790093	0.608444347100935	0.040912380435157	-0.654624338545967	-0.169250937800482	-0.129869528578428	-0.193158757684347	0.452949976469858	0.521820710508287	0.411140137820735	0.451021300495392	0.520422031190342	0.409812074020649	0.00277201179380335	0.00500003109350917	0.00504137769689827
195	0.811571529291185	0.29	1.26133665904394	0.950683567092199	1.57198975099568	0.355647130137825	0.958618840299437	0.757161242523868	1.16007643807501	0.47	0.3	0.76	0.867674426709862	1.09853622448704	1.32939802226422	1.55869021202863	1.97341031146859	2.38813041090855	1.54986464649339	1.95951892359692	2.37163848667219	1.26133665904394	0.589645882466174	-0.0212989286562529	-0.767356814799592	-0.169250937800482	-0.129869528578428	-0.193158757684347	0.452949976469858	0.521820710508287	0.411140137820735	0.451021300495392	0.520422031190342	0.409812074020649	0.00277201179380335	0.00500003109350917	0.00504137769689827
195	0.811571529291185	0.29	1.26657273357852	0.960074414701227	1.57307105245581	0.432860604892697	1.05650361356534	0.867692599315731	1.24531462781495	0.46	0.29	0.76	1.00130656279222	1.21919214559502	1.43707772839783	1.80734444583589	2.20062489813637	2.59390535043685	1.79052990989041	2.17999096504659	2.57060593988399	1.26657273357852	0.593674862183628	0.00559519361454701	-0.747990048083804	-0.169250937800482	-0.129869528578428	-0.193158757684347	0.452949976469858	0.521820710508287	0.411140137820735	0.451021300495392	0.520422031190342	0.409812074020649	0.00277201179380335	0.00500003109350917	0.00504137769689827
195	0.811571529291185	0.29	1.2672623621381	0.955849347442423	1.57867537683377	0.377116003523931	0.961778699860233	0.768792292540366	1.1547651071801	0.53	0.32	0.78	0.814939393026238	1.01950989557886	1.22408039813149	1.39157264394158	1.74089274988527	2.09021285582896	1.38699939470189	1.7346498738006	2.08276184188955	1.2672623621381	0.623570268136203	-0.0840910382715418	-0.756247866247907	-0.169250937800482	-0.129869528578428	-0.193158757684347	0.452949976469858	0.521820710508287	0.411140137820735	0.451021300495392	0.520422031190342	0.409812074020649	0.00277201179380335	0.00500003109350917	0.00504137769689827
195	0.811571529291185	0.29	1.26860998980881	0.95766434657205	1.57955563304556	0.333476865350714	0.920226300525955	0.71710528376997	1.12334731728194	0.52	0.35	0.87	0.770594315466412	0.988866170947718	1.20713802642902	1.32715383085742	1.70307190260577	2.07898997435412	1.32158411483039	1.69553100329045	2.0699069969905	1.26860998980881	0.650370777665829	-0.0124103641782931	-0.640986219166368	-0.169250937800482	-0.129869528578428	-0.193158757684347	0.452949976469858	0.521820710508287	0.411140137820735	0.451021300495392	0.520422031190342	0.409812074020649	0.00277201179380335	0.00500003109350917	0.00504137769689827
195	0.811571529291185	0.29	1.27594537459519	0.966828826401283	1.5850619227891	0.372855251086119	0.949231135387017	0.757023250481345	1.14143902029269	0.46	0.29	0.78	0.874724223087379	1.09681633543463	1.31890844778188	1.58026439608717	1.98149286162046	2.38272132715375	1.55938160104428	1.95522104029949	2.35168540205333	1.27594537459519	0.608679805714955	0.0193236003546867	-0.721206869424606	-0.169250937800482	-0.129869528578428	-0.193158757684347	0.452949976469858	0.521820710508287	0.411140137820735	0.451021300495392	0.520422031190342	0.409812074020649	0.00277201179380335	0.00500003109350917	0.00504137769689827
195	0.811571529291185	0.29	1.28061978841678	0.966256421622532	1.59498315521103	0.397640475036585	1.04562832681102	0.844698041600922	1.24655861202112	0.52	0.35	0.87	0.901087497782853	1.1154312739157	1.32977505004855	1.54476908693472	1.912226897815	2.27968470869528	1.53642988229627	1.9017363355795	2.26731457864662	1.28061978841678	0.665926034851506	-0.0201339133254065	-0.647623091335027	-0.169250937800482	-0.129869528578428	-0.193158757684347	0.452949976469858	0.521820710508287	0.411140137820735	0.451021300495392	0.520422031190342	0.409812074020649	0.00277201179380335	0.00500003109350917	0.00504137769689827
195	0.811571529291185	0.29	1.28825057833058	0.971837993873782	1.60466316278737	0.356150286896827	1.04274713479561	0.823850003168653	1.26164426642256	0.49	0.32	0.78	0.919102718333399	1.16330851785991	1.40751431738642	1.62167302885893	2.05255191832753	2.48343080779614	1.61458882548352	2.04333202688113	2.47223733367818	1.28825057833058	0.612483104698931	0.0386235440042633	-0.651653808338698	-0.169250937800482	-0.129869528578428	-0.193158757684347	0.452949976469858	0.521820710508287	0.411140137820735	0.451021300495392	0.520422031190342	0.409812074020649	0.00277201179380335	0.00500003109350917	0.00504137769689827
195	0.811571529291185	0.29	1.29154883267522	0.97888215616877	1.60421550918168	0.324943680073831	0.894873311543613	0.693494870738321	1.09625175234891	0.42	0.29	0.71	0.844609136871569	1.0898684433925	1.33512774991342	1.58376075670821	2.04365640302346	2.50355204933871	1.57985290658221	2.03895557350184	2.49719639971948	1.29154883267522	0.565541806570896	-0.0836319794361721	-0.860083471617357	-0.169250937800482	-0.129869528578428	-0.193158757684347	0.452949976469858	0.521820710508287	0.411140137820735	0.451021300495392	0.520422031190342	0.409812074020649	0.00277201179380335	0.00500003109350917	0.00504137769689827
195	0.811571529291185	0.29	1.29268576626703	0.975244894195502	1.61012663833855	0.33329274238333	0.931611733481553	0.725892416232846	1.13733105073026	0.49	0.34	0.79	0.803643063824641	1.03139706525043	1.25915106667622	1.41084546305163	1.81068180093303	2.21051813881442	1.41164706819567	1.81223524421526	2.21181390300233	1.29268576626703	0.613594457327052	-0.0836218650910294	-0.760021990438967	-0.169250937800482	-0.129869528578428	-0.193158757684347	0.452949976469858	0.521820710508287	0.411140137820735	0.451021300495392	0.520422031190342	0.409812074020649	0.00277201179380335	0.00500003109350917	0.00504137769689827
195	0.811571529291185	0.29	1.29282350363819	0.975627145395089	1.6100198618813	0.342104373130955	0.917176092536982	0.7185952384971	1.11575694657686	0.48	0.33	0.77	0.809202243749212	1.03282197297367	1.25644170219813	1.43663337500003	1.83364113022308	2.23064888544612	1.43731756392251	1.83448325466501	2.2313487736152	1.29282350363819	0.612117568761955	0.0226759507380547	-0.664964219973551	-0.169250937800482	-0.129869528578428	-0.193158757684347	0.452949976469858	0.521820710508287	0.411140137820735	0.451021300495392	0.520422031190342	0.409812074020649	0.00277201179380335	0.00500003109350917	0.00504137769689827
195	0.811571529291185	0.29	1.29333494101537	0.974034024158054	1.61263585787268	0.294213141836826	0.855498678342306	0.648622466888257	1.06237488979636	0.45	0.3	0.77	0.756825947414415	0.998213337959721	1.23960072850503	1.37652368346159	1.81556182837427	2.25459997328695	1.36291029223415	1.79779395525772	2.23336667098429	1.29333494101537	0.583829648143978	-0.0173585263127514	-0.768440379431995	-0.169250937800482	-0.129869528578428	-0.193158757684347	0.452949976469858	0.521820710508287	0.411140137820735	0.451021300495392	0.520422031190342	0.409812074020649	0.00277201179380335	0.00500003109350917	0.00504137769689827
195	0.811571529291185	0.29	1.296147691428	0.97916660017067	1.61312878268533	0.370382003057065	1.01997662283453	0.812347003211496	1.22760624245755	0.51	0.34	0.79	0.877850644644737	1.10222248908172	1.3265943335187	1.51726006361084	1.90506001687134	2.29285997013185	1.51827470625938	1.90627023878771	2.29437756809212	1.296147691428	0.629136896749833	-0.0364676741402725	-0.704068925243858	-0.169250937800482	-0.129869528578428	-0.193158757684347	0.452949976469858	0.521820710508287	0.411140137820735	0.451021300495392	0.520422031190342	0.409812074020649	0.00277201179380335	0.00500003109350917	0.00504137769689827
195	0.811571529291185	0.29	1.29769230222067	0.97686879027491	1.61851581416643	0.313987055779662	0.917912706830222	0.706077994961859	1.12974741869859	0.5	0.34	0.82	0.779530803859328	1.01340253532006	1.2472742667808	1.36602809074504	1.77585840562789	2.18568872051073	1.36401660683426	1.77374853573565	2.18303322631031	1.29769230222067	0.615418719860355	-0.0231216287376734	-0.698901944859988	-0.169250937800482	-0.129869528578428	-0.193158757684347	0.452949976469858	0.521820710508287	0.411140137820735	0.451021300495392	0.520422031190342	0.409812074020649	0.00277201179380335	0.00500003109350917	0.00504137769689827
195	0.811571529291185	0.29	1.29854493242357	0.978390317431151	1.61869954741599	0.330800971111413	0.915818988294275	0.71244782703937	1.11919014954918	0.48	0.34	0.77	0.797354767226998	1.02496296362919	1.25257116003137	1.40982192861474	1.81226139421952	2.2147008598243	1.41296751002128	1.81658262988558	2.22061613432494	1.29854493242357	0.607596007335795	0.0755432589655996	-0.624179277922755	-0.169250937800482	-0.129869528578428	-0.193158757684347	0.452949976469858	0.521820710508287	0.411140137820735	0.451021300495392	0.520422031190342	0.409812074020649	0.00277201179380335	0.00500003109350917	0.00504137769689827
195	0.811571529291185	0.29	1.30127537573636	0.982397354803364	1.62015339666936	0.372303401587402	0.97873869652801	0.780321821039708	1.17715557201631	0.53	0.32	0.74	0.829460916811096	1.04037267016183	1.25128442351256	1.41882123773189	1.77959299789119	2.1403647580505	1.42074094845727	1.78251001078575	2.14387472128847	1.30127537573636	0.604772670730307	-0.006527249563122	-0.718085733143562	-0.169250937800482	-0.129869528578428	-0.193158757684347	0.452949976469858	0.521820710508287	0.411140137820735	0.451021300495392	0.520422031190342	0.409812074020649	0.00277201179380335	0.00500003109350917	0.00504137769689827
195	0.811571529291185	0.29	1.30144454251715	0.986116092176374	1.61677299285793	0.390381286937558	1.03045241636151	0.829405205407059	1.23149962731596	0.46	0.3	0.8	0.959615156458991	1.19222516365205	1.42483517084511	1.73518691386506	2.15579494386412	2.57640297386318	1.7146397133205	2.12968886838195	2.5451885219423	1.30144454251715	0.604473968694411	-0.105522390170788	-0.834943889713406	-0.169250937800482	-0.129869528578428	-0.193158757684347	0.452949976469858	0.521820710508287	0.411140137820735	0.451021300495392	0.520422031190342	0.409812074020649	0.00277201179380335	0.00500003109350917	0.00504137769689827
195	0.811571529291185	0.29	1.3059610287916	0.984502573560475	1.62741948402272	0.342710985522574	0.962502689171361	0.754388549942259	1.17061682840046	0.5	0.35	0.81	0.824642408358032	1.05213756983733	1.27963273131662	1.43581865131986	1.83191978876606	2.22802092621227	1.43667009975662	1.83273025226053	2.22937136254136	1.3059610287916	0.630631977713624	0.0493873905926062	-0.592815740557101	-0.169250937800482	-0.129869528578428	-0.193158757684347	0.452949976469858	0.521820710508287	0.411140137820735	0.451021300495392	0.520422031190342	0.409812074020649	0.00277201179380335	0.00500003109350917	0.00504137769689827
195	0.811571529291185	0.29	1.30730708088725	0.989058732005332	1.62555542976916	0.371960094665694	0.973394089680752	0.775915684414789	1.17087249494671	0.47	0.31	0.71	0.885865596543788	1.11132736874316	1.33678914094253	1.5873575686164	1.99135615703731	2.39535474545822	1.59235356852788	1.9967685407563	2.40256448826371	1.30730708088725	0.584817523912134	0.0570107006560177	-0.688735041042015	-0.169250937800482	-0.129869528578428	-0.193158757684347	0.452949976469858	0.521820710508287	0.411140137820735	0.451021300495392	0.520422031190342	0.409812074020649	0.00277201179380335	0.00500003109350917	0.00504137769689827
195	0.811571529291185	0.29	1.31469555471775	0.996931110999863	1.63245999843564	0.33326948273767	0.97470385122709	0.759457629546605	1.18995007290758	0.53	0.33	0.83	0.804547625932451	1.03257329834205	1.26059897075165	1.37330074487899	1.76252298067729	2.15174521647558	1.3644218990903	1.75115246512924	2.1381604624434	1.31469555471775	0.65281317241736	0.0438625789281494	-0.578618139990457	-0.169250937800482	-0.129869528578428	-0.193158757684347	0.452949976469858	0.521820710508287	0.411140137820735	0.451021300495392	0.520422031190342	0.409812074020649	0.00277201179380335	0.00500003109350917	0.00504137769689827
195	0.811571529291185	0.29	1.3149677128119	0.995255110241797	1.63468031538201	0.387356965173453	0.929021697777147	0.746607186393995	1.1114362091603	0.45	0.3	0.7	0.878474208584188	1.09310707904389	1.30773994950359	1.60713155336489	1.99979334711408	2.39245514086327	1.6093240549132	2.00298742545851	2.39566594134074	1.3149677128119	0.551783159707091	-0.0695204155078794	-0.86145509752897	-0.169250937800482	-0.129869528578428	-0.193158757684347	0.452949976469858	0.521820710508287	0.411140137820735	0.451021300495392	0.520422031190342	0.409812074020649	0.00277201179380335	0.00500003109350917	0.00504137769689827
195	0.811571529291185	0.29	1.31621818722137	0.991082903229563	1.64135347121317	0.311117317435183	0.913215184425791	0.701052439023236	1.12537792982834	0.49	0.33	0.72	0.779838463794887	1.01584458864306	1.25185071349123	1.37332470488719	1.78894031864068	2.20455593239416	1.38269207559885	1.80039269360661	2.21887067337388	1.31621818722137	0.594352945741666	0.00738339316526631	-0.708903058782558	-0.169250937800482	-0.129869528578428	-0.193158757684347	0.452949976469858	0.521820710508287	0.411140137820735	0.451021300495392	0.520422031190342	0.409812074020649	0.00277201179380335	0.00500003109350917	0.00504137769689827
195	0.811571529291185	0.29	1.31798989323037	0.999823549717106	1.63615623674364	0.34038520162333	0.961432017815328	0.75247166041547	1.17039237521519	0.53	0.36	0.74	0.801604827490449	1.02420939860927	1.2468139697281	1.37304348176312	1.75433579052111	2.13562809927909	1.38930031895861	1.77449405109819	2.16015312824247	1.31798989323037	0.623163187607521	0.0856769496999558	-0.562278680017928	-0.169250937800482	-0.129869528578428	-0.193158757684347	0.452949976469858	0.521820710508287	0.411140137820735	0.451021300495392	0.520422031190342	0.409812074020649	0.00277201179380335	0.00500003109350917	0.00504137769689827
195	0.811571529291185	0.29	1.32058206255937	0.997513786617714	1.64365033850104	0.357549557706602	1.0052384704247	0.794857596011403	1.21561934483799	0.55	0.35	0.76	0.820516916440483	1.03768923412086	1.25486155180123	1.37851621039143	1.74337835323355	2.10824049607566	1.39043668772429	1.75935505698492	2.12703207361731	1.32058206255937	0.614030591684381	-0.0131390184961011	-0.66770240015561	-0.169250937800482	-0.129869528578428	-0.193158757684347	0.452949976469858	0.521820710508287	0.411140137820735	0.451021300495392	0.520422031190342	0.409812074020649	0.00277201179380335	0.00500003109350917	0.00504137769689827
195	0.811571529291185	0.29	1.32370303511692	0.997711646393646	1.64969442384019	0.351610524321084	0.953891860642259	0.751649721509205	1.15613399977531	0.48	0.32	0.7	0.843854372882866	1.07090549603894	1.29795661919501	1.49512525221259	1.89741014719291	2.29969504217324	1.50759199752196	1.91300492740597	2.31813019388627	1.32370303511692	0.586328661358237	0.0717460868254858	-0.662863880511584	-0.169250937800482	-0.129869528578428	-0.193158757684347	0.452949976469858	0.521820710508287	0.411140137820735	0.451021300495392	0.520422031190342	0.409812074020649	0.00277201179380335	0.00500003109350917	0.00504137769689827
195	0.811571529291185	0.29	1.32457652224726	1.00483622698167	1.64431681751285	0.309711448543231	0.931421605068065	0.714317280369893	1.14852592976624	0.46	0.29	0.69	0.827011725170854	1.07836756807824	1.32972341098563	1.49609936674126	1.95081277158781	2.40552617643437	1.49557633095353	1.9506369363387	2.40516340146476	1.32457652224726	0.590613808475443	-0.11728582348702	-0.861460150318891	-0.169250937800482	-0.129869528578428	-0.193158757684347	0.452949976469858	0.521820710508287	0.411140137820735	0.451021300495392	0.520422031190342	0.409812074020649	0.00277201179380335	0.00500003109350917	0.00504137769689827
195	0.811571529291185	0.29	1.33040181955362	1.00171637107958	1.65908726802765	0.353745421875841	0.939949456029503	0.741592988819351	1.13830592323966	0.5	0.33	0.72	0.812767805498851	1.03016164955011	1.24755549360137	1.41752151021247	1.79667094015488	2.17582037009729	1.42709002413391	1.80866050399414	2.19051587846157	1.33040181955362	0.597605032208369	0.049426111895789	-0.669370885235546	-0.169250937800482	-0.129869528578428	-0.193158757684347	0.452949976469858	0.521820710508287	0.411140137820735	0.451021300495392	0.520422031190342	0.409812074020649	0.00277201179380335	0.00500003109350917	0.00504137769689827
195	0.811571529291185	0.29	1.33092710730232	1.00651965266725	1.65533456193738	0.384754986001872	1.03234660545672	0.828528425670331	1.23616478524311	0.51	0.36	0.76	0.894376173154621	1.11439291368976	1.33440965422489	1.54476835990865	1.92478172523579	2.30479509056294	1.56168799262301	1.94515431161847	2.32821357851159	1.33092710730232	0.616622177780127	0.0271376285384803	-0.632414669179468	-0.169250937800482	-0.129869528578428	-0.193158757684347	0.452949976469858	0.521820710508287	0.411140137820735	0.451021300495392	0.520422031190342	0.409812074020649	0.00277201179380335	0.00500003109350917	0.00504137769689827
195	0.811571529291185	0.29	1.33557272712151	1.01015834636741	1.6609871078756	0.390564133465481	1.10204212900596	0.887109928874374	1.31697432913755	0.52	0.3	0.73	0.95090523928208	1.18129399781495	1.41168275634782	1.63511941640001	2.0312820589382	2.42744470147638	1.62905870236053	2.02343909686448	2.41811685939369	1.33557272712151	0.605816162711919	-0.0736325180690516	-0.785102053417276	-0.169250937800482	-0.129869528578428	-0.193158757684347	0.452949976469858	0.521820710508287	0.411140137820735	0.451021300495392	0.520422031190342	0.409812074020649	0.00277201179380335	0.00500003109350917	0.00504137769689827
195	0.811571529291185	0.29	1.33658560659435	1.00736641088306	1.66580480230565	0.328437441794099	0.900004142376731	0.699073174184405	1.10093511056906	0.47	0.36	0.74	0.796206428106592	1.02505590250827	1.25390537690994	1.4243685482822	1.83376739526691	2.24316624225163	1.44049668325636	1.85451780946366	2.26847512749423	1.33658560659435	0.603427289423259	0.0503974138219613	-0.647225352822589	-0.169250937800482	-0.129869528578428	-0.193158757684347	0.452949976469858	0.521820710508287	0.411140137820735	0.451021300495392	0.520422031190342	0.409812074020649	0.00277201179380335	0.00500003109350917	0.00504137769689827
195	0.811571529291185	0.29	1.33969450928322	1.0119971749603	1.66739184360614	0.342304611092704	0.961625933608383	0.753513679862625	1.16973818735414	0.5	0.34	0.86	0.82465777973344	1.05241925732279	1.28018073491214	1.43693714808339	1.83380350415693	2.23066986023046	1.42548758187007	1.81872883592891	2.21231149642788	1.33969450928322	0.633021564865351	-0.10210993683896	-0.766218004522205	-0.169250937800482	-0.129869528578428	-0.193158757684347	0.452949976469858	0.521820710508287	0.411140137820735	0.451021300495392	0.520422031190342	0.409812074020649	0.00277201179380335	0.00500003109350917	0.00504137769689827
195	0.811571529291185	0.29	1.34160174381652	1.01232295121944	1.67088053641361	0.370337494987889	1.01074477114768	0.804974779985156	1.21651476231021	0.5	0.33	0.74	0.883723023845702	1.1096228698138	1.3355227157819	1.5429555812081	1.93737036811014	2.33178515501218	1.55043921603904	1.94616955749525	2.34260502563321	1.34160174381652	0.604865044972731	0.0129372794764953	-0.701509217490604	-0.169250937800482	-0.129869528578428	-0.193158757684347	0.452949976469858	0.521820710508287	0.411140137820735	0.451021300495392	0.520422031190342	0.409812074020649	0.00277201179380335	0.00500003109350917	0.00504137769689827
195	0.811571529291185	0.29	1.34373455178868	1.01773578466477	1.66973331891259	0.436578745053302	1.06633273768864	0.877201387240353	1.25546408813693	0.46	0.32	0.68	1.01156107731471	1.22966140797576	1.44776173863681	1.82496546829788	2.21844202745669	2.61191858661551	1.84181576930498	2.23900228926576	2.63618428140638	1.34373455178868	0.580798727192562	-0.0183297863691726	-0.801350416689787	-0.169250937800482	-0.129869528578428	-0.193158757684347	0.452949976469858	0.521820710508287	0.411140137820735	0.451021300495392	0.520422031190342	0.409812074020649	0.00277201179380335	0.00500003109350917	0.00504137769689827
195	0.811571529291185	0.29	1.3439197155153	1.01934375284005	1.66849567819056	0.380636864586057	1.05157143409547	0.842140179607914	1.26100268858302	0.55	0.37	0.78	0.869440566161635	1.08566113475911	1.30188170335658	1.46082709596854	1.82411916860251	2.18741124123648	1.47728418200295	1.84519998202608	2.21281426501191	1.3439197155153	0.662629146620751	0.0879615880053914	-0.527780406651446	-0.169250937800482	-0.129869528578428	-0.193158757684347	0.452949976469858	0.521820710508287	0.411140137820735	0.451021300495392	0.520422031190342	0.409812074020649	0.00277201179380335	0.00500003109350917	0.00504137769689827
195	0.811571529291185	0.29	1.34447350201102	1.01312839952712	1.67581860449493	0.347467638651087	0.882902761589388	0.69399831418435	1.07180720899443	0.48	0.32	0.8	0.777602349977632	0.989263587794939	1.20092482561225	1.37594725538308	1.75047634374564	2.12500543210821	1.36829118506927	1.74046439061376	2.11352499436041	1.34447350201102	0.598588104288366	-0.0867776235933233	-0.785652820252765	-0.169250937800482	-0.129869528578428	-0.193158757684347	0.452949976469858	0.521820710508287	0.411140137820735	0.451021300495392	0.520422031190342	0.409812074020649	0.00277201179380335	0.00500003109350917	0.00504137769689827
195	0.811571529291185	0.29	1.34767534728776	1.01735706825926	1.67799362631626	0.378689007060713	0.990340716602463	0.792286877073463	1.18839455613146	0.52	0.29	0.79	0.850983498838323	1.06371016918695	1.27643683953558	1.46516872140133	1.83142783691666	2.197686952432	1.44251703111577	1.8034680361588	2.16376399367794	1.34767534728776	0.617986530131513	-0.00142779556613324	-0.703922811105196	-0.169250937800482	-0.129869528578428	-0.193158757684347	0.452949976469858	0.521820710508287	0.411140137820735	0.451021300495392	0.520422031190342	0.409812074020649	0.00277201179380335	0.00500003109350917	0.00504137769689827
195	0.811571529291185	0.29	1.34991845120239	1.01629562835987	1.6835412740449	0.310321601809629	0.886093680389028	0.679849165008714	1.09233819576934	0.55	0.34	0.85	0.704242814859818	0.917887584224167	1.13153235358852	1.18566146877549	1.54535327633927	1.90504508390305	1.18054579278614	1.53917334500642	1.89740609633902	1.34991845120239	0.657350210906404	0.0649443119114805	-0.563364776322396	-0.169250937800482	-0.129869528578428	-0.193158757684347	0.452949976469858	0.521820710508287	0.411140137820735	0.451021300495392	0.520422031190342	0.409812074020649	0.00277201179380335	0.00500003109350917	0.00504137769689827
195	0.811571529291185	0.29	1.35249836447189	1.02409353753967	1.68090319140412	0.371576432138116	1.02368529406499	0.815833356251506	1.23153723187848	0.53	0.34	0.86	0.865995635157413	1.08662754426754	1.30725945337766	1.48002298499111	1.85709220272001	2.23416142044891	1.47105307745491	1.84563976361708	2.21980674329697	1.35249836447189	0.630331396163049	-0.0437655953026226	-0.695375224992314	-0.169250937800482	-0.129869528578428	-0.193158757684347	0.452949976469858	0.521820710508287	0.411140137820735	0.451021300495392	0.520422031190342	0.409812074020649	0.00277201179380335	0.00500003109350917	0.00504137769689827
195	0.811571529291185	0.29	1.35567835518696	1.02199808206955	1.68935862830437	0.355466502406756	0.995700716373897	0.786367721269821	1.20503371147797	0.58	0.35	0.87	0.789130251544565	0.999198638909586	1.20926702627461	1.30371919797789	1.65077241125921	1.99782562454052	1.29575373983498	1.64081495006807	1.9856794394474	1.35567835518696	0.666149710578008	-0.06287918953766	-0.669543889737343	-0.169250937800482	-0.129869528578428	-0.193158757684347	0.452949976469858	0.521820710508287	0.411140137820735	0.451021300495392	0.520422031190342	0.409812074020649	0.00277201179380335	0.00500003109350917	0.00504137769689827
195	0.811571529291185	0.29	1.35803897139736	1.02628768820002	1.6897902545947	0.329083541400177	0.937133746912658	0.728219440791758	1.14604805303356	0.5	0.34	0.72	0.800429518967097	1.03005972133012	1.25968992369314	1.39862638474624	1.79986953251769	2.20111268028913	1.41338132537373	1.81798055626299	2.22344538932649	1.35803897139736	0.611465340620885	-0.00646950235052662	-0.695803970359955	-0.169250937800482	-0.129869528578428	-0.193158757684347	0.452949976469858	0.521820710508287	0.411140137820735	0.451021300495392	0.520422031190342	0.409812074020649	0.00277201179380335	0.00500003109350917	0.00504137769689827
195	0.811571529291185	0.29	1.3592264430656	1.03046094480964	1.68799194132156	0.383720204378464	0.993722091619748	0.797100124045187	1.19034405919431	0.46	0.31	0.7	0.916636171954701	1.14274428841703	1.36885240487936	1.65056595646091	2.05771371140534	2.46486146634978	1.65681640919085	2.06545116765178	2.47392495686145	1.3592264430656	0.562475154114403	0.0928511844350545	-0.686833927391804	-0.169250937800482	-0.129869528578428	-0.193158757684347	0.452949976469858	0.521820710508287	0.411140137820735	0.451021300495392	0.520422031190342	0.409812074020649	0.00277201179380335	0.00500003109350917	0.00504137769689827
195	0.811571529291185	0.29	1.37019000952535	1.03688429308049	1.7034957259702	0.39555817529034	1.07185443210829	0.864986419963521	1.27872244425306	0.49	0.32	0.72	0.962136047624313	1.19223812436357	1.42234020110283	1.69428846785067	2.09949030600074	2.50469214415082	1.70140533971996	2.10869640672071	2.51521677233905	1.37019000952535	0.591181342401718	-0.031405354216659	-0.777903958757729	-0.169250937800482	-0.129869528578428	-0.193158757684347	0.452949976469858	0.521820710508287	0.411140137820735	0.451021300495392	0.520422031190342	0.409812074020649	0.00277201179380335	0.00500003109350917	0.00504137769689827
[truncated: 1,358 more rows]
