# Supplementary material for: Re-expressing coefficients from regression models for inclusion in a meta-analysis
Source: BMC Med Res Methodol. 2024 Jan 8;24:6. doi: 10.1186/s12874-023-02132-y (PMC10773134; doi:10.1186/s12874-023-02132-y)
Supplement: Supplementary file 2 — Additional file 2. [file 12874_2023_2132_MOESM2_ESM.zip › Supp_Files_R1/simdata/simdata_scenario_196.csv]

ex_no	errsd	rsquare	beta	b_low_ci	b_hi_ci	lrsquare	lbeta	lb_low_ci	lb_hi_ci	x_median	x_25	x_75	rbl	rb	rbu	altl	alt	altu	dzl	dz	dzu	observed_beta	xlog	error	ylog	RelBias_rb	RelBias_rbl	RelBias_rbu	RelBias_alt	RelBias_altl	RelBias_altu	RelBias_dz	RelBias_dzl	RelBias_dzu	MC_SE_RelBias_rb	MC_SE_RelBias_alt	MC_SE_RelBias_dz
196	0.811571529291185	0.27	1.15252501503729	1.11260427745882	1.19244575261575	0.36914728317551	0.979886709983314	0.952605904691508	1.00716751527512	0.5	0.32	0.77	1.04875110309881	1.07878532239379	1.10881954168878	1.83444286643786	1.88697779028387	1.93951271412989	1.8338651575155	1.88649536599301	1.93893986831159	1.15252501503729	0.613787206171115	-0.0107637906338661	-0.707456414394452	-0.156665838352905	-0.15242628508257	-0.160646351912266	0.473083808867475	0.480489213236454	0.466130880125858	0.470728609496563	0.478124255617395	0.463790948735022	0.000449448886770147	0.000804923776196937	0.000804596239132956
196	0.811571529291185	0.29	1.15542114399986	1.11692646613666	1.19391582186305	0.398144555660606	1.00392505176711	0.977637861682753	1.03021224185146	0.5	0.33	0.78	1.07107200203252	1.09987149355691	1.12867098508131	1.86757619011534	1.91779246367708	1.96800873723882	1.86591225412872	1.91607852369971	1.96620951664516	1.15542114399986	0.624304574882908	0.00400019054999384	-0.685919234313177	-0.156665838352905	-0.15242628508257	-0.160646351912266	0.473083808867475	0.480489213236454	0.466130880125858	0.470728609496563	0.478124255617395	0.463790948735022	0.000449448886770147	0.000804923776196937	0.000804596239132956
196	0.811571529291185	0.29	1.17808000016241	1.13901573114699	1.21714426917784	0.384692576647404	0.983836039362977	0.957337064717544	1.01033501400841	0.5	0.32	0.78	1.05197511374083	1.0810936581846	1.11021220262837	1.8378334484459	1.88870445694201	1.93957546543813	1.83450692407343	1.8846186629062	1.93583235117879	1.17808000016241	0.624250259644735	0.000886520282751236	-0.68834012787126	-0.156665838352905	-0.15242628508257	-0.160646351912266	0.473083808867475	0.480489213236454	0.466130880125858	0.470728609496563	0.478124255617395	0.463790948735022	0.000449448886770147	0.000804923776196937	0.000804596239132956
196	0.811571529291185	0.29	1.18983812895868	1.15062454756571	1.22905171035165	0.375044890814328	0.960753170995416	0.934340532998525	0.987165808992307	0.5	0.32	0.77	1.03227535912101	1.06145649213477	1.09063762514852	1.80977185764679	1.86093184401662	1.91209183038645	1.80887517448182	1.85996867752839	1.91023733911225	1.18983812895868	0.619458630496021	-5.29588813755355e-05	-0.697316328568216	-0.156665838352905	-0.15242628508257	-0.160646351912266	0.473083808867475	0.480489213236454	0.466130880125858	0.470728609496563	0.478124255617395	0.463790948735022	0.000449448886770147	0.000804923776196937	0.000804596239132956
196	0.811571529291185	0.29	1.20324798203257	1.16340691891817	1.24308904514697	0.374125155897876	0.966899020953769	0.940265193549112	0.993532848358426	0.5	0.33	0.78	1.02835712134459	1.05748622903479	1.08661533672499	1.79110729028183	1.84184195828812	1.89257662629442	1.79017107344978	1.84091718099929	1.89148883294538	1.20324798203257	0.625050656199031	0.00926897772857406	-0.674217770805862	-0.156665838352905	-0.15242628508257	-0.160646351912266	0.473083808867475	0.480489213236454	0.466130880125858	0.470728609496563	0.478124255617395	0.463790948735022	0.000449448886770147	0.000804923776196937	0.000804596239132956
196	0.811571529291185	0.29	1.20954542217245	1.16967512304947	1.24941572129543	0.378427030132242	0.964841844084851	0.938507149664842	0.99117653850486	0.5	0.32	0.78	1.03128915425937	1.06022732989904	1.08916550553871	1.80170053991202	1.85225660991308	1.90281267991413	1.79750577797726	1.84782802857418	1.89840088286958	1.20954542217245	0.623818242228971	0.00469563906354272	-0.684724762247188	-0.156665838352905	-0.15242628508257	-0.160646351912266	0.473083808867475	0.480489213236454	0.466130880125858	0.470728609496563	0.478124255617395	0.463790948735022	0.000449448886770147	0.000804923776196937	0.000804596239132956
196	0.811571529291185	0.29	1.22331239974589	1.18280173672639	1.26382306276539	0.372885404804036	0.970868991336831	0.944054870633661	0.99768311204	0.5	0.32	0.78	1.0419191786792	1.07151295282212	1.10110672696503	1.82543635219236	1.87728447268433	1.92913259317629	1.82214297038546	1.87430387804043	1.92560761332744	1.22331239974589	0.619891657355344	0.00630120987022058	-0.684925274664316	-0.156665838352905	-0.15242628508257	-0.160646351912266	0.473083808867475	0.480489213236454	0.466130880125858	0.470728609496563	0.478124255617395	0.463790948735022	0.000449448886770147	0.000804923776196937	0.000804596239132956
196	0.811571529291185	0.29	1.2235818475889	1.182745893762	1.26441780141581	0.369997542525475	0.969639046290426	0.942692757148131	0.996585335432721	0.5	0.32	0.77	1.0416053276179	1.07137897138181	1.10115261514572	1.82624599911397	1.87844811095151	1.93065022278905	1.82628395603066	1.87864092073471	1.93065948843907	1.2235818475889	0.61513478651507	0.0113231126114109	-0.683199409779328	-0.156665838352905	-0.15242628508257	-0.160646351912266	0.473083808867475	0.480489213236454	0.466130880125858	0.470728609496563	0.478124255617395	0.463790948735022	0.000449448886770147	0.000804923776196937	0.000804596239132956
196	0.811571529291185	0.29	1.22882536263755	1.18828492897796	1.26936579629714	0.373269737402067	0.973500739155142	0.946636014373953	1.00036546393633	0.49	0.32	0.76	1.04850592809667	1.0782616343682	1.10801734063973	1.8412632840017	1.89351676963221	1.94577025526272	1.83873629323696	1.89124317401878	1.94356968730952	1.22882536263755	0.613916982422799	0.00826284861096191	-0.692256374293884	-0.156665838352905	-0.15242628508257	-0.160646351912266	0.473083808867475	0.480489213236454	0.466130880125858	0.470728609496563	0.478124255617395	0.463790948735022	0.000449448886770147	0.000804923776196937	0.000804596239132956
196	0.811571529291185	0.29	1.23121829655073	1.1905947694833	1.27184182361815	0.382210725028733	0.981431462450224	0.954858137898686	1.00800478700176	0.51	0.33	0.78	1.04249218202953	1.07150432739017	1.10051647275082	1.81368255922319	1.8641566279532	1.9146306966832	1.81163216656593	1.86208324928462	1.91280131895597	1.23121829655073	0.624323561251072	0.00284066232382611	-0.67809943872372	-0.156665838352905	-0.15242628508257	-0.160646351912266	0.473083808867475	0.480489213236454	0.466130880125858	0.470728609496563	0.478124255617395	0.463790948735022	0.000449448886770147	0.000804923776196937	0.000804596239132956
196	0.811571529291185	0.29	1.23142210055645	1.19000775399296	1.27283644711994	0.380243664739176	0.988469475090543	0.961593766450814	1.01534518373027	0.5	0.33	0.78	1.05614375313824	1.08566205159371	1.11518035004918	1.84454043665025	1.89609373605711	1.94764703546397	1.84350997245312	1.89496061795279	1.94651574054711	1.23142210055645	0.617729873055565	0.00615002644799715	-0.683794448310589	-0.156665838352905	-0.15242628508257	-0.160646351912266	0.473083808867475	0.480489213236454	0.466130880125858	0.470728609496563	0.478124255617395	0.463790948735022	0.000449448886770147	0.000804923776196937	0.000804596239132956
196	0.811571529291185	0.29	1.23145381761676	1.19079523987627	1.27211239535725	0.374434439192481	0.984526020439478	0.957424547874795	1.01162749300416	0.51	0.33	0.77	1.04438348318312	1.0739464710753	1.10350945896748	1.81595501689952	1.86735860288282	1.91876218886612	1.817644143652	1.86833623193039	1.92055138565083	1.23145381761676	0.623969799601621	-0.00174390539120243	-0.682273315091854	-0.156665838352905	-0.15242628508257	-0.160646351912266	0.473083808867475	0.480489213236454	0.466130880125858	0.470728609496563	0.478124255617395	0.463790948735022	0.000449448886770147	0.000804923776196937	0.000804596239132956
196	0.811571529291185	0.29	1.23936031890581	1.19798569583286	1.28073494197876	0.370964964834848	0.974243205240871	0.947225060547772	1.00126134993397	0.5	0.33	0.77	1.0460621767393	1.07589949885658	1.10573682097385	1.83343058483999	1.88572638537267	1.93802218590535	1.83440240797236	1.88629894673284	1.93854568655233	1.23936031890581	0.612731787629425	0.0232089265945784	-0.673071121798397	-0.156665838352905	-0.15242628508257	-0.160646351912266	0.473083808867475	0.480489213236454	0.466130880125858	0.470728609496563	0.478124255617395	0.463790948735022	0.000449448886770147	0.000804923776196937	0.000804596239132956
196	0.811571529291185	0.29	1.24141821015202	1.20028352392006	1.28255289638398	0.364142690719625	0.952035299480065	0.925242736838935	0.978827862121194	0.5	0.32	0.76	1.01249520400288	1.04181436544777	1.07113352689266	1.76411847204596	1.81520263924531	1.86628680644466	1.7656160287859	1.81588458956185	1.8676164493079	1.24141821015202	0.611887160055849	-0.00209025186715197	-0.700651924210228	-0.156665838352905	-0.15242628508257	-0.160646351912266	0.473083808867475	0.480489213236454	0.466130880125858	0.470728609496563	0.478124255617395	0.463790948735022	0.000449448886770147	0.000804923776196937	0.000804596239132956
196	0.811571529291185	0.29	1.24335785935052	1.20233477140575	1.28438094729529	0.373320275320625	0.998252575694891	0.970707774603478	1.0257973767863	0.5	0.33	0.77	1.06257026329	1.0927217541029	1.12287324491581	1.85172928734251	1.90427395241004	1.95681861747758	1.85157144439218	1.9040842704647	1.95644842743422	1.24335785935052	0.618070397504716	0.00561484153294687	-0.681676420871132	-0.156665838352905	-0.15242628508257	-0.160646351912266	0.473083808867475	0.480489213236454	0.466130880125858	0.470728609496563	0.478124255617395	0.463790948735022	0.000449448886770147	0.000804923776196937	0.000804596239132956
196	0.811571529291185	0.29	1.24569020705283	1.20463683134912	1.28674358275654	0.377163378706744	0.976516440184453	0.949791358677548	1.00324152169136	0.5	0.32	0.76	1.04850780738722	1.07801055697221	1.1075133065572	1.83727350583526	1.88897042194775	1.94066733806025	1.83654118549711	1.88858535285281	1.94005133795436	1.24569020705283	0.608421154211792	0.00780223789971036	-0.696896414549644	-0.156665838352905	-0.15242628508257	-0.160646351912266	0.473083808867475	0.480489213236454	0.466130880125858	0.470728609496563	0.478124255617395	0.463790948735022	0.000449448886770147	0.000804923776196937	0.000804596239132956
196	0.811571529291185	0.29	1.24683325920356	1.20551556930444	1.28815094910269	0.371203800619235	0.981497945375339	0.954292533227963	1.00870335752272	0.51	0.33	0.77	1.04122509883581	1.07090882470151	1.1005925505672	1.81075178565927	1.86237353361409	1.91399528156891	1.81131023721871	1.86252898858533	1.91572479219717	1.24683325920356	0.617187560764361	-0.00336806002428358	-0.692362779410695	-0.156665838352905	-0.15242628508257	-0.160646351912266	0.473083808867475	0.480489213236454	0.466130880125858	0.470728609496563	0.478124255617395	0.463790948735022	0.000449448886770147	0.000804923776196937	0.000804596239132956
196	0.811571529291185	0.29	1.26032640259573	1.21867995505227	1.30197285013919	0.369899693783126	0.978473612876201	0.951276102847539	1.00567112290486	0.5	0.33	0.78	1.05126115631573	1.08131729433502	1.11137343235431	1.84337213394495	1.89607516301238	1.9487781920798	1.8429368149995	1.8954348117748	1.94847553989289	1.26032640259573	0.614354481437956	-0.00991088832168444	-0.70405831689287	-0.156665838352905	-0.15242628508257	-0.160646351912266	0.473083808867475	0.480489213236454	0.466130880125858	0.470728609496563	0.478124255617395	0.463790948735022	0.000449448886770147	0.000804923776196937	0.000804596239132956
196	0.811571529291185	0.29	1.26151481951434	1.21935364386203	1.30367599516666	0.367818960660258	0.978522298955119	0.95120161474427	1.00584298316597	0.5	0.32	0.77	1.04327958095179	1.07324495478316	1.10321032861452	1.82043599112608	1.8727230731376	1.92501015514911	1.81958660507743	1.87141897421266	1.923430034085	1.26151481951434	0.611586894830838	-0.00548728253863229	-0.703074492111218	-0.156665838352905	-0.15242628508257	-0.160646351912266	0.473083808867475	0.480489213236454	0.466130880125858	0.470728609496563	0.478124255617395	0.463790948735022	0.000449448886770147	0.000804923776196937	0.000804596239132956
196	0.811571529291185	0.29	1.2639617503692	1.22229090308155	1.30563259765685	0.365614460839688	0.968020404283093	0.940864352103917	0.995176456462269	0.5	0.33	0.77	1.03520068360131	1.06507955372423	1.09495842384715	1.81003280722651	1.86227556172045	1.91451831621439	1.81043186618009	1.86279443995548	1.91555694576958	1.2639617503692	0.613891250015131	0.00772586321790579	-0.685321050271826	-0.156665838352905	-0.15242628508257	-0.160646351912266	0.473083808867475	0.480489213236454	0.466130880125858	0.470728609496563	0.478124255617395	0.463790948735022	0.000449448886770147	0.000804923776196937	0.000804596239132956
196	0.811571529291185	0.29	1.26707597164595	1.22492337416158	1.30922856913032	0.370900652027167	0.970175887509944	0.943266831442018	0.99708494357787	0.5	0.33	0.77	1.03425942448113	1.06376427285961	1.09326912123808	1.80433870337722	1.85581199780069	1.90728529222416	1.80365441749569	1.85484630522535	1.90631296266494	1.26707597164595	0.613899494446528	-0.00885367647530397	-0.702358027481968	-0.156665838352905	-0.15242628508257	-0.160646351912266	0.473083808867475	0.480489213236454	0.466130880125858	0.470728609496563	0.478124255617395	0.463790948735022	0.000449448886770147	0.000804923776196937	0.000804596239132956
196	0.811571529291185	0.29	1.28421422709935	1.24179277894582	1.32663567525288	0.376179150013032	1.00052270757022	0.973083175550499	1.02796223958993	0.5	0.32	0.77	1.07312227096584	1.10338276015637	1.13364324934691	1.87915286340562	1.93214224443791	1.98513162547021	1.87564853645959	1.92877458662252	1.98129010279721	1.28421422709935	0.611091418621573	-0.0103812763312034	-0.711717087284525	-0.156665838352905	-0.15242628508257	-0.160646351912266	0.473083808867475	0.480489213236454	0.466130880125858	0.470728609496563	0.478124255617395	0.463790948735022	0.000449448886770147	0.000804923776196937	0.000804596239132956
196	0.811571529291185	0.29	1.28743624694487	1.24489087815117	1.32998161573857	0.362314106879113	0.964345151610874	0.937098668548327	0.991591634673422	0.5	0.33	0.77	1.0315607003392	1.06155370117584	1.09154670201247	1.80423986572364	1.85669879304062	1.9091577203576	1.80534155024587	1.85887906786959	1.91052910364646	1.28743624694487	0.612521605177472	-0.00542353178862832	-0.698101961523624	-0.156665838352905	-0.15242628508257	-0.160646351912266	0.473083808867475	0.480489213236454	0.466130880125858	0.470728609496563	0.478124255617395	0.463790948735022	0.000449448886770147	0.000804923776196937	0.000804596239132956
196	0.811571529291185	0.29	1.29097435228187	1.24834362178376	1.33360508277998	0.370404674766865	0.983923204350247	0.956603821235993	1.0112425874645	0.51	0.33	0.77	1.04320949341055	1.07300222388709	1.10279495436362	1.81360236695977	1.86539653376111	1.91719070056245	1.81393548343677	1.8653934832917	1.9175380793732	1.29097435228187	0.616908708573844	-0.00671710115901936	-0.693724375987566	-0.156665838352905	-0.15242628508257	-0.160646351912266	0.473083808867475	0.480489213236454	0.466130880125858	0.470728609496563	0.478124255617395	0.463790948735022	0.000449448886770147	0.000804923776196937	0.000804596239132956
196	0.811571529291185	0.3	1.19209682873302	1.15294545875173	1.2312481987143	0.38032719888921	0.98354108249457	0.956804111941922	1.01027805304722	0.5	0.33	0.79	1.0495862919168	1.07891597124112	1.10824565056543	1.83162338852761	1.88280634227057	1.93398929601354	1.82768278373332	1.87884257494248	1.93033307956207	1.19209682873302	0.628451720127533	-0.00465407167825319	-0.685862207840163	-0.156665838352905	-0.15242628508257	-0.160646351912266	0.473083808867475	0.480489213236454	0.466130880125858	0.470728609496563	0.478124255617395	0.463790948735022	0.000449448886770147	0.000804923776196937	0.000804596239132956
196	0.811571529291185	0.3	1.20432220565044	1.16512483756758	1.2435195737333	0.400701191810358	1.02553503859095	0.998824720444344	1.05224535673755	0.5	0.33	0.78	1.09189544222976	1.12109463408777	1.15029382594579	1.90120361786995	1.95204512434787	2.00288663082579	1.90300546465457	1.95401369952087	2.0045905894961	1.20432220565044	0.62488041146923	0.00288758136604532	-0.677684289739739	-0.156665838352905	-0.15242628508257	-0.160646351912266	0.473083808867475	0.480489213236454	0.466130880125858	0.470728609496563	0.478124255617395	0.463790948735022	0.000449448886770147	0.000804923776196937	0.000804596239132956
196	0.811571529291185	0.3	1.20638259053744	1.16757686766296	1.24518831341191	0.388585301209848	0.980772616213362	0.95457207559004	1.00697315683668	0.49	0.32	0.78	1.05569598612065	1.08467211718245	1.11364824824425	1.85205589769873	1.90289005367833	1.95372420965794	1.84699835196402	1.89700916235007	1.94860894188955	1.20638259053744	0.624845885752664	-0.0118763341140834	-0.705990558820406	-0.156665838352905	-0.15242628508257	-0.160646351912266	0.473083808867475	0.480489213236454	0.466130880125858	0.470728609496563	0.478124255617395	0.463790948735022	0.000449448886770147	0.000804923776196937	0.000804596239132956
196	0.811571529291185	0.3	1.20804066680955	1.16874954268021	1.24733179093888	0.37913129514557	0.963081014625475	0.936833689126491	0.989328340124458	0.5	0.32	0.78	1.03071048710458	1.05958796446716	1.08846544182973	1.80211890517431	1.85260897832282	1.90309905147132	1.79618015854903	1.84616489176894	1.89645163157993	1.20804066680955	0.619338443014958	0.0130069624785769	-0.680920997990784	-0.156665838352905	-0.15242628508257	-0.160646351912266	0.473083808867475	0.480489213236454	0.466130880125858	0.470728609496563	0.478124255617395	0.463790948735022	0.000449448886770147	0.000804923776196937	0.000804596239132956
196	0.811571529291185	0.3	1.21009440073675	1.1702654287545	1.249923372719	0.373951686276731	0.957153420983984	0.930778273253499	0.983528568714469	0.5	0.32	0.78	1.02268826308264	1.05166783297177	1.08064740286091	1.78655228109575	1.83717720616778	1.88780213123982	1.78330299095983	1.83405148717534	1.88444550224346	1.21009440073675	0.623839455200925	-0.00229993336109659	-0.688227905902309	-0.156665838352905	-0.15242628508257	-0.160646351912266	0.473083808867475	0.480489213236454	0.466130880125858	0.470728609496563	0.478124255617395	0.463790948735022	0.000449448886770147	0.000804923776196937	0.000804596239132956
196	0.811571529291185	0.3	1.21057270604114	1.1711307137939	1.25001469828838	0.38561208280454	0.991433505895691	0.964781691751873	1.01808532003951	0.51	0.32	0.78	1.05157066344779	1.08061999773855	1.1096693320293	1.82751637285629	1.8780009821006	1.9284855913449	1.82387811096563	1.87467640810029	1.92506410269889	1.21057270604114	0.626407599927492	-0.00756476456647056	-0.691653017240016	-0.156665838352905	-0.15242628508257	-0.160646351912266	0.473083808867475	0.480489213236454	0.466130880125858	0.470728609496563	0.478124255617395	0.463790948735022	0.000449448886770147	0.000804923776196937	0.000804596239132956
196	0.811571529291185	0.3	1.21198394228478	1.17264811286919	1.25131977170036	0.383124028141757	0.977387473753936	0.950974751247299	1.00380019626057	0.5	0.32	0.78	1.04929132157399	1.0784347246654	1.10757812775682	1.83804991974503	1.88910059424495	1.94015126874488	1.83374883145188	1.8841066483869	1.93544799205067	1.21198394228478	0.623389046242827	0.0119440861666023	-0.677668847735054	-0.156665838352905	-0.15242628508257	-0.160646351912266	0.473083808867475	0.480489213236454	0.466130880125858	0.470728609496563	0.478124255617395	0.463790948735022	0.000449448886770147	0.000804923776196937	0.000804596239132956
196	0.811571529291185	0.3	1.21359910805769	1.17443214658579	1.2527660695296	0.390966108284311	0.989505459647341	0.963203595058098	1.01580732423658	0.5	0.32	0.77	1.06451320571049	1.09358149649939	1.12264978728828	1.86669053044582	1.91766359762882	1.96863666481183	1.8629033849213	1.91353062001598	1.96366195689551	1.21359910805769	0.615061996682443	-0.00215949084909234	-0.704991335957101	-0.156665838352905	-0.15242628508257	-0.160646351912266	0.473083808867475	0.480489213236454	0.466130880125858	0.470728609496563	0.478124255617395	0.463790948735022	0.000449448886770147	0.000804923776196937	0.000804596239132956
196	0.811571529291185	0.3	1.21610265559152	1.17641339782903	1.25579191335401	0.387486926799419	0.990973411211203	0.964439069122917	1.01750775329949	0.49	0.32	0.77	1.06875144944833	1.09815570885147	1.12755996825461	1.87742135119716	1.92907431919836	1.98072728719957	1.87586086497086	1.92768784514219	1.97890030975335	1.21610265559152	0.617085866457416	0.0171127361810502	-0.681495866009043	-0.156665838352905	-0.15242628508257	-0.160646351912266	0.473083808867475	0.480489213236454	0.466130880125858	0.470728609496563	0.478124255617395	0.463790948735022	0.000449448886770147	0.000804923776196937	0.000804596239132956
196	0.811571529291185	0.3	1.21735865934239	1.17765375493433	1.25706356375044	0.389923643319171	0.989589492604641	0.963227723277783	1.0159512619315	0.5	0.32	0.77	1.06378675383074	1.09290063867826	1.12201452352578	1.86455597010748	1.91558543405784	1.9666148980082	1.86009126882332	1.91090328397285	1.9625698756683	1.21735865934239	0.611157499524988	0.0120685285278922	-0.696841716698558	-0.156665838352905	-0.15242628508257	-0.160646351912266	0.473083808867475	0.480489213236454	0.466130880125858	0.470728609496563	0.478124255617395	0.463790948735022	0.000449448886770147	0.000804923776196937	0.000804596239132956
196	0.811571529291185	0.3	1.21765570854557	1.17787312781675	1.2574382892744	0.377492350535165	0.968170838734753	0.941692701186777	0.994648976282729	0.5	0.32	0.77	1.03011369460349	1.05907801816827	1.08804234173305	1.79438609248446	1.84483992069307	1.89529374890168	1.79265674637264	1.84256977796075	1.89291209274913	1.21765570854557	0.624444785766742	-0.00106355273336581	-0.690641131647493	-0.156665838352905	-0.15242628508257	-0.160646351912266	0.473083808867475	0.480489213236454	0.466130880125858	0.470728609496563	0.478124255617395	0.463790948735022	0.000449448886770147	0.000804923776196937	0.000804596239132956
196	0.811571529291185	0.3	1.21765983963765	1.17788999120675	1.25742968806856	0.375082918197662	0.951243577940225	0.925094495121413	0.977392660759036	0.49	0.31	0.76	1.02651005980558	1.05552579464105	1.08454152947652	1.80478272383056	1.85579741818264	1.90681211253471	1.79963706491322	1.85065214106507	1.90204918919584	1.21765983963765	0.614812290711348	-0.0052812579861748	-0.709850545505962	-0.156665838352905	-0.15242628508257	-0.160646351912266	0.473083808867475	0.480489213236454	0.466130880125858	0.470728609496563	0.478124255617395	0.463790948735022	0.000449448886770147	0.000804923776196937	0.000804596239132956
196	0.811571529291185	0.3	1.21771635628594	1.17819579833157	1.25723691424031	0.387303940887589	0.977147632797235	0.950973401397554	1.00332186419692	0.51	0.33	0.79	1.03229078186121	1.06070316201452	1.08911554216782	1.78931738784302	1.83856588132144	1.88781437479985	1.78491909329778	1.83362281465217	1.88323158866831	1.21771635628594	0.630166550921141	0.000559177999477484	-0.677731331892561	-0.156665838352905	-0.15242628508257	-0.160646351912266	0.473083808867475	0.480489213236454	0.466130880125858	0.470728609496563	0.478124255617395	0.463790948735022	0.000449448886770147	0.000804923776196937	0.000804596239132956
196	0.811571529291185	0.3	1.21837036146573	1.17866846367947	1.25807225925198	0.385853966097392	0.992528105936502	0.965860481940715	1.01919572993229	0.5	0.33	0.77	1.06488168843914	1.0942833101001	1.12368493176106	1.86440905442471	1.91588580553667	1.96736255664864	1.86419421411681	1.91547783366242	1.96718432841921	1.21837036146573	0.621939809626656	-0.0107906771493869	-0.704246652724717	-0.156665838352905	-0.15242628508257	-0.160646351912266	0.473083808867475	0.480489213236454	0.466130880125858	0.470728609496563	0.478124255617395	0.463790948735022	0.000449448886770147	0.000804923776196937	0.000804596239132956
196	0.811571529291185	0.3	1.21879545632393	1.17885948592925	1.2587314267186	0.398589892591303	1.0075536776787	0.981195973410018	1.03391138194739	0.5	0.32	0.78	1.08413520406939	1.11325814777331	1.14238109147723	1.90079838484153	1.95185921576599	2.00292004669045	1.89309925002196	1.94414921053082	1.99550284006533	1.21879545632393	0.617480608047781	-0.00688213925105852	-0.708555142253191	-0.156665838352905	-0.15242628508257	-0.160646351912266	0.473083808867475	0.480489213236454	0.466130880125858	0.470728609496563	0.478124255617395	0.463790948735022	0.000449448886770147	0.000804923776196937	0.000804596239132956
196	0.811571529291185	0.3	1.22002272804019	1.17991434914816	1.26013110693223	0.375839021786991	0.966268172564652	0.939748862880294	0.992787482249009	0.5	0.32	0.78	1.03253786565943	1.06167564118844	1.09081341671745	1.80375103955203	1.85465211993722	1.90555320032241	1.80130410225356	1.85251244435812	1.9028597377489	1.22002272804019	0.624418311312408	0.00280110456510472	-0.681470941399147	-0.156665838352905	-0.15242628508257	-0.160646351912266	0.473083808867475	0.480489213236454	0.466130880125858	0.470728609496563	0.478124255617395	0.463790948735022	0.000449448886770147	0.000804923776196937	0.000804596239132956
196	0.811571529291185	0.3	1.22020639518819	1.18010037601168	1.26031241436469	0.386367174826506	0.993561566111989	0.966895059121988	1.02022807310199	0.5	0.32	0.78	1.0680073015703	1.09746243623461	1.12691757089892	1.87214821788569	1.92378117749963	1.97541413711357	1.86574295817438	1.91724025829053	1.96914179049704	1.22020639518819	0.616889442738941	-0.0163896375331263	-0.713416115586789	-0.156665838352905	-0.15242628508257	-0.160646351912266	0.473083808867475	0.480489213236454	0.466130880125858	0.470728609496563	0.478124255617395	0.463790948735022	0.000449448886770147	0.000804923776196937	0.000804596239132956
196	0.811571529291185	0.3	1.22243535393375	1.18277654777865	1.26209416008885	0.388967446125053	0.993250563590473	0.966738011508608	1.01976311567234	0.5	0.32	0.77	1.06170040951251	1.09081728199237	1.11993415447224	1.85413941106409	1.90498872816725	1.9558380452704	1.85249008313896	1.9029765789814	1.95444801160211	1.22243535393375	0.619714752460238	-0.00211505952107634	-0.697517928474779	-0.156665838352905	-0.15242628508257	-0.160646351912266	0.473083808867475	0.480489213236454	0.466130880125858	0.470728609496563	0.478124255617395	0.463790948735022	0.000449448886770147	0.000804923776196937	0.000804596239132956
196	0.811571529291185	0.3	1.22266147069947	1.18251749158131	1.26280544981762	0.388702549355455	0.992591874519327	0.9660821337235	1.01910161531515	0.5	0.32	0.78	1.06603740322327	1.09528996286764	1.12454252251201	1.86747176473009	1.91871605411128	1.96996034349246	1.86084710249717	1.91155559338513	1.96418177303141	1.22266147069947	0.616944860893056	-0.00652879118713892	-0.705491069448446	-0.156665838352905	-0.15242628508257	-0.160646351912266	0.473083808867475	0.480489213236454	0.466130880125858	0.470728609496563	0.478124255617395	0.463790948735022	0.000449448886770147	0.000804923776196937	0.000804596239132956
196	0.811571529291185	0.3	1.22346564646182	1.18379241108313	1.26313888184051	0.390774568560483	0.994278620204424	0.967839248240369	1.02071799216848	0.5	0.32	0.77	1.05722708801574	1.08610835138809	1.11498961476043	1.83994763713189	1.89021121144029	1.94047478574869	1.8370603543809	1.88747372789674	1.93768809845974	1.22346564646182	0.621844068713075	-0.00239768014552255	-0.694577706194522	-0.156665838352905	-0.15242628508257	-0.160646351912266	0.473083808867475	0.480489213236454	0.466130880125858	0.470728609496563	0.478124255617395	0.463790948735022	0.000449448886770147	0.000804923776196937	0.000804596239132956
196	0.811571529291185	0.3	1.22424999825037	1.18469169525329	1.26380830124745	0.389647335766478	0.991702170968106	0.965268772751529	1.01813556918468	0.5	0.33	0.77	1.06084256456589	1.08989320283976	1.11894384111363	1.85349689786068	1.9042539750369	1.95501105221312	1.85275357685859	1.90331420696277	1.95546396179561	1.22424999825037	0.624252247226928	-0.0133341644000892	-0.701481953273597	-0.156665838352905	-0.15242628508257	-0.160646351912266	0.473083808867475	0.480489213236454	0.466130880125858	0.470728609496563	0.478124255617395	0.463790948735022	0.000449448886770147	0.000804923776196937	0.000804596239132956
196	0.811571529291185	0.3	1.22462119112731	1.18513203424261	1.26411034801201	0.387051540539475	0.994044316082206	0.967403317895168	1.02068531426924	0.49	0.32	0.77	1.06998298168493	1.0994488871123	1.12891479253968	1.87723072299929	1.92892715546231	1.98062358792534	1.87335021331973	1.92512476427535	1.9767850102367	1.22462119112731	0.617684446952721	-0.00721130628086683	-0.702991719059671	-0.156665838352905	-0.15242628508257	-0.160646351912266	0.473083808867475	0.480489213236454	0.466130880125858	0.470728609496563	0.478124255617395	0.463790948735022	0.000449448886770147	0.000804923776196937	0.000804596239132956
196	0.811571529291185	0.3	1.22474525133424	1.18453225472966	1.26495824793883	0.373751159589095	0.963827438248409	0.937257004353795	0.990397872143022	0.5	0.33	0.78	1.02784060291328	1.05697900429843	1.08611740568359	1.79333322838026	1.84417269052816	1.89501215267605	1.79141339256761	1.84167875183968	1.89236875965205	1.22474525133424	0.619713892022444	0.00104709710839193	-0.690051268453088	-0.156665838352905	-0.15242628508257	-0.160646351912266	0.473083808867475	0.480489213236454	0.466130880125858	0.470728609496563	0.478124255617395	0.463790948735022	0.000449448886770147	0.000804923776196937	0.000804596239132956
196	0.811571529291185	0.3	1.22601871881352	1.18621778463268	1.26581965299437	0.380658831736457	0.974286266999107	0.947819507671835	1.00075302632638	0.51	0.32	0.78	1.03304887279092	1.0618955631873	1.09074225358369	1.79528985434636	1.84542123918606	1.89555262402577	1.79053769051271	1.84054912907446	1.89001089855848	1.22601871881352	0.624941836838882	-0.0134682294863651	-0.698470075385306	-0.156665838352905	-0.15242628508257	-0.160646351912266	0.473083808867475	0.480489213236454	0.466130880125858	0.470728609496563	0.478124255617395	0.463790948735022	0.000449448886770147	0.000804923776196937	0.000804596239132956
196	0.811571529291185	0.3	1.22633604612859	1.18630998648865	1.26636210576854	0.397577574861485	1.01805332348279	0.991364629697661	1.04474201726792	0.5	0.32	0.79	1.08295540985565	1.11210983442434	1.14126425899303	1.88475779252423	1.93549767377171	1.9862375550192	1.88017080583239	1.93102468065302	1.98153944346445	1.22633604612859	0.628168875337615	0.00384151748175339	-0.675867169777657	-0.156665838352905	-0.15242628508257	-0.160646351912266	0.473083808867475	0.480489213236454	0.466130880125858	0.470728609496563	0.478124255617395	0.463790948735022	0.000449448886770147	0.000804923776196937	0.000804596239132956
196	0.811571529291185	0.3	1.22651310282813	1.18699036122233	1.26603584443394	0.38895783992432	0.988708044057439	0.962316210796461	1.01509987731842	0.51	0.33	0.78	1.04668031805294	1.07538586423587	1.1040914104188	1.8165663609683	1.86638628083279	1.91620620069728	1.81518283070069	1.86520531783308	1.91468628713129	1.22651310282813	0.627192551334764	-0.000695421922013968	-0.680416157778462	-0.156665838352905	-0.15242628508257	-0.160646351912266	0.473083808867475	0.480489213236454	0.466130880125858	0.470728609496563	0.478124255617395	0.463790948735022	0.000449448886770147	0.000804923776196937	0.000804596239132956
196	0.811571529291185	0.3	1.22666831872835	1.18659123650634	1.26674540095037	0.374597795500601	0.970637842517029	0.943927990467174	0.997347694566884	0.5	0.32	0.77	1.04203586429084	1.07152182513419	1.10100778597753	1.82593383654848	1.87760136110498	1.92926888566149	1.82438512760031	1.8758175818167	1.927358418209	1.22666831872835	0.61752003973576	-0.00284443467622644	-0.697336234939005	-0.156665838352905	-0.15242628508257	-0.160646351912266	0.473083808867475	0.480489213236454	0.466130880125858	0.470728609496563	0.478124255617395	0.463790948735022	0.000449448886770147	0.000804923776196937	0.000804596239132956
196	0.811571529291185	0.3	1.23063693168178	1.19065966416735	1.2706141991962	0.380410748600249	0.967619795694881	0.941320297608942	0.99391929378082	0.51	0.32	0.79	1.02644798708439	1.05512586319119	1.08380373929798	1.78435745993047	1.83421052877566	1.88406359762085	1.7792560706254	1.82920145856857	1.8786492376045	1.23063693168178	0.624920948108909	-0.00807945213216174	-0.69375797690495	-0.156665838352905	-0.15242628508257	-0.160646351912266	0.473083808867475	0.480489213236454	0.466130880125858	0.470728609496563	0.478124255617395	0.463790948735022	0.000449448886770147	0.000804923776196937	0.000804596239132956
196	0.811571529291185	0.3	1.23157350962029	1.19151631195191	1.27163070728866	0.373778625621115	0.968952976883802	0.942242811241067	0.995663142526537	0.5	0.32	0.77	1.03803276144789	1.06745832635546	1.09688389126302	1.81648006464026	1.867972612882	1.91946516112374	1.81404611661369	1.86512995209284	1.91733420632786	1.23157350962029	0.61855395708961	-0.0081340548378522	-0.700437009306346	-0.156665838352905	-0.15242628508257	-0.160646351912266	0.473083808867475	0.480489213236454	0.466130880125858	0.470728609496563	0.478124255617395	0.463790948735022	0.000449448886770147	0.000804923776196937	0.000804596239132956
196	0.811571529291185	0.3	1.23169320037337	1.1919297603055	1.27145664044124	0.385402326208555	0.995871201069271	0.969088237436408	1.02265416470213	0.5	0.32	0.78	1.06411714514172	1.09352644937064	1.12293575359956	1.85817411291743	1.90952899244981	1.96088387198219	1.85598283851566	1.90784000183351	1.95839837488711	1.23169320037337	0.623191135090876	0.0148265839187973	-0.670989682131353	-0.156665838352905	-0.15242628508257	-0.160646351912266	0.473083808867475	0.480489213236454	0.466130880125858	0.470728609496563	0.478124255617395	0.463790948735022	0.000449448886770147	0.000804923776196937	0.000804596239132956
196	0.811571529291185	0.3	1.23191260492729	1.19189305568967	1.27193215416491	0.394848494053333	0.999661770714095	0.973305311355592	1.0260182300726	0.49	0.31	0.76	1.07765941393387	1.10684171286338	1.13602401179288	1.89201639718122	1.94325094064475	1.99448548410827	1.88940953432718	1.94011746923625	1.99178840218675	1.23191260492729	0.610700022988946	-0.00461745456767545	-0.717404383673585	-0.156665838352905	-0.15242628508257	-0.160646351912266	0.473083808867475	0.480489213236454	0.466130880125858	0.470728609496563	0.478124255617395	0.463790948735022	0.000449448886770147	0.000804923776196937	0.000804596239132956
196	0.811571529291185	0.3	1.23250645525827	1.19245674122246	1.27255616929407	0.374967172564828	0.97011643610578	0.94344196480377	0.99679090740779	0.5	0.32	0.77	1.03807701539557	1.06742715731151	1.09677729922745	1.81510773578544	1.86642730923513	1.91774688268481	1.81384756349044	1.86441833020952	1.91608504530173	1.23250645525827	0.619632256167047	-0.01957206443691	-0.711578413611064	-0.156665838352905	-0.15242628508257	-0.160646351912266	0.473083808867475	0.480489213236454	0.466130880125858	0.470728609496563	0.478124255617395	0.463790948735022	0.000449448886770147	0.000804923776196937	0.000804596239132956
196	0.811571529291185	0.3	1.23294337082041	1.19300788012554	1.27287886151528	0.388388378373572	0.983602277660879	0.95731525224256	1.0098893030792	0.5	0.32	0.77	1.04654394730895	1.07528111333639	1.10401827936384	1.82226677324104	1.87230459816332	1.9223424230856	1.82089248090672	1.87087423963714	1.92112848810078	1.23294337082041	0.618204778001867	0.0125599399076919	-0.68073757131826	-0.156665838352905	-0.15242628508257	-0.160646351912266	0.473083808867475	0.480489213236454	0.466130880125858	0.470728609496563	0.478124255617395	0.463790948735022	0.000449448886770147	0.000804923776196937	0.000804596239132956
196	0.811571529291185	0.3	1.23354893000753	1.19373941391603	1.27335844609902	0.390532194265783	0.984905438430388	0.958701976833073	1.0111089000277	0.49	0.32	0.77	1.06093084499354	1.08992844938571	1.11892605377788	1.86200480042664	1.91289754130026	1.96379028217388	1.85960150380843	1.91006611591518	1.96062674141199	1.23354893000753	0.616780936883285	-0.000984449033544209	-0.700737656005526	-0.156665838352905	-0.15242628508257	-0.160646351912266	0.473083808867475	0.480489213236454	0.466130880125858	0.470728609496563	0.478124255617395	0.463790948735022	0.000449448886770147	0.000804923776196937	0.000804596239132956
196	0.811571529291185	0.3	1.23448453208165	1.19452745976782	1.27444160439547	0.38040048997012	0.984111510807907	0.957363192759475	1.01085982885634	0.51	0.32	0.78	1.04332213286151	1.0724721069234	1.10162208098529	1.81299982354389	1.8636542630175	1.91430870249112	1.80840643962604	1.85902295774393	1.90992436217612	1.23448453208165	0.623888544959294	0.00366651874036694	-0.67997703242763	-0.156665838352905	-0.15242628508257	-0.160646351912266	0.473083808867475	0.480489213236454	0.466130880125858	0.470728609496563	0.478124255617395	0.463790948735022	0.000449448886770147	0.000804923776196937	0.000804596239132956
196	0.811571529291185	0.3	1.23497712173881	1.19464634390566	1.27530789957196	0.385344879672765	0.987607707322926	0.961043761000086	1.01417165364577	0.5	0.33	0.77	1.05539304658486	1.08456487556568	1.1137367045465	1.84306350616847	1.89400711772316	1.94495072927785	1.84274885393669	1.89317101731868	1.94439516487966	1.23497712173881	0.615630617118544	0.00161978639722875	-0.69112565148835	-0.156665838352905	-0.15242628508257	-0.160646351912266	0.473083808867475	0.480489213236454	0.466130880125858	0.470728609496563	0.478124255617395	0.463790948735022	0.000449448886770147	0.000804923776196937	0.000804596239132956
196	0.811571529291185	0.3	1.23514136622291	1.19508831793785	1.27519441450798	0.380511317684044	0.978608743386892	0.952016243967898	1.00520124280588	0.5	0.32	0.77	1.04858064690073	1.07787046251066	1.10716027812058	1.83468890895885	1.88593694601143	1.93718498306401	1.83321890443002	1.88427293562537	1.93500555133548	1.23514136622291	0.617627039627206	-0.00828800377419067	-0.704028693933517	-0.156665838352905	-0.15242628508257	-0.160646351912266	0.473083808867475	0.480489213236454	0.466130880125858	0.470728609496563	0.478124255617395	0.463790948735022	0.000449448886770147	0.000804923776196937	0.000804596239132956
196	0.811571529291185	0.3	1.23561316558753	1.19582241550192	1.27540391567314	0.392981873056596	1.02015648725829	0.993154325506718	1.04715864900987	0.5	0.33	0.78	1.08649751139306	1.11603751418201	1.14557751697095	1.8927040328496	1.9441634074204	1.99562278199121	1.89122938000619	1.94215465280977	1.99371260820258	1.23561316558753	0.623800223326637	0.00258391317004345	-0.680560440070463	-0.156665838352905	-0.15242628508257	-0.160646351912266	0.473083808867475	0.480489213236454	0.466130880125858	0.470728609496563	0.478124255617395	0.463790948735022	0.000449448886770147	0.000804923776196937	0.000804596239132956
196	0.811571529291185	0.3	1.23593074250142	1.19593055104913	1.27593093395371	0.396240607315742	1.01175009461911	0.985152468228896	1.03834772100932	0.5	0.33	0.77	1.08012162317119	1.10928327308387	1.13844492299654	1.88427643255967	1.93514904587119	1.98602165918272	1.88477288046486	1.93510818841489	1.98665843659936	1.23593074250142	0.619381499864042	0.00624232936537172	-0.684199450414242	-0.156665838352905	-0.15242628508257	-0.160646351912266	0.473083808867475	0.480489213236454	0.466130880125858	0.470728609496563	0.478124255617395	0.463790948735022	0.000449448886770147	0.000804923776196937	0.000804596239132956
196	0.811571529291185	0.3	1.23629727902743	1.19619932291729	1.27639523513758	0.37593575734996	0.97772830245416	0.950900000448308	1.00455660446001	0.5	0.32	0.78	1.04169695358115	1.0710869635255	1.10047697346984	1.81626421971668	1.86750755233421	1.91875088495174	1.81314324516356	1.86462994354983	1.91572855491718	1.23629727902743	0.623966081130346	-0.0133719779364361	-0.697077136966098	-0.156665838352905	-0.15242628508257	-0.160646351912266	0.473083808867475	0.480489213236454	0.466130880125858	0.470728609496563	0.478124255617395	0.463790948735022	0.000449448886770147	0.000804923776196937	0.000804596239132956
196	0.811571529291185	0.3	1.23650204717704	1.19651110793227	1.2764929864218	0.392515782287085	1.001281307676	0.974752836987506	1.0278097783645	0.5	0.33	0.78	1.06700399866872	1.09604313887853	1.12508227908835	1.85946250917864	1.91006887296575	1.96067523675286	1.85696333900744	1.90744512657403	1.9582621292423	1.23650204717704	0.624963288550835	-0.00199301773583418	-0.685914647195051	-0.156665838352905	-0.15242628508257	-0.160646351912266	0.473083808867475	0.480489213236454	0.466130880125858	0.470728609496563	0.478124255617395	0.463790948735022	0.000449448886770147	0.000804923776196937	0.000804596239132956
196	0.811571529291185	0.3	1.23685316446478	1.19653314314915	1.27717318578041	0.376684765026258	0.976929393183671	0.950165752683428	1.00369303368391	0.5	0.32	0.77	1.04349858505088	1.07289116304471	1.10228374103854	1.82235009075589	1.87368084284503	1.92501159493416	1.82095655710699	1.8721468582846	1.92384894026105	1.23685316446478	0.621250329799024	-0.0063563534325835	-0.696063036911984	-0.156665838352905	-0.15242628508257	-0.160646351912266	0.473083808867475	0.480489213236454	0.466130880125858	0.470728609496563	0.478124255617395	0.463790948735022	0.000449448886770147	0.000804923776196937	0.000804596239132956
196	0.811571529291185	0.3	1.23770039890583	1.19715343960633	1.27824735820533	0.375935833392601	0.970006498339128	0.94339008250838	0.996622914169876	0.5	0.32	0.78	1.03029133662604	1.05935954833497	1.0884277600439	1.79281403375034	1.84339574402508	1.89397745429981	1.78900201620209	1.83984767041566	1.890252960299	1.23770039890583	0.62163522524074	-0.00605034410947645	-0.692115792260644	-0.156665838352905	-0.15242628508257	-0.160646351912266	0.473083808867475	0.480489213236454	0.466130880125858	0.470728609496563	0.478124255617395	0.463790948735022	0.000449448886770147	0.000804923776196937	0.000804596239132956
196	0.811571529291185	0.3	1.23852471674388	1.19818936219949	1.27886007128827	0.38241447732704	0.966537953399707	0.940379174271122	0.992696732528292	0.49	0.31	0.78	1.03965125163474	1.06857150870375	1.09749176577277	1.82350915291293	1.87423419497585	1.92495923703878	1.81585863404815	1.8665087675652	1.91773116999393	1.23852471674388	0.61658782948505	-0.00112786373783519	-0.702974482109592	-0.156665838352905	-0.15242628508257	-0.160646351912266	0.473083808867475	0.480489213236454	0.466130880125858	0.470728609496563	0.478124255617395	0.463790948735022	0.000449448886770147	0.000804923776196937	0.000804596239132956
196	0.811571529291185	0.3	1.23876149766312	1.19843021262114	1.2790927827051	0.383649466175871	0.989347286006729	0.962641059770013	1.01605351224344	0.49	0.32	0.76	1.07014411131393	1.09983275845045	1.12952140558697	1.88377635488237	1.93603732692618	1.98829829896999	1.88486564091965	1.93669140072846	1.9891992536204	1.23876149766312	0.610768691947831	0.0125627665118879	-0.69278377076228	-0.156665838352905	-0.15242628508257	-0.160646351912266	0.473083808867475	0.480489213236454	0.466130880125858	0.470728609496563	0.478124255617395	0.463790948735022	0.000449448886770147	0.000804923776196937	0.000804596239132956
196	0.811571529291185	0.3	1.2388694670017	1.19897368496076	1.27876524904264	0.382844798703029	0.979689355614179	0.953198781019687	1.00617993020867	0.5	0.32	0.78	1.04814251956893	1.07727169823888	1.10640087690883	1.83194784918893	1.88285994865705	1.93377204812516	1.82872548566377	1.87940272889156	1.93054484394115	1.2388694670017	0.621594957330267	0.00261170640732043	-0.689522995231671	-0.156665838352905	-0.15242628508257	-0.160646351912266	0.473083808867475	0.480489213236454	0.466130880125858	0.470728609496563	0.478124255617395	0.463790948735022	0.000449448886770147	0.000804923776196937	0.000804596239132956
196	0.811571529291185	0.3	1.23909510271094	1.1984637159878	1.27972648943407	0.370887518565885	0.966280347864014	0.939478585237944	0.993082110490085	0.5	0.32	0.76	1.0382416424568	1.0678609509614	1.097480259466	1.82056317874104	1.87250082045964	1.92443846217823	1.81929989002482	1.87095704220464	1.92321400152089	1.23909510271094	0.613820878089925	-0.0127474666261473	-0.712008200418455	-0.156665838352905	-0.15242628508257	-0.160646351912266	0.473083808867475	0.480489213236454	0.466130880125858	0.470728609496563	0.478124255617395	0.463790948735022	0.000449448886770147	0.000804923776196937	0.000804596239132956
196	0.811571529291185	0.3	1.23935544620321	1.1994462649166	1.27926462748982	0.390160785954804	1.00040913813109	0.97377242197961	1.02704585428256	0.5	0.32	0.79	1.07124311273728	1.10054605670975	1.12984900068222	1.87286503166349	1.92409566123609	1.97532629080869	1.8674888744236	1.91866643866905	1.96921289638121	1.23935544620321	0.621961216077176	-0.00452845678912677	-0.691813912675257	-0.156665838352905	-0.15242628508257	-0.160646351912266	0.473083808867475	0.480489213236454	0.466130880125858	0.470728609496563	0.478124255617395	0.463790948735022	0.000449448886770147	0.000804923776196937	0.000804596239132956
196	0.811571529291185	0.3	1.23950160726532	1.19909212489467	1.27991108963598	0.389772441872721	0.989160009415911	0.962801304921371	1.01551871391045	0.5	0.32	0.77	1.0564532891624	1.08537591309215	1.1142985370219	1.84393240677029	1.89441392270667	1.94489543864306	1.83931021311481	1.88958208251568	1.93947781269672	1.23950160726532	0.617536488224828	-0.0118914393626806	-0.708314397518507	-0.156665838352905	-0.15242628508257	-0.160646351912266	0.473083808867475	0.480489213236454	0.466130880125858	0.470728609496563	0.478124255617395	0.463790948735022	0.000449448886770147	0.000804923776196937	0.000804596239132956
196	0.811571529291185	0.3	1.23994068942866	1.1999041130867	1.27997726577062	0.381946060653006	0.982488735843131	0.955871869752691	1.00910560193357	0.51	0.33	0.8	1.04077165998751	1.06975261526113	1.09873357053475	1.80753694440347	1.85786897145136	1.90820099849925	1.80312832196342	1.85318168526912	1.90331681676837	1.23994068942866	0.630848717927797	-0.00667579724126239	-0.680737115036626	-0.156665838352905	-0.15242628508257	-0.160646351912266	0.473083808867475	0.480489213236454	0.466130880125858	0.470728609496563	0.478124255617395	0.463790948735022	0.000449448886770147	0.000804923776196937	0.000804596239132956
196	0.811571529291185	0.3	1.24059811010884	1.19980103371755	1.28139518650013	0.375720937086974	0.974551794386278	0.947798406896713	1.00130518187584	0.5	0.33	0.77	1.03645157774173	1.06570736723422	1.09496315672672	1.80504331081616	1.85599404335414	1.90694477589211	1.80522576256474	1.85615519034402	1.90717062021834	1.24059811010884	0.619263235051373	-0.00466470856347727	-0.693090614740836	-0.156665838352905	-0.15242628508257	-0.160646351912266	0.473083808867475	0.480489213236454	0.466130880125858	0.470728609496563	0.478124255617395	0.463790948735022	0.000449448886770147	0.000804923776196937	0.000804596239132956
196	0.811571529291185	0.3	1.24069186498848	1.20015976598944	1.28122396398753	0.379782434486049	0.987515587476648	0.960639520091999	1.0143916548613	0.51	0.33	0.79	1.04798147543598	1.07730113193834	1.10662078844069	1.82231285949048	1.87329619109742	1.92427952270436	1.8203405892179	1.86978280078729	1.92251651927005	1.24069186498848	0.625113183600971	-0.00249834512976176	-0.683924928524197	-0.156665838352905	-0.15242628508257	-0.160646351912266	0.473083808867475	0.480489213236454	0.466130880125858	0.470728609496563	0.478124255617395	0.463790948735022	0.000449448886770147	0.000804923776196937	0.000804596239132956
196	0.811571529291185	0.3	1.24091123645098	1.20096732329226	1.2808551496097	0.390501786181653	0.993672772571467	0.967234366780094	1.02011117836284	0.5	0.32	0.78	1.05958499773749	1.08854771773873	1.11751043773998	1.84744637945271	1.89794452006404	1.94844266067537	1.84408207430233	1.8946662360607	1.94516076143373	1.24091123645098	0.618813800894006	-0.0118890923287883	-0.702457432293475	-0.156665838352905	-0.15242628508257	-0.160646351912266	0.473083808867475	0.480489213236454	0.466130880125858	0.470728609496563	0.478124255617395	0.463790948735022	0.000449448886770147	0.000804923776196937	0.000804596239132956
196	0.811571529291185	0.3	1.2411613721102	1.20087272141878	1.28145002280161	0.382235759429537	0.975848092966016	0.94942734482083	1.0022688411112	0.5	0.32	0.78	1.04376039012354	1.07280624659883	1.10185210307411	1.82402238813872	1.87478144452264	1.92554050090656	1.81829834038946	1.86838610180382	1.91956524519553	1.2411613721102	0.620155072884642	-0.00850346827181052	-0.699693073295738	-0.156665838352905	-0.15242628508257	-0.160646351912266	0.473083808867475	0.480489213236454	0.466130880125858	0.470728609496563	0.478124255617395	0.463790948735022	0.000449448886770147	0.000804923776196937	0.000804596239132956
196	0.811571529291185	0.3	1.24144427416384	1.20108179339134	1.28180675493634	0.386912646909448	0.985765826862201	0.959338962091458	1.01219269163294	0.5	0.32	0.77	1.05933558014482	1.08851704699809	1.11769851385136	1.85657547103398	1.90771846725164	1.95886146346929	1.85288565566038	1.90409458133224	1.95543011751513	1.24144427416384	0.615670812804785	0.000618670873964162	-0.700200044997367	-0.156665838352905	-0.15242628508257	-0.160646351912266	0.473083808867475	0.480489213236454	0.466130880125858	0.470728609496563	0.478124255617395	0.463790948735022	0.000449448886770147	0.000804923776196937	0.000804596239132956
196	0.811571529291185	0.3	1.24241887345113	1.20204226295122	1.28279548395104	0.385272049582271	0.987867444897505	0.961292426749803	1.01444246304521	0.5	0.32	0.77	1.06243347707313	1.09180454892211	1.12117562077108	1.86308072604634	1.91458576522855	1.96609080441077	1.86078095161636	1.91229612565416	1.96361790129033	1.24241887345113	0.618790585875713	0.000715600972220113	-0.69358486101186	-0.156665838352905	-0.15242628508257	-0.160646351912266	0.473083808867475	0.480489213236454	0.466130880125858	0.470728609496563	0.478124255617395	0.463790948735022	0.000449448886770147	0.000804923776196937	0.000804596239132956
196	0.811571529291185	0.3	1.24263287969405	1.20261064193563	1.28265511745247	0.384112077244414	0.973636532008494	0.947380088999405	0.999892975017583	0.5	0.32	0.78	1.04115010728966	1.07000536694034	1.09886062659101	1.81905348865805	1.86946817945642	1.91988287025479	1.81528963455775	1.86562005863718	1.91594026350902	1.24263287969405	0.619346895833872	0.00902264150323384	-0.682302141872706	-0.156665838352905	-0.15242628508257	-0.160646351912266	0.473083808867475	0.480489213236454	0.466130880125858	0.470728609496563	0.478124255617395	0.463790948735022	0.000449448886770147	0.000804923776196937	0.000804596239132956
196	0.811571529291185	0.3	1.24283486769091	1.202799951017	1.28286978436482	0.387225888700808	0.998534267308578	0.971782766418283	1.02528576819887	0.5	0.32	0.78	1.07173652791935	1.10123958320245	1.13074263848554	1.87678138543193	1.92844593499821	1.98011048456449	1.87477665795456	1.92605586121031	1.97772096322972	1.24283486769091	0.617232636119728	-0.0291214619533777	-0.721798840175237	-0.156665838352905	-0.15242628508257	-0.160646351912266	0.473083808867475	0.480489213236454	0.466130880125858	0.470728609496563	0.478124255617395	0.463790948735022	0.000449448886770147	0.000804923776196937	0.000804596239132956
196	0.811571529291185	0.3	1.24341416881376	1.20311747380526	1.28371086382226	0.371706479161872	0.981247097680982	0.954077902232066	1.0084162931299	0.51	0.33	0.79	1.03746521163125	1.06700902041281	1.09655282919438	1.80029018602927	1.85155689686553	1.90282360770179	1.79757875285184	1.84837102994688	1.89939720365203	1.24341416881376	0.62887961319315	-0.00277763430240039	-0.675185284967022	-0.156665838352905	-0.15242628508257	-0.160646351912266	0.473083808867475	0.480489213236454	0.466130880125858	0.470728609496563	0.478124255617395	0.463790948735022	0.000449448886770147	0.000804923776196937	0.000804596239132956
196	0.811571529291185	0.3	1.24384905205166	1.20373744503673	1.28396065906659	0.387297158300889	0.994957112875621	0.968305449391561	1.02160877635968	0.5	0.32	0.79	1.06514977194985	1.09446698099785	1.12378419004585	1.86212219968443	1.91337529782962	1.96462839597481	1.85626688630566	1.90795788998849	1.95883469991513	1.24384905205166	0.620104289606976	0.000199139686966161	-0.688793223191553	-0.156665838352905	-0.15242628508257	-0.160646351912266	0.473083808867475	0.480489213236454	0.466130880125858	0.470728609496563	0.478124255617395	0.463790948735022	0.000449448886770147	0.000804923776196937	0.000804596239132956
196	0.811571529291185	0.3	1.24529559756625	1.20513007806482	1.28546111706768	0.380434927746084	0.98132180428269	0.954651259398883	1.0079923491665	0.5	0.33	0.78	1.04589647886553	1.0751161847097	1.10433589055386	1.82368779474589	1.87463702537326	1.92558625600063	1.82423888698885	1.87553823110533	1.92557809349249	1.24529559756625	0.624756213203911	-0.00983424276537835	-0.69255518153356	-0.156665838352905	-0.15242628508257	-0.160646351912266	0.473083808867475	0.480489213236454	0.466130880125858	0.470728609496563	0.478124255617395	0.463790948735022	0.000449448886770147	0.000804923776196937	0.000804596239132956
196	0.811571529291185	0.3	1.24534259155201	1.20472385664637	1.28596132645764	0.385521515456365	0.985477325034491	0.958980561245844	1.01197408882314	0.51	0.32	0.78	1.04649236146302	1.07540708823526	1.1043218150075	1.82008201963443	1.87037113424126	1.9206602488481	1.81699073804257	1.86702262674823	1.91674298359235	1.24534259155201	0.622647014179928	0.00161334265192481	-0.687372641967918	-0.156665838352905	-0.15242628508257	-0.160646351912266	0.473083808867475	0.480489213236454	0.466130880125858	0.470728609496563	0.478124255617395	0.463790948735022	0.000449448886770147	0.000804923776196937	0.000804596239132956
196	0.811571529291185	0.3	1.24593286087586	1.20569447491423	1.28617124683749	0.390367369473111	0.988163494519384	0.96186424703954	1.01446274199923	0.5	0.32	0.77	1.05807402319292	1.08700383389499	1.11593364459706	1.8497631582205	1.9003392964093	1.95091543459811	1.84585603513576	1.89645582999325	1.94698312427286	1.24593286087586	0.617664076239794	0.00166231515016432	-0.694311380560977	-0.156665838352905	-0.15242628508257	-0.160646351912266	0.473083808867475	0.480489213236454	0.466130880125858	0.470728609496563	0.478124255617395	0.463790948735022	0.000449448886770147	0.000804923776196937	0.000804596239132956
196	0.811571529291185	0.3	1.24612660498376	1.20545651730683	1.28679669266069	0.37699658359898	0.971810879217662	0.945205133790668	0.998416624644655	0.5	0.32	0.78	1.03388293313169	1.06298479169852	1.09208665026535	1.80086986975382	1.85156096694419	1.90225206413455	1.79693216938266	1.84790234086605	1.89816045575243	1.24612660498376	0.620725158785974	-0.00246309724613756	-0.692808819145216	-0.156665838352905	-0.15242628508257	-0.160646351912266	0.473083808867475	0.480489213236454	0.466130880125858	0.470728609496563	0.478124255617395	0.463790948735022	0.000449448886770147	0.000804923776196937	0.000804596239132956
196	0.811571529291185	0.3	1.24626774639316	1.20583992182421	1.2866955709621	0.372524732434115	0.975639228311836	0.948672567513864	1.00260588910981	0.51	0.32	0.77	1.03531864990612	1.06474828432993	1.09417791875375	1.80073226710032	1.85191930243551	1.90310633777071	1.79965247317063	1.85107490527357	1.90244667261706	1.24626774639316	0.620175576599042	0.00608539252936723	-0.68026746793974	-0.156665838352905	-0.15242628508257	-0.160646351912266	0.473083808867475	0.480489213236454	0.466130880125858	0.470728609496563	0.478124255617395	0.463790948735022	0.000449448886770147	0.000804923776196937	0.000804596239132956
196	0.811571529291185	0.3	1.24652765280938	1.2059702115663	1.28708509405246	0.380372370547552	0.967473438648439	0.941175777546838	0.993771099750041	0.5	0.32	0.78	1.03026909672886	1.05905613969744	1.08784318266602	1.79546716781724	1.84563482855048	1.89580248928371	1.79271875462809	1.84293623311326	1.89319561841993	1.24652765280938	0.620590485148703	-0.00232111449590449	-0.691939290558325	-0.156665838352905	-0.15242628508257	-0.160646351912266	0.473083808867475	0.480489213236454	0.466130880125858	0.470728609496563	0.478124255617395	0.463790948735022	0.000449448886770147	0.000804923776196937	0.000804596239132956
196	0.811571529291185	0.3	1.24666587068084	1.20606352620924	1.28726821515243	0.372638868726572	0.963181378414985	0.936565550916149	0.989797205913821	0.5	0.32	0.77	1.02929707047826	1.05854819256588	1.0877993146535	1.79838049604272	1.8494878478059	1.90059519956907	1.7987616930114	1.84988690950224	1.90114408040746	1.24666587068084	0.614951394134351	0.00483341521428583	-0.68886099805053	-0.156665838352905	-0.15242628508257	-0.160646351912266	0.473083808867475	0.480489213236454	0.466130880125858	0.470728609496563	0.478124255617395	0.463790948735022	0.000449448886770147	0.000804923776196937	0.000804596239132956
196	0.811571529291185	0.3	1.24718189033159	1.20700643712529	1.2873573435379	0.381856088487393	0.993019549187619	0.966112262598399	1.01992683577684	0.5	0.32	0.77	1.06395933233606	1.0935917671811	1.12322420202614	1.86142957553112	1.91327243168094	1.96511528783076	1.85938525245655	1.91161821439904	1.9635128043276	1.24718189033159	0.61753815831487	-0.00100268804833571	-0.695770994974686	-0.156665838352905	-0.15242628508257	-0.160646351912266	0.473083808867475	0.480489213236454	0.466130880125858	0.470728609496563	0.478124255617395	0.463790948735022	0.000449448886770147	0.000804923776196937	0.000804596239132956
196	0.811571529291185	0.3	1.24815922480965	1.20711534972474	1.28920309989457	0.375137391466245	0.98472625015433	0.957659895090866	1.01179260521779	0.5	0.33	0.76	1.04983176379437	1.07950317367738	1.10917458356038	1.83126992751028	1.8830271351882	1.93478434286612	1.83345702080887	1.8849208237727	1.93652556064748	1.24815922480965	0.615803695786396	-0.0110201374137554	-0.701480086546022	-0.156665838352905	-0.15242628508257	-0.160646351912266	0.473083808867475	0.480489213236454	0.466130880125858	0.470728609496563	0.478124255617395	0.463790948735022	0.000449448886770147	0.000804923776196937	0.000804596239132956
196	0.811571529291185	0.3	1.24823439514495	1.20809265165564	1.28837613863426	0.387983248124349	0.993085936414299	0.966522811345788	1.01964906148281	0.5	0.32	0.78	1.063023564142	1.09223883723603	1.12145411033007	1.85821766080723	1.90928740023719	1.96035713966715	1.85526597395508	1.90655389158503	1.95778635962888	1.24823439514495	0.61804766487163	-0.0123447081240208	-0.707077821848132	-0.156665838352905	-0.15242628508257	-0.160646351912266	0.473083808867475	0.480489213236454	0.466130880125858	0.470728609496563	0.478124255617395	0.463790948735022	0.000449448886770147	0.000804923776196937	0.000804596239132956
196	0.811571529291185	0.3	1.24823855020737	1.20762693605374	1.28885016436101	0.386769508080029	0.986160518271765	0.959715094196276	1.01260594234725	0.49	0.31	0.77	1.06564959546429	1.09501409711519	1.1243785987661	1.87443135793396	1.92608224105617	1.97773312417839	1.86591621772789	1.91703533823961	1.96859158048347	1.24823855020737	0.615296615580082	-0.00978660931433896	-0.713891520595627	-0.156665838352905	-0.15242628508257	-0.160646351912266	0.473083808867475	0.480489213236454	0.466130880125858	0.470728609496563	0.478124255617395	0.463790948735022	0.000449448886770147	0.000804923776196937	0.000804596239132956
196	0.811571529291185	0.3	1.248504397105	1.20827017318535	1.28873862102466	0.383136563000405	0.988877088969676	0.96215458206348	1.01559959587587	0.51	0.32	0.79	1.04763066932107	1.07672715580875	1.10582364229644	1.81946952644621	1.87000276496366	1.92053600348111	1.81496220950469	1.86560162583112	1.91602924640696	1.248504397105	0.626855384788664	0.00800089623199839	-0.673271856463706	-0.156665838352905	-0.15242628508257	-0.160646351912266	0.473083808867475	0.480489213236454	0.466130880125858	0.470728609496563	0.478124255617395	0.463790948735022	0.000449448886770147	0.000804923776196937	0.000804596239132956
196	0.811571529291185	0.3	1.24872049269518	1.20763286750177	1.28980811788859	0.372067320125313	0.97701991004849	0.949988645572384	1.0040511745246	0.5	0.33	0.76	1.04945260472503	1.07931404680192	1.10917548887881	1.83975983373506	1.89210891692673	1.9444580001184	1.84081158016208	1.89361046046357	1.94556250096629	1.24872049269518	0.614725989147395	-0.0227832566133734	-0.717632334039553	-0.156665838352905	-0.15242628508257	-0.160646351912266	0.473083808867475	0.480489213236454	0.466130880125858	0.470728609496563	0.478124255617395	0.463790948735022	0.000449448886770147	0.000804923776196937	0.000804596239132956
196	0.811571529291185	0.3	1.25052009029009	1.21001530259982	1.29102487798037	0.388228910930075	0.986346764807475	0.959977541978546	1.0127159876364	0.5	0.32	0.77	1.04938486349947	1.07820997876403	1.10703509402859	1.82713546377439	1.87732428598746	1.92751310820053	1.82393931401261	1.87394636577181	1.9244085468011	1.25052009029009	0.618723442108308	-0.00137791353423971	-0.69428755786531	-0.156665838352905	-0.15242628508257	-0.160646351912266	0.473083808867475	0.480489213236454	0.466130880125858	0.470728609496563	0.478124255617395	0.463790948735022	0.000449448886770147	0.000804923776196937	0.000804596239132956
196	0.811571529291185	0.3	1.25064518325439	1.20980478181315	1.29148558469564	0.379259756874179	0.983059471481211	0.956274972346614	1.00984397061581	0.51	0.33	0.79	1.04333744700676	1.07256049660501	1.10178354620325	1.81436862586642	1.86518764371659	1.91600666156677	1.81175244025865	1.86253415023339	1.91308761825358	1.25064518325439	0.623155963006302	-0.00592256907291676	-0.688590310812508	-0.156665838352905	-0.15242628508257	-0.160646351912266	0.473083808867475	0.480489213236454	0.466130880125858	0.470728609496563	0.478124255617395	0.463790948735022	0.000449448886770147	0.000804923776196937	0.000804596239132956
196	0.811571529291185	0.3	1.25095784044232	1.2105376796378	1.29137800124684	0.379498411890888	0.981781084375921	0.955044969683116	1.00851719906873	0.5	0.33	0.77	1.04372147067338	1.07294004972785	1.10215862878233	1.81697030986736	1.86783569122647	1.91870107258559	1.81702516989202	1.8673002815613	1.91889558531543	1.25095784044232	0.621838292966958	0.0110179107397403	-0.67220535915401	-0.156665838352905	-0.15242628508257	-0.160646351912266	0.473083808867475	0.480489213236454	0.466130880125858	0.470728609496563	0.478124255617395	0.463790948735022	0.000449448886770147	0.000804923776196937	0.000804596239132956
196	0.811571529291185	0.3	1.25210547169226	1.21145513396884	1.29275580941567	0.381535639996988	0.985121932486789	0.958410514785032	1.01183335018855	0.5	0.32	0.78	1.05116053028361	1.08045694091648	1.10975335154936	1.83415849620374	1.88527748224107	1.9363964682784	1.83106290526582	1.88205599582057	1.93371939820714	1.25210547169226	0.621012889580684	0.00161555238120419	-0.687606216454659	-0.156665838352905	-0.15242628508257	-0.160646351912266	0.473083808867475	0.480489213236454	0.466130880125858	0.470728609496563	0.478124255617395	0.463790948735022	0.000449448886770147	0.000804923776196937	0.000804596239132956
196	0.811571529291185	0.3	1.25295015249126	1.21265799170526	1.29324231327726	0.392123818768743	0.995932176807556	0.969523728539278	1.02234062507583	0.5	0.32	0.77	1.06581009117261	1.09484124309598	1.12387239501936	1.86250612649232	1.91323814598083	1.96397016546933	1.85963317955734	1.9108821157669	1.96208182002652	1.25295015249126	0.6179618486379	0.0234884027733216	-0.671677970000042	-0.156665838352905	-0.15242628508257	-0.160646351912266	0.473083808867475	0.480489213236454	0.466130880125858	0.470728609496563	0.478124255617395	0.463790948735022	0.000449448886770147	0.000804923776196937	0.000804596239132956
196	0.811571529291185	0.3	1.25314478672306	1.21203603204072	1.2942535414054	0.386461013999537	1.00253524797687	0.975633217750442	1.02943727820329	0.49	0.32	0.76	1.07852705259663	1.10826626897538	1.13800548535413	1.8915815387447	1.94373985275577	1.99589816676684	1.88985348271591	1.94161739702014	1.99321099417917	1.25314478672306	0.61203627322343	-0.01476485508773	-0.719150816803333	-0.156665838352905	-0.15242628508257	-0.160646351912266	0.473083808867475	0.480489213236454	0.466130880125858	0.470728609496563	0.478124255617395	0.463790948735022	0.000449448886770147	0.000804923776196937	0.000804596239132956
196	0.811571529291185	0.3	1.25328820387535	1.21227612994824	1.29430027780247	0.380033404855097	0.998998542018515	0.971824435044119	1.02617264899291	0.5	0.32	0.75	1.07187517719129	1.10184689808846	1.13181861898564	1.87712983335971	1.92961804528066	1.9821062572016	1.87714281382645	1.92978991620217	1.98197360590525	1.25328820387535	0.611048954827592	-0.00715381194890257	-0.711167145426021	-0.156665838352905	-0.15242628508257	-0.160646351912266	0.473083808867475	0.480489213236454	0.466130880125858	0.470728609496563	0.478124255617395	0.463790948735022	0.000449448886770147	0.000804923776196937	0.000804596239132956
196	0.811571529291185	0.3	1.25365330515253	1.21282052067985	1.29448608962521	0.371705425197723	0.969967043791793	0.943110114767577	0.99682397281601	0.5	0.32	0.77	1.0373390059979	1.06687928938782	1.09641957277774	1.81339434151381	1.86503433811692	1.91667433472003	1.81204383346908	1.86353793134335	1.91447118783724	1.25365330515253	0.614337700233217	0.00778087618444826	-0.687120195204146	-0.156665838352905	-0.15242628508257	-0.160646351912266	0.473083808867475	0.480489213236454	0.466130880125858	0.470728609496563	0.478124255617395	0.463790948735022	0.000449448886770147	0.000804923776196937	0.000804596239132956
196	0.811571529291185	0.3	1.25393479445709	1.21313960322448	1.29472998568969	0.378199430920001	0.972805225850289	0.946240325882024	0.999370125818553	0.5	0.32	0.78	1.03733509524368	1.06645740411699	1.0955797129903	1.80949621591219	1.86029629772424	1.91109637953628	1.80700129746101	1.85820538211139	1.90801126814953	1.25393479445709	0.621907309172246	-0.00147745731259717	-0.689597551309995	-0.156665838352905	-0.15242628508257	-0.160646351912266	0.473083808867475	0.480489213236454	0.466130880125858	0.470728609496563	0.478124255617395	0.463790948735022	0.000449448886770147	0.000804923776196937	0.000804596239132956
196	0.811571529291185	0.3	1.25415054441659	1.2138118005382	1.29448928829499	0.390844751877739	0.991984190694079	0.965609718857397	1.01835866253076	0.5	0.32	0.77	1.06701522902687	1.0961594708025	1.12530371257813	1.870898219171	1.92199956107673	1.97310090298246	1.86701399892479	1.91818468938876	1.96893428255529	1.25415054441659	0.616445607123382	0.00299997668097771	-0.694729057944678	-0.156665838352905	-0.15242628508257	-0.160646351912266	0.473083808867475	0.480489213236454	0.466130880125858	0.470728609496563	0.478124255617395	0.463790948735022	0.000449448886770147	0.000804923776196937	0.000804596239132956
196	0.811571529291185	0.3	1.25450460778472	1.21380680253701	1.29520241303242	0.385417088366268	0.992731365938735	0.966033676982934	1.01942905489454	0.5	0.32	0.78	1.06381468445594	1.09321468802612	1.12261469159631	1.86111046828758	1.91254485362899	1.96397923897041	1.85716822908841	1.90889095606045	1.96058321442382	1.25450460778472	0.615949653368408	-0.012560181046168	-0.708126167714308	-0.156665838352905	-0.15242628508257	-0.160646351912266	0.473083808867475	0.480489213236454	0.466130880125858	0.470728609496563	0.478124255617395	0.463790948735022	0.000449448886770147	0.000804923776196937	0.000804596239132956
196	0.811571529291185	0.3	1.25479263448306	1.21439176547463	1.29519350349149	0.385925094874947	0.989747106455683	0.963158194022953	1.01633601888841	0.5	0.32	0.78	1.06022517359059	1.08949371376864	1.11876225394668	1.85435024822208	1.90554137827274	1.95673250832341	1.84901044694429	1.90050694703851	1.95141050069651	1.25479263448306	0.622177794442513	0.000841436277778252	-0.686987215036871	-0.156665838352905	-0.15242628508257	-0.160646351912266	0.473083808867475	0.480489213236454	0.466130880125858	0.470728609496563	0.478124255617395	0.463790948735022	0.000449448886770147	0.000804923776196937	0.000804596239132956
196	0.811571529291185	0.3	1.25490514179714	1.21414812556591	1.29566215802837	0.389816124282093	0.979558149389698	0.953457707877835	1.00565859090156	0.5	0.32	0.78	1.04464433547914	1.0732409666182	1.10183759775725	1.82156697562677	1.87143148656886	1.92129599751094	1.81686101011729	1.86572917590208	1.91587757249156	1.25490514179714	0.618067716318408	0.0122587505968066	-0.683499413157568	-0.156665838352905	-0.15242628508257	-0.160646351912266	0.473083808867475	0.480489213236454	0.466130880125858	0.470728609496563	0.478124255617395	0.463790948735022	0.000449448886770147	0.000804923776196937	0.000804596239132956
196	0.811571529291185	0.3	1.25521202503808	1.21412254476767	1.29630150530849	0.375769130819499	0.97137925167335	0.94471569613747	0.99804280720923	0.5	0.32	0.77	1.04419697554353	1.07366828015045	1.10313958475736	1.83119772437306	1.88288125458287	1.93456478479267	1.83062221081077	1.88155220580359	1.93214297413142	1.25521202503808	0.613818319873202	0.00454135601821219	-0.695957817150678	-0.156665838352905	-0.15242628508257	-0.160646351912266	0.473083808867475	0.480489213236454	0.466130880125858	0.470728609496563	0.478124255617395	0.463790948735022	0.000449448886770147	0.000804923776196937	0.000804596239132956
196	0.811571529291185	0.3	1.2560226437682	1.21546381207757	1.29658147545883	0.377572648345983	0.973155543949613	0.946545628150559	0.999765459748666	0.5	0.33	0.79	1.03595157866623	1.06507493359003	1.09419828851384	1.8051501336541	1.85589770633587	1.90664527901764	1.80216895405474	1.85288941545977	1.90297780172193	1.2560226437682	0.624439199916004	-0.0122239707958703	-0.694696953807403	-0.156665838352905	-0.15242628508257	-0.160646351912266	0.473083808867475	0.480489213236454	0.466130880125858	0.470728609496563	0.478124255617395	0.463790948735022	0.000449448886770147	0.000804923776196937	0.000804596239132956
196	0.811571529291185	0.3	1.25608941449696	1.21557942425836	1.29659940473556	0.375147788194003	0.979806941879096	0.952876396995766	1.00673748676243	0.51	0.33	0.79	1.03849491027611	1.06784523722353	1.09719556417094	1.80468112020003	1.85568568496927	1.9066902497385	1.80094518287464	1.85140845578139	1.90320345139101	1.25608941449696	0.627281284001312	-0.00178435839577218	-0.678658328787638	-0.156665838352905	-0.15242628508257	-0.160646351912266	0.473083808867475	0.480489213236454	0.466130880125858	0.470728609496563	0.478124255617395	0.463790948735022	0.000449448886770147	0.000804923776196937	0.000804596239132956
196	0.811571529291185	0.3	1.25619558829304	1.215467890028	1.29692328655808	0.373078675696726	0.97238965693444	0.94554463232062	0.999234681548259	0.5	0.33	0.77	1.03814615967705	1.06762024081152	1.09709432194598	1.81268907755336	1.86415326151758	1.91561744548179	1.81263074605549	1.86438536515258	1.91595182454208	1.25619558829304	0.618939782418705	-0.00801401439432124	-0.694665798883814	-0.156665838352905	-0.15242628508257	-0.160646351912266	0.473083808867475	0.480489213236454	0.466130880125858	0.470728609496563	0.478124255617395	0.463790948735022	0.000449448886770147	0.000804923776196937	0.000804596239132956
196	0.811571529291185	0.3	1.25630487391532	1.21548419217438	1.29712555565626	0.383654779531807	0.989046902227626	0.962349084438822	1.01574472001643	0.51	0.33	0.78	1.04476926450483	1.07375361114798	1.10273795779113	1.81109102652191	1.86133493385956	1.91157884119721	1.8079329265851	1.85839371738608	1.90772392402166	1.25630487391532	0.62388490604931	-0.0137953038757392	-0.692938869317082	-0.156665838352905	-0.15242628508257	-0.160646351912266	0.473083808867475	0.480489213236454	0.466130880125858	0.470728609496563	0.478124255617395	0.463790948735022	0.000449448886770147	0.000804923776196937	0.000804596239132956
196	0.811571529291185	0.3	1.25648671164135	1.21560692828806	1.29736649499465	0.377898867713379	0.982310095498253	0.955468490814911	1.00915170018159	0.5	0.32	0.78	1.04514204960528	1.07450281869722	1.10386358778916	1.82051847930934	1.87166159685858	1.92280471440781	1.81789573254156	1.86950269023558	1.92009194988728	1.25648671164135	0.619713763747487	0.00490530088357171	-0.683323649474777	-0.156665838352905	-0.15242628508257	-0.160646351912266	0.473083808867475	0.480489213236454	0.466130880125858	0.470728609496563	0.478124255617395	0.463790948735022	0.000449448886770147	0.000804923776196937	0.000804596239132956
196	0.811571529291185	0.3	1.25696628894494	1.21572529679479	1.29820728109509	0.371850033358877	0.981867710532759	0.954689684884273	1.00904573618124	0.5	0.32	0.79	1.04539020797082	1.07515028848154	1.10491036899226	1.82218792239378	1.87406181490072	1.92593570740767	1.81630030636379	1.86817473551459	1.92005895313674	1.25696628894494	0.618335852383587	0.00287118956054378	-0.687034003628177	-0.156665838352905	-0.15242628508257	-0.160646351912266	0.473083808867475	0.480489213236454	0.466130880125858	0.470728609496563	0.478124255617395	0.463790948735022	0.000449448886770147	0.000804923776196937	0.000804596239132956
196	0.811571529291185	0.3	1.25739286799969	1.21646462092637	1.298321115073	0.379656975250425	0.986196225085848	0.959348915943074	1.01304353422862	0.5	0.32	0.77	1.05897596786435	1.08861133275771	1.11824669765107	1.85552212445815	1.90744877519879	1.95937542593942	1.85403764568414	1.90576360182383	1.95795277843061	1.25739286799969	0.614346183853535	0.0107152049880139	-0.686833843546416	-0.156665838352905	-0.15242628508257	-0.160646351912266	0.473083808867475	0.480489213236454	0.466130880125858	0.470728609496563	0.478124255617395	0.463790948735022	0.000449448886770147	0.000804923776196937	0.000804596239132956
196	0.811571529291185	0.3	1.25740736502574	1.2167600886087	1.29805464144277	0.379453160337702	0.986467028315079	0.959600723437993	1.01333333319216	0.5	0.33	0.78	1.05045235290962	1.07986226526464	1.10927217761966	1.83065680342961	1.88191039526731	1.93316398710501	1.82968588851564	1.88126324169181	1.93193682430681	1.25740736502574	0.622697024275155	-0.0119141778975936	-0.694606955020641	-0.156665838352905	-0.15242628508257	-0.160646351912266	0.473083808867475	0.480489213236454	0.466130880125858	0.470728609496563	0.478124255617395	0.463790948735022	0.000449448886770147	0.000804923776196937	0.000804596239132956
196	0.811571529291185	0.3	1.25776171565958	1.21730439629086	1.2982190350283	0.375847302033937	0.966264501643603	0.93974576073361	0.992783242553595	0.5	0.33	0.78	1.02794461406638	1.05695224360756	1.08595987314873	1.79056353683629	1.8410915546261	1.8916195724159	1.79013968623398	1.84006014472031	1.89077383731892	1.25776171565958	0.621651924081366	0.0074557607291706	-0.678676512585138	-0.156665838352905	-0.15242628508257	-0.160646351912266	0.473083808867475	0.480489213236454	0.466130880125858	0.470728609496563	0.478124255617395	0.463790948735022	0.000449448886770147	0.000804923776196937	0.000804596239132956
196	0.811571529291185	0.3	1.25812366937828	1.21759544225289	1.29865189650366	0.384882012593247	0.995244027867078	0.968448510049613	1.02203954568454	0.5	0.33	0.77	1.05827124529268	1.08755202348036	1.11683280166804	1.84218920646891	1.89315981894117	1.94413043141344	1.84105129611088	1.89214251487493	1.94280099304051	1.25812366937828	0.623939277175511	-0.0022811124520945	-0.685176082076388	-0.156665838352905	-0.15242628508257	-0.160646351912266	0.473083808867475	0.480489213236454	0.466130880125858	0.470728609496563	0.478124255617395	0.463790948735022	0.000449448886770147	0.000804923776196937	0.000804596239132956
196	0.811571529291185	0.3	1.2582413041699	1.21738190684209	1.29910070149771	0.381274622279769	0.986973067510804	0.960196649165366	1.01374948585624	0.5	0.32	0.77	1.06105629597662	1.09064532577987	1.12023435558311	1.86047570999486	1.91235766144267	1.96423961289048	1.85693477240471	1.90879289637187	1.9607861114232	1.2582413041699	0.615878152793121	-0.00031510360495166	-0.698635548798886	-0.156665838352905	-0.15242628508257	-0.160646351912266	0.473083808867475	0.480489213236454	0.466130880125858	0.470728609496563	0.478124255617395	0.463790948735022	0.000449448886770147	0.000804923776196937	0.000804596239132956
196	0.811571529291185	0.3	1.25866185734174	1.217702964166	1.29962075051749	0.380458379874917	0.986001769671669	0.959205364939378	1.01279817440396	0.5	0.33	0.78	1.05137638551159	1.08074768406966	1.11011898262774	1.83379566172004	1.88502466078937	1.93625365985869	1.83226420851741	1.88309240732047	1.93442896728414	1.25866185734174	0.620435332806777	-0.00153377244307008	-0.687935497613744	-0.156665838352905	-0.15242628508257	-0.160646351912266	0.473083808867475	0.480489213236454	0.466130880125858	0.470728609496563	0.478124255617395	0.463790948735022	0.000449448886770147	0.000804923776196937	0.000804596239132956
196	0.811571529291185	0.3	1.25866266985871	1.21813728535416	1.29918805436325	0.387264251290721	0.992180026399324	0.965600909147704	1.01875914365094	0.49	0.32	0.77	1.06732022446939	1.09669926618574	1.12607830790209	1.87179308749281	1.92331603809479	1.97483898869677	1.86928567617491	1.92096711548111	1.97247157910714	1.25866266985871	0.614320268183487	-0.00506427105488447	-0.703426050250498	-0.156665838352905	-0.15242628508257	-0.160646351912266	0.473083808867475	0.480489213236454	0.466130880125858	0.470728609496563	0.478124255617395	0.463790948735022	0.000449448886770147	0.000804923776196937	0.000804596239132956
196	0.811571529291185	0.3	1.25874434581107	1.2181627804494	1.29932591117274	0.374363616263014	0.960920232814763	0.934464567525766	0.98737589810376	0.49	0.32	0.77	1.03438248788801	1.06366693358168	1.09295137927535	1.81572443888961	1.86712948909874	1.91853453930787	1.81218878131426	1.86358216095192	1.91478673013503	1.25874434581107	0.615820345835372	-0.0143198282598715	-0.714390558783596	-0.156665838352905	-0.15242628508257	-0.160646351912266	0.473083808867475	0.480489213236454	0.466130880125858	0.470728609496563	0.478124255617395	0.463790948735022	0.000449448886770147	0.000804923776196937	0.000804596239132956
196	0.811571529291185	0.3	1.25884342207659	1.21757479511043	1.30011204904275	0.37249513593063	0.971874094065509	0.945009800850609	0.998738387280409	0.49	0.32	0.76	1.04719022520913	1.07695925536784	1.10672828552654	1.83951077017983	1.89180351535305	1.94409626052627	1.83774487386407	1.89054960802743	1.9426975621192	1.25884342207659	0.611031600948994	0.00325162370668356	-0.700332924019367	-0.156665838352905	-0.15242628508257	-0.160646351912266	0.473083808867475	0.480489213236454	0.466130880125858	0.470728609496563	0.478124255617395	0.463790948735022	0.000449448886770147	0.000804923776196937	0.000804596239132956
196	0.811571529291185	0.3	1.25885601829272	1.21786741206291	1.29984462452254	0.382219055650216	0.996082704202977	0.969113157092957	1.023052251313	0.51	0.33	0.79	1.05684547432562	1.08625653287872	1.11566759143181	1.83730172386322	1.88843217755109	1.93956263123896	1.83482333397808	1.88613173117056	1.93715985582694	1.25885601829272	0.623815265281657	0.00484323720864024	-0.675293483695923	-0.156665838352905	-0.15242628508257	-0.160646351912266	0.473083808867475	0.480489213236454	0.466130880125858	0.470728609496563	0.478124255617395	0.463790948735022	0.000449448886770147	0.000804923776196937	0.000804596239132956
196	0.811571529291185	0.3	1.25907077625566	1.21789701616228	1.30024453634903	0.379727471726241	0.979310974029143	0.952655092250528	1.00596685580776	0.5	0.32	0.79	1.04888658306389	1.07823508178579	1.10758358050769	1.83477224714496	1.88611031535917	1.93744838357339	1.82610116662866	1.8772102923563	1.92884275102876	1.25907077625566	0.618416237166482	-0.000466727957168476	-0.69628512862874	-0.156665838352905	-0.15242628508257	-0.160646351912266	0.473083808867475	0.480489213236454	0.466130880125858	0.470728609496563	0.478124255617395	0.463790948735022	0.000449448886770147	0.000804923776196937	0.000804596239132956
196	0.811571529291185	0.3	1.25915416627072	1.21784597901235	1.30046235352909	0.380701735877646	0.983160671989932	0.956455267002305	1.00986607697756	0.5	0.32	0.77	1.04584569244057	1.07504698782235	1.10424828320412	1.82132239509124	1.87217595181469	1.92302950853814	1.81713099304262	1.86817922355797	1.9186023381877	1.25915416627072	0.615499520209304	0.0123036264552982	-0.683099315104863	-0.156665838352905	-0.15242628508257	-0.160646351912266	0.473083808867475	0.480489213236454	0.466130880125858	0.470728609496563	0.478124255617395	0.463790948735022	0.000449448886770147	0.000804923776196937	0.000804596239132956
196	0.811571529291185	0.3	1.25922976214151	1.21837277852831	1.30008674575471	0.376157149502379	0.966498118654073	0.939990475125948	0.993005762182197	0.5	0.32	0.77	1.03591531340868	1.06512802840931	1.09434074340995	1.81318875719792	1.86432051065379	1.91545226410965	1.81069473526362	1.8613659431923	1.9124276665557	1.25922976214151	0.613545042263381	0.00326357762670611	-0.696406992780034	-0.156665838352905	-0.15242628508257	-0.160646351912266	0.473083808867475	0.480489213236454	0.466130880125858	0.470728609496563	0.478124255617395	0.463790948735022	0.000449448886770147	0.000804923776196937	0.000804596239132956
196	0.811571529291185	0.3	1.25960784209748	1.2190822909851	1.30013339320986	0.391174111010044	0.996052352828408	0.969588026861018	1.0225166787958	0.5	0.33	0.78	1.06847552953343	1.09763893081149	1.12680233208956	1.87011402879443	1.92115767401603	1.97220131923763	1.86827327381486	1.91880781387226	1.97040804163716	1.25960784209748	0.619466136716382	0.00968564100251017	-0.681167647770118	-0.156665838352905	-0.15242628508257	-0.160646351912266	0.473083808867475	0.480489213236454	0.466130880125858	0.470728609496563	0.478124255617395	0.463790948735022	0.000449448886770147	0.000804923776196937	0.000804596239132956
196	0.811571529291185	0.3	1.25980644987086	1.21911918714346	1.30049371259825	0.388037765964183	0.999355361433214	0.972627609765889	1.02608311310054	0.5	0.32	0.77	1.06935929236567	1.09874522519599	1.12813115802631	1.86886369613446	1.92021996472978	1.9715762333251	1.86664821135808	1.91815826814973	1.96893517833642	1.25980644987086	0.61724057974082	0.00596800938139959	-0.683545955080753	-0.156665838352905	-0.15242628508257	-0.160646351912266	0.473083808867475	0.480489213236454	0.466130880125858	0.470728609496563	0.478124255617395	0.463790948735022	0.000449448886770147	0.000804923776196937	0.000804596239132956
196	0.811571529291185	0.3	1.26045765889132	1.2191489790363	1.30176633874634	0.379407354740997	0.979098680220807	0.952430457558404	1.00576690288321	0.5	0.32	0.77	1.050683944071	1.0801032818777	1.10952261968439	1.84024583873208	1.89177305039504	1.94330026205801	1.83690694387354	1.88868740060096	1.94025173253773	1.26045765889132	0.614111042530315	-0.00892155552417426	-0.709244297683625	-0.156665838352905	-0.15242628508257	-0.160646351912266	0.473083808867475	0.480489213236454	0.466130880125858	0.470728609496563	0.478124255617395	0.463790948735022	0.000449448886770147	0.000804923776196937	0.000804596239132956
196	0.811571529291185	0.3	1.26047026401003	1.21932415367532	1.30161637434474	0.373024008760807	0.971594732640448	0.944768518784661	0.998420946496235	0.5	0.33	0.77	1.03326620772106	1.06260526772059	1.09194432772011	1.79963940143504	1.85073923222565	1.90183906301627	1.80004793235505	1.8506898467714	1.90215176868541	1.26047026401003	0.61769762698697	0.00504003824045202	-0.682711064988159	-0.156665838352905	-0.15242628508257	-0.160646351912266	0.473083808867475	0.480489213236454	0.466130880125858	0.470728609496563	0.478124255617395	0.463790948735022	0.000449448886770147	0.000804923776196937	0.000804596239132956
196	0.811571529291185	0.3	1.26052482775261	1.21986981273727	1.30117984276796	0.380170206939334	0.990646305418643	0.963707212009302	1.01758539882798	0.5	0.33	0.78	1.0553968293739	1.0848989783836	1.11440112739331	1.83977913166042	1.89120759588974	1.94263606011906	1.8387881227077	1.88907961523489	1.94089726289155	1.26052482775261	0.623690144204639	0.00474856095250686	-0.679395454465459	-0.156665838352905	-0.15242628508257	-0.160646351912266	0.473083808867475	0.480489213236454	0.466130880125858	0.470728609496563	0.478124255617395	0.463790948735022	0.000449448886770147	0.000804923776196937	0.000804596239132956
196	0.811571529291185	0.3	1.26056697983126	1.21998689797678	1.30114706168575	0.374496776352758	0.973937191729769	0.94713076957399	1.00074361388555	0.5	0.33	0.77	1.04318713994705	1.07271222323991	1.10223730653276	1.82523775215728	1.87689703225965	1.92855631236202	1.82616998184293	1.87814778822803	1.92984257102499	1.26056697983126	0.61455663513895	-0.00396218107817993	-0.698766872859842	-0.156665838352905	-0.15242628508257	-0.160646351912266	0.473083808867475	0.480489213236454	0.466130880125858	0.470728609496563	0.478124255617395	0.463790948735022	0.000449448886770147	0.000804923776196937	0.000804596239132956
196	0.811571529291185	0.3	1.26071585128854	1.22005499688533	1.30137670569175	0.384467674344924	0.992421968600151	0.965679034464534	1.01916490273577	0.5	0.32	0.77	1.05620957394802	1.08545960637227	1.11470963879651	1.83968309202153	1.89063016864271	1.9415772452639	1.83877186973305	1.88977342822963	1.94082599580088	1.26071585128854	0.620437055067935	-0.0103575136150976	-0.700465976190221	-0.156665838352905	-0.15242628508257	-0.160646351912266	0.473083808867475	0.480489213236454	0.466130880125858	0.470728609496563	0.478124255617395	0.463790948735022	0.000449448886770147	0.000804923776196937	0.000804596239132956
196	0.811571529291185	0.3	1.26079166301682	1.219629582273	1.30195374376064	0.373969607192146	0.962339191718554	0.935822160750727	0.988856222686381	0.5	0.32	0.78	1.02674483075309	1.05583820513022	1.08493157950735	1.79196068720676	1.8427368699354	1.89351305266404	1.78854383246239	1.83839538292305	1.88927236130777	1.26079166301682	0.618990933932772	-0.0138639086492047	-0.703307467130751	-0.156665838352905	-0.15242628508257	-0.160646351912266	0.473083808867475	0.480489213236454	0.466130880125858	0.470728609496563	0.478124255617395	0.463790948735022	0.000449448886770147	0.000804923776196937	0.000804596239132956
196	0.811571529291185	0.3	1.26109875603469	1.22034856226333	1.30184894980605	0.37503359831229	0.978127629978837	0.951236692589692	1.00501856736798	0.51	0.32	0.79	1.03838783746754	1.06774248972235	1.09709714197716	1.80637355767381	1.85743874325719	1.90850392884057	1.80150782738613	1.85208152288183	1.90419607950175	1.26109875603469	0.625817319567135	0.0180662150879281	-0.664328515924745	-0.156665838352905	-0.15242628508257	-0.160646351912266	0.473083808867475	0.480489213236454	0.466130880125858	0.470728609496563	0.478124255617395	0.463790948735022	0.000449448886770147	0.000804923776196937	0.000804596239132956
196	0.811571529291185	0.3	1.26120730060585	1.22057831328247	1.30183628792922	0.381299962740797	0.986714252087822	0.959946293068548	1.0134822111071	0.5	0.33	0.77	1.05355659760461	1.08293486598567	1.11231313436672	1.83914315289308	1.89042738504512	1.94171161719716	1.84022069179982	1.89176893790473	1.94260082184387	1.26120730060585	0.621262684264578	0.00244993669162795	-0.685464462479121	-0.156665838352905	-0.15242628508257	-0.160646351912266	0.473083808867475	0.480489213236454	0.466130880125858	0.470728609496563	0.478124255617395	0.463790948735022	0.000449448886770147	0.000804923776196937	0.000804596239132956
196	0.811571529291185	0.3	1.26126881151214	1.22037628155543	1.30216134146885	0.383389084619179	0.98274990955687	0.956207159799341	1.0092926593144	0.5	0.32	0.76	1.05505280267714	1.08433934611644	1.11362588955575	1.84812879023201	1.89942982839733	1.95073086656264	1.8469926515156	1.89800081200875	1.94958129976763	1.26126881151214	0.609435275802454	0.00459344981681971	-0.698405206774359	-0.156665838352905	-0.15242628508257	-0.160646351912266	0.473083808867475	0.480489213236454	0.466130880125858	0.470728609496563	0.478124255617395	0.463790948735022	0.000449448886770147	0.000804923776196937	0.000804596239132956
196	0.811571529291185	0.3	1.26184103295319	1.22086403532579	1.30281803058058	0.379198636050631	0.968703908295767	0.942307115235859	0.995100701355674	0.5	0.32	0.78	1.03095350994776	1.05983354917962	1.08871358841148	1.7960373866436	1.84634967491622	1.89666196318884	1.79313019919385	1.84359797549738	1.89366273613062	1.26184103295319	0.616190744027764	-0.00829670501820009	-0.703003186406168	-0.156665838352905	-0.15242628508257	-0.160646351912266	0.473083808867475	0.480489213236454	0.466130880125858	0.470728609496563	0.478124255617395	0.463790948735022	0.000449448886770147	0.000804923776196937	0.000804596239132956
196	0.811571529291185	0.3	1.26188691762764	1.22071576268476	1.30305807257051	0.386974995618377	0.995597097460751	0.968910178782049	1.02228401613945	0.5	0.32	0.77	1.06191684490097	1.09116546784251	1.12041409078405	1.8520709766005	1.90308299879006	1.95409502097963	1.85002625722109	1.90112333246894	1.95230615127093	1.26188691762764	0.617719322964852	-5.56735690284159e-05	-0.689881729047954	-0.156665838352905	-0.15242628508257	-0.160646351912266	0.473083808867475	0.480489213236454	0.466130880125858	0.470728609496563	0.478124255617395	0.463790948735022	0.000449448886770147	0.000804923776196937	0.000804596239132956
196	0.811571529291185	0.3	1.26210495782971	1.22099784055937	1.30321207510005	0.377762810799095	0.978710102422482	0.951959127115018	1.00546107772995	0.5	0.32	0.77	1.05038658020962	1.07990346246866	1.10942034472771	1.83997888548411	1.89168407778686	1.94338927008961	1.83587462161198	1.88725182408225	1.93885199655156	1.26210495782971	0.615480595097467	0.0143388030020356	-0.68344799090862	-0.156665838352905	-0.15242628508257	-0.160646351912266	0.473083808867475	0.480489213236454	0.466130880125858	0.470728609496563	0.478124255617395	0.463790948735022	0.000449448886770147	0.000804923776196937	0.000804596239132956
196	0.811571529291185	0.3	1.26234697180929	1.22172113809658	1.302972805522	0.381596388716855	0.985615998335283	0.958894623901461	1.0123373727691	0.5	0.32	0.78	1.04928577337999	1.0785260645858	1.10776635579162	1.8281813587792	1.87912701787792	1.93007267697663	1.82424498288968	1.87520818979666	1.92635619273013	1.26234697180929	0.620675699967557	-0.0103561636182814	-0.700914813928937	-0.156665838352905	-0.15242628508257	-0.160646351912266	0.473083808867475	0.480489213236454	0.466130880125858	0.470728609496563	0.478124255617395	0.463790948735022	0.000449448886770147	0.000804923776196937	0.000804596239132956
196	0.811571529291185	0.3	1.26253289589881	1.22190575075466	1.30316004104297	0.387525903214015	0.98786312189194	0.961414232814257	1.01431201096962	0.49	0.32	0.77	1.06435807164631	1.09363898679722	1.12291990194813	1.86850828585614	1.91991169419624	1.97131510253635	1.86615203031372	1.91706598976825	1.96852527880943	1.26253289589881	0.613387124205263	-0.0164675844523822	-0.717841296310848	-0.156665838352905	-0.15242628508257	-0.160646351912266	0.473083808867475	0.480489213236454	0.466130880125858	0.470728609496563	0.478124255617395	0.463790948735022	0.000449448886770147	0.000804923776196937	0.000804596239132956
196	0.811571529291185	0.3	1.2626567598719	1.22175616388711	1.30355735585668	0.377465899540807	0.97948905568344	0.952699872816033	1.00627823855085	0.5	0.32	0.78	1.04514365040601	1.07453228073161	1.10392091105721	1.82393784208354	1.87522556215632	1.9265132822291	1.81910166455361	1.8707837416181	1.92191581528682	1.2626567598719	0.618037362735735	-0.00261898977516911	-0.692220275412786	-0.156665838352905	-0.15242628508257	-0.160646351912266	0.473083808867475	0.480489213236454	0.466130880125858	0.470728609496563	0.478124255617395	0.463790948735022	0.000449448886770147	0.000804923776196937	0.000804596239132956
196	0.811571529291185	0.3	1.2629500155379	1.22190200780473	1.30399802327107	0.384065383200656	0.989466759157325	0.96278078256483	1.01615273574982	0.5	0.32	0.78	1.05427287029672	1.08349478835774	1.11271670641877	1.83769675126265	1.88863330232015	1.93956985337766	1.83575888150788	1.88637218360952	1.93770861156697	1.2629500155379	0.618540517072899	-0.00358641156025588	-0.693093351139416	-0.156665838352905	-0.15242628508257	-0.160646351912266	0.473083808867475	0.480489213236454	0.466130880125858	0.470728609496563	0.478124255617395	0.463790948735022	0.000449448886770147	0.000804923776196937	0.000804596239132956
196	0.811571529291185	0.3	1.26330771468193	1.22174873938435	1.30486668997952	0.370497762303104	0.975981799699643	0.948888323439753	1.00307527595953	0.5	0.32	0.77	1.04656948635801	1.07645203927022	1.10633459218243	1.83280361360052	1.88513540014218	1.93746718668385	1.82859389571532	1.88057192839816	1.93297378997456	1.26330771468193	0.610572682680046	0.0143526872660754	-0.687992191551809	-0.156665838352905	-0.15242628508257	-0.160646351912266	0.473083808867475	0.480489213236454	0.466130880125858	0.470728609496563	0.478124255617395	0.463790948735022	0.000449448886770147	0.000804923776196937	0.000804596239132956
196	0.811571529291185	0.3	1.26354215105585	1.22254581653024	1.30453848558146	0.381296235039538	0.995271868678174	0.96827154206519	1.02227219529116	0.5	0.32	0.77	1.06836207844307	1.09815343738084	1.12794479631861	1.87144001037488	1.92362525936914	1.9758105083634	1.87047282432819	1.92328417693437	1.97511818154945	1.26354215105585	0.618982176832504	0.00916855128502073	-0.68232201773906	-0.156665838352905	-0.15242628508257	-0.160646351912266	0.473083808867475	0.480489213236454	0.466130880125858	0.470728609496563	0.478124255617395	0.463790948735022	0.000449448886770147	0.000804923776196937	0.000804596239132956
196	0.811571529291185	0.3	1.26355945404001	1.22263752323418	1.30448138484584	0.378717408720586	0.989236659686444	0.962252783966025	1.01622053540686	0.5	0.33	0.77	1.05489884119051	1.08448073453768	1.11406262788485	1.84014489693805	1.89174697285191	1.94334904876577	1.84207535620766	1.89375099216297	1.94499839793611	1.26355945404001	0.618445287327331	-0.00673979400652695	-0.692812792010291	-0.156665838352905	-0.15242628508257	-0.160646351912266	0.473083808867475	0.480489213236454	0.466130880125858	0.470728609496563	0.478124255617395	0.463790948735022	0.000449448886770147	0.000804923776196937	0.000804596239132956
196	0.811571529291185	0.3	1.26414966726731	1.22337510990701	1.30492422462761	0.389178892155456	0.985319477161411	0.9590303228858	1.01160863143702	0.5	0.32	0.79	1.0527185981634	1.08157595645072	1.11043331473804	1.83786933780851	1.88824942424276	1.93862951067702	1.83386689107634	1.88445273967451	1.93357142862664	1.26414966726731	0.620683542425117	0.0127635191351139	-0.676591732597393	-0.156665838352905	-0.15242628508257	-0.160646351912266	0.473083808867475	0.480489213236454	0.466130880125858	0.470728609496563	0.478124255617395	0.463790948735022	0.000449448886770147	0.000804923776196937	0.000804596239132956
196	0.811571529291185	0.3	1.26419131460121	1.22338062965563	1.30500199954678	0.38326916674923	0.98571931621571	0.959089613117697	1.01234901931372	0.5	0.32	0.77	1.05715780378947	1.08651042950622	1.11586305522296	1.85059123254499	1.90197401722375	1.95335680190251	1.8489020027539	1.89967941736606	1.95120275756435	1.26419131460121	0.613941015687401	-0.00935770956906649	-0.709173024497721	-0.156665838352905	-0.15242628508257	-0.160646351912266	0.473083808867475	0.480489213236454	0.466130880125858	0.470728609496563	0.478124255617395	0.463790948735022	0.000449448886770147	0.000804923776196937	0.000804596239132956
196	0.811571529291185	0.3	1.2642901345326	1.22352134438899	1.30505892467621	0.381462055898813	0.993667367608611	0.966720040374006	1.02061469484322	0.5	0.32	0.77	1.06531614056458	1.09501183471508	1.12470752886557	1.86458551782781	1.91656085092049	1.96853618401317	1.86017336362398	1.91211237028894	1.96381845703646	1.2642901345326	0.615520323569821	0.00588286638791338	-0.691997346149615	-0.156665838352905	-0.15242628508257	-0.160646351912266	0.473083808867475	0.480489213236454	0.466130880125858	0.470728609496563	0.478124255617395	0.463790948735022	0.000449448886770147	0.000804923776196937	0.000804596239132956
196	0.811571529291185	0.3	1.2645151151259	1.22358848654508	1.30544174370672	0.380378410729242	0.977089117081313	0.950530424936032	1.00364780922659	0.5	0.32	0.77	1.04986206997042	1.07919617941066	1.1085302888509	1.8402616247872	1.8916802229481	1.94309882110901	1.83824163461319	1.89045755592108	1.94134324135905	1.2645151151259	0.612959723520325	0.00304442411303878	-0.696922148311883	-0.156665838352905	-0.15242628508257	-0.160646351912266	0.473083808867475	0.480489213236454	0.466130880125858	0.470728609496563	0.478124255617395	0.463790948735022	0.000449448886770147	0.000804923776196937	0.000804596239132956
196	0.811571529291185	0.3	1.26458101018422	1.22326580566482	1.30589621470362	0.370773015788939	0.979456976959013	0.952283066387784	1.00663088753024	0.5	0.32	0.78	1.04376959330705	1.07355412123433	1.1033386491616	1.82050622483635	1.87245535119824	1.92440447756013	1.81601984385825	1.86704098009194	1.91916446891371	1.26458101018422	0.617872065961326	-0.00415074139423554	-0.698042709866516	-0.156665838352905	-0.15242628508257	-0.160646351912266	0.473083808867475	0.480489213236454	0.466130880125858	0.470728609496563	0.478124255617395	0.463790948735022	0.000449448886770147	0.000804923776196937	0.000804596239132956
196	0.811571529291185	0.3	1.26494619072922	1.22423849755762	1.30565388390083	0.37945781289169	0.976042245779711	0.949460121152788	1.00262437040663	0.5	0.32	0.77	1.04239419404202	1.07157820267923	1.10076221131643	1.82004893908819	1.87100502102157	1.92196110295495	1.81605763962842	1.86697215980292	1.91740165956581	1.26494619072922	0.616621053999535	0.00590581881476097	-0.691653406482969	-0.156665838352905	-0.15242628508257	-0.160646351912266	0.473083808867475	0.480489213236454	0.466130880125858	0.470728609496563	0.478124255617395	0.463790948735022	0.000449448886770147	0.000804923776196937	0.000804596239132956
196	0.811571529291185	0.3	1.26544710233015	1.22472576675067	1.30616843790963	0.379997064383152	0.98819303503884	0.961310779285294	1.01507529079239	0.49	0.32	0.76	1.06310969877242	1.09283867657263	1.12256765437284	1.86501760160378	1.91717126640348	1.96932493120317	1.86584776763469	1.91843618210878	1.96949297783667	1.26544710233015	0.612448827998603	-0.000152206927187837	-0.700083312737204	-0.156665838352905	-0.15242628508257	-0.160646351912266	0.473083808867475	0.480489213236454	0.466130880125858	0.470728609496563	0.478124255617395	0.463790948735022	0.000449448886770147	0.000804923776196937	0.000804596239132956
196	0.811571529291185	0.3	1.26546582847649	1.22472726986467	1.30620438708832	0.395270223057849	1.01229157874113	0.98562566810558	1.03895748937667	0.5	0.32	0.76	1.08655099542904	1.115947421154	1.14534384687895	1.90220876582836	1.9536726537943	2.00513654176023	1.90133071509244	1.95269234383813	2.00442938612282	1.26546582847649	0.615161508080051	0.0108049340462313	-0.686464632458529	-0.156665838352905	-0.15242628508257	-0.160646351912266	0.473083808867475	0.480489213236454	0.466130880125858	0.470728609496563	0.478124255617395	0.463790948735022	0.000449448886770147	0.000804923776196937	0.000804596239132956
196	0.811571529291185	0.3	1.26547276478201	1.22469940462998	1.30624612493404	0.379265649531114	0.97570521493234	0.949121423026351	1.00228900683833	0.49	0.32	0.76	1.05279429914191	1.08228184824702	1.11176939735213	1.85056114236812	1.90239321687884	1.95422529138956	1.84640387918053	1.89902525372311	1.95018893248909	1.26547276478201	0.608093793943322	0.00159443296447872	-0.707064286771154	-0.156665838352905	-0.15242628508257	-0.160646351912266	0.473083808867475	0.480489213236454	0.466130880125858	0.470728609496563	0.478124255617395	0.463790948735022	0.000449448886770147	0.000804923776196937	0.000804596239132956
196	0.811571529291185	0.3	1.26599427788596	1.22497215758351	1.30701639818841	0.38093566664723	0.974293658882674	0.947842231232435	1.00074508653291	0.49	0.32	0.76	1.0499024761517	1.07920209846503	1.10850172077836	1.84378525874858	1.89523976327193	1.94669426779527	1.84113077503735	1.89264787622865	1.94404502177779	1.26599427788596	0.60971450269155	-0.00238099663191693	-0.709661645677706	-0.156665838352905	-0.15242628508257	-0.160646351912266	0.473083808867475	0.480489213236454	0.466130880125858	0.470728609496563	0.478124255617395	0.463790948735022	0.000449448886770147	0.000804923776196937	0.000804596239132956
196	0.811571529291185	0.3	1.26619783816002	1.22514014488073	1.30725553143932	0.372654655290525	0.977870197851411	0.950849382932937	1.00489101276989	0.51	0.32	0.78	1.03650532036782	1.06596026762486	1.09541521488189	1.80146866380226	1.85266199917141	1.90385533454055	1.79861115076688	1.84987312960125	1.90130528082486	1.26619783816002	0.619756484703404	-0.00791623689894069	-0.692952447797779	-0.156665838352905	-0.15242628508257	-0.160646351912266	0.473083808867475	0.480489213236454	0.466130880125858	0.470728609496563	0.478124255617395	0.463790948735022	0.000449448886770147	0.000804923776196937	0.000804596239132956
196	0.811571529291185	0.3	1.26669028004288	1.22573865776267	1.30764190232308	0.381945255571572	0.978263525291448	0.951761080321734	1.00476597026116	0.5	0.32	0.78	1.04435967934934	1.07344059629668	1.10252151324402	1.82284738567079	1.87360583075303	1.92436427583527	1.81961601574656	1.8701802670377	1.92023078256689	1.26669028004288	0.61660339790226	0.012851100880883	-0.68183593880628	-0.156665838352905	-0.15242628508257	-0.160646351912266	0.473083808867475	0.480489213236454	0.466130880125858	0.470728609496563	0.478124255617395	0.463790948735022	0.000449448886770147	0.000804923776196937	0.000804596239132956
196	0.811571529291185	0.3	1.2669240687006	1.22574214132396	1.30810599607725	0.377443172260677	0.980965001382815	0.954134153668817	1.00779584909681	0.5	0.32	0.78	1.04924233953455	1.07874768877593	1.10825303801732	1.83395092939394	1.88552277378532	1.93709461817671	1.83007551319973	1.88148487600959	1.93295355621153	1.2669240687006	0.617563076184723	-0.0137852437049373	-0.706128568088281	-0.156665838352905	-0.15242628508257	-0.160646351912266	0.473083808867475	0.480489213236454	0.466130880125858	0.470728609496563	0.478124255617395	0.463790948735022	0.000449448886770147	0.000804923776196937	0.000804596239132956
196	0.811571529291185	0.3	1.26717655785554	1.22616880448513	1.30818431122594	0.380549946910504	0.993092453656952	0.966108588120586	1.02007631919332	0.51	0.32	0.78	1.05406550580722	1.08350604926679	1.11294659272635	1.8330238280067	1.8842210423862	1.93541825676571	1.830036660585	1.88135911134946	1.93264850169472	1.26717655785554	0.6205785913473	-0.00148746901618881	-0.688836361751367	-0.156665838352905	-0.15242628508257	-0.160646351912266	0.473083808867475	0.480489213236454	0.466130880125858	0.470728609496563	0.478124255617395	0.463790948735022	0.000449448886770147	0.000804923776196937	0.000804596239132956
196	0.811571529291185	0.3	1.26723488828781	1.2262739379879	1.30819583858772	0.385915841843214	1.00006909736975	0.973202366866955	1.02693582787255	0.5	0.32	0.77	1.06779746224257	1.09727563412782	1.12675380601308	1.86365504756622	1.91510407771432	1.96655310786241	1.86214140588114	1.91345668576802	1.96428671755454	1.26723488828781	0.614388458750729	0.00292084913431856	-0.693682148867476	-0.156665838352905	-0.15242628508257	-0.160646351912266	0.473083808867475	0.480489213236454	0.466130880125858	0.470728609496563	0.478124255617395	0.463790948735022	0.000449448886770147	0.000804923776196937	0.000804596239132956
196	0.811571529291185	0.3	1.26730281836294	1.22616424997223	1.30844138675365	0.380419199555083	0.980045416233919	0.953408672552327	1.00668215991551	0.5	0.32	0.77	1.04497358481619	1.07416850860293	1.10336343238967	1.8225726524086	1.87349247512568	1.92441229784275	1.8214186152357	1.87174868303116	1.92346755150872	1.26730281836294	0.617144981176817	-0.00485976918202214	-0.69946732900348	-0.156665838352905	-0.15242628508257	-0.160646351912266	0.473083808867475	0.480489213236454	0.466130880125858	0.470728609496563	0.478124255617395	0.463790948735022	0.000449448886770147	0.000804923776196937	0.000804596239132956
196	0.811571529291185	0.3	1.26750558618228	1.22586642508891	1.30914474727566	0.375979753903675	0.98881917610321	0.961689090848085	1.01594926135833	0.5	0.32	0.77	1.05711259745733	1.08693466278615	1.11675672811497	1.84721118767383	1.89932262107027	1.95143405446671	1.84530243161291	1.89690442720023	1.94933431784485	1.26750558618228	0.612344964163066	0.00574969439546098	-0.691784136635615	-0.156665838352905	-0.15242628508257	-0.160646351912266	0.473083808867475	0.480489213236454	0.466130880125858	0.470728609496563	0.478124255617395	0.463790948735022	0.000449448886770147	0.000804923776196937	0.000804596239132956
196	0.811571529291185	0.3	1.26832648460693	1.22731727879263	1.30933569042123	0.383507921745946	0.987187929056667	0.96053201467215	1.01384384344118	0.51	0.32	0.78	1.04874478040265	1.07784870473896	1.10695262907527	1.82462546464769	1.87526100768689	1.92589655072608	1.8203781298287	1.87129696039349	1.92228557456618	1.26832648460693	0.620398147563675	0.000717430571643594	-0.689259352828999	-0.156665838352905	-0.15242628508257	-0.160646351912266	0.473083808867475	0.480489213236454	0.466130880125858	0.470728609496563	0.478124255617395	0.463790948735022	0.000449448886770147	0.000804923776196937	0.000804596239132956
196	0.811571529291185	0.3	1.26877546793023	1.22753984329579	1.31001109256466	0.380058155256199	0.979852280035745	0.953200377093912	1.00650418297758	0.5	0.32	0.78	1.04828031994145	1.07759070001924	1.10690108009703	1.83234294730466	1.88357606424551	1.93480918118636	1.82716377160795	1.87832658494417	1.92919515238404	1.26877546793023	0.616122502045059	0.00346251284307761	-0.691265351707678	-0.156665838352905	-0.15242628508257	-0.160646351912266	0.473083808867475	0.480489213236454	0.466130880125858	0.470728609496563	0.478124255617395	0.463790948735022	0.000449448886770147	0.000804923776196937	0.000804596239132956
196	0.811571529291185	0.3	1.26891680849215	1.2276314393465	1.3102021776378	0.384035817530723	1.00536155215651	0.978245197561957	1.03247790675106	0.5	0.32	0.77	1.07540763552243	1.10521727307669	1.13502691063095	1.87928910190758	1.93138183877969	1.98347457565181	1.87698820436409	1.92953047951687	1.98225379582728	1.26891680849215	0.616624363367492	-0.00907605851766267	-0.702045143272404	-0.156665838352905	-0.15242628508257	-0.160646351912266	0.473083808867475	0.480489213236454	0.466130880125858	0.470728609496563	0.478124255617395	0.463790948735022	0.000449448886770147	0.000804923776196937	0.000804596239132956
196	0.811571529291185	0.3	1.26911081053598	1.22826604241089	1.30995557866107	0.376493298647514	0.973864986121141	0.947174415597495	1.00055555664479	0.51	0.32	0.79	1.03248734144798	1.06158195775928	1.09067657407058	1.79447198440942	1.84503868074736	1.89560537708531	1.78867358892565	1.8392812779324	1.88945635443105	1.26911081053598	0.622031893982972	-0.00212995857859524	-0.689950407281288	-0.156665838352905	-0.15242628508257	-0.160646351912266	0.473083808867475	0.480489213236454	0.466130880125858	0.470728609496563	0.478124255617395	0.463790948735022	0.000449448886770147	0.000804923776196937	0.000804596239132956
196	0.811571529291185	0.3	1.26936557376703	1.22832554050473	1.31040560702933	0.383594237811797	0.993864064823091	0.967032780368584	1.0206953492776	0.5	0.32	0.76	1.06240249642556	1.09187990832457	1.12135732022359	1.85579369220883	1.90728453042587	1.95877536864291	1.85563852231726	1.90709902175898	1.95888355997217	1.26936557376703	0.612602124031943	-0.00279815377240245	-0.701506502431042	-0.156665838352905	-0.15242628508257	-0.160646351912266	0.473083808867475	0.480489213236454	0.466130880125858	0.470728609496563	0.478124255617395	0.463790948735022	0.000449448886770147	0.000804923776196937	0.000804596239132956
196	0.811571529291185	0.3	1.26950401347375	1.22863966164291	1.31036836530459	0.391589175045412	1.00325588086299	0.976623376345312	1.02988838538066	0.5	0.32	0.77	1.07191675220547	1.10114790562361	1.13037905904174	1.87125775120862	1.92228692142908	1.97331609164953	1.87133932752137	1.9225826941262	1.97313565766995	1.26950401347375	0.616367960053951	-0.00061703666246032	-0.693808238171038	-0.156665838352905	-0.15242628508257	-0.160646351912266	0.473083808867475	0.480489213236454	0.466130880125858	0.470728609496563	0.478124255617395	0.463790948735022	0.000449448886770147	0.000804923776196937	0.000804596239132956
196	0.811571529291185	0.3	1.2698336207373	1.22892122289385	1.31074601858075	0.375242217511503	0.970199859343099	0.943538740812752	0.996860977873446	0.51	0.33	0.77	1.02977875722322	1.05887671824887	1.08797467927452	1.7911669883582	1.84177912892926	1.89239126950033	1.789756506636	1.8409022435174	1.89109533017594	1.2698336207373	0.617720564983196	-0.0111734037872014	-0.701948288769376	-0.156665838352905	-0.15242628508257	-0.160646351912266	0.473083808867475	0.480489213236454	0.466130880125858	0.470728609496563	0.478124255617395	0.463790948735022	0.000449448886770147	0.000804923776196937	0.000804596239132956
196	0.811571529291185	0.3	1.27011389390826	1.22904883783174	1.31117894998477	0.376718112351445	0.96810768561983	0.941587605092326	0.994627766147334	0.5	0.33	0.78	1.03421250569391	1.06334139267715	1.09247027966039	1.80628538409028	1.85715992150205	1.90803445891382	1.80351458773027	1.85478296583151	1.90468222809606	1.27011389390826	0.615922571269415	-0.000837909103651387	-0.694341547556265	-0.156665838352905	-0.15242628508257	-0.160646351912266	0.473083808867475	0.480489213236454	0.466130880125858	0.470728609496563	0.478124255617395	0.463790948735022	0.000449448886770147	0.000804923776196937	0.000804596239132956
196	0.811571529291185	0.3	1.27038966304589	1.22949118013786	1.31128814595393	0.379736684632657	0.97993056878991	0.953258343894337	1.00660279368548	0.5	0.32	0.78	1.04721805581363	1.07651927901117	1.10582050220871	1.82921132223292	1.8803927633193	1.93157420440568	1.82367303230789	1.87489595751776	1.92532318552961	1.27038966304589	0.617890764305612	-0.0115376400986782	-0.706782957905017	-0.156665838352905	-0.15242628508257	-0.160646351912266	0.473083808867475	0.480489213236454	0.466130880125858	0.470728609496563	0.478124255617395	0.463790948735022	0.000449448886770147	0.000804923776196937	0.000804596239132956
196	0.811571529291185	0.3	1.27043798289973	1.22939346543371	1.31148250036574	0.378154006788272	0.990303394871279	0.963258051310722	1.01734873843184	0.5	0.32	0.77	1.06459503515558	1.09448561166253	1.12437618816949	1.86685878571213	1.9192744776131	1.97169016951407	1.86263360234614	1.91467357163665	1.96687126678603	1.27043798289973	0.616591254134675	0.00590907792146774	-0.687628172602685	-0.156665838352905	-0.15242628508257	-0.160646351912266	0.473083808867475	0.480489213236454	0.466130880125858	0.470728609496563	0.478124255617395	0.463790948735022	0.000449448886770147	0.000804923776196937	0.000804596239132956
196	0.811571529291185	0.3	1.27059781144063	1.22965922210185	1.3115364007794	0.383655703164983	0.984563792614982	0.957987041460648	1.01114054376932	0.5	0.33	0.78	1.04740620429114	1.07646364749675	1.10552109070235	1.82391160575229	1.87451108442548	1.92511056309867	1.82336555213308	1.87421488519934	1.9245030326904	1.27059781144063	0.621748630595287	-0.00189556770605542	-0.686531894790406	-0.156665838352905	-0.15242628508257	-0.160646351912266	0.473083808867475	0.480489213236454	0.466130880125858	0.470728609496563	0.478124255617395	0.463790948735022	0.000449448886770147	0.000804923776196937	0.000804596239132956
196	0.811571529291185	0.3	1.27064403188245	1.22973598493626	1.31155207882864	0.382551949083184	0.978936379575218	0.952449753612223	1.00542300553821	0.5	0.32	0.77	1.04327963109675	1.07229214042743	1.1013046497581	1.81889418621668	1.86947572061666	1.92005725501664	1.81777660519422	1.86834963045453	1.91928355520927	1.27064403188245	0.615748456419121	0.00302242067168072	-0.692720063484745	-0.156665838352905	-0.15242628508257	-0.160646351912266	0.473083808867475	0.480489213236454	0.466130880125858	0.470728609496563	0.478124255617395	0.463790948735022	0.000449448886770147	0.000804923776196937	0.000804596239132956
196	0.811571529291185	0.3	1.27092595717144	1.23003800716386	1.31181390717902	0.383240820423324	0.987400400013555	0.960723682060121	1.01407711796699	0.5	0.32	0.78	1.06094049310283	1.09039996290501	1.11985943270718	1.85947486931013	1.91110749537771	1.9627401214453	1.85393367320508	1.90537930431369	1.95764961444973	1.27092595717144	0.619740695555892	-0.00430900229032553	-0.6952011769868	-0.156665838352905	-0.15242628508257	-0.160646351912266	0.473083808867475	0.480489213236454	0.466130880125858	0.470728609496563	0.478124255617395	0.463790948735022	0.000449448886770147	0.000804923776196937	0.000804596239132956
196	0.811571529291185	0.3	1.27103682456265	1.22985368366596	1.31221996545935	0.394957852310235	1.00961646062887	0.983003632532697	1.03622928872505	0.5	0.32	0.77	1.0736188512826	1.10268490249991	1.13175095371722	1.86828112398527	1.91886104326781	1.96944096255035	1.86499599992478	1.91592843969714	1.96598080188068	1.27103682456265	0.615711297730844	-0.00899137929105093	-0.701819152946405	-0.156665838352905	-0.15242628508257	-0.160646351912266	0.473083808867475	0.480489213236454	0.466130880125858	0.470728609496563	0.478124255617395	0.463790948735022	0.000449448886770147	0.000804923776196937	0.000804596239132956
196	0.811571529291185	0.3	1.27107914854652	1.22982130665663	1.3123369904364	0.385325369335988	0.989217401427015	0.962609062846064	1.01582574000797	0.5	0.32	0.78	1.05116004097124	1.08021609638613	1.10927215180102	1.82899266525367	1.87954948834784	1.930106311442	1.82618604120138	1.87714282872748	1.92701261007812	1.27107914854652	0.620056080464171	-0.00348049539196031	-0.691439780036745	-0.156665838352905	-0.15242628508257	-0.160646351912266	0.473083808867475	0.480489213236454	0.466130880125858	0.470728609496563	0.478124255617395	0.463790948735022	0.000449448886770147	0.000804923776196937	0.000804596239132956
196	0.811571529291185	0.3	1.2720625319824	1.23050099418337	1.31362406978143	0.376070862496756	0.985869254151292	0.958825356645738	1.01291315165685	0.51	0.33	0.79	1.04521534238213	1.07469589000709	1.10417643763205	1.81662421906117	1.86786253774547	1.91910085642976	1.8134344157713	1.86516669176506	1.91556493141218	1.2720625319824	0.622162097861295	0.0124999625082537	-0.66878699361545	-0.156665838352905	-0.15242628508257	-0.160646351912266	0.473083808867475	0.480489213236454	0.466130880125858	0.470728609496563	0.478124255617395	0.463790948735022	0.000449448886770147	0.000804923776196937	0.000804596239132956
196	0.811571529291185	0.3	1.27217766233357	1.23104594475216	1.31330937991499	0.38268422030602	0.992669000473076	0.965818335889063	1.01951966505709	0.5	0.33	0.78	1.05526085556878	1.08459810692199	1.1139353582752	1.83679613416362	1.88786080655074	1.93892547893785	1.83485357547698	1.88582124564886	1.9371568459961	1.27217766233357	0.620104104882643	0.00348535369565294	-0.684048032010296	-0.156665838352905	-0.15242628508257	-0.160646351912266	0.473083808867475	0.480489213236454	0.466130880125858	0.470728609496563	0.478124255617395	0.463790948735022	0.000449448886770147	0.000804923776196937	0.000804596239132956
196	0.811571529291185	0.3	1.27273192175338	1.23163019542075	1.31383364808601	0.381615960281578	0.9827384640094	0.956096208227575	1.00938071979122	0.5	0.32	0.77	1.0529087159021	1.08224871650306	1.11158871710403	1.84207328477204	1.89340388016551	1.94473447555898	1.8384380079029	1.88937618800293	1.94090652610922	1.27273192175338	0.612239516595453	-0.00463308898200747	-0.705741959017175	-0.156665838352905	-0.15242628508257	-0.160646351912266	0.473083808867475	0.480489213236454	0.466130880125858	0.470728609496563	0.478124255617395	0.463790948735022	0.000449448886770147	0.000804923776196937	0.000804596239132956
196	0.811571529291185	0.3	1.27275648280221	1.23126815086239	1.31424481474202	0.379066579540257	0.993572984454639	0.966490923467001	1.02065504544228	0.49	0.32	0.76	1.07721488526858	1.10739954454607	1.13758420382355	1.89946145881473	1.95268630534175	2.00591115186877	1.8982313292516	1.95088082416574	2.0043319308311	1.27275648280221	0.603241013259126	-0.00131142560400815	-0.713623530282801	-0.156665838352905	-0.15242628508257	-0.160646351912266	0.473083808867475	0.480489213236454	0.466130880125858	0.470728609496563	0.478124255617395	0.463790948735022	0.000449448886770147	0.000804923776196937	0.000804596239132956
196	0.811571529291185	0.3	1.27374052435599	1.23251141639272	1.31496963231926	0.372670627012928	0.970403432036446	0.94358985706425	0.997217007008642	0.5	0.33	0.77	1.03373803626959	1.06311331211599	1.09248858796239	1.80244279115081	1.85366200949212	1.90488122783343	1.80337306454066	1.85418570650386	1.90578387434338	1.27374052435599	0.620502274647364	-0.00434624642117304	-0.688467087492114	-0.156665838352905	-0.15242628508257	-0.160646351912266	0.473083808867475	0.480489213236454	0.466130880125858	0.470728609496563	0.478124255617395	0.463790948735022	0.000449448886770147	0.000804923776196937	0.000804596239132956
196	0.811571529291185	0.3	1.27374345003516	1.23259564864272	1.31489125142761	0.381236663043644	0.98589920838072	0.959149771584787	1.01264864517665	0.5	0.33	0.77	1.05237256877201	1.08172186785762	1.11107116694323	1.83672636100442	1.8879502648833	1.93917416876218	1.83855059722058	1.88980108277866	1.9407034595836	1.27374345003516	0.615929847284	-0.00822593369934937	-0.69839601398329	-0.156665838352905	-0.15242628508257	-0.160646351912266	0.473083808867475	0.480489213236454	0.466130880125858	0.470728609496563	0.478124255617395	0.463790948735022	0.000449448886770147	0.000804923776196937	0.000804596239132956
196	0.811571529291185	0.3	1.27410764191664	1.23302333339761	1.31519195043567	0.373092855483199	0.991344804433003	0.963977309520437	1.01871229934557	0.5	0.32	0.76	1.0537710802331	1.08368783697879	1.11360459372448	1.83478814799012	1.88687812439292	1.93896810079572	1.8353485908305	1.88698102757838	1.94025192793633	1.27410764191664	0.618865695038827	-0.0215330155112831	-0.71025558132576	-0.156665838352905	-0.15242628508257	-0.160646351912266	0.473083808867475	0.480489213236454	0.466130880125858	0.470728609496563	0.478124255617395	0.463790948735022	0.000449448886770147	0.000804923776196937	0.000804596239132956
196	0.811571529291185	0.3	1.27416372360797	1.2330902586084	1.31523718860755	0.381413950569522	0.982213813723061	0.955574380573173	1.00885324687295	0.5	0.32	0.77	1.04472196671757	1.07384664979656	1.10297133287555	1.81918534621464	1.86990046311499	1.92061558001533	1.81598580830977	1.86708894144325	1.91790091535327	1.27416372360797	0.615690055675121	-0.00605693604503735	-0.698765738383212	-0.156665838352905	-0.15242628508257	-0.160646351912266	0.473083808867475	0.480489213236454	0.466130880125858	0.470728609496563	0.478124255617395	0.463790948735022	0.000449448886770147	0.000804923776196937	0.000804596239132956
196	0.811571529291185	0.3	1.27425228440152	1.23318527561962	1.31531929318343	0.381241573484951	0.993617189526214	0.966658628901449	1.02057575015098	0.5	0.33	0.78	1.05790189053357	1.08740507955844	1.11690826858331	1.84332843948425	1.89473591674814	1.94614339401202	1.84240842556328	1.89369930247325	1.9455169292356	1.27425228440152	0.621675528871014	-0.000989212543542596	-0.685978763285077	-0.156665838352905	-0.15242628508257	-0.160646351912266	0.473083808867475	0.480489213236454	0.466130880125858	0.470728609496563	0.478124255617395	0.463790948735022	0.000449448886770147	0.000804923776196937	0.000804596239132956
196	0.811571529291185	0.3	1.27505326904526	1.2339941042698	1.31611243382072	0.385200957962992	1.00328466270498	0.976290848592391	1.03027847681757	0.51	0.32	0.78	1.06168344330608	1.09103830774667	1.12039317218726	1.84238650006039	1.89332730195143	1.94426810384246	1.83781573780085	1.88921849585055	1.93956718137409	1.27505326904526	0.623316883767042	0.0025213809323157	-0.678122831192244	-0.156665838352905	-0.15242628508257	-0.160646351912266	0.473083808867475	0.480489213236454	0.466130880125858	0.470728609496563	0.478124255617395	0.463790948735022	0.000449448886770147	0.000804923776196937	0.000804596239132956
196	0.811571529291185	0.3	1.2754480738306	1.23395104813731	1.3169450995239	0.380508719594602	0.988327977917083	0.961471222145154	1.01518473368901	0.5	0.32	0.78	1.05600107510344	1.08549833130386	1.11499558750428	1.84428210611909	1.89579840006294	1.94731469400679	1.84102885715914	1.89251065546477	1.9437396315393	1.2754480738306	0.615333301141187	-0.011360202622192	-0.707173195881359	-0.156665838352905	-0.15242628508257	-0.160646351912266	0.473083808867475	0.480489213236454	0.466130880125858	0.470728609496563	0.478124255617395	0.463790948735022	0.000449448886770147	0.000804923776196937	0.000804596239132956
196	0.811571529291185	0.3	1.27588720370593	1.23482828353877	1.31694612387308	0.388149205205304	0.989717572022199	0.963253792931078	1.01618135111332	0.49	0.32	0.77	1.06510640485754	1.09436841328516	1.12363042171279	1.86834630738431	1.91967598218775	1.97100565699119	1.86657856385214	1.91812432509248	1.96920995246937	1.27588720370593	0.617161733469804	-0.00856236980987694	-0.704229310388391	-0.156665838352905	-0.15242628508257	-0.160646351912266	0.473083808867475	0.480489213236454	0.466130880125858	0.470728609496563	0.478124255617395	0.463790948735022	0.000449448886770147	0.000804923776196937	0.000804596239132956
196	0.811571529291185	0.3	1.27671751388469	1.23536520443627	1.31806982333311	0.383655825592226	0.995673714230378	0.968797075172231	1.02255035328853	0.5	0.32	0.76	1.06366441249924	1.0931728877273	1.12268136295536	1.85723316066894	1.90875704176369	1.96028092285845	1.85744477118049	1.90907747585792	1.96087116641174	1.27671751388469	0.612124937082631	-0.00342602199115384	-0.706831150671035	-0.156665838352905	-0.15242628508257	-0.160646351912266	0.473083808867475	0.480489213236454	0.466130880125858	0.470728609496563	0.478124255617395	0.463790948735022	0.000449448886770147	0.000804923776196937	0.000804596239132956
196	0.811571529291185	0.3	1.27683875854243	1.2351567828426	1.31852073424225	0.372739541547031	0.975888039890512	0.948926891571168	1.00284918820986	0.5	0.32	0.77	1.04309052710032	1.07272707619747	1.10236362529462	1.82271616945249	1.87450363740728	1.92629110536206	1.82031209680949	1.87134554561517	1.92300987493663	1.27683875854243	0.617253545937543	0.00394883793545277	-0.685873376704957	-0.156665838352905	-0.15242628508257	-0.160646351912266	0.473083808867475	0.480489213236454	0.466130880125858	0.470728609496563	0.478124255617395	0.463790948735022	0.000449448886770147	0.000804923776196937	0.000804596239132956
196	0.811571529291185	0.3	1.2771473478226	1.23517936638602	1.31911532925918	0.37485195829453	0.976317755518687	0.949466172092298	1.00316933894508	0.5	0.32	0.77	1.04549959055942	1.07506706784647	1.10463454513352	1.82898850135252	1.88071360623093	1.93243871110934	1.82751514481607	1.87963816683507	1.93091255510528	1.2771473478226	0.612182340846484	-0.00744646851058063	-0.70733337999702	-0.156665838352905	-0.15242628508257	-0.160646351912266	0.473083808867475	0.480489213236454	0.466130880125858	0.470728609496563	0.478124255617395	0.463790948735022	0.000449448886770147	0.000804923776196937	0.000804596239132956
196	0.811571529291185	0.3	1.27748612235938	1.23625709374476	1.31871515097401	0.381568811630057	0.987418490060822	0.960646683378626	1.01419029674302	0.5	0.32	0.77	1.0586557531467	1.08815892809814	1.11766210304958	1.85296494110479	1.90460434199012	1.95624374287544	1.84810759397501	1.89927543912508	1.95091462550455	1.27748612235938	0.614282050284384	-0.00960296103605232	-0.709864793065793	-0.156665838352905	-0.15242628508257	-0.160646351912266	0.473083808867475	0.480489213236454	0.466130880125858	0.470728609496563	0.478124255617395	0.463790948735022	0.000449448886770147	0.000804923776196937	0.000804596239132956
196	0.811571529291185	0.3	1.27860806662689	1.2375010393241	1.31971509392968	0.386179483289492	1.00934793329714	0.98224700496933	1.03644886162494	0.5	0.32	0.77	1.08246999910257	1.11233615467674	1.14220231025092	1.8946585875452	1.94693363274966	1.99920867795413	1.89313587142643	1.94500932028301	1.99729767688291	1.27860806662689	0.617248016183299	0.00179024439809895	-0.693712259531838	-0.156665838352905	-0.15242628508257	-0.160646351912266	0.473083808867475	0.480489213236454	0.466130880125858	0.470728609496563	0.478124255617395	0.463790948735022	0.000449448886770147	0.000804923776196937	0.000804596239132956
196	0.811571529291185	0.3	1.27878941685017	1.2376604007417	1.31991843295864	0.385133378072265	1.00679490427557	0.979702780183749	1.03388702836739	0.5	0.32	0.77	1.07187896468244	1.10152007473128	1.13116118478013	1.8673474476044	1.9189859749173	1.9706245022302	1.86690416853861	1.91860463131992	1.97000317339391	1.27878941685017	0.618895355625968	0.00269054568565013	-0.683703899860224	-0.156665838352905	-0.15242628508257	-0.160646351912266	0.473083808867475	0.480489213236454	0.466130880125858	0.470728609496563	0.478124255617395	0.463790948735022	0.000449448886770147	0.000804923776196937	0.000804596239132956
196	0.811571529291185	0.3	1.28021168257511	1.23894466688132	1.3214786982689	0.38203951911789	0.991893402264858	0.96502707035789	1.01875973417183	0.5	0.32	0.76	1.0630041008281	1.09259811105698	1.12219212128585	1.86003111480012	1.91181433914944	1.96359756349876	1.86158439107842	1.9132035103051	1.96511208862863	1.28021168257511	0.611639014634653	-0.00183879110202519	-0.705717215099053	-0.156665838352905	-0.15242628508257	-0.160646351912266	0.473083808867475	0.480489213236454	0.466130880125858	0.470728609496563	0.478124255617395	0.463790948735022	0.000449448886770147	0.000804923776196937	0.000804596239132956
196	0.811571529291185	0.3	1.28120974345764	1.23964556619717	1.32277392071812	0.379357086854713	0.982695164052603	0.955926124692808	1.0094642034124	0.5	0.32	0.79	1.05253399076817	1.08200836446566	1.11148273816316	1.84120471906502	1.89276443724924	1.94432415543346	1.83576788002992	1.88700303401707	1.9388198171674	1.28120974345764	0.62007821528837	-0.00309163939029202	-0.69130153778896	-0.156665838352905	-0.15242628508257	-0.160646351912266	0.473083808867475	0.480489213236454	0.466130880125858	0.470728609496563	0.478124255617395	0.463790948735022	0.000449448886770147	0.000804923776196937	0.000804596239132956
196	0.811571529291185	0.3	1.28125661025006	1.23994901406687	1.32256420643325	0.381618091046146	0.993296686786109	0.966368316835285	1.02022505673693	0.51	0.33	0.78	1.05341226523165	1.0827661613546	1.11212005747755	1.83084214952907	1.88185954513816	1.93287694074726	1.829757998348	1.88055685416426	1.93187931655904	1.28125661025006	0.621606276073486	0.00919605695833792	-0.675992258599486	-0.156665838352905	-0.15242628508257	-0.160646351912266	0.473083808867475	0.480489213236454	0.466130880125858	0.470728609496563	0.478124255617395	0.463790948735022	0.000449448886770147	0.000804923776196937	0.000804596239132956
196	0.811571529291185	0.3	1.28161359236476	1.24010471495291	1.32312246977661	0.382360446151921	0.986604815684514	0.95989988412544	1.01330974724359	0.5	0.32	0.77	1.0587886958493	1.08824476738944	1.11770083892959	1.85428694434254	1.90587420542933	1.95746146651611	1.8540141657014	1.90530847040934	1.95738206549315	1.28161359236476	0.609947557046491	0.00694643430257506	-0.694836390567572	-0.156665838352905	-0.15242628508257	-0.160646351912266	0.473083808867475	0.480489213236454	0.466130880125858	0.470728609496563	0.478124255617395	0.463790948735022	0.000449448886770147	0.000804923776196937	0.000804596239132956
196	0.811571529291185	0.3	1.28185060391329	1.24043706941588	1.3232641384107	0.388615620778475	0.989436760832044	0.963006451128956	1.01586707053513	0.49	0.32	0.77	1.06617836575129	1.09544029268075	1.12470221961022	1.87176994661511	1.92314183443992	1.97451372226474	1.86716373333393	1.918633265245	1.96955227062334	1.28185060391329	0.608731804065401	-0.00565774912224623	-0.712661920833643	-0.156665838352905	-0.15242628508257	-0.160646351912266	0.473083808867475	0.480489213236454	0.466130880125858	0.470728609496563	0.478124255617395	0.463790948735022	0.000449448886770147	0.000804923776196937	0.000804596239132956
196	0.811571529291185	0.3	1.28188836386495	1.23982751992242	1.32394920780748	0.365932300959534	0.957998554570652	0.931142051508017	0.984855057633288	0.5	0.32	0.78	1.02472320330276	1.05427882459951	1.08383444589627	1.7919624111415	1.84364716096566	1.89533191078982	1.78683694380462	1.83847977372377	1.89052630225045	1.28188836386495	0.613126382467077	-0.0012365571446591	-0.698881582706903	-0.156665838352905	-0.15242628508257	-0.160646351912266	0.473083808867475	0.480489213236454	0.466130880125858	0.470728609496563	0.478124255617395	0.463790948735022	0.000449448886770147	0.000804923776196937	0.000804596239132956
196	0.811571529291185	0.3	1.28247503969621	1.24124006881056	1.32371001058186	0.384977252303073	0.991533487453714	0.964843239426391	1.01822373548104	0.49	0.32	0.76	1.07170866441006	1.10135510737331	1.13100155033656	1.88551014209847	1.93766859778766	1.98982705347686	1.88554624283971	1.93749553204599	1.98955460287529	1.28247503969621	0.612424333811767	0.00905123355175049	-0.692283920401816	-0.156665838352905	-0.15242628508257	-0.160646351912266	0.473083808867475	0.480489213236454	0.466130880125858	0.470728609496563	0.478124255617395	0.463790948735022	0.000449448886770147	0.000804923776196937	0.000804596239132956
196	0.811571529291185	0.3	1.28263853677707	1.24134860632421	1.32392846722993	0.382289236163214	0.976978393177535	0.950530037516778	1.00342674883829	0.5	0.32	0.78	1.04814344041007	1.07730787435881	1.10647230830756	1.83529022310706	1.88635689816791	1.93742357322876	1.82893929154108	1.88016503272183	1.93124481171437	1.28263853677707	0.613447398757022	0.0145923316543062	-0.683236439546908	-0.156665838352905	-0.15242628508257	-0.160646351912266	0.473083808867475	0.480489213236454	0.466130880125858	0.470728609496563	0.478124255617395	0.463790948735022	0.000449448886770147	0.000804923776196937	0.000804596239132956
196	0.811571529291185	0.3	1.28314490129482	1.24164583267827	1.32464396991137	0.381901086855646	1.00331809239839	0.976134343215254	1.03050184158153	0.5	0.32	0.77	1.07458150388674	1.10450684590706	1.13443218792738	1.87954198313713	1.93188416144886	1.98422633976059	1.87944275558183	1.93232983757825	1.98415894919119	1.28314490129482	0.614260672796178	0.000131173699719075	-0.693560615190922	-0.156665838352905	-0.15242628508257	-0.160646351912266	0.473083808867475	0.480489213236454	0.466130880125858	0.470728609496563	0.478124255617395	0.463790948735022	0.000449448886770147	0.000804923776196937	0.000804596239132956
196	0.811571529291185	0.3	1.28372618418794	1.24224988405961	1.32520248431627	0.395542667788589	1.00834832386108	0.981801418325688	1.03489522939648	0.49	0.32	0.77	1.08802298987557	1.11744201799413	1.14686104611269	1.91131067241681	1.96299055688466	2.01467044135251	1.90569029223194	1.95721982490696	2.00838019250259	1.28372618418794	0.612038373329657	0.00752769024816753	-0.698175741355074	-0.156665838352905	-0.15242628508257	-0.160646351912266	0.473083808867475	0.480489213236454	0.466130880125858	0.470728609496563	0.478124255617395	0.463790948735022	0.000449448886770147	0.000804923776196937	0.000804596239132956
196	0.811571529291185	0.3	1.28374208049827	1.24244851478031	1.32503564621624	0.381656002646421	0.983922391959475	0.957250302563484	1.01059448135547	0.51	0.33	0.78	1.04379605294492	1.0728795868553	1.10196312076568	1.81448981312948	1.86504736779862	1.91560492246776	1.81233756287967	1.86335879268654	1.91366806083163	1.28374208049827	0.622552403716827	0.00198324404785959	-0.681595249909979	-0.156665838352905	-0.15242628508257	-0.160646351912266	0.473083808867475	0.480489213236454	0.466130880125858	0.470728609496563	0.478124255617395	0.463790948735022	0.000449448886770147	0.000804923776196937	0.000804596239132956
196	0.811571529291185	0.3	1.28391945154057	1.24255253888498	1.32528636419617	0.386149832293957	1.00315939171973	0.976222940685157	1.0300958427543	0.5	0.33	0.77	1.06753941359351	1.09699551623494	1.12645161887636	1.85918981281118	1.91048954494165	1.96178927707211	1.86019016204572	1.91127979083892	1.96253608502495	1.28391945154057	0.61816637211106	0.0082632888276546	-0.67963331662703	-0.156665838352905	-0.15242628508257	-0.160646351912266	0.473083808867475	0.480489213236454	0.466130880125858	0.470728609496563	0.478124255617395	0.463790948735022	0.000449448886770147	0.000804923776196937	0.000804596239132956
196	0.811571529291185	0.3	1.28399014500602	1.24267848383816	1.32530180617388	0.384404844939976	1.00329613927829	0.976256588067698	1.03033569048888	0.5	0.32	0.77	1.07256418851679	1.10227118835323	1.13197818818966	1.87357597500562	1.92546873982001	1.9773615046344	1.87312446023832	1.92507896248858	1.97737657834385	1.28399014500602	0.61671531771532	-0.00246450101562836	-0.693755630837997	-0.156665838352905	-0.15242628508257	-0.160646351912266	0.473083808867475	0.480489213236454	0.466130880125858	0.470728609496563	0.478124255617395	0.463790948735022	0.000449448886770147	0.000804923776196937	0.000804596239132956
196	0.811571529291185	0.3	1.28490641488127	1.24353162512016	1.32628120464238	0.388890526645355	1.00164499581351	0.974904046571412	1.02838594505561	0.49	0.32	0.77	1.07989224696163	1.10951295052164	1.13913365408164	1.89646788966476	1.94848670295736	2.00050551624995	1.89327634158314	1.94589344584222	1.99616532230481	1.28490641488127	0.613473235279279	-0.00239758347522326	-0.703269345954876	-0.156665838352905	-0.15242628508257	-0.160646351912266	0.473083808867475	0.480489213236454	0.466130880125858	0.470728609496563	0.478124255617395	0.463790948735022	0.000449448886770147	0.000804923776196937	0.000804596239132956
196	0.811571529291185	0.3	1.28502218358113	1.24333885909796	1.32670550806431	0.380779464891408	0.991313160277544	0.964390748953537	1.01823557160155	0.5	0.32	0.77	1.06041335414068	1.09001638022178	1.11961940630288	1.85335415466483	1.90509331012136	1.95683246557789	1.85222737684917	1.90450992244404	1.95607240899319	1.28502218358113	0.61364722495785	0.0122461355384199	-0.686190753834227	-0.156665838352905	-0.15242628508257	-0.160646351912266	0.473083808867475	0.480489213236454	0.466130880125858	0.470728609496563	0.478124255617395	0.463790948735022	0.000449448886770147	0.000804923776196937	0.000804596239132956
196	0.811571529291185	0.3	1.28521418238851	1.24385239269272	1.3265759720843	0.39777509018886	1.01577264763356	0.989154719498974	1.04239057576814	0.5	0.32	0.76	1.09040399782087	1.11974652096665	1.14908904411243	1.90891155573193	1.96027993077389	2.01164830581584	1.90803252846854	1.95926837119027	2.01050147255178	1.28521418238851	0.611421020693516	-0.00365194461862051	-0.707744908187434	-0.156665838352905	-0.15242628508257	-0.160646351912266	0.473083808867475	0.480489213236454	0.466130880125858	0.470728609496563	0.478124255617395	0.463790948735022	0.000449448886770147	0.000804923776196937	0.000804596239132956
196	0.811571529291185	0.3	1.28529236421954	1.24377820378806	1.32680652465103	0.382229947242477	0.988281303871398	0.961523601551286	1.01503900619151	0.51	0.32	0.78	1.04812293090156	1.07729055750448	1.1064581841074	1.82164003207761	1.87233343329428	1.92302683451094	1.8185916563686	1.86864455507868	1.9189691170652	1.28529236421954	0.617471364641598	0.00120711697914966	-0.689992552162307	-0.156665838352905	-0.15242628508257	-0.160646351912266	0.473083808867475	0.480489213236454	0.466130880125858	0.470728609496563	0.478124255617395	0.463790948735022	0.000449448886770147	0.000804923776196937	0.000804596239132956
196	0.811571529291185	0.3	1.285541282881	1.24401525519432	1.32706731056768	0.383550913008824	0.994693331240028	0.967837198761777	1.02154946371828	0.5	0.33	0.77	1.06733310962996	1.09695011487353	1.12656712011709	1.86901101306509	1.9208734620745	1.9727359110839	1.87052146279609	1.92246879577167	1.97502376543146	1.285541282881	0.615282269014449	-0.00990648105283354	-0.703622377396243	-0.156665838352905	-0.15242628508257	-0.160646351912266	0.473083808867475	0.480489213236454	0.466130880125858	0.470728609496563	0.478124255617395	0.463790948735022	0.000449448886770147	0.000804923776196937	0.000804596239132956
196	0.811571529291185	0.3	1.2855747157426	1.24421303062442	1.32693640086078	0.383115205928461	0.98879638002854	0.962074846798802	1.01551791325828	0.49	0.32	0.77	1.06551588130412	1.09511047898415	1.12470507666417	1.87103048447692	1.92299817018366	1.9749658558904	1.86829001021386	1.92080275672202	1.97207574245504	1.2855747157426	0.606949269835834	-0.0164420530346551	-0.724602173745607	-0.156665838352905	-0.15242628508257	-0.160646351912266	0.473083808867475	0.480489213236454	0.466130880125858	0.470728609496563	0.478124255617395	0.463790948735022	0.000449448886770147	0.000804923776196937	0.000804596239132956
196	0.811571529291185	0.3	1.28564068574034	1.24370290320688	1.32757846827379	0.379709050119939	0.998389581672541	0.97121333621109	1.02556582713399	0.5	0.32	0.77	1.07341794598577	1.10345405493856	1.13349016389135	1.88236565257237	1.93503753125773	1.98770940994308	1.87830118610588	1.93085431254268	1.98299160703787	1.28564068574034	0.610398290705047	-0.00350101038459123	-0.707124474175577	-0.156665838352905	-0.15242628508257	-0.160646351912266	0.473083808867475	0.480489213236454	0.466130880125858	0.470728609496563	0.478124255617395	0.463790948735022	0.000449448886770147	0.000804923776196937	0.000804596239132956
196	0.811571529291185	0.3	1.28591960980987	1.2443274958258	1.32751172379394	0.379056053493059	0.978685836255527	0.952008961399018	1.00536271111204	0.5	0.32	0.78	1.04160221172084	1.07078963849832	1.0999770652758	1.81462701140886	1.86547587907441	1.91632474673995	1.81138658260254	1.86172130616981	1.91281405031668	1.28591960980987	0.617493442640695	-0.00761764234932501	-0.700899958226929	-0.156665838352905	-0.15242628508257	-0.160646351912266	0.473083808867475	0.480489213236454	0.466130880125858	0.470728609496563	0.478124255617395	0.463790948735022	0.000449448886770147	0.000804923776196937	0.000804596239132956
196	0.811571529291185	0.3	1.28593903810029	1.24377139820413	1.32810667799645	0.380483785429071	0.976782629737874	0.950238202567053	1.0033270569087	0.49	0.32	0.77	1.05566864858981	1.08515822234438	1.11464779609895	1.85750106476734	1.90938942454938	1.96127778433142	1.85369685365664	1.90539000083871	1.95736773045279	1.28593903810029	0.607327426285531	-0.0151513963377429	-0.724040856784133	-0.156665838352905	-0.15242628508257	-0.160646351912266	0.473083808867475	0.480489213236454	0.466130880125858	0.470728609496563	0.478124255617395	0.463790948735022	0.000449448886770147	0.000804923776196937	0.000804596239132956
196	0.811571529291185	0.3	1.28611472107374	1.24471101423764	1.32751842790983	0.374573552390482	0.985152168170241	0.958041510590225	1.01226282575026	0.51	0.33	0.78	1.04525409989885	1.0748326992322	1.10441129856555	1.81768971443452	1.86912669591186	1.9205636773892	1.81680991936872	1.86854108545235	1.92022199030289	1.28611472107374	0.621602747768225	0.00309447390675594	-0.677399861571472	-0.156665838352905	-0.15242628508257	-0.160646351912266	0.473083808867475	0.480489213236454	0.466130880125858	0.470728609496563	0.478124255617395	0.463790948735022	0.000449448886770147	0.000804923776196937	0.000804596239132956
196	0.811571529291185	0.3	1.28687269036222	1.24529780278746	1.32844757793698	0.377053609368767	0.974699022416663	0.948017446073018	1.00138059876031	0.5	0.32	0.77	1.04261124706041	1.07195512854742	1.10129901003443	1.82246866058199	1.8737613207568	1.92505398093162	1.82130873128344	1.87253157429567	1.92339283103489	1.28687269036222	0.613993069725085	-0.00878951527220743	-0.705110314065385	-0.156665838352905	-0.15242628508257	-0.160646351912266	0.473083808867475	0.480489213236454	0.466130880125858	0.470728609496563	0.478124255617395	0.463790948735022	0.000449448886770147	0.000804923776196937	0.000804596239132956
196	0.811571529291185	0.3	1.28735306336525	1.24593173207947	1.32877439465103	0.384496670020642	0.983395377629066	0.956897307664422	1.00989344759371	0.5	0.32	0.77	1.05334175591574	1.08251053225294	1.11167930859015	1.84232063038041	1.89333753738821	1.94435444439601	1.83868126280222	1.88974813351687	1.94041464420317	1.28735306336525	0.614165454932988	-0.00299256912736499	-0.698962178291009	-0.156665838352905	-0.15242628508257	-0.160646351912266	0.473083808867475	0.480489213236454	0.466130880125858	0.470728609496563	0.478124255617395	0.463790948735022	0.000449448886770147	0.000804923776196937	0.000804596239132956
196	0.811571529291185	0.3	1.28744314371929	1.24568358711511	1.32920270032346	0.380048148980458	0.992718380922457	0.965715947695573	1.01972081414934	0.5	0.33	0.76	1.05849225588197	1.08808881222841	1.11768536857485	1.84618415764169	1.89780540772067	1.94942665779965	1.84746483134746	1.89912296189928	1.95086011058272	1.28744314371929	0.614030926520244	-0.0072524143541244	-0.701991665277899	-0.156665838352905	-0.15242628508257	-0.160646351912266	0.473083808867475	0.480489213236454	0.466130880125858	0.470728609496563	0.478124255617395	0.463790948735022	0.000449448886770147	0.000804923776196937	0.000804596239132956
196	0.811571529291185	0.3	1.28775800000293	1.24596130572739	1.32955469427846	0.378644877801982	0.988579465457452	0.961609359582155	1.01554957133275	0.49	0.32	0.77	1.06339240777948	1.09321720673657	1.12304200569367	1.86545917297853	1.91777941185717	1.97009965073581	1.86438767707704	1.91709440143533	1.96932465469398	1.28775800000293	0.610845976655273	-0.00550735786620996	-0.704775832654029	-0.156665838352905	-0.15242628508257	-0.160646351912266	0.473083808867475	0.480489213236454	0.466130880125858	0.470728609496563	0.478124255617395	0.463790948735022	0.000449448886770147	0.000804923776196937	0.000804596239132956
196	0.811571529291185	0.3	1.28793520490005	1.24626271798941	1.32960769181069	0.377367828929885	0.977310005513434	0.950574841385129	1.00404516964174	0.5	0.32	0.77	1.04332609085971	1.07266990795236	1.102013725045	1.82134617818439	1.87257201216214	1.92379784613989	1.8196637319343	1.87131257283204	1.92234592790196	1.28793520490005	0.616466214194577	0.00132430270379491	-0.691982748101205	-0.156665838352905	-0.15242628508257	-0.160646351912266	0.473083808867475	0.480489213236454	0.466130880125858	0.470728609496563	0.478124255617395	0.463790948735022	0.000449448886770147	0.000804923776196937	0.000804596239132956
196	0.811571529291185	0.3	1.28831168068379	1.24666597639186	1.32995738497573	0.383611733383838	0.984994625494256	0.958403772500184	1.01158547848833	0.5	0.32	0.78	1.05327353579165	1.08249654446128	1.11171955313092	1.84024481547753	1.89130229330216	1.94235977112679	1.83596645022151	1.88685327034481	1.9376633777879	1.28831168068379	0.615320342313375	0.0010491213001833	-0.69547159872984	-0.156665838352905	-0.15242628508257	-0.160646351912266	0.473083808867475	0.480489213236454	0.466130880125858	0.470728609496563	0.478124255617395	0.463790948735022	0.000449448886770147	0.000804923776196937	0.000804596239132956
196	0.811571529291185	0.3	1.2885950763522	1.24699810628103	1.33019204642338	0.376534807565664	0.978743610502926	0.95192170369946	1.00556551730639	0.51	0.33	0.79	1.0384633240109	1.06772367849929	1.09698403298768	1.80575333509802	1.85663330503233	1.90751327496664	1.80181289689647	1.8521920437622	1.90325717208442	1.2885950763522	0.62205311013668	-0.00463569522520569	-0.689627496062323	-0.156665838352905	-0.15242628508257	-0.160646351912266	0.473083808867475	0.480489213236454	0.466130880125858	0.470728609496563	0.478124255617395	0.463790948735022	0.000449448886770147	0.000804923776196937	0.000804596239132956
196	0.811571529291185	0.3	1.28885480230972	1.24741203544852	1.33029756917091	0.38619051341836	0.987911277135526	0.961386538799203	1.01443601547185	0.5	0.32	0.77	1.05186517433613	1.08088622610705	1.10990727787797	1.83250984713477	1.88306895341755	1.93362805970033	1.82949240768359	1.88032598950107	1.93067313333122	1.28885480230972	0.611205910216765	0.000817867195477779	-0.699905714574507	-0.156665838352905	-0.15242628508257	-0.160646351912266	0.473083808867475	0.480489213236454	0.466130880125858	0.470728609496563	0.478124255617395	0.463790948735022	0.000449448886770147	0.000804923776196937	0.000804596239132956
196	0.811571529291185	0.3	1.28960568416652	1.24789970004482	1.33131166828822	0.381686857344506	0.999520541224996	0.97242738960095	1.02661369284904	0.5	0.32	0.77	1.07210886874573	1.10197928215555	1.13184969556537	1.8770477198059	1.92934482601878	1.98164193223165	1.87664808238378	1.92840354900072	1.98103961610505	1.28960568416652	0.614631229873133	-0.0202020162042993	-0.713651493175188	-0.156665838352905	-0.15242628508257	-0.160646351912266	0.473083808867475	0.480489213236454	0.466130880125858	0.470728609496563	0.478124255617395	0.463790948735022	0.000449448886770147	0.000804923776196937	0.000804596239132956
196	0.811571529291185	0.3	1.28974333614564	1.24773704074358	1.3317496315477	0.378913554998921	0.994718768282978	0.967596660670811	1.02184087589515	0.5	0.32	0.77	1.05755414886472	1.08719779956864	1.11684145027256	1.84118060610598	1.89278960866044	1.94439861121489	1.84049324294649	1.8920323444216	1.94346282864899	1.28974333614564	0.616576013798444	0.0130179420760067	-0.679122008575651	-0.156665838352905	-0.15242628508257	-0.160646351912266	0.473083808867475	0.480489213236454	0.466130880125858	0.470728609496563	0.478124255617395	0.463790948735022	0.000449448886770147	0.000804923776196937	0.000804596239132956
196	0.811571529291185	0.3	1.28997872385126	1.24833349218096	1.33162395552157	0.379878888865349	0.975296596611202	0.948758513166394	1.00183468005601	0.5	0.32	0.77	1.04512158820975	1.07435507969677	1.10358857118378	1.82878345625138	1.87993705043891	1.93109064462645	1.82541593678293	1.87606651757807	1.92727407647301	1.28997872385126	0.610761906852217	0.00765219300927089	-0.696127723267922	-0.156665838352905	-0.15242628508257	-0.160646351912266	0.473083808867475	0.480489213236454	0.466130880125858	0.470728609496563	0.478124255617395	0.463790948735022	0.000449448886770147	0.000804923776196937	0.000804596239132956
196	0.811571529291185	0.3	1.29015262824598	1.24824842420702	1.33205683228494	0.37631618331822	0.97819196444036	0.95137268850326	1.00501124037746	0.5	0.33	0.78	1.04436651744956	1.07380729722957	1.10324807700959	1.8233486249072	1.87474897567599	1.92614932644479	1.82236861693226	1.87352886715645	1.92521633768561	1.29015262824598	0.617216044169637	0.0155230869582106	-0.673091391062049	-0.156665838352905	-0.15242628508257	-0.160646351912266	0.473083808867475	0.480489213236454	0.466130880125858	0.470728609496563	0.478124255617395	0.463790948735022	0.000449448886770147	0.000804923776196937	0.000804596239132956
196	0.811571529291185	0.3	1.29028127329723	1.24851010152339	1.33205244507107	0.378461957482342	0.984703419516777	0.957828612389403	1.01157822664415	0.5	0.32	0.77	1.05427787718764	1.08385886301494	1.11343984884224	1.8438568002658	1.89559183431749	1.94732686836917	1.84292962510456	1.89404344673475	1.94656640268699	1.29028127329723	0.611790171560003	-0.0112445577827648	-0.708136750394744	-0.156665838352905	-0.15242628508257	-0.160646351912266	0.473083808867475	0.480489213236454	0.466130880125858	0.470728609496563	0.478124255617395	0.463790948735022	0.000449448886770147	0.000804923776196937	0.000804596239132956
196	0.811571529291185	0.3	1.29048621112454	1.24899479064677	1.33197763160231	0.394855109083421	1.01218302864229	0.985496810998464	1.03886924628611	0.5	0.32	0.77	1.08251140567838	1.11182467656009	1.14113794744179	1.89072050730579	1.94191923103426	1.99311795476273	1.88874611327298	1.9398722309279	1.99120807166931	1.29048621112454	0.61598014738956	-0.00610718511554898	-0.702016814328708	-0.156665838352905	-0.15242628508257	-0.160646351912266	0.473083808867475	0.480489213236454	0.466130880125858	0.470728609496563	0.478124255617395	0.463790948735022	0.000449448886770147	0.000804923776196937	0.000804596239132956
196	0.811571529291185	0.3	1.29080558696328	1.24907603320658	1.33253514071998	0.379542003563371	0.996838375400938	0.969694729151661	1.02398202165022	0.5	0.32	0.77	1.06278260731685	1.09253196478539	1.12228132225393	1.8535875895098	1.90547312039819	1.95735865128658	1.85140553251603	1.9037579148323	1.95491635596372	1.29080558696328	0.616212081325906	0.00880149016386275	-0.680906579502683	-0.156665838352905	-0.15242628508257	-0.160646351912266	0.473083808867475	0.480489213236454	0.466130880125858	0.470728609496563	0.478124255617395	0.463790948735022	0.000449448886770147	0.000804923776196937	0.000804596239132956
196	0.811571529291185	0.3	1.29139679135	1.2489149483909	1.33387863430909	0.360758679935005	0.954401746490089	0.927345196493253	0.981458296486925	0.5	0.33	0.77	1.01474361580385	1.0443501328579	1.07395664991195	1.76797719857564	1.81956032387506	1.87114344917448	1.76679719189739	1.81827816152814	1.87037092476887	1.29139679135	0.615288876385416	-0.00516744332925485	-0.694434796781526	-0.156665838352905	-0.15242628508257	-0.160646351912266	0.473083808867475	0.480489213236454	0.466130880125858	0.470728609496563	0.478124255617395	0.463790948735022	0.000449448886770147	0.000804923776196937	0.000804596239132956
196	0.811571529291185	0.3	1.29154368294859	1.24913475826317	1.33395260763402	0.37168285155444	0.979586052272774	0.952461476473457	1.00671062807209	0.5	0.33	0.77	1.04472510616248	1.07447720221205	1.10422929826162	1.8230302067908	1.8749471842749	1.92686416175899	1.82423100546996	1.8758325038768	1.92769602959378	1.29154368294859	0.611711981892059	0.00131090890598157	-0.692708473539374	-0.156665838352905	-0.15242628508257	-0.160646351912266	0.473083808867475	0.480489213236454	0.466130880125858	0.470728609496563	0.478124255617395	0.463790948735022	0.000449448886770147	0.000804923776196937	0.000804596239132956
196	0.811571529291185	0.3	1.29155104789607	1.24931740190396	1.33378469388819	0.370901598514942	0.97917939141557	0.952020666855258	1.00633811597588	0.5	0.33	0.77	1.04060773935405	1.0702936274365	1.09997951551895	1.81176436938948	1.86344939177347	1.91513441415746	1.81027375424064	1.86226964913677	1.91424460271075	1.29155104789607	0.617378582931368	0.0256950951018779	-0.661421286020234	-0.156665838352905	-0.15242628508257	-0.160646351912266	0.473083808867475	0.480489213236454	0.466130880125858	0.470728609496563	0.478124255617395	0.463790948735022	0.000449448886770147	0.000804923776196937	0.000804596239132956
196	0.811571529291185	0.3	1.29197298851632	1.25037295289349	1.33357302413915	0.376596408836313	0.979620948242927	0.952778520414726	1.00646337607113	0.5	0.32	0.76	1.04962752941161	1.07919846389537	1.10876939837914	1.83675637544555	1.88850292450127	1.940249473557	1.83691140024826	1.88907508787251	1.94086919964102	1.29197298851632	0.611996236315927	-0.00883198763381386	-0.708009937478207	-0.156665838352905	-0.15242628508257	-0.160646351912266	0.473083808867475	0.480489213236454	0.466130880125858	0.470728609496563	0.478124255617395	0.463790948735022	0.000449448886770147	0.000804923776196937	0.000804596239132956
196	0.811571529291185	0.3	1.29205819560206	1.25008649850183	1.33402989270229	0.372341230596903	0.990090846145143	0.96271399789009	1.01746769440019	0.5	0.33	0.78	1.05413036317949	1.08410683288603	1.11408330259256	1.83737029594076	1.88961988189313	1.9418694678455	1.83552249278295	1.888023848438	1.94012177199166	1.29205819560206	0.617103647775862	-0.00647344142848961	-0.693558939759264	-0.156665838352905	-0.15242628508257	-0.160646351912266	0.473083808867475	0.480489213236454	0.466130880125858	0.470728609496563	0.478124255617395	0.463790948735022	0.000449448886770147	0.000804923776196937	0.000804596239132956
196	0.811571529291185	0.3	1.29334725684852	1.2512442628327	1.33545025086435	0.370852735854993	0.970885192796284	0.943953698058637	0.997816687533931	0.5	0.33	0.77	1.03521603710436	1.06475129430283	1.09428655150129	1.80623713920367	1.8577700333588	1.90930292751394	1.80526997070898	1.85713394535343	1.90797447274401	1.29334725684852	0.616297205589548	-0.000254728168784852	-0.68947135205389	-0.156665838352905	-0.15242628508257	-0.160646351912266	0.473083808867475	0.480489213236454	0.466130880125858	0.470728609496563	0.478124255617395	0.463790948735022	0.000449448886770147	0.000804923776196937	0.000804596239132956
196	0.811571529291185	0.3	1.29381094011832	1.25187645437188	1.33574542586475	0.379199657595959	0.989499724469062	0.962536312261056	1.01646313667707	0.5	0.32	0.78	1.05587374947623	1.08545181191822	1.11502987436021	1.84259489619899	1.89421128208044	1.9458276679619	1.84065407862036	1.89232831730194	1.94326278097016	1.29381094011832	0.616066538283233	0.0206701104931657	-0.66986127433187	-0.156665838352905	-0.15242628508257	-0.160646351912266	0.473083808867475	0.480489213236454	0.466130880125858	0.470728609496563	0.478124255617395	0.463790948735022	0.000449448886770147	0.000804923776196937	0.000804596239132956
196	0.811571529291185	0.3	1.2938517797716	1.25161095022193	1.33609260932126	0.364131703360931	0.973100903306619	0.945714854149232	1.00048695246401	0.5	0.32	0.77	1.04232875099072	1.07251254929689	1.10269634760306	1.82453375830715	1.87736868098504	1.93020360366294	1.8234387381272	1.87655263831023	1.92890231449319	1.2938517797716	0.611179921204963	-0.0109413523262904	-0.708377611287757	-0.156665838352905	-0.15242628508257	-0.160646351912266	0.473083808867475	0.480489213236454	0.466130880125858	0.470728609496563	0.478124255617395	0.463790948735022	0.000449448886770147	0.000804923776196937	0.000804596239132956
196	0.811571529291185	0.3	1.29403884014712	1.25233313173175	1.33574454856249	0.384785300654711	1.00225759797475	0.975267737442238	1.02924745850726	0.5	0.33	0.77	1.06745962979278	1.09700083722342	1.12654204465407	1.86013511233939	1.91161306585535	1.96309101937131	1.86103753783641	1.91231433978701	1.96409613924907	1.29403884014712	0.616385680243037	0.00889185577669591	-0.681315049533418	-0.156665838352905	-0.15242628508257	-0.160646351912266	0.473083808867475	0.480489213236454	0.466130880125858	0.470728609496563	0.478124255617395	0.463790948735022	0.000449448886770147	0.000804923776196937	0.000804596239132956
196	0.811571529291185	0.3	1.29524741611319	1.25348179963794	1.33701303258844	0.382797398592657	0.993995542888669	0.967115436087336	1.02087564969	0.5	0.32	0.77	1.06387076729227	1.09344010181073	1.12300943632919	1.85992027369204	1.91161509080826	1.96330990792448	1.85850210635501	1.91117669505173	1.96233187031221	1.29524741611319	0.613250351983618	0.00487659767550928	-0.6917115246598	-0.156665838352905	-0.15242628508257	-0.160646351912266	0.473083808867475	0.480489213236454	0.466130880125858	0.470728609496563	0.478124255617395	0.463790948735022	0.000449448886770147	0.000804923776196937	0.000804596239132956
196	0.811571529291185	0.3	1.2957430490087	1.25396185060491	1.33752424741249	0.389720449062218	0.992565744025545	0.966113393912352	1.01901809413874	0.5	0.32	0.79	1.06320863134061	1.09231946567621	1.12143030001182	1.85926230105437	1.91016922114228	1.96107614123018	1.85237325552107	1.90298130277936	1.95302607642131	1.2957430490087	0.614987577381279	0.00371587426968811	-0.693422952900866	-0.156665838352905	-0.15242628508257	-0.160646351912266	0.473083808867475	0.480489213236454	0.466130880125858	0.470728609496563	0.478124255617395	0.463790948735022	0.000449448886770147	0.000804923776196937	0.000804596239132956
196	0.811571529291185	0.3	1.29690184134322	1.25469704804876	1.33910663463769	0.373603054721052	0.987151412253566	0.959929379928707	1.01437344457842	0.5	0.33	0.77	1.05476173639695	1.08467305975425	1.11458438311155	1.84263162193933	1.89488565085442	1.94713967976951	1.84460745434242	1.89641914069356	1.94954485532819	1.29690184134322	0.614312457455343	-0.0128145740820421	-0.704481930660795	-0.156665838352905	-0.15242628508257	-0.160646351912266	0.473083808867475	0.480489213236454	0.466130880125858	0.470728609496563	0.478124255617395	0.463790948735022	0.000449448886770147	0.000804923776196937	0.000804596239132956
196	0.811571529291185	0.3	1.29697095145552	1.25520379857232	1.33873810433872	0.38260887269092	0.996975714890094	0.970004257076877	1.02394717270331	0.5	0.32	0.76	1.06900018996201	1.09872427964051	1.12844836931901	1.87110741546075	1.92313450127188	1.975161587083	1.87028707000206	1.92264381248237	1.97450177348161	1.29697095145552	0.614080326038203	-0.00453835916243339	-0.701923831649661	-0.156665838352905	-0.15242628508257	-0.160646351912266	0.473083808867475	0.480489213236454	0.466130880125858	0.470728609496563	0.478124255617395	0.463790948735022	0.000449448886770147	0.000804923776196937	0.000804596239132956
196	0.811571529291185	0.3	1.29713746601656	1.25491692379343	1.33935800823968	0.385705200818925	1.00687185125727	0.979810340433882	1.03393336208067	0.5	0.32	0.76	1.08110233167573	1.11096143934434	1.14082054701296	1.89376690143245	1.94607109887275	1.99837529631304	1.89439813690312	1.9466337257873	1.99917175936752	1.29713746601656	0.606800483771328	-0.00188891025030975	-0.708758099583679	-0.156665838352905	-0.15242628508257	-0.160646351912266	0.473083808867475	0.480489213236454	0.466130880125858	0.470728609496563	0.478124255617395	0.463790948735022	0.000449448886770147	0.000804923776196937	0.000804596239132956
196	0.811571529291185	0.3	1.29751527314634	1.25500345837735	1.34002708791532	0.374009514740442	0.983426570989383	0.956330791652702	1.01052235032606	0.49	0.32	0.76	1.06008296071524	1.09011835666069	1.12015375260614	1.86255814016824	1.91533011489523	1.96810208962222	1.86019919838396	1.91301221041609	1.96568143859213	1.29751527314634	0.605558468777033	0.00295430373756211	-0.705196299224843	-0.156665838352905	-0.15242628508257	-0.160646351912266	0.473083808867475	0.480489213236454	0.466130880125858	0.470728609496563	0.478124255617395	0.463790948735022	0.000449448886770147	0.000804923776196937	0.000804596239132956
196	0.811571529291185	0.3	1.29887695014837	1.25694420143491	1.34080969886184	0.386064686949051	1.00807450144892	0.981001209577441	1.0351477933204	0.5	0.33	0.78	1.07662126344244	1.10633344056888	1.13604561769532	1.87935695221803	1.93122271833672	1.98308848445541	1.87740672779209	1.9295750938114	1.9817035780895	1.29887695014837	0.617740352741659	0.00455760085503644	-0.684843766479345	-0.156665838352905	-0.15242628508257	-0.160646351912266	0.473083808867475	0.480489213236454	0.466130880125858	0.470728609496563	0.478124255617395	0.463790948735022	0.000449448886770147	0.000804923776196937	0.000804596239132956
196	0.811571529291185	0.3	1.29931230090667	1.25712152973939	1.34150307207396	0.373733701168965	0.993095603181928	0.965717294423942	1.02047391193991	0.5	0.32	0.76	1.0585839293589	1.08859502870607	1.11860612805323	1.8464457228963	1.89879288639665	1.95114004989699	1.84637607717859	1.89977661427304	1.95230277836999	1.29931230090667	0.6106567007242	0.00754842749891341	-0.688442332322616	-0.156665838352905	-0.15242628508257	-0.160646351912266	0.473083808867475	0.480489213236454	0.466130880125858	0.470728609496563	0.478124255617395	0.463790948735022	0.000449448886770147	0.000804923776196937	0.000804596239132956
196	0.811571529291185	0.3	1.29936465374012	1.25707609758258	1.34165320989766	0.37302093923651	0.98294642023792	0.955806602542814	1.01008623793303	0.49	0.32	0.76	1.05703094060381	1.08704499046469	1.11705904032556	1.85436310477813	1.90701714218519	1.95967117959226	1.85417012049	1.90683867145451	1.95956927788811	1.29936465374012	0.608117574345814	-0.00706050537338147	-0.709252207164224	-0.156665838352905	-0.15242628508257	-0.160646351912266	0.473083808867475	0.480489213236454	0.466130880125858	0.470728609496563	0.478124255617395	0.463790948735022	0.000449448886770147	0.000804923776196937	0.000804596239132956
196	0.811571529291185	0.3	1.29941477619201	1.25754153870476	1.34128801367926	0.370272582654859	0.981034325848564	0.953787438592574	1.00828121310455	0.5	0.33	0.77	1.04955576238792	1.07953846751649	1.10952117264507	1.83528709641957	1.8877158227533	1.94014454908703	1.83458844400756	1.88659051447258	1.9395696548778	1.29941477619201	0.615793796178781	0.00218396407338019	-0.688823638312635	-0.156665838352905	-0.15242628508257	-0.160646351912266	0.473083808867475	0.480489213236454	0.466130880125858	0.470728609496563	0.478124255617395	0.463790948735022	0.000449448886770147	0.000804923776196937	0.000804596239132956
196	0.811571529291185	0.3	1.30059644494711	1.25878051047002	1.3424123794242	0.382462171316143	0.99100370744756	0.964185485098469	1.01782192979665	0.5	0.32	0.77	1.05483180066914	1.08417129416748	1.11351078766581	1.83757061974776	1.88868150891191	1.93979239807606	1.83606100195288	1.88744014388616	1.93877947457316	1.30059644494711	0.616764771778077	-0.00187246837566155	-0.691067876561298	-0.156665838352905	-0.15242628508257	-0.160646351912266	0.473083808867475	0.480489213236454	0.466130880125858	0.470728609496563	0.478124255617395	0.463790948735022	0.000449448886770147	0.000804923776196937	0.000804596239132956
196	0.811571529291185	0.3	1.30110180871973	1.25858159905138	1.34362201838809	0.375538125948828	0.972921202149279	0.94620216632124	0.999640237977318	0.5	0.32	0.78	1.04181445802572	1.07123341184019	1.10065236565466	1.82243836655012	1.8739007260156	1.92536308548109	1.81745448634051	1.86848106748118	1.92010988797223	1.30110180871973	0.614846323415541	0.00419134427971421	-0.693935572852476	-0.156665838352905	-0.15242628508257	-0.160646351912266	0.473083808867475	0.480489213236454	0.466130880125858	0.470728609496563	0.478124255617395	0.463790948735022	0.000449448886770147	0.000804923776196937	0.000804596239132956
196	0.811571529291185	0.3	1.3012325635467	1.25939041769824	1.34307470939517	0.380113249678496	0.997580701244824	0.970449758834141	1.02471164365551	0.5	0.32	0.77	1.07251917495506	1.10250368028897	1.13248818562289	1.88072681605974	1.93330644779467	1.98588607952959	1.87865176528051	1.93171079984568	1.98419735113591	1.3012325635467	0.613052047585598	0.00237575585855775	-0.692383891435014	-0.156665838352905	-0.15242628508257	-0.160646351912266	0.473083808867475	0.480489213236454	0.466130880125858	0.470728609496563	0.478124255617395	0.463790948735022	0.000449448886770147	0.000804923776196937	0.000804596239132956
196	0.811571529291185	0.3	1.30140188871352	1.25906461592496	1.34373916150208	0.373814930710026	0.984792974820302	0.957648268842712	1.01193768079789	0.5	0.32	0.77	1.05474769286315	1.08464469882538	1.11454170478761	1.84543810839793	1.8977473710804	1.95005663376287	1.84359947896132	1.89544385940285	1.9485280840159	1.30140188871352	0.614490224104581	-0.0135873366234136	-0.712027748163237	-0.156665838352905	-0.15242628508257	-0.160646351912266	0.473083808867475	0.480489213236454	0.466130880125858	0.470728609496563	0.478124255617395	0.463790948735022	0.000449448886770147	0.000804923776196937	0.000804596239132956
196	0.811571529291185	0.3	1.30220671152032	1.25996997344569	1.34444344959496	0.379394557500489	0.992167178428841	0.965142267843805	1.01919208901388	0.49	0.32	0.76	1.06691046064255	1.09678497838129	1.12665949612003	1.87118569909577	1.92358069607278	1.97597569304979	1.87035263069028	1.9231189256001	1.97514045642553	1.30220671152032	0.607837703718614	0.00501166246305421	-0.700882250586045	-0.156665838352905	-0.15242628508257	-0.160646351912266	0.473083808867475	0.480489213236454	0.466130880125858	0.470728609496563	0.478124255617395	0.463790948735022	0.000449448886770147	0.000804923776196937	0.000804596239132956
196	0.811571529291185	0.3	1.30224898839859	1.25997422980535	1.34452374699183	0.374337960434936	0.981194133819874	0.954178816127768	1.00820945151198	0.51	0.33	0.78	1.03551732238211	1.06483554761096	1.0941537728398	1.79462997353836	1.84544067909527	1.89625138465219	1.79124651368551	1.84233684118133	1.89315335299536	1.30224898839859	0.622361649922159	0.00143103860742545	-0.67768600761713	-0.156665838352905	-0.15242628508257	-0.160646351912266	0.473083808867475	0.480489213236454	0.466130880125858	0.470728609496563	0.478124255617395	0.463790948735022	0.000449448886770147	0.000804923776196937	0.000804596239132956
196	0.811571529291185	0.3	1.30240133365628	1.26042365410549	1.34437901320708	0.384458642379634	0.989494703165127	0.962830141630949	1.01615926469931	0.49	0.32	0.76	1.07556119028657	1.10534771887779	1.135134247469	1.89937285365522	1.95197397418812	2.00457509472102	1.89643177611565	1.94973013326555	2.00195056296797	1.30240133365628	0.603577721450573	-0.0135779612262883	-0.729327689089383	-0.156665838352905	-0.15242628508257	-0.160646351912266	0.473083808867475	0.480489213236454	0.466130880125858	0.470728609496563	0.478124255617395	0.463790948735022	0.000449448886770147	0.000804923776196937	0.000804596239132956
196	0.811571529291185	0.3	1.30240285632235	1.26046391242001	1.3443418002247	0.377760522106653	0.984577298221364	0.957665824483647	1.01148877195908	0.5	0.32	0.77	1.05116278675658	1.08070162901934	1.11024047128211	1.83508759808284	1.88665559856865	1.93822359905446	1.83349417621987	1.88513881006391	1.93726359351272	1.30240285632235	0.613961143778703	0.00577823572227565	-0.688157556768099	-0.156665838352905	-0.15242628508257	-0.160646351912266	0.473083808867475	0.480489213236454	0.466130880125858	0.470728609496563	0.478124255617395	0.463790948735022	0.000449448886770147	0.000804923776196937	0.000804596239132956
196	0.811571529291185	0.3	1.30335619052274	1.2611850098846	1.34552737116088	0.371003201386468	0.97022857963738	0.943323974650226	0.997133184624534	0.5	0.32	0.77	1.03941936301163	1.06906471087656	1.09871005874148	1.81912896661701	1.87101246325523	1.92289595989345	1.81708603408442	1.86858053596516	1.9204327706164	1.30335619052274	0.610728087904727	0.007029380532287	-0.69128456366322	-0.156665838352905	-0.15242628508257	-0.160646351912266	0.473083808867475	0.480489213236454	0.466130880125858	0.470728609496563	0.478124255617395	0.463790948735022	0.000449448886770147	0.000804923776196937	0.000804596239132956
196	0.811571529291185	0.3	1.30341420456846	1.26140255442172	1.34542585471521	0.380484142551115	0.99194200545858	0.96498563709792	1.01889837381924	0.5	0.32	0.77	1.06032734766832	1.08994703677849	1.11956672588867	1.85236569067115	1.90411055606267	1.95585542145419	1.85016872482211	1.90226026332986	1.95377029305036	1.30341420456846	0.614532763918234	-0.00626092344599859	-0.704204473557449	-0.156665838352905	-0.15242628508257	-0.160646351912266	0.473083808867475	0.480489213236454	0.466130880125858	0.470728609496563	0.478124255617395	0.463790948735022	0.000449448886770147	0.000804923776196937	0.000804596239132956
196	0.811571529291185	0.3	1.30361982097682	1.26156324622623	1.34567639572742	0.391120736357378	1.01051544157239	0.983663833901063	1.03736704924373	0.5	0.32	0.77	1.08087803557757	1.11038335228398	1.13988866899038	1.88829787503215	1.93984377105832	1.9913896670845	1.88509103908734	1.9371581516369	1.98840835637662	1.30361982097682	0.6124046792214	0.0166306286490091	-0.68302358636906	-0.156665838352905	-0.15242628508257	-0.160646351912266	0.473083808867475	0.480489213236454	0.466130880125858	0.470728609496563	0.478124255617395	0.463790948735022	0.000449448886770147	0.000804923776196937	0.000804596239132956
196	0.811571529291185	0.3	1.30438147252109	1.26223736424094	1.34652558080124	0.377681955746678	0.976354991164454	0.949663797449229	1.00304618487968	0.5	0.32	0.77	1.04642019377874	1.07583081696423	1.10524144014971	1.83139866652685	1.88287184757195	1.93434502861704	1.82645274450424	1.87751382912611	1.92855536166314	1.30438147252109	0.612811053480062	0.00186377658493274	-0.700508902862592	-0.156665838352905	-0.15242628508257	-0.160646351912266	0.473083808867475	0.480489213236454	0.466130880125858	0.470728609496563	0.478124255617395	0.463790948735022	0.000449448886770147	0.000804923776196937	0.000804596239132956
196	0.811571529291185	0.3	1.30441918033805	1.26222533202367	1.34661302865244	0.37883033387299	0.986879498585708	0.95996637899201	1.01379261817941	0.5	0.32	0.77	1.05832592365994	1.08799660044185	1.11766727722376	1.85286576977805	1.90481175366289	1.95675773754773	1.84997286326482	1.90159069624715	1.95328165914152	1.30441918033805	0.61011755095906	-0.00854118645852141	-0.709949360235814	-0.156665838352905	-0.15242628508257	-0.160646351912266	0.473083808867475	0.480489213236454	0.466130880125858	0.470728609496563	0.478124255617395	0.463790948735022	0.000449448886770147	0.000804923776196937	0.000804596239132956
196	0.811571529291185	0.3	1.30735662735488	1.26528744071801	1.34942581399175	0.379038329184052	0.996728920015778	0.969559206457447	1.02389863357411	0.5	0.33	0.77	1.06320462214663	1.09299853761381	1.12279245308099	1.85496707840887	1.90694835386357	1.95892962931826	1.85590942452464	1.90819739733062	1.96000229291094	1.30735662735488	0.616797984438193	-0.00385598881266702	-0.692745211519933	-0.156665838352905	-0.15242628508257	-0.160646351912266	0.473083808867475	0.480489213236454	0.466130880125858	0.470728609496563	0.478124255617395	0.463790948735022	0.000449448886770147	0.000804923776196937	0.000804596239132956
196	0.811571529291185	0.3	1.30783130036462	1.26569225303186	1.34997034769738	0.384787949401592	1.00326047594814	0.976243759995608	1.03027719190068	0.51	0.32	0.77	1.06471702923236	1.09418216768172	1.12364730613108	1.85109284079601	1.90232026117079	1.95354768154557	1.84863088690697	1.90030700928775	1.95114452600364	1.30783130036462	0.616695484825563	-0.00857966263430026	-0.697014720319311	-0.156665838352905	-0.15242628508257	-0.160646351912266	0.473083808867475	0.480489213236454	0.466130880125858	0.470728609496563	0.478124255617395	0.463790948735022	0.000449448886770147	0.000804923776196937	0.000804596239132956
196	0.811571529291185	0.3	1.30786453179091	1.26549224142057	1.35023682216125	0.377270113287043	0.98765621213966	0.960632399512788	1.01468002476653	0.5	0.32	0.77	1.06092731379351	1.09077255007039	1.12061778634727	1.8595518802237	1.91186344248893	1.96417500475417	1.85619545157057	1.90920288994366	1.96137287317371	1.30786453179091	0.610538622435948	-0.00293382916206674	-0.700939123102037	-0.156665838352905	-0.15242628508257	-0.160646351912266	0.473083808867475	0.480489213236454	0.466130880125858	0.470728609496563	0.478124255617395	0.463790948735022	0.000449448886770147	0.000804923776196937	0.000804596239132956
196	0.811571529291185	0.3	1.30844687018711	1.26618362989396	1.35071011048026	0.377736727582311	0.987919159109519	0.960914975432836	1.0149233427862	0.5	0.32	0.79	1.05216861243453	1.08173725814767	1.11130590386081	1.83396003954102	1.8854990362573	1.93703803297359	1.82690244093712	1.87830032124748	1.92958140687868	1.30844687018711	0.618411293123238	-0.00726133683965836	-0.696084024606515	-0.156665838352905	-0.15242628508257	-0.160646351912266	0.473083808867475	0.480489213236454	0.466130880125858	0.470728609496563	0.478124255617395	0.463790948735022	0.000449448886770147	0.000804923776196937	0.000804596239132956
196	0.811571529291185	0.3	1.30892698789216	1.26668292535327	1.35117105043106	0.390070177765606	0.9884787878747	0.962154715142413	1.01480286060699	0.49	0.32	0.77	1.06737419500131	1.09657702018065	1.12577984535999	1.87633074797389	1.92766622063972	1.97900169330555	1.87079478045197	1.92162000331227	1.97325601488588	1.30892698789216	0.61020483684535	-0.00923459434671446	-0.717258687453854	-0.156665838352905	-0.15242628508257	-0.160646351912266	0.473083808867475	0.480489213236454	0.466130880125858	0.470728609496563	0.478124255617395	0.463790948735022	0.000449448886770147	0.000804923776196937	0.000804596239132956
196	0.811571529291185	0.3	1.30927489391411	1.26708545445666	1.35146433337155	0.37201947800798	0.961263607565306	0.934665550357654	0.987861664772959	0.5	0.32	0.77	1.02235665016198	1.05145015923293	1.08054366830388	1.78079517238952	1.83147179340353	1.88214841441755	1.77890096057948	1.83059055033734	1.8807401075942	1.30927489391411	0.611410311161766	0.00753809068925122	-0.69072927126924	-0.156665838352905	-0.15242628508257	-0.160646351912266	0.473083808867475	0.480489213236454	0.466130880125858	0.470728609496563	0.478124255617395	0.463790948735022	0.000449448886770147	0.000804923776196937	0.000804596239132956
196	0.811571529291185	0.3	1.30965649259666	1.2672568968974	1.35205608829592	0.374763607904047	0.989704864688932	0.962479964806942	1.01692976457092	0.5	0.32	0.77	1.05633257352778	1.08621220698295	1.11609184043813	1.84398365207546	1.89614294073332	1.94830222939119	1.84306373160145	1.89584330721508	1.94806668305999	1.30965649259666	0.609669549308153	-0.00225222381156001	-0.698572129406508	-0.156665838352905	-0.15242628508257	-0.160646351912266	0.473083808867475	0.480489213236454	0.466130880125858	0.470728609496563	0.478124255617395	0.463790948735022	0.000449448886770147	0.000804923776196937	0.000804596239132956
196	0.811571529291185	0.3	1.31026027739829	1.26783343391373	1.35268712088286	0.374062266742685	0.978398868651012	0.951444651336399	1.00535308596563	0.5	0.32	0.76	1.04509391199671	1.07470119222953	1.10430847246236	1.82535201236617	1.87706383264691	1.92877565292766	1.82600830737277	1.87772364444602	1.92900527019845	1.31026027739829	0.60871415130921	-0.015647373966179	-0.717423140238718	-0.156665838352905	-0.15242628508257	-0.160646351912266	0.473083808867475	0.480489213236454	0.466130880125858	0.470728609496563	0.478124255617395	0.463790948735022	0.000449448886770147	0.000804923776196937	0.000804596239132956
196	0.811571529291185	0.3	1.31026823377816	1.26812617174269	1.35241029581364	0.377477631824485	0.98245162931206	0.955582090352062	1.00932116827206	0.5	0.32	0.77	1.05131251719955	1.08087385256282	1.11043518792608	1.83811152768343	1.88979647427731	1.94148142087119	1.83567667492672	1.88712645343542	1.93883629011097	1.31026823377816	0.614336717664812	-0.0103902504515613	-0.707569629281184	-0.156665838352905	-0.15242628508257	-0.160646351912266	0.473083808867475	0.480489213236454	0.466130880125858	0.470728609496563	0.478124255617395	0.463790948735022	0.000449448886770147	0.000804923776196937	0.000804596239132956
196	0.811571529291185	0.3	1.31057630409467	1.26823523145151	1.35291737673782	0.371607337220879	0.980807420953489	0.953644634235105	1.00797020767187	0.5	0.32	0.76	1.04825406204759	1.07811162165826	1.10796918126894	1.83171370005632	1.88388664454489	1.93605958903346	1.832045606472	1.88363254326327	1.93609385908762	1.31057630409467	0.609753870231596	-0.00561335112916226	-0.706822823860054	-0.156665838352905	-0.15242628508257	-0.160646351912266	0.473083808867475	0.480489213236454	0.466130880125858	0.470728609496563	0.478124255617395	0.463790948735022	0.000449448886770147	0.000804923776196937	0.000804596239132956
196	0.811571529291185	0.3	1.31085905362779	1.26842553525319	1.35329257200238	0.380290169631891	1.00515215348737	0.977825552313885	1.03247875466086	0.5	0.32	0.77	1.0768407870133	1.10693449712798	1.13702820724266	1.88394544867689	1.93659474362197	1.98924403856704	1.88299855402191	1.93549965269802	1.98831287582884	1.31085905362779	0.613068645267171	0.0130100267879402	-0.680149071408973	-0.156665838352905	-0.15242628508257	-0.160646351912266	0.473083808867475	0.480489213236454	0.466130880125858	0.470728609496563	0.478124255617395	0.463790948735022	0.000449448886770147	0.000804923776196937	0.000804596239132956
196	0.811571529291185	0.3	1.31539077484691	1.273030998093	1.35775055160082	0.37999019690072	0.989431050301316	0.962514723976141	1.01634737662649	0.49	0.32	0.77	1.06980379434779	1.09972041516957	1.12963703599135	1.88294628233887	1.93560209666121	1.98825791098355	1.87902732452299	1.93170268288115	1.98400352333499	1.31539077484691	0.608891278124721	0.0236587747997601	-0.68158520211975	-0.156665838352905	-0.15242628508257	-0.160646351912266	0.473083808867475	0.480489213236454	0.466130880125858	0.470728609496563	0.478124255617395	0.463790948735022	0.000449448886770147	0.000804923776196937	0.000804596239132956
196	0.811571529291185	0.3	1.31865602341043	1.27616746076767	1.3611445860532	0.382706344532883	1.00878018303433	0.981495005390363	1.0360653606783	0.5	0.33	0.78	1.07235574857701	1.10216681937896	1.13197789018091	1.86651404076911	1.9184024017874	1.97029076280569	1.86751903128173	1.91997374365355	1.97094495548816	1.31865602341043	0.61698569375607	-0.013429130793174	-0.700120975278341	-0.156665838352905	-0.15242628508257	-0.160646351912266	0.473083808867475	0.480489213236454	0.466130880125858	0.470728609496563	0.478124255617395	0.463790948735022	0.000449448886770147	0.000804923776196937	0.000804596239132956
196	0.811571529291185	0.3	1.3188352149442	1.2763699725578	1.36130045733059	0.381141039525099	1.00075984969455	0.973601709507601	1.02791798988149	0.5	0.32	0.76	1.07549204771385	1.10549236870397	1.13549268969409	1.88535622203112	1.93794730530494	1.99053838857876	1.8845586376673	1.93700991594053	1.98929337870455	1.3188352149442	0.611402739784514	0.00329732167028374	-0.694911017029415	-0.156665838352905	-0.15242628508257	-0.160646351912266	0.473083808867475	0.480489213236454	0.466130880125858	0.470728609496563	0.478124255617395	0.463790948735022	0.000449448886770147	0.000804923776196937	0.000804596239132956
196	0.811571529291185	0.3	1.31890729072726	1.27629843965131	1.36151614180322	0.383231324989929	0.996272063109275	0.969355117687909	1.02318900853064	0.49	0.32	0.76	1.07375073834948	1.1035665297895	1.13338232122953	1.88568812379315	1.93804970252079	1.99041128124843	1.88504892339536	1.9375831841616	1.98932074415598	1.31890729072726	0.607414503035902	-0.00779263819738561	-0.713276901077134	-0.156665838352905	-0.15242628508257	-0.160646351912266	0.473083808867475	0.480489213236454	0.466130880125858	0.470728609496563	0.478124255617395	0.463790948735022	0.000449448886770147	0.000804923776196937	0.000804596239132956
196	0.811571529291185	0.3	1.32713551741797	1.28445268184362	1.36981835299231	0.383033296154862	0.988137102326976	0.961428757555261	1.01484544709869	0.49	0.32	0.77	1.06600414564573	1.09561757880575	1.12523101196577	1.87327242863786	1.92531165201478	1.97735087539169	1.86850876262954	1.92064707117565	1.97233960317071	1.32713551741797	0.604326331172563	0.0132533983081193	-0.696946961211613	-0.156665838352905	-0.15242628508257	-0.160646351912266	0.473083808867475	0.480489213236454	0.466130880125858	0.470728609496563	0.478124255617395	0.463790948735022	0.000449448886770147	0.000804923776196937	0.000804596239132956
196	0.811571529291185	0.31	1.2073724902054	1.16887970413587	1.24586527627494	0.395604911673796	0.997078877449926	0.970832080612416	1.02332567428744	0.51	0.33	0.78	1.05698043096152	1.08555627964503	1.11413212832853	1.8355978570163	1.88522390975045	1.9348499624846	1.8324505695111	1.88193822332213	1.93167731269057	1.2073724902054	0.629108815687869	-0.0117281649387643	-0.692293502246369	-0.156665838352905	-0.15242628508257	-0.160646351912266	0.473083808867475	0.480489213236454	0.466130880125858	0.470728609496563	0.478124255617395	0.463790948735022	0.000449448886770147	0.000804923776196937	0.000804596239132956
196	0.811571529291185	0.31	1.21603613615484	1.17703899076926	1.25503328154042	0.394188245401882	0.996752335135273	0.970436240304795	1.02306842996575	0.5	0.32	0.78	1.07030941633717	1.09933385187292	1.12835828740867	1.87434829029078	1.92517649033528	1.97600469037977	1.87108645768924	1.92135692737887	1.97202136864322	1.21603613615484	0.624532267089117	0.00792877303794483	-0.682136753377972	-0.156665838352905	-0.15242628508257	-0.160646351912266	0.473083808867475	0.480489213236454	0.466130880125858	0.470728609496563	0.478124255617395	0.463790948735022	0.000449448886770147	0.000804923776196937	0.000804596239132956
196	0.811571529291185	0.31	1.21810843555725	1.17923068855505	1.25698618255945	0.40056739231665	1.00408425442455	0.977925340434857	1.03024316841425	0.5	0.32	0.78	1.06910580883011	1.0977037454442	1.1263016820583	1.8615865267812	1.91138284540078	1.96117916402035	1.85756985466882	1.90740055526766	1.95706732056583	1.21810843555725	0.622952507582799	-0.00468416920696606	-0.691139899081456	-0.156665838352905	-0.15242628508257	-0.160646351912266	0.473083808867475	0.480489213236454	0.466130880125858	0.470728609496563	0.478124255617395	0.463790948735022	0.000449448886770147	0.000804923776196937	0.000804596239132956
196	0.811571529291185	0.31	1.21867147480591	1.17955449067047	1.25778845894135	0.399810356706292	0.996341043632818	0.970342895280271	1.02233919198537	0.51	0.33	0.79	1.05402877833042	1.08226910108661	1.11050942384279	1.82778656199026	1.87675797861685	1.92572939524343	1.8270500017797	1.87564121315266	1.92503491121418	1.21867147480591	0.629384115406932	0.0151037324779817	-0.662356064280236	-0.156665838352905	-0.15242628508257	-0.160646351912266	0.473083808867475	0.480489213236454	0.466130880125858	0.470728609496563	0.478124255617395	0.463790948735022	0.000449448886770147	0.000804923776196937	0.000804596239132956
196	0.811571529291185	0.31	1.21963147843347	1.1805191589549	1.25874379791205	0.39827056810281	0.997925584780875	0.971802356508115	1.02404881305364	0.5	0.32	0.77	1.07396506044634	1.10283454634861	1.13170403225089	1.88320624172879	1.93382911397016	1.98445198621152	1.87884944235528	1.92937974963552	1.97965690360797	1.21963147843347	0.618555955233395	0.00802038697044818	-0.691876660378204	-0.156665838352905	-0.15242628508257	-0.160646351912266	0.473083808867475	0.480489213236454	0.466130880125858	0.470728609496563	0.478124255617395	0.463790948735022	0.000449448886770147	0.000804923776196937	0.000804596239132956
196	0.811571529291185	0.31	1.22168688765427	1.18242661908407	1.26094715622447	0.394519725413868	1.01478179245886	0.988008272475428	1.04155531244228	0.5	0.32	0.77	1.09072327675262	1.12028021697273	1.14983715719283	1.91127683449561	1.96306952687259	2.01486221924957	1.91043961107191	1.96131118343127	2.0137733526712	1.22168688765427	0.615300240202895	0.000467309420342626	-0.698330010144357	-0.156665838352905	-0.15242628508257	-0.160646351912266	0.473083808867475	0.480489213236454	0.466130880125858	0.470728609496563	0.478124255617395	0.463790948735022	0.000449448886770147	0.000804923776196937	0.000804596239132956
196	0.811571529291185	0.31	1.22427879631534	1.18495538026073	1.26360221236994	0.390355495431076	0.98361812620014	0.957439197274165	1.00979705512611	0.51	0.33	0.79	1.0416541236993	1.07013571224029	1.09861730078127	1.80815272503131	1.85759241980323	1.90703211457514	1.8045104031157	1.85452041312512	1.90358991365678	1.22427879631534	0.628420940172802	0.028724005120122	-0.652009919490584	-0.156665838352905	-0.15242628508257	-0.160646351912266	0.473083808867475	0.480489213236454	0.466130880125858	0.470728609496563	0.478124255617395	0.463790948735022	0.000449448886770147	0.000804923776196937	0.000804596239132956
196	0.811571529291185	0.31	1.22527068120968	1.18627662541301	1.26426473700636	0.401822396868797	0.994943657279048	0.969090495741316	1.02079681881678	0.49	0.32	0.77	1.08051254377119	1.10933819572055	1.1381638476699	1.90574141422473	1.95658232211477	2.00742323000481	1.90023002079702	1.9512130281234	2.00249270034574	1.22527068120968	0.615525550023714	-0.00271966019666308	-0.706350246632579	-0.156665838352905	-0.15242628508257	-0.160646351912266	0.473083808867475	0.480489213236454	0.466130880125858	0.470728609496563	0.478124255617395	0.463790948735022	0.000449448886770147	0.000804923776196937	0.000804596239132956
196	0.811571529291185	0.31	1.22542349301929	1.18658637052623	1.26426061551236	0.393976228747303	0.996242080320901	0.969927777369145	1.02255638327266	0.5	0.32	0.78	1.06569248908781	1.0946049046981	1.1235173203084	1.8616645525634	1.91217182348987	1.96267909441634	1.85807816121906	1.90841917732477	1.95891772514028	1.22542349301929	0.62540384480162	-0.00874633709807721	-0.695379391935725	-0.156665838352905	-0.15242628508257	-0.160646351912266	0.473083808867475	0.480489213236454	0.466130880125858	0.470728609496563	0.478124255617395	0.463790948735022	0.000449448886770147	0.000804923776196937	0.000804596239132956
196	0.811571529291185	0.31	1.22575418862964	1.18706580159267	1.26444257566662	0.411502165384277	1.01840750138235	0.992470179622703	1.044344823142	0.5	0.32	0.78	1.09141834934104	1.11994159314471	1.14846483694837	1.90769072205606	1.95754651529982	2.00740230854358	1.90246696156857	1.95269835384351	2.00266057484188	1.22575418862964	0.624119571057782	0.00711186705903376	-0.681004223992131	-0.156665838352905	-0.15242628508257	-0.160646351912266	0.473083808867475	0.480489213236454	0.466130880125858	0.470728609496563	0.478124255617395	0.463790948735022	0.000449448886770147	0.000804923776196937	0.000804596239132956
196	0.811571529291185	0.31	1.22758480012249	1.18845536928469	1.26671423096029	0.400865921853792	1.00965951321297	0.983371694455343	1.03594733197059	0.5	0.32	0.77	1.08514918477305	1.11415775320667	1.1431663216403	1.90098962053269	1.95180750647191	2.00262539241113	1.89548579023246	1.94604039429614	1.99744211558758	1.22758480012249	0.620295120919586	0.0185041776990171	-0.680976143248168	-0.156665838352905	-0.15242628508257	-0.160646351912266	0.473083808867475	0.480489213236454	0.466130880125858	0.470728609496563	0.478124255617395	0.463790948735022	0.000449448886770147	0.000804923776196937	0.000804596239132956
196	0.811571529291185	0.31	1.22924678655245	1.18980618626671	1.26868738683819	0.396984050279027	0.992056697624196	0.96601726411657	1.01809613113182	0.5	0.32	0.78	1.06541677116275	1.09413556346713	1.1228543557715	1.8657586619517	1.9160510329308	1.9663434039099	1.86033172937026	1.91035315290619	1.9602641174099	1.22924678655245	0.622053109315568	0.00199104088207511	-0.693053008011091	-0.156665838352905	-0.15242628508257	-0.160646351912266	0.473083808867475	0.480489213236454	0.466130880125858	0.470728609496563	0.478124255617395	0.463790948735022	0.000449448886770147	0.000804923776196937	0.000804596239132956
196	0.811571529291185	0.31	1.23130465185235	1.19237893147992	1.27023037222477	0.388178051303435	0.982204653744844	0.955943355367708	1.00846595212198	0.5	0.32	0.77	1.05168506826526	1.08057654517277	1.10946802208028	1.83873463609527	1.88924762794121	1.93976061978716	1.83564987959799	1.88581959295699	1.93630747043012	1.23130465185235	0.622180809953166	-0.0201252116414448	-0.712619773912658	-0.156665838352905	-0.15242628508257	-0.160646351912266	0.473083808867475	0.480489213236454	0.466130880125858	0.470728609496563	0.478124255617395	0.463790948735022	0.000449448886770147	0.000804923776196937	0.000804596239132956
196	0.811571529291185	0.31	1.23408205135267	1.19453127835311	1.27363282435223	0.395762241556569	0.990285621649389	0.964226222800039	1.01634502049874	0.49	0.32	0.77	1.06600643129854	1.09481656538565	1.12362669947277	1.86972449283393	1.92025609542369	1.97078769801345	1.86611845892699	1.91713675787994	1.96750333916811	1.23408205135267	0.619904007949353	-0.00275108352963743	-0.700417147134595	-0.156665838352905	-0.15242628508257	-0.160646351912266	0.473083808867475	0.480489213236454	0.466130880125858	0.470728609496563	0.478124255617395	0.463790948735022	0.000449448886770147	0.000804923776196937	0.000804596239132956
196	0.811571529291185	0.31	1.23414697164264	1.19456058773891	1.27373335554637	0.394815729966557	0.997545272557552	0.971242812198749	1.02384773291635	0.5	0.32	0.79	1.06164241519954	1.09039300896485	1.11914360273017	1.84841386142407	1.89847120208712	1.94852854275016	1.84281289729897	1.89329475388563	1.94310925126278	1.23414697164264	0.624175648541975	0.00694312996641109	-0.67874602494014	-0.156665838352905	-0.15242628508257	-0.160646351912266	0.473083808867475	0.480489213236454	0.466130880125858	0.470728609496563	0.478124255617395	0.463790948735022	0.000449448886770147	0.000804923776196937	0.000804596239132956
196	0.811571529291185	0.31	1.23556395709197	1.19618115030106	1.27494676388289	0.399510863629113	1.02331914916614	0.996600373738012	1.05003792459426	0.5	0.33	0.76	1.09076191630372	1.1200051550735	1.14924839384327	1.9006884927763	1.95164579756521	2.00260310235412	1.90226243783933	1.95380740612745	2.00404400493935	1.23556395709197	0.622190981819595	0.00205129700489425	-0.685983076434667	-0.156665838352905	-0.15242628508257	-0.160646351912266	0.473083808867475	0.480489213236454	0.466130880125858	0.470728609496563	0.478124255617395	0.463790948735022	0.000449448886770147	0.000804923776196937	0.000804596239132956
196	0.811571529291185	0.31	1.23638703798531	1.19672443610431	1.27604963986631	0.388742254503297	0.99436553601763	0.967810643705299	1.02092042832996	0.5	0.32	0.78	1.05700250327813	1.08600465140594	1.11500679953375	1.83934024792276	1.88980826305259	1.94027627818241	1.83639567364892	1.88671941386201	1.93675115754648	1.23638703798531	0.623120545059107	0.0133979977136481	-0.674554136545396	-0.156665838352905	-0.15242628508257	-0.160646351912266	0.473083808867475	0.480489213236454	0.466130880125858	0.470728609496563	0.478124255617395	0.463790948735022	0.000449448886770147	0.000804923776196937	0.000804596239132956
196	0.811571529291185	0.31	1.23687049812047	1.19735127478898	1.27638972145195	0.393955968151967	1.00837952047977	0.981743494362276	1.03501554659727	0.5	0.32	0.77	1.08035434798333	1.10966581966029	1.13897729133725	1.88918280157339	1.94043888091836	1.99169496026332	1.88818579761418	1.93935207188699	1.99045415113024	1.23687049812047	0.622297041330314	-0.00124633147882084	-0.6905755154526	-0.156665838352905	-0.15242628508257	-0.160646351912266	0.473083808867475	0.480489213236454	0.466130880125858	0.470728609496563	0.478124255617395	0.463790948735022	0.000449448886770147	0.000804923776196937	0.000804596239132956
196	0.811571529291185	0.31	1.23691902216467	1.19735626173952	1.27648178258983	0.389054867565931	0.991197938507305	0.964745041814526	1.01765083520008	0.51	0.33	0.78	1.05003290621306	1.0788243596937	1.10761581317433	1.82317589664032	1.87316660045973	1.92315730427913	1.82036778422398	1.87062265462358	1.92020198280384	1.23691902216467	0.623894945766939	-0.00566119485135495	-0.688045107215476	-0.156665838352905	-0.15242628508257	-0.160646351912266	0.473083808867475	0.480489213236454	0.466130880125858	0.470728609496563	0.478124255617395	0.463790948735022	0.000449448886770147	0.000804923776196937	0.000804596239132956
196	0.811571529291185	0.31	1.23699919810218	1.19745573181071	1.27654266439364	0.388812169380044	0.98455676164749	0.958267683857116	1.01084583943786	0.51	0.32	0.78	1.04429732237531	1.07294653387089	1.10159574536647	1.81468270022619	1.86446663374993	1.91425056727367	1.81099317488445	1.8610885803131	1.91078408844878	1.23699919810218	0.62758924048243	0.00726128661185611	-0.675247585249725	-0.156665838352905	-0.15242628508257	-0.160646351912266	0.473083808867475	0.480489213236454	0.466130880125858	0.470728609496563	0.478124255617395	0.463790948735022	0.000449448886770147	0.000804923776196937	0.000804596239132956
196	0.811571529291185	0.31	1.23947835543963	1.20032066714196	1.27863604373729	0.407828623029639	1.0045511280439	0.978771653093503	1.03033060299429	0.5	0.32	0.78	1.07069117493499	1.09889168139286	1.12709218785073	1.86508828800253	1.91421210217192	1.96333591634131	1.85980344601167	1.90885908115526	1.95744867135678	1.23947835543963	0.625106421292779	0.0145061904108506	-0.677783304083747	-0.156665838352905	-0.15242628508257	-0.160646351912266	0.473083808867475	0.480489213236454	0.466130880125858	0.470728609496563	0.478124255617395	0.463790948735022	0.000449448886770147	0.000804923776196937	0.000804596239132956
196	0.811571529291185	0.31	1.23952111453152	1.19985140129081	1.27919082777224	0.398211165308273	1.00877183695243	0.982361407491266	1.03518226641359	0.5	0.32	0.78	1.07330441063267	1.10215980968561	1.13101520873855	1.86816755843761	1.91839256437483	1.96861757031206	1.86393367810387	1.91440427379096	1.9644562336974	1.23952111453152	0.622302455831676	-0.00555027865242784	-0.694759438079691	-0.156665838352905	-0.15242628508257	-0.160646351912266	0.473083808867475	0.480489213236454	0.466130880125858	0.470728609496563	0.478124255617395	0.463790948735022	0.000449448886770147	0.000804923776196937	0.000804596239132956
196	0.811571529291185	0.31	1.23978094213993	1.20011034678279	1.27945153749708	0.394714620131433	0.993881233910161	0.967669838381752	1.02009262943857	0.5	0.32	0.78	1.06367970501206	1.09249173196356	1.12130375891507	1.85867861007126	1.90902487310064	1.95937113613003	1.85323976060778	1.9037843789386	1.9544698462385	1.23978094213993	0.625635894347491	-0.00258686458517135	-0.689217163972539	-0.156665838352905	-0.15242628508257	-0.160646351912266	0.473083808867475	0.480489213236454	0.466130880125858	0.470728609496563	0.478124255617395	0.463790948735022	0.000449448886770147	0.000804923776196937	0.000804596239132956
196	0.811571529291185	0.31	1.24001302226376	1.20071216447885	1.27931388004868	0.391326359865798	0.991929319718131	0.965582961595352	1.01827567784091	0.5	0.32	0.78	1.05853922337215	1.08742193420612	1.11630464504009	1.84648335335633	1.89686546823426	1.9472475831122	1.8402489518178	1.8901926001499	1.94079035025256	1.24001302226376	0.621929010645819	-0.00179537808228001	-0.693718525324972	-0.156665838352905	-0.15242628508257	-0.160646351912266	0.473083808867475	0.480489213236454	0.466130880125858	0.470728609496563	0.478124255617395	0.463790948735022	0.000449448886770147	0.000804923776196937	0.000804596239132956
196	0.811571529291185	0.31	1.24008673972147	1.2005605483625	1.27961293108044	0.38783930545613	0.98953303054227	0.963056914632972	1.01600914645157	0.5	0.32	0.79	1.05916895759772	1.08828736136264	1.11740576512757	1.85143123852402	1.90233031554061	1.95322939255719	1.84408424657721	1.89492717505299	1.94532881410796	1.24008673972147	0.624418554567803	-0.00336810184792772	-0.693722619579298	-0.156665838352905	-0.15242628508257	-0.160646351912266	0.473083808867475	0.480489213236454	0.466130880125858	0.470728609496563	0.478124255617395	0.463790948735022	0.000449448886770147	0.000804923776196937	0.000804596239132956
196	0.811571529291185	0.31	1.24095081429015	1.20116946224997	1.28073216633033	0.399024422761391	1.00785646447105	0.981514720381653	1.03419820856044	0.5	0.32	0.77	1.0805871977384	1.10958783403862	1.13858847033884	1.89014042657453	1.94086773037949	1.99159503418445	1.88650422240368	1.93672306504677	1.98788622768493	1.24095081429015	0.617466955065539	-0.00783313966880561	-0.703697854618092	-0.156665838352905	-0.15242628508257	-0.160646351912266	0.473083808867475	0.480489213236454	0.466130880125858	0.470728609496563	0.478124255617395	0.463790948735022	0.000449448886770147	0.000804923776196937	0.000804596239132956
196	0.811571529291185	0.31	1.24118776823681	1.20214512694588	1.28023040952774	0.404392154366433	1.01650003958515	0.990227417908371	1.04277266126193	0.5	0.32	0.78	1.08185775792893	1.11056150725774	1.13926525658654	1.88300951233996	1.93296934544171	1.98292917854347	1.88114724907248	1.93039006681625	1.9807228984265	1.24118776823681	0.625497459620403	0.00682609381852603	-0.679341620585475	-0.156665838352905	-0.15242628508257	-0.160646351912266	0.473083808867475	0.480489213236454	0.466130880125858	0.470728609496563	0.478124255617395	0.463790948735022	0.000449448886770147	0.000804923776196937	0.000804596239132956
196	0.811571529291185	0.31	1.2417707008806	1.20231691292148	1.28122448883972	0.394222686896214	0.996844584082144	0.970527951507764	1.02316121665652	0.5	0.32	0.77	1.06583183041015	1.09473270299543	1.12363357558072	1.86131962962359	1.91179078269052	1.96226193575746	1.8568290265975	1.9068063506713	1.95686588891549	1.2417707008806	0.622812078862188	0.00824068039691737	-0.68135681336452	-0.156665838352905	-0.15242628508257	-0.160646351912266	0.473083808867475	0.480489213236454	0.466130880125858	0.470728609496563	0.478124255617395	0.463790948735022	0.000449448886770147	0.000804923776196937	0.000804596239132956
196	0.811571529291185	0.31	1.24177587796013	1.20205515813436	1.2814965977859	0.393552653030031	0.999835942170858	0.973403271767928	1.02626861257379	0.5	0.32	0.77	1.07138632759218	1.10047971826881	1.12957310894543	1.87373906985792	1.92462027058031	1.97550147130269	1.8685831694701	1.91902431367962	1.96972977425591	1.24177587796013	0.618023666914173	0.0112978347724642	-0.686537878711375	-0.156665838352905	-0.15242628508257	-0.160646351912266	0.473083808867475	0.480489213236454	0.466130880125858	0.470728609496563	0.478124255617395	0.463790948735022	0.000449448886770147	0.000804923776196937	0.000804596239132956
196	0.811571529291185	0.31	1.24200583070258	1.20223186811671	1.28177979328844	0.384487970297239	0.974622914702729	0.948360740342921	1.00088508906254	0.5	0.32	0.78	1.03912694223475	1.06790263040704	1.09667831857932	1.81202169764295	1.86220052490023	1.91237935215752	1.80912673796554	1.85927047756109	1.90908515211819	1.24200583070258	0.622920994778249	-0.0009052266562478	-0.689787326224527	-0.156665838352905	-0.15242628508257	-0.160646351912266	0.473083808867475	0.480489213236454	0.466130880125858	0.470728609496563	0.478124255617395	0.463790948735022	0.000449448886770147	0.000804923776196937	0.000804596239132956
196	0.811571529291185	0.31	1.24224708092722	1.20271973978104	1.2817744220734	0.396015067879698	0.99679187923269	0.970575129042585	1.0230086294228	0.5	0.32	0.78	1.0656403855989	1.09442499685232	1.12320960810574	1.86071026401497	1.91097095451501	1.96123164501504	1.85676002130619	1.90628966161582	1.95730225935349	1.24224708092722	0.622035084695556	0.00312694637938774	-0.689847058286444	-0.156665838352905	-0.15242628508257	-0.160646351912266	0.473083808867475	0.480489213236454	0.466130880125858	0.470728609496563	0.478124255617395	0.463790948735022	0.000449448886770147	0.000804923776196937	0.000804596239132956
196	0.811571529291185	0.31	1.24230044564799	1.20306410003089	1.28153679126508	0.401384813164412	1.00109269880044	0.975056063556225	1.02712933404466	0.5	0.32	0.78	1.06757223214514	1.09607929942478	1.12458636670442	1.8607185662819	1.91040478681135	1.9600910073408	1.85445837924468	1.90416227848663	1.95352757189066	1.24230044564799	0.622759664632539	0.00862506339316212	-0.682533532359179	-0.156665838352905	-0.15242628508257	-0.160646351912266	0.473083808867475	0.480489213236454	0.466130880125858	0.470728609496563	0.478124255617395	0.463790948735022	0.000449448886770147	0.000804923776196937	0.000804596239132956
196	0.811571529291185	0.31	1.24268486954395	1.20353055419993	1.28183918488798	0.400993873801476	1.00781371079408	0.98158093826108	1.03404648332708	0.5	0.32	0.78	1.07574297845209	1.1044922336156	1.13324148877911	1.87611626887998	1.92625551813453	1.97639476738908	1.87223886184831	1.92206138778454	1.97195699656076	1.24268486954395	0.624029931490269	-0.00397980397105386	-0.689299213126057	-0.156665838352905	-0.15242628508257	-0.160646351912266	0.473083808867475	0.480489213236454	0.466130880125858	0.470728609496563	0.478124255617395	0.463790948735022	0.000449448886770147	0.000804923776196937	0.000804596239132956
196	0.811571529291185	0.31	1.24400634348612	1.20449666834185	1.2835160186304	0.386628653036381	0.990427897649751	0.963860148830876	1.01699564646862	0.51	0.32	0.77	1.05246178063519	1.0814717363464	1.1104816920576	1.83118552701546	1.88166014948171	1.93213477194796	1.82898407183451	1.87909642434496	1.92979188906579	1.24400634348612	0.622420174323129	-0.00632304829192884	-0.695785945053145	-0.156665838352905	-0.15242628508257	-0.160646351912266	0.473083808867475	0.480489213236454	0.466130880125858	0.470728609496563	0.478124255617395	0.463790948735022	0.000449448886770147	0.000804923776196937	0.000804596239132956
196	0.811571529291185	0.31	1.24408973797707	1.20462165295024	1.2835578230039	0.390451295462298	0.97931250595963	0.953253416267567	1.00537159565169	0.5	0.33	0.78	1.04664152062953	1.07525356103356	1.10386560143758	1.82755842955088	1.87751839635553	1.92747836316019	1.82589901573112	1.87585801535142	1.92549508643057	1.24408973797707	0.621562037128337	0.000310818448257341	-0.689455632894347	-0.156665838352905	-0.15242628508257	-0.160646351912266	0.473083808867475	0.480489213236454	0.466130880125858	0.470728609496563	0.478124255617395	0.463790948735022	0.000449448886770147	0.000804923776196937	0.000804596239132956
196	0.811571529291185	0.31	1.24449719600548	1.2046953129442	1.28429907906675	0.38243386817312	0.965510164741491	0.939380274804603	0.991640054678378	0.5	0.32	0.78	1.03143067123209	1.06012104364004	1.08881141604799	1.8010227180921	1.85112013514439	1.90121755219668	1.79905671403563	1.84872225267852	1.89898003275053	1.24449719600548	0.622101218981024	-0.00645667241177644	-0.694576005045906	-0.156665838352905	-0.15242628508257	-0.160646351912266	0.473083808867475	0.480489213236454	0.466130880125858	0.470728609496563	0.478124255617395	0.463790948735022	0.000449448886770147	0.000804923776196937	0.000804596239132956
196	0.811571529291185	0.31	1.24460675172589	1.20517323497285	1.28404026847894	0.391091017499709	0.983034536279766	0.956911526472679	1.00915754608685	0.5	0.32	0.78	1.05335469890942	1.08211053930711	1.11086637970479	1.8423401912276	1.89263477913045	1.9429293670333	1.83774837982455	1.88750524417018	1.93803722690021	1.24460675172589	0.619757954291519	0.00895196236058089	-0.684378311784481	-0.156665838352905	-0.15242628508257	-0.160646351912266	0.473083808867475	0.480489213236454	0.466130880125858	0.470728609496563	0.478124255617395	0.463790948735022	0.000449448886770147	0.000804923776196937	0.000804596239132956
196	0.811571529291185	0.31	1.24508134801397	1.20566887132445	1.28449382470348	0.385647893834108	0.978841287290588	0.952529967009226	1.00515260757195	0.5	0.33	0.78	1.04816688506671	1.07711994226858	1.10607299947044	1.83285262071336	1.88348071011987	1.93410879952638	1.83012012887797	1.88082163993132	1.93188727628358	1.24508134801397	0.625142314197344	-0.0036828610964128	-0.689939276696338	-0.156665838352905	-0.15242628508257	-0.160646351912266	0.473083808867475	0.480489213236454	0.466130880125858	0.470728609496563	0.478124255617395	0.463790948735022	0.000449448886770147	0.000804923776196937	0.000804596239132956
196	0.811571529291185	0.31	1.24513844796611	1.20568856065914	1.28458833527309	0.391239172644792	0.984835413449473	0.958672686531147	1.0109981403678	0.5	0.32	0.77	1.05801441645151	1.08688823610046	1.11576205574941	1.85359184978848	1.90417743344532	1.95476301710216	1.85178069858688	1.90241772565023	1.95286369370627	1.24513844796611	0.619784376939139	0.00889740645276864	-0.685677491668384	-0.156665838352905	-0.15242628508257	-0.160646351912266	0.473083808867475	0.480489213236454	0.466130880125858	0.470728609496563	0.478124255617395	0.463790948735022	0.000449448886770147	0.000804923776196937	0.000804596239132956
196	0.811571529291185	0.31	1.24581113900354	1.20595925608682	1.28566302192026	0.391945659135497	0.994326664712275	0.967950932733625	1.02070239669093	0.5	0.32	0.76	1.06957816998225	1.09872314643472	1.12786812288719	1.87536445741115	1.92646633522149	1.97756821303184	1.87370743877818	1.92438353376335	1.97612065350307	1.24581113900354	0.612716049329155	-0.00459739793739211	-0.705459151728369	-0.156665838352905	-0.15242628508257	-0.160646351912266	0.473083808867475	0.480489213236454	0.466130880125858	0.470728609496563	0.478124255617395	0.463790948735022	0.000449448886770147	0.000804923776196937	0.000804596239132956
196	0.811571529291185	0.31	1.24600501630555	1.20651149427962	1.28549853833148	0.383379064443972	0.975021246811431	0.948686679704267	1.0013558139186	0.51	0.33	0.79	1.03288414153771	1.06155594364178	1.09022774574585	1.79376703559212	1.84356016475058	1.89335329390903	1.79016567922788	1.83932396399659	1.88944185309578	1.24600501630555	0.631401403990169	0.00984435440695532	-0.665513102168915	-0.156665838352905	-0.15242628508257	-0.160646351912266	0.473083808867475	0.480489213236454	0.466130880125858	0.470728609496563	0.478124255617395	0.463790948735022	0.000449448886770147	0.000804923776196937	0.000804596239132956
196	0.811571529291185	0.31	1.24654112096557	1.20725155283084	1.2858306891003	0.391681170101503	0.992839186456094	0.966488292028169	1.01919008088402	0.5	0.32	0.77	1.06653207822158	1.09561062415848	1.12468917009537	1.86839137220378	1.91933227258	1.97027317295622	1.86331698115367	1.91393119453631	1.96583773059256	1.24654112096557	0.619463842512688	0.0112741854677499	-0.686730114039945	-0.156665838352905	-0.15242628508257	-0.160646351912266	0.473083808867475	0.480489213236454	0.466130880125858	0.470728609496563	0.478124255617395	0.463790948735022	0.000449448886770147	0.000804923776196937	0.000804596239132956
196	0.811571529291185	0.31	1.24661747929345	1.20693955479115	1.28629540379575	0.386797996668574	0.978958680796659	0.952707961735067	1.00520939985825	0.51	0.32	0.79	1.03965648655314	1.06830296736912	1.09694944818509	1.80820312951419	1.85802598632408	1.90784884313397	1.80202766640821	1.85122324690293	1.90133319158269	1.24661747929345	0.628230677613635	-0.0118912494692183	-0.696800021212989	-0.156665838352905	-0.15242628508257	-0.160646351912266	0.473083808867475	0.480489213236454	0.466130880125858	0.470728609496563	0.478124255617395	0.463790948735022	0.000449448886770147	0.000804923776196937	0.000804596239132956
196	0.811571529291185	0.31	1.24668291872483	1.20684499191839	1.28652084553126	0.38746738149833	0.981849582576293	0.955558457933057	1.00814070721953	0.51	0.32	0.77	1.04251913199015	1.07120288253891	1.09988663308767	1.81290469844664	1.86278474816779	1.91266479788894	1.81252636360722	1.8621249261301	1.91209694676638	1.24668291872483	0.617191397344049	-0.0110401974995487	-0.705381327765392	-0.156665838352905	-0.15242628508257	-0.160646351912266	0.473083808867475	0.480489213236454	0.466130880125858	0.470728609496563	0.478124255617395	0.463790948735022	0.000449448886770147	0.000804923776196937	0.000804596239132956
196	0.811571529291185	0.31	1.24721562841679	1.20767422359409	1.2867570332395	0.396328784730347	1.00136788120038	0.975048040804342	1.02768772159641	0.5	0.32	0.77	1.07439304285581	1.10339454045099	1.13239603804617	1.88035817503468	1.9311153941492	1.98187261326372	1.87832143192431	1.92917133434462	1.97984321552163	1.24721562841679	0.617962568413961	0.00633723618955192	-0.689735034857412	-0.156665838352905	-0.15242628508257	-0.160646351912266	0.473083808867475	0.480489213236454	0.466130880125858	0.470728609496563	0.478124255617395	0.463790948735022	0.000449448886770147	0.000804923776196937	0.000804596239132956
196	0.811571529291185	0.31	1.24768983485841	1.20766918325566	1.28771048646117	0.379446990843659	0.983099901131681	0.956324948774784	1.00987485348858	0.51	0.33	0.79	1.03962725191769	1.06873448181344	1.09784171170919	1.80372935706836	1.85422973109093	1.90473010511349	1.80020725182551	1.8507988280434	1.90129712985183	1.24768983485841	0.62859457128886	0.0119158180745183	-0.665528328949665	-0.156665838352905	-0.15242628508257	-0.160646351912266	0.473083808867475	0.480489213236454	0.466130880125858	0.470728609496563	0.478124255617395	0.463790948735022	0.000449448886770147	0.000804923776196937	0.000804596239132956
196	0.811571529291185	0.31	1.24799402192409	1.20854994798	1.28743809586817	0.408227849019023	1.01905589541441	0.992925792455215	1.0451859983736	0.5	0.32	0.76	1.09392231757613	1.12271027233048	1.15149822708482	1.91434412053906	1.96472251673857	2.01510091293807	1.91410752491493	1.96458198175226	2.01449379912249	1.24799402192409	0.616121575239378	-0.00309263037577718	-0.706176976380326	-0.156665838352905	-0.15242628508257	-0.160646351912266	0.473083808867475	0.480489213236454	0.466130880125858	0.470728609496563	0.478124255617395	0.463790948735022	0.000449448886770147	0.000804923776196937	0.000804596239132956
196	0.811571529291185	0.31	1.24831220735504	1.20845008191634	1.28817433279374	0.382956085154509	0.985934323758222	0.959281163936386	1.01258748358006	0.5	0.32	0.78	1.05203566811387	1.0812659666485	1.11049626518314	1.83559551535704	1.88659664253262	1.93759776970819	1.832922751854	1.88327971120395	1.93438299953906	1.24831220735504	0.620834130286942	0.000298506379616672	-0.689251850795964	-0.156665838352905	-0.15242628508257	-0.160646351912266	0.473083808867475	0.480489213236454	0.466130880125858	0.470728609496563	0.478124255617395	0.463790948735022	0.000449448886770147	0.000804923776196937	0.000804596239132956
196	0.811571529291185	0.31	1.24860402573274	1.20863946662362	1.28856858484187	0.393242141620036	0.992066555504496	0.965822215508914	1.01831089550008	0.5	0.32	0.78	1.05796209941297	1.08671016152376	1.11545822363455	1.84453129209369	1.89465284198648	1.94477439187927	1.84097583342883	1.89101969414223	1.94085677653729	1.24860402573274	0.623266492081591	-0.00752887220854304	-0.698385021184855	-0.156665838352905	-0.15242628508257	-0.160646351912266	0.473083808867475	0.480489213236454	0.466130880125858	0.470728609496563	0.478124255617395	0.463790948735022	0.000449448886770147	0.000804923776196937	0.000804596239132956
196	0.811571529291185	0.31	1.24890925823163	1.2091862193069	1.28863229715636	0.385875429604518	1.00061448023305	0.973730805949113	1.02749815451698	0.5	0.33	0.77	1.0677123062118	1.09719070999011	1.12666911376842	1.86275622771498	1.91418495051014	1.9656136733053	1.86354955033399	1.91507770715343	1.96666138414971	1.24890925823163	0.622917419295593	0.00413578284810381	-0.6799749944526	-0.156665838352905	-0.15242628508257	-0.160646351912266	0.473083808867475	0.480489213236454	0.466130880125858	0.470728609496563	0.478124255617395	0.463790948735022	0.000449448886770147	0.000804923776196937	0.000804596239132956
196	0.811571529291185	0.31	1.24896955270036	1.20954377442071	1.28839533098	0.388063369926751	0.984870768590531	0.958531827234125	1.01120970994694	0.5	0.32	0.77	1.05581448568464	1.08482660091292	1.1138387161412	1.84741110394215	1.89817504452857	1.94893898511498	1.8429678650618	1.89407684551117	1.94420766450635	1.24896955270036	0.620347381715764	-0.00247571291911841	-0.69664485256179	-0.156665838352905	-0.15242628508257	-0.160646351912266	0.473083808867475	0.480489213236454	0.466130880125858	0.470728609496563	0.478124255617395	0.463790948735022	0.000449448886770147	0.000804923776196937	0.000804596239132956
196	0.811571529291185	0.31	1.25029775912999	1.2101079758597	1.29048754240029	0.391285005217144	0.997551100800732	0.971053123879741	1.02404907772172	0.51	0.32	0.78	1.05949091610769	1.08840217250822	1.11731342890875	1.84249296890609	1.89277068797886	1.94304840705163	1.83657706708301	1.88723012917234	1.93731949380251	1.25029775912999	0.623064188962434	0.00767585680449714	-0.679918794085035	-0.156665838352905	-0.15242628508257	-0.160646351912266	0.473083808867475	0.480489213236454	0.466130880125858	0.470728609496563	0.478124255617395	0.463790948735022	0.000449448886770147	0.000804923776196937	0.000804596239132956
196	0.811571529291185	0.31	1.25102330646035	1.210870397722	1.29117621519869	0.389275291584029	1.00983070821097	0.982893035804525	1.03676838061741	0.5	0.32	0.77	1.08114155591497	1.11077187782929	1.14040219974361	1.89001732408004	1.94181611160211	1.99361489912419	1.88732507541488	1.93864788914824	1.9912462896375	1.25102330646035	0.614912520961703	-0.000806569634316937	-0.697499988055057	-0.156665838352905	-0.15242628508257	-0.160646351912266	0.473083808867475	0.480489213236454	0.466130880125858	0.470728609496563	0.478124255617395	0.463790948735022	0.000449448886770147	0.000804923776196937	0.000804596239132956
196	0.811571529291185	0.31	1.25110604023837	1.21129983488926	1.29091224558748	0.391487962062154	0.979360821867857	0.953357114184529	1.00536452955118	0.5	0.32	0.78	1.05062805919722	1.07928492295664	1.10794178671607	1.83892042823974	1.88907870424919	1.93923698025865	1.83418565024894	1.88502861345368	1.93473449879758	1.25110604023837	0.618662999011533	0.0223636740985343	-0.669007255527515	-0.156665838352905	-0.15242628508257	-0.160646351912266	0.473083808867475	0.480489213236454	0.466130880125858	0.470728609496563	0.478124255617395	0.463790948735022	0.000449448886770147	0.000804923776196937	0.000804596239132956
196	0.811571529291185	0.31	1.25113883092278	1.2109895143597	1.29128814748586	0.394037373792126	1.00568554177155	0.979125204469878	1.03224587907322	0.5	0.32	0.78	1.078908804377	1.10817593143202	1.13744305848705	1.88828785715422	1.93951068563388	1.99073351411354	1.88428539080717	1.93556028887385	1.98688425107659	1.25113883092278	0.62086911296412	-0.000706118222071017	-0.693464001872437	-0.156665838352905	-0.15242628508257	-0.160646351912266	0.473083808867475	0.480489213236454	0.466130880125858	0.470728609496563	0.478124255617395	0.463790948735022	0.000449448886770147	0.000804923776196937	0.000804596239132956
196	0.811571529291185	0.31	1.25117186097258	1.21169879227085	1.2906449296743	0.392738754343289	1.00432928355427	0.977732495192529	1.03092607191602	0.5	0.33	0.79	1.07022896770342	1.09934189326596	1.1284548188285	1.86504139734892	1.91577522441827	1.96650905148762	1.86135749763636	1.91253338996269	1.96290484686524	1.25117186097258	0.627763764167995	-0.0100692981993679	-0.691678711339374	-0.156665838352905	-0.15242628508257	-0.160646351912266	0.473083808867475	0.480489213236454	0.466130880125858	0.470728609496563	0.478124255617395	0.463790948735022	0.000449448886770147	0.000804923776196937	0.000804596239132956
196	0.811571529291185	0.31	1.25177185114715	1.21173649494891	1.2918072073454	0.375420586476524	0.9737855287529	0.94703605299594	1.00053500450986	0.51	0.33	0.77	1.03265832329239	1.06182624007522	1.09099415685806	1.79512846470737	1.84583270684832	1.89653694898927	1.79416095071628	1.84503122902579	1.8961093069082	1.25177185114715	0.623969630331325	-0.00877460795069367	-0.688783431348152	-0.156665838352905	-0.15242628508257	-0.160646351912266	0.473083808867475	0.480489213236454	0.466130880125858	0.470728609496563	0.478124255617395	0.463790948735022	0.000449448886770147	0.000804923776196937	0.000804596239132956
196	0.811571529291185	0.31	1.2517991143289	1.21241176530485	1.29118646335295	0.400700686006452	1.00657670489381	0.980360133709196	1.03279327607842	0.5	0.32	0.78	1.0731903274515	1.10188934289169	1.13058835833188	1.8702977685627	1.9203128527139	1.9703279368651	1.86650915861912	1.91628001026344	1.96668989152072	1.2517991143289	0.62304667533661	0.0116607975318156	-0.678223987390331	-0.156665838352905	-0.15242628508257	-0.160646351912266	0.473083808867475	0.480489213236454	0.466130880125858	0.470728609496563	0.478124255617395	0.463790948735022	0.000449448886770147	0.000804923776196937	0.000804596239132956
196	0.811571529291185	0.31	1.25336851451455	1.21351421971686	1.29322280931223	0.395359992335416	1.00275464046941	0.976344912456438	1.02916436848237	0.5	0.32	0.78	1.0699106233851	1.09885126536652	1.12779190734794	1.865838574242	1.91630873968575	1.96677890512949	1.8616308006437	1.91148611410385	1.96179714881789	1.25336851451455	0.624369570463724	-0.00958423881056473	-0.700437471523983	-0.156665838352905	-0.15242628508257	-0.160646351912266	0.473083808867475	0.480489213236454	0.466130880125858	0.470728609496563	0.478124255617395	0.463790948735022	0.000449448886770147	0.000804923776196937	0.000804596239132956
196	0.811571529291185	0.31	1.25361538750564	1.21397913375514	1.29325164125614	0.386885757774084	0.985190060605262	0.958777134243379	1.01160298696715	0.51	0.32	0.79	1.043394309772	1.07213831720201	1.10088232463202	1.81149003745571	1.86139397368419	1.91129790991267	1.80686610485155	1.85705376326902	1.90699008555986	1.25361538750564	0.628016523202971	-0.00385159606597071	-0.683573658220861	-0.156665838352905	-0.15242628508257	-0.160646351912266	0.473083808867475	0.480489213236454	0.466130880125858	0.470728609496563	0.478124255617395	0.463790948735022	0.000449448886770147	0.000804923776196937	0.000804596239132956
196	0.811571529291185	0.31	1.25365557668139	1.21406021165965	1.29325094170313	0.38946545189311	0.986722015327649	0.960411301036158	1.01303272961914	0.5	0.32	0.78	1.0585739437139	1.08757384881646	1.11657375391902	1.85302390814669	1.90378797409422	1.95455204004174	1.84862769631501	1.89931784404557	1.94954093605939	1.25365557668139	0.623007673003658	0.00996583137098853	-0.680753664040087	-0.156665838352905	-0.15242628508257	-0.160646351912266	0.473083808867475	0.480489213236454	0.466130880125858	0.470728609496563	0.478124255617395	0.463790948735022	0.000449448886770147	0.000804923776196937	0.000804596239132956
196	0.811571529291185	0.31	1.25415352324952	1.21399164400836	1.29431540249068	0.385618574970471	0.980260836830585	0.953909728537707	1.00661194512346	0.51	0.33	0.78	1.03968536627437	1.06840596829529	1.09712657031621	1.80682159445679	1.85673381369208	1.90664603292736	1.80432863447469	1.85450241322864	1.90437891408178	1.25415352324952	0.624448738916679	-0.00272506331754148	-0.686608646202936	-0.156665838352905	-0.15242628508257	-0.160646351912266	0.473083808867475	0.480489213236454	0.466130880125858	0.470728609496563	0.478124255617395	0.463790948735022	0.000449448886770147	0.000804923776196937	0.000804596239132956
196	0.811571529291185	0.31	1.25420097105176	1.21424438781967	1.29415755428385	0.392042141107071	1.00881919899741	0.982064450744777	1.03557394725004	0.5	0.32	0.78	1.07624636826497	1.10556694963711	1.13488753100924	1.87696432440679	1.92809916381635	1.97923400322592	1.87408689923563	1.92470588807033	1.97645005184443	1.25420097105176	0.622514321610669	-0.00556707046498762	-0.695166292306451	-0.156665838352905	-0.15242628508257	-0.160646351912266	0.473083808867475	0.480489213236454	0.466130880125858	0.470728609496563	0.478124255617395	0.463790948735022	0.000449448886770147	0.000804923776196937	0.000804596239132956
196	0.811571529291185	0.31	1.25434262366857	1.21404073407556	1.29464451326158	0.398060000184405	1.00458199161067	0.978272958413053	1.03089102480829	0.5	0.32	0.78	1.07292486948658	1.10177940928257	1.13063394907857	1.87211196017399	1.92245931495499	1.97280666973598	1.8649086281357	1.91543505900016	1.96570328173875	1.25434262366857	0.617614786981732	-0.0200464285642887	-0.717577672568421	-0.156665838352905	-0.15242628508257	-0.160646351912266	0.473083808867475	0.480489213236454	0.466130880125858	0.470728609496563	0.478124255617395	0.463790948735022	0.000449448886770147	0.000804923776196937	0.000804596239132956
196	0.811571529291185	0.31	1.25434553583113	1.21428078010149	1.29441029156078	0.394162448740526	0.997579789291046	0.971240425523314	1.02391915305878	0.5	0.32	0.78	1.07170975845614	1.10077378054542	1.12983780263469	1.87738612917659	1.92829953320035	1.97921293722411	1.86901857568699	1.91973179947743	1.96973791381994	1.25434553583113	0.617062772395668	0.00723221626421669	-0.692804122316257	-0.156665838352905	-0.15242628508257	-0.160646351912266	0.473083808867475	0.480489213236454	0.466130880125858	0.470728609496563	0.478124255617395	0.463790948735022	0.000449448886770147	0.000804923776196937	0.000804596239132956
196	0.811571529291185	0.31	1.25483621884972	1.21473433069025	1.29493810700919	0.397598376519611	1.02132686714159	0.994553518701205	1.04810021558198	0.5	0.32	0.77	1.09716483474284	1.12670047648032	1.1562361182178	1.92167003729108	1.97340133231785	2.02513262734461	1.92041413164542	1.97182261764612	2.02389361652902	1.25483621884972	0.619126273483007	-0.0106896701154583	-0.703903391144053	-0.156665838352905	-0.15242628508257	-0.160646351912266	0.473083808867475	0.480489213236454	0.466130880125858	0.470728609496563	0.478124255617395	0.463790948735022	0.000449448886770147	0.000804923776196937	0.000804596239132956
196	0.811571529291185	0.31	1.25525897120233	1.21564104391685	1.29487689848781	0.38442596637146	0.987678134004006	0.961060687150398	1.01429558085761	0.5	0.32	0.78	1.05442937191785	1.08363274912717	1.1128361263365	1.84027115626547	1.89123913399367	1.94220711172186	1.83620995067896	1.88721645737278	1.93820712992881	1.25525897120233	0.627914642840124	0.00219721188165294	-0.680138944535903	-0.156665838352905	-0.15242628508257	-0.160646351912266	0.473083808867475	0.480489213236454	0.466130880125858	0.470728609496563	0.478124255617395	0.463790948735022	0.000449448886770147	0.000804923776196937	0.000804596239132956
196	0.811571529291185	0.31	1.25559667794969	1.21563559290364	1.29555776299574	0.386965078013826	0.991737493304225	0.96515347538485	1.0183215112236	0.51	0.33	0.78	1.05330717783689	1.0823192858636	1.11133139389031	1.83202238876432	1.88248329187839	1.93294419499246	1.83016268786938	1.88041456747026	1.93048121025686	1.25559667794969	0.625695269390072	-0.0094156911584705	-0.692804679790265	-0.156665838352905	-0.15242628508257	-0.160646351912266	0.473083808867475	0.480489213236454	0.466130880125858	0.470728609496563	0.478124255617395	0.463790948735022	0.000449448886770147	0.000804923776196937	0.000804596239132956
196	0.811571529291185	0.31	1.25561940614034	1.21550165046368	1.295737161817	0.390867031746936	1.00164916003917	0.975018965967562	1.02827935411079	0.5	0.32	0.76	1.07501731476384	1.10437871256404	1.13374011036423	1.88219816023479	1.93360567540917	1.98501319058355	1.8828941109434	1.93338753347898	1.98586325590057	1.25561940614034	0.614574961620534	0.0068396235024522	-0.693945144429927	-0.156665838352905	-0.15242628508257	-0.160646351912266	0.473083808867475	0.480489213236454	0.466130880125858	0.470728609496563	0.478124255617395	0.463790948735022	0.000449448886770147	0.000804923776196937	0.000804596239132956
196	0.811571529291185	0.31	1.25567444010999	1.21616049297017	1.29518838724982	0.389538705182466	0.987475635796721	0.961148881791925	1.01380238980152	0.5	0.33	0.78	1.05303052496073	1.08187400188233	1.11071747880392	1.83614446983113	1.88643815969569	1.93673184956024	1.83401713350871	1.88528194409453	1.93437374584561	1.25567444010999	0.624685426414346	0.00780102762863639	-0.674972353663093	-0.156665838352905	-0.15242628508257	-0.160646351912266	0.473083808867475	0.480489213236454	0.466130880125858	0.470728609496563	0.478124255617395	0.463790948735022	0.000449448886770147	0.000804923776196937	0.000804596239132956
196	0.811571529291185	0.31	1.25583024202629	1.2155415346822	1.29611894937039	0.391649898146402	0.999550037176075	0.97301928938504	1.02608078496711	0.51	0.33	0.78	1.05628364926111	1.08508471764698	1.11388578603284	1.83097384742017	1.88089794028023	1.93082203314028	1.83049777383393	1.88049750538237	1.93001410291083	1.25583024202629	0.625760126321805	-0.000574734250121	-0.681289827168271	-0.156665838352905	-0.15242628508257	-0.160646351912266	0.473083808867475	0.480489213236454	0.466130880125858	0.470728609496563	0.478124255617395	0.463790948735022	0.000449448886770147	0.000804923776196937	0.000804596239132956
196	0.811571529291185	0.31	1.25583934976662	1.21571360363962	1.29596509589363	0.379962648496382	0.98007685901069	0.95341344377959	1.00674027424179	0.5	0.32	0.77	1.04895988119354	1.07829537363442	1.1076308660753	1.83403593397428	1.88532707317036	1.93661821236644	1.8329477455226	1.8851892484108	1.93619541171561	1.25583934976662	0.620616486211711	-0.00716309039072185	-0.69628005097958	-0.156665838352905	-0.15242628508257	-0.160646351912266	0.473083808867475	0.480489213236454	0.466130880125858	0.470728609496563	0.478124255617395	0.463790948735022	0.000449448886770147	0.000804923776196937	0.000804596239132956
196	0.811571529291185	0.31	1.25590755645678	1.21564471706429	1.29617039584927	0.386937529370257	0.993415982462134	0.966785425529661	1.02004653939461	0.5	0.32	0.78	1.06349572623769	1.09279021365665	1.12208470107561	1.85925097597512	1.9104649141045	1.96167885223387	1.85393545576487	1.90489778065811	1.95557910883729	1.25590755645678	0.619590051616865	-0.00484193757214497	-0.695731226652951	-0.156665838352905	-0.15242628508257	-0.160646351912266	0.473083808867475	0.480489213236454	0.466130880125858	0.470728609496563	0.478124255617395	0.463790948735022	0.000449448886770147	0.000804923776196937	0.000804596239132956
196	0.811571529291185	0.31	1.2559416125658	1.21599488652334	1.29588833860826	0.393707002577038	0.987813461418256	0.961707071842803	1.01391985099371	0.5	0.32	0.78	1.06173458680287	1.09055631179622	1.11937803678956	1.86053335445652	1.91103917893434	1.96154500341215	1.85906195537424	1.90882754834085	1.9600028965394	1.2559416125658	0.617751976529283	-0.0134935352240957	-0.708992203079978	-0.156665838352905	-0.15242628508257	-0.160646351912266	0.473083808867475	0.480489213236454	0.466130880125858	0.470728609496563	0.478124255617395	0.463790948735022	0.000449448886770147	0.000804923776196937	0.000804596239132956
196	0.811571529291185	0.31	1.25630794239981	1.21610118459484	1.29651470020478	0.395160648017385	0.998370540582136	0.972065310746708	1.02467577041756	0.5	0.32	0.77	1.06626848822152	1.09512296676206	1.1239774453026	1.86066886381128	1.91102075022165	1.96137263663202	1.85761554411	1.9078450598926	1.95706606957829	1.25630794239981	0.614130382554724	0.00905824189815636	-0.691651701283694	-0.156665838352905	-0.15242628508257	-0.160646351912266	0.473083808867475	0.480489213236454	0.466130880125858	0.470728609496563	0.478124255617395	0.463790948735022	0.000449448886770147	0.000804923776196937	0.000804596239132956
196	0.811571529291185	0.31	1.25642051634041	1.2162139858369	1.29662704684391	0.388938357185327	0.991771717240567	0.965297019471854	1.01824641500928	0.5	0.33	0.78	1.05975333330755	1.08881863511906	1.11788393693057	1.85032694759848	1.901074899496	1.95182285139352	1.84871011910626	1.89909777091719	1.95000089193256	1.25642051634041	0.621784932951838	-0.00740639107872881	-0.694425553018053	-0.156665838352905	-0.15242628508257	-0.160646351912266	0.473083808867475	0.480489213236454	0.466130880125858	0.470728609496563	0.478124255617395	0.463790948735022	0.000449448886770147	0.000804923776196937	0.000804596239132956
196	0.811571529291185	0.31	1.2565270828424	1.2165016293448	1.29655253634	0.392274419609314	0.998199234801845	0.97173903222687	1.02465943737682	0.5	0.32	0.77	1.06578632348146	1.09480740947852	1.12382849547558	1.8596872447584	1.9103260475547	1.960964850351	1.85729970402712	1.90750090278896	1.95816184254218	1.2565270828424	0.619763700773429	0.00440634541235511	-0.689531687001313	-0.156665838352905	-0.15242628508257	-0.160646351912266	0.473083808867475	0.480489213236454	0.466130880125858	0.470728609496563	0.478124255617395	0.463790948735022	0.000449448886770147	0.000804923776196937	0.000804596239132956
196	0.811571529291185	0.31	1.25660013294009	1.21630260310696	1.29689766277322	0.38771411990197	0.99716712308182	0.970479712792621	1.02385453337102	0.5	0.32	0.78	1.06135949237989	1.09054602339554	1.11973255441118	1.84853992929565	1.89937328817867	1.95020664706169	1.84474443387003	1.89599985215457	1.94661742392473	1.25660013294009	0.623832510469948	0.00085418386393669	-0.684793551088386	-0.156665838352905	-0.15242628508257	-0.160646351912266	0.473083808867475	0.480489213236454	0.466130880125858	0.470728609496563	0.478124255617395	0.463790948735022	0.000449448886770147	0.000804923776196937	0.000804596239132956
196	0.811571529291185	0.31	1.25661689892456	1.21677340286188	1.29646039498724	0.388579495319513	0.993873375923592	0.967322534778884	1.0204242170683	0.5	0.33	0.78	1.06013536493686	1.08923371078772	1.11833205663858	1.84891723437781	1.89966587923482	1.95041452409183	1.84767494491188	1.89758199569078	1.9491694456301	1.25661689892456	0.626366400585687	-0.0117234186419193	-0.69335733783559	-0.156665838352905	-0.15242628508257	-0.160646351912266	0.473083808867475	0.480489213236454	0.466130880125858	0.470728609496563	0.478124255617395	0.463790948735022	0.000449448886770147	0.000804923776196937	0.000804596239132956
196	0.811571529291185	0.31	1.25680931383814	1.21671915008942	1.29689947758686	0.385082718449774	0.997715167029474	0.970864500125953	1.02456583393299	0.5	0.32	0.77	1.06860602918284	1.09815987993849	1.12771373069414	1.86889255646865	1.92057949270507	1.97226642894148	1.86688273126517	1.91804325991473	1.97014528698	1.25680931383814	0.621167223549939	-0.0236063307572024	-0.714435238157548	-0.156665838352905	-0.15242628508257	-0.160646351912266	0.473083808867475	0.480489213236454	0.466130880125858	0.470728609496563	0.478124255617395	0.463790948735022	0.000449448886770147	0.000804923776196937	0.000804596239132956
196	0.811571529291185	0.31	1.25694033128029	1.21731546808908	1.2965651944715	0.391298358599129	0.989219552405427	0.962943623202878	1.01549548160798	0.5	0.32	0.78	1.05548510391242	1.08428622081737	1.11308733772233	1.84097470660786	1.89120954890695	1.94144439120604	1.83787824474031	1.88810285521978	1.93821021536043	1.25694033128029	0.623094968583454	0.00049771056408151	-0.685743671846863	-0.156665838352905	-0.15242628508257	-0.160646351912266	0.473083808867475	0.480489213236454	0.466130880125858	0.470728609496563	0.478124255617395	0.463790948735022	0.000449448886770147	0.000804923776196937	0.000804596239132956
196	0.811571529291185	0.31	1.25717976634527	1.21694686617953	1.297412666511	0.392126236813477	1.00835348060765	0.981615800792078	1.03509116042322	0.51	0.33	0.78	1.07049230924693	1.09965084620872	1.12880938317052	1.86104022442598	1.91173205070307	1.96242387698016	1.85943073036272	1.91026499030913	1.96059067096162	1.25717976634527	0.62560809465301	0.00640821107847512	-0.67478312176553	-0.156665838352905	-0.15242628508257	-0.160646351912266	0.473083808867475	0.480489213236454	0.466130880125858	0.470728609496563	0.478124255617395	0.463790948735022	0.000449448886770147	0.000804923776196937	0.000804596239132956
196	0.811571529291185	0.31	1.25740077995624	1.21725462665747	1.29754693325501	0.380221930231523	0.979084783683348	0.952463009798631	1.00570655756806	0.5	0.33	0.78	1.04136657833662	1.07047324735617	1.09957991637573	1.81339446609326	1.86407966535401	1.91476486461475	1.81162986312288	1.86288445999684	1.91354019882182	1.25740077995624	0.623380370572001	-0.00647882945725117	-0.688621481633593	-0.156665838352905	-0.15242628508257	-0.160646351912266	0.473083808867475	0.480489213236454	0.466130880125858	0.470728609496563	0.478124255617395	0.463790948735022	0.000449448886770147	0.000804923776196937	0.000804596239132956
196	0.811571529291185	0.31	1.25758706834697	1.2171737729247	1.29800036376924	0.377174834708497	0.977208334839011	0.950464969821332	1.00395169985669	0.5	0.32	0.77	1.04833274071251	1.07782982480823	1.10732690890396	1.83591921289272	1.88757672706979	1.93923424124687	1.83422414935167	1.88533959173669	1.93776037032703	1.25758706834697	0.62098188609514	0.00655869714256684	-0.686273571723046	-0.156665838352905	-0.15242628508257	-0.160646351912266	0.473083808867475	0.480489213236454	0.466130880125858	0.470728609496563	0.478124255617395	0.463790948735022	0.000449448886770147	0.000804923776196937	0.000804596239132956
196	0.811571529291185	0.31	1.25830412009745	1.21862852212781	1.29797971806708	0.39458311833414	1.00367885036333	0.97720177852997	1.03015592219669	0.51	0.33	0.78	1.06687623886999	1.09578302090263	1.12468980293526	1.85609344650077	1.90638389888448	1.95667435126818	1.85608359108801	1.90649661746744	1.95668353001274	1.25830412009745	0.62692320958902	-0.00429926940941496	-0.684603376903822	-0.156665838352905	-0.15242628508257	-0.160646351912266	0.473083808867475	0.480489213236454	0.466130880125858	0.470728609496563	0.478124255617395	0.463790948735022	0.000449448886770147	0.000804923776196937	0.000804596239132956
196	0.811571529291185	0.31	1.25835261354141	1.21870664485471	1.29799858222811	0.393023568354482	1.00244675139926	0.975915661114166	1.02897784168435	0.5	0.32	0.78	1.06826466824815	1.09730634417465	1.12634802010114	1.86164574819777	1.91225615788	1.96286656756224	1.856739696143	1.90739008523149	1.95798486670126	1.25835261354141	0.623717203765738	-0.00776062933398514	-0.695341015720826	-0.156665838352905	-0.15242628508257	-0.160646351912266	0.473083808867475	0.480489213236454	0.466130880125858	0.470728609496563	0.478124255617395	0.463790948735022	0.000449448886770147	0.000804923776196937	0.000804596239132956
196	0.811571529291185	0.31	1.25862423330619	1.21823808831924	1.29901037829314	0.38149351768325	0.978270864478704	0.951742844646779	1.00479888431063	0.5	0.32	0.79	1.03939385954688	1.06836498454596	1.09733610954504	1.80863135320055	1.85904350883294	1.90945566446533	1.80264312666214	1.8528600115984	1.90308437105367	1.25862423330619	0.622774500057753	0.00386001091369666	-0.683670598180122	-0.156665838352905	-0.15242628508257	-0.160646351912266	0.473083808867475	0.480489213236454	0.466130880125858	0.470728609496563	0.478124255617395	0.463790948735022	0.000449448886770147	0.000804923776196937	0.000804596239132956
196	0.811571529291185	0.31	1.25867374124232	1.21867549183324	1.2986719906514	0.392727027712917	0.996706322684112	0.970310757715827	1.0231018876524	0.5	0.32	0.78	1.0700831890708	1.09919288420093	1.12830257933105	1.87385202337627	1.92482680895982	1.97580159454338	1.86876445288009	1.91994880554044	1.97064591898191	1.25867374124232	0.620084954604046	3.03846469932572e-05	-0.694276650803195	-0.156665838352905	-0.15242628508257	-0.160646351912266	0.473083808867475	0.480489213236454	0.466130880125858	0.470728609496563	0.478124255617395	0.463790948735022	0.000449448886770147	0.000804923776196937	0.000804596239132956
196	0.811571529291185	0.31	1.25888410422737	1.21895119467463	1.29881701378011	0.399532990387788	1.0158713227615	0.989348232606073	1.04239441291692	0.5	0.32	0.77	1.09275793795956	1.1220533026768	1.15134866739404	1.91547671763055	1.96682806187716	2.01817940612377	1.91081093076586	1.96222510427479	2.01314470542014	1.25888410422737	0.610671910827034	-0.00321025449274417	-0.710834653489502	-0.156665838352905	-0.15242628508257	-0.160646351912266	0.473083808867475	0.480489213236454	0.466130880125858	0.470728609496563	0.478124255617395	0.463790948735022	0.000449448886770147	0.000804923776196937	0.000804596239132956
196	0.811571529291185	0.31	1.2590850605596	1.21923827387211	1.2989318472471	0.387664017930999	0.99287490610173	0.966299565086277	1.01945024711718	0.51	0.33	0.78	1.05069155325327	1.07958785760716	1.10848416196104	1.82317100001299	1.87331217031404	1.9234533406151	1.8222006326206	1.87251010967966	1.92209756693382	1.2590850605596	0.626594056050266	0.00727912580212962	-0.672718066525059	-0.156665838352905	-0.15242628508257	-0.160646351912266	0.473083808867475	0.480489213236454	0.466130880125858	0.470728609496563	0.478124255617395	0.463790948735022	0.000449448886770147	0.000804923776196937	0.000804596239132956
196	0.811571529291185	0.31	1.25921207696757	1.2193125848864	1.29911156904874	0.394179091335414	1.00571126993012	0.979158133816445	1.0322644060438	0.5	0.32	0.76	1.07816838488449	1.10740651393492	1.13664464298535	1.88610908006852	1.93725721375465	1.98840534744077	1.88550193591344	1.93710073375257	1.98819697972814	1.25921207696757	0.615703382711137	0.00499219040438158	-0.696027610436379	-0.156665838352905	-0.15242628508257	-0.160646351912266	0.473083808867475	0.480489213236454	0.466130880125858	0.470728609496563	0.478124255617395	0.463790948735022	0.000449448886770147	0.000804923776196937	0.000804596239132956
196	0.811571529291185	0.31	1.25998984301861	1.22013441363198	1.29984527240523	0.387959250754864	1.00103109343934	0.974254097763331	1.02780808911536	0.51	0.33	0.79	1.0604135142686	1.08955856806057	1.11870362185254	1.84123418622846	1.89183979307821	1.94244539992796	1.83581642791706	1.88721033006069	1.93725745842324	1.25998984301861	0.626209208867921	-0.0056698232375992	-0.684459791794019	-0.156665838352905	-0.15242628508257	-0.160646351912266	0.473083808867475	0.480489213236454	0.466130880125858	0.470728609496563	0.478124255617395	0.463790948735022	0.000449448886770147	0.000804923776196937	0.000804596239132956
196	0.811571529291185	0.31	1.2599901183686	1.21964829654731	1.30033194018988	0.385593408421439	0.990073382994166	0.963457082832395	1.01668968315594	0.51	0.32	0.78	1.05202032212289	1.08108325514695	1.110146188171	1.83041592891017	1.88098268549214	1.93154944207411	1.82746123300875	1.8784619752898	1.92945723782219	1.2599901183686	0.623092385854657	-0.01712905776675	-0.70467590492517	-0.156665838352905	-0.15242628508257	-0.160646351912266	0.473083808867475	0.480489213236454	0.466130880125858	0.470728609496563	0.478124255617395	0.463790948735022	0.000449448886770147	0.000804923776196937	0.000804596239132956
196	0.811571529291185	0.31	1.26003059353192	1.2197394572839	1.30032172977994	0.388308775696279	0.991162681380921	0.964669163318074	1.01765619944377	0.51	0.33	0.79	1.04454606796115	1.07323331242932	1.10192055689748	1.80767712094723	1.85732287337377	1.90696862580032	1.80595986547103	1.85590500480344	1.90495529776578	1.26003059353192	0.632150144794907	0.011302499717479	-0.662171058036541	-0.156665838352905	-0.15242628508257	-0.160646351912266	0.473083808867475	0.480489213236454	0.466130880125858	0.470728609496563	0.478124255617395	0.463790948735022	0.000449448886770147	0.000804923776196937	0.000804596239132956
196	0.811571529291185	0.31	1.26031016934023	1.21989393235542	1.30072640632504	0.388881841703167	0.984135663428054	0.957861681325113	1.010409645531	0.5	0.32	0.77	1.05453822784557	1.08346403108571	1.11238983432586	1.84456653626486	1.89516268089241	1.94575882551995	1.84053942527628	1.89158652169472	1.94171771988949	1.26031016934023	0.618816540370185	0.0020928058114361	-0.694474096407098	-0.156665838352905	-0.15242628508257	-0.160646351912266	0.473083808867475	0.480489213236454	0.466130880125858	0.470728609496563	0.478124255617395	0.463790948735022	0.000449448886770147	0.000804923776196937	0.000804596239132956
196	0.811571529291185	0.31	1.26065995890316	1.22050413537844	1.30081578242788	0.383606784783912	0.978244687070011	0.951835778641974	1.00465359549805	0.5	0.32	0.77	1.04488424475449	1.07387480484563	1.10286536493677	1.82426311115606	1.87487772192422	1.92549233269238	1.822917428108	1.87426360112008	1.92462589140031	1.26065995890316	0.618106037449312	-0.0162649542292078	-0.71093667427216	-0.156665838352905	-0.15242628508257	-0.160646351912266	0.473083808867475	0.480489213236454	0.466130880125858	0.470728609496563	0.478124255617395	0.463790948735022	0.000449448886770147	0.000804923776196937	0.000804596239132956
196	0.811571529291185	0.31	1.2608225145985	1.22115343512788	1.30049159406912	0.394512680872911	0.992827913637917	0.96663322810056	1.01902259917527	0.5	0.32	0.77	1.06823537388357	1.09718336458502	1.12613135528646	1.87313958223148	1.92389958188568	1.97465958153989	1.86939152866512	1.91988227975271	1.9701627811285	1.2608225145985	0.617833110033601	0.00351060814905723	-0.693446100645145	-0.156665838352905	-0.15242628508257	-0.160646351912266	0.473083808867475	0.480489213236454	0.466130880125858	0.470728609496563	0.478124255617395	0.463790948735022	0.000449448886770147	0.000804923776196937	0.000804596239132956
196	0.811571529291185	0.31	1.26095860450419	1.22115247895912	1.30076473004925	0.401244856818228	1.00977246872801	0.98350243789121	1.03604249956481	0.5	0.32	0.77	1.07815384502638	1.10695208045973	1.13575031589307	1.88066472635722	1.93089858288026	1.9811324394033	1.87787619271502	1.92857413500104	1.97852544137264	1.26095860450419	0.620851856202137	-0.00701741448020799	-0.700707441097917	-0.156665838352905	-0.15242628508257	-0.160646351912266	0.473083808867475	0.480489213236454	0.466130880125858	0.470728609496563	0.478124255617395	0.463790948735022	0.000449448886770147	0.000804923776196937	0.000804596239132956
196	0.811571529291185	0.31	1.26102104307874	1.2212212379074	1.30082084825007	0.403970103921176	1.01335653117051	0.987142196012115	1.03957086632891	0.5	0.33	0.77	1.07821493791456	1.10684778115586	1.13548062439715	1.87636425168612	1.92619257588464	1.97602090008317	1.87600798104725	1.92543472639184	1.97540378708689	1.26102104307874	0.622045310514413	-0.00552129102938117	-0.690419854406143	-0.156665838352905	-0.15242628508257	-0.160646351912266	0.473083808867475	0.480489213236454	0.466130880125858	0.470728609496563	0.478124255617395	0.463790948735022	0.000449448886770147	0.000804923776196937	0.000804596239132956
196	0.811571529291185	0.31	1.26125932184246	1.22116549086616	1.30135315281877	0.384493983076494	0.982669085994953	0.956190435999532	1.00914773599037	0.5	0.32	0.79	1.04484644698918	1.07378014296353	1.10271383893787	1.81878654168541	1.86915204466529	1.91951754764518	1.81292982341901	1.86329789759318	1.91361241317108	1.26125932184246	0.626796672855487	0.0109999444089759	-0.670194857811923	-0.156665838352905	-0.15242628508257	-0.160646351912266	0.473083808867475	0.480489213236454	0.466130880125858	0.470728609496563	0.478124255617395	0.463790948735022	0.000449448886770147	0.000804923776196937	0.000804596239132956
196	0.811571529291185	0.31	1.2612889415438	1.22086874407608	1.30170913901151	0.380659483362643	0.979225671769117	0.952624768889815	1.00582657464842	0.51	0.33	0.79	1.02881479786114	1.05754321582007	1.086271633779	1.77749745118358	1.82713193331261	1.87676641544165	1.77641958746446	1.82586578721511	1.87626410501086	1.2612889415438	0.628836469050621	-0.0195543442179034	-0.690307304342	-0.156665838352905	-0.15242628508257	-0.160646351912266	0.473083808867475	0.480489213236454	0.466130880125858	0.470728609496563	0.478124255617395	0.463790948735022	0.000449448886770147	0.000804923776196937	0.000804596239132956
196	0.811571529291185	0.31	1.26132069091432	1.22096645302085	1.3016749288078	0.380891730404436	0.979540027493987	0.952943686892308	1.00613636809567	0.51	0.33	0.77	1.03781974807521	1.06678495124789	1.09575015442057	1.80267360073777	1.85298561994556	1.90329763915336	1.80255924287724	1.85286319868844	1.90282599639664	1.26132069091432	0.62219494370537	0.00560594552446783	-0.679704133245875	-0.156665838352905	-0.15242628508257	-0.160646351912266	0.473083808867475	0.480489213236454	0.466130880125858	0.470728609496563	0.478124255617395	0.463790948735022	0.000449448886770147	0.000804923776196937	0.000804596239132956
196	0.811571529291185	0.31	1.26137339190867	1.22118447231347	1.30156231150386	0.394793464529041	0.999272569834889	0.972923337840981	1.0256218018288	0.5	0.33	0.78	1.06512867685816	1.09397506332904	1.12282144979992	1.85633758620417	1.90661191699208	1.95688624778	1.85459709555357	1.90503530590915	1.95554677492832	1.26137339190867	0.62172809926147	-0.0160251622327326	-0.706620291554123	-0.156665838352905	-0.15242628508257	-0.160646351912266	0.473083808867475	0.480489213236454	0.466130880125858	0.470728609496563	0.478124255617395	0.463790948735022	0.000449448886770147	0.000804923776196937	0.000804596239132956
196	0.811571529291185	0.31	1.26142994873588	1.22132642281228	1.30153347465949	0.394914423650166	0.992567814203279	0.966401999683868	1.01873362872269	0.5	0.33	0.78	1.05879166169291	1.08745897223616	1.11612628277941	1.84619660918279	1.89618330008165	1.94616999098052	1.8450360996978	1.89428825563582	1.94467541464816	1.26142994873588	0.623264154019145	0.000292750960690587	-0.688161481218112	-0.156665838352905	-0.15242628508257	-0.160646351912266	0.473083808867475	0.480489213236454	0.466130880125858	0.470728609496563	0.478124255617395	0.463790948735022	0.000449448886770147	0.000804923776196937	0.000804596239132956
196	0.811571529291185	0.31	1.2614405967482	1.22131920554525	1.30156198795116	0.396689579299763	1.0052281697209	0.978826777101206	1.03162956234059	0.5	0.32	0.77	1.07843687462573	1.10752499931606	1.13661312400638	1.88729910537345	1.93820425614928	1.98910940692511	1.88194940783853	1.93262239482188	1.9837659126493	1.2614405967482	0.616589712180483	-0.000310656945079712	-0.69856384903964	-0.156665838352905	-0.15242628508257	-0.160646351912266	0.473083808867475	0.480489213236454	0.466130880125858	0.470728609496563	0.478124255617395	0.463790948735022	0.000449448886770147	0.000804923776196937	0.000804596239132956
196	0.811571529291185	0.31	1.26182937819856	1.22200336725506	1.30165538914207	0.386965638603814	0.984301243777817	0.95791658940944	1.01068589814619	0.5	0.32	0.79	1.04776202775218	1.07662136609978	1.10548070444739	1.82501718685652	1.87528507888795	1.92555297091939	1.81951552098063	1.87025338165165	1.92018009960858	1.26182937819856	0.6269192145719	-0.00682656174730431	-0.686893422571596	-0.156665838352905	-0.15242628508257	-0.160646351912266	0.473083808867475	0.480489213236454	0.466130880125858	0.470728609496563	0.478124255617395	0.463790948735022	0.000449448886770147	0.000804923776196937	0.000804596239132956
196	0.811571529291185	0.31	1.26195580950794	1.22140733688017	1.3025042821357	0.394238823478035	1.00642744380386	0.979858721991586	1.03299616561614	0.5	0.32	0.78	1.07345039391456	1.10255683982876	1.13166328574295	1.87166165847515	1.92241148272498	1.97316130697481	1.86949653869234	1.91987753823512	1.97000010933824	1.26195580950794	0.621120388199712	0.00437228479730517	-0.681703044608131	-0.156665838352905	-0.15242628508257	-0.160646351912266	0.473083808867475	0.480489213236454	0.466130880125858	0.470728609496563	0.478124255617395	0.463790948735022	0.000449448886770147	0.000804923776196937	0.000804596239132956
196	0.811571529291185	0.31	1.26253379231577	1.22230478113096	1.30276280350057	0.389934461467853	0.989461304446339	0.963103549272121	1.01581905962056	0.5	0.32	0.78	1.05293522111695	1.08175144632294	1.11056767152893	1.83346661108702	1.88364404433566	1.93382147758431	1.82864657202168	1.87945559960409	1.92868807760321	1.26253379231577	0.623465564030293	0.0074179185521515	-0.677669371713992	-0.156665838352905	-0.15242628508257	-0.160646351912266	0.473083808867475	0.480489213236454	0.466130880125858	0.470728609496563	0.478124255617395	0.463790948735022	0.000449448886770147	0.000804923776196937	0.000804596239132956
196	0.811571529291185	0.31	1.26261316907706	1.22202995906823	1.30319637908588	0.383656078871816	0.984412789344703	0.957840135396209	1.0109854432932	0.5	0.33	0.78	1.04613752641374	1.07515974989828	1.10418197338281	1.82046090887775	1.87096461609436	1.92146832331098	1.81821657847509	1.86849050948019	1.91943514035515	1.26261316907706	0.621092481374453	0.000921835542656446	-0.684836065060825	-0.156665838352905	-0.15242628508257	-0.160646351912266	0.473083808867475	0.480489213236454	0.466130880125858	0.470728609496563	0.478124255617395	0.463790948735022	0.000449448886770147	0.000804923776196937	0.000804596239132956
196	0.811571529291185	0.31	1.26267461008155	1.22293926257514	1.30240995758796	0.39989256846057	1.00850640755262	0.982195328131756	1.03481748697348	0.5	0.32	0.78	1.07762975252708	1.10649733231791	1.13536491210874	1.8807763264991	1.93115862203854	1.98154091757798	1.87647868380699	1.92642194358987	1.97662324947569	1.26267461008155	0.622430611482694	-0.0144413374617745	-0.702086148009715	-0.156665838352905	-0.15242628508257	-0.160646351912266	0.473083808867475	0.480489213236454	0.466130880125858	0.470728609496563	0.478124255617395	0.463790948735022	0.000449448886770147	0.000804923776196937	0.000804596239132956
196	0.811571529291185	0.31	1.26281464343163	1.22249003637657	1.30313925048669	0.390782620413185	1.00050366951234	0.973899213976294	1.02710812504839	0.5	0.32	0.77	1.06624575280094	1.09537288147483	1.12450001014873	1.85833925125522	1.90910436459693	1.95986947793863	1.85504233261479	1.90582119106114	1.95695985688958	1.26281464343163	0.619403512532733	0.00852692121538195	-0.683614046376427	-0.156665838352905	-0.15242628508257	-0.160646351912266	0.473083808867475	0.480489213236454	0.466130880125858	0.470728609496563	0.478124255617395	0.463790948735022	0.000449448886770147	0.000804923776196937	0.000804596239132956
196	0.811571529291185	0.31	1.26302005428183	1.22247390078001	1.30356620778365	0.387801697742314	0.989576448680253	0.963097073925391	1.01605582343512	0.5	0.32	0.77	1.05710327037291	1.08616724991207	1.11523122945123	1.84543456142301	1.89617290822156	1.94691125502011	1.84162884766046	1.89247813706923	1.9434109164717	1.26302005428183	0.623150379094921	-0.00832688313933883	-0.696183939644685	-0.156665838352905	-0.15242628508257	-0.160646351912266	0.473083808867475	0.480489213236454	0.466130880125858	0.470728609496563	0.478124255617395	0.463790948735022	0.000449448886770147	0.000804923776196937	0.000804596239132956
196	0.811571529291185	0.31	1.26304310432596	1.2226089981082	1.30347721054373	0.381258955303573	0.986013139615528	0.959261875656879	1.01276440357418	0.51	0.32	0.78	1.04619568806531	1.07537130497875	1.1045469218922	1.81889155167249	1.86961560236785	1.92033965306321	1.81454429370033	1.86504708834513	1.91578154019151	1.26304310432596	0.622878221624587	0.00827232741252908	-0.675233493848287	-0.156665838352905	-0.15242628508257	-0.160646351912266	0.473083808867475	0.480489213236454	0.466130880125858	0.470728609496563	0.478124255617395	0.463790948735022	0.000449448886770147	0.000804923776196937	0.000804596239132956
196	0.811571529291185	0.31	1.26362161292726	1.22386314220833	1.30338008364619	0.401589911410906	1.02059843566563	0.994065816558369	1.04713105477289	0.51	0.33	0.79	1.08109151586657	1.10994693864923	1.13880236143188	1.87615331873749	1.92622974281696	1.97630616689643	1.8720310908219	1.92212900078616	1.97224488761007	1.26362161292726	0.629596959088265	-0.00989964048882599	-0.686595714820269	-0.156665838352905	-0.15242628508257	-0.160646351912266	0.473083808867475	0.480489213236454	0.466130880125858	0.470728609496563	0.478124255617395	0.463790948735022	0.000449448886770147	0.000804923776196937	0.000804596239132956
196	0.811571529291185	0.31	1.26371945048776	1.22345571211979	1.30398318885574	0.389938689250373	1.00010972067929	0.97346854451311	1.02675089684547	0.49	0.32	0.76	1.08089780991919	1.11047903176144	1.14006025360369	1.90122535805608	1.95325670512022	2.00528805218436	1.90043808875955	1.95319021673263	2.00525899512097	1.26371945048776	0.613204402054435	0.0085997037696599	-0.693041021446741	-0.156665838352905	-0.15242628508257	-0.160646351912266	0.473083808867475	0.480489213236454	0.466130880125858	0.470728609496563	0.478124255617395	0.463790948735022	0.000449448886770147	0.000804923776196937	0.000804596239132956
196	0.811571529291185	0.31	1.26385034537911	1.22413300323228	1.30356768752594	0.385927855681657	0.980012780774471	0.953685528022872	1.00634003352607	0.5	0.32	0.77	1.05377230065422	1.0828625289179	1.11195275718159	1.84760210730026	1.89860664310791	1.94961117891556	1.84425187754712	1.89507345652073	1.94623455369437	1.26385034537911	0.618634988921073	0.00875148427526203	-0.687659576572624	-0.156665838352905	-0.15242628508257	-0.160646351912266	0.473083808867475	0.480489213236454	0.466130880125858	0.470728609496563	0.478124255617395	0.463790948735022	0.000449448886770147	0.000804923776196937	0.000804596239132956
196	0.811571529291185	0.31	1.26395370517807	1.2242523404513	1.30365506990485	0.397723500395535	0.99536442263068	0.969278475253113	1.02145037000825	0.51	0.33	0.79	1.05514546193204	1.08354232588639	1.11193918984073	1.83225139397854	1.88156231407642	1.9308732341743	1.82924759594143	1.87812870377723	1.92795559708802	1.26395370517807	0.627434019229394	-0.00319144683320827	-0.683334619226447	-0.156665838352905	-0.15242628508257	-0.160646351912266	0.473083808867475	0.480489213236454	0.466130880125858	0.470728609496563	0.478124255617395	0.463790948735022	0.000449448886770147	0.000804923776196937	0.000804596239132956
196	0.811571529291185	0.31	1.26396118091584	1.22343782931608	1.3044845325156	0.387600844736779	0.986101340194425	0.959703788383026	1.01249889200582	0.51	0.32	0.77	1.04620627928881	1.07498316315364	1.10376004701847	1.81838373898693	1.86840008730601	1.9184164356251	1.81738875539971	1.8673082120447	1.91705857138009	1.26396118091584	0.618692043412157	0.0105576722335504	-0.680717931630343	-0.156665838352905	-0.15242628508257	-0.160646351912266	0.473083808867475	0.480489213236454	0.466130880125858	0.470728609496563	0.478124255617395	0.463790948735022	0.000449448886770147	0.000804923776196937	0.000804596239132956
196	0.811571529291185	0.31	1.26412428366516	1.22377305859726	1.30447550873305	0.385413710586177	0.988228671393695	0.961651884655349	1.01480545813204	0.51	0.33	0.8	1.04096718880127	1.0697359807309	1.09850477266053	1.80113988864224	1.85091726803512	1.90069464742801	1.79541886669574	1.84481612724862	1.89432621676849	1.26412428366516	0.630922401948141	0.00155279700664716	-0.671388861428077	-0.156665838352905	-0.15242628508257	-0.160646351912266	0.473083808867475	0.480489213236454	0.466130880125858	0.470728609496563	0.478124255617395	0.463790948735022	0.000449448886770147	0.000804923776196937	0.000804596239132956
196	0.811571529291185	0.31	1.26445747349677	1.2247244867414	1.30419046025215	0.40225004742391	1.00244030396768	0.976415503373545	1.02846510456182	0.49	0.32	0.76	1.08114246943305	1.10995860056128	1.13877473168951	1.89817672437399	1.94876960268613	1.99936248099828	1.89472641691708	1.9445376131308	1.99523280908263	1.26445747349677	0.614547647753686	0.000508309126328289	-0.706379334746889	-0.156665838352905	-0.15242628508257	-0.160646351912266	0.473083808867475	0.480489213236454	0.466130880125858	0.470728609496563	0.478124255617395	0.463790948735022	0.000449448886770147	0.000804923776196937	0.000804596239132956
196	0.811571529291185	0.31	1.26460554097237	1.22425666783536	1.30495441410938	0.386024348154377	0.986210538520607	0.959722180840288	1.01269889620093	0.5	0.32	0.77	1.05093268073236	1.07993845063214	1.10894422053193	1.83188468984888	1.88244475594147	1.93300482203407	1.82806445642083	1.87852699286077	1.92893165651228	1.26460554097237	0.616957541923878	-0.00595967055076155	-0.700386262829696	-0.156665838352905	-0.15242628508257	-0.160646351912266	0.473083808867475	0.480489213236454	0.466130880125858	0.470728609496563	0.478124255617395	0.463790948735022	0.000449448886770147	0.000804923776196937	0.000804596239132956
196	0.811571529291185	0.31	1.26467612011411	1.22418712173588	1.30516511849234	0.39011345137174	0.99068499821825	0.964304571317509	1.01706542511899	0.5	0.32	0.78	1.05716722777371	1.08608809323848	1.11500895870326	1.84412330757669	1.89457288705448	1.94502246653227	1.83888552812487	1.88911414889615	1.94001107058339	1.26467612011411	0.621562741499816	-0.000769423616441931	-0.692378801592919	-0.156665838352905	-0.15242628508257	-0.160646351912266	0.473083808867475	0.480489213236454	0.466130880125858	0.470728609496563	0.478124255617395	0.463790948735022	0.000449448886770147	0.000804923776196937	0.000804596239132956
196	0.811571529291185	0.31	1.26468543534072	1.22442601875022	1.30494485193121	0.387916626914066	0.994904890227316	0.968289378098219	1.02152040235641	0.49	0.32	0.77	1.07089222136903	1.10032799289715	1.12976376442527	1.87874486895965	1.93038620467841	1.98202754039716	1.87542586464272	1.92700953789645	1.97867062638319	1.26468543534072	0.613604476096058	0.00848794090726472	-0.693171934556189	-0.156665838352905	-0.15242628508257	-0.160646351912266	0.473083808867475	0.480489213236454	0.466130880125858	0.470728609496563	0.478124255617395	0.463790948735022	0.000449448886770147	0.000804923776196937	0.000804596239132956
196	0.811571529291185	0.31	1.2648335273089	1.22467784903999	1.30498920557782	0.391639791694553	1.0034819177359	0.976846242345421	1.03011759312639	0.5	0.32	0.78	1.07341926588945	1.10268819879282	1.1319571316962	1.8753042823719	1.92643822132601	1.97757216028012	1.87064217525522	1.92139367197191	1.97262607547575	1.2648335273089	0.621580615731493	0.0120550441738555	-0.678209830228033	-0.156665838352905	-0.15242628508257	-0.160646351912266	0.473083808867475	0.480489213236454	0.466130880125858	0.470728609496563	0.478124255617395	0.463790948735022	0.000449448886770147	0.000804923776196937	0.000804596239132956
196	0.811571529291185	0.31	1.26554082462576	1.22513025603463	1.30595139321689	0.391661546892351	1.00137974023087	0.974801076928199	1.02795840353355	0.5	0.33	0.77	1.07478669459293	1.10409153878514	1.13339638297735	1.881805331226	1.93311412794732	1.98442292466864	1.88247519995513	1.93401145006871	1.98531679697175	1.26554082462576	0.615384527144825	0.0109314044793651	-0.683108988049517	-0.156665838352905	-0.15242628508257	-0.160646351912266	0.473083808867475	0.480489213236454	0.466130880125858	0.470728609496563	0.478124255617395	0.463790948735022	0.000449448886770147	0.000804923776196937	0.000804596239132956
196	0.811571529291185	0.31	1.26557248301126	1.22517784176132	1.30596712426121	0.389402051843016	0.999321185553244	0.972670964548499	1.02597140655799	0.5	0.32	0.78	1.0623041163524	1.09141019693556	1.12051627751871	1.84855841509448	1.89920708468371	1.94985575427293	1.84673379359691	1.89804618823762	1.9480797271251	1.26557248301126	0.620910255864738	0.00879858914493263	-0.677628792724155	-0.156665838352905	-0.15242628508257	-0.160646351912266	0.473083808867475	0.480489213236454	0.466130880125858	0.470728609496563	0.478124255617395	0.463790948735022	0.000449448886770147	0.000804923776196937	0.000804596239132956
196	0.811571529291185	0.31	1.26562620964859	1.22568932125168	1.3055630980455	0.408330968489448	1.02939126900339	1.00300178441588	1.05578075359091	0.5	0.32	0.78	1.10753298804654	1.13667274150693	1.16581249496733	1.94102655117805	1.99209594213242	2.04316533308679	1.93376724189547	1.98502901295552	2.03527572946842	1.26562620964859	0.617330771836423	-0.0172133231792861	-0.718556707482841	-0.156665838352905	-0.15242628508257	-0.160646351912266	0.473083808867475	0.480489213236454	0.466130880125858	0.470728609496563	0.478124255617395	0.463790948735022	0.000449448886770147	0.000804923776196937	0.000804596239132956
196	0.811571529291185	0.31	1.2657399275406	1.2258817739594	1.3055980811218	0.397545484691271	1.00936697779245	0.982904227452105	1.03582972813279	0.5	0.33	0.77	1.07601306323586	1.10498258463997	1.13395210604407	1.8752595235317	1.92574717350672	1.97623482348174	1.87488001724564	1.92536395781569	1.97580974304187	1.2657399275406	0.623983776501603	-0.0045814504282041	-0.688621793380228	-0.156665838352905	-0.15242628508257	-0.160646351912266	0.473083808867475	0.480489213236454	0.466130880125858	0.470728609496563	0.478124255617395	0.463790948735022	0.000449448886770147	0.000804923776196937	0.000804596239132956
196	0.811571529291185	0.31	1.26576943307245	1.22546017856583	1.30607868757907	0.382528869201623	0.982120290428611	0.955546220601163	1.00869436025606	0.5	0.32	0.76	1.0535926563748	1.08289343138344	1.11219420639208	1.84473822781143	1.89604103391575	1.94734384002008	1.84359814694012	1.89538290995601	1.94598577319895	1.26576943307245	0.61412321185981	0.000284225505887586	-0.701631498339529	-0.156665838352905	-0.15242628508257	-0.160646351912266	0.473083808867475	0.480489213236454	0.466130880125858	0.470728609496563	0.478124255617395	0.463790948735022	0.000449448886770147	0.000804923776196937	0.000804596239132956
196	0.811571529291185	0.31	1.26581372506829	1.22546825152706	1.30615919860952	0.391569494071309	0.997278551380939	0.970803627992441	1.02375347476944	0.5	0.32	0.78	1.07043140207118	1.09962328861273	1.12881517515427	1.87423924412628	1.92535188829982	1.97646453247336	1.86924585103741	1.91991937907741	1.97055713110715	1.26581372506829	0.619628963122298	0.00441916264781797	-0.689296256721257	-0.156665838352905	-0.15242628508257	-0.160646351912266	0.473083808867475	0.480489213236454	0.466130880125858	0.470728609496563	0.478124255617395	0.463790948735022	0.000449448886770147	0.000804923776196937	0.000804596239132956
196	0.811571529291185	0.31	1.265821819701	1.22573852636202	1.30590511303997	0.391641741042706	0.992866441602072	0.966512643299681	1.01922023990446	0.5	0.33	0.79	1.05813531804328	1.08698738215405	1.11583944626481	1.84417734515818	1.89446233431487	1.94474732347157	1.83919553968359	1.88917202287885	1.93927502097163	1.265821819701	0.626758904354706	-0.0118580408717455	-0.695754556718815	-0.156665838352905	-0.15242628508257	-0.160646351912266	0.473083808867475	0.480489213236454	0.466130880125858	0.470728609496563	0.478124255617395	0.463790948735022	0.000449448886770147	0.000804923776196937	0.000804596239132956
196	0.811571529291185	0.31	1.26593735702013	1.22570500914164	1.30616970489862	0.389187989820526	0.992137109527916	0.965666561599657	1.01860765745617	0.52	0.33	0.79	1.03690908922329	1.06533251490147	1.09375594057965	1.78495862113165	1.83388734519594	1.88281606926024	1.78188797615298	1.83044400248796	1.87997350134389	1.26593735702013	0.633992075077478	-0.0137303468813347	-0.682563022144176	-0.156665838352905	-0.15242628508257	-0.160646351912266	0.473083808867475	0.480489213236454	0.466130880125858	0.470728609496563	0.478124255617395	0.463790948735022	0.000449448886770147	0.000804923776196937	0.000804596239132956
196	0.811571529291185	0.31	1.26623758031134	1.22635471659638	1.30612044402631	0.401226393742335	1.00353561235403	0.977426835055934	1.02964438965213	0.5	0.32	0.78	1.0776970106746	1.10648417942971	1.13527134818482	1.88691825143777	1.93732113238966	1.98772401334155	1.88222377174255	1.932811148308	1.98299618363445	1.26623758031134	0.622119654906153	0.0148725247564108	-0.677286023983508	-0.156665838352905	-0.15242628508257	-0.160646351912266	0.473083808867475	0.480489213236454	0.466130880125858	0.470728609496563	0.478124255617395	0.463790948735022	0.000449448886770147	0.000804923776196937	0.000804596239132956
196	0.811571529291185	0.31	1.26624792663545	1.22633966056604	1.30615619270486	0.392236515858746	0.992092627366273	0.965792207581205	1.01839304715134	0.49	0.32	0.78	1.06885693951251	1.09796401449064	1.12707108946877	1.87600715763292	1.92709451926023	1.97818188088753	1.86865576800679	1.91949375066838	1.97018393415868	1.26624792663545	0.622513876810841	-0.0070828137454338	-0.700435829999316	-0.156665838352905	-0.15242628508257	-0.160646351912266	0.473083808867475	0.480489213236454	0.466130880125858	0.470728609496563	0.478124255617395	0.463790948735022	0.000449448886770147	0.000804923776196937	0.000804596239132956
196	0.811571529291185	0.31	1.26625535669951	1.22577850874217	1.30673220465685	0.38163877419715	0.974280282359225	0.94786860643431	1.00069195828414	0.5	0.32	0.77	1.04241997869188	1.07146626049505	1.10051254229822	1.82210305660459	1.8728746457322	1.9236462348598	1.8181881394615	1.86865548896072	1.91975352756735	1.26625535669951	0.619795332686579	-0.00134710792611224	-0.694684658514989	-0.156665838352905	-0.15242628508257	-0.160646351912266	0.473083808867475	0.480489213236454	0.466130880125858	0.470728609496563	0.478124255617395	0.463790948735022	0.000449448886770147	0.000804923776196937	0.000804596239132956
196	0.811571529291185	0.31	1.26626590671587	1.22563530277459	1.30689651065715	0.388832720150567	0.987006696750695	0.960653341706056	1.01336005179533	0.5	0.32	0.77	1.05661852051345	1.08560446352634	1.11459040653923	1.84707854809664	1.89774897691843	1.94841940574022	1.84529634257019	1.89570819430354	1.94684786334424	1.26626590671587	0.616725431224165	-0.00293058086216593	-0.697501073971146	-0.156665838352905	-0.15242628508257	-0.160646351912266	0.473083808867475	0.480489213236454	0.466130880125858	0.470728609496563	0.478124255617395	0.463790948735022	0.000449448886770147	0.000804923776196937	0.000804596239132956
196	0.811571529291185	0.31	1.26631263030338	1.22601788004158	1.30660738056517	0.386323315510837	0.997835317983266	0.971051629119289	1.02461900684724	0.5	0.32	0.78	1.07293946883277	1.10253344307816	1.13212741732355	1.88118378552094	1.9330708733919	1.98495796126286	1.87765951115575	1.92957287439553	1.98142082048855	1.26631263030338	0.617230334630604	0.0082516663903094	-0.684872317498103	-0.156665838352905	-0.15242628508257	-0.160646351912266	0.473083808867475	0.480489213236454	0.466130880125858	0.470728609496563	0.478124255617395	0.463790948735022	0.000449448886770147	0.000804923776196937	0.000804596239132956
196	0.811571529291185	0.31	1.26659699655611	1.22606052869692	1.30713346441529	0.394080291896654	1.0033854268041	0.976888217389938	1.02988263621827	0.5	0.33	0.78	1.0725407221552	1.10163241925448	1.13072411635377	1.87272375234541	1.92351969046549	1.97431562858558	1.87096037734679	1.92177763311066	1.97257744730135	1.26659699655611	0.620562629556002	0.0010414016415135	-0.687520243196927	-0.156665838352905	-0.15242628508257	-0.160646351912266	0.473083808867475	0.480489213236454	0.466130880125858	0.470728609496563	0.478124255617395	0.463790948735022	0.000449448886770147	0.000804923776196937	0.000804596239132956
196	0.811571529291185	0.31	1.26660140854684	1.22673925170729	1.30646356538639	0.400515848511282	1.01502720958395	0.988580365647972	1.04147405351994	0.5	0.32	0.78	1.08311070044715	1.11208645260195	1.14106220475675	1.88862425109668	1.93914938042162	1.98967450974657	1.88502302565082	1.93555988130095	1.98709851642781	1.26660140854684	0.619536582154875	0.00796305421381922	-0.685014742341893	-0.156665838352905	-0.15242628508257	-0.160646351912266	0.473083808867475	0.480489213236454	0.466130880125858	0.470728609496563	0.478124255617395	0.463790948735022	0.000449448886770147	0.000804923776196937	0.000804596239132956
196	0.811571529291185	0.31	1.26668214791635	1.22685970932167	1.30650458651103	0.397432755126553	1.0100412633815	0.983554602225742	1.03652792453726	0.5	0.32	0.78	1.07777110937022	1.10679497658894	1.13581884380765	1.87950142640607	1.93011551260965	1.98072959881323	1.87570485693192	1.9263822086927	1.97780813048642	1.26668214791635	0.624660771571414	-0.0116314780249644	-0.69732672638679	-0.156665838352905	-0.15242628508257	-0.160646351912266	0.473083808867475	0.480489213236454	0.466130880125858	0.470728609496563	0.478124255617395	0.463790948735022	0.000449448886770147	0.000804923776196937	0.000804596239132956
196	0.811571529291185	0.31	1.26690383389883	1.22621435823982	1.30759330955783	0.383595513258351	0.989682379257569	0.962964059561685	1.01640069895345	0.5	0.32	0.78	1.05545565499416	1.08474023870729	1.11402482242041	1.84086490452468	1.8919413871282	1.94301786973173	1.83887141001423	1.88996021183205	1.94029915524334	1.26690383389883	0.624571757545697	-0.00785705808428126	-0.690691207414994	-0.156665838352905	-0.15242628508257	-0.160646351912266	0.473083808867475	0.480489213236454	0.466130880125858	0.470728609496563	0.478124255617395	0.463790948735022	0.000449448886770147	0.000804923776196937	0.000804596239132956
196	0.811571529291185	0.31	1.26697023561645	1.22669302532775	1.30724744590516	0.384919717165336	0.988678169323509	0.962061547362206	1.01529479128481	0.5	0.32	0.78	1.05627742149893	1.08550064208329	1.11472386266765	1.84434410845884	1.89537016810752	1.9463962277562	1.8430487034922	1.89322207668707	1.94428330363527	1.26697023561645	0.624334139960988	-0.0118808758735591	-0.6985970614125	-0.156665838352905	-0.15242628508257	-0.160646351912266	0.473083808867475	0.480489213236454	0.466130880125858	0.470728609496563	0.478124255617395	0.463790948735022	0.000449448886770147	0.000804923776196937	0.000804596239132956
196	0.811571529291185	0.31	1.26703449738824	1.22653233708247	1.30753665769401	0.380939071658911	0.988441133599401	0.961605805114598	1.0152764620842	0.5	0.32	0.78	1.05311068292246	1.08249961855156	1.11188855418066	1.83581099549682	1.88704258211801	1.9382741687392	1.83349127496764	1.88451831071743	1.93544907097641	1.26703449738824	0.623316302022582	-0.0148286636904513	-0.699773224020632	-0.156665838352905	-0.15242628508257	-0.160646351912266	0.473083808867475	0.480489213236454	0.466130880125858	0.470728609496563	0.478124255617395	0.463790948735022	0.000449448886770147	0.000804923776196937	0.000804596239132956
196	0.811571529291185	0.31	1.26703466547888	1.22706492187095	1.3070044090868	0.388982765344056	1.00310409573119	0.976329389039712	1.02987880242267	0.5	0.33	0.78	1.07156829648832	1.10095482029928	1.13034134411025	1.8706203181249	1.92191992142598	1.97321952472705	1.86865452000875	1.91984620559102	1.9705321305123	1.26703466547888	0.624771957853328	0.00118255395063433	-0.682087756043534	-0.156665838352905	-0.15242628508257	-0.160646351912266	0.473083808867475	0.480489213236454	0.466130880125858	0.470728609496563	0.478124255617395	0.463790948735022	0.000449448886770147	0.000804923776196937	0.000804596239132956
196	0.811571529291185	0.31	1.26709752566732	1.22661033705014	1.3075847142845	0.388606514846553	0.9983295586626	0.971661189236248	1.02499792808895	0.5	0.32	0.78	1.06751353044978	1.09681267866424	1.12611182687869	1.86475121002954	1.91593147194408	1.96711173385862	1.86207000120638	1.91336064165048	1.96421606171822	1.26709752566732	0.619722728305034	0.00938445187676836	-0.681028768051837	-0.156665838352905	-0.15242628508257	-0.160646351912266	0.473083808867475	0.480489213236454	0.466130880125858	0.470728609496563	0.478124255617395	0.463790948735022	0.000449448886770147	0.000804923776196937	0.000804596239132956
196	0.811571529291185	0.31	1.26713630736742	1.22732420190062	1.30694841283421	0.401808011158638	1.01359404573498	0.987255474097446	1.03993261737251	0.51	0.33	0.77	1.07500294905363	1.10368249849861	1.13236204794359	1.86705444535003	1.91686480199047	1.96667515863092	1.86530679340408	1.91588882855176	1.96547968298209	1.26713630736742	0.623010028709529	-0.00862719812556717	-0.694260687957625	-0.156665838352905	-0.15242628508257	-0.160646351912266	0.473083808867475	0.480489213236454	0.466130880125858	0.470728609496563	0.478124255617395	0.463790948735022	0.000449448886770147	0.000804923776196937	0.000804596239132956
196	0.811571529291185	0.31	1.26733535852662	1.22736775190949	1.30730296514375	0.384462366375784	0.982666132932577	0.956185793702339	1.00914647216281	0.49	0.32	0.77	1.05944022143771	1.08878005961832	1.11811989779894	1.8608748286839	1.91240937045717	1.96394391223044	1.85532261975916	1.90755837298346	1.95846660821264	1.26733535852662	0.615112470562808	0.00726886159244234	-0.693131526525839	-0.156665838352905	-0.15242628508257	-0.160646351912266	0.473083808867475	0.480489213236454	0.466130880125858	0.470728609496563	0.478124255617395	0.463790948735022	0.000449448886770147	0.000804923776196937	0.000804596239132956
196	0.811571529291185	0.31	1.26735349256045	1.22716421615127	1.30754276896963	0.393880289018657	1.00364613493942	0.977130937575335	1.0301613323035	0.49	0.32	0.76	1.08448562485693	1.11391397399194	1.14334232312695	1.90698412181746	1.95873159845107	2.01047907508468	1.90442246974908	1.95629723484938	2.00884743919269	1.26735349256045	0.613523917981113	0.00831150702444354	-0.692098889019598	-0.156665838352905	-0.15242628508257	-0.160646351912266	0.473083808867475	0.480489213236454	0.466130880125858	0.470728609496563	0.478124255617395	0.463790948735022	0.000449448886770147	0.000804923776196937	0.000804596239132956
196	0.811571529291185	0.31	1.26737653247368	1.22720451456655	1.30754855038081	0.386694869360971	0.993029562868906	0.966395744138284	1.01966338159953	0.5	0.32	0.79	1.06401105980966	1.09333515179397	1.12265924377827	1.86122410304633	1.91251934692367	1.96381459080102	1.85516143215842	1.90611501716378	1.95763779039132	1.26737653247368	0.624874050207198	-0.00797424507621269	-0.693818632786166	-0.156665838352905	-0.15242628508257	-0.160646351912266	0.473083808867475	0.480489213236454	0.466130880125858	0.470728609496563	0.478124255617395	0.463790948735022	0.000449448886770147	0.000804923776196937	0.000804596239132956
196	0.811571529291185	0.31	1.26738754451365	1.22681578056772	1.30795930845957	0.389310282447412	0.989260310257238	0.962873304019116	1.01564731649536	0.5	0.32	0.77	1.05690773744331	1.08587170491923	1.11483567239514	1.84514979902172	1.89571510086759	1.94628040271346	1.84383965464067	1.89481485908312	1.94480262138433	1.26738754451365	0.616739808897678	-0.017768454833685	-0.712640699236614	-0.156665838352905	-0.15242628508257	-0.160646351912266	0.473083808867475	0.480489213236454	0.466130880125858	0.470728609496563	0.478124255617395	0.463790948735022	0.000449448886770147	0.000804923776196937	0.000804596239132956
196	0.811571529291185	0.31	1.26742424057132	1.2274111624037	1.30743731873894	0.387575417304404	1.00056470810128	0.973778542832548	1.02735087337001	0.5	0.32	0.78	1.07161584249098	1.10109326245759	1.13057068242421	1.87393210575229	1.92547920078383	1.97702629581537	1.86949865372082	1.92075364182426	1.97212933903531	1.26742424057132	0.621822737982087	0.00476594619470444	-0.683853476287746	-0.156665838352905	-0.15242628508257	-0.160646351912266	0.473083808867475	0.480489213236454	0.466130880125858	0.470728609496563	0.478124255617395	0.463790948735022	0.000449448886770147	0.000804923776196937	0.000804596239132956
196	0.811571529291185	0.31	1.2676590772133	1.22736083490326	1.30795731952335	0.399435392661977	1.01354725218047	0.987079457078477	1.04001504728246	0.5	0.32	0.77	1.08503306039392	1.11412740788079	1.14322175536766	1.89601190597544	1.9468520427835	1.99769217959156	1.8928693201158	1.94397355868137	1.99458625889797	1.2676590772133	0.621582159298561	-0.000785494569701577	-0.689678232263818	-0.156665838352905	-0.15242628508257	-0.160646351912266	0.473083808867475	0.480489213236454	0.466130880125858	0.470728609496563	0.478124255617395	0.463790948735022	0.000449448886770147	0.000804923776196937	0.000804596239132956
196	0.811571529291185	0.31	1.26805036044081	1.22756029920311	1.30854042167852	0.386297502997702	0.988831934575159	0.962288467686155	1.01537540146416	0.51	0.33	0.79	1.04831183688265	1.07722814572978	1.10614445457691	1.82124928545328	1.87148606135613	1.92172283725899	1.81795438902957	1.86745403242912	1.91795277342505	1.26805036044081	0.627498952170196	-0.0101491941329884	-0.689186828465015	-0.156665838352905	-0.15242628508257	-0.160646351912266	0.473083808867475	0.480489213236454	0.466130880125858	0.470728609496563	0.478124255617395	0.463790948735022	0.000449448886770147	0.000804923776196937	0.000804596239132956
196	0.811571529291185	0.31	1.26814013639784	1.22790169171648	1.3083785810792	0.391164957925085	0.998818882329629	0.972280541882613	1.02535722277665	0.5	0.32	0.77	1.07231152024015	1.10158020038291	1.13084888052567	1.87781794017727	1.92907287087603	1.98032780157478	1.87414192442067	1.92530259192616	1.97669809620202	1.26814013639784	0.617881892030167	-0.000880351715847058	-0.696643440954866	-0.156665838352905	-0.15242628508257	-0.160646351912266	0.473083808867475	0.480489213236454	0.466130880125858	0.470728609496563	0.478124255617395	0.463790948735022	0.000449448886770147	0.000804923776196937	0.000804596239132956
196	0.811571529291185	0.31	1.26818599093365	1.22809327984589	1.3082787020214	0.386611739389267	0.986882237337424	0.9604086550827	1.01335581959215	0.5	0.32	0.78	1.05616696494238	1.08528011680034	1.1143932686583	1.84608233475899	1.89696943607736	1.94785653739573	1.84245189847258	1.89299359716793	1.94374289285855	1.26818599093365	0.62123250199197	0.00801739873740108	-0.682661696780903	-0.156665838352905	-0.15242628508257	-0.160646351912266	0.473083808867475	0.480489213236454	0.466130880125858	0.470728609496563	0.478124255617395	0.463790948735022	0.000449448886770147	0.000804923776196937	0.000804596239132956
196	0.811571529291185	0.31	1.26838214749037	1.22838179716088	1.30838249781985	0.389258076413926	1.0013504522133	0.974638027179163	1.02806287724743	0.51	0.33	0.78	1.06162197153393	1.09071841199528	1.11981485245663	1.84421335477311	1.89475869531241	1.94530403585172	1.84196182551275	1.89218066091786	1.94293829441972	1.26838214749037	0.626974535814294	-0.000348754992972071	-0.679729108803907	-0.156665838352905	-0.15242628508257	-0.160646351912266	0.473083808867475	0.480489213236454	0.466130880125858	0.470728609496563	0.478124255617395	0.463790948735022	0.000449448886770147	0.000804923776196937	0.000804596239132956
196	0.811571529291185	0.31	1.26846543293717	1.22792777962914	1.3090030862452	0.383137457453449	0.980195989691724	0.95370812296773	1.00668385641572	0.5	0.33	0.79	1.04405175216256	1.07304878280352	1.10204581344449	1.81955837867717	1.87009398665852	1.92062959463987	1.81619874894629	1.8663799444972	1.91691476531887	1.26846543293717	0.622978778416146	0.00944440092484873	-0.675319166763423	-0.156665838352905	-0.15242628508257	-0.160646351912266	0.473083808867475	0.480489213236454	0.466130880125858	0.470728609496563	0.478124255617395	0.463790948735022	0.000449448886770147	0.000804923776196937	0.000804596239132956
196	0.811571529291185	0.31	1.26849541397523	1.22783098822212	1.30915983972834	0.388567968527492	0.991672571536056	0.965179881143495	1.01816526192862	0.5	0.32	0.78	1.05793239013832	1.08697099300993	1.11600959588155	1.84523888196347	1.89588782663713	1.9465367713108	1.84269778187758	1.89291407740637	1.94384972560056	1.26849541397523	0.617138389777137	-0.00217581010493885	-0.697206701518772	-0.156665838352905	-0.15242628508257	-0.160646351912266	0.473083808867475	0.480489213236454	0.466130880125858	0.470728609496563	0.478124255617395	0.463790948735022	0.000449448886770147	0.000804923776196937	0.000804596239132956
196	0.811571529291185	0.31	1.26855221657938	1.22824285136156	1.3088615817972	0.384674789136843	0.990372859305145	0.963696817430673	1.01704890117962	0.49	0.32	0.77	1.06618510867042	1.09569812364608	1.12521113862175	1.87091324102642	1.92270189390813	1.97449054678984	1.8682518938983	1.92005367562083	1.97170285448906	1.26855221657938	0.61325035957819	-7.82570288352262e-05	-0.702273235539737	-0.156665838352905	-0.15242628508257	-0.160646351912266	0.473083808867475	0.480489213236454	0.466130880125858	0.470728609496563	0.478124255617395	0.463790948735022	0.000449448886770147	0.000804923776196937	0.000804596239132956
196	0.811571529291185	0.31	1.26874469266166	1.22856879947616	1.30892058584717	0.386601118133458	0.989763537741731	0.963212068647404	1.01631500683606	0.5	0.33	0.77	1.05669669631885	1.08582512046099	1.11495354460313	1.84412319787299	1.89495746551585	1.94579173315871	1.8439546570564	1.89503051068366	1.94595689002139	1.26874469266166	0.61836210310327	-0.00347914447776679	-0.694417017431791	-0.156665838352905	-0.15242628508257	-0.160646351912266	0.473083808867475	0.480489213236454	0.466130880125858	0.470728609496563	0.478124255617395	0.463790948735022	0.000449448886770147	0.000804923776196937	0.000804596239132956
196	0.811571529291185	0.31	1.26878790498569	1.22850704159272	1.30906876837865	0.385330431454236	0.982724685489089	0.956291272880338	1.00915809809784	0.51	0.33	0.78	1.0384952392971	1.06720090035566	1.09590656141422	1.80055052105633	1.85032060282506	1.9000906845938	1.79922679153335	1.8491904073255	1.89852914519836	1.26878790498569	0.626068059634485	-0.000311282185354648	-0.680009899667624	-0.156665838352905	-0.15242628508257	-0.160646351912266	0.473083808867475	0.480489213236454	0.466130880125858	0.470728609496563	0.478124255617395	0.463790948735022	0.000449448886770147	0.000804923776196937	0.000804596239132956
196	0.811571529291185	0.31	1.26883955124576	1.22841152031878	1.30926758217274	0.387734408634178	0.989213632097137	0.962740214184939	1.01568705000933	0.5	0.32	0.77	1.0570667022242	1.08613390868003	1.11520111513587	1.84577217161847	1.89652719083342	1.94728221004837	1.84563990940163	1.89726863635678	1.9474501074247	1.26883955124576	0.617370015506035	-0.00116229948254684	-0.692050581370121	-0.156665838352905	-0.15242628508257	-0.160646351912266	0.473083808867475	0.480489213236454	0.466130880125858	0.470728609496563	0.478124255617395	0.463790948735022	0.000449448886770147	0.000804923776196937	0.000804596239132956
196	0.811571529291185	0.31	1.26890406322803	1.22837256774476	1.30943555871131	0.38213949401433	0.975588576515925	0.94916946974765	1.0020076832842	0.49	0.32	0.76	1.05136659422947	1.08063024755044	1.10989390087141	1.84634953915614	1.89774068390028	1.94913182864442	1.84329115400001	1.89481233836031	1.94625607856634	1.26890406322803	0.613375133605125	-0.00246359685400334	-0.706460448324025	-0.156665838352905	-0.15242628508257	-0.160646351912266	0.473083808867475	0.480489213236454	0.466130880125858	0.470728609496563	0.478124255617395	0.463790948735022	0.000449448886770147	0.000804923776196937	0.000804596239132956
196	0.811571529291185	0.31	1.26895405869906	1.22897817185088	1.30892994554724	0.394026068526566	0.99782608521677	0.971472693706155	1.02417947672739	0.5	0.32	0.77	1.07245337976477	1.10154610051433	1.1306388212639	1.87924504094627	1.93022380816154	1.98120257537682	1.87855584178894	1.92902253768066	1.98035853600392	1.26895405869906	0.6175287583762	0.0144085757777185	-0.680937348624206	-0.156665838352905	-0.15242628508257	-0.160646351912266	0.473083808867475	0.480489213236454	0.466130880125858	0.470728609496563	0.478124255617395	0.463790948735022	0.000449448886770147	0.000804923776196937	0.000804596239132956
196	0.811571529291185	0.31	1.26916074835471	1.22906727068149	1.30925422602793	0.388776810740676	0.990294740894842	0.963850483515217	1.01673899827447	0.49	0.32	0.78	1.0657474038777	1.09498731103324	1.12422721818879	1.8694492020975	1.92073951807899	1.97202983406047	1.8648482688062	1.91606201026478	1.96694844215641	1.26916074835471	0.617575147282401	0.00591007047442649	-0.688684699611675	-0.156665838352905	-0.15242628508257	-0.160646351912266	0.473083808867475	0.480489213236454	0.466130880125858	0.470728609496563	0.478124255617395	0.463790948735022	0.000449448886770147	0.000804923776196937	0.000804596239132956
196	0.811571529291185	0.31	1.2694017783486	1.22928764084068	1.30951591585652	0.385723265789896	0.989788609508171	0.963187255958285	1.01638996305806	0.5	0.33	0.78	1.05944799351537	1.08870788090371	1.11796776829205	1.8520728859848	1.90322352708337	1.95437416818194	1.85060310415612	1.90237927157674	1.9527795389423	1.2694017783486	0.623708268716215	-0.01302333330464	-0.699497995799061	-0.156665838352905	-0.15242628508257	-0.160646351912266	0.473083808867475	0.480489213236454	0.466130880125858	0.470728609496563	0.478124255617395	0.463790948735022	0.000449448886770147	0.000804923776196937	0.000804596239132956
196	0.811571529291185	0.31	1.26963939178516	1.2297608607763	1.30951792279403	0.389371153387661	1.01013887315598	0.983198412102364	1.03707933420961	0.49	0.32	0.77	1.09001473389141	1.11988205174385	1.14974936959629	1.91531978566943	1.96780115408491	2.02028252250039	1.91142460037052	1.96408295441108	2.0171055663784	1.26963939178516	0.618744552518559	-0.000892667595877049	-0.698731436849141	-0.156665838352905	-0.15242628508257	-0.160646351912266	0.473083808867475	0.480489213236454	0.466130880125858	0.470728609496563	0.478124255617395	0.463790948735022	0.000449448886770147	0.000804923776196937	0.000804596239132956
196	0.811571529291185	0.31	1.26974910975373	1.22984105404355	1.30965716546392	0.387423065995632	0.99442431637146	0.967793990163099	1.02105464257982	0.5	0.32	0.78	1.06675579104664	1.09610920198841	1.12546261293017	1.86739691200561	1.9187811832789	1.97016545455218	1.86248359824731	1.91386592502528	1.96490276492914	1.26974910975373	0.624863375463328	0.0125716909537011	-0.673443538223264	-0.156665838352905	-0.15242628508257	-0.160646351912266	0.473083808867475	0.480489213236454	0.466130880125858	0.470728609496563	0.478124255617395	0.463790948735022	0.000449448886770147	0.000804923776196937	0.000804596239132956
196	0.811571529291185	0.31	1.26988627520368	1.22926549764593	1.31050705276143	0.385600420578443	0.990557814640959	0.96392888551276	1.01718674376916	0.51	0.32	0.78	1.05008652053685	1.07909558951913	1.10810465850141	1.824318672602	1.87471622097936	1.92511376935673	1.82224584207313	1.87262881516477	1.92282796034079	1.26988627520368	0.618477437482632	-0.00674547831742943	-0.696544613895357	-0.156665838352905	-0.15242628508257	-0.160646351912266	0.473083808867475	0.480489213236454	0.466130880125858	0.470728609496563	0.478124255617395	0.463790948735022	0.000449448886770147	0.000804923776196937	0.000804596239132956
196	0.811571529291185	0.31	1.26995854204659	1.2298470463818	1.31007003771138	0.403016899744363	1.01354792788493	0.987276671210381	1.03981918455948	0.5	0.32	0.78	1.0843808940109	1.1132360767882	1.14209125956549	1.89388894053083	1.94428498848846	1.9946810364461	1.88742433391333	1.93689106422753	1.98735226684108	1.26995854204659	0.619098978877834	-0.0102420051542751	-0.704130253872499	-0.156665838352905	-0.15242628508257	-0.160646351912266	0.473083808867475	0.480489213236454	0.466130880125858	0.470728609496563	0.478124255617395	0.463790948735022	0.000449448886770147	0.000804923776196937	0.000804596239132956
196	0.811571529291185	0.31	1.27019349999904	1.22954243479556	1.31084456520253	0.387734405477462	1.0052207357926	0.978318934254383	1.03212253733081	0.5	0.32	0.77	1.07219317424941	1.10167632843805	1.13115948262669	1.86995364980247	1.92137361134189	1.97279357288131	1.86781056476064	1.91901415721632	1.97099140058839	1.27019349999904	0.619523533666541	0.00532563092158036	-0.686054759347049	-0.156665838352905	-0.15242628508257	-0.160646351912266	0.473083808867475	0.480489213236454	0.466130880125858	0.470728609496563	0.478124255617395	0.463790948735022	0.000449448886770147	0.000804923776196937	0.000804596239132956
196	0.811571529291185	0.31	1.27022965619681	1.2301099879673	1.31034932442632	0.392004249862646	0.996030133041426	0.969612461914008	1.02244780416884	0.5	0.33	0.78	1.06526947589563	1.09429337954961	1.12331728320359	1.8608389252365	1.91153859410313	1.96223826296975	1.85841823547914	1.90885214601535	1.95902955991732	1.27022965619681	0.625469699432358	-0.00854784400920859	-0.694120087806058	-0.156665838352905	-0.15242628508257	-0.160646351912266	0.473083808867475	0.480489213236454	0.466130880125858	0.470728609496563	0.478124255617395	0.463790948735022	0.000449448886770147	0.000804923776196937	0.000804596239132956
196	0.811571529291185	0.31	1.27041864336184	1.23024645424368	1.31059083247999	0.390056513676088	0.987822691305292	0.961515335567323	1.01413004704326	0.5	0.33	0.79	1.05391917041647	1.08275472353727	1.11159027665806	1.83824297665186	1.88853787069125	1.93883276473064	1.83369688572926	1.88392038657209	1.93400723854384	1.27041864336184	0.62266289239531	-0.016753953766218	-0.702818672877129	-0.156665838352905	-0.15242628508257	-0.160646351912266	0.473083808867475	0.480489213236454	0.466130880125858	0.470728609496563	0.478124255617395	0.463790948735022	0.000449448886770147	0.000804923776196937	0.000804596239132956
196	0.811571529291185	0.31	1.27044931956091	1.23021220207502	1.31068643704679	0.384810684855613	0.983266562867741	0.956789532757155	1.00974359297833	0.5	0.32	0.78	1.05216781891667	1.08128423174214	1.11040064456761	1.83907045542793	1.88996265497314	1.94085485451836	1.8351851815595	1.8864336048841	1.9367847734751	1.27044931956091	0.623285937209596	-0.00530432480101272	-0.693679125974252	-0.156665838352905	-0.15242628508257	-0.160646351912266	0.473083808867475	0.480489213236454	0.466130880125858	0.470728609496563	0.478124255617395	0.463790948735022	0.000449448886770147	0.000804923776196937	0.000804596239132956
196	0.811571529291185	0.31	1.27047695167493	1.2300029836486	1.31095091970126	0.394878722540541	1.01356424874797	0.986842935592026	1.04028556190391	0.5	0.33	0.77	1.07965685805439	1.10889134711493	1.13812583617547	1.88085926161066	1.93178836848175	1.98271747535285	1.88229979521699	1.93319659039522	1.98389782763157	1.27047695167493	0.617743160087378	0.00685702954337437	-0.684833665101122	-0.156665838352905	-0.15242628508257	-0.160646351912266	0.473083808867475	0.480489213236454	0.466130880125858	0.470728609496563	0.478124255617395	0.463790948735022	0.000449448886770147	0.000804923776196937	0.000804596239132956
196	0.811571529291185	0.31	1.27084892046568	1.23087168450649	1.31082615642487	0.403488187951911	1.0084974526874	0.982382689932471	1.03461221544232	0.5	0.32	0.78	1.07766518467861	1.10631285011036	1.1349605155421	1.88064610973983	1.93063948552418	1.98063286130852	1.87738892499137	1.92689889104056	1.97676139401723	1.27084892046568	0.62127161386668	-0.00367995283298371	-0.697048339037561	-0.156665838352905	-0.15242628508257	-0.160646351912266	0.473083808867475	0.480489213236454	0.466130880125858	0.470728609496563	0.478124255617395	0.463790948735022	0.000449448886770147	0.000804923776196937	0.000804596239132956
196	0.811571529291185	0.31	1.27096494956291	1.2304770970193	1.31145280210652	0.388773837684234	0.987432697501587	0.961064701522738	1.01380069348044	0.5	0.33	0.78	1.05536318090362	1.08431837202259	1.11327356314157	1.84295157016559	1.89351522057783	1.94407887099007	1.84109958694438	1.89124012252013	1.94184061985325	1.27096494956291	0.620401530857585	0.00285191125733056	-0.68484697508756	-0.156665838352905	-0.15242628508257	-0.160646351912266	0.473083808867475	0.480489213236454	0.466130880125858	0.470728609496563	0.478124255617395	0.463790948735022	0.000449448886770147	0.000804923776196937	0.000804596239132956
196	0.811571529291185	0.31	1.27140844563978	1.23145053734274	1.31136635393682	0.393721460092797	0.993124924409504	0.966878955871566	1.01937089294744	0.5	0.32	0.78	1.0600401112176	1.0888149431022	1.11758977498681	1.84919180653863	1.89938819325311	1.9495845799676	1.84630204743208	1.89663718461289	1.94646775923466	1.27140844563978	0.622472296881115	0.010957372508103	-0.678754309168368	-0.156665838352905	-0.15242628508257	-0.160646351912266	0.473083808867475	0.480489213236454	0.466130880125858	0.470728609496563	0.478124255617395	0.463790948735022	0.000449448886770147	0.000804923776196937	0.000804596239132956
196	0.811571529291185	0.31	1.2715042903403	1.23080762586916	1.31220095481145	0.38724929545	0.987671821039411	0.961212638492244	1.01413100358658	0.5	0.32	0.78	1.06197122295428	1.09120397471258	1.12043672647089	1.8618423845926	1.91309309182973	1.96434379906685	1.85436323268155	1.90520553376587	1.95620355135863	1.2715042903403	0.612234092845608	-0.00292103918321994	-0.706388531915644	-0.156665838352905	-0.15242628508257	-0.160646351912266	0.473083808867475	0.480489213236454	0.466130880125858	0.470728609496563	0.478124255617395	0.463790948735022	0.000449448886770147	0.000804923776196937	0.000804596239132956
196	0.811571529291185	0.31	1.2715980285044	1.23111666349213	1.31207939351667	0.387082307693978	1.00101570642387	0.974189610215432	1.02784180263231	0.5	0.32	0.78	1.07027401666697	1.09974597309047	1.12921792951398	1.86955362917932	1.92103521448602	1.97251679979272	1.86371838963416	1.91496159396673	1.96621821439694	1.2715980285044	0.619712337552365	-0.0084999633011455	-0.700145288085671	-0.156665838352905	-0.15242628508257	-0.160646351912266	0.473083808867475	0.480489213236454	0.466130880125858	0.470728609496563	0.478124255617395	0.463790948735022	0.000449448886770147	0.000804923776196937	0.000804596239132956
196	0.811571529291185	0.31	1.27167800150598	1.23100098277634	1.31235502023562	0.386989629772174	0.988764851013717	0.962261887754142	1.01526781427329	0.5	0.32	0.77	1.06143091952169	1.09066523194813	1.11989954437457	1.85895639681421	1.9101564429897	1.96135648916518	1.85682959571753	1.90813168900573	1.9591140567236	1.27167800150598	0.615315080915231	0.00851793349006832	-0.686866124746344	-0.156665838352905	-0.15242628508257	-0.160646351912266	0.473083808867475	0.480489213236454	0.466130880125858	0.470728609496563	0.478124255617395	0.463790948735022	0.000449448886770147	0.000804923776196937	0.000804596239132956
196	0.811571529291185	0.31	1.27176853138674	1.23138805998787	1.3121490027856	0.391270813307664	0.998551046471322	0.972025717723218	1.02507637521943	0.5	0.32	0.78	1.06386293815245	1.09289438625397	1.12192583435548	1.8538133950124	1.90440157271568	1.95498975041897	1.85076419155521	1.90168368603971	1.95231102763871	1.27176853138674	0.621168759987551	0.00608387782396887	-0.68310290660752	-0.156665838352905	-0.15242628508257	-0.160646351912266	0.473083808867475	0.480489213236454	0.466130880125858	0.470728609496563	0.478124255617395	0.463790948735022	0.000449448886770147	0.000804923776196937	0.000804596239132956
196	0.811571529291185	0.31	1.27206438641414	1.2312884973991	1.31284027542919	0.392757889966403	1.00495301936077	0.978340780767577	1.03156525795395	0.5	0.33	0.77	1.06991954432324	1.09902285346538	1.12812616260753	1.86340701704887	1.91409429607145	1.96478157509402	1.86402412004449	1.91429536564599	1.96542991733049	1.27206438641414	0.618757153333207	0.0113443387672472	-0.679003004501784	-0.156665838352905	-0.15242628508257	-0.160646351912266	0.473083808867475	0.480489213236454	0.466130880125858	0.470728609496563	0.478124255617395	0.463790948735022	0.000449448886770147	0.000804923776196937	0.000804596239132956
196	0.811571529291185	0.31	1.27233957052389	1.23185113470624	1.31282800634154	0.383691939734439	0.99276172864949	0.965965740302281	1.0195577169967	0.5	0.32	0.77	1.06319898307554	1.09269223151346	1.12218547995138	1.8594189830938	1.91099945569728	1.96257992830075	1.85835705856086	1.90986157311388	1.961519799891	1.27233957052389	0.61795268649879	0.00482406020040644	-0.690292219454286	-0.156665838352905	-0.15242628508257	-0.160646351912266	0.473083808867475	0.480489213236454	0.466130880125858	0.470728609496563	0.478124255617395	0.463790948735022	0.000449448886770147	0.000804923776196937	0.000804596239132956
196	0.811571529291185	0.31	1.2725879046037	1.23234622677785	1.31282958242955	0.385714011644884	0.991840914823098	0.965183883374775	1.01849794627142	0.51	0.33	0.78	1.04983514461671	1.07883012572617	1.10782510683562	1.82208146700488	1.8724048134718	1.92272815993872	1.82170536925328	1.87170267099785	1.9224196820238	1.2725879046037	0.624487421873135	-0.0077340368648268	-0.688679498563495	-0.156665838352905	-0.15242628508257	-0.160646351912266	0.473083808867475	0.480489213236454	0.466130880125858	0.470728609496563	0.478124255617395	0.463790948735022	0.000449448886770147	0.000804923776196937	0.000804596239132956
196	0.811571529291185	0.31	1.27261091943057	1.23222560884341	1.31299623001773	0.390049418020388	0.987326841794061	0.961032299239355	1.01362138434877	0.5	0.32	0.78	1.05446582193865	1.0833167736178	1.11216772529694	1.84041109920994	1.89076608520222	1.9411210711945	1.83575817284695	1.88595996707316	1.93648656941407	1.27261091943057	0.619404034044231	0.00235493481187495	-0.690555981986627	-0.156665838352905	-0.15242628508257	-0.160646351912266	0.473083808867475	0.480489213236454	0.466130880125858	0.470728609496563	0.478124255617395	0.463790948735022	0.000449448886770147	0.000804923776196937	0.000804596239132956
196	0.811571529291185	0.31	1.27261660283069	1.23184149181348	1.3133917138479	0.381989191902495	0.978731527327471	0.952218870910965	1.00524418374398	0.5	0.32	0.77	1.04873288899035	1.07793278788743	1.10713268678451	1.83487463733483	1.88596310272144	1.93705156810806	1.82999516678096	1.8812564136313	1.93178595343144	1.27261660283069	0.614781475934394	-0.0151156547522036	-0.713057617048507	-0.156665838352905	-0.15242628508257	-0.160646351912266	0.473083808867475	0.480489213236454	0.466130880125858	0.470728609496563	0.478124255617395	0.463790948735022	0.000449448886770147	0.000804923776196937	0.000804596239132956
196	0.811571529291185	0.31	1.27273086508011	1.23254251634025	1.31291921381997	0.375435014593531	0.978635481135129	0.951753606301395	1.00551735596886	0.51	0.33	0.78	1.03205948558597	1.06120956574201	1.09035964589806	1.78772382780027	1.83821732512776	1.88871082245525	1.78561984514467	1.8366879172339	1.88670388755653	1.27273086508011	0.63151397962887	-0.0140176203825814	-0.68731499339187	-0.156665838352905	-0.15242628508257	-0.160646351912266	0.473083808867475	0.480489213236454	0.466130880125858	0.470728609496563	0.478124255617395	0.463790948735022	0.000449448886770147	0.000804923776196937	0.000804596239132956
196	0.811571529291185	0.31	1.27277121406264	1.23250431342246	1.31303811470281	0.397625288172844	1.00035873282439	0.974136522108676	1.0265809435401	0.5	0.32	0.78	1.07142055313528	1.10026149572579	1.12910243831631	1.87292221026122	1.92333830670867	1.97375440315611	1.86859754746832	1.91871231436904	1.96875951039376	1.27277121406264	0.617073956079234	0.00145058732465725	-0.695640748330755	-0.156665838352905	-0.15242628508257	-0.160646351912266	0.473083808867475	0.480489213236454	0.466130880125858	0.470728609496563	0.478124255617395	0.463790948735022	0.000449448886770147	0.000804923776196937	0.000804596239132956
196	0.811571529291185	0.31	1.27289465460622	1.23250557026719	1.31328373894526	0.387830734303636	0.976574186246507	0.950444327745753	1.00270404474726	0.49	0.32	0.77	1.05157614659837	1.08048634692389	1.10939654724941	1.84533847883876	1.89607099617875	1.94680351351874	1.83979065905282	1.89029487385345	1.9406668444938	1.27289465460622	0.61486588930342	0.0081813505095645	-0.692640876120111	-0.156665838352905	-0.15242628508257	-0.160646351912266	0.473083808867475	0.480489213236454	0.466130880125858	0.470728609496563	0.478124255617395	0.463790948735022	0.000449448886770147	0.000804923776196937	0.000804596239132956
196	0.811571529291185	0.31	1.27293943521455	1.23252669376366	1.31335217666545	0.385136891630597	0.987959588305855	0.961374506195908	1.0145446704158	0.49	0.32	0.78	1.06347687675324	1.09288541620202	1.1222939556508	1.86600168706932	1.91760260611629	1.96920352516327	1.86257284253551	1.91455865208277	1.96513270641182	1.27293943521455	0.622126540953231	0.00705067372332227	-0.682495189830793	-0.156665838352905	-0.15242628508257	-0.160646351912266	0.473083808867475	0.480489213236454	0.466130880125858	0.470728609496563	0.478124255617395	0.463790948735022	0.000449448886770147	0.000804923776196937	0.000804596239132956
196	0.811571529291185	0.31	1.27323862678224	1.23251100402835	1.31396624953614	0.38898800043431	1.0065000475473	0.979634992479393	1.03336510261521	0.51	0.33	0.78	1.06540839572643	1.09462566076977	1.12384292581311	1.84894872436094	1.89965343548195	1.95035814660295	1.84689892801768	1.89760958552391	1.94817972166547	1.27323862678224	0.624075197424217	0.00679268305088658	-0.676960237563036	-0.156665838352905	-0.15242628508257	-0.160646351912266	0.473083808867475	0.480489213236454	0.466130880125858	0.470728609496563	0.478124255617395	0.463790948735022	0.000449448886770147	0.000804923776196937	0.000804596239132956
196	0.811571529291185	0.31	1.27347857985712	1.23306902946413	1.31388813025011	0.390772049653814	0.99366925537865	0.967245947560535	1.02009256319677	0.5	0.32	0.77	1.0645581696996	1.09363986115481	1.12272155261003	1.8617394083333	1.91259856529082	1.96345772224834	1.85775986040309	1.9083896549158	1.95957390346896	1.27347857985712	0.617097470917023	0.00109689230538194	-0.695955508902435	-0.156665838352905	-0.15242628508257	-0.160646351912266	0.473083808867475	0.480489213236454	0.466130880125858	0.470728609496563	0.478124255617395	0.463790948735022	0.000449448886770147	0.000804923776196937	0.000804596239132956
196	0.811571529291185	0.31	1.27382617524333	1.23347442799379	1.31417792249287	0.380827500405889	0.976464650662914	0.949948201182903	1.00298110014292	0.5	0.32	0.78	1.04632144593669	1.07552801712287	1.10473458830905	1.83075716815197	1.88186014397636	1.93296311980074	1.82716987807181	1.87869566470863	1.92933451267185	1.27382617524333	0.618905700972782	0.00759150769298906	-0.684837530561078	-0.156665838352905	-0.15242628508257	-0.160646351912266	0.473083808867475	0.480489213236454	0.466130880125858	0.470728609496563	0.478124255617395	0.463790948735022	0.000449448886770147	0.000804923776196937	0.000804596239132956
196	0.811571529291185	0.31	1.27384744399025	1.23340326705553	1.31429162092497	0.391481154838276	0.978719633400137	0.95273257908383	1.00470668771644	0.5	0.32	0.78	1.04427859481115	1.07276268904755	1.10124678328395	1.82141238345534	1.87109384033043	1.92077529720552	1.81820134960824	1.86747485308574	1.91739056482831	1.27384744399025	0.618397308671928	-0.0269238046628483	-0.719635015998441	-0.156665838352905	-0.15242628508257	-0.160646351912266	0.473083808867475	0.480489213236454	0.466130880125858	0.470728609496563	0.478124255617395	0.463790948735022	0.000449448886770147	0.000804923776196937	0.000804596239132956
196	0.811571529291185	0.31	1.27397923758764	1.23356576745809	1.3143927077172	0.396065649798726	0.998386449735043	0.972130536853473	1.02464236261661	0.5	0.32	0.79	1.06262715989933	1.09132726248659	1.12002736507386	1.85014453372243	1.90011440078675	1.95008426785106	1.84442222817178	1.89398608067103	1.94394119426379	1.27397923758764	0.621860614802734	0.00276482479222867	-0.687748830213234	-0.156665838352905	-0.15242628508257	-0.160646351912266	0.473083808867475	0.480489213236454	0.466130880125858	0.470728609496563	0.478124255617395	0.463790948735022	0.000449448886770147	0.000804923776196937	0.000804596239132956
196	0.811571529291185	0.31	1.2740640066085	1.23321700646322	1.31491100675378	0.392968698840689	0.990612095018985	0.964391209307505	1.01683298073047	0.5	0.32	0.77	1.05880574603682	1.08759367378808	1.11638160153934	1.84872543268448	1.8989905303072	1.94925562792991	1.84684512100255	1.89747335975586	1.94724082679966	1.2740640066085	0.617604343692297	0.0109041246152848	-0.683437627067319	-0.156665838352905	-0.15242628508257	-0.160646351912266	0.473083808867475	0.480489213236454	0.466130880125858	0.470728609496563	0.478124255617395	0.463790948735022	0.000449448886770147	0.000804923776196937	0.000804596239132956
196	0.811571529291185	0.31	1.27412593964221	1.23392513309486	1.31432674618955	0.385702442355014	0.997987411987205	0.971164530476776	1.02481029349763	0.5	0.32	0.78	1.06612088147671	1.09556639063838	1.12501189980005	1.8613609080209	1.9127703875861	1.96417986715129	1.85897716091621	1.91049666848657	1.96186998939509	1.27412593964221	0.622180941546411	0.0052351654587645	-0.680714889225998	-0.156665838352905	-0.15242628508257	-0.160646351912266	0.473083808867475	0.480489213236454	0.466130880125858	0.470728609496563	0.478124255617395	0.463790948735022	0.000449448886770147	0.000804923776196937	0.000804596239132956
196	0.811571529291185	0.31	1.27412652869798	1.23365115130544	1.31460190609052	0.390151048681788	0.99209540166223	0.965679505063028	1.01851129826143	0.5	0.33	0.77	1.05911162503517	1.08808333151466	1.11705503799414	1.84800818320389	1.89855993751373	1.94911169182357	1.84786504779665	1.89835905461891	1.94897145197418	1.27412652869798	0.619559212226305	-0.0160765983322632	-0.706953615355209	-0.156665838352905	-0.15242628508257	-0.160646351912266	0.473083808867475	0.480489213236454	0.466130880125858	0.470728609496563	0.478124255617395	0.463790948735022	0.000449448886770147	0.000804923776196937	0.000804596239132956
196	0.811571529291185	0.31	1.27424151051142	1.23379333939006	1.31468968163277	0.38662346031719	0.985191640692552	0.958764062594707	1.0116192187904	0.49	0.32	0.76	1.06188957513365	1.09115972696035	1.12042987878705	1.86470919435752	1.91610843822393	1.96750768209034	1.86270824451772	1.91442124367647	1.9652070874244	1.27424151051142	0.613982350171922	0.0192900563861389	-0.684611085612343	-0.156665838352905	-0.15242628508257	-0.160646351912266	0.473083808867475	0.480489213236454	0.466130880125858	0.470728609496563	0.478124255617395	0.463790948735022	0.000449448886770147	0.000804923776196937	0.000804596239132956
196	0.811571529291185	0.31	1.27427850610687	1.2337822742146	1.31477473799914	0.379680759813118	0.971471215686832	0.945026102151929	0.997916329221735	0.5	0.32	0.78	1.03755727631215	1.06659173357059	1.09562619082903	1.81163871349562	1.86233465866954	1.91303060384346	1.80819395260024	1.85934583295416	1.90945485845982	1.27427850610687	0.619159078441677	-0.00347485410462615	-0.692902193647068	-0.156665838352905	-0.15242628508257	-0.160646351912266	0.473083808867475	0.480489213236454	0.466130880125858	0.470728609496563	0.478124255617395	0.463790948735022	0.000449448886770147	0.000804923776196937	0.000804596239132956
196	0.811571529291185	0.31	1.27451096485392	1.23431232430018	1.31470960540767	0.390681438967359	1.00819876082621	0.981383986779944	1.03501353487247	0.5	0.32	0.78	1.07177765206988	1.10106229086084	1.13034692965181	1.86499621245801	1.91595430094108	1.96691238942415	1.86237133411705	1.91335560170347	1.96440684446966	1.27451096485392	0.621586768250385	0.0144787503828085	-0.671254403556136	-0.156665838352905	-0.15242628508257	-0.160646351912266	0.473083808867475	0.480489213236454	0.466130880125858	0.470728609496563	0.478124255617395	0.463790948735022	0.000449448886770147	0.000804923776196937	0.000804596239132956
196	0.811571529291185	0.31	1.27464356426068	1.23381451517939	1.31547261334197	0.385405648307347	0.98746744686686	0.960910680061065	1.01402421367266	0.5	0.32	0.76	1.06101136790049	1.0903346255771	1.1196578832537	1.85944418103131	1.91083379145889	1.96222340188648	1.85717664247588	1.90817173069229	1.95972781398178	1.27464356426068	0.61294930136544	0.00703094307800363	-0.696804817393646	-0.156665838352905	-0.15242628508257	-0.160646351912266	0.473083808867475	0.480489213236454	0.466130880125858	0.470728609496563	0.478124255617395	0.463790948735022	0.000449448886770147	0.000804923776196937	0.000804596239132956
196	0.811571529291185	0.31	1.27485518892123	1.2344680339331	1.31524234390936	0.386610471220564	0.980707817635319	0.95439979676255	1.00701583850809	0.51	0.32	0.78	1.04185585115482	1.0705745972941	1.09929334343337	1.8124234011148	1.86238283407839	1.91234226704198	1.80516943789391	1.85516207636118	1.90490891264493	1.27485518892123	0.623047505371343	0.0137457582873542	-0.674582994246618	-0.156665838352905	-0.15242628508257	-0.160646351912266	0.473083808867475	0.480489213236454	0.466130880125858	0.470728609496563	0.478124255617395	0.463790948735022	0.000449448886770147	0.000804923776196937	0.000804596239132956
196	0.811571529291185	0.31	1.2750503874533	1.23429194686789	1.31580882803872	0.393966355493616	0.997672846114157	0.971320206670913	1.0240254855574	0.5	0.32	0.78	1.06878664867864	1.09778362516584	1.12678060165304	1.86884411186129	1.91954724221653	1.97025037257177	1.86382967194079	1.91478181408889	1.96491009656826	1.2750503874533	0.616903384196246	-0.00532302126806804	-0.703576032865648	-0.156665838352905	-0.15242628508257	-0.160646351912266	0.473083808867475	0.480489213236454	0.466130880125858	0.470728609496563	0.478124255617395	0.463790948735022	0.000449448886770147	0.000804923776196937	0.000804596239132956
196	0.811571529291185	0.31	1.27517267084902	1.23511079235498	1.31523454934306	0.393070806695562	0.987822255603763	0.961680810414207	1.01396370079332	0.5	0.32	0.78	1.05795234176866	1.08671074357517	1.11546914538169	1.84964130785909	1.89992025316622	1.95019919847336	1.8460677610691	1.89522487299091	1.94523476613394	1.27517267084902	0.616696028221691	-0.000208733323932468	-0.696265916842974	-0.156665838352905	-0.15242628508257	-0.160646351912266	0.473083808867475	0.480489213236454	0.466130880125858	0.470728609496563	0.478124255617395	0.463790948735022	0.000449448886770147	0.000804923776196937	0.000804596239132956
196	0.811571529291185	0.31	1.27522070045317	1.23470740457311	1.31573399633322	0.391338177919695	0.990593438771816	0.964283215319956	1.01690366222368	0.5	0.33	0.79	1.05551612948387	1.08431561990593	1.11311511032799	1.83941185236302	1.88959973916515	1.93978762596728	1.83578394194423	1.88633618190299	1.93606400869041	1.27522070045317	0.623637878371246	0.00765682270693525	-0.678074486879002	-0.156665838352905	-0.15242628508257	-0.160646351912266	0.473083808867475	0.480489213236454	0.466130880125858	0.470728609496563	0.478124255617395	0.463790948735022	0.000449448886770147	0.000804923776196937	0.000804596239132956
196	0.811571529291185	0.31	1.27523957196212	1.234953212225	1.31552593169924	0.384982722644338	0.983640937342891	0.957163448039967	1.01011842664582	0.5	0.32	0.76	1.0566981058193	1.08592896795737	1.11515983009543	1.85168451708574	1.90290665380014	1.95412879051453	1.84834034650173	1.89948533879777	1.95076664742203	1.27523957196212	0.610993777555986	0.00391357203422067	-0.700709239269393	-0.156665838352905	-0.15242628508257	-0.160646351912266	0.473083808867475	0.480489213236454	0.466130880125858	0.470728609496563	0.478124255617395	0.463790948735022	0.000449448886770147	0.000804923776196937	0.000804596239132956
196	0.811571529291185	0.31	1.27541679381219	1.23485623750371	1.31597735012067	0.389001549811598	0.992554445608458	0.966062375524607	1.01904651569231	0.5	0.32	0.77	1.06682362552808	1.09607884441522	1.12533406330235	1.86977180412274	1.92104605610748	1.97232030809223	1.86780014614762	1.91877566580179	1.97029203935344	1.27541679381219	0.613346151011751	0.000172064123227217	-0.699792106422238	-0.156665838352905	-0.15242628508257	-0.160646351912266	0.473083808867475	0.480489213236454	0.466130880125858	0.470728609496563	0.478124255617395	0.463790948735022	0.000449448886770147	0.000804923776196937	0.000804596239132956
196	0.811571529291185	0.31	1.27545089529828	1.23469434563795	1.31620744495861	0.382105309920575	0.978804501071727	0.952296387612811	1.00531261453064	0.49	0.31	0.77	1.05456208028566	1.08391686062223	1.1132716409588	1.8516534292851	1.90319603705779	1.95473864483049	1.84522902456276	1.89638993758337	1.94781445931235	1.27545089529828	0.612594537394936	0.000365126092365868	-0.704134764877663	-0.156665838352905	-0.15242628508257	-0.160646351912266	0.473083808867475	0.480489213236454	0.466130880125858	0.470728609496563	0.478124255617395	0.463790948735022	0.000449448886770147	0.000804923776196937	0.000804596239132956
196	0.811571529291185	0.31	1.27545249360068	1.23476789483268	1.31613709236867	0.385680556316374	0.98198172330386	0.955587807266715	1.00837563934101	0.5	0.33	0.78	1.0511080291643	1.08014027178687	1.10917251440943	1.83751490489793	1.88826818340156	1.93902146190519	1.8350345945505	1.88559940910105	1.93628939782898	1.27545249360068	0.619596936510141	-0.00344985604883447	-0.69549592234945	-0.156665838352905	-0.15242628508257	-0.160646351912266	0.473083808867475	0.480489213236454	0.466130880125858	0.470728609496563	0.478124255617395	0.463790948735022	0.000449448886770147	0.000804923776196937	0.000804596239132956
196	0.811571529291185	0.31	1.27551883437218	1.23473562705973	1.31630204168464	0.387387418984486	0.988726108541695	0.962246389675198	1.01520582740819	0.5	0.33	0.78	1.05524101525932	1.08427982041389	1.11331862556845	1.84113565409398	1.89180121650981	1.94246677892563	1.83843575548917	1.88933692159239	1.93956859220234	1.27551883437218	0.621329166632982	0.0034570738518091	-0.68401507835369	-0.156665838352905	-0.15242628508257	-0.160646351912266	0.473083808867475	0.480489213236454	0.466130880125858	0.470728609496563	0.478124255617395	0.463790948735022	0.000449448886770147	0.000804923776196937	0.000804596239132956
196	0.811571529291185	0.31	1.27565642333596	1.2347060251985	1.31660682147342	0.391665678496855	1.00213052183022	0.975532161866156	1.02872888179428	0.51	0.33	0.77	1.06494880037084	1.09398514857424	1.12302149677764	1.85262313690963	1.90313580988908	1.95364848286852	1.85196592001139	1.90241757568672	1.95302885952693	1.27565642333596	0.61929337308592	-4.36758514016138e-05	-0.685762198190712	-0.156665838352905	-0.15242628508257	-0.160646351912266	0.473083808867475	0.480489213236454	0.466130880125858	0.470728609496563	0.478124255617395	0.463790948735022	0.000449448886770147	0.000804923776196937	0.000804596239132956
196	0.811571529291185	0.31	1.27587460131043	1.23558900694591	1.31616019567494	0.39521479358632	0.998249888807237	0.971950816947769	1.0245489606667	0.5	0.32	0.78	1.06816864860148	1.09707118518849	1.12597372177549	1.86627708771999	1.91677486433976	1.96727264095952	1.86293326068817	1.91333929308581	1.9642019117176	1.27587460131043	0.61971669967986	0.00747251476474078	-0.68619103491285	-0.156665838352905	-0.15242628508257	-0.160646351912266	0.473083808867475	0.480489213236454	0.466130880125858	0.470728609496563	0.478124255617395	0.463790948735022	0.000449448886770147	0.000804923776196937	0.000804596239132956
196	0.811571529291185	0.31	1.27647881131439	1.23635470221593	1.31660292041286	0.398976389611944	1.00138045499992	0.975205349131059	1.02755556086878	0.5	0.32	0.78	1.07255124484885	1.10133917388217	1.13012710291549	1.87484785252925	1.92516991143888	1.97549197034851	1.87134371992509	1.92183416036031	1.97135165109097	1.27647881131439	0.618496816445574	0.0147144774794206	-0.680713880831116	-0.156665838352905	-0.15242628508257	-0.160646351912266	0.473083808867475	0.480489213236454	0.466130880125858	0.470728609496563	0.478124255617395	0.463790948735022	0.000449448886770147	0.000804923776196937	0.000804596239132956
196	0.811571529291185	0.31	1.2766143709161	1.23576740825147	1.31746133358073	0.384187241545759	0.985749172018032	0.959170305206518	1.01232803882955	0.5	0.32	0.77	1.05615844657811	1.08542488084017	1.11469131510224	1.84760456363037	1.89880218239579	1.94999980116121	1.84762575983225	1.89899585746875	1.95003987550328	1.2766143709161	0.615298667038208	0.00459931186620069	-0.693286617721724	-0.156665838352905	-0.15242628508257	-0.160646351912266	0.473083808867475	0.480489213236454	0.466130880125858	0.470728609496563	0.478124255617395	0.463790948735022	0.000449448886770147	0.000804923776196937	0.000804596239132956
196	0.811571529291185	0.31	1.27665450832149	1.2357695250618	1.31753949158118	0.382682309194704	0.985606946395873	0.958947195197669	1.01226669759408	0.5	0.33	0.78	1.0554534892632	1.08479621800358	1.11413894674396	1.84584971746469	1.89716630138435	1.948482885304	1.84393703087952	1.89517757190509	1.94625526989023	1.27665450832149	0.618050240421865	-0.00548574112073363	-0.696252131819913	-0.156665838352905	-0.15242628508257	-0.160646351912266	0.473083808867475	0.480489213236454	0.466130880125858	0.470728609496563	0.478124255617395	0.463790948735022	0.000449448886770147	0.000804923776196937	0.000804596239132956
196	0.811571529291185	0.31	1.27673902207187	1.23632931023526	1.31714873390847	0.396328858942807	0.996700580188337	0.970503418668432	1.02289774170824	0.5	0.32	0.78	1.0651738919873	1.09392652897797	1.12267916596863	1.85945756565171	1.90965059872069	1.95984363178967	1.85426445407442	1.90445186993845	1.95419950664564	1.27673902207187	0.621366736727595	0.0115809965954954	-0.679860418509351	-0.156665838352905	-0.15242628508257	-0.160646351912266	0.473083808867475	0.480489213236454	0.466130880125858	0.470728609496563	0.478124255617395	0.463790948735022	0.000449448886770147	0.000804923776196937	0.000804596239132956
196	0.811571529291185	0.31	1.2768437193655	1.23617010321865	1.31751733551234	0.3936735979963	1.00875439657175	0.982092704790129	1.03541608835337	0.5	0.33	0.78	1.07969559877444	1.10900699792454	1.13831839707463	1.88684844899837	1.9380723014315	1.98929615386464	1.88585067015519	1.93673284003792	1.98838127590647	1.2768437193655	0.623734737107348	-0.00289560169372362	-0.685614440343474	-0.156665838352905	-0.15242628508257	-0.160646351912266	0.473083808867475	0.480489213236454	0.466130880125858	0.470728609496563	0.478124255617395	0.463790948735022	0.000449448886770147	0.000804923776196937	0.000804596239132956
196	0.811571529291185	0.31	1.27695360483516	1.23664514686005	1.31726206281026	0.390997459359538	0.997149419511598	0.97064611703314	1.02365272199006	0.5	0.32	0.77	1.0688942802482	1.09808022961717	1.12726617898613	1.86999739044666	1.92105730363564	1.97211721682463	1.86829108893139	1.91890275561705	1.97049324944929	1.27695360483516	0.621301236364629	-0.00104851985885738	-0.692123087225636	-0.156665838352905	-0.15242628508257	-0.160646351912266	0.473083808867475	0.480489213236454	0.466130880125858	0.470728609496563	0.478124255617395	0.463790948735022	0.000449448886770147	0.000804923776196937	0.000804596239132956
196	0.811571529291185	0.31	1.27701445797399	1.23671540893136	1.31731350701663	0.394316277513255	0.99373159473534	0.967502284831048	1.01996090463963	0.5	0.32	0.78	1.05678003897161	1.08542969859252	1.11407935821342	1.83908116347714	1.8889392677238	1.93879737197046	1.83584389797644	1.88544786616516	1.93562236693588	1.27701445797399	0.621723786825649	-0.0107433797671982	-0.699646477273505	-0.156665838352905	-0.15242628508257	-0.160646351912266	0.473083808867475	0.480489213236454	0.466130880125858	0.470728609496563	0.478124255617395	0.463790948735022	0.000449448886770147	0.000804923776196937	0.000804596239132956
196	0.811571529291185	0.31	1.27712212386029	1.23657807368604	1.31766617403454	0.387180380632083	0.984002718869796	0.957638001172478	1.01036743656711	0.5	0.32	0.78	1.05457599418716	1.08360951034156	1.11264302649597	1.84495538415621	1.89574882364783	1.94654226313944	1.83929483032424	1.89053738458778	1.94079751087424	1.27712212386029	0.619479909687336	-0.00112968825997904	-0.696483989164846	-0.156665838352905	-0.15242628508257	-0.160646351912266	0.473083808867475	0.480489213236454	0.466130880125858	0.470728609496563	0.478124255617395	0.463790948735022	0.000449448886770147	0.000804923776196937	0.000804596239132956
196	0.811571529291185	0.31	1.27716957336376	1.23612858298897	1.31821056373855	0.379915130092795	0.989749459278198	0.962820181040564	1.01667873751583	0.5	0.33	0.77	1.0582828055341	1.08788209383893	1.11748138214377	1.8491731996077	1.90089303326137	1.95261286691503	1.8487246841061	1.9010847303201	1.95239398247108	1.27716957336376	0.61545568981527	0.0100717885502723	-0.683261028054587	-0.156665838352905	-0.15242628508257	-0.160646351912266	0.473083808867475	0.480489213236454	0.466130880125858	0.470728609496563	0.478124255617395	0.463790948735022	0.000449448886770147	0.000804923776196937	0.000804596239132956
196	0.811571529291185	0.31	1.27720206069951	1.23696907340943	1.3174350479896	0.395234933944332	1.00730001576158	0.980763634709573	1.03383639681358	0.51	0.32	0.79	1.06702901891248	1.09589947009697	1.12476992128146	1.85219842266148	1.90231308983327	1.95242775700506	1.84717510978628	1.8977929665911	1.9473305398893	1.27720206069951	0.625930698448349	-0.00784876673531444	-0.686555948163525	-0.156665838352905	-0.15242628508257	-0.160646351912266	0.473083808867475	0.480489213236454	0.466130880125858	0.470728609496563	0.478124255617395	0.463790948735022	0.000449448886770147	0.000804923776196937	0.000804596239132956
196	0.811571529291185	0.31	1.27732642453458	1.23697907105808	1.31767377801108	0.396438458510693	0.994919584360489	0.968775222989919	1.02106394573106	0.5	0.32	0.77	1.063786683998	1.09249512206251	1.12120356012703	1.85761203763504	1.90774346053452	1.95787488343401	1.85450324879947	1.90474331904265	1.95504438102507	1.27732642453458	0.61511379167288	-0.0018504261043836	-0.702661170296887	-0.156665838352905	-0.15242628508257	-0.160646351912266	0.473083808867475	0.480489213236454	0.466130880125858	0.470728609496563	0.478124255617395	0.463790948735022	0.000449448886770147	0.000804923776196937	0.000804596239132956
196	0.811571529291185	0.31	1.27733494206219	1.23691639387799	1.31775349024639	0.395184117076759	1.01409562451551	0.987377379399204	1.04081386963181	0.5	0.33	0.77	1.08312299736162	1.11243210078895	1.14174120421628	1.89014654004025	1.94129354787758	1.9924405557149	1.89021190076484	1.94143590779081	1.99258441782422	1.27733494206219	0.618520454680001	-0.0013820417622027	-0.689214973139964	-0.156665838352905	-0.15242628508257	-0.160646351912266	0.473083808867475	0.480489213236454	0.466130880125858	0.470728609496563	0.478124255617395	0.463790948735022	0.000449448886770147	0.000804923776196937	0.000804596239132956
196	0.811571529291185	0.31	1.27739672202067	1.2367839619498	1.31800948209153	0.386699395466241	1.00276417739759	0.975869525433168	1.02965882936202	0.51	0.33	0.79	1.06036821448322	1.08959162328882	1.11881503209443	1.83915275044391	1.88983921194669	1.94052567344947	1.83667091030102	1.88706727071277	1.93750677715526	1.27739672202067	0.626428431269849	-0.00748644667023485	-0.683883263551801	-0.156665838352905	-0.15242628508257	-0.160646351912266	0.473083808867475	0.480489213236454	0.466130880125858	0.470728609496563	0.478124255617395	0.463790948735022	0.000449448886770147	0.000804923776196937	0.000804596239132956
196	0.811571529291185	0.31	1.27756080509197	1.23670409907617	1.31841751110776	0.39130481460483	1.00867588440524	0.981883513722415	1.03546825508806	0.5	0.33	0.78	1.07373285542541	1.10303149245805	1.13233012949068	1.8699798861207	1.92100548496025	1.9720310837998	1.86795935957462	1.91897826685223	1.97080511365929	1.27756080509197	0.624059101360717	0.00658421647334831	-0.674102432557909	-0.156665838352905	-0.15242628508257	-0.160646351912266	0.473083808867475	0.480489213236454	0.466130880125858	0.470728609496563	0.478124255617395	0.463790948735022	0.000449448886770147	0.000804923776196937	0.000804596239132956
196	0.811571529291185	0.31	1.27759857027276	1.23661440322525	1.31858273732027	0.384332692298571	0.983117814585034	0.956618043886117	1.00961758528395	0.5	0.32	0.78	1.05061805225677	1.07972176575547	1.10882547925416	1.83482117748878	1.88564850694145	1.93647583639412	1.83210363644059	1.88267614043606	1.93330749769921	1.27759857027276	0.618802342845529	-0.00364657982383951	-0.692333525285035	-0.156665838352905	-0.15242628508257	-0.160646351912266	0.473083808867475	0.480489213236454	0.466130880125858	0.470728609496563	0.478124255617395	0.463790948735022	0.000449448886770147	0.000804923776196937	0.000804596239132956
196	0.811571529291185	0.31	1.27767584593571	1.23739402200207	1.31795766986935	0.392031584523802	0.994526459668228	0.96815018297636	1.0209027363601	0.49	0.32	0.77	1.0749163073005	1.10420131952329	1.13348633174608	1.89061638122009	1.94212432044904	1.99363225967798	1.88952227029512	1.94126241097808	1.99281739694479	1.27767584593571	0.616063663095481	-0.0044057087255986	-0.702874399895445	-0.156665838352905	-0.15242628508257	-0.160646351912266	0.473083808867475	0.480489213236454	0.466130880125858	0.470728609496563	0.478124255617395	0.463790948735022	0.000449448886770147	0.000804923776196937	0.000804596239132956
196	0.811571529291185	0.31	1.27783240163881	1.23704510583982	1.31861969743779	0.391264083203879	1.00375947506239	0.977095413845999	1.03042353627878	0.5	0.32	0.77	1.07420585023447	1.10351996853221	1.13283408682994	1.87725944826867	1.92848818206311	1.97971691585755	1.87370724224456	1.92448359093849	1.97535950130074	1.27783240163881	0.617871879669495	0.0117165271942957	-0.683813943500721	-0.156665838352905	-0.15242628508257	-0.160646351912266	0.473083808867475	0.480489213236454	0.466130880125858	0.470728609496563	0.478124255617395	0.463790948735022	0.000449448886770147	0.000804923776196937	0.000804596239132956
196	0.811571529291185	0.31	1.27785786972582	1.23746942277716	1.31824631667449	0.398392876924571	1.00698542740821	0.980631760285032	1.03333909453138	0.5	0.32	0.78	1.07558737580655	1.1044928965248	1.13339841724306	1.87684285777317	1.92728145656166	1.97772005535014	1.87287978992842	1.92273074485141	1.97331045269285	1.27785786972582	0.623453981078292	0.0115768544395538	-0.676227747583684	-0.156665838352905	-0.15242628508257	-0.160646351912266	0.473083808867475	0.480489213236454	0.466130880125858	0.470728609496563	0.478124255617395	0.463790948735022	0.000449448886770147	0.000804923776196937	0.000804596239132956
196	0.811571529291185	0.31	1.27789640458725	1.23719492671127	1.31859788246322	0.378671701657942	0.986415032424297	0.959505509934418	1.01332455491418	0.5	0.32	0.77	1.05944786765076	1.08916029340155	1.11887271915234	1.85669046743687	1.90876172015292	1.96083297286897	1.85530521633933	1.90668883107772	1.95943599953848	1.27789640458725	0.620133586546919	0.00171668159549839	-0.689174225688198	-0.156665838352905	-0.15242628508257	-0.160646351912266	0.473083808867475	0.480489213236454	0.466130880125858	0.470728609496563	0.478124255617395	0.463790948735022	0.000449448886770147	0.000804923776196937	0.000804596239132956
196	0.811571529291185	0.31	1.27797703034242	1.23755173830977	1.31840232237507	0.392727053412945	1.00890126117195	0.982182741639259	1.03561978070464	0.5	0.32	0.77	1.08480020363101	1.11431024713006	1.1438202906291	1.90147828139989	1.95320458695254	2.00493089250519	1.89657640739694	1.94782404830331	1.99958483340224	1.27797703034242	0.614068083445564	-0.00743905344272969	-0.709638898903769	-0.156665838352905	-0.15242628508257	-0.160646351912266	0.473083808867475	0.480489213236454	0.466130880125858	0.470728609496563	0.478124255617395	0.463790948735022	0.000449448886770147	0.000804923776196937	0.000804596239132956
196	0.811571529291185	0.31	1.27804897468447	1.2372918399517	1.31880610941723	0.381900404574407	0.987549853535187	0.960793287971072	1.0143064190993	0.5	0.32	0.77	1.05967452268695	1.08918477343274	1.11869502417853	1.85572477767066	1.90740376242663	1.9590827471826	1.85574690022513	1.90763480246057	1.95888069659697	1.27804897468447	0.614233393416384	-0.00881902570017662	-0.706098761603155	-0.156665838352905	-0.15242628508257	-0.160646351912266	0.473083808867475	0.480489213236454	0.466130880125858	0.470728609496563	0.478124255617395	0.463790948735022	0.000449448886770147	0.000804923776196937	0.000804596239132956
196	0.811571529291185	0.31	1.27819584745923	1.23778430279076	1.3186073921277	0.394723233028501	0.999490950993653	0.973132086840439	1.02584981514687	0.5	0.32	0.77	1.0692671555072	1.0982299942386	1.12719283296999	1.86797027159295	1.9185672823143	1.96916429303566	1.86466598741355	1.91534423397977	1.96573584301144	1.27819584745923	0.617658882899775	-0.00891876728649829	-0.702658529561773	-0.156665838352905	-0.15242628508257	-0.160646351912266	0.473083808867475	0.480489213236454	0.466130880125858	0.470728609496563	0.478124255617395	0.463790948735022	0.000449448886770147	0.000804923776196937	0.000804596239132956
196	0.811571529291185	0.31	1.27819797882171	1.23804875656291	1.31834720108052	0.398726036519286	1.02154770481692	0.994831502628224	1.04826390700562	0.5	0.32	0.77	1.09702756002359	1.12648823755817	1.15594891509274	1.92092369871544	1.97251010886466	2.02409651901388	1.91955634757888	1.97096391908417	2.02276881351381	1.27819797882171	0.616051208915575	0.00681142076044868	-0.688005442034376	-0.156665838352905	-0.15242628508257	-0.160646351912266	0.473083808867475	0.480489213236454	0.466130880125858	0.470728609496563	0.478124255617395	0.463790948735022	0.000449448886770147	0.000804923776196937	0.000804596239132956
196	0.811571529291185	0.31	1.27838854854622	1.23744303745821	1.31933405963423	0.384180583607601	0.993013504180437	0.966238391611031	1.01978861674984	0.5	0.32	0.76	1.06310764535499	1.09256706978369	1.12202649421239	1.85881497574846	1.9103239828977	1.96183299004694	1.85889173031242	1.91033811613622	1.96221601353573	1.27838854854622	0.612463406415597	0.0008854835057733	-0.69762679464405	-0.156665838352905	-0.15242628508257	-0.160646351912266	0.473083808867475	0.480489213236454	0.466130880125858	0.470728609496563	0.478124255617395	0.463790948735022	0.000449448886770147	0.000804923776196937	0.000804596239132956
196	0.811571529291185	0.31	1.27841931256911	1.23790232035403	1.31893630478419	0.39462640060034	0.992352042507611	0.966176143507078	1.01852794150814	0.5	0.32	0.78	1.06299466198335	1.09179359383152	1.12059252567968	1.85856693741641	1.90891972325829	1.95927250910016	1.85225058963287	1.90249434294389	1.95233880565429	1.27841931256911	0.618158619611413	0.0125543741262512	-0.684139994330429	-0.156665838352905	-0.15242628508257	-0.160646351912266	0.473083808867475	0.480489213236454	0.466130880125858	0.470728609496563	0.478124255617395	0.463790948735022	0.000449448886770147	0.000804923776196937	0.000804596239132956
196	0.811571529291185	0.31	1.27891992140012	1.23780722718513	1.32003261561512	0.380334750405496	0.995284667632429	0.968228888264735	1.02234044700012	0.49	0.32	0.76	1.07278970375785	1.10276728641893	1.13274486908002	1.88432957855466	1.93698448892897	1.98963939930328	1.88507713549615	1.93812615117066	1.99033180547933	1.27891992140012	0.610510989242637	0.000581374334440521	-0.702984454809567	-0.156665838352905	-0.15242628508257	-0.160646351912266	0.473083808867475	0.480489213236454	0.466130880125858	0.470728609496563	0.478124255617395	0.463790948735022	0.000449448886770147	0.000804923776196937	0.000804596239132956
196	0.811571529291185	0.31	1.2793733883958	1.23905287095539	1.31969390583621	0.384540663114874	0.977434651951463	0.951099644458269	1.00376965944466	0.5	0.33	0.79	1.03887005644807	1.0676353397498	1.09640062305153	1.80791996819879	1.85797948213829	1.90803899607779	1.80424878861069	1.85392550951091	1.90426298528266	1.2793733883958	0.625317985182625	-0.0118254669961075	-0.692051994183347	-0.156665838352905	-0.15242628508257	-0.160646351912266	0.473083808867475	0.480489213236454	0.466130880125858	0.470728609496563	0.478124255617395	0.463790948735022	0.000449448886770147	0.000804923776196937	0.000804596239132956
196	0.811571529291185	0.31	1.27943507376006	1.23907079422697	1.31979935329314	0.391496940828373	1.00275561422436	0.976131236465961	1.02937999198276	0.51	0.33	0.78	1.05887268565372	1.08775387019911	1.1166350547445	1.83458829128491	1.88462743548354	1.93466657968217	1.83200974977997	1.88168143996167	1.93217933262065	1.27943507376006	0.626652804630678	-0.0166568023581701	-0.696228902484057	-0.156665838352905	-0.15242628508257	-0.160646351912266	0.473083808867475	0.480489213236454	0.466130880125858	0.470728609496563	0.478124255617395	0.463790948735022	0.000449448886770147	0.000804923776196937	0.000804596239132956
196	0.811571529291185	0.31	1.27943800406613	1.23897715565435	1.31989885247792	0.381767315445408	0.98647886172283	0.959743777276363	1.0132139461693	0.49	0.32	0.77	1.06365843844705	1.09328821969427	1.12291800094149	1.86860131707818	1.9206539744558	1.97270663183342	1.86664037238853	1.91961986149045	1.97108417251341	1.27943800406613	0.615661615874998	0.0133356953326365	-0.683119412197129	-0.156665838352905	-0.15242628508257	-0.160646351912266	0.473083808867475	0.480489213236454	0.466130880125858	0.470728609496563	0.478124255617395	0.463790948735022	0.000449448886770147	0.000804923776196937	0.000804596239132956
196	0.811571529291185	0.31	1.2794946761602	1.23891380081524	1.32007555150517	0.382039140132532	0.9830115805734	0.956385799486873	1.00963736165993	0.5	0.32	0.79	1.04503300600973	1.0741267253656	1.10322044472147	1.81908111710682	1.86972433622269	1.92036755533856	1.81349204414663	1.86436797267041	1.91470232659583	1.2794946761602	0.624268736852611	0.0150030855890001	-0.670046939255729	-0.156665838352905	-0.15242628508257	-0.160646351912266	0.473083808867475	0.480489213236454	0.466130880125858	0.470728609496563	0.478124255617395	0.463790948735022	0.000449448886770147	0.000804923776196937	0.000804596239132956
196	0.811571529291185	0.31	1.27966717717788	1.23921806870743	1.32011628564833	0.388789702763909	0.992114936071006	0.965622791893128	1.01860708024888	0.5	0.32	0.77	1.06314084606608	1.09230842662842	1.12147600719076	1.85968008082266	1.91070094863927	1.96172181645587	1.85609436087644	1.9074594079014	1.95764289598883	1.27966717717788	0.617426604502649	-0.0076529767909231	-0.702706496725465	-0.156665838352905	-0.15242628508257	-0.160646351912266	0.473083808867475	0.480489213236454	0.466130880125858	0.470728609496563	0.478124255617395	0.463790948735022	0.000449448886770147	0.000804923776196937	0.000804596239132956
196	0.811571529291185	0.31	1.27971755020586	1.23910371218544	1.32033138822628	0.38675105183993	0.9895755276938	0.963037492316148	1.01611356307145	0.5	0.32	0.77	1.05538435145825	1.08446715195095	1.11354995244365	1.84056950256314	1.89128933326939	1.94200916397564	1.83876511312149	1.88890796502835	1.94013119564165	1.27971755020586	0.618268935024421	-0.0127395251393348	-0.705530140546727	-0.156665838352905	-0.15242628508257	-0.160646351912266	0.473083808867475	0.480489213236454	0.466130880125858	0.470728609496563	0.478124255617395	0.463790948735022	0.000449448886770147	0.000804923776196937	0.000804596239132956
196	0.811571529291185	0.31	1.27978356515923	1.23890630112257	1.32066082919589	0.386192865474545	0.98753129679678	0.961016892213372	1.01404570138019	0.5	0.32	0.78	1.04989942021301	1.07886608898332	1.10783275775362	1.82733473107403	1.877750798431	1.92816686578796	1.82279673714026	1.87354131019436	1.92321074603227	1.27978356515923	0.621852624706598	-0.00265832743700035	-0.687801556507703	-0.156665838352905	-0.15242628508257	-0.160646351912266	0.473083808867475	0.480489213236454	0.466130880125858	0.470728609496563	0.478124255617395	0.463790948735022	0.000449448886770147	0.000804923776196937	0.000804596239132956
196	0.811571529291185	0.31	1.27983124999023	1.2393020457058	1.32036045427466	0.388769061242223	0.982181034144028	0.955953012823408	1.00840905546465	0.5	0.32	0.78	1.04470947881076	1.07337266844095	1.10203585807113	1.8186854171651	1.86858381097425	1.9184822047834	1.81422122858156	1.86347631149595	1.91401259662222	1.27983124999023	0.622216686264641	0.00379494777148659	-0.683235773652792	-0.156665838352905	-0.15242628508257	-0.160646351912266	0.473083808867475	0.480489213236454	0.466130880125858	0.470728609496563	0.478124255617395	0.463790948735022	0.000449448886770147	0.000804923776196937	0.000804596239132956
196	0.811571529291185	0.31	1.27996395572058	1.23968744902361	1.32024046241755	0.392364934061513	0.996297114797223	0.969892346483008	1.02270188311144	0.5	0.32	0.77	1.07017964125296	1.09931467421238	1.1284497071718	1.87465714239111	1.92569361844221	1.97673009449331	1.87261811412913	1.92416011620953	1.97499098147969	1.27996395572058	0.616344327066873	0.00107489001170459	-0.695802007742046	-0.156665838352905	-0.15242628508257	-0.160646351912266	0.473083808867475	0.480489213236454	0.466130880125858	0.470728609496563	0.478124255617395	0.463790948735022	0.000449448886770147	0.000804923776196937	0.000804596239132956
196	0.811571529291185	0.31	1.27999186040397	1.23920400784492	1.32077971296302	0.400076278309552	1.00708098871221	0.980817151246484	1.03334482617793	0.49	0.32	0.77	1.08454983280042	1.11359137280199	1.14263291280355	1.90247909501199	1.95342274100128	2.00436638699057	1.89820052577418	1.94906450582621	2.00029250887661	1.27999186040397	0.612206648861985	0.00124125535993573	-0.703386832573596	-0.156665838352905	-0.15242628508257	-0.160646351912266	0.473083808867475	0.480489213236454	0.466130880125858	0.470728609496563	0.478124255617395	0.463790948735022	0.000449448886770147	0.000804923776196937	0.000804596239132956
196	0.811571529291185	0.31	1.28011154368634	1.23967082287364	1.32055226449905	0.392100204642123	0.993139099654947	0.966803408997549	1.01947479031234	0.5	0.32	0.77	1.06157614643049	1.09049344310268	1.11941073977487	1.85370067263308	1.90419541337514	1.9546901541172	1.8492127381405	1.8996714751089	1.95017265194001	1.28011154368634	0.618017034982004	0.0053130451530548	-0.689222256741221	-0.156665838352905	-0.15242628508257	-0.160646351912266	0.473083808867475	0.480489213236454	0.466130880125858	0.470728609496563	0.478124255617395	0.463790948735022	0.000449448886770147	0.000804923776196937	0.000804596239132956
196	0.811571529291185	0.31	1.28023071172312	1.23969084489359	1.32077057855266	0.392898033327224	0.997493644617913	0.971086697386497	1.02390059184933	0.5	0.32	0.76	1.06903019142887	1.0981005349212	1.12717087841353	1.86983837102345	1.92068524528069	1.97153211953794	1.86780352236871	1.91893332682671	1.96944650951067	1.28023071172312	0.612794171938877	0.0157040391937754	-0.68748524294693	-0.156665838352905	-0.15242628508257	-0.160646351912266	0.473083808867475	0.480489213236454	0.466130880125858	0.470728609496563	0.478124255617395	0.463790948735022	0.000449448886770147	0.000804923776196937	0.000804596239132956
196	0.811571529291185	0.31	1.28040933782741	1.23980556454669	1.32101311110814	0.391075070903652	0.996799822977971	0.970310129629886	1.02328951632606	0.51	0.32	0.78	1.0581120451287	1.08699875129353	1.11588545745835	1.8394603374661	1.88967803465125	1.93989573183641	1.83557978238518	1.88593643109656	1.93571629747839	1.28040933782741	0.622201852060906	7.0051727871853e-05	-0.687352332011763	-0.156665838352905	-0.15242628508257	-0.160646351912266	0.473083808867475	0.480489213236454	0.466130880125858	0.470728609496563	0.478124255617395	0.463790948735022	0.000449448886770147	0.000804923776196937	0.000804596239132956
196	0.811571529291185	0.31	1.28044910476254	1.23935429246762	1.32154391705745	0.378431456945161	0.979278264383428	0.952549789316159	1.0060067394507	0.5	0.32	0.78	1.04547867105763	1.07481472352035	1.10415077598306	1.82508693413864	1.87629873551832	1.92751053689801	1.8210594041559	1.87157645051015	1.9227654920204	1.28044910476254	0.6165746728279	0.00166573378021203	-0.693343600174767	-0.156665838352905	-0.15242628508257	-0.160646351912266	0.473083808867475	0.480489213236454	0.466130880125858	0.470728609496563	0.478124255617395	0.463790948735022	0.000449448886770147	0.000804923776196937	0.000804596239132956
196	0.811571529291185	0.31	1.28051212465622	1.23934753554912	1.32167671376332	0.38106502727674	0.992586136540395	0.965645469891625	1.01952680318916	0.5	0.32	0.77	1.0662003873099	1.09594644847925	1.1256925096486	1.86849349772631	1.92062283714452	1.97275217656273	1.86515755786353	1.91781666464853	1.96919585785349	1.28051212465622	0.617689640423655	0.000187949539209046	-0.692490850325566	-0.156665838352905	-0.15242628508257	-0.160646351912266	0.473083808867475	0.480489213236454	0.466130880125858	0.470728609496563	0.478124255617395	0.463790948735022	0.000449448886770147	0.000804923776196937	0.000804596239132956
196	0.811571529291185	0.31	1.28057441846784	1.24000797146275	1.32114086547292	0.391166067133475	0.999122441075997	0.972576096977292	1.0256687851747	0.5	0.32	0.78	1.06610529288218	1.0952045047981	1.12430371671403	1.8595683138166	1.91032500060651	1.96108168739641	1.85577532616364	1.90667452875555	1.95762721353515	1.28057441846784	0.621279385625249	-0.012997748348527	-0.700318817402217	-0.156665838352905	-0.15242628508257	-0.160646351912266	0.473083808867475	0.480489213236454	0.466130880125858	0.470728609496563	0.478124255617395	0.463790948735022	0.000449448886770147	0.000804923776196937	0.000804596239132956
196	0.811571529291185	0.31	1.28057637523115	1.23972148404716	1.32143126641514	0.392670576994008	0.998703770734333	0.972252177352399	1.02515536411627	0.51	0.33	0.78	1.05712113770919	1.08588171972844	1.11464230174768	1.83428001990534	1.88418438665848	1.93408875341163	1.83336234504411	1.88291980125768	1.93263991224217	1.28057637523115	0.620019312771856	-0.00294617474676339	-0.687709219391209	-0.156665838352905	-0.15242628508257	-0.160646351912266	0.473083808867475	0.480489213236454	0.466130880125858	0.470728609496563	0.478124255617395	0.463790948735022	0.000449448886770147	0.000804923776196937	0.000804596239132956
196	0.811571529291185	0.31	1.28071116621266	1.24011587188417	1.32130646054116	0.385781236100673	0.994881956016781	0.968146985359979	1.02161692667358	0.5	0.32	0.78	1.06922125841361	1.0987473524898	1.12827344656599	1.87408323818934	1.92583525636328	1.97758727453723	1.86836225914991	1.91979230248994	1.97203115731342	1.28071116621266	0.618912277118259	-0.0104801593741331	-0.704590643056874	-0.156665838352905	-0.15242628508257	-0.160646351912266	0.473083808867475	0.480489213236454	0.466130880125858	0.470728609496563	0.478124255617395	0.463790948735022	0.000449448886770147	0.000804923776196937	0.000804596239132956
196	0.811571529291185	0.31	1.28085214351449	1.24040730755151	1.32129697947747	0.388027063436168	0.994321267885066	0.967727553726143	1.02091498204399	0.5	0.33	0.78	1.06124665012437	1.09041032326445	1.11957399640453	1.85160808868971	1.90249135232663	1.95337461596356	1.84935643961235	1.89975860798519	1.95039814095726	1.28085214351449	0.622072829794877	-0.0116859917127494	-0.70057968763781	-0.156665838352905	-0.15242628508257	-0.160646351912266	0.473083808867475	0.480489213236454	0.466130880125858	0.470728609496563	0.478124255617395	0.463790948735022	0.000449448886770147	0.000804923776196937	0.000804596239132956
196	0.811571529291185	0.31	1.28131073930231	1.24086552705282	1.3217559515518	0.391209843447362	0.999669218796475	0.973110787971656	1.02622764962129	0.5	0.32	0.78	1.06880538440459	1.09797554079148	1.12714569717838	1.86666758275356	1.91761323301485	1.96855888327614	1.86193375369998	1.91273635758118	1.96373619610118	1.28131073930231	0.618503897921636	-0.00361728838817818	-0.695536275654205	-0.156665838352905	-0.15242628508257	-0.160646351912266	0.473083808867475	0.480489213236454	0.466130880125858	0.470728609496563	0.478124255617395	0.463790948735022	0.000449448886770147	0.000804923776196937	0.000804596239132956
196	0.811571529291185	0.31	1.28133250613181	1.24103698994875	1.32162802231486	0.395180213560712	1.006640594194	0.980118549213491	1.03316263917452	0.5	0.32	0.78	1.07354297857563	1.1025930921452	1.13164320571478	1.87160687181898	1.92225262449864	1.97289837717831	1.86622993031496	1.91730306629607	1.96722639174604	1.28133250613181	0.622085759486452	-0.0127149480325032	-0.704785249015876	-0.156665838352905	-0.15242628508257	-0.160646351912266	0.473083808867475	0.480489213236454	0.466130880125858	0.470728609496563	0.478124255617395	0.463790948735022	0.000449448886770147	0.000804923776196937	0.000804596239132956
196	0.811571529291185	0.31	1.28137905835895	1.24075159671476	1.32200652000315	0.394082492956563	1.00456389362406	0.978035685752085	1.03109210149604	0.5	0.32	0.78	1.07593364631609	1.10511723526047	1.13430082420486	1.88106614453562	1.93208812096259	1.98311009738957	1.87795652225284	1.92923709113384	1.97986807823109	1.28137905835895	0.619385237829026	-0.00346495156440004	-0.696259579946515	-0.156665838352905	-0.15242628508257	-0.160646351912266	0.473083808867475	0.480489213236454	0.466130880125858	0.470728609496563	0.478124255617395	0.463790948735022	0.000449448886770147	0.000804923776196937	0.000804596239132956
196	0.811571529291185	0.31	1.28168294453938	1.2410546571202	1.32231123195856	0.386429836910335	1.00943550489334	0.98234653226508	1.03652447752161	0.5	0.33	0.77	1.07707073254846	1.10677179895874	1.13647286536901	1.87898294267261	1.93079736439777	1.98261178612294	1.87832411770045	1.93019132935509	1.98158022206898	1.28168294453938	0.62334045961833	-0.00337096711655757	-0.684567395692753	-0.156665838352905	-0.15242628508257	-0.160646351912266	0.473083808867475	0.480489213236454	0.466130880125858	0.470728609496563	0.478124255617395	0.463790948735022	0.000449448886770147	0.000804923776196937	0.000804596239132956
196	0.811571529291185	0.31	1.28192069151316	1.24091098280271	1.32293040022361	0.382388149088905	0.97867624972846	0.952187478335481	1.00516502112144	0.5	0.32	0.77	1.04948397847159	1.07867942770699	1.10787487694239	1.83708287173053	1.88818842533883	1.93929397894713	1.83280538261026	1.88434398552082	1.93572409989574	1.28192069151316	0.613840179206779	-0.0119026096808595	-0.715739629311382	-0.156665838352905	-0.15242628508257	-0.160646351912266	0.473083808867475	0.480489213236454	0.466130880125858	0.470728609496563	0.478124255617395	0.463790948735022	0.000449448886770147	0.000804923776196937	0.000804596239132956
196	0.811571529291185	0.31	1.28210916750751	1.24133769953179	1.32288063548323	0.382248003182615	0.988706778816672	0.961938580207727	1.01547497742562	0.5	0.33	0.78	1.0548075073477	1.08416000181236	1.11351249627701	1.8402710578303	1.89148091902504	1.94269078021977	1.83894496478805	1.88931674454657	1.94145882285802	1.28210916750751	0.622391305066491	0.0149417500742445	-0.670446517621492	-0.156665838352905	-0.15242628508257	-0.160646351912266	0.473083808867475	0.480489213236454	0.466130880125858	0.470728609496563	0.478124255617395	0.463790948735022	0.000449448886770147	0.000804923776196937	0.000804596239132956
196	0.811571529291185	0.31	1.28211410365317	1.2416089419069	1.32261926539943	0.391613973555047	0.98424547233114	0.958118979257556	1.01037196540472	0.51	0.32	0.78	1.04550541721994	1.07401480971999	1.10252420222003	1.81831324377145	1.86789596720921	1.91747869064698	1.81402157615917	1.86331347662443	1.9124443534967	1.28211410365317	0.622321563260376	-0.0101922737982683	-0.701257527834032	-0.156665838352905	-0.15242628508257	-0.160646351912266	0.473083808867475	0.480489213236454	0.466130880125858	0.470728609496563	0.478124255617395	0.463790948735022	0.000449448886770147	0.000804923776196937	0.000804596239132956
196	0.811571529291185	0.31	1.28211810310156	1.2415300994886	1.32270610671453	0.395465758037952	1.00092555073839	0.974569826588379	1.02728127488841	0.49	0.32	0.76	1.08071680973131	1.10994311383439	1.13916941793748	1.89929045203198	1.95065380627181	2.00201716051164	1.89748372682023	1.94810528115303	1.99976124699401	1.28211810310156	0.611199719541946	0.00194706161558041	-0.703947587815284	-0.156665838352905	-0.15242628508257	-0.160646351912266	0.473083808867475	0.480489213236454	0.466130880125858	0.470728609496563	0.478124255617395	0.463790948735022	0.000449448886770147	0.000804923776196937	0.000804596239132956
196	0.811571529291185	0.31	1.28212653392252	1.24124062749259	1.32301244035244	0.389911915070731	1.00881314367925	0.981938611182253	1.03568767617624	0.5	0.32	0.77	1.0757295134201	1.10517099523695	1.1346124770538	1.87563615795413	1.92697016631824	1.97830417468235	1.87172989230525	1.92311172599601	1.97420310479929	1.28212653392252	0.617487202174661	0.00211772175264539	-0.693445682862673	-0.156665838352905	-0.15242628508257	-0.160646351912266	0.473083808867475	0.480489213236454	0.466130880125858	0.470728609496563	0.478124255617395	0.463790948735022	0.000449448886770147	0.000804923776196937	0.000804596239132956
196	0.811571529291185	0.31	1.28215158305986	1.24120583108676	1.32309733503296	0.380053037832965	0.98165724640233	0.954955958552159	1.0083585342525	0.5	0.33	0.8	1.0455335725697	1.0747674787286	1.10400138488751	1.82227110007861	1.87322317252603	1.92417524497345	1.81647720803097	1.86725413274284	1.91820659470206	1.28215158305986	0.625749229784269	-0.0019211244078073	-0.680217505636095	-0.156665838352905	-0.15242628508257	-0.160646351912266	0.473083808867475	0.480489213236454	0.466130880125858	0.470728609496563	0.478124255617395	0.463790948735022	0.000449448886770147	0.000804923776196937	0.000804596239132956
196	0.811571529291185	0.31	1.28247136495294	1.24202922536386	1.32291350454202	0.382236978285366	0.981708509100585	0.955129160822463	1.00828785737871	0.5	0.32	0.78	1.04767974513282	1.07683459242681	1.10598943972081	1.82821821885163	1.87909390222562	1.9299695855996	1.82218369045974	1.87297745141378	1.92380087027305	1.28247136495294	0.6197975103406	-0.000547091050953947	-0.690753217786877	-0.156665838352905	-0.15242628508257	-0.160646351912266	0.473083808867475	0.480489213236454	0.466130880125858	0.470728609496563	0.478124255617395	0.463790948735022	0.000449448886770147	0.000804923776196937	0.000804596239132956
196	0.811571529291185	0.31	1.28253398215155	1.2419970862455	1.32307087805759	0.389385116176734	1.00612246263883	0.979289907373533	1.03295501790412	0.49	0.32	0.77	1.08533604170879	1.11507426233304	1.14481248295728	1.90670125800729	1.95894489545792	2.01118853290855	1.90638548035603	1.95835705295618	2.01067158556849	1.28253398215155	0.613715005851725	0.00183559520239426	-0.697063658869114	-0.156665838352905	-0.15242628508257	-0.160646351912266	0.473083808867475	0.480489213236454	0.466130880125858	0.470728609496563	0.478124255617395	0.463790948735022	0.000449448886770147	0.000804923776196937	0.000804596239132956
196	0.811571529291185	0.31	1.28258050262853	1.24205287999022	1.32310812526685	0.388627134035625	0.998903018307422	0.972220487883259	1.02558554873159	0.5	0.33	0.77	1.06919429508331	1.09853826557504	1.12788223606677	1.86889575219879	1.9201874791158	1.97147920603281	1.86906265468002	1.91987124956544	1.97214670664841	1.28258050262853	0.618913319450082	0.0191617030156963	-0.671798143573933	-0.156665838352905	-0.15242628508257	-0.160646351912266	0.473083808867475	0.480489213236454	0.466130880125858	0.470728609496563	0.478124255617395	0.463790948735022	0.000449448886770147	0.000804923776196937	0.000804596239132956
196	0.811571529291185	0.31	1.28286749503424	1.24202377077216	1.32371121929633	0.385413604977649	0.99194494189901	0.965268206223285	1.01862167757473	0.49	0.32	0.78	1.06953795284106	1.09909635026796	1.12865474769486	1.87865089355763	1.93057042534298	1.98248995712833	1.87272691321683	1.92462455120442	1.97627320946592	1.28286749503424	0.615460798019082	-0.000260257549267342	-0.699763836256462	-0.156665838352905	-0.15242628508257	-0.160646351912266	0.473083808867475	0.480489213236454	0.466130880125858	0.470728609496563	0.478124255617395	0.463790948735022	0.000449448886770147	0.000804923776196937	0.000804596239132956
196	0.811571529291185	0.31	1.28291573285999	1.24245644305207	1.32337502266792	0.389179303942162	0.993210622579747	0.966710948844087	1.01971029631541	0.5	0.32	0.78	1.05711252532569	1.08609030514344	1.11506808496119	1.84100248816125	1.89146841630776	1.94193434445427	1.83730432148104	1.88809498151791	1.93810439276822	1.28291573285999	0.622899442719044	0.00442007147989097	-0.682130845219888	-0.156665838352905	-0.15242628508257	-0.160646351912266	0.473083808867475	0.480489213236454	0.466130880125858	0.470728609496563	0.478124255617395	0.463790948735022	0.000449448886770147	0.000804923776196937	0.000804596239132956
196	0.811571529291185	0.31	1.28309799868833	1.24239398235386	1.3238020150228	0.388599652181923	1.00632463331626	0.979442303288213	1.0332069633443	0.5	0.32	0.78	1.07376274569518	1.10323384818349	1.1327049506718	1.87307256450478	1.92448197849113	1.97589139247748	1.86991281080147	1.92143164777674	1.97284848926102	1.28309799868833	0.622132506789337	-0.00486761638629103	-0.691212213781282	-0.156665838352905	-0.15242628508257	-0.160646351912266	0.473083808867475	0.480489213236454	0.466130880125858	0.470728609496563	0.478124255617395	0.463790948735022	0.000449448886770147	0.000804923776196937	0.000804596239132956
196	0.811571529291185	0.31	1.28323987819881	1.24244620754383	1.32403354885378	0.379380498016866	0.98012973142219	0.953431902898858	1.00682755994552	0.49	0.32	0.78	1.05480439705383	1.08434083991103	1.11387728276822	1.8509150128968	1.90274400191566	1.95457299093452	1.84596474823766	1.89793174671382	1.95024093437505	1.28323987819881	0.615595852976231	0.0132408045215229	-0.683108237678733	-0.156665838352905	-0.15242628508257	-0.160646351912266	0.473083808867475	0.480489213236454	0.466130880125858	0.470728609496563	0.478124255617395	0.463790948735022	0.000449448886770147	0.000804923776196937	0.000804596239132956
196	0.811571529291185	0.31	1.28332880299265	1.24259249030767	1.32406511567763	0.390252411925361	0.999041328798539	0.972446152709348	1.02563650488773	0.51	0.32	0.78	1.06184090481145	1.09088091465003	1.11992092448861	1.84750865413577	1.89803568624562	1.94856271835547	1.84469513146476	1.89477251660244	1.94540740693917	1.28332880299265	0.61944250538891	0.00197409818467526	-0.690193188903369	-0.156665838352905	-0.15242628508257	-0.160646351912266	0.473083808867475	0.480489213236454	0.466130880125858	0.470728609496563	0.478124255617395	0.463790948735022	0.000449448886770147	0.000804923776196937	0.000804596239132956
196	0.811571529291185	0.31	1.28349906316607	1.24230854987889	1.32468957645325	0.384916750923472	1.00011144245703	0.973186851863603	1.02703603305045	0.5	0.33	0.77	1.06703303180505	1.0965540096892	1.12607498757335	1.86147774716439	1.9129781616482	1.96447857613201	1.86208876109387	1.91337510762719	1.96507849378331	1.28349906316607	0.618636933671641	-0.00410845256615509	-0.693058958771371	-0.156665838352905	-0.15242628508257	-0.160646351912266	0.473083808867475	0.480489213236454	0.466130880125858	0.470728609496563	0.478124255617395	0.463790948735022	0.000449448886770147	0.000804923776196937	0.000804596239132956
196	0.811571529291185	0.31	1.28356725337411	1.24264112929732	1.32449337745089	0.381404714023423	0.988009936320338	0.961212777207082	1.01480709543359	0.5	0.32	0.77	1.05930425871996	1.08883606004781	1.11836786137565	1.85412808256856	1.90581837052885	1.95750865848914	1.85074221242172	1.90274361144614	1.95534768268935	1.28356725337411	0.617849494119668	0.00859909648863393	-0.684167032894442	-0.156665838352905	-0.15242628508257	-0.160646351912266	0.473083808867475	0.480489213236454	0.466130880125858	0.470728609496563	0.478124255617395	0.463790948735022	0.000449448886770147	0.000804923776196937	0.000804596239132956
196	0.811571529291185	0.31	1.28360938212293	1.24323919223904	1.32397957200682	0.385184221558319	0.975827849411183	0.949571845147884	1.00208385367448	0.5	0.32	0.77	1.0425384085935	1.07136497189205	1.10019153519061	1.82032510846564	1.87065775475532	1.92099040104499	1.81775652550788	1.8685915182897	1.91879968631114	1.28360938212293	0.61793021599255	0.00138777264634952	-0.689717602902355	-0.156665838352905	-0.15242628508257	-0.160646351912266	0.473083808867475	0.480489213236454	0.466130880125858	0.470728609496563	0.478124255617395	0.463790948735022	0.000449448886770147	0.000804923776196937	0.000804596239132956
196	0.811571529291185	0.31	1.28374893898565	1.24294130169872	1.32455657627258	0.381485918176246	0.989348223011781	0.962519383591159	1.0161770624324	0.49	0.32	0.77	1.06597381845358	1.09568630101697	1.12539878358036	1.87179512009845	1.92396870907913	1.97614229805981	1.8659300916253	1.91769469568462	1.96948644379847	1.28374893898565	0.613773718408214	0.00452491962158736	-0.69782246734305	-0.156665838352905	-0.15242628508257	-0.160646351912266	0.473083808867475	0.480489213236454	0.466130880125858	0.470728609496563	0.478124255617395	0.463790948735022	0.000449448886770147	0.000804923776196937	0.000804596239132956
196	0.811571529291185	0.31	1.2838917263019	1.2430199863917	1.32476346621211	0.385236479545523	0.984411348876545	0.957927315808126	1.01089538194496	0.51	0.33	0.79	1.04264414166916	1.07147035997494	1.10029657828073	1.81038201959117	1.8604340605781	1.91048610156502	1.80625363525192	1.85647062019536	1.90672821202908	1.2838917263019	0.624035400059591	0.0118128109976703	-0.671944704156531	-0.156665838352905	-0.15242628508257	-0.160646351912266	0.473083808867475	0.480489213236454	0.466130880125858	0.470728609496563	0.478124255617395	0.463790948735022	0.000449448886770147	0.000804923776196937	0.000804596239132956
196	0.811571529291185	0.31	1.28417379630549	1.24358782680844	1.32475976580254	0.386208345788312	0.994749161237972	0.96804183498298	1.02145648749296	0.5	0.32	0.78	1.06329141540745	1.09262658431151	1.12196175321557	1.85709792177222	1.90833343483774	1.95956894790325	1.85346281287331	1.90505351970603	1.9559909454144	1.28417379630549	0.616277199117406	-0.00581984812580818	-0.700251370350314	-0.156665838352905	-0.15242628508257	-0.160646351912266	0.473083808867475	0.480489213236454	0.466130880125858	0.470728609496563	0.478124255617395	0.463790948735022	0.000449448886770147	0.000804923776196937	0.000804596239132956
196	0.811571529291185	0.31	1.28419707958914	1.24346345154901	1.32493070762928	0.387724541231949	0.995707073168012	0.969059323438305	1.02235482289772	0.5	0.32	0.78	1.06420389768492	1.09346798755123	1.12273207741755	1.85845961819653	1.90956460794345	1.96066959769036	1.85566063024615	1.90604405644344	1.95708049637073	1.28419707958914	0.618558100530197	-0.000631539616035779	-0.694189016453071	-0.156665838352905	-0.15242628508257	-0.160646351912266	0.473083808867475	0.480489213236454	0.466130880125858	0.470728609496563	0.478124255617395	0.463790948735022	0.000449448886770147	0.000804923776196937	0.000804596239132956
196	0.811571529291185	0.31	1.28424723481789	1.24361498754794	1.32487948208785	0.388500766139875	0.994637217413998	0.968061567606124	1.02121286722187	0.5	0.33	0.78	1.05730459228618	1.0863301806631	1.11535576904003	1.83989733054211	1.89040699725664	1.94091666397117	1.83786331284711	1.88825440769086	1.93888934147962	1.28424723481789	0.622053119561178	-0.00294169031164108	-0.684554488519981	-0.156665838352905	-0.15242628508257	-0.160646351912266	0.473083808867475	0.480489213236454	0.466130880125858	0.470728609496563	0.478124255617395	0.463790948735022	0.000449448886770147	0.000804923776196937	0.000804596239132956
196	0.811571529291185	0.31	1.28461972575007	1.2439319051623	1.32530754633784	0.381751541466816	0.986577424351749	0.959838775204091	1.01331607349941	0.5	0.32	0.77	1.06000143020411	1.08953035430099	1.11905927839787	1.85787259017739	1.90962816062644	1.96138373107549	1.8550059505741	1.90680357675573	1.95799975722651	1.28461972575007	0.616031988082107	0.000175877902842348	-0.694845673065146	-0.156665838352905	-0.15242628508257	-0.160646351912266	0.473083808867475	0.480489213236454	0.466130880125858	0.470728609496563	0.478124255617395	0.463790948735022	0.000449448886770147	0.000804923776196937	0.000804596239132956
196	0.811571529291185	0.31	1.28463028802534	1.24381008204919	1.32545049400149	0.378944249459219	0.971982469923604	0.945482020855249	0.99848291899196	0.5	0.33	0.79	1.03419340919987	1.06318030600256	1.09216720280525	1.80141922046543	1.85191031098825	1.90240140151107	1.7984440767185	1.84927402741141	1.89969564826737	1.28463028802534	0.621719638449869	-0.00386206694586486	-0.686873669929248	-0.156665838352905	-0.15242628508257	-0.160646351912266	0.473083808867475	0.480489213236454	0.466130880125858	0.470728609496563	0.478124255617395	0.463790948735022	0.000449448886770147	0.000804923776196937	0.000804596239132956
196	0.811571529291185	0.31	1.28482164201965	1.24412406028534	1.32551922375397	0.383439586698762	0.985998352960064	0.959370711413788	1.01262599450634	0.5	0.32	0.77	1.05278259740422	1.08200291578201	1.1112232341598	1.83763129657941	1.88863534212446	1.93963938766951	1.83594131626189	1.88645266634782	1.93731733420298	1.28482164201965	0.61719088780996	0.00889876402692747	-0.685394117416888	-0.156665838352905	-0.15242628508257	-0.160646351912266	0.473083808867475	0.480489213236454	0.466130880125858	0.470728609496563	0.478124255617395	0.463790948735022	0.000449448886770147	0.000804923776196937	0.000804596239132956
196	0.811571529291185	0.31	1.28489668754899	1.24393582261786	1.32585755248013	0.386058083889164	0.988010870639734	0.961476046842576	1.01454569443689	0.5	0.32	0.77	1.05531919832545	1.08444390618404	1.11356861404263	1.84231457803601	1.89315879081454	1.94400300359306	1.84138385877596	1.89188639137999	1.94278881121415	1.28489668754899	0.616953270604364	0.0188612629637353	-0.675236870809023	-0.156665838352905	-0.15242628508257	-0.160646351912266	0.473083808867475	0.480489213236454	0.466130880125858	0.470728609496563	0.478124255617395	0.463790948735022	0.000449448886770147	0.000804923776196937	0.000804596239132956
196	0.811571529291185	0.31	1.28523736509589	1.24407866620728	1.3263960639845	0.381913101419131	0.988444774793539	0.961664682564638	1.01522486702244	0.5	0.33	0.78	1.05207463558132	1.08137243166697	1.11067022775263	1.83276820181183	1.8838064715628	1.93484474131378	1.83113881846685	1.88217894787987	1.93263334877383	1.28523736509589	0.616923372610865	0.0061491734092878	-0.684666779402293	-0.156665838352905	-0.15242628508257	-0.160646351912266	0.473083808867475	0.480489213236454	0.466130880125858	0.470728609496563	0.478124255617395	0.463790948735022	0.000449448886770147	0.000804923776196937	0.000804596239132956
196	0.811571529291185	0.31	1.28532198492444	1.24475997295139	1.32588399689749	0.38198251804531	0.985403202633196	0.958709441262456	1.01209696400394	0.5	0.33	0.77	1.05651272978545	1.08592967039355	1.11534661100165	1.8492047484248	1.90069295554528	1.95218116266577	1.84859045448872	1.90043998263928	1.95143498553734	1.28532198492444	0.619750294965128	-0.00233372870878066	-0.69535739173895	-0.156665838352905	-0.15242628508257	-0.160646351912266	0.473083808867475	0.480489213236454	0.466130880125858	0.470728609496563	0.478124255617395	0.463790948735022	0.000449448886770147	0.000804923776196937	0.000804596239132956
196	0.811571529291185	0.31	1.28533782770547	1.24465226737089	1.32602338804005	0.393137503287096	1.01220295359219	0.985420048630274	1.0389858585541	0.51	0.33	0.78	1.07285559134725	1.10201492231565	1.13117425328406	1.86315922280104	1.91379835528323	1.96443748776542	1.86217556032817	1.91279077058132	1.96338480269453	1.28533782770547	0.621528414550197	0.00998699092205545	-0.676188635761439	-0.156665838352905	-0.15242628508257	-0.160646351912266	0.473083808867475	0.480489213236454	0.466130880125858	0.470728609496563	0.478124255617395	0.463790948735022	0.000449448886770147	0.000804923776196937	0.000804596239132956
196	0.811571529291185	0.31	1.28538117281616	1.24481259349541	1.32594975213691	0.388163419293301	0.996787470727889	0.970135449196584	1.02343949225919	0.51	0.33	0.77	1.05778837961722	1.08684844405716	1.1159085084971	1.83874895450471	1.88926393853782	1.93977892257093	1.83864869700842	1.88875106966617	1.93924582334403	1.28538117281616	0.621246324342853	0.00212700732355819	-0.684306435934148	-0.156665838352905	-0.15242628508257	-0.160646351912266	0.473083808867475	0.480489213236454	0.466130880125858	0.470728609496563	0.478124255617395	0.463790948735022	0.000449448886770147	0.000804923776196937	0.000804596239132956
196	0.811571529291185	0.31	1.28567999075436	1.24461193420646	1.32674804730226	0.389071472683941	0.996167382447294	0.969582790816223	1.02275197407836	0.5	0.32	0.78	1.06032381392029	1.08939639633075	1.11846897874121	1.846674641775	1.89730785401025	1.9479410662455	1.84402737183188	1.89440635031906	1.94470676191463	1.28567999075436	0.618985620136574	-0.00345397124057027	-0.695739337817035	-0.156665838352905	-0.15242628508257	-0.160646351912266	0.473083808867475	0.480489213236454	0.466130880125858	0.470728609496563	0.478124255617395	0.463790948735022	0.000449448886770147	0.000804923776196937	0.000804596239132956
196	0.811571529291185	0.31	1.28577648046712	1.24476554800663	1.32678741292761	0.381757381516569	0.991052646870921	0.964193040612307	1.01791225312954	0.5	0.32	0.77	1.05813497722445	1.08761153187648	1.11708808652851	1.84704222249576	1.89849543232993	1.9499486421641	1.84437073819694	1.89622203349131	1.9472326953437	1.28577648046712	0.616635790536122	0.00441071563818837	-0.68783723917174	-0.156665838352905	-0.15242628508257	-0.160646351912266	0.473083808867475	0.480489213236454	0.466130880125858	0.470728609496563	0.478124255617395	0.463790948735022	0.000449448886770147	0.000804923776196937	0.000804596239132956
196	0.811571529291185	0.31	1.28580274244348	1.2447575304327	1.32684795445426	0.386024569145452	1.00299817010454	0.976058930602789	1.02993740960628	0.51	0.33	0.78	1.06464490724116	1.09402912087954	1.12341333451793	1.8511120901106	1.90220280848482	1.95329352685903	1.84945062023399	1.90071758629446	1.95164381283159	1.28580274244348	0.623313940969201	0.0126415306310496	-0.668013999528219	-0.156665838352905	-0.15242628508257	-0.160646351912266	0.473083808867475	0.480489213236454	0.466130880125858	0.470728609496563	0.478124255617395	0.463790948735022	0.000449448886770147	0.000804923776196937	0.000804596239132956
196	0.811571529291185	0.31	1.28584259356806	1.24536162912354	1.32632355801258	0.390635420893206	0.990814274345663	0.964459323204292	1.01716922548703	0.51	0.33	0.79	1.05313246153352	1.08191050732698	1.11068855312045	1.83237084036688	1.88244246371984	1.93251408707281	1.82839213335056	1.87833315346177	1.92788269180009	1.28584259356806	0.625653194385093	-0.000135026732510152	-0.680058416562059	-0.156665838352905	-0.15242628508257	-0.160646351912266	0.473083808867475	0.480489213236454	0.466130880125858	0.470728609496563	0.478124255617395	0.463790948735022	0.000449448886770147	0.000804923776196937	0.000804596239132956
196	0.811571529291185	0.31	1.28591873447705	1.24488409023219	1.32695337872191	0.397006616870167	1.01636570583323	0.989689468584974	1.04304194308149	0.5	0.32	0.78	1.08308285730091	1.11227643384991	1.14147001039891	1.88717800481089	1.93804528165279	1.9889125584947	1.8845648840084	1.93557902464139	1.98517725305439	1.28591873447705	0.618211706677043	0.0113090690888402	-0.680794480708935	-0.156665838352905	-0.15242628508257	-0.160646351912266	0.473083808867475	0.480489213236454	0.466130880125858	0.470728609496563	0.478124255617395	0.463790948735022	0.000449448886770147	0.000804923776196937	0.000804596239132956
196	0.811571529291185	0.31	1.28617308530228	1.24498778668683	1.32735838391772	0.379452088361764	0.988798258022606	0.961868401099602	1.01572811494561	0.49	0.32	0.76	1.06559531318479	1.09542925854476	1.12526320390474	1.87152387653962	1.92392176191103	1.97631964728244	1.86956413108814	1.92210633990686	1.97417184790738	1.28617308530228	0.611506658261353	0.00405754831405138	-0.697542984305456	-0.156665838352905	-0.15242628508257	-0.160646351912266	0.473083808867475	0.480489213236454	0.466130880125858	0.470728609496563	0.478124255617395	0.463790948735022	0.000449448886770147	0.000804923776196937	0.000804596239132956
196	0.811571529291185	0.31	1.28628062267443	1.245080095258	1.32748115009085	0.384415618693987	0.988530786820967	0.961889778924822	1.01517179471711	0.5	0.32	0.78	1.05681862280754	1.0860888301555	1.11535903750345	1.84611492396389	1.89724589899253	1.94837687402117	1.84155507491738	1.89254265621862	1.94397358611194	1.28628062267443	0.61868650596129	0.00119178960452494	-0.691680693322247	-0.156665838352905	-0.15242628508257	-0.160646351912266	0.473083808867475	0.480489213236454	0.466130880125858	0.470728609496563	0.478124255617395	0.463790948735022	0.000449448886770147	0.000804923776196937	0.000804596239132956
196	0.811571529291185	0.31	1.28629141191918	1.24540480003679	1.32717802380157	0.388310563430398	0.996746162382653	0.970103499602789	1.02338882516252	0.5	0.32	0.77	1.07224448038347	1.10169231571251	1.13114015104155	1.88036866780493	1.93201060945205	1.98365255109916	1.8773900641578	1.92916672781288	1.98042213389675	1.28629141191918	0.61795415356827	0.00585885302552526	-0.687739192411615	-0.156665838352905	-0.15242628508257	-0.160646351912266	0.473083808867475	0.480489213236454	0.466130880125858	0.470728609496563	0.478124255617395	0.463790948735022	0.000449448886770147	0.000804923776196937	0.000804596239132956
196	0.811571529291185	0.31	1.28643520031881	1.2458698098815	1.32700059075612	0.385122046345603	0.982189907386303	0.95575925361755	1.00862056115506	0.5	0.32	0.77	1.04817563110766	1.07716197582762	1.10614832054758	1.82886323138831	1.87943878237175	1.93001433335519	1.82843229540574	1.87820520673503	1.92967773248214	1.28643520031881	0.620886004016786	0.0145197568498324	-0.674625401090623	-0.156665838352905	-0.15242628508257	-0.160646351912266	0.473083808867475	0.480489213236454	0.466130880125858	0.470728609496563	0.478124255617395	0.463790948735022	0.000449448886770147	0.000804923776196937	0.000804596239132956
196	0.811571529291185	0.31	1.28655642772003	1.24603799419597	1.3270748612441	0.402398251445718	1.02216416458077	0.995635480592666	1.04869284856887	0.5	0.32	0.78	1.09179009306475	1.12088081444304	1.14997153582133	1.90482939016822	1.95558352451561	2.006337658863	1.90031010724324	1.95071832388253	2.0002753514257	1.28655642772003	0.619321401391734	0.00303208937020191	-0.688871305307761	-0.156665838352905	-0.15242628508257	-0.160646351912266	0.473083808867475	0.480489213236454	0.466130880125858	0.470728609496563	0.478124255617395	0.463790948735022	0.000449448886770147	0.000804923776196937	0.000804596239132956
196	0.811571529291185	0.31	1.28663543129076	1.24560829096639	1.32766257161514	0.395097066768515	1.00217210235248	0.975763195826079	1.02858100887888	0.5	0.32	0.77	1.07154576399253	1.10054701351812	1.12954826304371	1.87125814309103	1.92190350622734	1.97254886936364	1.86937238897282	1.9201976737182	1.97089071061548	1.28663543129076	0.614480077919906	0.0156923871633602	-0.681899119943769	-0.156665838352905	-0.15242628508257	-0.160646351912266	0.473083808867475	0.480489213236454	0.466130880125858	0.470728609496563	0.478124255617395	0.463790948735022	0.000449448886770147	0.000804923776196937	0.000804596239132956
196	0.811571529291185	0.31	1.28664335936217	1.24578439168393	1.32750232704041	0.389759016652711	0.997474280257975	0.970893270535908	1.02405528998004	0.5	0.32	0.78	1.06691749292445	1.09612744329975	1.12533739367506	1.86399041445799	1.91502254006042	1.96605466566286	1.86142290352272	1.91141096132057	1.96336071867818	1.28664335936217	0.61872515205031	0.00115985842913163	-0.691481018442026	-0.156665838352905	-0.15242628508257	-0.160646351912266	0.473083808867475	0.480489213236454	0.466130880125858	0.470728609496563	0.478124255617395	0.463790948735022	0.000449448886770147	0.000804923776196937	0.000804596239132956
196	0.811571529291185	0.31	1.28665486595471	1.24545153891779	1.32785819299163	0.391002847083981	1.00267493841566	0.976025074287155	1.02932480254416	0.5	0.32	0.77	1.07226118372133	1.10153872546616	1.13081626721098	1.8729916172707	1.92413269287323	1.97527376847576	1.87218635511092	1.92398529452087	1.97504693402483	1.28665486595471	0.615949189113324	0.00313568176721071	-0.691304897126872	-0.156665838352905	-0.15242628508257	-0.160646351912266	0.473083808867475	0.480489213236454	0.466130880125858	0.470728609496563	0.478124255617395	0.463790948735022	0.000449448886770147	0.000804923776196937	0.000804596239132956
196	0.811571529291185	0.31	1.28674597577792	1.24600411301413	1.32748783854171	0.386209435919141	0.992673010238281	0.966021486394426	1.01932453408214	0.5	0.32	0.77	1.06566181113105	1.09506230746458	1.1244628037981	1.86646182960352	1.91795556204728	1.96944929449105	1.86356582404553	1.91619754866665	1.96658156463132	1.28674597577792	0.617819246060787	-0.00102751076340849	-0.697092575970542	-0.156665838352905	-0.15242628508257	-0.160646351912266	0.473083808867475	0.480489213236454	0.466130880125858	0.470728609496563	0.478124255617395	0.463790948735022	0.000449448886770147	0.000804923776196937	0.000804596239132956
196	0.811571529291185	0.31	1.2867616136867	1.24582779418485	1.32769543318854	0.392315927224008	1.00220947224671	0.975645279187637	1.02877366530579	0.5	0.32	0.77	1.0732393621924	1.10246077926277	1.13168219633314	1.87628240850186	1.92736852473284	1.97845464096383	1.87437900944692	1.92503155696526	1.97639230014799	1.2867616136867	0.615868101333398	0.0139040546898657	-0.684047315543515	-0.156665838352905	-0.15242628508257	-0.160646351912266	0.473083808867475	0.480489213236454	0.466130880125858	0.470728609496563	0.478124255617395	0.463790948735022	0.000449448886770147	0.000804923776196937	0.000804596239132956
196	0.811571529291185	0.31	1.28695992294701	1.24619604037375	1.32772380552028	0.386227481978163	0.991922548871829	0.965292187251933	1.01855291049172	0.5	0.32	0.77	1.06173707966573	1.09102815106375	1.12031922246177	1.85604482069142	1.90724915592846	1.9584534911655	1.85298259236792	1.90463972006437	1.95547362156012	1.28695992294701	0.61838906351646	0.0125204700237724	-0.681306890514902	-0.156665838352905	-0.15242628508257	-0.160646351912266	0.473083808867475	0.480489213236454	0.466130880125858	0.470728609496563	0.478124255617395	0.463790948735022	0.000449448886770147	0.000804923776196937	0.000804596239132956
196	0.811571529291185	0.31	1.28701818709968	1.24624089113948	1.32779548305988	0.386527634675669	0.986070249635597	0.959613758057801	1.01252674121339	0.5	0.32	0.78	1.04926936473121	1.07819765580431	1.10712594687741	1.82725098174973	1.877628177578	1.92800537340627	1.82474211299902	1.87519108958576	1.9259627060224	1.28701818709968	0.621101225791371	-0.0143647055624823	-0.700082253537153	-0.156665838352905	-0.15242628508257	-0.160646351912266	0.473083808867475	0.480489213236454	0.466130880125858	0.470728609496563	0.478124255617395	0.463790948735022	0.000449448886770147	0.000804923776196937	0.000804596239132956
196	0.811571529291185	0.31	1.28712437683163	1.2460851313842	1.32816362227907	0.386300405378763	0.999106309620392	0.972287209239661	1.02592541000112	0.5	0.33	0.78	1.0673251049882	1.0967656847444	1.1262062645006	1.86343148435716	1.9148314776479	1.96623147093864	1.85995374008255	1.91168998270958	1.96284299930041	1.28712437683163	0.62173948555483	-0.00963859014256539	-0.69597169447969	-0.156665838352905	-0.15242628508257	-0.160646351912266	0.473083808867475	0.480489213236454	0.466130880125858	0.470728609496563	0.478124255617395	0.463790948735022	0.000449448886770147	0.000804923776196937	0.000804596239132956
196	0.811571529291185	0.31	1.28715778133068	1.24582247426652	1.32849308839483	0.38030101106146	0.976745927434697	0.950192203809239	1.00329965106015	0.5	0.32	0.77	1.04619863855342	1.07543532287277	1.10467200719212	1.83009730467943	1.88124053427164	1.93238376386386	1.82855824295483	1.87909521342932	1.93080530990958	1.28715778133068	0.615214757585433	0.00558143528649506	-0.692305048784472	-0.156665838352905	-0.15242628508257	-0.160646351912266	0.473083808867475	0.480489213236454	0.466130880125858	0.470728609496563	0.478124255617395	0.463790948735022	0.000449448886770147	0.000804923776196937	0.000804596239132956
196	0.811571529291185	0.31	1.28721177824221	1.24676458615331	1.32765897033111	0.393289639582248	0.99902049583019	0.97259482513184	1.02544616652854	0.5	0.32	0.78	1.06503757786287	1.09397494374918	1.12291230963549	1.85648095443322	1.90692205600187	1.95736315757051	1.8536762616335	1.90453221141811	1.9548160503824	1.28721177824221	0.620216739233091	0.00902290338984375	-0.680406825251794	-0.156665838352905	-0.15242628508257	-0.160646351912266	0.473083808867475	0.480489213236454	0.466130880125858	0.470728609496563	0.478124255617395	0.463790948735022	0.000449448886770147	0.000804923776196937	0.000804596239132956
196	0.811571529291185	0.31	1.28731461054259	1.24617000295071	1.32845921813447	0.381623766661722	0.999220680892996	0.972132036635888	1.0263093251501	0.5	0.32	0.78	1.06439757168477	1.09405721263979	1.12371685359482	1.85521546673496	1.90691139887662	1.95860733101829	1.8515039024968	1.90298617768366	1.95478840814719	1.28731461054259	0.626601033628373	-0.00582106333949484	-0.685820313056048	-0.156665838352905	-0.15242628508257	-0.160646351912266	0.473083808867475	0.480489213236454	0.466130880125858	0.470728609496563	0.478124255617395	0.463790948735022	0.000449448886770147	0.000804923776196937	0.000804596239132956
196	0.811571529291185	0.31	1.28732141256792	1.24667026625922	1.32797255887661	0.376183865008535	0.984676231954249	0.95767156393647	1.01168089997203	0.5	0.32	0.77	1.05111089248611	1.08075038661997	1.11038988075383	1.83493125096199	1.88667311229908	1.93841497363617	1.83349417621987	1.88508088790224	1.93771124276536	1.28732141256792	0.621921863298096	0.00248143049839202	-0.682614864801194	-0.156665838352905	-0.15242628508257	-0.160646351912266	0.473083808867475	0.480489213236454	0.466130880125858	0.470728609496563	0.478124255617395	0.463790948735022	0.000449448886770147	0.000804923776196937	0.000804596239132956
196	0.811571529291185	0.31	1.28739059260387	1.24642766249194	1.32835352271579	0.382067501755799	0.977842568648758	0.951358385885219	1.0043267514123	0.5	0.32	0.78	1.04384344603961	1.07290225396268	1.10196106188574	1.82186237237312	1.87257989035142	1.92329740832973	1.81737966768835	1.86820839687294	1.91867930335822	1.28739059260387	0.621374554077601	-0.00453092100876965	-0.6967952325172	-0.156665838352905	-0.15242628508257	-0.160646351912266	0.473083808867475	0.480489213236454	0.466130880125858	0.470728609496563	0.478124255617395	0.463790948735022	0.000449448886770147	0.000804923776196937	0.000804596239132956
196	0.811571529291185	0.31	1.28754956160858	1.24680410652283	1.32829501669433	0.382262654548795	0.98797160892473	0.961224144072084	1.01471907377738	0.5	0.33	0.79	1.05128970397222	1.08054337449263	1.10979704501304	1.83106061564549	1.88201254997016	1.93296448429482	1.82890436121906	1.87974107175239	1.93032920632524	1.28754956160858	0.623011884857661	-0.00941465734375012	-0.69290907535668	-0.156665838352905	-0.15242628508257	-0.160646351912266	0.473083808867475	0.480489213236454	0.466130880125858	0.470728609496563	0.478124255617395	0.463790948735022	0.000449448886770147	0.000804923776196937	0.000804596239132956
196	0.811571529291185	0.31	1.28771063283133	1.24725155242977	1.32816971323289	0.393427529737276	1.01256349927259	0.985787332109957	1.03933966643522	0.5	0.33	0.77	1.07833998734285	1.1076300895979	1.13692019185296	1.87838322318846	1.92940427158428	1.98042531998011	1.88066571342864	1.93111721144222	1.9823923393156	1.28771063283133	0.621136928448482	-0.0154003899373725	-0.697871331137526	-0.156665838352905	-0.15242628508257	-0.160646351912266	0.473083808867475	0.480489213236454	0.466130880125858	0.470728609496563	0.478124255617395	0.463790948735022	0.000449448886770147	0.000804923776196937	0.000804596239132956
196	0.811571529291185	0.31	1.28781064252241	1.24735706959033	1.32826421545449	0.386650384608452	1.00302850382664	0.976123982595986	1.0299330250573	0.5	0.33	0.77	1.07136064592374	1.10089013783038	1.13041962973702	1.87027792864786	1.92182766324685	1.97337739784584	1.87118233460579	1.92305007908742	1.97401534791511	1.28781064252241	0.61791576633313	0.00560220160530798	-0.68479066450497	-0.156665838352905	-0.15242628508257	-0.160646351912266	0.473083808867475	0.480489213236454	0.466130880125858	0.470728609496563	0.478124255617395	0.463790948735022	0.000449448886770147	0.000804923776196937	0.000804596239132956
196	0.811571529291185	0.31	1.28785938689111	1.24694135275602	1.32877742102619	0.386731989117174	0.994291693913012	0.967626110700824	1.0209572771252	0.5	0.32	0.78	1.06154452279396	1.0907982846478	1.12005204650165	1.85258958769952	1.90364275923192	1.95469593076432	1.84804844438379	1.89942342715639	1.95003072100808	1.28785938689111	0.620510455065528	0.000593101732364255	-0.687276494087404	-0.156665838352905	-0.15242628508257	-0.160646351912266	0.473083808867475	0.480489213236454	0.466130880125858	0.470728609496563	0.478124255617395	0.463790948735022	0.000449448886770147	0.000804923776196937	0.000804596239132956
196	0.811571529291185	0.31	1.28803308915893	1.24755302988964	1.32851314842821	0.392695283920406	0.993635652114461	0.967319655751751	1.01995164847717	0.5	0.32	0.78	1.06430788474014	1.09326245240254	1.12221702006493	1.86092556172574	1.91155216692544	1.96217877212513	1.85466818687326	1.90520964614929	1.95579339466999	1.28803308915893	0.61924031981796	-0.0150399341664643	-0.709031576289874	-0.156665838352905	-0.15242628508257	-0.160646351912266	0.473083808867475	0.480489213236454	0.466130880125858	0.470728609496563	0.478124255617395	0.463790948735022	0.000449448886770147	0.000804923776196937	0.000804596239132956
196	0.811571529291185	0.31	1.28812488417509	1.24749472155835	1.32875504679183	0.384447153831267	0.986081116028838	0.959507897647203	1.01265433441047	0.5	0.32	0.77	1.04799405332015	1.07701786324378	1.10604167316741	1.82373081426562	1.87423836851882	1.92474592277203	1.82228424594076	1.87224731585448	1.92286500464448	1.28812488417509	0.618238987822614	0.00646619810112766	-0.684584895652132	-0.156665838352905	-0.15242628508257	-0.160646351912266	0.473083808867475	0.480489213236454	0.466130880125858	0.470728609496563	0.478124255617395	0.463790948735022	0.000449448886770147	0.000804923776196937	0.000804596239132956
196	0.811571529291185	0.31	1.28825156044899	1.24732456017811	1.32917856071987	0.389426874810169	1.01152840095438	0.984554042056825	1.03850275985194	0.5	0.32	0.77	1.0793161368513	1.10888674404573	1.13845735124017	1.88270284643909	1.93428427326581	1.98586570009253	1.88244022871774	1.93351130294044	1.98570589450053	1.28825156044899	0.616074482460532	0.00325180552834437	-0.68972544498025	-0.156665838352905	-0.15242628508257	-0.160646351912266	0.473083808867475	0.480489213236454	0.466130880125858	0.470728609496563	0.478124255617395	0.463790948735022	0.000449448886770147	0.000804923776196937	0.000804596239132956
196	0.811571529291185	0.31	1.28827863330531	1.24717726333946	1.32938000327115	0.378360877121644	0.98350880277296	0.956660831346319	1.0103567741996	0.49	0.32	0.77	1.05951427876432	1.08924875534193	1.11898323191954	1.8604854653574	1.91269859981102	1.96491173426464	1.85740826631268	1.90966895908019	1.96202228204909	1.28827863330531	0.614499602105042	-0.0055025720561321	-0.705154250583643	-0.156665838352905	-0.15242628508257	-0.160646351912266	0.473083808867475	0.480489213236454	0.466130880125858	0.470728609496563	0.478124255617395	0.463790948735022	0.000449448886770147	0.000804923776196937	0.000804596239132956
196	0.811571529291185	0.31	1.28828153175189	1.24691145506803	1.32965160843575	0.382362078978428	0.988608210887597	0.961849144923999	1.0153672768512	0.5	0.32	0.77	1.05619089960041	1.08557459464418	1.11495828968795	1.84435889174918	1.89566976675002	1.94698064175087	1.84121516986067	1.89240442720282	1.94337867057567	1.28828153175189	0.613459255365209	-0.0095937521950001	-0.707138335266672	-0.156665838352905	-0.15242628508257	-0.160646351912266	0.473083808867475	0.480489213236454	0.466130880125858	0.470728609496563	0.478124255617395	0.463790948735022	0.000449448886770147	0.000804923776196937	0.000804596239132956
196	0.811571529291185	0.31	1.28835923761775	1.24752788327231	1.32919059196319	0.393946637584555	1.0153768181262	0.98855543651555	1.04219819973684	0.5	0.33	0.78	1.08146553802701	1.11080774669103	1.14014995535504	1.88393726244764	1.93505204911527	1.98616683578291	1.88134848715635	1.93268013527813	1.98418630089429	1.28835923761775	0.622129526925523	-0.00663974628013285	-0.691772032537786	-0.156665838352905	-0.15242628508257	-0.160646351912266	0.473083808867475	0.480489213236454	0.466130880125858	0.470728609496563	0.478124255617395	0.463790948735022	0.000449448886770147	0.000804923776196937	0.000804596239132956
196	0.811571529291185	0.31	1.28840400768236	1.24770061988916	1.32910739547556	0.385845361840962	0.991449933628884	0.964810794755391	1.01808907250238	0.5	0.32	0.77	1.05836927206076	1.08759162961638	1.116813987172	1.84695035311423	1.89794601694439	1.94894168077455	1.84530349238414	1.89662471613811	1.94723280869282	1.28840400768236	0.615978450829682	-0.00247479053209279	-0.696900562896759	-0.156665838352905	-0.15242628508257	-0.160646351912266	0.473083808867475	0.480489213236454	0.466130880125858	0.470728609496563	0.478124255617395	0.463790948735022	0.000449448886770147	0.000804923776196937	0.000804596239132956
196	0.811571529291185	0.31	1.2884851985498	1.24743628921652	1.32953410788309	0.391455843341291	1.00887442778625	0.98208527741233	1.03566357816016	0.5	0.32	0.76	1.08049980977194	1.10997349454119	1.13944717931043	1.88917541747009	1.94070801398214	1.99224061049419	1.88747963091786	1.9385574569882	1.99063217563562	1.2884851985498	0.611571068046458	-0.0126162020610443	-0.711471845553433	-0.156665838352905	-0.15242628508257	-0.160646351912266	0.473083808867475	0.480489213236454	0.466130880125858	0.470728609496563	0.478124255617395	0.463790948735022	0.000449448886770147	0.000804923776196937	0.000804596239132956
196	0.811571529291185	0.31	1.28873641862091	1.24743128068409	1.33004155655773	0.394461582572259	0.983904509105948	0.957942481156932	1.00986653705496	0.49	0.31	0.77	1.06377822525065	1.09260859926451	1.12143897327836	1.87125151109541	1.92196591721719	1.97268032333897	1.86522419269352	1.91592491230139	1.96661909891617	1.28873641862091	0.609623765766928	0.0134460248760264	-0.696956798602093	-0.156665838352905	-0.15242628508257	-0.160646351912266	0.473083808867475	0.480489213236454	0.466130880125858	0.470728609496563	0.478124255617395	0.463790948735022	0.000449448886770147	0.000804923776196937	0.000804596239132956
196	0.811571529291185	0.31	1.28874878338919	1.24822624717854	1.32927131959983	0.385945138377801	0.999748643644786	0.972892182143583	1.02660510514599	0.5	0.32	0.79	1.06802217633559	1.09750467911199	1.12698718188839	1.86468575073566	1.91615996544888	1.96763418016211	1.85951732488369	1.91057104440087	1.9621940391527	1.28874878338919	0.623570260072562	0.00709926895649027	-0.678649966072446	-0.156665838352905	-0.15242628508257	-0.160646351912266	0.473083808867475	0.480489213236454	0.466130880125858	0.470728609496563	0.478124255617395	0.463790948735022	0.000449448886770147	0.000804923776196937	0.000804596239132956
196	0.811571529291185	0.31	1.2887631340356	1.24799690485411	1.32952936321709	0.389497996544243	1.00790286473995	0.981029207099121	1.03477652238079	0.5	0.33	0.77	1.07497319612734	1.10442029254073	1.13386738895412	1.87458772861985	1.92593893047204	1.97729013232422	1.87438042979066	1.92634002342516	1.97755979515373	1.2887631340356	0.623885031530797	0.0205448519111233	-0.661834494828197	-0.156665838352905	-0.15242628508257	-0.160646351912266	0.473083808867475	0.480489213236454	0.466130880125858	0.470728609496563	0.478124255617395	0.463790948735022	0.000449448886770147	0.000804923776196937	0.000804596239132956
196	0.811571529291185	0.31	1.28889360973616	1.24800733811854	1.32977988135379	0.389365927605668	1.00125427419236	0.974550472435071	1.02795807594965	0.51	0.32	0.78	1.0629745457315	1.09210126861055	1.12122799148959	1.84817988136982	1.89882213188415	1.94946438239847	1.84485517166742	1.89502555085814	1.94555906437778	1.28889360973616	0.624413909156012	0.00574460176053036	-0.675782077305711	-0.156665838352905	-0.15242628508257	-0.160646351912266	0.473083808867475	0.480489213236454	0.466130880125858	0.470728609496563	0.478124255617395	0.463790948735022	0.000449448886770147	0.000804923776196937	0.000804596239132956
196	0.811571529291185	0.31	1.28895391084583	1.24790932604128	1.32999849565038	0.384414103911075	0.99246339059899	0.96571631301381	1.01921046818417	0.5	0.33	0.77	1.05901959505328	1.08835085817	1.11768212128672	1.84769823822293	1.89887323388756	1.9500482295522	1.84726857757388	1.89879553354596	1.94994315806824	1.28895391084583	0.620665762011606	-0.00228603020843188	-0.691566690652861	-0.156665838352905	-0.15242628508257	-0.160646351912266	0.473083808867475	0.480489213236454	0.466130880125858	0.470728609496563	0.478124255617395	0.463790948735022	0.000449448886770147	0.000804923776196937	0.000804596239132956
196	0.811571529291185	0.31	1.28897651959129	1.24794868997564	1.33000434920694	0.394462758981788	0.995337356865799	0.96907371806311	1.02160099566849	0.49	0.32	0.78	1.07178128709443	1.10082848554285	1.12987568399127	1.88032938083186	1.93128968526252	1.98224998969318	1.8755749203948	1.92630142428155	1.97723452513201	1.28897651959129	0.613777129109638	0.0124376748085192	-0.688226840780549	-0.156665838352905	-0.15242628508257	-0.160646351912266	0.473083808867475	0.480489213236454	0.466130880125858	0.470728609496563	0.478124255617395	0.463790948735022	0.000449448886770147	0.000804923776196937	0.000804596239132956
196	0.811571529291185	0.31	1.28906881720235	1.24798544456549	1.33015218983921	0.382738555464428	0.981556518564951	0.955009488103151	1.00810354902675	0.5	0.32	0.77	1.05112645188623	1.08034530916989	1.10956416645355	1.83829019052687	1.88939035894769	1.9404905273685	1.83603988927456	1.88721670251592	1.93796518691975	1.28906881720235	0.614056659932331	-0.0130996492885232	-0.710110911258236	-0.156665838352905	-0.15242628508257	-0.160646351912266	0.473083808867475	0.480489213236454	0.466130880125858	0.470728609496563	0.478124255617395	0.463790948735022	0.000449448886770147	0.000804923776196937	0.000804596239132956
196	0.811571529291185	0.31	1.28909265359931	1.24787998120723	1.33030532599138	0.38621097543124	0.982700324569139	0.956316635463222	1.00908401367506	0.5	0.32	0.76	1.04940871876729	1.07836071265118	1.10731270653507	1.83171685612919	1.88225184241935	1.9327868287095	1.83144151933708	1.88138884216286	1.93252566461579	1.28909265359931	0.615711088763015	-0.00460350435902649	-0.700651263180196	-0.156665838352905	-0.15242628508257	-0.160646351912266	0.473083808867475	0.480489213236454	0.466130880125858	0.470728609496563	0.478124255617395	0.463790948735022	0.000449448886770147	0.000804923776196937	0.000804596239132956
196	0.811571529291185	0.31	1.2890942065828	1.24850285397388	1.32968555919172	0.388190325533018	0.997234320374862	0.970571861372625	1.0238967793771	0.5	0.33	0.77	1.0649513222334	1.09420646767752	1.12346161312164	1.85873282992257	1.90979384853055	1.96085486713852	1.85913773229149	1.9096370282943	1.96060437256647	1.2890942065828	0.618986354660599	0.00693041947071865	-0.682692212144359	-0.156665838352905	-0.15242628508257	-0.160646351912266	0.473083808867475	0.480489213236454	0.466130880125858	0.470728609496563	0.478124255617395	0.463790948735022	0.000449448886770147	0.000804923776196937	0.000804596239132956
196	0.811571529291185	0.31	1.28917119941832	1.24817158122128	1.33017081761535	0.380253191935486	0.983806576965736	0.957058189558192	1.01055496437328	0.5	0.32	0.78	1.05426858687267	1.08373386380248	1.11319914073229	1.84479407523805	1.89635339226807	1.9479127092981	1.84046531654726	1.89209755191819	1.94376170926625	1.28917119941832	0.617446108772817	-0.0121444864982021	-0.705501673642802	-0.156665838352905	-0.15242628508257	-0.160646351912266	0.473083808867475	0.480489213236454	0.466130880125858	0.470728609496563	0.478124255617395	0.463790948735022	0.000449448886770147	0.000804923776196937	0.000804596239132956
196	0.811571529291185	0.31	1.28927209315994	1.24847886544802	1.33006532087187	0.404421897228437	1.01882819332984	0.992497023624661	1.04515936303502	0.5	0.32	0.78	1.09148234967889	1.12043962239155	1.14939689510421	1.9078416828011	1.95845715259564	2.00907262239019	1.9043492863319	1.95481981882476	2.00541968412037	1.28927209315994	0.617906523030189	-0.00226848598929715	-0.695999841249162	-0.156665838352905	-0.15242628508257	-0.160646351912266	0.473083808867475	0.480489213236454	0.466130880125858	0.470728609496563	0.478124255617395	0.463790948735022	0.000449448886770147	0.000804923776196937	0.000804596239132956
196	0.811571529291185	0.31	1.28936498137404	1.24832018482244	1.33040977792563	0.381475314159733	0.982207507179416	0.95557170896882	1.00884330539001	0.5	0.32	0.78	1.04398081841972	1.07308094994744	1.10218108147516	1.81706732560952	1.86771662609188	1.91836592657424	1.81207289124623	1.86313357581294	1.91348906716324	1.28936498137404	0.621223817557398	-0.0114624513552181	-0.700607272949171	-0.156665838352905	-0.15242628508257	-0.160646351912266	0.473083808867475	0.480489213236454	0.466130880125858	0.470728609496563	0.478124255617395	0.463790948735022	0.000449448886770147	0.000804923776196937	0.000804596239132956
196	0.811571529291185	0.31	1.28945697388357	1.24874661294985	1.33016733481729	0.39117703409943	0.995915756769371	0.969455222437484	1.02237629110126	0.5	0.32	0.78	1.07125832379609	1.10049749544536	1.12973666709463	1.87833088608073	1.92959848230123	1.98086607852174	1.87257808867427	1.92376613669095	1.97408216807752	1.28945697388357	0.615545376455135	0.00146200834507439	-0.696491914732	-0.156665838352905	-0.15242628508257	-0.160646351912266	0.473083808867475	0.480489213236454	0.466130880125858	0.470728609496563	0.478124255617395	0.463790948735022	0.000449448886770147	0.000804923776196937	0.000804596239132956
196	0.811571529291185	0.31	1.28949760501595	1.24846941782573	1.33052579220616	0.376239315560492	0.990569857526591	0.963406766599102	1.01773294845408	0.49	0.32	0.78	1.06583318231547	1.09588416871966	1.12593515512385	1.8702601281661	1.92299179632614	1.97572346448617	1.86438743542757	1.91718636943588	1.96927829964855	1.28949760501595	0.616709349957709	-0.00683621012255642	-0.702041372985355	-0.156665838352905	-0.15242628508257	-0.160646351912266	0.473083808867475	0.480489213236454	0.466130880125858	0.470728609496563	0.478124255617395	0.463790948735022	0.000449448886770147	0.000804923776196937	0.000804596239132956
196	0.811571529291185	0.31	1.28959882345574	1.24840318663437	1.33079446027712	0.377981328856818	0.977870320634284	0.951154718336486	1.00458592293208	0.49	0.32	0.77	1.0597620652891	1.08952818148529	1.11929429768148	1.86826921386258	1.92074431212006	1.97321941037754	1.86324199631446	1.91580485058698	1.96746617141771	1.28959882345574	0.609001033003993	0.00479010258246805	-0.703293230728774	-0.156665838352905	-0.15242628508257	-0.160646351912266	0.473083808867475	0.480489213236454	0.466130880125858	0.470728609496563	0.478124255617395	0.463790948735022	0.000449448886770147	0.000804923776196937	0.000804596239132956
196	0.811571529291185	0.31	1.2896274154749	1.24825266659213	1.33100216435768	0.373382462698892	0.968351849621234	0.941635650659823	0.995068048582645	0.5	0.33	0.78	1.02874925735733	1.05793705395541	1.0871248505535	1.7905496357037	1.84135132347351	1.89215301124332	1.78964286684049	1.8409201036635	1.89163893933209	1.2896274154749	0.618908526995864	-0.000698908675347681	-0.685891994253503	-0.156665838352905	-0.15242628508257	-0.160646351912266	0.473083808867475	0.480489213236454	0.466130880125858	0.470728609496563	0.478124255617395	0.463790948735022	0.000449448886770147	0.000804923776196937	0.000804596239132956
196	0.811571529291185	0.31	1.28970554301991	1.24865861236938	1.33075247367043	0.389461929543085	0.997620054389914	0.971018549379433	1.0242215594004	0.5	0.32	0.79	1.06800466861319	1.09726315349125	1.12652163836931	1.86696626914903	1.91811267885965	1.96925908857026	1.86058223314437	1.91154528469374	1.96262755924776	1.28970554301991	0.621355143637701	-0.00798159052711909	-0.696080641722732	-0.156665838352905	-0.15242628508257	-0.160646351912266	0.473083808867475	0.480489213236454	0.466130880125858	0.470728609496563	0.478124255617395	0.463790948735022	0.000449448886770147	0.000804923776196937	0.000804596239132956
196	0.811571529291185	0.31	1.28988068274011	1.248591450183	1.33116991529721	0.379272658824335	0.996241123786522	0.969098220307309	1.02338402726573	0.5	0.33	0.78	1.06199049980129	1.09173516863661	1.12147983747194	1.85205021520752	1.90392320308081	1.95579619095411	1.85076095287247	1.9030777088987	1.95469793121083	1.28988068274011	0.618768629855902	-0.00483895564950428	-0.690792186127875	-0.156665838352905	-0.15242628508257	-0.160646351912266	0.473083808867475	0.480489213236454	0.466130880125858	0.470728609496563	0.478124255617395	0.463790948735022	0.000449448886770147	0.000804923776196937	0.000804596239132956
196	0.811571529291185	0.31	1.28989038918832	1.24885222241238	1.33092855596426	0.38324522503138	0.978295220316314	0.951864744382916	1.00472569624971	0.5	0.33	0.78	1.04038682413332	1.06927529707966	1.098163770026	1.81132312672286	1.86161822651615	1.91191332630944	1.80951122900906	1.85919816811232	1.90975100092276	1.28989038918832	0.617765541424605	0.0101212395257323	-0.679293824346102	-0.156665838352905	-0.15242628508257	-0.160646351912266	0.473083808867475	0.480489213236454	0.466130880125858	0.470728609496563	0.478124255617395	0.463790948735022	0.000449448886770147	0.000804923776196937	0.000804596239132956
196	0.811571529291185	0.31	1.29004913052104	1.2494432980648	1.33065496297729	0.39294254296727	0.999806866822594	0.973341150291325	1.02627258335386	0.5	0.32	0.77	1.06823112891742	1.09727695960006	1.1263227902827	1.8647297934714	1.9154328898181	1.9661359861648	1.86166235366672	1.91189768087675	1.962445111881	1.29004913052104	0.615983747224855	-0.0036851025936115	-0.700959925661303	-0.156665838352905	-0.15242628508257	-0.160646351912266	0.473083808867475	0.480489213236454	0.466130880125858	0.470728609496563	0.478124255617395	0.463790948735022	0.000449448886770147	0.000804923776196937	0.000804596239132956
196	0.811571529291185	0.31	1.29009264669171	1.24901988166971	1.33116541171371	0.383618118766553	0.988809331637328	0.962115857503041	1.01550280577161	0.51	0.33	0.78	1.04570279504056	1.07471535137032	1.10372790770009	1.81402624444587	1.86435559122611	1.91468493800634	1.81166168884063	1.86233768973483	1.91275022937711	1.29009264669171	0.622718951126756	-0.0201383318512951	-0.703144311500831	-0.156665838352905	-0.15242628508257	-0.160646351912266	0.473083808867475	0.480489213236454	0.466130880125858	0.470728609496563	0.478124255617395	0.463790948735022	0.000449448886770147	0.000804923776196937	0.000804596239132956
196	0.811571529291185	0.31	1.29042467887034	1.24917478755894	1.33167457018174	0.383465012612105	0.981143546176129	0.954648437183343	1.00763865516891	0.51	0.33	0.77	1.03982784739192	1.06868700755738	1.09754616772284	1.8063304843064	1.85646299507643	1.90659550584647	1.80472689114072	1.85495505791939	1.90465434568919	1.29042467887034	0.617768670647991	0.00335065973281729	-0.688831963410035	-0.156665838352905	-0.15242628508257	-0.160646351912266	0.473083808867475	0.480489213236454	0.466130880125858	0.470728609496563	0.478124255617395	0.463790948735022	0.000449448886770147	0.000804923776196937	0.000804596239132956
196	0.811571529291185	0.31	1.29048320789257	1.24980761700613	1.33115879877902	0.380284502316174	0.975045183769296	0.948536767958613	1.00155359957998	0.5	0.32	0.78	1.0380908643971	1.06710201632317	1.09611316824924	1.80883296842253	1.85938377264935	1.90993457687617	1.80377234588653	1.8536954488502	1.90375034969584	1.29048320789257	0.618697931395375	0.0160035643052674	-0.675166349417939	-0.156665838352905	-0.15242628508257	-0.160646351912266	0.473083808867475	0.480489213236454	0.466130880125858	0.470728609496563	0.478124255617395	0.463790948735022	0.000449448886770147	0.000804923776196937	0.000804596239132956
196	0.811571529291185	0.31	1.29051352072904	1.2496625717169	1.33136446974118	0.398900045362926	1.01749479984992	0.990894246502966	1.04409535319687	0.5	0.32	0.78	1.09386535973084	1.12323017233177	1.15259498493271	1.91673257130307	1.96818725195615	2.01964193260924	1.91361875880095	1.9649997601449	2.01608587002011	1.29051352072904	0.619363877679782	0.00581168048731287	-0.687001135123423	-0.156665838352905	-0.15242628508257	-0.160646351912266	0.473083808867475	0.480489213236454	0.466130880125858	0.470728609496563	0.478124255617395	0.463790948735022	0.000449448886770147	0.000804923776196937	0.000804596239132956
196	0.811571529291185	0.31	1.29057768147657	1.24916362268995	1.33199174026318	0.387064620297171	1.00813628442365	0.981118357617416	1.03515421122988	0.51	0.33	0.79	1.07095873772781	1.10045067880074	1.12994261987367	1.86297946202517	1.91428198058036	1.96558449913556	1.86111364869471	1.91291182121498	1.96377818814971	1.29057768147657	0.622591807312388	-0.0167981677070772	-0.696188147865849	-0.156665838352905	-0.15242628508257	-0.160646351912266	0.473083808867475	0.480489213236454	0.466130880125858	0.470728609496563	0.478124255617395	0.463790948735022	0.000449448886770147	0.000804923776196937	0.000804596239132956
196	0.811571529291185	0.31	1.29060393423768	1.2498577851572	1.33135008331816	0.395902438272406	1.00592953079172	0.979466219905636	1.03239284167781	0.5	0.33	0.78	1.07017862380213	1.09909281098874	1.12800699817536	1.86276883279557	1.91309729714621	1.96342576149686	1.86059767462056	1.9109683949934	1.96125013369651	1.29060393423768	0.622218217174015	0.00277265365029483	-0.683212659412068	-0.156665838352905	-0.15242628508257	-0.160646351912266	0.473083808867475	0.480489213236454	0.466130880125858	0.470728609496563	0.478124255617395	0.463790948735022	0.000449448886770147	0.000804923776196937	0.000804596239132956
196	0.811571529291185	0.31	1.29067597912481	1.24959867352918	1.33175328472044	0.392053635243625	0.996078053024229	0.969661847825502	1.02249425822296	0.51	0.33	0.78	1.05846048410122	1.08729580375978	1.11613112341834	1.84124639575143	1.89140691585507	1.94156743595871	1.83950730207202	1.88998190256396	1.93980708493173	1.29067597912481	0.620284854682443	0.0184406765174249	-0.668880679784549	-0.156665838352905	-0.15242628508257	-0.160646351912266	0.473083808867475	0.480489213236454	0.466130880125858	0.470728609496563	0.478124255617395	0.463790948735022	0.000449448886770147	0.000804923776196937	0.000804596239132956
196	0.811571529291185	0.31	1.29075389209517	1.25004651980534	1.33146126438499	0.391671461003291	0.992715418198533	0.966367271872928	1.01906356452414	0.5	0.32	0.78	1.06549227093144	1.0945430749895	1.12359387904756	1.8655371160906	1.9164012609569	1.96726540582321	1.85945161950844	1.91010257642083	1.96097228322298	1.29075389209517	0.617599069512553	-0.00225165215545251	-0.69728120098769	-0.156665838352905	-0.15242628508257	-0.160646351912266	0.473083808867475	0.480489213236454	0.466130880125858	0.470728609496563	0.478124255617395	0.463790948735022	0.000449448886770147	0.000804923776196937	0.000804596239132956
[truncated: 1,357 more rows]
