# Supplementary material for: Re-expressing coefficients from regression models for inclusion in a meta-analysis
Source: BMC Med Res Methodol. 2024 Jan 8;24:6. doi: 10.1186/s12874-023-02132-y (PMC10773134; doi:10.1186/s12874-023-02132-y)
Supplement: Supplementary file 2 — Additional file 2. [file 12874_2023_2132_MOESM2_ESM.zip › Supp_Files_R1/simdata/simdata_scenario_197.csv]

ex_no	errsd	rsquare	beta	b_low_ci	b_hi_ci	lrsquare	lbeta	lb_low_ci	lb_hi_ci	x_median	x_25	x_75	rbl	rb	rbu	altl	alt	altu	dzl	dz	dzu	observed_beta	xlog	error	ylog	RelBias_rb	RelBias_rbl	RelBias_rbu	RelBias_alt	RelBias_altl	RelBias_altu	RelBias_dz	RelBias_dzl	RelBias_dzu	MC_SE_RelBias_rb	MC_SE_RelBias_alt	MC_SE_RelBias_dz
197	0.847500280622663	0.11	0.434640166345208	0.243618549340274	0.625661783350143	0.155731004033098	0.680948397779403	0.433404318962759	0.928492476596046	1.15	0.75	1.52	0.270672820486547	0.425270850723994	0.579868880961442	0.360700691652864	0.566719221088439	0.772737750524014	0.365503440522808	0.574252328980557	0.783057096189095	0.434640166345208	1.28234443751365	-0.0563058482453103	0.0354522388499145	0.048046843610424	0.0980088658071143	0.0184198059532435	0.453714433767087	0.522989699349144	0.41263116202161	0.452505677664066	0.521730101319188	0.411450398808482	0.00344997625376242	0.00491833195750114	0.00492240032890322
197	0.847500280622663	0.13	0.431767721855878	0.260560633557021	0.602974810154734	0.242563647752064	0.85458966480616	0.618811646791338	1.09036768282098	1.02	0.66	1.45	0.422785859217962	0.583874637116672	0.744963415015382	0.582032708054117	0.803797309668141	1.02556191128216	0.585786122829742	0.80906540624951	1.03219579871491	0.431767721855878	1.18834768156006	-0.00807230760316618	-0.0173056504399989	0.048046843610424	0.0980088658071143	0.0184198059532435	0.453714433767087	0.522989699349144	0.41263116202161	0.452505677664066	0.521730101319188	0.411450398808482	0.00344997625376242	0.00491833195750114	0.00492240032890322
197	0.847500280622663	0.14	0.460921203237217	0.28577252092166	0.636069885552774	0.209434366668955	0.735342200797046	0.512283101704271	0.958401299889821	1.05	0.65	1.54	0.343865066389954	0.493591324514116	0.643317582638279	0.470242313642732	0.674995947888121	0.879749582133511	0.470468105081636	0.675178168783168	0.879927416172581	0.460921203237217	1.18763437633174	-0.0548103458547058	-0.0724678925050645	0.048046843610424	0.0980088658071143	0.0184198059532435	0.453714433767087	0.522989699349144	0.41263116202161	0.452505677664066	0.521730101319188	0.411450398808482	0.00344997625376242	0.00491833195750114	0.00492240032890322
197	0.847500280622663	0.14	0.491058326131273	0.304864031724055	0.677252620538491	0.199304406669051	0.7459679914919	0.512524955343199	0.979411027640601	1.01	0.67	1.59	0.353870576425687	0.515050282707865	0.676229988990044	0.489122992224267	0.711906985792953	0.934690979361638	0.488888542665799	0.711542558054452	0.934379941935884	0.491058326131273	1.22723713026365	0.0125858050308912	0.0367257630299547	0.048046843610424	0.0980088658071143	0.0184198059532435	0.453714433767087	0.522989699349144	0.41263116202161	0.452505677664066	0.521730101319188	0.411450398808482	0.00344997625376242	0.00491833195750114	0.00492240032890322
197	0.847500280622663	0.14	0.524968686638896	0.325851072470514	0.724086300807279	0.206692963046102	0.789468788889209	0.547990419561677	1.03094715821674	0.92	0.64	1.5	0.404316816785565	0.582483737453942	0.76065065812232	0.573847005331212	0.826719380730965	1.07959175613072	0.57445833343096	0.82772272700839	1.08080606473081	0.524968686638896	1.15161589899948	-0.0646889015948213	-0.0885289022234319	0.048046843610424	0.0980088658071143	0.0184198059532435	0.453714433767087	0.522989699349144	0.41263116202161	0.452505677664066	0.521730101319188	0.411450398808482	0.00344997625376242	0.00491833195750114	0.00492240032890322
197	0.847500280622663	0.14	0.593074067140017	0.363839566093833	0.822308568186201	0.223626270724222	0.825276435550721	0.585194816470391	1.06535805463105	1.03	0.76	1.51	0.396001056616398	0.558464175144032	0.720927293671666	0.543184802368711	0.766031422232965	0.988878042097219	0.551231094220443	0.777284396874574	1.00350891706869	0.593074067140017	1.18565027504746	-0.0581581935628211	-0.0382093742811251	0.048046843610424	0.0980088658071143	0.0184198059532435	0.453714433767087	0.522989699349144	0.41263116202161	0.452505677664066	0.521730101319188	0.411450398808482	0.00344997625376242	0.00491833195750114	0.00492240032890322
197	0.847500280622663	0.15	0.31845733791984	0.201705473661124	0.435209202178557	0.276979253466745	0.850067275874429	0.635634820326626	1.06449973142223	0.99	0.67	1.66	0.445034127192169	0.595167124385986	0.745300121579803	0.618463903155167	0.827103721460107	1.03574353976505	0.615803705224621	0.82348300812934	1.03120609516548	0.31845733791984	1.33662965038766	0.0495573590584903	0.109645764402379	0.048046843610424	0.0980088658071143	0.0184198059532435	0.453714433767087	0.522989699349144	0.41263116202161	0.452505677664066	0.521730101319188	0.411450398808482	0.00344997625376242	0.00491833195750114	0.00492240032890322
197	0.847500280622663	0.15	0.416963534087124	0.264815082947424	0.569111985226823	0.289271894184014	0.811594721667434	0.612974573878089	1.01021486945678	1.06	0.64	1.69	0.406397105447619	0.538080631298435	0.669764157149251	0.553216877676685	0.732473934471926	0.911730991267168	0.546753947519437	0.723981804679406	0.901099375091425	0.416963534087124	1.29188967787053	0.0497967679068821	0.0660482516994447	0.048046843610424	0.0980088658071143	0.0184198059532435	0.453714433767087	0.522989699349144	0.41263116202161	0.452505677664066	0.521730101319188	0.411450398808482	0.00344997625376242	0.00491833195750114	0.00492240032890322
197	0.847500280622663	0.16	0.326039266833179	0.208016829337985	0.444061704328372	0.250091669170797	0.739837030802674	0.539815842422538	0.939858219182811	1.08	0.66	1.71	0.354830972686916	0.486308612380496	0.617786252074075	0.481503937971337	0.659918468101699	0.838332998232061	0.477142455827077	0.653996741616867	0.830716399330926	0.326039266833179	1.38939379728001	0.0319864526875673	0.107356480426055	0.048046843610424	0.0980088658071143	0.0184198059532435	0.453714433767087	0.522989699349144	0.41263116202161	0.452505677664066	0.521730101319188	0.411450398808482	0.00344997625376242	0.00491833195750114	0.00492240032890322
197	0.847500280622663	0.16	0.42746045643108	0.276968513971347	0.577952398890813	0.277778821355125	0.860575922929456	0.643925172710432	1.07722667314848	0.99	0.62	1.52	0.449120554567769	0.600228647882902	0.751336741198035	0.623214704889308	0.832897349836182	1.04257999478306	0.621128484968426	0.830085718223496	1.03905828522884	0.42746045643108	1.22394801802765	0.00536435208061908	0.0185251984979651	0.048046843610424	0.0980088658071143	0.0184198059532435	0.453714433767087	0.522989699349144	0.41263116202161	0.452505677664066	0.521730101319188	0.411450398808482	0.00344997625376242	0.00491833195750114	0.00492240032890322
197	0.847500280622663	0.16	0.450146078610978	0.290326041499993	0.609966115721963	0.319827481406378	0.942054849849261	0.727561761360394	1.15654793833813	1.07	0.64	1.48	0.480169267338086	0.621728368734793	0.763287470131501	0.652546244514079	0.844923946038589	1.0373016475631	0.653928348898716	0.846683665528621	1.03945843919368	0.450146078610978	1.21964210322785	-0.00880238607490315	-0.0131397881718505	0.048046843610424	0.0980088658071143	0.0184198059532435	0.453714433767087	0.522989699349144	0.41263116202161	0.452505677664066	0.521730101319188	0.411450398808482	0.00344997625376242	0.00491833195750114	0.00492240032890322
197	0.847500280622663	0.16	0.46720049474734	0.2983015856707	0.636099403823981	0.230353094021316	0.726099542829651	0.518880165765064	0.933318919894239	1.01	0.67	1.54	0.355869816705316	0.497989571128833	0.640109325552351	0.490626924555823	0.686563120204521	0.882499315853219	0.491632447028203	0.687887565357528	0.884295857699031	0.46720049474734	1.21811685097768	-0.126294130053259	-0.128945269273043	0.048046843610424	0.0980088658071143	0.0184198059532435	0.453714433767087	0.522989699349144	0.41263116202161	0.452505677664066	0.521730101319188	0.411450398808482	0.00344997625376242	0.00491833195750114	0.00492240032890322
197	0.847500280622663	0.17	0.244929560787976	0.161010578712886	0.328848542863065	0.307750018555286	0.826860663818738	0.633240659357259	1.02048066828022	1.05	0.67	1.47	0.42320575792663	0.552605378003219	0.682004998079808	0.577803528675673	0.754473046254652	0.931142563833632	0.582268735315119	0.76023147974384	0.938232687241475	0.244929560787976	1.33674196106	0.061625050081521	0.0852877268730253	0.048046843610424	0.0980088658071143	0.0184198059532435	0.453714433767087	0.522989699349144	0.41263116202161	0.452505677664066	0.521730101319188	0.411450398808482	0.00344997625376242	0.00491833195750114	0.00492240032890322
197	0.847500280622663	0.17	0.42170780734392	0.277861912544272	0.565553702143568	0.269991308599348	0.808689087154555	0.601075311012242	1.01630286329687	0.95	0.66	1.59	0.431352850633515	0.580343821530257	0.729334792426999	0.60533754265397	0.814423510366491	1.02350947807901	0.604195898135827	0.812903649209094	1.02166895894651	0.42170780734392	1.22410798914534	0.0460351577040826	0.0413790111154763	0.048046843610424	0.0980088658071143	0.0184198059532435	0.453714433767087	0.522989699349144	0.41263116202161	0.452505677664066	0.521730101319188	0.411450398808482	0.00344997625376242	0.00491833195750114	0.00492240032890322
197	0.847500280622663	0.17	0.430126470034384	0.281475119351927	0.578777820716841	0.197980108521111	0.688866679686142	0.472394330131644	0.905339029240639	0.9	0.63	1.37	0.353867557252304	0.516025603324045	0.678183649395787	0.505433843660293	0.737046385773178	0.968658927886064	0.509211705132439	0.742416391884538	0.975848546705838	0.430126470034384	1.16429406692861	-0.0365641416436718	-0.0839032770697429	0.048046843610424	0.0980088658071143	0.0184198059532435	0.453714433767087	0.522989699349144	0.41263116202161	0.452505677664066	0.521730101319188	0.411450398808482	0.00344997625376242	0.00491833195750114	0.00492240032890322
197	0.847500280622663	0.17	0.517199726907855	0.339663002567274	0.694736451248436	0.279580197340862	0.807646820474935	0.605230014938042	1.01006362601183	0.93	0.58	1.45	0.442288839683586	0.590210608009195	0.738132376334805	0.625268200300618	0.834386698367191	1.04350519643376	0.621798035534779	0.829746781536551	1.03773961206657	0.517199726907855	1.13214875088115	-0.0405312110066159	-0.118116881564122	0.048046843610424	0.0980088658071143	0.0184198059532435	0.453714433767087	0.522989699349144	0.41263116202161	0.452505677664066	0.521730101319188	0.411450398808482	0.00344997625376242	0.00491833195750114	0.00492240032890322
197	0.847500280622663	0.17	0.517199861892235	0.338731656394386	0.695668067390084	0.19723077867214	0.710879366304505	0.486961172591543	0.934797560017466	0.96	0.63	1.45	0.348429211813734	0.50864658465057	0.668863957487406	0.488388189076278	0.71296256437341	0.937536939670541	0.489170255419472	0.714221390927443	0.939188230369352	0.517199861892235	1.15754540215241	-0.0684446075481851	-0.113340394029406	0.048046843610424	0.0980088658071143	0.0184198059532435	0.453714433767087	0.522989699349144	0.41263116202161	0.452505677664066	0.521730101319188	0.411450398808482	0.00344997625376242	0.00491833195750114	0.00492240032890322
197	0.847500280622663	0.17	0.536802194688352	0.350178152369567	0.723426237007137	0.255817504879985	0.889179964335128	0.652397396757502	1.12596253191275	1.13	0.72	1.67	0.412943613069492	0.562818289843717	0.712692966617942	0.552860610394823	0.753517074526115	0.954173538657407	0.554065739927529	0.755262605036753	0.956294147132765	0.536802194688352	1.27842182939165	0.0219188667039085	0.0827100176261896	0.048046843610424	0.0980088658071143	0.0184198059532435	0.453714433767087	0.522989699349144	0.41263116202161	0.452505677664066	0.521730101319188	0.411450398808482	0.00344997625376242	0.00491833195750114	0.00492240032890322
197	0.847500280622663	0.17	0.56108321335162	0.364775350408347	0.757391076294894	0.207578030474227	0.731137247670469	0.508102806993471	0.954171688347468	0.87	0.68	1.34	0.387974639335846	0.558278179269336	0.728581719202825	0.558681377168102	0.803917551340515	1.04915372551293	0.567503058044992	0.816629554587482	1.06570859725392	0.56108321335162	1.10266986219629	0.050856908303719	-0.0181212823474059	0.048046843610424	0.0980088658071143	0.0184198059532435	0.453714433767087	0.522989699349144	0.41263116202161	0.452505677664066	0.521730101319188	0.411450398808482	0.00344997625376242	0.00491833195750114	0.00492240032890322
197	0.847500280622663	0.17	0.583282411784541	0.381143887228116	0.785420936340967	0.206095929615361	0.745616341786674	0.51713529148566	0.974097392087688	0.91	0.57	1.31	0.383484025852469	0.552915187181096	0.722346348509723	0.545421518793734	0.786400008412484	1.02737849803123	0.546895422696915	0.7885224139061	1.03003339398303	0.583282411784541	1.07333959003172	-0.0730155236209281	-0.195773962721876	0.048046843610424	0.0980088658071143	0.0184198059532435	0.453714433767087	0.522989699349144	0.41263116202161	0.452505677664066	0.521730101319188	0.411450398808482	0.00344997625376242	0.00491833195750114	0.00492240032890322
197	0.847500280622663	0.17	0.628475378976436	0.412687760311977	0.844262997640896	0.250816686576382	0.949394769848538	0.693213053390809	1.20557648630627	1.06	0.71	1.48	0.460271470786035	0.630368001492901	0.800464532199767	0.626894111273764	0.858567200344716	1.09024028941567	0.634106938003501	0.868451257970528	1.10290854199757	0.628475378976436	1.2012090736459	0.0744176058612295	0.0941470092536108	0.048046843610424	0.0980088658071143	0.0184198059532435	0.453714433767087	0.522989699349144	0.41263116202161	0.452505677664066	0.521730101319188	0.411450398808482	0.00344997625376242	0.00491833195750114	0.00492240032890322
197	0.847500280622663	0.18	0.391915208600646	0.2605662661686	0.523264151032692	0.348213547466191	0.987443213606497	0.776518521513763	1.19836790569923	1	0.64	1.51	0.539584740006543	0.686151424497147	0.832718108987752	0.747662730897748	0.950749363005886	1.15383599511402	0.748024787390876	0.951204845332728	1.15413524647134	0.391915208600646	1.27656580458503	0.096744740515434	0.109852268771126	0.048046843610424	0.0980088658071143	0.0184198059532435	0.453714433767087	0.522989699349144	0.41263116202161	0.452505677664066	0.521730101319188	0.411450398808482	0.00344997625376242	0.00491833195750114	0.00492240032890322
197	0.847500280622663	0.18	0.395757689825794	0.265292832424029	0.526222547227558	0.332086537578049	0.864944277955515	0.673426958309432	1.0564615976016	1.09	0.64	1.48	0.43938722749378	0.564345492169704	0.689303756845628	0.594644609154121	0.763756849586381	0.932869090018641	0.595789002636917	0.765282714179202	0.934775014841178	0.395757689825794	1.24460935914159	0.0845921607801888	0.0904480457010184	0.048046843610424	0.0980088658071143	0.0184198059532435	0.453714433767087	0.522989699349144	0.41263116202161	0.452505677664066	0.521730101319188	0.411450398808482	0.00344997625376242	0.00491833195750114	0.00492240032890322
197	0.847500280622663	0.18	0.400493895440652	0.268954030981793	0.532033759899511	0.33088689720513	0.871421668845053	0.677947139533455	1.06489619815665	0.95	0.61	1.35	0.48670661434177	0.625604365554965	0.764502116768161	0.683123904132585	0.878075793603653	1.07302768307472	0.687283270855888	0.883398858042393	1.07962070350082	0.400493895440652	1.18468547659153	0.069472263894075	0.00215890302957774	0.048046843610424	0.0980088658071143	0.0184198059532435	0.453714433767087	0.522989699349144	0.41263116202161	0.452505677664066	0.521730101319188	0.411450398808482	0.00344997625376242	0.00491833195750114	0.00492240032890322
197	0.847500280622663	0.18	0.41018417831767	0.273525042251232	0.546843314384108	0.329703145362963	0.882693295080537	0.686191132269635	1.07919545789144	1.01	0.7	1.67	0.470544219664725	0.605292327755917	0.74004043584711	0.64868584442865	0.834447748686191	1.02020965294373	0.647998333743719	0.833591010706402	1.01904802490771	0.41018417831767	1.31193815572259	0.015059349567921	0.065282364213245	0.048046843610424	0.0980088658071143	0.0184198059532435	0.453714433767087	0.522989699349144	0.41263116202161	0.452505677664066	0.521730101319188	0.411450398808482	0.00344997625376242	0.00491833195750114	0.00492240032890322
197	0.847500280622663	0.18	0.417664236759319	0.278488967539085	0.556839505979552	0.28649422564966	0.840381047896436	0.633318038897599	1.04744405689527	1.13	0.77	1.68	0.401454286374542	0.532709560039082	0.663964833703622	0.537753748490793	0.713572061603634	0.889390374716474	0.541759507149619	0.718873649280039	0.895953270265001	0.417664236759319	1.3462763801853	-0.0633179952597471	0.0392644751781681	0.048046843610424	0.0980088658071143	0.0184198059532435	0.453714433767087	0.522989699349144	0.41263116202161	0.452505677664066	0.521730101319188	0.411450398808482	0.00344997625376242	0.00491833195750114	0.00492240032890322
197	0.847500280622663	0.18	0.434844621150334	0.290101790795025	0.579587451505643	0.222307005561719	0.836763411002405	0.592411543730712	1.0811152782741	1.02	0.68	1.5	0.405124293529523	0.572225827334312	0.7393273611391	0.557915531675133	0.788038835968251	1.01816214026137	0.560949059435181	0.792370465872609	1.02378759376687	0.434844621150334	1.21780450739209	0.0808556211333004	0.0720862360414434	0.048046843610424	0.0980088658071143	0.0184198059532435	0.453714433767087	0.522989699349144	0.41263116202161	0.452505677664066	0.521730101319188	0.411450398808482	0.00344997625376242	0.00491833195750114	0.00492240032890322
197	0.847500280622663	0.18	0.448144802958081	0.29724655861969	0.599043047296473	0.293112632156854	0.865374660874584	0.655554372946898	1.07519494880227	1.08	0.7	1.71	0.431108537215892	0.56909147370383	0.707074410191769	0.585111423602355	0.772385359123747	0.95965929464514	0.583132035586401	0.769724832348536	0.956460184745312	0.448144802958081	1.39118490676081	0.109304616678753	0.205165977434874	0.048046843610424	0.0980088658071143	0.0184198059532435	0.453714433767087	0.522989699349144	0.41263116202161	0.452505677664066	0.521730101319188	0.411450398808482	0.00344997625376242	0.00491833195750114	0.00492240032890322
197	0.847500280622663	0.18	0.45103477390737	0.299837567092401	0.60223198072234	0.20766473982641	0.634768385130578	0.441182423401573	0.828354346859583	1.02	0.65	1.61	0.301488357063099	0.433778109456597	0.566067861850095	0.415080036531431	0.597212559959973	0.779345083388514	0.413072820812292	0.594273040891767	0.775584889418178	0.45103477390737	1.27015072864748	0.0271490525761875	0.049059025099345	0.048046843610424	0.0980088658071143	0.0184198059532435	0.453714433767087	0.522989699349144	0.41263116202161	0.452505677664066	0.521730101319188	0.411450398808482	0.00344997625376242	0.00491833195750114	0.00492240032890322
197	0.847500280622663	0.18	0.473650252176346	0.316063212122131	0.631237292230561	0.259941386807035	0.834897864275018	0.61495283339192	1.05484289515812	1.06	0.63	1.55	0.409303581044042	0.555695765753143	0.702087950462243	0.557975896319445	0.757542463191073	0.9571090300627	0.556050687573622	0.754924015331198	0.953807683415861	0.473650252176346	1.24809418640317	0.117423098068894	0.112445748187628	0.048046843610424	0.0980088658071143	0.0184198059532435	0.453714433767087	0.522989699349144	0.41263116202161	0.452505677664066	0.521730101319188	0.411450398808482	0.00344997625376242	0.00491833195750114	0.00492240032890322
197	0.847500280622663	0.18	0.509623809865157	0.339785214662256	0.679462405068058	0.296022791628436	0.916340595258434	0.695713365005272	1.1369678255116	0.98	0.61	1.43	0.490740874828752	0.646366460639743	0.801992046450734	0.683978622557679	0.900884487297146	1.11779035203661	0.684182827776217	0.901147552561166	1.1182530901727	0.509623809865157	1.17240294921582	0.00843759535123707	-0.0512966459569722	0.048046843610424	0.0980088658071143	0.0184198059532435	0.453714433767087	0.522989699349144	0.41263116202161	0.452505677664066	0.521730101319188	0.411450398808482	0.00344997625376242	0.00491833195750114	0.00492240032890322
197	0.847500280622663	0.18	0.519640131336669	0.349251219262678	0.690029043410659	0.247525224980945	0.795490570734357	0.578941293462822	1.01203984800589	0.94	0.63	1.48	0.419745711231488	0.576748902110016	0.733752092988544	0.591488927426656	0.812731566697098	1.03397420596754	0.591704964134459	0.813052371431733	1.03428012278636	0.519640131336669	1.17159573696862	0.091960156414571	0.0486660615122608	0.048046843610424	0.0980088658071143	0.0184198059532435	0.453714433767087	0.522989699349144	0.41263116202161	0.452505677664066	0.521730101319188	0.411450398808482	0.00344997625376242	0.00491833195750114	0.00492240032890322
197	0.847500280622663	0.18	0.525902765402026	0.350536006040698	0.701269524763355	0.267514810253362	0.834724365836062	0.619072082357843	1.05037664931428	0.97	0.65	1.44	0.437567314562461	0.589992845045811	0.742418375529161	0.610355425064336	0.822971281762521	1.03558713846071	0.613859041882175	0.827651547103227	1.04148325587058	0.525902765402026	1.19755840309971	0.0360423563886032	0.0232463616813621	0.048046843610424	0.0980088658071143	0.0184198059532435	0.453714433767087	0.522989699349144	0.41263116202161	0.452505677664066	0.521730101319188	0.411450398808482	0.00344997625376242	0.00491833195750114	0.00492240032890322
197	0.847500280622663	0.18	0.526458007925681	0.352094369633848	0.700821646217513	0.218213255922028	0.721009801273852	0.507935920207422	0.934083682340281	1	0.68	1.51	0.351890929828404	0.499505546451685	0.647120163074967	0.487021413114542	0.69132187411048	0.895622335106418	0.489589250141157	0.6949429233654	0.900357403736202	0.526458007925681	1.21569596986256	-0.0595107695205774	-0.0555936128007518	0.048046843610424	0.0980088658071143	0.0184198059532435	0.453714433767087	0.522989699349144	0.41263116202161	0.452505677664066	0.521730101319188	0.411450398808482	0.00344997625376242	0.00491833195750114	0.00492240032890322
197	0.847500280622663	0.18	0.562529184876446	0.376847174799414	0.748211194953478	0.317897520808107	0.977398078652744	0.753866859893125	1.20092929741236	1.03	0.67	1.39	0.511478764662728	0.663138796052	0.814798827441272	0.702275122773768	0.910508728002728	1.11874233323169	0.710292789373145	0.921014412088322	1.13163537786052	0.562529184876446	1.16266382094448	0.0413657642249958	0.0105461608651379	0.048046843610424	0.0980088658071143	0.0184198059532435	0.453714433767087	0.522989699349144	0.41263116202161	0.452505677664066	0.521730101319188	0.411450398808482	0.00344997625376242	0.00491833195750114	0.00492240032890322
197	0.847500280622663	0.18	0.564822429818382	0.378105900351075	0.751538959285689	0.231441673698631	0.789884324641168	0.565151457719417	1.01461719156292	0.95	0.62	1.57	0.407875840793209	0.57006795017831	0.732260059563412	0.57369771674181	0.801829009457787	1.02996030217376	0.570273478948441	0.797111586019603	1.02376917654407	0.564822429818382	1.20125864906107	-0.00558476760424441	-0.0264977173082952	0.048046843610424	0.0980088658071143	0.0184198059532435	0.453714433767087	0.522989699349144	0.41263116202161	0.452505677664066	0.521730101319188	0.411450398808482	0.00344997625376242	0.00491833195750114	0.00492240032890322
197	0.847500280622663	0.18	0.565992869970407	0.380371884678137	0.751613855262676	0.284305941420796	0.797172468273957	0.599699119599207	0.994645816948706	0.95	0.57	1.35	0.431184210392943	0.573167727025214	0.715151243657484	0.605563272917222	0.804967613242625	1.00437195356803	0.605558747833371	0.804883655665066	1.00443112230248	0.565992869970407	1.10328990531787	0.0869313186088799	-0.0078348935468611	0.048046843610424	0.0980088658071143	0.0184198059532435	0.453714433767087	0.522989699349144	0.41263116202161	0.452505677664066	0.521730101319188	0.411450398808482	0.00344997625376242	0.00491833195750114	0.00492240032890322
197	0.847500280622663	0.18	0.611468181022392	0.406251489075144	0.816684872969639	0.235446502125365	0.832612692499509	0.598359074613851	1.06686631038517	0.97	0.58	1.47	0.424987522838245	0.591367325543452	0.75774712824866	0.593949352292283	0.826476593071745	1.05900383385121	0.590016347853308	0.821101009193624	1.05204748068464	0.611468181022392	1.14604768892328	-0.0631054341033943	-0.129755770838449	0.048046843610424	0.0980088658071143	0.0184198059532435	0.453714433767087	0.522989699349144	0.41263116202161	0.452505677664066	0.521730101319188	0.411450398808482	0.00344997625376242	0.00491833195750114	0.00492240032890322
197	0.847500280622663	0.19	0.385493263229244	0.260860110103368	0.510126416355119	0.31359154005314	0.928189213770074	0.713786082566369	1.14259234497378	0.92	0.61	1.42	0.524640926787911	0.682229678107509	0.839818429427108	0.743452244203777	0.966766333607993	1.19008042301221	0.744114036634002	0.967521611998241	1.19128514454893	0.385493263229244	1.21603114977549	0.0553565970851006	0.00713893981934698	0.048046843610424	0.0980088658071143	0.0184198059532435	0.453714433767087	0.522989699349144	0.41263116202161	0.452505677664066	0.521730101319188	0.411450398808482	0.00344997625376242	0.00491833195750114	0.00492240032890322
197	0.847500280622663	0.19	0.408503152884845	0.278865631324121	0.538140674445569	0.264360994729164	0.755454096953378	0.558698439905367	0.952209754001388	1.04	0.66	1.57	0.377615938304705	0.510600150799602	0.643584363294499	0.517731920894873	0.700060484918881	0.882389048942888	0.517002297109161	0.699062927432015	0.881135164319956	0.408503152884845	1.2845364244161	-0.0798610596097089	-0.0649610567636182	0.048046843610424	0.0980088658071143	0.0184198059532435	0.453714433767087	0.522989699349144	0.41263116202161	0.452505677664066	0.521730101319188	0.411450398808482	0.00344997625376242	0.00491833195750114	0.00492240032890322
197	0.847500280622663	0.19	0.413163930325768	0.280047787164215	0.546280073487322	0.381864674281331	0.985539543492454	0.789769356469715	1.18130973051519	0.91	0.64	1.48	0.586979405978721	0.732481465720079	0.877983525461437	0.835633830192132	1.04277302833791	1.24991222648368	0.83744061761798	1.04500402347587	1.2523611338378	0.413163930325768	1.17889501080049	-0.037398278964879	-0.109185186970083	0.048046843610424	0.0980088658071143	0.0184198059532435	0.453714433767087	0.522989699349144	0.41263116202161	0.452505677664066	0.521730101319188	0.411450398808482	0.00344997625376242	0.00491833195750114	0.00492240032890322
197	0.847500280622663	0.19	0.425756153573824	0.289021773364957	0.562490533782692	0.364041911967477	0.85777848653656	0.680767930849064	1.03478904222406	1	0.64	1.61	0.473074930141518	0.596081982136069	0.71908903413062	0.655518449025079	0.825963735395452	0.996409021765825	0.651092466162885	0.820303207518737	0.98966813874634	0.425756153573824	1.23629215902881	-0.0158499372084462	-0.0264383085207034	0.048046843610424	0.0980088658071143	0.0184198059532435	0.453714433767087	0.522989699349144	0.41263116202161	0.452505677664066	0.521730101319188	0.411450398808482	0.00344997625376242	0.00491833195750114	0.00492240032890322
197	0.847500280622663	0.19	0.427663678292142	0.289093441904816	0.566233914679469	0.317683417004981	0.820009921309249	0.632380793806524	1.00763904881197	0.98	0.65	1.62	0.443655187745247	0.57528890686507	0.706922625984892	0.617036991736125	0.800113570800885	0.983190149865644	0.613928725140722	0.796066884424363	0.97822635934052	0.427663678292142	1.24285720123996	-0.0040512347636226	-0.0137988333843353	0.048046843610424	0.0980088658071143	0.0184198059532435	0.453714433767087	0.522989699349144	0.41263116202161	0.452505677664066	0.521730101319188	0.411450398808482	0.00344997625376242	0.00491833195750114	0.00492240032890322
197	0.847500280622663	0.19	0.427674625899457	0.289422573059534	0.565926678739381	0.283447930550928	0.791595327469869	0.595089282133297	0.988101372806441	1	0.71	1.47	0.41176749294174	0.547738353223528	0.683709213505315	0.569623453741082	0.757720358837999	0.945817263934917	0.576007280946093	0.766154132041186	0.956307806546296	0.427674625899457	1.20583669131525	0.0912351032584792	0.0857597048887248	0.048046843610424	0.0980088658071143	0.0184198059532435	0.453714433767087	0.522989699349144	0.41263116202161	0.452505677664066	0.521730101319188	0.411450398808482	0.00344997625376242	0.00491833195750114	0.00492240032890322
197	0.847500280622663	0.19	0.438117004105568	0.296726321838975	0.579507686372161	0.297684534425958	0.870482423411922	0.661729076236599	1.07923577058725	0.91	0.61	1.34	0.489767046549188	0.64427213628286	0.798777226016531	0.696029936965673	0.915604056184007	1.13517817540234	0.700790455146614	0.92181247018127	1.14296668360443	0.438117004105568	1.13342735878224	-0.0129217552233702	-0.0918714551101627	0.048046843610424	0.0980088658071143	0.0184198059532435	0.453714433767087	0.522989699349144	0.41263116202161	0.452505677664066	0.521730101319188	0.411450398808482	0.00344997625376242	0.00491833195750114	0.00492240032890322
197	0.847500280622663	0.19	0.481296534600519	0.324543796319722	0.638049272881317	0.32024005611985	0.964451025151662	0.7450666977975	1.18383535250582	1.13	0.73	1.6	0.470939204593044	0.609606898277065	0.748274591961087	0.630198006515999	0.815759334338254	1.00132066216051	0.634448330800342	0.821361947106649	1.00802243936322	0.481296534600519	1.35718875502895	-0.004493082670725	0.0806837537147804	0.048046843610424	0.0980088658071143	0.0184198059532435	0.453714433767087	0.522989699349144	0.41263116202161	0.452505677664066	0.521730101319188	0.411450398808482	0.00344997625376242	0.00491833195750114	0.00492240032890322
197	0.847500280622663	0.19	0.481742224331749	0.327254329903018	0.63623011876048	0.298230949398063	0.780063414160671	0.593237928016047	0.966888900305296	1.05	0.65	1.51	0.395597060040027	0.52018048528819	0.644763910536353	0.539667613121614	0.709622464988785	0.879577316855956	0.540686288916074	0.710956243411496	0.881266219401783	0.481742224331749	1.2356993395415	-0.00961157025613918	-0.0172843339506841	0.048046843610424	0.0980088658071143	0.0184198059532435	0.453714433767087	0.522989699349144	0.41263116202161	0.452505677664066	0.521730101319188	0.411450398808482	0.00344997625376242	0.00491833195750114	0.00492240032890322
197	0.847500280622663	0.19	0.482615338410848	0.326461799760894	0.638768877060803	0.269803331664241	0.84441785035207	0.627528046329893	1.06130765437425	1	0.65	1.7	0.434943018440618	0.585270492379222	0.735597966317825	0.602073637609559	0.810165744459248	1.01825785130894	0.595700183001275	0.801637537247189	1.00738649429333	0.482615338410848	1.28072065886265	0.0207434587903392	0.0417840345645273	0.048046843610424	0.0980088658071143	0.0184198059532435	0.453714433767087	0.522989699349144	0.41263116202161	0.452505677664066	0.521730101319188	0.411450398808482	0.00344997625376242	0.00491833195750114	0.00492240032890322
197	0.847500280622663	0.19	0.494527961233675	0.335410544272504	0.653645378194846	0.290922736178561	0.845891371832063	0.639705926548118	1.05207681711601	1	0.67	1.46	0.444176603232781	0.587340433551574	0.730504263870367	0.615280281440869	0.813593027248726	1.01190577305658	0.619771380316951	0.819509731587686	1.01939576250116	0.494527961233675	1.2176460605086	-0.0206500867112907	-0.0249625129753328	0.048046843610424	0.0980088658071143	0.0184198059532435	0.453714433767087	0.522989699349144	0.41263116202161	0.452505677664066	0.521730101319188	0.411450398808482	0.00344997625376242	0.00491833195750114	0.00492240032890322
197	0.847500280622663	0.19	0.502342251704441	0.33954183068296	0.665142672725922	0.265678126301512	0.8165822345958	0.604623791199438	1.02854067799216	0.98	0.66	1.46	0.424327856489261	0.573081301623728	0.721834746758194	0.590235984888036	0.797150602563277	1.00406522023852	0.593823493438251	0.802100889340925	1.01028993719296	0.502342251704441	1.1993463679762	-0.0808444053608627	-0.0849349312914112	0.048046843610424	0.0980088658071143	0.0184198059532435	0.453714433767087	0.522989699349144	0.41263116202161	0.452505677664066	0.521730101319188	0.411450398808482	0.00344997625376242	0.00491833195750114	0.00492240032890322
197	0.847500280622663	0.19	0.518387841134637	0.351791304220456	0.684984378048817	0.27566967363419	0.870638013177744	0.650296196935134	1.09097982942035	1.13	0.69	1.64	0.411607682868406	0.551073952008657	0.690540221148908	0.551069244954953	0.737789694622491	0.924510144290029	0.55068487178206	0.737296164414053	0.923942100870918	0.518387841134637	1.27356595069568	-0.00901609554983806	0.0609642629504935	0.048046843610424	0.0980088658071143	0.0184198059532435	0.453714433767087	0.522989699349144	0.41263116202161	0.452505677664066	0.521730101319188	0.411450398808482	0.00344997625376242	0.00491833195750114	0.00492240032890322
197	0.847500280622663	0.19	0.526003013454565	0.358393023199273	0.693613003709857	0.264467043392399	0.824602269199637	0.609895728153612	1.03930881024566	1.02	0.66	1.44	0.415574534005345	0.561872608617581	0.708170683229817	0.571520998625494	0.772718172315393	0.973915346005292	0.575619065584349	0.778200400595051	0.980806619391584	0.526003013454565	1.18965626513027	0.0592737106585973	0.0543758661055397	0.048046843610424	0.0980088658071143	0.0184198059532435	0.453714433767087	0.522989699349144	0.41263116202161	0.452505677664066	0.521730101319188	0.411450398808482	0.00344997625376242	0.00491833195750114	0.00492240032890322
197	0.847500280622663	0.19	0.542288598132906	0.366084468766838	0.718492727498973	0.23498176939654	0.808681977929296	0.580867125976491	1.0364968298821	1.03	0.66	1.44	0.393462463917263	0.547777605810704	0.702092747704145	0.539904162118984	0.751653426729317	0.96340269133965	0.543994390580992	0.757366980260076	0.970824391876202	0.542288598132906	1.19226681856732	-0.103567949563469	-0.124529357170357	0.048046843610424	0.0980088658071143	0.0184198059532435	0.453714433767087	0.522989699349144	0.41263116202161	0.452505677664066	0.521730101319188	0.411450398808482	0.00344997625376242	0.00491833195750114	0.00492240032890322
197	0.847500280622663	0.19	0.542428907323919	0.364724974416585	0.720132840231253	0.24783742154252	0.740990279796082	0.539446038875822	0.942534520716342	0.84	0.63	1.41	0.421776226563165	0.579357454887752	0.736938683212339	0.613651857771494	0.842920383167661	1.07218890856383	0.616696547313039	0.847119731113823	1.07761379710936	0.542428907323919	1.11543706684927	0.0598578483970021	-0.0313574833718206	0.048046843610424	0.0980088658071143	0.0184198059532435	0.453714433767087	0.522989699349144	0.41263116202161	0.452505677664066	0.521730101319188	0.411450398808482	0.00344997625376242	0.00491833195750114	0.00492240032890322
197	0.847500280622663	0.19	0.552014667022343	0.373386085451707	0.730643248592979	0.275905802025486	0.914666164099249	0.683318460835501	1.146013867363	1.16	0.71	1.73	0.425217995228546	0.569181918671002	0.713145842113458	0.565947961571977	0.757558123715681	0.949168285859385	0.564271813570505	0.755254423813932	0.946401062120762	0.552014667022343	1.3436993402603	-0.0245972036775229	0.0720114646632766	0.048046843610424	0.0980088658071143	0.0184198059532435	0.453714433767087	0.522989699349144	0.41263116202161	0.452505677664066	0.521730101319188	0.411450398808482	0.00344997625376242	0.00491833195750114	0.00492240032890322
197	0.847500280622663	0.19	0.552669910896278	0.373018902144985	0.73232091964757	0.271516754790186	0.884745062994897	0.658481263259943	1.11100886272985	0.98	0.7	1.48	0.463302644600433	0.622500214286124	0.781697783971815	0.645092923408666	0.866756293615988	1.08841966382331	0.651576440094653	0.875375165396903	1.0992620636933	0.552669910896278	1.22567992057006	-0.0484121073121241	-0.0411346962751617	0.048046843610424	0.0980088658071143	0.0184198059532435	0.453714433767087	0.522989699349144	0.41263116202161	0.452505677664066	0.521730101319188	0.411450398808482	0.00344997625376242	0.00491833195750114	0.00492240032890322
197	0.847500280622663	0.19	0.552867407884757	0.376417371504717	0.729317444264797	0.224602241400724	0.76479120089325	0.542928869771905	0.986653532014594	1	0.64	1.61	0.37647227773275	0.530313824555339	0.684155371377929	0.521223494384202	0.734216145793355	0.947208797202507	0.518082273351682	0.729852351437587	0.941619598078842	0.552867407884757	1.21414071645946	0.0056488513899156	-0.00888463073416635	0.048046843610424	0.0980088658071143	0.0184198059532435	0.453714433767087	0.522989699349144	0.41263116202161	0.452505677664066	0.521730101319188	0.411450398808482	0.00344997625376242	0.00491833195750114	0.00492240032890322
197	0.847500280622663	0.19	0.575634438738642	0.391395664680966	0.759873212796317	0.249415022980201	0.795318636707692	0.579908939406432	1.01072833400895	0.95	0.66	1.47	0.417152749269482	0.572105951992142	0.727059154714801	0.585968963605715	0.803629683248072	1.02129040289043	0.589067166801685	0.807754669511081	1.02656547508992	0.575634438738642	1.19361445692779	-0.0202882146535295	-0.0347727939176806	0.048046843610424	0.0980088658071143	0.0184198059532435	0.453714433767087	0.522989699349144	0.41263116202161	0.452505677664066	0.521730101319188	0.411450398808482	0.00344997625376242	0.00491833195750114	0.00492240032890322
197	0.847500280622663	0.19	0.577489323356701	0.393015335095521	0.761963311617881	0.302116145379445	0.921485425577946	0.702820795222685	1.14015005593321	1.02	0.69	1.42	0.480327611195515	0.629769204650664	0.779210798105813	0.661324019611487	0.867077994559799	1.07283196950811	0.669039410822076	0.877193494927166	1.08538969683645	0.577489323356701	1.20164170976915	-0.0540080683295453	-0.0558708922318599	0.048046843610424	0.0980088658071143	0.0184198059532435	0.453714433767087	0.522989699349144	0.41263116202161	0.452505677664066	0.521730101319188	0.411450398808482	0.00344997625376242	0.00491833195750114	0.00492240032890322
197	0.847500280622663	0.19	0.5900595415955	0.400403595754341	0.779715487436658	0.270113009039525	0.926581790608439	0.688774982519017	1.16438859869786	1.06	0.66	1.41	0.458828696782285	0.617244130865813	0.775659564949341	0.625686849874606	0.841711816530675	1.05773678318674	0.631683473351668	0.84975653409856	1.06788017803676	0.5900595415955	1.1814102613796	-0.0245262382091191	-0.0172065416614879	0.048046843610424	0.0980088658071143	0.0184198059532435	0.453714433767087	0.522989699349144	0.41263116202161	0.452505677664066	0.521730101319188	0.411450398808482	0.00344997625376242	0.00491833195750114	0.00492240032890322
197	0.847500280622663	0.19	0.621961099228481	0.419826874263428	0.824095324193533	0.287978714990218	0.955870655844011	0.721204270098854	1.19053704158917	1.01	0.68	1.48	0.495817737653724	0.657147559602215	0.818477381550707	0.684194807046368	0.906819005448811	1.12944320385125	0.689013593500653	0.9132362562088	1.13745585202887	0.621961099228481	1.19410459727304	0.0567185029556729	0.0479713408186089	0.048046843610424	0.0980088658071143	0.0184198059532435	0.453714433767087	0.522989699349144	0.41263116202161	0.452505677664066	0.521730101319188	0.411450398808482	0.00344997625376242	0.00491833195750114	0.00492240032890322
197	0.847500280622663	0.19	0.675207026557465	0.459623033801918	0.890791019313013	0.233084039847952	0.835128577212007	0.598614809715281	1.07164234470873	0.97	0.63	1.51	0.424376186387675	0.592047966386203	0.759719746384732	0.592656226010604	0.826815746572464	1.06097526713432	0.592047155991429	0.825948862761828	1.0599601834337	0.675207026557465	1.12479941974897	0.0849609504165884	0.0309835057234515	0.048046843610424	0.0980088658071143	0.0184198059532435	0.453714433767087	0.522989699349144	0.41263116202161	0.452505677664066	0.521730101319188	0.411450398808482	0.00344997625376242	0.00491833195750114	0.00492240032890322
197	0.847500280622663	0.2	0.355091806862124	0.244211158682338	0.465972455041911	0.325213809934815	0.854413944564659	0.662258633532754	1.04656925559656	1.09	0.78	1.77	0.430560033670265	0.555487657107167	0.680415280544069	0.581948162164664	0.750801272480009	0.919654382795355	0.584183896246617	0.753770268557265	0.923220420766221	0.355091806862124	1.42310095460896	-0.0137239580322123	0.111872554211861	0.048046843610424	0.0980088658071143	0.0184198059532435	0.453714433767087	0.522989699349144	0.41263116202161	0.452505677664066	0.521730101319188	0.411450398808482	0.00344997625376242	0.00491833195750114	0.00492240032890322
197	0.847500280622663	0.2	0.36941850785373	0.254289556516389	0.484547459191072	0.27994707257431	0.899136263052666	0.673994936807376	1.12427758929796	1.07	0.72	1.55	0.444789660059007	0.593367236086846	0.741944812114685	0.604452165524808	0.806363418512433	1.00827467150006	0.609314277878716	0.812875290957401	1.01655241021995	0.36941850785373	1.32313408137654	-0.0108517771212314	0.0493009488974781	0.048046843610424	0.0980088658071143	0.0184198059532435	0.453714433767087	0.522989699349144	0.41263116202161	0.452505677664066	0.521730101319188	0.411450398808482	0.00344997625376242	0.00491833195750114	0.00492240032890322
197	0.847500280622663	0.2	0.408118844331083	0.279950487831979	0.536287200830187	0.272246697114712	0.829492460577718	0.617749643230992	1.04123527792444	1.04	0.71	1.54	0.41718377713456	0.560179680555567	0.703175583976574	0.571804551872837	0.76779901032688	0.963793468780924	0.576581431118342	0.774152296316237	0.971898331368391	0.408118844331083	1.29387492231822	0.0907858959713454	0.153027795872701	0.048046843610424	0.0980088658071143	0.0184198059532435	0.453714433767087	0.522989699349144	0.41263116202161	0.452505677664066	0.521730101319188	0.411450398808482	0.00344997625376242	0.00491833195750114	0.00492240032890322
197	0.847500280622663	0.2	0.430966349910421	0.294765670211009	0.567167029609833	0.336320505015556	0.911570011750939	0.711639987875861	1.11150003562602	1.07	0.7	1.52	0.470273789957653	0.602393754625038	0.734513719292423	0.63940348945201	0.819039200049892	0.998674910647773	0.644508942959905	0.825508634414553	1.00654828663265	0.430966349910421	1.26328636797023	0.0340057792764387	0.0715846417734771	0.048046843610424	0.0980088658071143	0.0184198059532435	0.453714433767087	0.522989699349144	0.41263116202161	0.452505677664066	0.521730101319188	0.411450398808482	0.00344997625376242	0.00491833195750114	0.00492240032890322
197	0.847500280622663	0.2	0.439485650691074	0.3028524969525	0.576118804429648	0.293185141489832	0.84327980336606	0.638852444581729	1.04770716215039	0.84	0.57	1.39	0.502480201137471	0.663269599739845	0.824058998342219	0.732998891861356	0.967552314527158	1.20210573719296	0.730034189870463	0.963767926633818	1.19724804806845	0.439485650691074	1.16387244266507	-0.0627704439922821	-0.177069542619771	0.048046843610424	0.0980088658071143	0.0184198059532435	0.453714433767087	0.522989699349144	0.41263116202161	0.452505677664066	0.521730101319188	0.411450398808482	0.00344997625376242	0.00491833195750114	0.00492240032890322
197	0.847500280622663	0.2	0.453628205677747	0.312604739642923	0.594651671712571	0.313729692688226	0.884985453786436	0.680627574911682	1.08934333266119	1.01	0.69	1.56	0.468427966484282	0.609073084556032	0.749718202627782	0.646666516475609	0.840827615022681	1.03498871356975	0.649299938572834	0.844177793533611	1.03917321316434	0.453628205677747	1.24035070944889	-0.00954735878875328	-0.00758955059259694	0.048046843610424	0.0980088658071143	0.0184198059532435	0.453714433767087	0.522989699349144	0.41263116202161	0.452505677664066	0.521730101319188	0.411450398808482	0.00344997625376242	0.00491833195750114	0.00492240032890322
197	0.847500280622663	0.2	0.462449560973914	0.317080846138327	0.607818275809501	0.343410947598131	0.970028889155906	0.760612879158892	1.17944489915292	1.09	0.69	1.52	0.495958566390843	0.632508534111955	0.769058501833067	0.671051747106513	0.855809306741806	1.0405668663771	0.675186860550652	0.861186640175644	1.04695208149005	0.462449560973914	1.28875870268335	-0.0274005830809401	0.0233179382788452	0.048046843610424	0.0980088658071143	0.0184198059532435	0.453714433767087	0.522989699349144	0.41263116202161	0.452505677664066	0.521730101319188	0.411450398808482	0.00344997625376242	0.00491833195750114	0.00492240032890322
197	0.847500280622663	0.2	0.46467384096112	0.320909236652372	0.608438445269867	0.299078932637528	0.808420301635233	0.615194855536357	1.00164574773411	0.95	0.61	1.37	0.44229129824006	0.581209776896024	0.720128255551989	0.621142870019702	0.816236517293545	1.01133016456739	0.623868108317118	0.819818595940284	1.01572246098268	0.46467384096112	1.12491768411341	-0.0872712117122277	-0.174998493383228	0.048046843610424	0.0980088658071143	0.0184198059532435	0.453714433767087	0.522989699349144	0.41263116202161	0.452505677664066	0.521730101319188	0.411450398808482	0.00344997625376242	0.00491833195750114	0.00492240032890322
197	0.847500280622663	0.2	0.46992401791334	0.323674412122879	0.616173623703801	0.276311574686751	0.82249512891354	0.614671429901493	1.03031882792559	0.91	0.6	1.41	0.454044591622944	0.607559497241083	0.761074402859223	0.644737065226351	0.862726116396315	1.08071516756628	0.645024620444521	0.863164378344608	1.08136386841988	0.46992401791334	1.14576964175789	-0.0677226768382489	-0.144930150102835	0.048046843610424	0.0980088658071143	0.0184198059532435	0.453714433767087	0.522989699349144	0.41263116202161	0.452505677664066	0.521730101319188	0.411450398808482	0.00344997625376242	0.00491833195750114	0.00492240032890322
197	0.847500280622663	0.2	0.476537541089371	0.32625970768375	0.626815374494991	0.224831060817407	0.769835762096554	0.546656637417551	0.993014886775557	1.07	0.69	1.59	0.36027037440698	0.507355073108829	0.654439771810678	0.489352911246412	0.689137102849808	0.888921294453204	0.490443248367559	0.690645716351679	0.890761496075456	0.476537541089371	1.28452539446566	-0.0171368848796091	0.0351009220221989	0.048046843610424	0.0980088658071143	0.0184198059532435	0.453714433767087	0.522989699349144	0.41263116202161	0.452505677664066	0.521730101319188	0.411450398808482	0.00344997625376242	0.00491833195750114	0.00492240032890322
197	0.847500280622663	0.2	0.492969546049451	0.337258957842871	0.648680134256031	0.318198410306499	0.964099495737623	0.743762552970603	1.18443643850464	1.02	0.65	1.55	0.507736913671254	0.658152121914077	0.808567330156899	0.698762831479102	0.905768770931686	1.11277471038427	0.69833787938706	0.905318381271463	1.11222755685194	0.492969546049451	1.23735889818645	0.0410475447751888	0.0428705210480835	0.048046843610424	0.0980088658071143	0.0184198059532435	0.453714433767087	0.522989699349144	0.41263116202161	0.452505677664066	0.521730101319188	0.411450398808482	0.00344997625376242	0.00491833195750114	0.00492240032890322
197	0.847500280622663	0.2	0.523838618633279	0.360443496999729	0.687233740266829	0.279526384068896	0.765338628288057	0.573499703071183	0.957177553504931	0.89	0.59	1.51	0.431902616306603	0.576376507516848	0.720850398727094	0.618282966643152	0.82510214922606	1.03192133180897	0.612969544382291	0.817988744846831	1.02300139419658	0.523838618633279	1.17024832700446	0.00352559446349845	-0.0544755320752252	0.048046843610424	0.0980088658071143	0.0184198059532435	0.453714433767087	0.522989699349144	0.41263116202161	0.452505677664066	0.521730101319188	0.411450398808482	0.00344997625376242	0.00491833195750114	0.00492240032890322
197	0.847500280622663	0.2	0.543994024077201	0.373756025228453	0.714232022925949	0.292506600015262	0.924894818040239	0.700314770595167	1.14947486548531	1	0.66	1.5	0.48480005462988	0.640267886869978	0.795735719110075	0.670772702976173	0.885879069119533	1.10098543526289	0.673343887787492	0.889280721428894	1.10516206282244	0.543994024077201	1.21820336547281	0.0542640136579519	0.0548262849290746	0.048046843610424	0.0980088658071143	0.0184198059532435	0.453714433767087	0.522989699349144	0.41263116202161	0.452505677664066	0.521730101319188	0.411450398808482	0.00344997625376242	0.00491833195750114	0.00492240032890322
197	0.847500280622663	0.2	0.54899059656888	0.376996212040026	0.720984981097734	0.292334912160466	0.939041472162515	0.710931759349777	1.16715118497525	0.99	0.63	1.66	0.497132072846741	0.656641973587127	0.816151874327513	0.690528105315344	0.912091097432439	1.13365408954953	0.683665121596641	0.902907648697915	1.12223806875654	0.54899059656888	1.2493779174981	-0.161600811703672	-0.15386636863464	0.048046843610424	0.0980088658071143	0.0184198059532435	0.453714433767087	0.522989699349144	0.41263116202161	0.452505677664066	0.521730101319188	0.411450398808482	0.00344997625376242	0.00491833195750114	0.00492240032890322
197	0.847500280622663	0.2	0.574805073282477	0.396293896718317	0.753316249846637	0.269249294407082	0.830512488309529	0.61689393795307	1.04413103866599	0.97	0.67	1.62	0.43604060434937	0.587033110624821	0.738025616900272	0.608232904655392	0.818852305135653	1.02947170561591	0.606678808541922	0.816690311963612	1.02679664710488	0.574805073282477	1.22552487020325	0.040016555766782	0.0479291797970925	0.048046843610424	0.0980088658071143	0.0184198059532435	0.453714433767087	0.522989699349144	0.41263116202161	0.452505677664066	0.521730101319188	0.411450398808482	0.00344997625376242	0.00491833195750114	0.00492240032890322
197	0.847500280622663	0.2	0.61591393131856	0.424593235138064	0.807234627499057	0.238739601236655	0.765386620533384	0.55199826590157	0.978774975165198	0.87	0.58	1.31	0.422924866934414	0.586416760048632	0.749908653162851	0.609900314790892	0.845672114635389	1.08144391447989	0.612155077989117	0.848744384845603	1.08539434542294	0.61591393131856	1.03834737498801	0.0323382796604744	-0.105456528968975	0.048046843610424	0.0980088658071143	0.0184198059532435	0.453714433767087	0.522989699349144	0.41263116202161	0.452505677664066	0.521730101319188	0.411450398808482	0.00344997625376242	0.00491833195750114	0.00492240032890322
197	0.847500280622663	0.2	0.628614484880702	0.429758575486746	0.827470394274659	0.264075226589784	0.818455285149446	0.605134437914017	1.03177613238488	0.83	0.56	1.37	0.478636832100385	0.647364982647725	0.816093133195065	0.699964647391171	0.946714860667827	1.19346507394448	0.697641567521925	0.943730623787064	1.18961026989306	0.628614484880702	1.04999986286648	0.0193608607642939	-0.145120438286545	0.048046843610424	0.0980088658071143	0.0184198059532435	0.453714433767087	0.522989699349144	0.41263116202161	0.452505677664066	0.521730101319188	0.411450398808482	0.00344997625376242	0.00491833195750114	0.00492240032890322
197	0.847500280622663	0.2	0.662625853438949	0.458634826919547	0.866616879958351	0.290560490628457	1.00784988187754	0.761971290596002	1.25372847315908	1.01	0.69	1.39	0.524310727377152	0.693499231763526	0.862687736149901	0.723759770117311	0.957307982364915	1.19085619461252	0.734012627764995	0.970853651562458	1.20772299701558	0.662625853438949	1.16147622218281	-0.0170163573464247	-0.0175532517879452	0.048046843610424	0.0980088658071143	0.0184198059532435	0.453714433767087	0.522989699349144	0.41263116202161	0.452505677664066	0.521730101319188	0.411450398808482	0.00344997625376242	0.00491833195750114	0.00492240032890322
197	0.847500280622663	0.2	0.709257690804524	0.490095593255891	0.928419788353158	0.271178686930017	0.97613752648229	0.726287600002851	1.22598745296173	1.02	0.64	1.52	0.494943953005142	0.665209437737764	0.835474922470385	0.680706318573025	0.914875845422845	1.14904537227267	0.680578378856495	0.914709207406543	1.14883577535706	0.709257690804524	1.15855103827078	-0.129960975258549	-0.142052402718251	0.048046843610424	0.0980088658071143	0.0184198059532435	0.453714433767087	0.522989699349144	0.41263116202161	0.452505677664066	0.521730101319188	0.411450398808482	0.00344997625376242	0.00491833195750114	0.00492240032890322
197	0.847500280622663	0.21	0.392880436106044	0.275293211740684	0.510467660471405	0.263915081333066	0.764398579315735	0.565084862320829	0.963712296310641	1.03	0.69	1.57	0.382464090988248	0.517364784096296	0.652265477204344	0.524653353948658	0.709706285078107	0.894759216207557	0.526494070934092	0.712230180297343	0.897867528716701	0.392880436106044	1.35026941626843	-0.0170726478040003	0.0404632645963342	0.048046843610424	0.0980088658071143	0.0184198059532435	0.453714433767087	0.522989699349144	0.41263116202161	0.452505677664066	0.521730101319188	0.411450398808482	0.00344997625376242	0.00491833195750114	0.00492240032890322
197	0.847500280622663	0.21	0.419901273938201	0.291189817881124	0.548612729995278	0.231144098439031	0.718040380973201	0.513577064199754	0.922503697746648	0.94	0.62	1.49	0.37072753664644	0.51832015135966	0.665912766072879	0.521488531008456	0.729101530384593	0.93671452976073	0.52077042814948	0.728145189596626	0.935457287170555	0.419901273938201	1.23761983041347	0.0463125886423968	0.0221445644306255	0.048046843610424	0.0980088658071143	0.0184198059532435	0.453714433767087	0.522989699349144	0.41263116202161	0.452505677664066	0.521730101319188	0.411450398808482	0.00344997625376242	0.00491833195750114	0.00492240032890322
197	0.847500280622663	0.21	0.435544039569677	0.303843465018974	0.567244614120379	0.304419574564281	0.845510985514058	0.645965409040741	1.04505656198738	1.08	0.69	1.48	0.423260747429142	0.554010488301023	0.684760229172903	0.573700644550056	0.750922867656176	0.928145090762297	0.578769156060532	0.757564739173685	0.936417863691592	0.435544039569677	1.32425494741029	0.059928592867722	0.111121392047934	0.048046843610424	0.0980088658071143	0.0184198059532435	0.453714433767087	0.522989699349144	0.41263116202161	0.452505677664066	0.521730101319188	0.411450398808482	0.00344997625376242	0.00491833195750114	0.00492240032890322
197	0.847500280622663	0.21	0.443860392501494	0.307785538520857	0.579935246482132	0.397413191629641	1.0317484008661	0.833391215778051	1.23010558595415	0.98	0.64	1.44	0.586255031637714	0.725790817014087	0.865326602390461	0.816227490864115	1.01049950191253	1.20477151296095	0.820365229146558	1.01558754501875	1.21101394673816	0.443860392501494	1.27356324735661	-0.0143198071186815	-0.0209203407567845	0.048046843610424	0.0980088658071143	0.0184198059532435	0.453714433767087	0.522989699349144	0.41263116202161	0.452505677664066	0.521730101319188	0.411450398808482	0.00344997625376242	0.00491833195750114	0.00492240032890322
197	0.847500280622663	0.21	0.444814413253942	0.312025152666347	0.577603673841537	0.327815498830877	0.82592268654684	0.641270539004318	1.01057483408936	1.07	0.64	1.67	0.423684390181263	0.545683184401071	0.66768197862088	0.576015245951939	0.741877305274678	0.907739364597417	0.570514044419576	0.73477973167481	0.899099361488425	0.444814413253942	1.37052098290016	-0.0230450836364075	0.03784989980033	0.048046843610424	0.0980088658071143	0.0184198059532435	0.453714433767087	0.522989699349144	0.41263116202161	0.452505677664066	0.521730101319188	0.411450398808482	0.00344997625376242	0.00491833195750114	0.00492240032890322
197	0.847500280622663	0.21	0.448683848234259	0.311789824051215	0.585577872417303	0.279819842711408	0.895164665159534	0.670947057689507	1.11938227262956	0.91	0.65	1.43	0.496765965990331	0.662775601311563	0.828785236632795	0.706080571238747	0.942039123481904	1.17799767572506	0.710544240452777	0.94798954233518	1.18536264658146	0.448683848234259	1.18685972582456	-0.0242816204007992	-0.0440707332353759	0.048046843610424	0.0980088658071143	0.0184198059532435	0.453714433767087	0.522989699349144	0.41263116202161	0.452505677664066	0.521730101319188	0.411450398808482	0.00344997625376242	0.00491833195750114	0.00492240032890322
197	0.847500280622663	0.21	0.457240278705852	0.318618409509844	0.595862147901859	0.253367509727149	0.779134193248826	0.570312454913212	0.98795593158444	0.94	0.64	1.49	0.41407695402742	0.565692561576935	0.71730816912645	0.583837321497644	0.797611233201711	1.01138514490578	0.584325860760775	0.798279130271722	1.01217616799231	0.457240278705852	1.20627331468338	0.0397747548461756	0.0187434671418385	0.048046843610424	0.0980088658071143	0.0184198059532435	0.453714433767087	0.522989699349144	0.41263116202161	0.452505677664066	0.521730101319188	0.411450398808482	0.00344997625376242	0.00491833195750114	0.00492240032890322
197	0.847500280622663	0.21	0.466166729287343	0.325888075230657	0.606445383344029	0.233098327856712	0.763620689553198	0.547367056910793	0.979874322195602	1	0.63	1.48	0.379507339669081	0.529442999445678	0.679378659222274	0.525402824402931	0.732978833852529	0.940554843302127	0.52556870283559	0.733190752807695	0.94091989672571	0.466166729287343	1.22865275030553	-0.124672935438286	-0.133288567058967	0.048046843610424	0.0980088658071143	0.0184198059532435	0.453714433767087	0.522989699349144	0.41263116202161	0.452505677664066	0.521730101319188	0.411450398808482	0.00344997625376242	0.00491833195750114	0.00492240032890322
197	0.847500280622663	0.21	0.473133225901529	0.330192356810948	0.616074094992109	0.315549340947822	0.873969189069423	0.673004841217829	1.07493353692102	0.97	0.63	1.52	0.477593330331973	0.620206319556177	0.762819308780381	0.667241507667374	0.866484880427135	1.0657282531869	0.666559994770303	0.8655727909995	1.06452617947479	0.473133225901529	1.23605758435786	-0.0283921818969644	-0.0434071190424205	0.048046843610424	0.0980088658071143	0.0184198059532435	0.453714433767087	0.522989699349144	0.41263116202161	0.452505677664066	0.521730101319188	0.411450398808482	0.00344997625376242	0.00491833195750114	0.00492240032890322
197	0.847500280622663	0.21	0.476145008201403	0.333938752582058	0.618351263820748	0.292383836700575	0.854727553437542	0.647123725166335	1.06233138170875	1.08	0.69	1.53	0.422795586590399	0.558432681845679	0.694069777100959	0.572469751714975	0.756123831149242	0.939777910583509	0.575677264184168	0.760399120064521	0.945073380258964	0.476145008201403	1.30971637598519	0.0570155531000079	0.113172507229968	0.048046843610424	0.0980088658071143	0.0184198059532435	0.453714433767087	0.522989699349144	0.41263116202161	0.452505677664066	0.521730101319188	0.411450398808482	0.00344997625376242	0.00491833195750114	0.00492240032890322
197	0.847500280622663	0.21	0.484217445278978	0.339045557028035	0.629389333529921	0.293238513550483	0.793631226478885	0.601264417016635	0.985998035941135	1.03	0.67	1.55	0.408335617164478	0.538977340906391	0.669619064648303	0.560860740603511	0.740300913959965	0.919741087316419	0.562090988814293	0.741973699647381	0.92189962495176	0.484217445278978	1.26006488551892	0.0973718366074594	0.104787364142289	0.048046843610424	0.0980088658071143	0.0184198059532435	0.453714433767087	0.522989699349144	0.41263116202161	0.452505677664066	0.521730101319188	0.411450398808482	0.00344997625376242	0.00491833195750114	0.00492240032890322
197	0.847500280622663	0.21	0.488115634559492	0.338565567081243	0.637665702037742	0.335986862900762	0.896712364711303	0.699893914728338	1.09353081469427	0.98	0.63	1.47	0.491600025225112	0.629843768941541	0.76808751265797	0.684035122983794	0.876393893086594	1.06875266318939	0.684640606045309	0.877248375890659	1.06965001284987	0.488115634559492	1.18459402149456	0.042230642984144	0.00849482120003917	0.048046843610424	0.0980088658071143	0.0184198059532435	0.453714433767087	0.522989699349144	0.41263116202161	0.452505677664066	0.521730101319188	0.411450398808482	0.00344997625376242	0.00491833195750114	0.00492240032890322
197	0.847500280622663	0.21	0.496719223423774	0.347268887885825	0.646169558961723	0.309941178768312	0.870877070677771	0.667994035462812	1.07376010589273	0.93	0.68	1.52	0.488381978694969	0.636713270475552	0.785044562256134	0.69056177651167	0.900299082212392	1.11003638791311	0.694308435154069	0.90515983804492	1.11589817874816	0.496719223423774	1.23633742365499	-0.0627890684959411	-0.0694110714230634	0.048046843610424	0.0980088658071143	0.0184198059532435	0.453714433767087	0.522989699349144	0.41263116202161	0.452505677664066	0.521730101319188	0.411450398808482	0.00344997625376242	0.00491833195750114	0.00492240032890322
197	0.847500280622663	0.21	0.504727640256501	0.349903537350825	0.659551743162177	0.34444443560315	0.90700832010636	0.711645507161891	1.10237113305083	1.05	0.62	1.63	0.477444695974754	0.608514080791126	0.739583465607499	0.652792574173637	0.831998923790639	1.01120527340764	0.645467794659563	0.822679397142929	0.999909558740609	0.504727640256501	1.26399305929752	-0.0723734492958222	-0.0551324005273549	0.048046843610424	0.0980088658071143	0.0184198059532435	0.453714433767087	0.522989699349144	0.41263116202161	0.452505677664066	0.521730101319188	0.411450398808482	0.00344997625376242	0.00491833195750114	0.00492240032890322
197	0.847500280622663	0.21	0.507325714931793	0.352964938543762	0.661686491319823	0.28014038486792	0.765083972352779	0.573600801705268	0.95656714300029	0.98	0.58	1.41	0.403794093571056	0.538591278470132	0.673388463369209	0.562350856847532	0.750078497334408	0.937806137821283	0.560497101279329	0.747639510531469	0.934743880766553	0.507325714931793	1.18308926367294	0.0670345704176758	0.0177511531301245	0.048046843610424	0.0980088658071143	0.0184198059532435	0.453714433767087	0.522989699349144	0.41263116202161	0.452505677664066	0.521730101319188	0.411450398808482	0.00344997625376242	0.00491833195750114	0.00492240032890322
197	0.847500280622663	0.21	0.512964674432559	0.355518367318711	0.670410981546407	0.283470291436986	0.840977054229944	0.63222395415242	1.04973015430747	0.93	0.62	1.54	0.460003983128359	0.611892023585148	0.763780064041937	0.649154194747837	0.863497466134339	1.07784073752084	0.645738799115895	0.858926148332447	1.07225346383442	0.512964674432559	1.21642477747274	-0.0176703198503601	-0.0369629084573753	0.048046843610424	0.0980088658071143	0.0184198059532435	0.453714433767087	0.522989699349144	0.41263116202161	0.452505677664066	0.521730101319188	0.411450398808482	0.00344997625376242	0.00491833195750114	0.00492240032890322
197	0.847500280622663	0.21	0.514716999446343	0.360105786963753	0.669328211928933	0.301238840456469	0.925649226958646	0.705538707300055	1.14575974661724	1.02	0.7	1.48	0.482901364152178	0.633554572980555	0.784207781808932	0.665243372774729	0.872782750793016	1.0803221288113	0.6716196671066	0.881240847565023	1.09075130538141	0.514716999446343	1.28764212254213	-0.019366946647401	0.0225494979631456	0.048046843610424	0.0980088658071143	0.0184198059532435	0.453714433767087	0.522989699349144	0.41263116202161	0.452505677664066	0.521730101319188	0.411450398808482	0.00344997625376242	0.00491833195750114	0.00492240032890322
197	0.847500280622663	0.21	0.515245056235779	0.358049190839524	0.672440921632034	0.336955233459227	0.994328390601786	0.776557100440605	1.21209968076297	1.05	0.63	1.58	0.519438611768604	0.665105706410066	0.810772801051529	0.70941965662891	0.908363473898914	1.10730729116892	0.705315248534862	0.903003372745752	1.10092203573438	0.515245056235779	1.27278586873848	-0.0376226532891926	-0.00605166732206639	0.048046843610424	0.0980088658071143	0.0184198059532435	0.453714433767087	0.522989699349144	0.41263116202161	0.452505677664066	0.521730101319188	0.411450398808482	0.00344997625376242	0.00491833195750114	0.00492240032890322
197	0.847500280622663	0.21	0.518263730668711	0.362345632717117	0.674181828620304	0.226385999959756	0.807268448626124	0.57427655148776	1.04026034576449	1.13	0.75	1.66	0.36396368000805	0.511628751957872	0.659293823907695	0.487504169097534	0.685291316991065	0.883078464884595	0.490561547672564	0.689507633665278	0.888604462913212	0.518263730668711	1.37215764735499	-0.0378298325298031	0.065162250273919	0.048046843610424	0.0980088658071143	0.0184198059532435	0.453714433767087	0.522989699349144	0.41263116202161	0.452505677664066	0.521730101319188	0.411450398808482	0.00344997625376242	0.00491833195750114	0.00492240032890322
197	0.847500280622663	0.21	0.526642566535586	0.368312668127137	0.684972464944035	0.322063128367838	0.924950090277015	0.715428932836064	1.13447124771797	1.01	0.7	1.52	0.493305764180273	0.637775731691396	0.782245699202519	0.681501767775454	0.881086985298502	1.08067220282155	0.687190220960091	0.888552949379629	1.08986170867715	0.526642566535586	1.22585308668669	0.023534438824551	0.0418411073763854	0.048046843610424	0.0980088658071143	0.0184198059532435	0.453714433767087	0.522989699349144	0.41263116202161	0.452505677664066	0.521730101319188	0.411450398808482	0.00344997625376242	0.00491833195750114	0.00492240032890322
197	0.847500280622663	0.21	0.531283528490825	0.370469838381369	0.692097218600281	0.276225118096689	0.794363866721623	0.59360482578533	0.995122907657916	0.95	0.63	1.38	0.4277574795259	0.572426420229563	0.717095360933225	0.60129171912829	0.804650491852934	1.00800926457758	0.605228821287616	0.809922118305297	1.01470510536156	0.531283528490825	1.16421933246595	0.0760509653806601	0.0293707961162642	0.048046843610424	0.0980088658071143	0.0184198059532435	0.453714433767087	0.522989699349144	0.41263116202161	0.452505677664066	0.521730101319188	0.411450398808482	0.00344997625376242	0.00491833195750114	0.00492240032890322
197	0.847500280622663	0.21	0.534942696179691	0.373965717387188	0.695919674972193	0.288697229719207	0.86121955246899	0.650159868016098	1.07227923692188	1.09	0.69	1.54	0.422605582350984	0.559794918769424	0.696984255187865	0.571153773287582	0.756565917429907	0.941978061572231	0.574335059806936	0.760833057131067	0.947222284086442	0.534942696179691	1.23601720715019	0.154458316168612	0.181762555060859	0.048046843610424	0.0980088658071143	0.0184198059532435	0.453714433767087	0.522989699349144	0.41263116202161	0.452505677664066	0.521730101319188	0.411450398808482	0.00344997625376242	0.00491833195750114	0.00492240032890322
197	0.847500280622663	0.21	0.535126935706221	0.375341615333686	0.694912256078755	0.375679741433115	0.953883334897981	0.761894687663695	1.14587198213227	1.01	0.6	1.57	0.523317967768535	0.655188041588534	0.787058115408533	0.721893214409825	0.903801953145289	1.08571069188075	0.714190488489112	0.894152092941022	1.07417849297711	0.535126935706221	1.23608200786943	0.013091902882412	-0.00815048375609467	0.048046843610424	0.0980088658071143	0.0184198059532435	0.453714433767087	0.522989699349144	0.41263116202161	0.452505677664066	0.521730101319188	0.411450398808482	0.00344997625376242	0.00491833195750114	0.00492240032890322
197	0.847500280622663	0.21	0.535742870914863	0.37260337607612	0.698882365753606	0.270093859993928	0.765046043331441	0.568687777611439	0.961404309051443	0.98	0.62	1.42	0.401258738598595	0.539806590544958	0.678354442491321	0.559326633915784	0.752452655136081	0.945578676356377	0.561131881407385	0.754839050483256	0.948547646385536	0.535742870914863	1.15084682277674	-0.00611278520027037	-0.0636024162548302	0.048046843610424	0.0980088658071143	0.0184198059532435	0.453714433767087	0.522989699349144	0.41263116202161	0.452505677664066	0.521730101319188	0.411450398808482	0.00344997625376242	0.00491833195750114	0.00492240032890322
197	0.847500280622663	0.21	0.541759337469339	0.375544446787303	0.707974228151375	0.218311637313119	0.762871232397972	0.537491385523645	0.988251079272299	1.02	0.7	1.64	0.3669756266923	0.520855135793534	0.674734644894769	0.505069983545579	0.716854950929607	0.928639918313636	0.505784385809347	0.717866092476117	0.929794062300425	0.541759337469339	1.24569140933326	-0.102480583311363	-0.0670445983204119	0.048046843610424	0.0980088658071143	0.0184198059532435	0.453714433767087	0.522989699349144	0.41263116202161	0.452505677664066	0.521730101319188	0.411450398808482	0.00344997625376242	0.00491833195750114	0.00492240032890322
197	0.847500280622663	0.21	0.545373724810502	0.381038580362388	0.709708869258615	0.268532331271431	0.777109805182467	0.576862294236927	0.977357316128007	0.98	0.62	1.51	0.406800879180777	0.548014587062594	0.689228294944411	0.566928142528004	0.763727188956205	0.960526235384405	0.56476287484264	0.760824722334526	0.95668075685694	0.545373724810502	1.21224016588552	0.0213760145449905	-0.00195317798043933	0.048046843610424	0.0980088658071143	0.0184198059532435	0.453714433767087	0.522989699349144	0.41263116202161	0.452505677664066	0.521730101319188	0.411450398808482	0.00344997625376242	0.00491833195750114	0.00492240032890322
197	0.847500280622663	0.21	0.547046576736224	0.379712474963139	0.714380678509308	0.250885973385982	0.837608849168405	0.611632757915297	1.06358494042151	1.09	0.74	1.62	0.399290264566422	0.546813516214488	0.694336767862555	0.540487851360745	0.740178483426607	0.939869115492469	0.544662580199911	0.745842638664922	0.94705584771602	0.547046576736224	1.32677752945026	0.0633995401926517	0.166830832157071	0.048046843610424	0.0980088658071143	0.0184198059532435	0.453714433767087	0.522989699349144	0.41263116202161	0.452505677664066	0.521730101319188	0.411450398808482	0.00344997625376242	0.00491833195750114	0.00492240032890322
197	0.847500280622663	0.21	0.551843309136869	0.383058799059226	0.720627819214512	0.285618941958565	0.875586922889491	0.659386673547877	1.0917871722311	1.03	0.65	1.59	0.447453495645407	0.594164918863591	0.740876342081776	0.614406499480368	0.815858612047393	1.01731072461442	0.612242198689637	0.812900598234915	1.01362645670614	0.551843309136869	1.26769903332776	0.0170363528132901	0.0405847516183234	0.048046843610424	0.0980088658071143	0.0184198059532435	0.453714433767087	0.522989699349144	0.41263116202161	0.452505677664066	0.521730101319188	0.411450398808482	0.00344997625376242	0.00491833195750114	0.00492240032890322
197	0.847500280622663	0.21	0.560319883142376	0.389733481109457	0.730906285175296	0.235247564433183	0.754039999034996	0.541775330305235	0.966304667764757	1.09	0.65	1.69	0.353418398697784	0.491885831831594	0.630353264965404	0.478264084659145	0.665645387972311	0.853026691285477	0.474035947598837	0.659807148057501	0.845502140524501	0.560319883142376	1.26145470392887	-0.0516150598133563	-0.0283527187614309	0.048046843610424	0.0980088658071143	0.0184198059532435	0.453714433767087	0.522989699349144	0.41263116202161	0.452505677664066	0.521730101319188	0.411450398808482	0.00344997625376242	0.00491833195750114	0.00492240032890322
197	0.847500280622663	0.21	0.561610744084126	0.39078302998601	0.732438458182242	0.317400352965424	0.952385996558403	0.7343251018602	1.17044689125661	1.03	0.65	1.51	0.499775325092616	0.648185687562466	0.796596050032315	0.68701471571493	0.891026594377564	1.0950384730402	0.688111489992866	0.892500771748931	1.09673205672011	0.561610744084126	1.24087381070679	0.0784069701418756	0.0971428956444088	0.048046843610424	0.0980088658071143	0.0184198059532435	0.453714433767087	0.522989699349144	0.41263116202161	0.452505677664066	0.521730101319188	0.411450398808482	0.00344997625376242	0.00491833195750114	0.00492240032890322
197	0.847500280622663	0.21	0.575295487853739	0.399887151059536	0.750703824647942	0.27097386395973	0.871306374421598	0.648173171276294	1.0944395775669	0.92	0.6	1.22	0.475202063233589	0.638790072132171	0.802378081030753	0.67268806076656	0.904260499071729	1.1358329373769	0.681497298588279	0.916017640916717	1.1507522267149	0.575295487853739	1.07568702895401	0.0349775340587625	-0.0778011443939342	0.048046843610424	0.0980088658071143	0.0184198059532435	0.453714433767087	0.522989699349144	0.41263116202161	0.452505677664066	0.521730101319188	0.411450398808482	0.00344997625376242	0.00491833195750114	0.00492240032890322
197	0.847500280622663	0.21	0.579764144622436	0.405817301253756	0.753710987991115	0.278432411281523	0.858230956841042	0.642521963694021	1.07393994998806	0.92	0.64	1.38	0.473512786149863	0.632481618523145	0.791450450896428	0.671733662134164	0.897249675764049	1.12276568939393	0.677268388934339	0.904711450644472	1.13197066207171	0.579764144622436	1.13183907334296	-0.00896568930475444	-0.0764631617498351	0.048046843610424	0.0980088658071143	0.0184198059532435	0.453714433767087	0.522989699349144	0.41263116202161	0.452505677664066	0.521730101319188	0.411450398808482	0.00344997625376242	0.00491833195750114	0.00492240032890322
197	0.847500280622663	0.21	0.580861307526002	0.404763098327808	0.756959516724196	0.259198933501426	0.848564658466619	0.624587053722381	1.07254226321086	0.94	0.66	1.54	0.451062497930877	0.612814006026362	0.774565514121847	0.634607553122076	0.862178519977343	1.08974948683261	0.635145281313144	0.862758981429825	1.09059496656293	0.580861307526002	1.21468197770611	-0.0181978760843046	-0.0315583583849319	0.048046843610424	0.0980088658071143	0.0184198059532435	0.453714433767087	0.522989699349144	0.41263116202161	0.452505677664066	0.521730101319188	0.411450398808482	0.00344997625376242	0.00491833195750114	0.00492240032890322
197	0.847500280622663	0.21	0.582781475684697	0.403797847418209	0.761765103951185	0.24872169106577	0.832438563826543	0.606556760174882	1.0583203674782	0.93	0.65	1.27	0.441329573185485	0.605680754379497	0.770031935573509	0.62280155429527	0.854732921049327	1.08666428780338	0.632891799618566	0.86857990945981	1.10436793472708	0.582781475684697	1.10375919803628	0.0289968202403404	-0.0547664947974522	0.048046843610424	0.0980088658071143	0.0184198059532435	0.453714433767087	0.522989699349144	0.41263116202161	0.452505677664066	0.521730101319188	0.411450398808482	0.00344997625376242	0.00491833195750114	0.00492240032890322
197	0.847500280622663	0.21	0.595598569964582	0.416874157075792	0.774322982853372	0.308334403040105	0.854879562730269	0.65497279774034	1.0547863277202	1.04	0.68	1.58	0.44208428117061	0.577014523780091	0.711944766389573	0.60581189179354	0.79071406772923	0.975616243664921	0.606957680565844	0.792183491236861	0.977488144266337	0.595598569964582	1.20991239236393	0.0484846239149344	0.0481223808860926	0.048046843610424	0.0980088658071143	0.0184198059532435	0.453714433767087	0.522989699349144	0.41263116202161	0.452505677664066	0.521730101319188	0.411450398808482	0.00344997625376242	0.00491833195750114	0.00492240032890322
197	0.847500280622663	0.21	0.598154839143579	0.419494341224867	0.776815337062291	0.241113135091659	0.825219292762792	0.596642088112101	1.05379649741348	1.03	0.66	1.53	0.404435518897447	0.55937722048532	0.714318922073192	0.555109990189732	0.767775996090746	0.98044200199176	0.556205325975762	0.769325785712011	0.982488769863383	0.598154839143579	1.20228976630684	-0.060764374253041	-0.0563928755753116	0.048046843610424	0.0980088658071143	0.0184198059532435	0.453714433767087	0.522989699349144	0.41263116202161	0.452505677664066	0.521730101319188	0.411450398808482	0.00344997625376242	0.00491833195750114	0.00492240032890322
197	0.847500280622663	0.21	0.598817751015692	0.419473774812957	0.778161727218428	0.24941268938077	0.780852156574923	0.569359344409033	0.992344968740813	0.97	0.62	1.59	0.404536452902773	0.554804561941758	0.705072670980743	0.565448651688936	0.775488807621093	0.985528963553249	0.560557580806739	0.768796389528163	0.976998950305075	0.598817751015692	1.17414428412996	0.0643641305092075	0.024862190681194	0.048046843610424	0.0980088658071143	0.0184198059532435	0.453714433767087	0.522989699349144	0.41263116202161	0.452505677664066	0.521730101319188	0.411450398808482	0.00344997625376242	0.00491833195750114	0.00492240032890322
197	0.847500280622663	0.21	0.614472320304639	0.427330768036573	0.801613872572704	0.284858918732447	0.893745561951437	0.672649853697949	1.11484127020492	1.05	0.62	1.53	0.451326303576191	0.599674375301804	0.748022447027417	0.617104221797387	0.819942435816798	1.02278064983621	0.614618908647125	0.816649767291388	1.01868293928502	0.614472320304639	1.19906735111531	-0.0603101979697127	-0.0631942055516906	0.048046843610424	0.0980088658071143	0.0184198059532435	0.453714433767087	0.522989699349144	0.41263116202161	0.452505677664066	0.521730101319188	0.411450398808482	0.00344997625376242	0.00491833195750114	0.00492240032890322
197	0.847500280622663	0.21	0.620084010587308	0.434580117830109	0.805587903344507	0.243604931328733	0.790067004786364	0.57270647041852	1.00742753915421	1	0.63	1.57	0.39644614735658	0.546910217326885	0.697374287297191	0.548517216888026	0.756697151166779	0.964877085445531	0.545675089963616	0.752758911514485	0.9598508018358	0.620084010587308	1.18745492902526	0.0104038261470031	-0.00623282085656298	0.048046843610424	0.0980088658071143	0.0184198059532435	0.453714433767087	0.522989699349144	0.41263116202161	0.452505677664066	0.521730101319188	0.411450398808482	0.00344997625376242	0.00491833195750114	0.00492240032890322
197	0.847500280622663	0.21	0.620851861928327	0.432747002747462	0.808956721109192	0.281293387563858	0.901584583552132	0.6765817449168	1.12658742218746	0.97	0.63	1.5	0.480556448561634	0.640369458391182	0.80018246822073	0.67161679145859	0.894968493878405	1.11832019629822	0.671282790684419	0.894570200420211	1.11789334167514	0.620851861928327	1.15601815878077	0.024554852015363	-0.0118835474158683	0.048046843610424	0.0980088658071143	0.0184198059532435	0.453714433767087	0.522989699349144	0.41263116202161	0.452505677664066	0.521730101319188	0.411450398808482	0.00344997625376242	0.00491833195750114	0.00492240032890322
197	0.847500280622663	0.21	0.641848236662943	0.448206225314079	0.835490248011807	0.312656377037283	0.988914933786846	0.759987571074126	1.21784229649956	0.89	0.59	1.28	0.573694731303671	0.746506007222184	0.919317283140697	0.822082583415023	1.06971452493121	1.31734646644741	0.828477357292196	1.07805672429423	1.32766340258592	0.641848236662943	1.07683752632806	-0.0528487843885398	-0.167248185526784	0.048046843610424	0.0980088658071143	0.0184198059532435	0.453714433767087	0.522989699349144	0.41263116202161	0.452505677664066	0.521730101319188	0.411450398808482	0.00344997625376242	0.00491833195750114	0.00492240032890322
197	0.847500280622663	0.21	0.642033127761237	0.448805474860347	0.835260780662128	0.266887288401897	0.852386415221837	0.631817954970483	1.07295487547319	0.85	0.58	1.38	0.491959860421573	0.663703680085145	0.835447499748717	0.714461092997857	0.963880378968289	1.21329966493872	0.714010327881473	0.963188704960899	1.21247188231547	0.642033127761237	1.08279548195861	0.0664634599518274	-0.0459419080365149	0.048046843610424	0.0980088658071143	0.0184198059532435	0.453714433767087	0.522989699349144	0.41263116202161	0.452505677664066	0.521730101319188	0.411450398808482	0.00344997625376242	0.00491833195750114	0.00492240032890322
197	0.847500280622663	0.21	0.673013198576822	0.467135607485482	0.878890789668163	0.295872534030776	0.936155462558322	0.710676122887635	1.16163480222901	0.95	0.66	1.44	0.5121904749228	0.674695399953844	0.837200324984889	0.720017637752297	0.948460800936076	1.17690396411986	0.725103579315546	0.95506442110499	1.18526978122139	0.673013198576822	1.11609351411752	-0.0421308483000875	-0.122547398035453	0.048046843610424	0.0980088658071143	0.0184198059532435	0.453714433767087	0.522989699349144	0.41263116202161	0.452505677664066	0.521730101319188	0.411450398808482	0.00344997625376242	0.00491833195750114	0.00492240032890322
197	0.847500280622663	0.21	0.684543135330895	0.478885844021119	0.890200426640671	0.304505649688179	0.916490044017622	0.700236945478756	1.13274314255649	0.93	0.63	1.44	0.510146433577898	0.667694171785779	0.825241909993658	0.720292974556256	0.942739945698388	1.16518691684052	0.722505834893963	0.945761413565976	1.16863891694943	0.684543135330895	1.13185120596803	-0.0373176887357897	-0.122783659786836	0.048046843610424	0.0980088658071143	0.0184198059532435	0.453714433767087	0.522989699349144	0.41263116202161	0.452505677664066	0.521730101319188	0.411450398808482	0.00344997625376242	0.00491833195750114	0.00492240032890322
197	0.847500280622663	0.21	0.688188152940912	0.48097816698992	0.895398138891904	0.257565486722304	0.957161620747494	0.703440874401197	1.21088236709379	1.04	0.72	1.45	0.472909480649323	0.643480954032533	0.814052427415744	0.647086902295497	0.880481602228288	1.11387630216108	0.656460645924204	0.89337474891778	1.13006571562244	0.688188152940912	1.1784284139357	-0.0631872491017426	-0.0590120937335001	0.048046843610424	0.0980088658071143	0.0184198059532435	0.453714433767087	0.522989699349144	0.41263116202161	0.452505677664066	0.521730101319188	0.411450398808482	0.00344997625376242	0.00491833195750114	0.00492240032890322
197	0.847500280622663	0.21	0.723628667145704	0.503635935155012	0.943621399136397	0.286555614650253	1.02539268742782	0.772782257141353	1.27800311771429	0.98	0.67	1.48	0.543975021667216	0.721791946187149	0.899608870707083	0.757556797600816	1.00519026335387	1.25282372910693	0.762608725928737	1.01182626181371	1.26121911254029	0.723628667145704	1.17225536639686	0.0123216941825146	-0.000864170152886673	0.048046843610424	0.0980088658071143	0.0184198059532435	0.453714433767087	0.522989699349144	0.41263116202161	0.452505677664066	0.521730101319188	0.411450398808482	0.00344997625376242	0.00491833195750114	0.00492240032890322
197	0.847500280622663	0.21	0.742246828268702	0.517269523338021	0.967224133199383	0.257792119384481	1.0057129454284	0.739280283373055	1.27214560748373	0.91	0.68	1.38	0.548557131233422	0.746254188832629	0.943951246431836	0.780403332614868	1.06165652177982	1.34290971094476	0.791144954374899	1.07626131966566	1.36125960073266	0.742246828268702	1.09570649885183	0.102544194626689	0.0558494064495986	0.048046843610424	0.0980088658071143	0.0184198059532435	0.453714433767087	0.522989699349144	0.41263116202161	0.452505677664066	0.521730101319188	0.411450398808482	0.00344997625376242	0.00491833195750114	0.00492240032890322
197	0.847500280622663	0.21	0.754320007841342	0.523140619723102	0.985499395959581	0.292446850734376	1.01901195076634	0.771542953503732	1.26648094802895	1.01	0.65	1.53	0.529869139392581	0.699822327365349	0.869775515338116	0.730890235176237	0.965320052449167	1.1997498697221	0.730535869324223	0.964918670494764	1.1992262733793	0.754320007841342	1.16321536957562	-0.0685077229159088	-0.09581653945241	0.048046843610424	0.0980088658071143	0.0184198059532435	0.453714433767087	0.522989699349144	0.41263116202161	0.452505677664066	0.521730101319188	0.411450398808482	0.00344997625376242	0.00491833195750114	0.00492240032890322
197	0.847500280622663	0.22	0.404745851437024	0.286085828152692	0.523405874721356	0.380359352998358	1.02107955903252	0.817601332828685	1.22455778523635	1.07	0.68	1.67	0.538163180418583	0.672097024411877	0.80603086840517	0.730650749745317	0.912489394770898	1.09432803979648	0.728330774893535	0.909552235781135	1.09082481117523	0.404745851437024	1.40420865485887	-0.0799179936883795	0.00841306196082353	0.048046843610424	0.0980088658071143	0.0184198059532435	0.453714433767087	0.522989699349144	0.41263116202161	0.452505677664066	0.521730101319188	0.411450398808482	0.00344997625376242	0.00491833195750114	0.00492240032890322
197	0.847500280622663	0.22	0.417174972782431	0.293617790960428	0.540732154604433	0.360383268361445	0.870813629786722	0.689684509612425	1.05194274996102	0.93	0.59	1.54	0.502392456047038	0.634333803543942	0.766275151040845	0.709306749888817	0.895589181566528	1.08187161324424	0.701919227581261	0.886230230418155	1.0706684714998	0.417174972782431	1.22457274531762	-0.0744503171490487	-0.138484405858032	0.048046843610424	0.0980088658071143	0.0184198059532435	0.453714433767087	0.522989699349144	0.41263116202161	0.452505677664066	0.521730101319188	0.411450398808482	0.00344997625376242	0.00491833195750114	0.00492240032890322
197	0.847500280622663	0.22	0.429594490439782	0.303028249851301	0.556160731028263	0.355948336296963	0.89873444461151	0.709985853881047	1.08748303534197	1.15	0.76	1.82	0.445161996406702	0.563507593025591	0.681853189644481	0.594036708019127	0.751960405889816	0.909884103760505	0.592820096778964	0.750369588862653	0.908012957948552	0.429594490439782	1.44492113780513	0.00554582607295392	0.152367458447642	0.048046843610424	0.0980088658071143	0.0184198059532435	0.453714433767087	0.522989699349144	0.41263116202161	0.452505677664066	0.521730101319188	0.411450398808482	0.00344997625376242	0.00491833195750114	0.00492240032890322
197	0.847500280622663	0.22	0.432487119052518	0.306744034938979	0.558230203166057	0.289051403827569	0.776167418935906	0.586115425584015	0.966219412287796	0.97	0.68	1.43	0.415600885691715	0.550362356413661	0.685123827135608	0.58044872365056	0.768663249583621	0.956877775516682	0.586166351502784	0.776170779212326	0.966289746165764	0.432487119052518	1.21424348793605	-0.0229867396604054	-0.0433014052444166	0.048046843610424	0.0980088658071143	0.0184198059532435	0.453714433767087	0.522989699349144	0.41263116202161	0.452505677664066	0.521730101319188	0.411450398808482	0.00344997625376242	0.00491833195750114	0.00492240032890322
197	0.847500280622663	0.22	0.437106729768761	0.307712145351717	0.566501314185805	0.277564539361384	0.819788019032088	0.613295384469132	1.02628065359505	0.92	0.68	1.47	0.450430335823416	0.602087349860403	0.75374436389739	0.638087244910694	0.852927140366094	1.06776703582149	0.643339457415107	0.85995105845876	1.07649684932031	0.437106729768761	1.21603427574332	0.0701962977988583	0.0450907475085259	0.048046843610424	0.0980088658071143	0.0184198059532435	0.453714433767087	0.522989699349144	0.41263116202161	0.452505677664066	0.521730101319188	0.411450398808482	0.00344997625376242	0.00491833195750114	0.00492240032890322
197	0.847500280622663	0.22	0.437208537126503	0.307012552504708	0.567404521748299	0.287529479815339	0.792814787091104	0.597965211754087	0.98766436242812	1.05	0.65	1.63	0.398830437455254	0.528791077041076	0.658751716626897	0.544119464913104	0.721423168518063	0.898726872123021	0.54067082022666	0.716759006860741	0.892997931557738	0.437208537126503	1.31056552408701	0.0276632022592933	0.0464120126856021	0.048046843610424	0.0980088658071143	0.0184198059532435	0.453714433767087	0.522989699349144	0.41263116202161	0.452505677664066	0.521730101319188	0.411450398808482	0.00344997625376242	0.00491833195750114	0.00492240032890322
197	0.847500280622663	0.22	0.469313387964907	0.333295097768537	0.605331678161277	0.282493533128072	0.862731673863741	0.648062413966919	1.07740093376056	1.11	0.76	1.75	0.41671046869526	0.554744901765522	0.692779334835785	0.561010874529247	0.746844502022124	0.932678129515001	0.562347337235652	0.74854879983643	0.934849554859839	0.469313387964907	1.39224567345936	0.101814636379929	0.227089619888749	0.048046843610424	0.0980088658071143	0.0184198059532435	0.453714433767087	0.522989699349144	0.41263116202161	0.452505677664066	0.521730101319188	0.411450398808482	0.00344997625376242	0.00491833195750114	0.00492240032890322
197	0.847500280622663	0.22	0.475241327787617	0.337359754714782	0.613122900860452	0.255867599473597	0.724150798093697	0.531339741194363	0.916961854993031	1.06	0.69	1.72	0.352948102100245	0.48102490742934	0.609101712758435	0.480796679746073	0.655266813990409	0.829736948234744	0.478316207214225	0.651903577845803	0.825474894633362	0.475241327787617	1.33263562261347	-0.10736404504519	-0.00960093753416747	0.048046843610424	0.0980088658071143	0.0184198059532435	0.453714433767087	0.522989699349144	0.41263116202161	0.452505677664066	0.521730101319188	0.411450398808482	0.00344997625376242	0.00491833195750114	0.00492240032890322
197	0.847500280622663	0.22	0.488117450739576	0.343137706706948	0.633097194772205	0.346818793018705	0.934044693509151	0.733911719904798	1.1341776671135	1.07	0.66	1.6	0.484267019680564	0.616323500097256	0.748379980513949	0.65806879223773	0.83751989058488	1.01697098893203	0.656169157194587	0.835149335062474	1.01403368815908	0.488117450739576	1.32138550225996	-0.117220557621616	-0.0703970693526758	0.048046843610424	0.0980088658071143	0.0184198059532435	0.453714433767087	0.522989699349144	0.41263116202161	0.452505677664066	0.521730101319188	0.411450398808482	0.00344997625376242	0.00491833195750114	0.00492240032890322
197	0.847500280622663	0.22	0.489511728674052	0.343738506766036	0.635284950582067	0.267969525430158	0.704092383080105	0.522399889751974	0.885784876408236	0.98	0.63	1.59	0.367523105806047	0.495348916568189	0.62317472733033	0.511713085340667	0.689688671032921	0.867664256725175	0.508115458764911	0.684917900919283	0.861592124349718	0.489511728674052	1.20328406466026	-0.0520606078358432	-0.0859189866630207	0.048046843610424	0.0980088658071143	0.0184198059532435	0.453714433767087	0.522989699349144	0.41263116202161	0.452505677664066	0.521730101319188	0.411450398808482	0.00344997625376242	0.00491833195750114	0.00492240032890322
197	0.847500280622663	0.22	0.489780233832332	0.345846351721493	0.633714115943171	0.40607122877782	0.956171684068538	0.775625874868444	1.13671749326863	0.95	0.6	1.53	0.559108476323345	0.689254588720061	0.819400701116777	0.786034481300957	0.969003147102273	1.15197181290359	0.780147386550292	0.961506410182073	1.14331409799372	0.489780233832332	1.23007874576024	-0.0307182043651898	-0.0709872456141727	0.048046843610424	0.0980088658071143	0.0184198059532435	0.453714433767087	0.522989699349144	0.41263116202161	0.452505677664066	0.521730101319188	0.411450398808482	0.00344997625376242	0.00491833195750114	0.00492240032890322
197	0.847500280622663	0.22	0.492947771162831	0.348931490559914	0.636964051765748	0.21574090215509	0.700279064002739	0.491820308057887	0.90873781994759	0.99	0.71	1.57	0.342196917647084	0.487237581019768	0.632278244392452	0.474394818940437	0.675467755870416	0.876540692800395	0.477271749120598	0.679577246363767	0.881934202920331	0.492947771162831	1.2946104987778	-0.00480337532999339	0.0502935341400485	0.048046843610424	0.0980088658071143	0.0184198059532435	0.453714433767087	0.522989699349144	0.41263116202161	0.452505677664066	0.521730101319188	0.411450398808482	0.00344997625376242	0.00491833195750114	0.00492240032890322
197	0.847500280622663	0.22	0.495031384477624	0.350249257040257	0.639813511914991	0.324829102600694	0.833779600175895	0.646100411373589	1.0214587889782	0.95	0.61	1.46	0.465911130317056	0.601248953126937	0.736586775936818	0.655107945223996	0.845403641640899	1.0356993380578	0.654413297407241	0.844611843130369	1.03470228759042	0.495031384477624	1.16793090871011	0.0117220541506541	-0.0249755853261165	0.048046843610424	0.0980088658071143	0.0184198059532435	0.453714433767087	0.522989699349144	0.41263116202161	0.452505677664066	0.521730101319188	0.411450398808482	0.00344997625376242	0.00491833195750114	0.00492240032890322
197	0.847500280622663	0.22	0.507794244813007	0.359248687718251	0.656339801907763	0.30660102972295	0.868519331542992	0.664594673550466	1.07244398953552	1	0.64	1.64	0.46174954757133	0.603433076365873	0.745116605160416	0.639779032914419	0.836089243739416	1.03239945456441	0.634701353452692	0.829392763888427	1.02417450394896	0.507794244813007	1.27835688294713	-0.0500592767148616	-0.0476907263191393	0.048046843610424	0.0980088658071143	0.0184198059532435	0.453714433767087	0.522989699349144	0.41263116202161	0.452505677664066	0.521730101319188	0.411450398808482	0.00344997625376242	0.00491833195750114	0.00492240032890322
197	0.847500280622663	0.22	0.508702674832975	0.36079130949878	0.656614040167171	0.338179617166858	0.871167200447709	0.680891498613181	1.06144290228224	1.03	0.65	1.6	0.463075263428834	0.592482035184091	0.721888806939348	0.636391609778774	0.814231780259525	0.992071950740276	0.633359226527716	0.810360477107679	0.987389706013537	0.508702674832975	1.26637768808409	0.0575654972775327	0.0598511701293051	0.048046843610424	0.0980088658071143	0.0184198059532435	0.453714433767087	0.522989699349144	0.41263116202161	0.452505677664066	0.521730101319188	0.411450398808482	0.00344997625376242	0.00491833195750114	0.00492240032890322
197	0.847500280622663	0.22	0.518541521852558	0.364842957524207	0.672240086180909	0.259092763456122	0.81188632845929	0.597530662968551	1.02624199395003	0.96	0.63	1.43	0.425205967518026	0.577742588291841	0.730279209065656	0.594703157418249	0.808044495324689	1.02138583323113	0.597082855256004	0.81118971847369	1.02542339240052	0.518541521852558	1.19369813195196	-0.0350566032337563	-0.052223533975627	0.048046843610424	0.0980088658071143	0.0184198059532435	0.453714433767087	0.522989699349144	0.41263116202161	0.452505677664066	0.521730101319188	0.411450398808482	0.00344997625376242	0.00491833195750114	0.00492240032890322
197	0.847500280622663	0.22	0.541097781615551	0.38263734150756	0.699558221723541	0.322766974571197	0.964917136329513	0.746694398920547	1.18313987373848	0.97	0.67	1.44	0.527877701741007	0.682150878635875	0.836424055530742	0.736385967469858	0.951596047849638	1.16680612822942	0.742948056205746	0.959998654159654	1.17722952462375	0.541097781615551	1.18409700233442	-0.113953803884117	-0.159697509262754	0.048046843610424	0.0980088658071143	0.0184198059532435	0.453714433767087	0.522989699349144	0.41263116202161	0.452505677664066	0.521730101319188	0.411450398808482	0.00344997625376242	0.00491833195750114	0.00492240032890322
197	0.847500280622663	0.22	0.545746153000719	0.384507052795955	0.706985253205483	0.332866873203702	0.845354760124377	0.658503759072139	1.03220576117662	0.95	0.64	1.47	0.475157491860357	0.609983833833983	0.744810175807609	0.668280633230039	0.857905830630282	1.04753102803052	0.669841510624905	0.860011950782114	1.04996070840558	0.545746153000719	1.14447674980488	-0.142407137827128	-0.211695104417175	0.048046843610424	0.0980088658071143	0.0184198059532435	0.453714433767087	0.522989699349144	0.41263116202161	0.452505677664066	0.521730101319188	0.411450398808482	0.00344997625376242	0.00491833195750114	0.00492240032890322
197	0.847500280622663	0.22	0.564630068273287	0.400608579473453	0.728651557073121	0.281724127806087	0.865480869571428	0.649718078290163	1.08124366085269	1	0.64	1.48	0.448819974605231	0.59786715943724	0.746914344269249	0.620482581466026	0.826536650441348	1.03259071941667	0.621910060203621	0.828620745219055	1.03513182122431	0.564630068273287	1.22023897985692	-0.138284950868508	-0.148000510101061	0.048046843610424	0.0980088658071143	0.0184198059532435	0.453714433767087	0.522989699349144	0.41263116202161	0.452505677664066	0.521730101319188	0.411450398808482	0.00344997625376242	0.00491833195750114	0.00492240032890322
197	0.847500280622663	0.22	0.568201790902405	0.403334024815177	0.733069556989632	0.285621224087046	0.846816944854337	0.637721758542819	1.05591213116586	1.03	0.68	1.69	0.433998440239814	0.576297152029432	0.718595863819049	0.596579366692752	0.792184851619692	0.987790336546632	0.593622574826008	0.788209059714802	0.9827619580126	0.568201790902405	1.30638844116216	-0.0156847367846926	0.0285007993996969	0.048046843610424	0.0980088658071143	0.0184198059532435	0.453714433767087	0.522989699349144	0.41263116202161	0.452505677664066	0.521730101319188	0.411450398808482	0.00344997625376242	0.00491833195750114	0.00492240032890322
197	0.847500280622663	0.22	0.568455157762211	0.399172915331773	0.737737400192649	0.274757103964148	0.904183586726068	0.674827981985194	1.13353919146694	1.03	0.66	1.47	0.456924603536312	0.612220799845128	0.767516996153944	0.626890946638665	0.839954061997216	1.05301717735577	0.629739868593725	0.843810036369543	1.05779114470268	0.568455157762211	1.22418966729724	-0.0592833977103305	-0.0537509901586612	0.048046843610424	0.0980088658071143	0.0184198059532435	0.453714433767087	0.522989699349144	0.41263116202161	0.452505677664066	0.521730101319188	0.411450398808482	0.00344997625376242	0.00491833195750114	0.00492240032890322
197	0.847500280622663	0.22	0.569268350640794	0.40165163350093	0.736885067780657	0.240250571807987	0.774265555347432	0.559295297793248	0.989235812901616	1	0.6	1.4	0.387045566141438	0.535810065623047	0.684574565104656	0.535448326269087	0.741252782446677	0.947057238624266	0.536029515127755	0.742017941097584	0.948008861250671	0.569268350640794	1.16008318646727	0.00399556618140629	-0.0295800250518789	0.048046843610424	0.0980088658071143	0.0184198059532435	0.453714433767087	0.522989699349144	0.41263116202161	0.452505677664066	0.521730101319188	0.411450398808482	0.00344997625376242	0.00491833195750114	0.00492240032890322
197	0.847500280622663	0.22	0.575927421066889	0.408015730231718	0.743839111902061	0.317449178306122	0.96358968616322	0.742988421584371	1.18419095074207	1.04	0.71	1.47	0.499273966159612	0.647513784044312	0.795753601929013	0.683048015343748	0.885852327733418	1.08865664012309	0.690584601308893	0.895717025495859	1.1006909640064	0.575927421066889	1.25764226332548	-0.0364303773842039	-0.00612122238820295	0.048046843610424	0.0980088658071143	0.0184198059532435	0.453714433767087	0.522989699349144	0.41263116202161	0.452505677664066	0.521730101319188	0.411450398808482	0.00344997625376242	0.00491833195750114	0.00492240032890322
197	0.847500280622663	0.22	0.590681757876561	0.415528798722079	0.765834717031043	0.318537878762462	0.842769763781232	0.650312314303031	1.03522721325943	0.99	0.63	1.42	0.454668523782532	0.589225939535895	0.723783355289259	0.631504998228997	0.818396494236029	1.00528799024306	0.634666169985894	0.822477468311203	1.01027518169063	0.590681757876561	1.1578972628949	-0.0182257080144513	-0.0684087625963964	0.048046843610424	0.0980088658071143	0.0184198059532435	0.453714433767087	0.522989699349144	0.41263116202161	0.452505677664066	0.521730101319188	0.411450398808482	0.00344997625376242	0.00491833195750114	0.00492240032890322
197	0.847500280622663	0.22	0.594443057674375	0.41966051923432	0.769225596114431	0.278672095924734	0.841016599616188	0.629760307097215	1.05227289213516	1.01	0.73	1.59	0.433132526397716	0.57842903153619	0.723725536674664	0.597789255279228	0.798320696138159	0.99885213699709	0.602549407547718	0.804647911762999	1.0068256503644	0.594443057674375	1.22740415847963	0.00743399019311898	0.0368738392412566	0.048046843610424	0.0980088658071143	0.0184198059532435	0.453714433767087	0.522989699349144	0.41263116202161	0.452505677664066	0.521730101319188	0.411450398808482	0.00344997625376242	0.00491833195750114	0.00492240032890322
197	0.847500280622663	0.22	0.600633311181029	0.42561962857237	0.775646993789687	0.357110632102628	0.922960944923214	0.729614799964181	1.11630708988225	0.98	0.59	1.51	0.513372872842144	0.649415433787241	0.785457994732338	0.714821249153122	0.904247139178024	1.09367302920293	0.709691584674264	0.897670260839556	1.08582996062799	0.600633311181029	1.19203491319797	-0.0339672192243668	-0.0803291135293432	0.048046843610424	0.0980088658071143	0.0184198059532435	0.453714433767087	0.522989699349144	0.41263116202161	0.452505677664066	0.521730101319188	0.411450398808482	0.00344997625376242	0.00491833195750114	0.00492240032890322
197	0.847500280622663	0.22	0.606721141324736	0.42987297675513	0.783569305894342	0.287802177664961	0.954550374690041	0.720107198311011	1.18899355106907	1.17	0.76	1.74	0.444820744830404	0.589639722590831	0.734458700351259	0.590548869703694	0.782812123209714	0.975075376715735	0.592572970961277	0.785424416902281	0.978385838777669	0.606721141324736	1.36754901148218	0.038563615506034	0.1703133155482	0.048046843610424	0.0980088658071143	0.0184198059532435	0.453714433767087	0.522989699349144	0.41263116202161	0.452505677664066	0.521730101319188	0.411450398808482	0.00344997625376242	0.00491833195750114	0.00492240032890322
197	0.847500280622663	0.22	0.612542461946941	0.434931430382952	0.79015349351093	0.242493166631899	0.779169808694239	0.564158598960348	0.994181018428129	1.05	0.67	1.63	0.377946319573177	0.521988607567465	0.666030895561754	0.516472832660402	0.713310120525277	0.910147408390152	0.514803187809185	0.71101250580316	0.907199757350297	0.612542461946941	1.22432718979506	-0.00248445093047037	0.00930965158626667	0.048046843610424	0.0980088658071143	0.0184198059532435	0.453714433767087	0.522989699349144	0.41263116202161	0.452505677664066	0.521730101319188	0.411450398808482	0.00344997625376242	0.00491833195750114	0.00492240032890322
197	0.847500280622663	0.22	0.615492210500767	0.43627029983093	0.794714121170603	0.269149641228285	0.893223935467642	0.663416993636707	1.12303087729858	0.92	0.63	1.29	0.488994813766905	0.658382097784078	0.827769381801251	0.69374555713241	0.934058281139449	1.17437100514649	0.702740783467596	0.946236646385339	1.18957737135858	0.615492210500767	1.12995291388639	0.0213836127501062	-0.0362239351569542	0.048046843610424	0.0980088658071143	0.0184198059532435	0.453714433767087	0.522989699349144	0.41263116202161	0.452505677664066	0.521730101319188	0.411450398808482	0.00344997625376242	0.00491833195750114	0.00492240032890322
197	0.847500280622663	0.22	0.615663093170224	0.432379508839358	0.798946677501091	0.278655311625572	0.849678596454677	0.636237572275221	1.06311962063413	0.99	0.69	1.44	0.443855225341899	0.592757016139311	0.741658806936722	0.615960490808608	0.822599085794629	1.02923768078065	0.623050244158363	0.832036534168018	1.04111461446622	0.615663093170224	1.17047562185943	0.100165626844631	0.0742143300716892	0.048046843610424	0.0980088658071143	0.0184198059532435	0.453714433767087	0.522989699349144	0.41263116202161	0.452505677664066	0.521730101319188	0.411450398808482	0.00344997625376242	0.00491833195750114	0.00492240032890322
197	0.847500280622663	0.22	0.617448066096164	0.435061559475307	0.799834572717021	0.267846448525155	0.935375332199185	0.693924050812517	1.17682661358585	0.92	0.64	1.39	0.510148351715028	0.687654770572629	0.865161189430229	0.722977334047276	0.974537722413747	1.22609811078022	0.728580938407013	0.982148025144073	1.23564833645667	0.617448066096164	1.12188666950887	-0.0528868481030404	-0.123798070842656	0.048046843610424	0.0980088658071143	0.0184198059532435	0.453714433767087	0.522989699349144	0.41263116202161	0.452505677664066	0.521730101319188	0.411450398808482	0.00344997625376242	0.00491833195750114	0.00492240032890322
197	0.847500280622663	0.22	0.648208061921591	0.458714798395058	0.837701325448124	0.280153779710404	0.831890304615143	0.623693938236787	1.0400866709935	1	0.63	1.51	0.433416894722603	0.578096547796252	0.722776200869901	0.600567968121874	0.801044613894141	1.00152125966641	0.599223654336734	0.799261072388862	0.999428404437913	0.648208061921591	1.16431093624636	-0.0899774841260539	-0.133838549666255	0.048046843610424	0.0980088658071143	0.0184198059532435	0.453714433767087	0.522989699349144	0.41263116202161	0.452505677664066	0.521730101319188	0.411450398808482	0.00344997625376242	0.00491833195750114	0.00492240032890322
197	0.847500280622663	0.22	0.649650954170232	0.456419905313259	0.842882003027206	0.274797548789263	0.927901064405721	0.692553158216415	1.16324897059503	1.02	0.62	1.41	0.473720932376278	0.634703852214416	0.795686772052554	0.652443020494928	0.874160439525633	1.09587785855634	0.65487473144174	0.877498789047772	1.10000624154725	0.649650954170232	1.1708276133747	-0.0344124653084398	-0.0560951823189739	0.048046843610424	0.0980088658071143	0.0184198059532435	0.453714433767087	0.522989699349144	0.41263116202161	0.452505677664066	0.521730101319188	0.411450398808482	0.00344997625376242	0.00491833195750114	0.00492240032890322
197	0.847500280622663	0.22	0.652566962728598	0.460009271251058	0.845124654206139	0.330580541473994	0.971544454016507	0.755691169594152	1.18739773843886	1	0.67	1.6	0.524280120215451	0.674033869444292	0.823787618673133	0.726010475835254	0.933385858848184	1.14076124186111	0.724838023832672	0.931914838890407	1.13883151571939	0.652566962728598	1.20448697301972	0.0152177770267644	-0.00705042232258096	0.048046843610424	0.0980088658071143	0.0184198059532435	0.453714433767087	0.522989699349144	0.41263116202161	0.452505677664066	0.521730101319188	0.411450398808482	0.00344997625376242	0.00491833195750114	0.00492240032890322
197	0.847500280622663	0.22	0.666751931005872	0.472712631565206	0.860791230446538	0.251372198110991	0.910004908361148	0.664814458359563	1.15519535836273	0.99	0.66	1.55	0.463156562414849	0.633973494164345	0.804790425913841	0.642403897581732	0.879329100922674	1.11625430426361	0.642674518675319	0.879608567674121	1.11668523410266	0.666751931005872	1.21008230825935	-0.0569326937428004	-0.0580707591882064	0.048046843610424	0.0980088658071143	0.0184198059532435	0.453714433767087	0.522989699349144	0.41263116202161	0.452505677664066	0.521730101319188	0.411450398808482	0.00344997625376242	0.00491833195750114	0.00492240032890322
197	0.847500280622663	0.22	0.688442991806739	0.484327280182725	0.892558703430754	0.255531399388151	0.832297549574178	0.610495715239376	1.05409938390898	0.9	0.63	1.46	0.45478984849094	0.620021512062214	0.785253175633488	0.648073102150347	0.883527339177432	1.11898157620452	0.649094615588551	0.884981332614524	1.12074056659682	0.688442991806739	1.11774581140791	-0.0260121762894292	-0.0776553878271068	0.048046843610424	0.0980088658071143	0.0184198059532435	0.453714433767087	0.522989699349144	0.41263116202161	0.452505677664066	0.521730101319188	0.411450398808482	0.00344997625376242	0.00491833195750114	0.00492240032890322
197	0.847500280622663	0.22	0.693368703503372	0.490209868611144	0.8965275383956	0.245499522667149	0.906639460714842	0.658483613734098	1.15479530769559	0.88	0.61	1.32	0.501326401684336	0.690256050393896	0.879185699103457	0.72099740785059	0.992712175969837	1.26442694408908	0.726435092076694	1.00015889846722	1.27391094520882	0.693368703503372	1.07019033528685	0.0290485426288573	-0.0755384958663111	0.048046843610424	0.0980088658071143	0.0184198059532435	0.453714433767087	0.522989699349144	0.41263116202161	0.452505677664066	0.521730101319188	0.411450398808482	0.00344997625376242	0.00491833195750114	0.00492240032890322
197	0.847500280622663	0.22	0.694992209253748	0.493125369046479	0.896859049461017	0.283617402789234	0.863940370490561	0.649564793831108	1.07831594715001	0.95	0.66	1.44	0.468735457338507	0.62343200943305	0.778128561527592	0.659264366537914	0.876841088813816	1.09441781108972	0.664666926683367	0.883926343639904	1.10326766251087	0.694992209253748	1.11816947534041	0.00550390477880922	-0.0659190996570996	0.048046843610424	0.0980088658071143	0.0184198059532435	0.453714433767087	0.522989699349144	0.41263116202161	0.452505677664066	0.521730101319188	0.411450398808482	0.00344997625376242	0.00491833195750114	0.00492240032890322
197	0.847500280622663	0.22	0.720494214680108	0.509601894489727	0.931386534870489	0.235782836033553	0.823393608691054	0.591949967450631	1.05483724993148	0.86	0.58	1.3	0.455307465646486	0.633325919109718	0.811344372572951	0.657707994526396	0.914862047227347	1.1720160999283	0.661247320301276	0.919671930950016	1.17823326899507	0.720494214680108	1.0289145840636	-0.0307204864320925	-0.180146966282152	0.048046843610424	0.0980088658071143	0.0184198059532435	0.453714433767087	0.522989699349144	0.41263116202161	0.452505677664066	0.521730101319188	0.411450398808482	0.00344997625376242	0.00491833195750114	0.00492240032890322
197	0.847500280622663	0.22	0.788657633924431	0.557902352073229	1.01941291577563	0.2683335485435	1.01709033872826	0.754871388368085	1.27930928908844	0.98	0.68	1.5	0.530243667299971	0.714433901579631	0.898624135859291	0.737820897049476	0.994117034589372	1.25041317212927	0.742006968850333	0.99977381107004	1.25734377138432	0.788657633924431	1.14492038068979	-0.0520257025128451	-0.064331510228863	0.048046843610424	0.0980088658071143	0.0184198059532435	0.453714433767087	0.522989699349144	0.41263116202161	0.452505677664066	0.521730101319188	0.411450398808482	0.00344997625376242	0.00491833195750114	0.00492240032890322
197	0.847500280622663	0.23	0.389116948438059	0.279086635103876	0.499147261772242	0.328762072819589	0.931421671843497	0.72362949681474	1.13921384687225	0.93	0.69	1.41	0.528425339036992	0.680164110082302	0.831902881127613	0.746816261491094	0.961266578960407	1.17571689642972	0.756744045616272	0.974053833618751	1.19126020995011	0.389116948438059	1.2283809964515	-0.107692146946141	-0.141375366720749	0.048046843610424	0.0980088658071143	0.0184198059532435	0.453714433767087	0.522989699349144	0.41263116202161	0.452505677664066	0.521730101319188	0.411450398808482	0.00344997625376242	0.00491833195750114	0.00492240032890322
197	0.847500280622663	0.23	0.424191203864436	0.304289887222311	0.544092520506561	0.328161265424722	0.97247232622247	0.755226433825028	1.18971821861991	0.98	0.64	1.48	0.530794288050865	0.683480785268719	0.836167282486574	0.738751493988252	0.951258260678842	1.16376502736943	0.740588165188828	0.953671414412884	1.16673040111523	0.424191203864436	1.30533945247195	-0.0320956318572193	-0.0307766178639407	0.048046843610424	0.0980088658071143	0.0184198059532435	0.453714433767087	0.522989699349144	0.41263116202161	0.452505677664066	0.521730101319188	0.411450398808482	0.00344997625376242	0.00491833195750114	0.00492240032890322
197	0.847500280622663	0.23	0.443251645197402	0.31528848837521	0.571214802019595	0.337784106393022	0.863834264367786	0.674993355271882	1.05267517346369	1.04	0.59	1.74	0.4549808544992	0.58226951225236	0.70955817000552	0.623168283557977	0.797510244508722	0.971852205459466	0.608961000939856	0.77933050354762	0.949699037449227	0.443251645197402	1.31623802274223	-0.169617268189177	-0.150883134401696	0.048046843610424	0.0980088658071143	0.0184198059532435	0.453714433767087	0.522989699349144	0.41263116202161	0.452505677664066	0.521730101319188	0.411450398808482	0.00344997625376242	0.00491833195750114	0.00492240032890322
197	0.847500280622663	0.23	0.461266719999678	0.329043636054535	0.593489803944822	0.346958473057663	0.939589958330381	0.738330880325021	1.14084903633574	1.04	0.65	1.56	0.496554275021221	0.631908298851835	0.767262322682448	0.679536923467666	0.864769558770006	1.05000219407235	0.678235207968151	0.863100754744059	1.04799752201489	0.461266719999678	1.27754310000025	-0.0281579037662918	-0.00811733874585868	0.048046843610424	0.0980088658071143	0.0184198059532435	0.453714433767087	0.522989699349144	0.41263116202161	0.452505677664066	0.521730101319188	0.411450398808482	0.00344997625376242	0.00491833195750114	0.00492240032890322
197	0.847500280622663	0.23	0.470148357288583	0.334259138929353	0.606037575647813	0.351684263057627	0.893149680833041	0.703816590714401	1.08248277095168	1.04	0.66	1.53	0.473095292092577	0.600362245947059	0.727629199801541	0.647307027443494	0.82143852899987	0.995570030556246	0.647914113718763	0.82222899050116	0.99645883476947	0.470148357288583	1.29466186750835	0.00282647985130565	0.0245593763673104	0.048046843610424	0.0980088658071143	0.0184198059532435	0.453714433767087	0.522989699349144	0.41263116202161	0.452505677664066	0.521730101319188	0.411450398808482	0.00344997625376242	0.00491833195750114	0.00492240032890322
197	0.847500280622663	0.23	0.473009591612854	0.338905153891344	0.607114029334365	0.329962724695741	0.881642660325266	0.685489595027351	1.07779572562318	1.03	0.63	1.74	0.465566616090262	0.598788651127626	0.73201068616499	0.63948540992756	0.822474363050297	1.00546331617303	0.629448108634685	0.809512170255835	0.989563377431709	0.473009591612854	1.35221620686786	-0.105910708281349	-0.0379761553250827	0.048046843610424	0.0980088658071143	0.0184198059532435	0.453714433767087	0.522989699349144	0.41263116202161	0.452505677664066	0.521730101319188	0.411450398808482	0.00344997625376242	0.00491833195750114	0.00492240032890322
197	0.847500280622663	0.23	0.483565712166953	0.345942618825686	0.62118880550822	0.274843908288329	0.826000931043264	0.616522800039171	1.03547906204736	1.03	0.68	1.72	0.418358977335728	0.560506285846465	0.702653594357202	0.574452401378119	0.769636124322113	0.964819847266107	0.570889392806168	0.764923322523043	0.958930162095504	0.483565712166953	1.29879772611506	-0.0227242501561125	0.0314618045675951	0.048046843610424	0.0980088658071143	0.0184198059532435	0.453714433767087	0.522989699349144	0.41263116202161	0.452505677664066	0.521730101319188	0.411450398808482	0.00344997625376242	0.00491833195750114	0.00492240032890322
197	0.847500280622663	0.23	0.489527298200428	0.348103786849813	0.630950809551044	0.282373664442505	0.81957453131352	0.615583532365747	1.02356553026129	0.91	0.67	1.36	0.45492315472098	0.605674797506752	0.756426440292524	0.646105201999859	0.86021041867904	1.07431563535822	0.655222615883987	0.87233062882079	1.08943876222389	0.489527298200428	1.17628539783903	-0.164832501159254	-0.206574285529616	0.048046843610424	0.0980088658071143	0.0184198059532435	0.453714433767087	0.522989699349144	0.41263116202161	0.452505677664066	0.521730101319188	0.411450398808482	0.00344997625376242	0.00491833195750114	0.00492240032890322
197	0.847500280622663	0.23	0.499668180145008	0.355301900333864	0.644034459956151	0.285520839506672	0.807268596283169	0.607889603889875	1.00664758867646	1.14	0.72	1.68	0.382230421597429	0.507596468051425	0.632962514505421	0.510560833310018	0.678017397543799	0.845473961777579	0.511178136916294	0.678889857500108	0.846490562107712	0.499668180145008	1.33731487680336	-0.127315327820204	-0.0379337697288693	0.048046843610424	0.0980088658071143	0.0184198059532435	0.453714433767087	0.522989699349144	0.41263116202161	0.452505677664066	0.521730101319188	0.411450398808482	0.00344997625376242	0.00491833195750114	0.00492240032890322
197	0.847500280622663	0.23	0.500486785220534	0.356279599559866	0.644693970881202	0.329680060040686	0.788658939976061	0.61308121347348	0.964236666478642	0.95	0.57	1.4	0.441194478029873	0.567546291942255	0.693898105854636	0.619841596545295	0.797355400461358	0.97486920437742	0.617966442779655	0.795022814936763	0.971906430852427	0.500486785220534	1.14654467930468	0.129280300208251	0.042556770462606	0.048046843610424	0.0980088658071143	0.0184198059532435	0.453714433767087	0.522989699349144	0.41263116202161	0.452505677664066	0.521730101319188	0.411450398808482	0.00344997625376242	0.00491833195750114	0.00492240032890322
197	0.847500280622663	0.23	0.500648604163218	0.357234422522996	0.64406278580344	0.326142075457629	0.946490643055054	0.734076934610464	1.15890435149964	0.94	0.63	1.4	0.532648795658421	0.686776926716494	0.840905057774567	0.750831491905917	0.968093326589977	1.18535516127404	0.755761403505767	0.97430347680328	1.19301992228568	0.500648604163218	1.14568320985475	-0.0841112486943722	-0.153531512670304	0.048046843610424	0.0980088658071143	0.0184198059532435	0.453714433767087	0.522989699349144	0.41263116202161	0.452505677664066	0.521730101319188	0.411450398808482	0.00344997625376242	0.00491833195750114	0.00492240032890322
197	0.847500280622663	0.23	0.502425403756895	0.360044584804156	0.644806222709634	0.391010734271354	1.10833839302176	0.892380879807841	1.32429590623569	0.95	0.69	1.34	0.640785028707742	0.795855968074165	0.950926907440587	0.899458247257388	1.11712849402387	1.33479874079034	0.914148113088872	1.13540439600831	1.35665023939928	0.502425403756895	1.18717870504072	-0.0483573033404169	-0.0871509597274777	0.048046843610424	0.0980088658071143	0.0184198059532435	0.453714433767087	0.522989699349144	0.41263116202161	0.452505677664066	0.521730101319188	0.411450398808482	0.00344997625376242	0.00491833195750114	0.00492240032890322
197	0.847500280622663	0.23	0.506773719741297	0.361203243983047	0.652344195499547	0.299190590087876	0.953596785989204	0.725732512919888	1.18146105905852	1	0.68	1.57	0.503163683625317	0.661146170234427	0.819128656843537	0.696591394553131	0.915305988319323	1.13402058208551	0.698647668137988	0.918012681766982	1.13729218725975	0.506773719741297	1.28190426938941	-0.0779239179325742	-0.0164137402665325	0.048046843610424	0.0980088658071143	0.0184198059532435	0.453714433767087	0.522989699349144	0.41263116202161	0.452505677664066	0.521730101319188	0.411450398808482	0.00344997625376242	0.00491833195750114	0.00492240032890322
197	0.847500280622663	0.23	0.508206253853997	0.363315402702477	0.653097105005517	0.321408454951352	0.909833023621247	0.703426827062291	1.1162392201802	0.93	0.64	1.4	0.513121574692958	0.663686592304003	0.814251609915048	0.72486951643051	0.937567631048624	1.15026574566674	0.729684363106936	0.943807770221918	1.15786616168963	0.508206253853997	1.23713655471726	0.0378375792038193	0.0111278196486587	0.048046843610424	0.0980088658071143	0.0184198059532435	0.453714433767087	0.522989699349144	0.41263116202161	0.452505677664066	0.521730101319188	0.411450398808482	0.00344997625376242	0.00491833195750114	0.00492240032890322
197	0.847500280622663	0.23	0.512819507014216	0.368320191738013	0.657318822290418	0.336064643017182	0.79472457280192	0.620321717849655	0.969127427754185	0.9	0.57	1.46	0.464070637489902	0.594543651329105	0.725016665168308	0.662473285479752	0.848727013170902	1.03498074086205	0.657531246858123	0.842310260877418	1.02711792467636	0.512819507014216	1.18320557748086	-0.00368109374322828	-0.0797612194571487	0.048046843610424	0.0980088658071143	0.0184198059532435	0.453714433767087	0.522989699349144	0.41263116202161	0.452505677664066	0.521730101319188	0.411450398808482	0.00344997625376242	0.00491833195750114	0.00492240032890322
197	0.847500280622663	0.23	0.514649725285537	0.366529940406359	0.662769510164714	0.250684939414816	0.792058235857073	0.578256766866434	1.00585970484771	1	0.68	1.46	0.401875420537731	0.550462622945764	0.699049825353797	0.556880329701806	0.762778192665747	0.968676055629689	0.562070930441476	0.769894685722861	0.977623693689839	0.514649725285537	1.27744349581938	-0.101866420448606	-0.0795384346554488	0.048046843610424	0.0980088658071143	0.0184198059532435	0.453714433767087	0.522989699349144	0.41263116202161	0.452505677664066	0.521730101319188	0.411450398808482	0.00344997625376242	0.00491833195750114	0.00492240032890322
197	0.847500280622663	0.23	0.514884204348119	0.368316742043314	0.661451666652924	0.303675243432559	0.839871773094069	0.641308158099914	1.03843538808822	1.06	0.62	1.8	0.427011214763662	0.559223614334148	0.691436013904634	0.582199116983554	0.7624612263214	0.942723335659246	0.57015041223044	0.746685059566562	0.923115386562595	0.514884204348119	1.30806576135175	-0.146546460227113	-0.103322514084002	0.048046843610424	0.0980088658071143	0.0184198059532435	0.453714433767087	0.522989699349144	0.41263116202161	0.452505677664066	0.521730101319188	0.411450398808482	0.00344997625376242	0.00491833195750114	0.00492240032890322
197	0.847500280622663	0.23	0.516570903754836	0.366976348779398	0.666165458730274	0.397641550104816	1.1053103118654	0.892911879169929	1.31770874456087	0.99	0.7	1.54	0.623914578724997	0.772326176496813	0.920737774268629	0.866377341218551	1.07246395927179	1.27855057732502	0.872048898886624	1.07937113328396	1.28699580847709	0.516570903754836	1.28769492450789	0.114556222620113	0.143164900137242	0.048046843610424	0.0980088658071143	0.0184198059532435	0.453714433767087	0.522989699349144	0.41263116202161	0.452505677664066	0.521730101319188	0.411450398808482	0.00344997625376242	0.00491833195750114	0.00492240032890322
197	0.847500280622663	0.23	0.525678332647298	0.37742056521141	0.673936100083186	0.286891763307805	0.803369204117877	0.605617912971387	1.00112049526437	1.05	0.63	1.52	0.404753503137009	0.536916911991117	0.669080320845224	0.552614945009324	0.733059275571263	0.913503606133202	0.55140200831587	0.731530712453059	0.911443689960333	0.525678332647298	1.25786785605289	-0.0256410176420891	-0.0205994114810226	0.048046843610424	0.0980088658071143	0.0184198059532435	0.453714433767087	0.522989699349144	0.41263116202161	0.452505677664066	0.521730101319188	0.411450398808482	0.00344997625376242	0.00491833195750114	0.00492240032890322
197	0.847500280622663	0.23	0.526255593979055	0.377074888839196	0.675436299118915	0.349417637346671	1.00818740929033	0.793401660463613	1.22297315811705	0.94	0.62	1.4	0.574870555313153	0.730496650964649	0.886122746616145	0.809876713473885	1.02912250665657	1.24836829983927	0.813504762665259	1.03371802125293	1.2538559114721	0.526255593979055	1.19239438852027	-0.0184573298264016	-0.0835347551483554	0.048046843610424	0.0980088658071143	0.0184198059532435	0.453714433767087	0.522989699349144	0.41263116202161	0.452505677664066	0.521730101319188	0.411450398808482	0.00344997625376242	0.00491833195750114	0.00492240032890322
197	0.847500280622663	0.23	0.529367154477935	0.3782193464977	0.68051496245817	0.337337166788134	0.944156308179934	0.7375500032358	1.15076261312407	0.92	0.65	1.61	0.544342670788769	0.6968267428404	0.849310814892032	0.772683010202858	0.989130953977167	1.20557889775147	0.768914318215849	0.984244678829987	1.19964644872364	0.529367154477935	1.20687861790105	0.0267680582694348	0.00356919588478119	0.048046843610424	0.0980088658071143	0.0184198059532435	0.453714433767087	0.522989699349144	0.41263116202161	0.452505677664066	0.521730101319188	0.411450398808482	0.00344997625376242	0.00491833195750114	0.00492240032890322
197	0.847500280622663	0.23	0.529505697784312	0.3798467650448	0.679164630523824	0.282462672906683	0.815185529608565	0.612331499424835	1.0180395597923	0.98	0.65	1.47	0.431017206063813	0.573805185141653	0.716593164219494	0.600240676536927	0.799089242109815	0.997937807682704	0.602296612751533	0.80186388728233	1.00129884081556	0.529505697784312	1.21934682356951	0.0978921731367534	0.0875740564672308	0.048046843610424	0.0980088658071143	0.0184198059532435	0.453714433767087	0.522989699349144	0.41263116202161	0.452505677664066	0.521730101319188	0.411450398808482	0.00344997625376242	0.00491833195750114	0.00492240032890322
197	0.847500280622663	0.23	0.531277714205551	0.378960459603742	0.683594968807359	0.278578100111273	0.829510876516077	0.621095997196809	1.03792575583534	0.95	0.63	1.75	0.447064209036372	0.597081007719353	0.747097806402334	0.628145800065194	0.838926310173697	1.0497068202822	0.617356848104078	0.824528553235203	1.03129840323733	0.531277714205551	1.24646373356047	0.0563652766206385	0.063513969695734	0.048046843610424	0.0980088658071143	0.0184198059532435	0.453714433767087	0.522989699349144	0.41263116202161	0.452505677664066	0.521730101319188	0.411450398808482	0.00344997625376242	0.00491833195750114	0.00492240032890322
197	0.847500280622663	0.23	0.5355225228063	0.380432975387257	0.690612070225343	0.316903723382575	0.858051975128172	0.661364663190492	1.05473928706585	0.96	0.62	1.51	0.472672986594043	0.613244118275385	0.753815249956728	0.662233737040998	0.859179508205554	1.05612527937011	0.660431243552207	0.856817867299554	1.05314261833221	0.5355225228063	1.18104255733724	-0.0494557858742958	-0.0827064552696201	0.048046843610424	0.0980088658071143	0.0184198059532435	0.453714433767087	0.522989699349144	0.41263116202161	0.452505677664066	0.521730101319188	0.411450398808482	0.00344997625376242	0.00491833195750114	0.00492240032890322
197	0.847500280622663	0.23	0.537434849457883	0.383967518844044	0.690902180071722	0.28366125896426	0.874440711872659	0.657483027314529	1.09139839643079	1.01	0.73	1.51	0.452200322832053	0.601418372458067	0.750636422084081	0.624106180551559	0.830050100357278	1.035994020163	0.631247828544993	0.839616899956292	1.04779755937574	0.537434849457883	1.29364752970586	-0.00482204090954958	0.0514278366372758	0.048046843610424	0.0980088658071143	0.0184198059532435	0.453714433767087	0.522989699349144	0.41263116202161	0.452505677664066	0.521730101319188	0.411450398808482	0.00344997625376242	0.00491833195750114	0.00492240032890322
197	0.847500280622663	0.23	0.543434983260656	0.389519757427724	0.697350209093589	0.269792082112597	0.742020050227279	0.551425810421597	0.932614290032961	1.01	0.64	1.64	0.379423475077498	0.510567007770565	0.641710540463632	0.523751043333819	0.704779805617036	0.885808567900254	0.519345096524091	0.698865842487928	0.878362893664228	0.543434983260656	1.25656223498032	-0.073432056370039	-0.0602587847989423	0.048046843610424	0.0980088658071143	0.0184198059532435	0.453714433767087	0.522989699349144	0.41263116202161	0.452505677664066	0.521730101319188	0.411450398808482	0.00344997625376242	0.00491833195750114	0.00492240032890322
197	0.847500280622663	0.23	0.545047218042628	0.390242554495309	0.699851881589946	0.268753035940542	0.800156544865463	0.59408606994968	1.00622701978125	0.97	0.68	1.46	0.421695901910465	0.567969445715473	0.71424298952048	0.589206834175284	0.793584849893462	0.997962865611639	0.594176374266508	0.800300351724592	1.00634336083202	0.545047218042628	1.22283089470418	0.0430006760071377	0.0406723019509794	0.048046843610424	0.0980088658071143	0.0184198059532435	0.453714433767087	0.522989699349144	0.41263116202161	0.452505677664066	0.521730101319188	0.411450398808482	0.00344997625376242	0.00491833195750114	0.00492240032890322
197	0.847500280622663	0.23	0.548591772519086	0.39361669520179	0.703566849836382	0.319255007553414	0.918340587448721	0.70897147630995	1.12770969858749	1.16	0.74	1.74	0.441850099627362	0.572334562975665	0.702819026323969	0.588390617749117	0.762150528770796	0.935910439792474	0.588765240769277	0.762600502171819	0.936461670771687	0.548591772519086	1.37014471426715	0.0195678354171043	0.130384728753527	0.048046843610424	0.0980088658071143	0.0184198059532435	0.453714433767087	0.522989699349144	0.41263116202161	0.452505677664066	0.521730101319188	0.411450398808482	0.00344997625376242	0.00491833195750114	0.00492240032890322
197	0.847500280622663	0.23	0.552007825804218	0.395037403422987	0.708978248185449	0.26602107424289	0.736909482113103	0.545799496349583	0.928019467876623	0.96	0.61	1.63	0.390215750295925	0.526848574222152	0.663481398148378	0.546784260915358	0.738239058910119	0.929693856904879	0.54009463697741	0.72919771293951	0.918340528307014	0.552007825804218	1.22924676326657	-0.0203093899947366	-0.0292708663995961	0.048046843610424	0.0980088658071143	0.0184198059532435	0.453714433767087	0.522989699349144	0.41263116202161	0.452505677664066	0.521730101319188	0.411450398808482	0.00344997625376242	0.00491833195750114	0.00492240032890322
197	0.847500280622663	0.23	0.552551825660823	0.394113936289659	0.710989715031986	0.363387894288245	1.02898102491751	0.816340984356144	1.24162106547888	1.09	0.74	1.65	0.532916874028442	0.6717307617063	0.810544649384159	0.721361615668336	0.909261483682571	1.09716135169681	0.725133609291461	0.914083734803334	1.10300099621722	0.552551825660823	1.32416429097674	0.0652582290109116	0.137663724470861	0.048046843610424	0.0980088658071143	0.0184198059532435	0.453714433767087	0.522989699349144	0.41263116202161	0.452505677664066	0.521730101319188	0.411450398808482	0.00344997625376242	0.00491833195750114	0.00492240032890322
197	0.847500280622663	0.23	0.554886549244643	0.394984405773315	0.71478869271597	0.279604525933165	0.928941736496316	0.69613940435069	1.16174406864194	0.95	0.66	1.5	0.49916465412033	0.666094862175809	0.833025070231287	0.700270560740177	0.934454430600691	1.16863830046121	0.702728660830263	0.937668401832975	1.17269522259284	0.554886549244643	1.23253467142079	-0.0166265802066783	-0.0155503473868926	0.048046843610424	0.0980088658071143	0.0184198059532435	0.453714433767087	0.522989699349144	0.41263116202161	0.452505677664066	0.521730101319188	0.411450398808482	0.00344997625376242	0.00491833195750114	0.00492240032890322
197	0.847500280622663	0.23	0.557988117606015	0.39854972235448	0.717426512857549	0.26612635913348	0.845141176925481	0.6260214783864	1.06426087546456	1.15	0.76	1.58	0.392696303846652	0.530147651263806	0.66759899868096	0.524108210214181	0.707556281868208	0.891004353522234	0.529853971718561	0.715325333309003	0.900713542355441	0.557988117606015	1.32582612450532	-0.0673077974429387	0.0215611437532103	0.048046843610424	0.0980088658071143	0.0184198059532435	0.453714433767087	0.522989699349144	0.41263116202161	0.452505677664066	0.521730101319188	0.411450398808482	0.00344997625376242	0.00491833195750114	0.00492240032890322
197	0.847500280622663	0.23	0.56171615962702	0.402133645410922	0.721298673843117	0.286730673738158	0.838620182765152	0.632110476925981	1.04512988860432	1.04	0.7	1.73	0.426217770522835	0.565462585514891	0.704707400506946	0.583845688953676	0.774587348651574	0.965329008349473	0.581128480174448	0.770944017365742	0.960845213373385	0.56171615962702	1.3119763762019	0.0481958313308348	0.118299739056718	0.048046843610424	0.0980088658071143	0.0184198059532435	0.453714433767087	0.522989699349144	0.41263116202161	0.452505677664066	0.521730101319188	0.411450398808482	0.00344997625376242	0.00491833195750114	0.00492240032890322
197	0.847500280622663	0.23	0.562916632555906	0.401149224217846	0.724684040893966	0.264038254023256	0.833310723842112	0.616097317279085	1.05052413040514	1.11	0.7	1.77	0.39508819156206	0.534381854389594	0.673675517217128	0.53139115856607	0.718740268085603	0.906089377605136	0.527966664547116	0.714110811168623	0.900200614488122	0.562916632555906	1.3315594954173	-0.0824950088604262	-0.000518830597090597	0.048046843610424	0.0980088658071143	0.0184198059532435	0.453714433767087	0.522989699349144	0.41263116202161	0.452505677664066	0.521730101319188	0.411450398808482	0.00344997625376242	0.00491833195750114	0.00492240032890322
197	0.847500280622663	0.23	0.572233658963888	0.41044628699974	0.734021030928036	0.276448733467577	0.970176624233866	0.725121595144851	1.21523165332288	0.97	0.65	1.36	0.513986833365077	0.687688815549856	0.861390797734635	0.717759803971731	0.960326913845326	1.20289402371892	0.725779296689758	0.971118693935597	1.21636219570481	0.572233658963888	1.17520786225457	0.00272532130980028	-0.0158951314673672	0.048046843610424	0.0980088658071143	0.0184198059532435	0.453714433767087	0.522989699349144	0.41263116202161	0.452505677664066	0.521730101319188	0.411450398808482	0.00344997625376242	0.00491833195750114	0.00492240032890322
197	0.847500280622663	0.23	0.573657474030922	0.409385718638047	0.737929229423797	0.275752442988368	0.815661525039811	0.609275981406698	1.02204706867293	1.06	0.72	1.65	0.405331808839082	0.542633505068605	0.679935201298129	0.552464131365975	0.739605285078472	0.926746438790968	0.553748094199446	0.74125492512534	0.928920149119426	0.573657474030922	1.29138055128067	-0.0119414068213724	0.0518899099356574	0.048046843610424	0.0980088658071143	0.0184198059532435	0.453714433767087	0.522989699349144	0.41263116202161	0.452505677664066	0.521730101319188	0.411450398808482	0.00344997625376242	0.00491833195750114	0.00492240032890322
197	0.847500280622663	0.23	0.581463067128642	0.416387231665978	0.746538902591307	0.334911943805632	0.929316440384528	0.724849387044639	1.13378349372442	0.97	0.66	1.54	0.514634129059765	0.659803216318039	0.804972303576314	0.719129252393218	0.921982758011625	1.12483626363003	0.720166908596798	0.923219968367788	1.12637016377411	0.581463067128642	1.27287870581064	-0.0584499110739984	-0.0458542646546988	0.048046843610424	0.0980088658071143	0.0184198059532435	0.453714433767087	0.522989699349144	0.41263116202161	0.452505677664066	0.521730101319188	0.411450398808482	0.00344997625376242	0.00491833195750114	0.00492240032890322
197	0.847500280622663	0.23	0.58881222532025	0.421270072118451	0.756354378522049	0.26475893752044	0.723252885974504	0.5350764672527	0.911429304696309	1.02	0.61	1.59	0.365567241789917	0.494130425880662	0.622693609971407	0.503257432377154	0.680243689698649	0.857229947020145	0.498104706791125	0.673228007110815	0.848502397744176	0.58881222532025	1.22642087777777	0.0333775954223909	0.00438664166518468	0.048046843610424	0.0980088658071143	0.0184198059532435	0.453714433767087	0.522989699349144	0.41263116202161	0.452505677664066	0.521730101319188	0.411450398808482	0.00344997625376242	0.00491833195750114	0.00492240032890322
197	0.847500280622663	0.23	0.593807994416212	0.425641082065731	0.761974906766693	0.284955254502467	0.928949224472559	0.699199122404577	1.15869932654054	0.96	0.61	1.35	0.498964741501537	0.662919753192713	0.826874764883889	0.6986514373208	0.928221575341535	1.15779171336227	0.703277821308897	0.934449556395845	1.16561865095633	0.593807994416212	1.17993930762263	0.0312733490208304	-0.0121179469472106	0.048046843610424	0.0980088658071143	0.0184198059532435	0.453714433767087	0.522989699349144	0.41263116202161	0.452505677664066	0.521730101319188	0.411450398808482	0.00344997625376242	0.00491833195750114	0.00492240032890322
197	0.847500280622663	0.23	0.598813508124712	0.428718670031476	0.768908346217947	0.308053381774155	0.962969830205844	0.737638568939128	1.18830109147256	1.06	0.72	1.64	0.489863647466844	0.639505488580397	0.78914732969395	0.66724664496621	0.871074826432447	1.07490300789869	0.669749288180904	0.874291565239227	1.07885745924113	0.598813508124712	1.26375243303696	0.0160809224209279	0.0635600292485068	0.048046843610424	0.0980088658071143	0.0184198059532435	0.453714433767087	0.522989699349144	0.41263116202161	0.452505677664066	0.521730101319188	0.411450398808482	0.00344997625376242	0.00491833195750114	0.00492240032890322
197	0.847500280622663	0.23	0.599466499533351	0.430428380502134	0.768504618564568	0.297113232871191	0.93636924645544	0.711508168014434	1.16123032489645	1.12	0.73	1.72	0.453837783104438	0.597266148278272	0.740694513452105	0.609254966777681	0.80180051303259	0.994346059287499	0.609707717533184	0.802274751492936	0.995087202221753	0.599466499533351	1.35928313061417	-0.0357845599527258	0.0657912207535113	0.048046843610424	0.0980088658071143	0.0184198059532435	0.453714433767087	0.522989699349144	0.41263116202161	0.452505677664066	0.521730101319188	0.411450398808482	0.00344997625376242	0.00491833195750114	0.00492240032890322
197	0.847500280622663	0.23	0.603466796007937	0.431731860826477	0.775201731189397	0.337400243251535	1.04572371679174	0.816924064695763	1.27452336888771	0.96	0.62	1.37	0.5848675276033	0.748674046006822	0.912480564410345	0.819993465369293	1.04965277852386	1.27931209167843	0.825276173288469	1.05636525706282	1.28753908518904	0.603466796007937	1.15943387692416	-0.0144948302170849	-0.0548336867097633	0.048046843610424	0.0980088658071143	0.0184198059532435	0.453714433767087	0.522989699349144	0.41263116202161	0.452505677664066	0.521730101319188	0.411450398808482	0.00344997625376242	0.00491833195750114	0.00492240032890322
197	0.847500280622663	0.23	0.608338308986054	0.435982453977582	0.780694163994526	0.301513478961766	0.862874817028391	0.657825227212265	1.06792440684452	0.94	0.67	1.47	0.477574285620078	0.626438159065794	0.775302032511511	0.673343021063087	0.883229636174589	1.09311625128609	0.67791730985631	0.889182706927182	1.10024049981281	0.608338308986054	1.14572031215774	-0.00542571924948798	-0.0366747605437402	0.048046843610424	0.0980088658071143	0.0184198059532435	0.453714433767087	0.522989699349144	0.41263116202161	0.452505677664066	0.521730101319188	0.411450398808482	0.00344997625376242	0.00491833195750114	0.00492240032890322
197	0.847500280622663	0.23	0.612351763555817	0.43821092289977	0.786492604211863	0.310745232781703	0.973690135707224	0.747281032907957	1.20009923850649	0.97	0.65	1.44	0.528089216932324	0.688088200632398	0.848087184332473	0.736569173504555	0.959732827309354	1.18289648111415	0.741105570021411	0.965532804327812	1.18996860803736	0.612351763555817	1.1855849310161	-0.0239595730003185	-0.0420065278151864	0.048046843610424	0.0980088658071143	0.0184198059532435	0.453714433767087	0.522989699349144	0.41263116202161	0.452505677664066	0.521730101319188	0.411450398808482	0.00344997625376242	0.00491833195750114	0.00492240032890322
197	0.847500280622663	0.23	0.613281541198063	0.436521042105313	0.790042040290813	0.30204298366497	0.859443744361861	0.655465955709424	1.0634215330143	0.94	0.63	1.48	0.474801860123143	0.622557868856138	0.770313877589133	0.668828455491484	0.876964588498302	1.08510072150512	0.668872831518911	0.87697286675953	1.08508612868845	0.613281541198063	1.18063202448861	0.0956298124095376	0.0586521516433417	0.048046843610424	0.0980088658071143	0.0184198059532435	0.453714433767087	0.522989699349144	0.41263116202161	0.452505677664066	0.521730101319188	0.411450398808482	0.00344997625376242	0.00491833195750114	0.00492240032890322
197	0.847500280622663	0.23	0.620442609670653	0.44510533542183	0.795779883919475	0.324368739806126	0.994280058501505	0.770237996224709	1.2183221207783	0.94	0.66	1.51	0.55744712202942	0.719593891523898	0.881740661018376	0.784965460474899	1.01329135642245	1.24161725237	0.787752392433452	1.01691254082266	1.24604074718888	0.620442609670653	1.18118033221703	-0.0185218109196509	-0.0525048255046672	0.048046843610424	0.0980088658071143	0.0184198059532435	0.453714433767087	0.522989699349144	0.41263116202161	0.452505677664066	0.521730101319188	0.411450398808482	0.00344997625376242	0.00491833195750114	0.00492240032890322
197	0.847500280622663	0.23	0.621370905867398	0.443062229239352	0.799679582495444	0.297010706192335	0.939768323687197	0.71403557639708	1.16550107097732	1	0.7	1.55	0.495448299529514	0.652077618137611	0.808706936745708	0.686121184069196	0.903029171533057	1.11993715899692	0.690288412323346	0.908539369272853	1.12658444861777	0.621370905867398	1.23293593532791	0.0529747015397879	0.0802689053636503	0.048046843610424	0.0980088658071143	0.0184198059532435	0.453714433767087	0.522989699349144	0.41263116202161	0.452505677664066	0.521730101319188	0.411450398808482	0.00344997625376242	0.00491833195750114	0.00492240032890322
197	0.847500280622663	0.23	0.622077386252115	0.444914619122872	0.799240153381357	0.260818062266831	0.884628266314424	0.652112120884276	1.11714441174457	1.03	0.66	1.67	0.441077294321558	0.598347170203236	0.755617046084913	0.604908165318594	0.82059333729236	1.03627850926613	0.601121305109745	0.815454536630023	1.02963540299276	0.622077386252115	1.25454634137944	0.0764412593501476	0.11664518084883	0.048046843610424	0.0980088658071143	0.0184198059532435	0.453714433767087	0.522989699349144	0.41263116202161	0.452505677664066	0.521730101319188	0.411450398808482	0.00344997625376242	0.00491833195750114	0.00492240032890322
197	0.847500280622663	0.23	0.628062346915382	0.45038472213234	0.805739971698424	0.306736840926821	0.937583878462902	0.717513452856101	1.1576543040697	0.9	0.6	1.43	0.53729865508999	0.702094929268462	0.866891203446934	0.767319173742905	1.00266564211878	1.23801211049465	0.767149593149458	1.00247894309352	1.23789846190198	0.628062346915382	1.1118256895896	0.0676111692040705	-0.00952610891257867	0.048046843610424	0.0980088658071143	0.0184198059532435	0.453714433767087	0.522989699349144	0.41263116202161	0.452505677664066	0.521730101319188	0.411450398808482	0.00344997625376242	0.00491833195750114	0.00492240032890322
197	0.847500280622663	0.23	0.628641414793292	0.448939527277798	0.808343302308787	0.274051423415465	0.921360582611768	0.68723331972762	1.15548784549592	0.99	0.68	1.48	0.47920423603952	0.642459964371915	0.805715692704309	0.664893683922251	0.89141025967177	1.11792683542129	0.669337784256297	0.897385638224994	1.1254664772297	0.628641414793292	1.22914419688527	-0.0203900829329273	-0.00764820169388102	0.048046843610424	0.0980088658071143	0.0184198059532435	0.453714433767087	0.522989699349144	0.41263116202161	0.452505677664066	0.521730101319188	0.411450398808482	0.00344997625376242	0.00491833195750114	0.00492240032890322
197	0.847500280622663	0.23	0.637848335397164	0.453493522883407	0.822203147910922	0.285950805656396	0.996919955655877	0.750960141897073	1.24287976941468	0.96	0.69	1.38	0.534593856002817	0.709687842917871	0.884781829832926	0.747810647955914	0.992738917029477	1.23766718610304	0.758594334281383	1.00704208026567	1.25551576763871	0.637848335397164	1.18743138889525	-0.0655140140052531	-0.0687068396276404	0.048046843610424	0.0980088658071143	0.0184198059532435	0.453714433767087	0.522989699349144	0.41263116202161	0.452505677664066	0.521730101319188	0.411450398808482	0.00344997625376242	0.00491833195750114	0.00492240032890322
197	0.847500280622663	0.23	0.642287838735033	0.456201986644803	0.828373690825264	0.310483037875465	0.85497449791881	0.656048218482418	1.0539007773552	0.96	0.63	1.54	0.468156932189917	0.610111005212663	0.752065078235408	0.655506281855383	0.854268235814059	1.05303018977273	0.653201631667965	0.851232680409002	1.04927676811209	0.642287838735033	1.16096488157387	-0.064508704963216	-0.106385694210527	0.048046843610424	0.0980088658071143	0.0184198059532435	0.453714433767087	0.522989699349144	0.41263116202161	0.452505677664066	0.521730101319188	0.411450398808482	0.00344997625376242	0.00491833195750114	0.00492240032890322
197	0.847500280622663	0.23	0.656360982944313	0.468955571763304	0.843766394125321	0.311352603116249	0.914386602354067	0.702068257370422	1.12670494733771	0.99	0.65	1.45	0.491550508425479	0.640204416829861	0.788858325234243	0.683109666976829	0.889694585768173	1.09627950455952	0.686999544757855	0.894912388048709	1.10265572932261	0.656360982944313	1.15150700161013	-0.0133038384971116	-0.055474082180752	0.048046843610424	0.0980088658071143	0.0184198059532435	0.453714433767087	0.522989699349144	0.41263116202161	0.452505677664066	0.521730101319188	0.411450398808482	0.00344997625376242	0.00491833195750114	0.00492240032890322
197	0.847500280622663	0.23	0.659363094882946	0.472288859539403	0.846437330226489	0.248570658307359	0.857788702896153	0.624934046351368	1.09064335944094	1.01	0.66	1.57	0.42943446245033	0.589444650479265	0.7494548385082	0.592485405354529	0.813249478582918	1.03401355181131	0.591876673326601	0.812345269864784	1.03290020187016	0.659363094882946	1.19568081375549	-0.0241187468156383	-0.0257992653853153	0.048046843610424	0.0980088658071143	0.0184198059532435	0.453714433767087	0.522989699349144	0.41263116202161	0.452505677664066	0.521730101319188	0.411450398808482	0.00344997625376242	0.00491833195750114	0.00492240032890322
197	0.847500280622663	0.23	0.660226167018573	0.470653141872068	0.849799192165077	0.327540415683768	0.968612113406275	0.751923543414913	1.18530068339764	1.09	0.67	1.59	0.488580210708859	0.629378764114656	0.770177317520453	0.660235195691252	0.850501109912481	1.04076702413371	0.660486736801645	0.850830495117206	1.04113237953854	0.660226167018573	1.24065490730392	0.0400923734873016	0.070226162284243	0.048046843610424	0.0980088658071143	0.0184198059532435	0.453714433767087	0.522989699349144	0.41263116202161	0.452505677664066	0.521730101319188	0.411450398808482	0.00344997625376242	0.00491833195750114	0.00492240032890322
197	0.847500280622663	0.23	0.665287361099574	0.473348271810381	0.857226450388766	0.288779291214204	0.883738905776286	0.66720365358054	1.10027415797203	0.95	0.65	1.4	0.481417913564603	0.637657989238407	0.79389806491221	0.677075789627382	0.896814959333385	1.11655412903939	0.682646450956231	0.904131049200995	1.12568193588723	0.665287361099574	1.11081840596519	0.0104277757035252	-0.0646413329851853	0.048046843610424	0.0980088658071143	0.0184198059532435	0.453714433767087	0.522989699349144	0.41263116202161	0.452505677664066	0.521730101319188	0.411450398808482	0.00344997625376242	0.00491833195750114	0.00492240032890322
197	0.847500280622663	0.23	0.676988316709729	0.481472881302868	0.87250375211659	0.316301441576391	0.999461409053638	0.770040372348928	1.22888244575835	0.94	0.61	1.43	0.559626953612104	0.726358725706009	0.893090497799914	0.789367093470793	1.02454621319959	1.25972533292838	0.789886078585551	1.02520989125896	1.26074482942865	0.676988316709729	1.14900416360463	0.134804385770794	0.0710076854846475	0.048046843610424	0.0980088658071143	0.0184198059532435	0.453714433767087	0.522989699349144	0.41263116202161	0.452505677664066	0.521730101319188	0.411450398808482	0.00344997625376242	0.00491833195750114	0.00492240032890322
197	0.847500280622663	0.23	0.684130437261042	0.485897688869649	0.882363185652436	0.256162263193837	0.904425808214389	0.663801257405999	1.14505035902278	0.96	0.67	1.54	0.473715017331209	0.64543428116923	0.817153545007251	0.663302874945321	0.903746764668192	1.14419065439106	0.66461619696688	0.905574708729193	1.14646192682092	0.684130437261042	1.1797617500857	0.0915086282744617	0.0992512341681165	0.048046843610424	0.0980088658071143	0.0184198059532435	0.453714433767087	0.522989699349144	0.41263116202161	0.452505677664066	0.521730101319188	0.411450398808482	0.00344997625376242	0.00491833195750114	0.00492240032890322
197	0.847500280622663	0.23	0.697670351609757	0.497858069606799	0.897482633612714	0.314074552810819	0.972357870434418	0.748003942303166	1.19671179856567	0.93	0.63	1.52	0.546488793430248	0.71040090746038	0.874313021490511	0.772497958546971	1.00419854416119	1.2358991297754	0.770523134967697	1.00176269161236	1.23271086925831	0.697670351609757	1.15750628709326	-0.0401247059583599	-0.0880926073070832	0.048046843610424	0.0980088658071143	0.0184198059532435	0.453714433767087	0.522989699349144	0.41263116202161	0.452505677664066	0.521730101319188	0.411450398808482	0.00344997625376242	0.00491833195750114	0.00492240032890322
197	0.847500280622663	0.23	0.718708443172455	0.515244046228591	0.922172840116318	0.298906613760019	1.01357338138019	0.771213444408908	1.25593331835148	0.98	0.63	1.48	0.542867928436484	0.713468477316229	0.884069026195973	0.756013504335922	0.993596739675819	1.23117997501572	0.756831018900811	0.994752442060919	1.23266691919508	0.718708443172455	1.15976518216292	-0.0508418194952491	-0.0894766742909199	0.048046843610424	0.0980088658071143	0.0184198059532435	0.453714433767087	0.522989699349144	0.41263116202161	0.452505677664066	0.521730101319188	0.411450398808482	0.00344997625376242	0.00491833195750114	0.00492240032890322
197	0.847500280622663	0.23	0.734013434312632	0.523740202990087	0.944286665635176	0.260863104184549	0.83629137326094	0.616505795766951	1.05607695075493	1.02	0.69	1.42	0.420411315685545	0.570288809842768	0.72016630399999	0.578346466164377	0.784528164585256	0.990709863006135	0.585748824702878	0.794515552111148	1.00340555770357	0.734013434312632	1.12466065435306	0.149279181450238	0.115269340802849	0.048046843610424	0.0980088658071143	0.0184198059532435	0.453714433767087	0.522989699349144	0.41263116202161	0.452505677664066	0.521730101319188	0.411450398808482	0.00344997625376242	0.00491833195750114	0.00492240032890322
197	0.847500280622663	0.23	0.73777403564307	0.529805691118364	0.945742380167776	0.271522226573734	0.915416357032176	0.681311949970181	1.14952076409417	1.08	0.7	1.52	0.445037034060308	0.597955430668319	0.75087382727633	0.602538217899418	0.809575320712173	1.01661242352493	0.606963074209468	0.815435869300257	1.02409007904775	0.73777403564307	1.20422756261978	-0.0450804181813681	-0.0274547616858117	0.048046843610424	0.0980088658071143	0.0184198059532435	0.453714433767087	0.522989699349144	0.41263116202161	0.452505677664066	0.521730101319188	0.411450398808482	0.00344997625376242	0.00491833195750114	0.00492240032890322
197	0.847500280622663	0.23	0.740479884227826	0.531738985951812	0.949220782503839	0.306033803937811	0.974121376121684	0.745096322828644	1.20314642941472	0.96	0.67	1.47	0.530684483854058	0.693804389928829	0.856924296003599	0.742489608048059	0.970713418638308	1.19893722922856	0.747508049320948	0.977214223782153	1.20694201408371	0.740479884227826	1.15348178736603	0.00201348886893169	-0.0223017106364083	0.048046843610424	0.0980088658071143	0.0184198059532435	0.453714433767087	0.522989699349144	0.41263116202161	0.452505677664066	0.521730101319188	0.411450398808482	0.00344997625376242	0.00491833195750114	0.00492240032890322
197	0.847500280622663	0.23	0.759009153673854	0.539402414361076	0.978615892986633	0.24513574793218	0.807902808937361	0.586554766836542	1.02925085103818	0.84	0.58	1.35	0.459502671142166	0.632905092106138	0.806307513070111	0.669116168585264	0.921620388529015	1.17412460847277	0.670230787116563	0.923173138899267	1.17588974122751	0.759009153673854	1.01779418090554	-0.0743914541655026	-0.211211271809312	0.048046843610424	0.0980088658071143	0.0184198059532435	0.453714433767087	0.522989699349144	0.41263116202161	0.452505677664066	0.521730101319188	0.411450398808482	0.00344997625376242	0.00491833195750114	0.00492240032890322
197	0.847500280622663	0.23	0.79944055090084	0.570604869190036	1.02827623261164	0.271221966675939	0.969382392086636	0.721288658477905	1.21747612569537	0.97	0.6	1.47	0.512077115613496	0.688210653850786	0.864344192088077	0.71554014420919	0.961656624535388	1.20777310486159	0.712864716622564	0.958128599879302	1.20331578193922	0.79944055090084	1.1239229954066	-0.105591582582162	-0.154696253588583	0.048046843610424	0.0980088658071143	0.0184198059532435	0.453714433767087	0.522989699349144	0.41263116202161	0.452505677664066	0.521730101319188	0.411450398808482	0.00344997625376242	0.00491833195750114	0.00492240032890322
197	0.847500280622663	0.24	0.452615920153861	0.326222644673568	0.579009195634155	0.314584008912553	0.882668180244015	0.679249080821354	1.08608727966668	1.05	0.69	1.6	0.455585244031157	0.592022292924927	0.728459341818697	0.622841474825658	0.809367824981205	0.995894175136752	0.623837143425358	0.81073257536451	0.997563419442403	0.452615920153861	1.377072588133	0.0759292791542728	0.160287135781811	0.048046843610424	0.0980088658071143	0.0184198059532435	0.453714433767087	0.522989699349144	0.41263116202161	0.452505677664066	0.521730101319188	0.411450398808482	0.00344997625376242	0.00491833195750114	0.00492240032890322
197	0.847500280622663	0.24	0.470970710520108	0.33858863761164	0.603352783428575	0.302146009588582	0.801092906843134	0.611010378717003	0.991175434969266	1.04	0.66	1.5	0.410944169767	0.538787017333726	0.666629864900452	0.56238805431713	0.737344400192964	0.912300746068797	0.564252328930019	0.739850499910122	0.915309107317268	0.470970710520108	1.27309330327497	0.098696653291407	0.121699446292875	0.048046843610424	0.0980088658071143	0.0184198059532435	0.453714433767087	0.522989699349144	0.41263116202161	0.452505677664066	0.521730101319188	0.411450398808482	0.00344997625376242	0.00491833195750114	0.00492240032890322
197	0.847500280622663	0.24	0.487188307105305	0.351160771851299	0.623215842359311	0.386290553111397	0.940771814205813	0.755634431670656	1.12590919674097	0.85	0.55	1.32	0.587790541599631	0.731804628027747	0.875818714455862	0.85326528392362	1.0623231228107	1.27138096169779	0.852764228781193	1.06173783509359	1.27051685453552	0.487188307105305	1.13966705146961	-0.03442572645028	-0.168371461234629	0.048046843610424	0.0980088658071143	0.0184198059532435	0.453714433767087	0.522989699349144	0.41263116202161	0.452505677664066	0.521730101319188	0.411450398808482	0.00344997625376242	0.00491833195750114	0.00492240032890322
197	0.847500280622663	0.24	0.492916525137324	0.356115896055691	0.629717154218957	0.318944245572964	0.901657851381101	0.695945116421502	1.1073705863407	0.96	0.69	1.6	0.497926926008321	0.645107942646364	0.792288959284406	0.697917941836723	0.90421381949276	1.1105096971488	0.698806819605623	0.905421314648405	1.11200381992854	0.492916525137324	1.30346548074304	0.000355307857021914	0.031496838867342	0.048046843610424	0.0980088658071143	0.0184198059532435	0.453714433767087	0.522989699349144	0.41263116202161	0.452505677664066	0.521730101319188	0.411450398808482	0.00344997625376242	0.00491833195750114	0.00492240032890322
197	0.847500280622663	0.24	0.496797793827479	0.358019637176373	0.635575950478585	0.320428326203959	0.945117791565973	0.730224140966309	1.16001144216564	0.94	0.69	1.44	0.530771790944904	0.686969705246308	0.843167619547712	0.748712878564062	0.969047478174399	1.18938207778474	0.757138174389411	0.980020989614468	1.20276268195991	0.496797793827479	1.2395884875163	-0.0713576794539819	-0.0681102389216547	0.048046843610424	0.0980088658071143	0.0184198059532435	0.453714433767087	0.522989699349144	0.41263116202161	0.452505677664066	0.521730101319188	0.411450398808482	0.00344997625376242	0.00491833195750114	0.00492240032890322
197	0.847500280622663	0.24	0.512367594489835	0.368750925902465	0.655984263077205	0.353357764792919	0.928433112428276	0.732340696776389	1.12452552808016	0.9	0.62	1.4	0.548667564680055	0.695579444112042	0.842491323544029	0.783714950496311	0.993563397403318	1.20341184431033	0.787249091915996	0.998043756451088	1.20876901078856	0.512367594489835	1.18606427848803	-0.0749274814805871	-0.131098610089898	0.048046843610424	0.0980088658071143	0.0184198059532435	0.453714433767087	0.522989699349144	0.41263116202161	0.452505677664066	0.521730101319188	0.411450398808482	0.00344997625376242	0.00491833195750114	0.00492240032890322
197	0.847500280622663	0.24	0.515783325752599	0.371463084933821	0.660103566571378	0.296737476396314	0.824493568961402	0.626320209359342	1.02266692856346	1.01	0.65	1.64	0.432496598383178	0.569342420435972	0.706188242488766	0.597830657893895	0.786989666620644	0.976148675347392	0.594147879435965	0.782112408779199	0.970148220748962	0.515783325752599	1.29225573919885	0.0267095392114772	0.0640889789863392	0.048046843610424	0.0980088658071143	0.0184198059532435	0.453714433767087	0.522989699349144	0.41263116202161	0.452505677664066	0.521730101319188	0.411450398808482	0.00344997625376242	0.00491833195750114	0.00492240032890322
197	0.847500280622663	0.24	0.51622289391214	0.37420061703449	0.658245170789789	0.381208850983252	0.999405773156818	0.800605089245475	1.19820645706816	0.99	0.64	1.46	0.558601057766435	0.69730898481974	0.836016911873046	0.775241753918269	0.967744390918527	1.16024702791878	0.77740540330085	0.970551604682556	1.163801377021	0.51622289391214	1.21652527051889	0.0146004995970008	0.00651974255958672	0.048046843610424	0.0980088658071143	0.0184198059532435	0.453714433767087	0.522989699349144	0.41263116202161	0.452505677664066	0.521730101319188	0.411450398808482	0.00344997625376242	0.00491833195750114	0.00492240032890322
197	0.847500280622663	0.24	0.529382042494016	0.382851266877734	0.675912818110297	0.347628418609778	0.953826601960707	0.74981974130683	1.15783346261458	0.97	0.63	1.58	0.52947198881182	0.67352783622577	0.817583683639719	0.73827168611976	0.939136614979114	1.14000154383847	0.734318382623229	0.934164891150327	1.13391070029596	0.529382042494016	1.27842196239407	0.100645863662148	0.118514963732596	0.048046843610424	0.0980088658071143	0.0184198059532435	0.453714433767087	0.522989699349144	0.41263116202161	0.452505677664066	0.521730101319188	0.411450398808482	0.00344997625376242	0.00491833195750114	0.00492240032890322
197	0.847500280622663	0.24	0.536801781830864	0.3873136092908	0.686289954370929	0.332894486810791	0.899331323317191	0.700562098018299	1.09810054861608	1.04	0.56	1.58	0.470738277312085	0.604300002910054	0.737861728508023	0.643995550900519	0.826715251424605	1.00943495194869	0.632239300182391	0.811697726568466	0.991185099335064	0.536801781830864	1.24050941194743	-0.10378140831592	-0.110697769398192	0.048046843610424	0.0980088658071143	0.0184198059532435	0.453714433767087	0.522989699349144	0.41263116202161	0.452505677664066	0.521730101319188	0.411450398808482	0.00344997625376242	0.00491833195750114	0.00492240032890322
197	0.847500280622663	0.24	0.53955119676486	0.389169098069276	0.689933295460444	0.3716644961707	0.977795736784893	0.779298775480769	1.17629269808902	0.96	0.69	1.49	0.557741202543589	0.699804731169963	0.841868259796337	0.781855940114097	0.981004242630655	1.18015254514721	0.787786684950528	0.988399761014456	1.18905347160424	0.53955119676486	1.24111391546775	-0.00114892538486936	-0.0162276505553154	0.048046843610424	0.0980088658071143	0.0184198059532435	0.453714433767087	0.522989699349144	0.41263116202161	0.452505677664066	0.521730101319188	0.411450398808482	0.00344997625376242	0.00491833195750114	0.00492240032890322
197	0.847500280622663	0.24	0.547416272447554	0.393506453358791	0.701326091536317	0.331601946693989	0.914452982655031	0.711751981003563	1.1171539843065	0.97	0.59	1.42	0.504921815491082	0.648719318676686	0.792516821862291	0.705328798783458	0.906200531947371	1.10707226511128	0.70401379073489	0.904395152756361	1.1048968117069	0.547416272447554	1.20915379669104	-0.0344646120535031	-0.0823569696209713	0.048046843610424	0.0980088658071143	0.0184198059532435	0.453714433767087	0.522989699349144	0.41263116202161	0.452505677664066	0.521730101319188	0.411450398808482	0.00344997625376242	0.00491833195750114	0.00492240032890322
197	0.847500280622663	0.24	0.552183575068383	0.399218080263534	0.705149069873233	0.289901246928995	0.795549110340531	0.601153349865147	0.989944870815914	1	0.74	1.6	0.416343136049578	0.550976571210872	0.685610006372165	0.576155948883714	0.762468266465892	0.948780584048071	0.580835107796204	0.768603560249959	0.956429446476919	0.552183575068383	1.22388621245614	0.0619159989582328	0.0928491425510843	0.048046843610424	0.0980088658071143	0.0184198059532435	0.453714433767087	0.522989699349144	0.41263116202161	0.452505677664066	0.521730101319188	0.411450398808482	0.00344997625376242	0.00491833195750114	0.00492240032890322
197	0.847500280622663	0.24	0.553000157778999	0.397232167968181	0.708768147589818	0.304723820504683	0.873799697488726	0.667725876183146	1.07987351879431	1.08	0.7	1.52	0.437174028432981	0.572094848230638	0.707015668028295	0.592389487706908	0.775212963308644	0.95803643891038	0.597039300395352	0.781262247980771	0.965568171939901	0.553000157778999	1.27809048135502	-0.0888357603459594	-0.0384284276454004	0.048046843610424	0.0980088658071143	0.0184198059532435	0.453714433767087	0.522989699349144	0.41263116202161	0.452505677664066	0.521730101319188	0.411450398808482	0.00344997625376242	0.00491833195750114	0.00492240032890322
197	0.847500280622663	0.24	0.556471445766935	0.402560256113921	0.710382635419949	0.262607819147688	0.733097551536718	0.541300172516645	0.924894930556792	0.89	0.59	1.49	0.40893666740932	0.553834055174145	0.69873144293897	0.586187453170024	0.7938896170355	1.00159178090098	0.582593962918965	0.788972347219192	0.995399286917001	0.556471445766935	1.14866613616454	0.0252043946963308	-0.0455723322906708	0.048046843610424	0.0980088658071143	0.0184198059532435	0.453714433767087	0.522989699349144	0.41263116202161	0.452505677664066	0.521730101319188	0.411450398808482	0.00344997625376242	0.00491833195750114	0.00492240032890322
197	0.847500280622663	0.24	0.558036421072957	0.404724131887594	0.71134871025832	0.341082770132036	0.890275225645375	0.697080488793331	1.08346996249742	1.02	0.66	1.68	0.477385835240857	0.609692552038942	0.741999268837028	0.657788910248929	0.840094049271995	1.02239918829506	0.653371366224011	0.83436179049958	1.01551291191093	0.558036421072957	1.25521604488799	0.00262401350087115	-0.000412062850844759	0.048046843610424	0.0980088658071143	0.0184198059532435	0.453714433767087	0.522989699349144	0.41263116202161	0.452505677664066	0.521730101319188	0.411450398808482	0.00344997625376242	0.00491833195750114	0.00492240032890322
197	0.847500280622663	0.24	0.561119614173308	0.404347049616731	0.717892178729886	0.311758430311701	0.838741983795811	0.644172291923638	1.03331167566798	1.09	0.59	1.52	0.41946049326382	0.546156875505244	0.672853257746668	0.567267302458951	0.738608146566044	0.909948990673137	0.562856252969145	0.732902215098677	0.90277112297705	0.561119614173308	1.22808978794329	-0.0862757141324665	-0.113152221300723	0.048046843610424	0.0980088658071143	0.0184198059532435	0.453714433767087	0.522989699349144	0.41263116202161	0.452505677664066	0.521730101319188	0.411450398808482	0.00344997625376242	0.00491833195750114	0.00492240032890322
197	0.847500280622663	0.24	0.563542020830545	0.406185862217145	0.720898179443945	0.292932006756587	0.901657527502856	0.68294470250599	1.12037035249972	1.04	0.72	1.56	0.459825572393867	0.607084566533559	0.754343560673251	0.62954006837712	0.831150076183385	1.03276008398965	0.634348745626737	0.837578790741616	1.04063909155835	0.563542020830545	1.27340784993437	0.112213864194382	0.171924871377948	0.048046843610424	0.0980088658071143	0.0184198059532435	0.453714433767087	0.522989699349144	0.41263116202161	0.452505677664066	0.521730101319188	0.411450398808482	0.00344997625376242	0.00491833195750114	0.00492240032890322
197	0.847500280622663	0.24	0.564415785549928	0.405913887017377	0.722917684082478	0.348235803493757	0.95132367009917	0.748124325097597	1.15452301510074	0.9	0.61	1.41	0.558269823104774	0.709902457659512	0.86153509221425	0.796100979870494	1.01233134725454	1.22856171463859	0.79799480316974	1.01470613475543	1.23138749462661	0.564415785549928	1.15901535727808	0.138239817447212	0.0726497393272815	0.048046843610424	0.0980088658071143	0.0184198059532435	0.453714433767087	0.522989699349144	0.41263116202161	0.452505677664066	0.521730101319188	0.411450398808482	0.00344997625376242	0.00491833195750114	0.00492240032890322
197	0.847500280622663	0.24	0.565015827345462	0.407661790937911	0.722369863753014	0.337615145110401	0.923883566413298	0.721839109325775	1.12592802350082	1.07	0.63	1.78	0.474961426142437	0.607904241574117	0.740847057005796	0.644759623413353	0.825229351890914	1.00569908036847	0.633208698948688	0.810465402631594	0.987661085972312	0.565015827345462	1.37201968651678	0.0344914132136476	0.108789397751235	0.048046843610424	0.0980088658071143	0.0184198059532435	0.453714433767087	0.522989699349144	0.41263116202161	0.452505677664066	0.521730101319188	0.411450398808482	0.00344997625376242	0.00491833195750114	0.00492240032890322
197	0.847500280622663	0.24	0.567710161748311	0.411730803858567	0.723689519638056	0.307325870749633	0.914422740919892	0.700085614986018	1.12875986685377	0.98	0.63	1.62	0.492626036017129	0.643447659058501	0.794269282099873	0.685950021209776	0.895959415679793	1.10596881014981	0.680798391553945	0.8892020686931	1.0977245788733	0.567710161748311	1.26244043583082	-0.0786192851929807	-0.0484707748062337	0.048046843610424	0.0980088658071143	0.0184198059532435	0.453714433767087	0.522989699349144	0.41263116202161	0.452505677664066	0.521730101319188	0.411450398808482	0.00344997625376242	0.00491833195750114	0.00492240032890322
197	0.847500280622663	0.24	0.569518073519463	0.41313549769337	0.725900649345556	0.302230946184645	0.932490030664522	0.711274279939357	1.15370578138969	0.98	0.68	1.58	0.499221732672752	0.654486323965069	0.809750915257386	0.694437740024067	0.910417103153026	1.12639646628199	0.696028250212042	0.912552164984551	1.12896949323772	0.569518073519463	1.24581299828569	-0.0425097741140662	-0.0152975657664655	0.048046843610424	0.0980088658071143	0.0184198059532435	0.453714433767087	0.522989699349144	0.41263116202161	0.452505677664066	0.521730101319188	0.411450398808482	0.00344997625376242	0.00491833195750114	0.00492240032890322
197	0.847500280622663	0.24	0.57180347431939	0.414777371238713	0.728829577400067	0.364563368006245	0.966269160920932	0.767094910938671	1.16544341090319	1.1	0.66	1.65	0.495875878184639	0.62462879351928	0.753381708853921	0.668856036603239	0.842522811779133	1.01618958695503	0.665138490115994	0.837884839716962	1.01068681923123	0.57180347431939	1.30010343755261	-0.00837348960683481	0.0457075573601691	0.048046843610424	0.0980088658071143	0.0184198059532435	0.453714433767087	0.522989699349144	0.41263116202161	0.452505677664066	0.521730101319188	0.411450398808482	0.00344997625376242	0.00491833195750114	0.00492240032890322
197	0.847500280622663	0.24	0.572679721344472	0.415348252772813	0.730011189916131	0.374687543459844	1.07531184884265	0.858424707140222	1.29219899054508	1	0.65	1.57	0.594025090976022	0.744109778671608	0.894194466367195	0.821775488506243	1.02940294300602	1.23703039750579	0.82053370803538	1.02787546411913	1.23506567785474	0.572679721344472	1.24158259352129	0.00196847503920915	0.0181822330519774	0.048046843610424	0.0980088658071143	0.0184198059532435	0.453714433767087	0.522989699349144	0.41263116202161	0.452505677664066	0.521730101319188	0.411450398808482	0.00344997625376242	0.00491833195750114	0.00492240032890322
197	0.847500280622663	0.24	0.57812889859126	0.416171916102923	0.740085881079597	0.324430606092264	0.912209707548771	0.706689644163916	1.11772977093362	1	0.63	1.54	0.490543525826962	0.633203797352892	0.775864068878823	0.679431881582592	0.877024820041099	1.07461775849961	0.677594001603996	0.874702114093941	1.07174689865247	0.57812889859126	1.24238243827245	-0.0568725635231551	-0.060900015709097	0.048046843610424	0.0980088658071143	0.0184198059532435	0.453714433767087	0.522989699349144	0.41263116202161	0.452505677664066	0.521730101319188	0.411450398808482	0.00344997625376242	0.00491833195750114	0.00492240032890322
197	0.847500280622663	0.24	0.580658087505412	0.418394224659997	0.742921950350828	0.330376423326881	0.942356205074653	0.732891236626908	1.1518211735224	0.95	0.59	1.4	0.527005756754627	0.677627347917933	0.828248939081238	0.740168670931073	0.951713576306319	1.16325848168157	0.739742825714251	0.95126895782267	1.16264532078661	0.580658087505412	1.14787692308483	0.0943196140004184	0.0271322580194971	0.048046843610424	0.0980088658071143	0.0184198059532435	0.453714433767087	0.522989699349144	0.41263116202161	0.452505677664066	0.521730101319188	0.411450398808482	0.00344997625376242	0.00491833195750114	0.00492240032890322
197	0.847500280622663	0.24	0.582839392059145	0.419122611619115	0.746556172499175	0.319203098064346	0.83942515634437	0.648024828090313	1.03082548459843	0.98	0.68	1.53	0.455387090702811	0.589890021555069	0.724392952407327	0.633766556753685	0.820955568255869	1.00814457975805	0.636780175490598	0.824909345203491	1.01294847122786	0.582839392059145	1.1776030559781	0.0272939496398164	-0.00482887103067495	0.048046843610424	0.0980088658071143	0.0184198059532435	0.453714433767087	0.522989699349144	0.41263116202161	0.452505677664066	0.521730101319188	0.411450398808482	0.00344997625376242	0.00491833195750114	0.00492240032890322
197	0.847500280622663	0.24	0.585940162431516	0.425048261305267	0.746832063557765	0.333114011579383	0.984689075318563	0.767161696186265	1.20221645445086	1.03	0.69	1.58	0.519103755714255	0.666294732583411	0.813485709452566	0.71202406464424	0.913917263211315	1.11581046177839	0.714364375557318	0.916920354812971	1.11959632892763	0.585940162431516	1.29677105487814	-0.0199421938768492	0.0521429699187897	0.048046843610424	0.0980088658071143	0.0184198059532435	0.453714433767087	0.522989699349144	0.41263116202161	0.452505677664066	0.521730101319188	0.411450398808482	0.00344997625376242	0.00491833195750114	0.00492240032890322
197	0.847500280622663	0.24	0.58620829061157	0.425404334718492	0.747012246504649	0.310338151185757	0.881166857669471	0.676077024191445	1.0862566911475	1.03	0.65	1.54	0.457269847643209	0.595983919490017	0.734697991336825	0.627106465016359	0.817340944049297	1.00757542308224	0.626662587068631	0.816751011626127	1.00682011822871	0.58620829061157	1.22925967595232	0.0161734288763759	0.0233996873511697	0.048046843610424	0.0980088658071143	0.0184198059532435	0.453714433767087	0.522989699349144	0.41263116202161	0.452505677664066	0.521730101319188	0.411450398808482	0.00344997625376242	0.00491833195750114	0.00492240032890322
197	0.847500280622663	0.24	0.586503664565774	0.421978711212891	0.751028617918656	0.331795722069188	1.02566620219545	0.798412618217676	1.25291978617322	0.95	0.65	1.44	0.572250512549015	0.735131179691009	0.898011846833004	0.802661695603152	1.03112470193024	1.25958770825733	0.80749866214917	1.03736122326187	1.26715232302244	0.586503664565774	1.20524272204118	0.0414728878582479	0.0286209995190887	0.048046843610424	0.0980088658071143	0.0184198059532435	0.453714433767087	0.522989699349144	0.41263116202161	0.452505677664066	0.521730101319188	0.411450398808482	0.00344997625376242	0.00491833195750114	0.00492240032890322
197	0.847500280622663	0.24	0.593241878794687	0.426899587526694	0.75958417006268	0.323519067052427	1.01323136667944	0.784475665444849	1.24198706791403	1	0.7	1.61	0.545265205286808	0.704266344376922	0.863267483467035	0.755614930116699	0.975954745379358	1.19629456064202	0.757062188934651	0.977738573148744	1.19856590874401	0.593241878794687	1.28618934670621	0.112038809486038	0.162965371936361	0.048046843610424	0.0980088658071143	0.0184198059532435	0.453714433767087	0.522989699349144	0.41263116202161	0.452505677664066	0.521730101319188	0.411450398808482	0.00344997625376242	0.00491833195750114	0.00492240032890322
197	0.847500280622663	0.24	0.593440630069256	0.428658894075746	0.758222366062766	0.344091882261698	0.988833374717979	0.775679678914353	1.20198707052161	1.06	0.69	1.51	0.513891167750894	0.655106420160567	0.79632167257024	0.699356344796525	0.891536691438755	1.08371703808099	0.704403353971014	0.897978097988789	1.09156430535993	0.593440630069256	1.24303710688792	0.0419118419928168	0.0511463300890931	0.048046843610424	0.0980088658071143	0.0184198059532435	0.453714433767087	0.522989699349144	0.41263116202161	0.452505677664066	0.521730101319188	0.411450398808482	0.00344997625376242	0.00491833195750114	0.00492240032890322
197	0.847500280622663	0.24	0.593794468521406	0.429238427642024	0.758350509400788	0.290812747796502	0.871866126514742	0.659292683536849	1.08443956949264	0.89	0.6	1.47	0.495513527107435	0.655280227284171	0.815046927460907	0.70873970669875	0.937256181081368	1.16577265546399	0.706099849267769	0.933836528453043	1.16160760956738	0.593794468521406	1.15444347154256	-0.0138753705792085	-0.0763378721066007	0.048046843610424	0.0980088658071143	0.0184198059532435	0.453714433767087	0.522989699349144	0.41263116202161	0.452505677664066	0.521730101319188	0.411450398808482	0.00344997625376242	0.00491833195750114	0.00492240032890322
197	0.847500280622663	0.24	0.595981583786739	0.430569967333793	0.761393200239685	0.268937883905025	0.763473120960829	0.566942438970839	0.960003802950818	1.01	0.69	1.56	0.391091821606382	0.526663860560698	0.662235899515014	0.54038408653596	0.727708311648189	0.915032536760418	0.542530576863118	0.730725625050599	0.918788242382863	0.595981583786739	1.21500994695986	0.0105867765797635	0.00567560098286096	0.048046843610424	0.0980088658071143	0.0184198059532435	0.453714433767087	0.522989699349144	0.41263116202161	0.452505677664066	0.521730101319188	0.411450398808482	0.00344997625376242	0.00491833195750114	0.00492240032890322
197	0.847500280622663	0.24	0.60497659531919	0.43576918638673	0.77418400425165	0.346168654838451	1.11506819739614	0.875805006986261	1.35433138780603	1	0.71	1.37	0.606706577703259	0.772454147385993	0.938201717068727	0.839668631222559	1.06905964176808	1.29845065231361	0.854101931722118	1.08758483528893	1.32080271967282	0.60497659531919	1.20260804415959	0.0382499764721876	0.0389086923959595	0.048046843610424	0.0980088658071143	0.0184198059532435	0.453714433767087	0.522989699349144	0.41263116202161	0.452505677664066	0.521730101319188	0.411450398808482	0.00344997625376242	0.00491833195750114	0.00492240032890322
197	0.847500280622663	0.24	0.612329911545415	0.44331984280795	0.781339980282879	0.278876926781412	0.814239144944061	0.609813280525651	1.01866500936247	0.98	0.57	1.44	0.429731842617899	0.573789550445376	0.717847258272854	0.598717613305021	0.799423910709539	1.00013020811406	0.594713011499568	0.794088941892665	0.993511372696683	0.612329911545415	1.1798963892078	-0.068306985806058	-0.131441936113228	0.048046843610424	0.0980088658071143	0.0184198059532435	0.453714433767087	0.522989699349144	0.41263116202161	0.452505677664066	0.521730101319188	0.411450398808482	0.00344997625376242	0.00491833195750114	0.00492240032890322
197	0.847500280622663	0.24	0.612484837627943	0.443931395262079	0.781038279993806	0.293776967765381	0.900624963698129	0.682607386618664	1.11864254077759	0.92	0.61	1.42	0.50183824472389	0.662120070478048	0.822401896232206	0.711205882240158	0.938357516239811	1.16550915023946	0.711923791886526	0.939165966215555	1.16661057457217	0.612484837627943	1.19528578016317	-0.000971497415832112	-0.036961739091601	0.048046843610424	0.0980088658071143	0.0184198059532435	0.453714433767087	0.522989699349144	0.41263116202161	0.452505677664066	0.521730101319188	0.411450398808482	0.00344997625376242	0.00491833195750114	0.00492240032890322
197	0.847500280622663	0.24	0.621656904424947	0.449962664731174	0.79335114411872	0.292916780983711	0.950450947838196	0.719893949975484	1.18100794570091	1.07	0.69	1.64	0.474216203735	0.626091162921304	0.777966122107608	0.644013140276616	0.850268153548183	1.05652316681975	0.644135759467734	0.85040918936706	1.05665317954896	0.621656904424947	1.29342325346149	-0.080051894730602	-0.0196558364266619	0.048046843610424	0.0980088658071143	0.0184198059532435	0.453714433767087	0.522989699349144	0.41263116202161	0.452505677664066	0.521730101319188	0.411450398808482	0.00344997625376242	0.00491833195750114	0.00492240032890322
197	0.847500280622663	0.24	0.625127940373661	0.450962038450615	0.799293842296708	0.307387650607981	0.873967673895681	0.669142780025266	1.07879256776609	1.07	0.63	1.69	0.442830033883493	0.57838049844861	0.713930963013726	0.602409219735681	0.786806941989011	0.971204664242341	0.59455328470558	0.776627466454914	0.95880938127062	0.625127940373661	1.24543637581226	0.0748948645496752	0.105191144292771	0.048046843610424	0.0980088658071143	0.0184198059532435	0.453714433767087	0.522989699349144	0.41263116202161	0.452505677664066	0.521730101319188	0.411450398808482	0.00344997625376242	0.00491833195750114	0.00492240032890322
197	0.847500280622663	0.24	0.633699332627691	0.45896583303741	0.808432832217973	0.245906302393347	0.88648963330567	0.644115120765613	1.12886414584573	1.06	0.66	1.52	0.429177618647299	0.590673153776327	0.752168688905355	0.58530284929268	0.805546852595998	1.02579085589932	0.586242397468004	0.80691689563455	1.0276096296168	0.633699332627691	1.24093713645066	0.0675577858890333	0.0973977052720393	0.048046843610424	0.0980088658071143	0.0184198059532435	0.453714433767087	0.522989699349144	0.41263116202161	0.452505677664066	0.521730101319188	0.411450398808482	0.00344997625376242	0.00491833195750114	0.00492240032890322
197	0.847500280622663	0.24	0.644528419693428	0.466137844467186	0.822918994919669	0.396103389006059	1.01590949861066	0.820062238768526	1.21175675845279	0.97	0.58	1.58	0.580215634851587	0.718782729922186	0.857349824992785	0.809656327828569	1.00301844807104	1.19638056831351	0.79798877613639	0.98851396012696	1.17910703351297	0.644528419693428	1.19689128051196	0.117423392807072	0.0714015605830075	0.048046843610424	0.0980088658071143	0.0184198059532435	0.453714433767087	0.522989699349144	0.41263116202161	0.452505677664066	0.521730101319188	0.411450398808482	0.00344997625376242	0.00491833195750114	0.00492240032890322
197	0.847500280622663	0.24	0.651379474064858	0.468009214694082	0.834749733435634	0.292067980323789	0.868064928735577	0.657060545983261	1.07906931148789	0.98	0.62	1.54	0.462926799637491	0.6115882650293	0.760249730421109	0.644911255617923	0.852014089981604	1.05911692434528	0.642063034155181	0.84815485253633	1.0544524153959	0.651379474064858	1.16220671140952	0.00607418077489503	-0.0261808501739673	0.048046843610424	0.0980088658071143	0.0184198059532435	0.453714433767087	0.522989699349144	0.41263116202161	0.452505677664066	0.521730101319188	0.411450398808482	0.00344997625376242	0.00491833195750114	0.00492240032890322
197	0.847500280622663	0.24	0.652780665257169	0.472683329685548	0.83287800082879	0.327840135223292	0.965445564933327	0.74961224966741	1.18127888019924	0.98	0.68	1.47	0.527539165767257	0.679431730397412	0.831324295027566	0.73459873708796	0.946109262544549	1.15761978800114	0.740725329794464	0.95398333813407	1.16725005771675	0.652780665257169	1.17721446251583	-0.0023777833458116	-0.0284082749352406	0.048046843610424	0.0980088658071143	0.0184198059532435	0.453714433767087	0.522989699349144	0.41263116202161	0.452505677664066	0.521730101319188	0.411450398808482	0.00344997625376242	0.00491833195750114	0.00492240032890322
197	0.847500280622663	0.24	0.655019418425621	0.474615064816382	0.835423772034859	0.318321189839631	0.931126838230219	0.718385724454302	1.14386795200614	1.01	0.69	1.48	0.495910804330314	0.642768701495353	0.789626598660392	0.68540151181604	0.888374755915794	1.09134800001555	0.691319231111806	0.896047575870735	1.10078364442165	0.655019418425621	1.18689793089951	-0.00649698293668867	-0.00667372335913474	0.048046843610424	0.0980088658071143	0.0184198059532435	0.453714433767087	0.522989699349144	0.41263116202161	0.452505677664066	0.521730101319188	0.411450398808482	0.00344997625376242	0.00491833195750114	0.00492240032890322
197	0.847500280622663	0.24	0.656094315361954	0.475380187715264	0.836808443008644	0.340417313695785	0.956681740661473	0.748768690364316	1.16459479095863	0.99	0.61	1.62	0.522883728983455	0.668074563539862	0.813265398096268	0.725915618919055	0.927482982151585	1.12905034538411	0.71707792356633	0.916095451665208	1.11517359583276	0.656094315361954	1.19422493131557	-0.141843082007493	-0.173900588803331	0.048046843610424	0.0980088658071143	0.0184198059532435	0.453714433767087	0.522989699349144	0.41263116202161	0.452505677664066	0.521730101319188	0.411450398808482	0.00344997625376242	0.00491833195750114	0.00492240032890322
197	0.847500280622663	0.24	0.656476731709499	0.471651428171096	0.841302035247903	0.310118537095072	0.992230026116871	0.761171924293669	1.22328812794007	1.15	0.69	1.63	0.477016477530525	0.621817564274325	0.766618651018125	0.636433813441179	0.829626946525112	1.02282007960905	0.63653032961441	0.829827928213988	1.02301738348301	0.656476731709499	1.30349436702263	0.0536534570524943	0.150313726429522	0.048046843610424	0.0980088658071143	0.0184198059532435	0.453714433767087	0.522989699349144	0.41263116202161	0.452505677664066	0.521730101319188	0.411450398808482	0.00344997625376242	0.00491833195750114	0.00492240032890322
197	0.847500280622663	0.24	0.65710651481213	0.47253804697435	0.84167498264991	0.385794608630534	1.09868524770858	0.88224526540271	1.31512523001445	1	0.65	1.42	0.609800898385733	0.759402489726057	0.90900408106638	0.843222714379963	1.05008934947264	1.25695598456532	0.849687725404202	1.05822418508607	1.26655096955903	0.65710651481213	1.16204605734906	-0.116955224080608	-0.146744537172415	0.048046843610424	0.0980088658071143	0.0184198059532435	0.453714433767087	0.522989699349144	0.41263116202161	0.452505677664066	0.521730101319188	0.411450398808482	0.00344997625376242	0.00491833195750114	0.00492240032890322
197	0.847500280622663	0.24	0.660033758011946	0.476227505168082	0.843840010855811	0.292244697034279	0.892221036638077	0.675437565145275	1.10900450813088	0.88	0.61	1.58	0.513281353219537	0.678020359969216	0.842759366718895	0.737605043710892	0.974341331737537	1.21107761976418	0.730444437434347	0.964980952944115	1.19942771090587	0.660033758011946	1.13916521822173	0.0935206878523072	0.0204601889543197	0.048046843610424	0.0980088658071143	0.0184198059532435	0.453714433767087	0.522989699349144	0.41263116202161	0.452505677664066	0.521730101319188	0.411450398808482	0.00344997625376242	0.00491833195750114	0.00492240032890322
197	0.847500280622663	0.24	0.661455623945757	0.480135321290395	0.842775926601119	0.318234848718012	0.965679847947492	0.745000261571215	1.18635943432377	1.05	0.65	1.58	0.496749005871778	0.643893068502596	0.791037131133414	0.677632426439844	0.878356709766291	1.07908099309274	0.676323722240454	0.876529366584191	1.07692029297742	0.661455623945757	1.23219571815278	0.0453492854546019	0.0573365701335005	0.048046843610424	0.0980088658071143	0.0184198059532435	0.453714433767087	0.522989699349144	0.41263116202161	0.452505677664066	0.521730101319188	0.411450398808482	0.00344997625376242	0.00491833195750114	0.00492240032890322
197	0.847500280622663	0.24	0.665608439496606	0.482836707243259	0.848380171749954	0.274799876458343	0.892130753700347	0.66585676092164	1.11840474647905	1.1	0.66	1.58	0.429133364975226	0.574963107385747	0.720792849796269	0.578206734840512	0.774695160313298	0.971183585786083	0.577801770791756	0.774273956606352	0.970579115260709	0.665608439496606	1.26300586662977	-0.00631287676318807	0.047504587716544	0.048046843610424	0.0980088658071143	0.0184198059532435	0.453714433767087	0.522989699349144	0.41263116202161	0.452505677664066	0.521730101319188	0.411450398808482	0.00344997625376242	0.00491833195750114	0.00492240032890322
197	0.847500280622663	0.24	0.674028517432598	0.485589045301848	0.862467989563348	0.317297774174607	0.950706544957793	0.732978640897881	1.1684344490177	1.01	0.69	1.58	0.505769147526127	0.656005525893357	0.806241904260587	0.69891240328782	0.906521089542204	1.11412977579659	0.700906002644683	0.909033090172948	1.11738610435905	0.674028517432598	1.22069418837188	0.0632325475635503	0.0842606323880408	0.048046843610424	0.0980088658071143	0.0184198059532435	0.453714433767087	0.522989699349144	0.41263116202161	0.452505677664066	0.521730101319188	0.411450398808482	0.00344997625376242	0.00491833195750114	0.00492240032890322
197	0.847500280622663	0.24	0.683059680087226	0.492595910813036	0.873523449361415	0.304017331450299	0.973427296077283	0.743474326216318	1.20338026593825	0.92	0.67	1.32	0.549016098204317	0.718824089996126	0.888632081787936	0.779493871965175	1.02058751101393	1.26168115006269	0.791631474888828	1.03651157444816	1.28140580461091	0.683059680087226	1.12630610520436	-0.0608040968694441	-0.119284737557336	0.048046843610424	0.0980088658071143	0.0184198059532435	0.453714433767087	0.522989699349144	0.41263116202161	0.452505677664066	0.521730101319188	0.411450398808482	0.00344997625376242	0.00491833195750114	0.00492240032890322
197	0.847500280622663	0.24	0.683909131457472	0.495354448438597	0.872463814476348	0.315975592245948	1.00768355785099	0.776200790867747	1.23916632483424	0.96	0.65	1.43	0.554855522540377	0.720327515283379	0.885799508026382	0.777436294259194	1.00928751969679	1.24113874513439	0.782553759736857	1.01574225127166	1.24904071292808	0.683909131457472	1.14952258577231	-0.0326945504273572	-0.0726071111441718	0.048046843610424	0.0980088658071143	0.0184198059532435	0.453714433767087	0.522989699349144	0.41263116202161	0.452505677664066	0.521730101319188	0.411450398808482	0.00344997625376242	0.00491833195750114	0.00492240032890322
197	0.847500280622663	0.24	0.692093549091211	0.500031207369459	0.884155890812964	0.308085396734335	0.980179570811831	0.750838519039642	1.20952062258402	0.96	0.7	1.66	0.534207891427572	0.697379860603722	0.860551829779872	0.747104260030939	0.975304695189929	1.20350513034892	0.746503228332411	0.97459683346449	1.2025894558653	0.692093549091211	1.21293475915379	-0.0793739227349623	-0.0540690374611165	0.048046843610424	0.0980088658071143	0.0184198059532435	0.453714433767087	0.522989699349144	0.41263116202161	0.452505677664066	0.521730101319188	0.411450398808482	0.00344997625376242	0.00491833195750114	0.00492240032890322
197	0.847500280622663	0.24	0.70485091655093	0.51142813201597	0.89827370108589	0.31446772955054	0.969479049839324	0.745993319103037	1.19296478057561	1	0.63	1.63	0.51803751414468	0.673231923307267	0.828426332469854	0.717626151319316	0.932613605919985	1.14760106052065	0.711245038319225	0.924472022909716	1.13751149889076	0.70485091655093	1.19342930446636	-0.0865930806053405	-0.101080390943757	0.048046843610424	0.0980088658071143	0.0184198059532435	0.453714433767087	0.522989699349144	0.41263116202161	0.452505677664066	0.521730101319188	0.411450398808482	0.00344997625376242	0.00491833195750114	0.00492240032890322
197	0.847500280622663	0.24	0.724051745536267	0.524547972988396	0.923555518084139	0.253320271418595	0.914314551991224	0.669231487756522	1.15939761622593	0.94	0.63	1.37	0.484226557921943	0.661557916010266	0.838889274098588	0.681792678848372	0.931475848217919	1.18115901758747	0.687301852778336	0.938902280634299	1.19053334337089	0.724051745536267	1.11993119904045	-0.00405956671098303	-0.0582715969622633	0.048046843610424	0.0980088658071143	0.0184198059532435	0.453714433767087	0.522989699349144	0.41263116202161	0.452505677664066	0.521730101319188	0.411450398808482	0.00344997625376242	0.00491833195750114	0.00492240032890322
197	0.847500280622663	0.24	0.784294025284877	0.566071398655043	1.00251665191471	0.322493690453725	1.02299761449637	0.791494870261639	1.2545003587311	0.91	0.57	1.41	0.586452520481012	0.757982839824519	0.929513159168027	0.833813217691427	1.0776935703347	1.32157392297798	0.830527288382283	1.07332782056362	1.31622414987263	0.784294025284877	1.08972452674848	0.0773104578138406	-0.0251932584089115	0.048046843610424	0.0980088658071143	0.0184198059532435	0.453714433767087	0.522989699349144	0.41263116202161	0.452505677664066	0.521730101319188	0.411450398808482	0.00344997625376242	0.00491833195750114	0.00492240032890322
197	0.847500280622663	0.25	0.400269617356002	0.290818906236938	0.509720328475066	0.302258418838037	0.865223862343563	0.659979115897091	1.07046860879003	1.07	0.73	1.64	0.43446577808377	0.569578869262819	0.704691960441869	0.589889637631652	0.773337486496597	0.956785335361542	0.592172107536091	0.776323523451106	0.960581617604278	0.400269617356002	1.40082116883285	0.0185362489601363	0.125028518324753	0.048046843610424	0.0980088658071143	0.0184198059532435	0.453714433767087	0.522989699349144	0.41263116202161	0.452505677664066	0.521730101319188	0.411450398808482	0.00344997625376242	0.00491833195750114	0.00492240032890322
197	0.847500280622663	0.25	0.449853228522322	0.329320398113945	0.570386058930699	0.321616409754164	0.852249603100772	0.658999009578952	1.04550019662259	0.97	0.62	1.6	0.467010785344904	0.603961084415394	0.740911383485883	0.652100982385377	0.843328738497866	1.03455649461035	0.645811085734732	0.835239021017742	1.02460018867568	0.449853228522322	1.27323778923219	-0.00654221653384815	-0.0191438080419742	0.048046843610424	0.0980088658071143	0.0184198059532435	0.453714433767087	0.522989699349144	0.41263116202161	0.452505677664066	0.521730101319188	0.411450398808482	0.00344997625376242	0.00491833195750114	0.00492240032890322
197	0.847500280622663	0.25	0.451997459901419	0.330688884912689	0.57330603489015	0.302939318964461	0.81500407557969	0.621983897122468	1.00802425403691	0.99	0.65	1.51	0.434591731804902	0.569458525008229	0.704325318211556	0.603473038136904	0.790748744235083	0.978024450333262	0.604715291484227	0.792391476467818	0.980205777429728	0.451997459901419	1.2680251370711	0.0976415643931598	0.0867392028997173	0.048046843610424	0.0980088658071143	0.0184198059532435	0.453714433767087	0.522989699349144	0.41263116202161	0.452505677664066	0.521730101319188	0.411450398808482	0.00344997625376242	0.00491833195750114	0.00492240032890322
197	0.847500280622663	0.25	0.4651662604105	0.339138162223493	0.591194358597506	0.298724791845043	0.769838787507617	0.585679400962097	0.953998174053138	1.03	0.7	1.68	0.396430253574223	0.521082669531462	0.645735085488701	0.543825803072007	0.714824861800807	0.885823920529607	0.542671129705241	0.713310024585286	0.883966574159696	0.4651662604105	1.36319931206108	0.00618805596335277	0.0929824170145529	0.048046843610424	0.0980088658071143	0.0184198059532435	0.453714433767087	0.522989699349144	0.41263116202161	0.452505677664066	0.521730101319188	0.411450398808482	0.00344997625376242	0.00491833195750114	0.00492240032890322
197	0.847500280622663	0.25	0.46942937052472	0.344073203256007	0.594785537793432	0.346309566821094	0.859291191096422	0.674968144012209	1.04361423818064	1.03	0.65	1.68	0.458827469311189	0.584125941512637	0.709424413714085	0.630440032338425	0.80260316151032	0.974766290682215	0.624670385446986	0.795386634123338	0.965983629083907	0.46942937052472	1.3497587545984	0.0299286859085737	0.0935639925718209	0.048046843610424	0.0980088658071143	0.0184198059532435	0.453714433767087	0.522989699349144	0.41263116202161	0.452505677664066	0.521730101319188	0.411450398808482	0.00344997625376242	0.00491833195750114	0.00492240032890322
197	0.847500280622663	0.25	0.470955423762545	0.344811269783378	0.597099577741713	0.326058811707192	0.787319015700069	0.610593510709465	0.964044520690673	0.99	0.69	1.74	0.425293212473856	0.548386819636808	0.67148042679976	0.589838902724735	0.760557353083001	0.931275803441266	0.585717020391349	0.755279329761243	0.924834032023	0.470955423762545	1.35354373408555	0.0453332652056584	0.116421559772731	0.048046843610424	0.0980088658071143	0.0184198059532435	0.453714433767087	0.522989699349144	0.41263116202161	0.452505677664066	0.521730101319188	0.411450398808482	0.00344997625376242	0.00491833195750114	0.00492240032890322
197	0.847500280622663	0.25	0.479788874489269	0.349975547730452	0.609602201248086	0.360488846914218	0.915719309783909	0.725293426413845	1.10614519315397	0.95	0.65	1.62	0.523302839569015	0.660696068110608	0.798089296652201	0.735966837036718	0.929195025753022	1.12242321446933	0.73216757449029	0.92436482007468	1.11653831802023	0.479788874489269	1.28929853125634	0.00951916389059069	0.0302089981881732	0.048046843610424	0.0980088658071143	0.0184198059532435	0.453714433767087	0.522989699349144	0.41263116202161	0.452505677664066	0.521730101319188	0.411450398808482	0.00344997625376242	0.00491833195750114	0.00492240032890322
197	0.847500280622663	0.25	0.483478528060321	0.353146532479346	0.613810523641295	0.306901176089672	0.782680432401413	0.599040027182221	0.966320837620605	0.95	0.59	1.43	0.431538151203757	0.56382954636706	0.696120941530363	0.606529102469705	0.792465342287763	0.978401582105821	0.604820980320669	0.790206147530578	0.9756711475299	0.483478528060321	1.2480989425907	0.0711205506082314	0.0412033509854752	0.048046843610424	0.0980088658071143	0.0184198059532435	0.453714433767087	0.522989699349144	0.41263116202161	0.452505677664066	0.521730101319188	0.411450398808482	0.00344997625376242	0.00491833195750114	0.00492240032890322
197	0.847500280622663	0.25	0.487047582914845	0.353806813966522	0.620288351863168	0.341842190496568	0.906091658148223	0.709796412139398	1.10238690415705	1.02	0.69	1.62	0.486120887869344	0.620558337315905	0.754995786762467	0.669838961448055	0.855083915458781	1.04032886946951	0.670253472710452	0.855688620676256	1.04109332183059	0.487047582914845	1.32609797787965	0.0657107968387413	0.0892452284387413	0.048046843610424	0.0980088658071143	0.0184198059532435	0.453714433767087	0.522989699349144	0.41263116202161	0.452505677664066	0.521730101319188	0.411450398808482	0.00344997625376242	0.00491833195750114	0.00492240032890322
197	0.847500280622663	0.25	0.494717680378744	0.359854183381179	0.629581177376308	0.322644485551178	0.925278686456157	0.715961816439496	1.13459555647282	0.94	0.64	1.45	0.520219857006569	0.67231007982131	0.824400302636051	0.733721898675166	0.948231063503436	1.16274022833171	0.736531019156408	0.951898433928015	1.16718557742395	0.494717680378744	1.26854023930372	-0.0683087492977473	-0.0652903156673872	0.048046843610424	0.0980088658071143	0.0184198059532435	0.453714433767087	0.522989699349144	0.41263116202161	0.452505677664066	0.521730101319188	0.411450398808482	0.00344997625376242	0.00491833195750114	0.00492240032890322
197	0.847500280622663	0.25	0.50083482594558	0.366595450803222	0.635074201087938	0.397312698236652	1.18235457034069	0.954995128769766	1.40971401191161	1.09	0.71	1.55	0.622107530974992	0.770215114541146	0.9183226981073	0.841444311240312	1.04177026364917	1.24209621605803	0.847007434018187	1.0487986615149	1.25025578167906	0.50083482594558	1.33142825069778	0.0229058670611818	0.0925750801578525	0.048046843610424	0.0980088658071143	0.0184198059532435	0.453714433767087	0.522989699349144	0.41263116202161	0.452505677664066	0.521730101319188	0.411450398808482	0.00344997625376242	0.00491833195750114	0.00492240032890322
197	0.847500280622663	0.25	0.504006620242271	0.368626461920296	0.639386778564247	0.345644845949718	0.928795497392031	0.729270513696935	1.12832048108713	0.96	0.66	1.52	0.519398980043983	0.66150409889648	0.803609217748978	0.726692189115916	0.925511755328299	1.12433132154068	0.728610226554355	0.927886545300462	1.12724036881403	0.504006620242271	1.29190505405479	0.0181422507685944	0.0409579887700641	0.048046843610424	0.0980088658071143	0.0184198059532435	0.453714433767087	0.522989699349144	0.41263116202161	0.452505677664066	0.521730101319188	0.411450398808482	0.00344997625376242	0.00491833195750114	0.00492240032890322
197	0.847500280622663	0.25	0.506904153287218	0.369481801614998	0.644326504959438	0.415402640892511	1.01914298042676	0.830381064389656	1.20790489646386	1.05	0.64	1.62	0.55421771882233	0.680202285418281	0.806186852014231	0.756299854587843	0.928221657447732	1.10014346030762	0.752017237761447	0.92293338156156	1.09389287045048	0.506904153287218	1.27043621662754	-0.0640054860776518	-0.0381986171957294	0.048046843610424	0.0980088658071143	0.0184198059532435	0.453714433767087	0.522989699349144	0.41263116202161	0.452505677664066	0.521730101319188	0.411450398808482	0.00344997625376242	0.00491833195750114	0.00492240032890322
197	0.847500280622663	0.25	0.527143287776614	0.385432859379755	0.668853716173472	0.322307848633269	0.883004160911821	0.683096701914389	1.08291161990925	0.99	0.6	1.47	0.476366797507924	0.615774989311034	0.755183181114145	0.660982113256507	0.854417763485164	1.04785341371382	0.659116990902695	0.852007789398721	1.04491671738044	0.527143287776614	1.22677247361124	-0.0246951899690098	-0.0396525251669952	0.048046843610424	0.0980088658071143	0.0184198059532435	0.453714433767087	0.522989699349144	0.41263116202161	0.452505677664066	0.521730101319188	0.411450398808482	0.00344997625376242	0.00491833195750114	0.00492240032890322
197	0.847500280622663	0.25	0.536390565598081	0.391066611400615	0.681714519795546	0.333874293148676	0.875792691735849	0.682652176959451	1.06893320651225	1.05	0.67	1.5	0.458150009524439	0.587772871167519	0.717395732810599	0.626491697523686	0.803742914244045	0.980994130964403	0.63003458655748	0.808193748872292	0.986477190226592	0.536390565598081	1.20674009569101	-0.0713727291733326	-0.0875368307466315	0.048046843610424	0.0980088658071143	0.0184198059532435	0.453714433767087	0.522989699349144	0.41263116202161	0.452505677664066	0.521730101319188	0.411450398808482	0.00344997625376242	0.00491833195750114	0.00492240032890322
197	0.847500280622663	0.25	0.536731602041	0.390485249964594	0.682977954117406	0.31252431725395	0.867375502894039	0.666522015473018	1.06822899031506	1.01	0.65	1.47	0.459302718278127	0.597711578910656	0.736120439543184	0.634377835288887	0.82554481492713	1.01671179456537	0.637346235819035	0.829448760213163	1.02138119929697	0.536731602041	1.26266409301126	0.0813092994066368	0.0992514229236461	0.048046843610424	0.0980088658071143	0.0184198059532435	0.453714433767087	0.522989699349144	0.41263116202161	0.452505677664066	0.521730101319188	0.411450398808482	0.00344997625376242	0.00491833195750114	0.00492240032890322
197	0.847500280622663	0.25	0.539538206646471	0.393223746081273	0.685852667211669	0.297769522383277	0.902072118466798	0.685787100829659	1.11835713610394	1	0.63	1.44	0.474361744834925	0.623966976872513	0.773572208910101	0.656126835097835	0.863057534041653	1.06998823298547	0.658418659523137	0.866181185681177	1.07367198364331	0.539538206646471	1.18717232019405	0.0545142420981928	0.0294257662343675	0.048046843610424	0.0980088658071143	0.0184198059532435	0.453714433767087	0.522989699349144	0.41263116202161	0.452505677664066	0.521730101319188	0.411450398808482	0.00344997625376242	0.00491833195750114	0.00492240032890322
197	0.847500280622663	0.25	0.548475810388947	0.398559633229496	0.698391987548398	0.378021841456429	0.996765297064777	0.797143715845752	1.1963868782838	0.97	0.67	1.46	0.565536185321709	0.707158361231002	0.848780537140295	0.790021850762036	0.987859966915753	1.18569808306947	0.795355407819361	0.994591349031084	1.1937144520789	0.548475810388947	1.19616556973044	-0.0869992510442576	-0.115448558691966	0.048046843610424	0.0980088658071143	0.0184198059532435	0.453714433767087	0.522989699349144	0.41263116202161	0.452505677664066	0.521730101319188	0.411450398808482	0.00344997625376242	0.00491833195750114	0.00492240032890322
197	0.847500280622663	0.25	0.551412872800266	0.401900937935656	0.700924807664876	0.395209591343417	0.923994216603833	0.745533174759931	1.10245525844773	1.04	0.67	1.59	0.50186363151357	0.621996590817917	0.742129550122265	0.687041151766376	0.851500741070827	1.01596033037528	0.686869325880603	0.851297775864084	1.01569819124922	0.551412872800266	1.24392755426855	0.0134395103317362	0.0188263066232403	0.048046843610424	0.0980088658071143	0.0184198059532435	0.453714433767087	0.522989699349144	0.41263116202161	0.452505677664066	0.521730101319188	0.411450398808482	0.00344997625376242	0.00491833195750114	0.00492240032890322
197	0.847500280622663	0.25	0.55404218086032	0.403226190407094	0.704858171313547	0.322753558887003	0.849692284200157	0.657522553301039	1.04186201509927	0.97	0.61	1.5	0.465431099996163	0.601459543110863	0.737487986225563	0.649600838239933	0.839455342316929	1.02930984639393	0.647172005937032	0.836254986676931	1.02543359330169	0.55404218086032	1.20206357963077	0.0734706992617037	0.0238490629953265	0.048046843610424	0.0980088658071143	0.0184198059532435	0.453714433767087	0.522989699349144	0.41263116202161	0.452505677664066	0.521730101319188	0.411450398808482	0.00344997625376242	0.00491833195750114	0.00492240032890322
197	0.847500280622663	0.25	0.558128291978376	0.408217390950755	0.708039193005997	0.310518588934354	0.870007077711335	0.667599985345134	1.07241417007754	0.94	0.6	1.58	0.482655484684947	0.628989959541435	0.775324434397923	0.679358081445129	0.885330066105526	1.09130205076592	0.671948065723736	0.875610979499952	1.07945933568076	0.558128291978376	1.25009532932882	0.0920262243538324	0.0806938156824317	0.048046843610424	0.0980088658071143	0.0184198059532435	0.453714433767087	0.522989699349144	0.41263116202161	0.452505677664066	0.521730101319188	0.411450398808482	0.00344997625376242	0.00491833195750114	0.00492240032890322
197	0.847500280622663	0.25	0.561919766287565	0.409840901597445	0.713998630977684	0.310571825599517	0.87666318320557	0.672732903038026	1.08059346337311	0.96	0.63	1.4	0.481314964912558	0.627219372442185	0.773123779971812	0.67463139220983	0.879137174819654	1.08364295742948	0.678792609250953	0.884558174967635	1.0904013845186	0.561919766287565	1.19549378654596	0.104960498300252	0.0731715597474304	0.048046843610424	0.0980088658071143	0.0184198059532435	0.453714433767087	0.522989699349144	0.41263116202161	0.452505677664066	0.521730101319188	0.411450398808482	0.00344997625376242	0.00491833195750114	0.00492240032890322
197	0.847500280622663	0.25	0.569707399148678	0.417083413795583	0.722331384501774	0.374730616927123	0.998081381635475	0.796789894445595	1.19937286882535	0.94	0.59	1.56	0.578542055342511	0.724698013812357	0.870853972282203	0.815746170826178	1.02182654538879	1.2279069199514	0.806203995076978	1.00992113015418	1.21352477305579	0.569707399148678	1.22373836764978	0.00746080139332131	-0.0287280002059963	0.048046843610424	0.0980088658071143	0.0184198059532435	0.453714433767087	0.522989699349144	0.41263116202161	0.452505677664066	0.521730101319188	0.411450398808482	0.00344997625376242	0.00491833195750114	0.00492240032890322
197	0.847500280622663	0.25	0.570036637288359	0.416820523565594	0.723252751011123	0.356697094139195	1.01356153071537	0.801044592067353	1.22607846936339	1.06	0.69	1.75	0.533727470569932	0.675325240832809	0.816923011095685	0.727878963972967	0.92098507899037	1.11409119400777	0.723183865577823	0.915047305091633	1.10687823358423	0.570036637288359	1.28617254968631	-0.0741301266365733	-0.0204123164651969	0.048046843610424	0.0980088658071143	0.0184198059532435	0.453714433767087	0.522989699349144	0.41263116202161	0.452505677664066	0.521730101319188	0.411450398808482	0.00344997625376242	0.00491833195750114	0.00492240032890322
197	0.847500280622663	0.25	0.574028232089517	0.416877310202034	0.731179153977001	0.335547683442732	0.926932358143087	0.723280539765686	1.13058417652049	0.97	0.67	1.39	0.513811000732218	0.658483142243626	0.803155283755034	0.718140303503622	0.920344801783074	1.12254930006253	0.726027793228117	0.930452436681233	1.13485617545954	0.574028232089517	1.18129065041197	0.0750717809279333	0.0392012740486601	0.048046843610424	0.0980088658071143	0.0184198059532435	0.453714433767087	0.522989699349144	0.41263116202161	0.452505677664066	0.521730101319188	0.411450398808482	0.00344997625376242	0.00491833195750114	0.00492240032890322
197	0.847500280622663	0.25	0.576415212264896	0.419986401708189	0.732844022821603	0.282304898342531	0.806911234168716	0.606038029755484	1.00778443858195	1.14	0.64	1.68	0.382156214043793	0.50882308894664	0.635489963849487	0.510968887325655	0.680331126513812	0.84969336570197	0.505842317820182	0.673600890137628	0.841164512381419	0.576415212264896	1.27166859506193	0.062012102708676	0.0928794722800906	0.048046843610424	0.0980088658071143	0.0184198059532435	0.453714433767087	0.522989699349144	0.41263116202161	0.452505677664066	0.521730101319188	0.411450398808482	0.00344997625376242	0.00491833195750114	0.00492240032890322
197	0.847500280622663	0.25	0.577712789512143	0.419858777563201	0.735566801461085	0.28657828654678	0.832740273150565	0.627602068208887	1.03787847809224	1.06	0.71	1.63	0.416520989376934	0.552665168004588	0.688809346632242	0.567211814004817	0.752610841893192	0.938009869781567	0.568604988685478	0.754531678187584	0.940405935588387	0.577712789512143	1.28474345387795	-0.00705242368176957	0.0489414485163041	0.048046843610424	0.0980088658071143	0.0184198059532435	0.453714433767087	0.522989699349144	0.41263116202161	0.452505677664066	0.521730101319188	0.411450398808482	0.00344997625376242	0.00491833195750114	0.00492240032890322
197	0.847500280622663	0.25	0.577961873593824	0.421440437921517	0.734483309266131	0.343449977537884	1.01170707631678	0.793312216107272	1.23010193652628	1.04	0.74	1.47	0.536292708060136	0.683931391330246	0.831570074600357	0.735340383221013	0.937775889619722	1.14021139601843	0.746862295408354	0.952431304141387	1.15800751699326	0.577961873593824	1.24000751342216	0.0586660990164648	0.0930164824843758	0.048046843610424	0.0980088658071143	0.0184198059532435	0.453714433767087	0.522989699349144	0.41263116202161	0.452505677664066	0.521730101319188	0.411450398808482	0.00344997625376242	0.00491833195750114	0.00492240032890322
197	0.847500280622663	0.25	0.583643688604212	0.427812706916308	0.739474670292115	0.386386133488754	0.974320024125948	0.78261923249655	1.16602081575535	1.05	0.63	1.61	0.523544136509072	0.651785075722332	0.780026014935593	0.715052405538528	0.89020285738849	1.06535330923845	0.709489573779774	0.883302622597914	1.05709909176758	0.583643688604212	1.26759026335495	0.0512032129185576	0.0480088814097644	0.048046843610424	0.0980088658071143	0.0184198059532435	0.453714433767087	0.522989699349144	0.41263116202161	0.452505677664066	0.521730101319188	0.411450398808482	0.00344997625376242	0.00491833195750114	0.00492240032890322
197	0.847500280622663	0.25	0.586899755222405	0.430027591712707	0.743771918732103	0.363962683147557	1.07565142243941	0.853642777111689	1.29766006776713	1	0.66	1.53	0.590453998198188	0.744014592609642	0.897575187021096	0.816695539448702	1.02909524014279	1.24149494083689	0.818691898977466	1.03158643611344	1.24437584767517	0.586899755222405	1.26967027550019	0.00343616196404967	0.0336950146840036	0.048046843610424	0.0980088658071143	0.0184198059532435	0.453714433767087	0.522989699349144	0.41263116202161	0.452505677664066	0.521730101319188	0.411450398808482	0.00344997625376242	0.00491833195750114	0.00492240032890322
197	0.847500280622663	0.25	0.587550708252005	0.427625713662029	0.747475702841982	0.366142051839457	0.946894909018083	0.752377530569042	1.14141228746712	1.02	0.66	1.46	0.515711312932922	0.649041733569427	0.782372154205931	0.710837319208777	0.894615018858656	1.07839271850854	0.714957696756431	0.899675236653588	1.08454005461071	0.587550708252005	1.17321033135456	0.0934852669662794	0.0657742789947228	0.048046843610424	0.0980088658071143	0.0184198059532435	0.453714433767087	0.522989699349144	0.41263116202161	0.452505677664066	0.521730101319188	0.411450398808482	0.00344997625376242	0.00491833195750114	0.00492240032890322
197	0.847500280622663	0.25	0.588413614300419	0.430749530534742	0.746077698066096	0.291739775535439	0.798214284340538	0.604034702710186	0.99239386597089	0.98	0.63	1.4	0.425411221866539	0.562168551722363	0.698925881578187	0.592561876205902	0.783053277934133	0.973544679662364	0.595452062763797	0.78689697891149	0.978350936712335	0.588413614300419	1.14695781576918	0.040496316956312	0.0048790249547294	0.048046843610424	0.0980088658071143	0.0184198059532435	0.453714433767087	0.522989699349144	0.41263116202161	0.452505677664066	0.521730101319188	0.411450398808482	0.00344997625376242	0.00491833195750114	0.00492240032890322
197	0.847500280622663	0.25	0.588508993266265	0.431334187440907	0.745683799091624	0.310937516268165	0.897910115523938	0.689215585689805	1.10660464535807	0.94	0.64	1.48	0.498570954301424	0.649538275785822	0.80050559727022	0.701923949546952	0.914466572887958	1.12700919622896	0.70338078083783	0.916387584464797	1.12942937369507	0.588508993266265	1.17691071090806	0.0148428416992955	-0.0544859027453947	0.048046843610424	0.0980088658071143	0.0184198059532435	0.453714433767087	0.522989699349144	0.41263116202161	0.452505677664066	0.521730101319188	0.411450398808482	0.00344997625376242	0.00491833195750114	0.00492240032890322
197	0.847500280622663	0.25	0.590235684844003	0.429670995372445	0.750800374315561	0.304964676787425	0.923672621255503	0.705960704564456	1.14138453794655	1	0.65	1.6	0.488816175885678	0.639562677601118	0.790309179316558	0.676386915898764	0.884978542788134	1.0935701696775	0.673795176898898	0.881550622716512	1.08938474917715	0.590235684844003	1.24268108209318	0.0203135379561141	0.0286857290690416	0.048046843610424	0.0980088658071143	0.0184198059532435	0.453714433767087	0.522989699349144	0.41263116202161	0.452505677664066	0.521730101319188	0.411450398808482	0.00344997625376242	0.00491833195750114	0.00492240032890322
197	0.847500280622663	0.25	0.595174898956218	0.43361321579478	0.756736582117657	0.31132193072767	0.84687633444262	0.650219643380507	1.04353302550473	0.94	0.58	1.51	0.472764787851713	0.615750869210674	0.758736950569634	0.666970923619414	0.868693981679778	1.07041703974014	0.660575181616246	0.860427829092437	1.06009863036124	0.595174898956218	1.16820192981408	-0.0336558128189136	-0.0860244902258459	0.048046843610424	0.0980088658071143	0.0184198059532435	0.453714433767087	0.522989699349144	0.41263116202161	0.452505677664066	0.521730101319188	0.411450398808482	0.00344997625376242	0.00491833195750114	0.00492240032890322
197	0.847500280622663	0.25	0.596592144316488	0.434481594681317	0.75870269395166	0.316550173833029	0.902480747806865	0.695440180907758	1.10952131470597	1.03	0.66	1.41	0.470359259126791	0.61039063828688	0.750422017446969	0.645053859439938	0.83709383700433	1.02913381456872	0.650840117461603	0.844587995905138	1.03834779138103	0.596592144316488	1.22167527523694	0.0267170010127725	0.0199022576087407	0.048046843610424	0.0980088658071143	0.0184198059532435	0.453714433767087	0.522989699349144	0.41263116202161	0.452505677664066	0.521730101319188	0.411450398808482	0.00344997625376242	0.00491833195750114	0.00492240032890322
197	0.847500280622663	0.25	0.604580518928019	0.441344827344379	0.767816210511658	0.351174679305447	0.921732112222533	0.726121470666084	1.11734275377898	1.02	0.67	1.62	0.497758091268372	0.631849677189393	0.765941263110414	0.686114298777095	0.870947365401232	1.05578043202537	0.684214821107415	0.86847374476145	1.0528180469187	0.604580518928019	1.24532243497637	-0.0275117338312114	-0.0233050482736871	0.048046843610424	0.0980088658071143	0.0184198059532435	0.453714433767087	0.522989699349144	0.41263116202161	0.452505677664066	0.521730101319188	0.411450398808482	0.00344997625376242	0.00491833195750114	0.00492240032890322
197	0.847500280622663	0.25	0.605304463816329	0.441166897116731	0.769442030515927	0.33156280404953	0.96445339195138	0.750650237351709	1.17825654655105	0.95	0.65	1.5	0.540084854847458	0.69391394857462	0.847743042301782	0.7587126916344	0.974812226190651	1.1909117607469	0.760665726934315	0.977407274633709	1.19397415004204	0.605304463816329	1.20940003386464	-0.126835766308022	-0.132747695725556	0.048046843610424	0.0980088658071143	0.0184198059532435	0.453714433767087	0.522989699349144	0.41263116202161	0.452505677664066	0.521730101319188	0.411450398808482	0.00344997625376242	0.00491833195750114	0.00492240032890322
197	0.847500280622663	0.25	0.605916474864331	0.441647023285619	0.770185926443042	0.295367791487723	0.878628854790683	0.666748544262818	1.09050916531855	0.92	0.6	1.45	0.490696064869251	0.646630165504222	0.802564266139192	0.695717548813186	0.916803671236151	1.13788979365912	0.69401587051215	0.914561477425559	1.13515094998052	0.605916474864331	1.17819899817765	-0.167874512612877	-0.219957657403531	0.048046843610424	0.0980088658071143	0.0184198059532435	0.453714433767087	0.522989699349144	0.41263116202161	0.452505677664066	0.521730101319188	0.411450398808482	0.00344997625376242	0.00491833195750114	0.00492240032890322
197	0.847500280622663	0.25	0.610285888192513	0.447000175921177	0.77357160046385	0.327347106607152	0.896516478252637	0.695868405794362	1.09716455071091	1.03	0.7	1.7	0.47282096702327	0.609155099829282	0.745489232635295	0.649556316384384	0.836850669383274	1.02414502238216	0.647863398221344	0.834645515949409	1.0216387891233	0.610285888192513	1.29395918627273	-0.00836396906281692	0.0566176439015185	0.048046843610424	0.0980088658071143	0.0184198059532435	0.453714433767087	0.522989699349144	0.41263116202161	0.452505677664066	0.521730101319188	0.411450398808482	0.00344997625376242	0.00491833195750114	0.00492240032890322
197	0.847500280622663	0.25	0.610889789980711	0.444802952242118	0.776976627719304	0.341066934634898	0.957404271730559	0.749634834249789	1.16517370921133	1.04	0.65	1.62	0.506052437384538	0.646310367575816	0.786568297767095	0.693509214667467	0.885722826996983	1.0779364393265	0.689732610345129	0.880937974365166	1.07213117861928	0.610889789980711	1.28153416748745	-0.0857757050852899	-0.0459360785412635	0.048046843610424	0.0980088658071143	0.0184198059532435	0.453714433767087	0.522989699349144	0.41263116202161	0.452505677664066	0.521730101319188	0.411450398808482	0.00344997625376242	0.00491833195750114	0.00492240032890322
197	0.847500280622663	0.25	0.613627949104298	0.448785500077017	0.778470398131578	0.326889595846808	1.00275943178212	0.778099915363677	1.22741894820056	1.08	0.66	1.64	0.511601018772324	0.659314744486909	0.807028470201493	0.694310139664006	0.894777171135703	1.0952442026074	0.69147821258435	0.891082240945466	1.09078810940074	0.613627949104298	1.29459267453319	-0.0134730189120627	0.0408225045799001	0.048046843610424	0.0980088658071143	0.0184198059532435	0.453714433767087	0.522989699349144	0.41263116202161	0.452505677664066	0.521730101319188	0.411450398808482	0.00344997625376242	0.00491833195750114	0.00492240032890322
197	0.847500280622663	0.25	0.613975934297492	0.44804488314618	0.779906985448805	0.314937192875201	0.96793134667173	0.745045118348212	1.19081757499525	0.97	0.65	1.63	0.528203279418937	0.686219530835776	0.844235782252616	0.737664472346699	0.958342721167559	1.17902096998842	0.733685122794284	0.953379980391037	1.17264613944247	0.613975934297492	1.23974902271263	-0.0744344715657246	-0.0718574545061974	0.048046843610424	0.0980088658071143	0.0184198059532435	0.453714433767087	0.522989699349144	0.41263116202161	0.452505677664066	0.521730101319188	0.411450398808482	0.00344997625376242	0.00491833195750114	0.00492240032890322
197	0.847500280622663	0.25	0.619492864067524	0.453421798376681	0.785563929758368	0.305284666423336	0.914052220817521	0.698770371092491	1.12933407054255	0.96	0.62	1.52	0.497469115792106	0.650732728359652	0.803996340927198	0.695894779088511	0.910290697195256	1.124686615302	0.69329276357111	0.906955792981607	1.12051619225684	0.619492864067524	1.18912612103466	-0.0178964646548451	-0.0618355710810372	0.048046843610424	0.0980088658071143	0.0184198059532435	0.453714433767087	0.522989699349144	0.41263116202161	0.452505677664066	0.521730101319188	0.411450398808482	0.00344997625376242	0.00491833195750114	0.00492240032890322
197	0.847500280622663	0.25	0.624363727207308	0.455602831119183	0.793124623295433	0.369081916973722	1.05319077318245	0.838201094337804	1.2681804520271	1.02	0.65	1.51	0.572813887905124	0.719734566761751	0.866655245618377	0.788641766260693	0.990920003782932	1.19319824130517	0.789869695306197	0.9922850570844	1.19481834171215	0.624363727207308	1.19281799511502	-0.0439706068453332	-0.0743419471416445	0.048046843610424	0.0980088658071143	0.0184198059532435	0.453714433767087	0.522989699349144	0.41263116202161	0.452505677664066	0.521730101319188	0.411450398808482	0.00344997625376242	0.00491833195750114	0.00492240032890322
197	0.847500280622663	0.25	0.628369945480784	0.459804388240723	0.796935502720844	0.343349143767668	1.01517660366208	0.795983778221019	1.23436942910314	0.95	0.64	1.58	0.573111379584313	0.730931056342383	0.888750733100453	0.805340220022549	1.02710956143123	1.2488789028399	0.801521431071831	1.02221144004084	1.24299480899749	0.628369945480784	1.19872128027722	0.0283440341986609	0.0220897649450072	0.048046843610424	0.0980088658071143	0.0184198059532435	0.453714433767087	0.522989699349144	0.41263116202161	0.452505677664066	0.521730101319188	0.411450398808482	0.00344997625376242	0.00491833195750114	0.00492240032890322
197	0.847500280622663	0.25	0.628492295866601	0.460132018261264	0.796852573471937	0.279179250213487	0.85867755314549	0.643256748726982	1.074098357564	0.96	0.67	1.52	0.458430159378418	0.611954228730886	0.765478298083353	0.641553134408355	0.856403413966201	1.07125369352405	0.643791556251434	0.859355904033876	1.07496651272161	0.628492295866601	1.18733830383898	0.0278235533416359	0.0130652890090914	0.048046843610424	0.0980088658071143	0.0184198059532435	0.453714433767087	0.522989699349144	0.41263116202161	0.452505677664066	0.521730101319188	0.411450398808482	0.00344997625376242	0.00491833195750114	0.00492240032890322
197	0.847500280622663	0.25	0.628995237722907	0.457484181286809	0.800506294159004	0.29726268117954	0.952290766626514	0.723688070389679	1.18089346286335	1.14	0.73	1.62	0.457233156956431	0.601666562405324	0.746099967854218	0.611766774266146	0.805015136077674	0.998263497889203	0.615515859374427	0.809854407130976	1.00426831427239	0.628995237722907	1.29215014067272	0.0471523933411821	0.104845504144647	0.048046843610424	0.0980088658071143	0.0184198059532435	0.453714433767087	0.522989699349144	0.41263116202161	0.452505677664066	0.521730101319188	0.411450398808482	0.00344997625376242	0.00491833195750114	0.00492240032890322
197	0.847500280622663	0.25	0.63153681443595	0.460385360992792	0.802688267879108	0.312899974093447	0.935049935234525	0.718714588070422	1.15138528239863	1.03	0.63	1.59	0.487466489687457	0.634195433315174	0.780924376942891	0.669221485416621	0.870659253315519	1.07209702121442	0.665225001933539	0.865545379822244	1.06583325066911	0.63153681443595	1.22627871771966	-0.0516986783161333	-0.0451361421894202	0.048046843610424	0.0980088658071143	0.0184198059532435	0.453714433767087	0.522989699349144	0.41263116202161	0.452505677664066	0.521730101319188	0.411450398808482	0.00344997625376242	0.00491833195750114	0.00492240032890322
197	0.847500280622663	0.25	0.631710570705927	0.462065588081688	0.801355553330166	0.305338955945425	0.901481137998928	0.689187260194213	1.11377501580364	1	0.6	1.5	0.477816276161902	0.625000468330564	0.772184660499227	0.661494557362177	0.86525811023104	1.0690216630999	0.658177669671792	0.860924519332141	1.06371778331279	0.631710570705927	1.2072397552929	0.00342412152941149	-0.0210411470402347	0.048046843610424	0.0980088658071143	0.0184198059532435	0.453714433767087	0.522989699349144	0.41263116202161	0.452505677664066	0.521730101319188	0.411450398808482	0.00344997625376242	0.00491833195750114	0.00492240032890322
197	0.847500280622663	0.25	0.635503703109624	0.464600855754447	0.8064065504648	0.298425059591816	0.950102028704014	0.72265770831174	1.17754634909629	1.07	0.73	1.59	0.475413245625869	0.625041543107775	0.77466984058968	0.645329986671986	0.848436711417595	1.0515434361632	0.650087280299026	0.854664445829797	1.05928782887605	0.635503703109624	1.26941029055176	-0.0918523976215025	-0.0254789834052731	0.048046843610424	0.0980088658071143	0.0184198059532435	0.453714433767087	0.522989699349144	0.41263116202161	0.452505677664066	0.521730101319188	0.411450398808482	0.00344997625376242	0.00491833195750114	0.00492240032890322
197	0.847500280622663	0.25	0.637123916960868	0.466305975777702	0.807941858144035	0.312560295260327	0.90090821695588	0.692307204745796	1.10950922916596	0.98	0.6	1.41	0.486797281068735	0.633475525749637	0.780153770430538	0.677639691054004	0.881821193858814	1.08600269666362	0.677552296732401	0.881562144951031	1.08574075219828	0.637123916960868	1.14945270286319	-0.107501691829561	-0.171907154213183	0.048046843610424	0.0980088658071143	0.0184198059532435	0.453714433767087	0.522989699349144	0.41263116202161	0.452505677664066	0.521730101319188	0.411450398808482	0.00344997625376242	0.00491833195750114	0.00492240032890322
197	0.847500280622663	0.25	0.638968043014888	0.464445807348358	0.813490278681417	0.340407557596074	0.964581771245251	0.754947274358815	1.17421626813169	1.03	0.71	1.47	0.512120600014017	0.654326748675589	0.79653289733716	0.703109146675087	0.898349181609537	1.09358921654399	0.711424889471433	0.908970508017913	1.10654932243065	0.638968043014888	1.20885492399912	-0.0230344618497847	-0.0269077083357818	0.048046843610424	0.0980088658071143	0.0184198059532435	0.453714433767087	0.522989699349144	0.41263116202161	0.452505677664066	0.521730101319188	0.411450398808482	0.00344997625376242	0.00491833195750114	0.00492240032890322
197	0.847500280622663	0.25	0.641104500244272	0.467492149232413	0.81471685125613	0.308242885471488	0.938442556482715	0.718948157761282	1.15793695520415	0.9	0.64	1.43	0.538255515467169	0.702584569586797	0.866913623706426	0.768615096246206	1.00327277855269	1.23793046085917	0.772555621421373	1.00853574967875	1.24442371667245	0.641104500244272	1.1711435612327	-0.0539242837504511	-0.0850593437986479	0.048046843610424	0.0980088658071143	0.0184198059532435	0.453714433767087	0.522989699349144	0.41263116202161	0.452505677664066	0.521730101319188	0.411450398808482	0.00344997625376242	0.00491833195750114	0.00492240032890322
197	0.847500280622663	0.25	0.64776269057763	0.474357022423223	0.821168358732038	0.302756431939118	0.94462572242162	0.72080989339848	1.16844155144476	1.17	0.86	1.76	0.444733697510032	0.582826198895424	0.720918700280816	0.590198101710918	0.773458179898117	0.956718258085317	0.597833813473874	0.783522284216199	0.968977830693212	0.64776269057763	1.34735713622716	-0.0992372655559908	0.0413113561178101	0.048046843610424	0.0980088658071143	0.0184198059532435	0.453714433767087	0.522989699349144	0.41263116202161	0.452505677664066	0.521730101319188	0.411450398808482	0.00344997625376242	0.00491833195750114	0.00492240032890322
197	0.847500280622663	0.25	0.650636365457215	0.47461238445432	0.826660346460111	0.341519904582625	0.905527732605665	0.709214066877079	1.10184139833425	1.02	0.65	1.52	0.483869382709348	0.61780661927852	0.751743855847692	0.665767951779558	0.850055536082521	1.03434312038549	0.667003284955632	0.851554722071288	1.0361979325817	0.650636365457215	1.21769457766126	0.0557165683289464	0.0580859876177328	0.048046843610424	0.0980088658071143	0.0184198059532435	0.453714433767087	0.522989699349144	0.41263116202161	0.452505677664066	0.521730101319188	0.411450398808482	0.00344997625376242	0.00491833195750114	0.00492240032890322
197	0.847500280622663	0.25	0.656209864483777	0.476649162885837	0.835770566081718	0.307638329296753	0.92882382202576	0.711270813485734	1.14637683056579	0.98	0.64	1.46	0.50158913022459	0.655007803200299	0.808426476176009	0.699029634701599	0.912838492318977	1.12664734993636	0.701110502985663	0.915623000752325	1.13002462365957	0.656209864483777	1.15539941783166	-0.0711177474955334	-0.112297337424134	0.048046843610424	0.0980088658071143	0.0184198059532435	0.453714433767087	0.522989699349144	0.41263116202161	0.452505677664066	0.521730101319188	0.411450398808482	0.00344997625376242	0.00491833195750114	0.00492240032890322
197	0.847500280622663	0.25	0.659616061562804	0.481184708519486	0.838047414606123	0.344048346135218	0.919037167185924	0.720909687424268	1.11716464694758	0.95	0.61	1.43	0.519757938130412	0.662602918804515	0.805447899478618	0.730764606327416	0.931600511679124	1.13243641703083	0.731604354416513	0.932684989475667	1.13368171245633	0.659616061562804	1.13541201398479	0.0526661881853749	-0.0309984724402052	0.048046843610424	0.0980088658071143	0.0184198059532435	0.453714433767087	0.522989699349144	0.41263116202161	0.452505677664066	0.521730101319188	0.411450398808482	0.00344997625376242	0.00491833195750114	0.00492240032890322
197	0.847500280622663	0.25	0.660808814550895	0.480367847046076	0.841249782055713	0.359238610657469	0.970367881804388	0.768029376232238	1.17270638737654	1.02	0.61	1.57	0.525694504388451	0.664189519940157	0.802684535491864	0.724206512194629	0.914999817682427	1.10579312317022	0.717601845448962	0.906677927530423	1.0957523454953	0.660808814550895	1.20144664644567	-0.0147726659454302	-0.0375780478117182	0.048046843610424	0.0980088658071143	0.0184198059532435	0.453714433767087	0.522989699349144	0.41263116202161	0.452505677664066	0.521730101319188	0.411450398808482	0.00344997625376242	0.00491833195750114	0.00492240032890322
197	0.847500280622663	0.25	0.664938841694799	0.486009173342993	0.843868510046604	0.31051941811948	0.894299023693587	0.686240814508834	1.10235723287834	0.97	0.64	1.52	0.48622723018416	0.633644236911434	0.781061243638708	0.678884336086407	0.884712168275044	1.09054000046368	0.678585561384178	0.884381114877107	1.09007407130913	0.664938841694799	1.18274608433135	0.027513436130294	0.00415181027198843	0.048046843610424	0.0980088658071143	0.0184198059532435	0.453714433767087	0.522989699349144	0.41263116202161	0.452505677664066	0.521730101319188	0.411450398808482	0.00344997625376242	0.00491833195750114	0.00492240032890322
197	0.847500280622663	0.25	0.668874403254237	0.488647704466522	0.849101102041952	0.293848248982421	0.874037663326277	0.66249251208582	1.08558281456673	1.07	0.65	1.56	0.437185943632277	0.576786867233223	0.71638779083417	0.594112580262273	0.783822853741046	0.97353312721982	0.593463201378381	0.783009886410122	0.972568488051989	0.668874403254237	1.22867190747272	-0.0897292960335488	-0.0886194172242357	0.048046843610424	0.0980088658071143	0.0184198059532435	0.453714433767087	0.522989699349144	0.41263116202161	0.452505677664066	0.521730101319188	0.411450398808482	0.00344997625376242	0.00491833195750114	0.00492240032890322
197	0.847500280622663	0.25	0.669872142874966	0.486428003335007	0.853316282414925	0.29482411282552	0.969083022220901	0.735084199078095	1.20308184536371	1.05	0.69	1.46	0.490543186359283	0.646697445222083	0.802851704084883	0.669372067314295	0.882452794927068	1.09553352253984	0.676284911240028	0.891480126989245	1.10664161451596	0.669872142874966	1.2118370633643	0.0248028839997212	0.0435848074754881	0.048046843610424	0.0980088658071143	0.0184198059532435	0.453714433767087	0.522989699349144	0.41263116202161	0.452505677664066	0.521730101319188	0.411450398808482	0.00344997625376242	0.00491833195750114	0.00492240032890322
197	0.847500280622663	0.25	0.673651649296137	0.49096303833321	0.856340260259065	0.304402790468759	1.04328443135232	0.797053397247273	1.28951546545737	1	0.78	1.52	0.554067670370974	0.725233938416243	0.896400206461512	0.767845423637698	1.00505333636739	1.24226124909709	0.780116949291543	1.0211883081904	1.26208901402636	0.673651649296137	1.24495070352979	-0.00956854893179117	0.0464133428431362	0.048046843610424	0.0980088658071143	0.0184198059532435	0.453714433767087	0.522989699349144	0.41263116202161	0.452505677664066	0.521730101319188	0.411450398808482	0.00344997625376242	0.00491833195750114	0.00492240032890322
197	0.847500280622663	0.25	0.678307161259263	0.496636397066007	0.859977925452519	0.301341528115816	0.979545333926915	0.746675639429233	1.2124150284246	1	0.7	1.44	0.518148095633805	0.67974569218461	0.841343288735416	0.717584733297687	0.941381692506064	1.16517865171444	0.726104344559331	0.952593408492482	1.17909603024426	0.678307161259263	1.17987651215845	-0.0670378291241474	-0.0685406982272441	0.048046843610424	0.0980088658071143	0.0184198059532435	0.453714433767087	0.522989699349144	0.41263116202161	0.452505677664066	0.521730101319188	0.411450398808482	0.00344997625376242	0.00491833195750114	0.00492240032890322
197	0.847500280622663	0.25	0.706445709657633	0.51688533909374	0.896006080221525	0.311863954745855	0.864875439603382	0.664292686208032	1.06545819299873	1	0.69	1.58	0.45960207585216	0.598378629854103	0.737155183856046	0.635769229169835	0.827739342884122	1.01970945659841	0.637767798285286	0.830274698929165	1.0228500393366	0.706445709657633	1.19093401274666	-0.0482009213223389	-0.0731817879025753	0.048046843610424	0.0980088658071143	0.0184198059532435	0.453714433767087	0.522989699349144	0.41263116202161	0.452505677664066	0.521730101319188	0.411450398808482	0.00344997625376242	0.00491833195750114	0.00492240032890322
197	0.847500280622663	0.25	0.716590467143047	0.523174606263845	0.91000632802225	0.288712271696208	0.910435885505349	0.6873228910679	1.1335488799428	0.92	0.62	1.41	0.50478684350556	0.668646516551175	0.832506189596791	0.715082328772318	0.947206359144435	1.17933038951655	0.718073015197013	0.951064962207193	1.18422056877104	0.716590467143047	1.13199561931978	-0.058409060600593	-0.128155566107143	0.048046843610424	0.0980088658071143	0.0184198059532435	0.453714433767087	0.522989699349144	0.41263116202161	0.452505677664066	0.521730101319188	0.411450398808482	0.00344997625376242	0.00491833195750114	0.00492240032890322
197	0.847500280622663	0.25	0.720025820070062	0.524288964759994	0.915762675380131	0.304492515061219	0.980220758352198	0.748922719562986	1.21151879714141	1.05	0.65	1.52	0.502018253278152	0.657062070732881	0.812105888187611	0.686169261928177	0.898086460346247	1.11000365876432	0.687295705483092	0.89957750309223	1.11174847199226	0.720025820070062	1.19253163794192	0.0150159664425117	0.0121212992975794	0.048046843610424	0.0980088658071143	0.0184198059532435	0.453714433767087	0.522989699349144	0.41263116202161	0.452505677664066	0.521730101319188	0.411450398808482	0.00344997625376242	0.00491833195750114	0.00492240032890322
197	0.847500280622663	0.25	0.720745709683198	0.526525716774294	0.914965702592103	0.326922197052083	0.987453038172983	0.766239174206903	1.20866690213906	0.95	0.66	1.43	0.551114945955489	0.710222272738224	0.869329599520959	0.774102673401164	0.997586735889601	1.22107079837804	0.780257557693732	1.00528852353468	1.23050070602925	0.720745709683198	1.14088180792978	0.00527316663400139	-0.0365752575325681	0.048046843610424	0.0980088658071143	0.0184198059532435	0.453714433767087	0.522989699349144	0.41263116202161	0.452505677664066	0.521730101319188	0.411450398808482	0.00344997625376242	0.00491833195750114	0.00492240032890322
197	0.847500280622663	0.25	0.722239207526905	0.528720695787051	0.915757719266759	0.295880668852732	1.00289965145922	0.76134924094133	1.24445006197711	0.92	0.65	1.42	0.559551225812362	0.737077938958689	0.914604652105016	0.792893826602098	1.04445226918495	1.2960107117678	0.798114324767267	1.05144822603216	1.30466697964197	0.722239207526905	1.18223945966413	-0.00502513796159725	-0.031757386396131	0.048046843610424	0.0980088658071143	0.0184198059532435	0.453714433767087	0.522989699349144	0.41263116202161	0.452505677664066	0.521730101319188	0.411450398808482	0.00344997625376242	0.00491833195750114	0.00492240032890322
197	0.847500280622663	0.25	0.733451679607462	0.537139526186686	0.929763833028238	0.343824903930153	1.06201138644581	0.832947913372045	1.29107485951957	1.08	0.69	1.59	0.546817305169945	0.697193900210549	0.847570495251153	0.741685424122879	0.945651406209312	1.14961738829575	0.743394006096087	0.94769138578009	1.1520471964401	0.733451679607462	1.23639278357517	0.0641004572002566	0.0965318410455437	0.048046843610424	0.0980088658071143	0.0184198059532435	0.453714433767087	0.522989699349144	0.41263116202161	0.452505677664066	0.521730101319188	0.411450398808482	0.00344997625376242	0.00491833195750114	0.00492240032890322
197	0.847500280622663	0.25	0.734796570803739	0.536670673875566	0.932922467731912	0.290525415764995	0.97431373662824	0.73659651672203	1.21203095653445	0.91	0.62	1.36	0.548092403013047	0.724974860828339	0.90185731864363	0.780649922527591	1.03258422453745	1.28451852654731	0.786315436843773	1.04010573937833	1.29384586451429	0.734796570803739	1.11279305871003	0.0284565316947343	-0.0518211889919565	0.048046843610424	0.0980088658071143	0.0184198059532435	0.453714433767087	0.522989699349144	0.41263116202161	0.452505677664066	0.521730101319188	0.411450398808482	0.00344997625376242	0.00491833195750114	0.00492240032890322
197	0.847500280622663	0.25	0.736657555800239	0.537316340966198	0.93599877063428	0.295373464669063	0.928550727276156	0.704634867966921	1.15246658658539	0.96	0.66	1.46	0.503894582866873	0.66402005160709	0.824145520347308	0.706142633564707	0.930537624186929	1.15493261480915	0.710689823476414	0.936504849702147	1.16239168103881	0.736657555800239	1.14933231247009	0.00122596839305958	-0.0276389409779317	0.048046843610424	0.0980088658071143	0.0184198059532435	0.453714433767087	0.522989699349144	0.41263116202161	0.452505677664066	0.521730101319188	0.411450398808482	0.00344997625376242	0.00491833195750114	0.00492240032890322
197	0.847500280622663	0.25	0.76325140197098	0.556517792818804	0.969985011123156	0.333573164716601	1.12866877347462	0.87959232937236	1.37774521757688	1.01	0.66	1.41	0.604063218119992	0.775117368273458	0.946171518426923	0.833226426407323	1.06917331736038	1.30512020831345	0.840926707570013	1.07916296697636	1.3173840665183	0.76325140197098	1.17359856134789	0.0536772775491058	0.0436874922407294	0.048046843610424	0.0980088658071143	0.0184198059532435	0.453714433767087	0.522989699349144	0.41263116202161	0.452505677664066	0.521730101319188	0.411450398808482	0.00344997625376242	0.00491833195750114	0.00492240032890322
197	0.847500280622663	0.25	0.764850039837668	0.558713349845604	0.970986729829731	0.300305608387438	0.977314724485642	0.744402448920341	1.21022700005094	1.06	0.72	1.57	0.494661299472438	0.649433343897218	0.804205388321998	0.673935172240864	0.884799301956952	1.09566343167304	0.678417548003994	0.890696458450742	1.1029793400062	0.764850039837668	1.19828333138096	0.0724162986744999	0.0886383521070204	0.048046843610424	0.0980088658071143	0.0184198059532435	0.453714433767087	0.522989699349144	0.41263116202161	0.452505677664066	0.521730101319188	0.411450398808482	0.00344997625376242	0.00491833195750114	0.00492240032890322
197	0.847500280622663	0.25	0.771005631480586	0.564584110025402	0.977427152935771	0.303096613514666	0.963104015293342	0.735093749703297	1.19111428088339	1.02	0.64	1.5	0.503920918166669	0.660226345105665	0.816531772044661	0.694615669519116	0.910070505523349	1.12552534152758	0.694988518397122	0.910476668553819	1.12615949610799	0.771005631480586	1.14859025648176	-0.0551599679664875	-0.0818022475710176	0.048046843610424	0.0980088658071143	0.0184198059532435	0.453714433767087	0.522989699349144	0.41263116202161	0.452505677664066	0.521730101319188	0.411450398808482	0.00344997625376242	0.00491833195750114	0.00492240032890322
197	0.847500280622663	0.25	0.779868305732881	0.570070411239248	0.989666200226514	0.369350002532472	1.11762740577626	0.889615433985119	1.34563937756739	0.96	0.62	1.47	0.637072851545739	0.800357155646488	0.963641459747237	0.893277530710352	1.12222811244834	1.35117869418633	0.892665375727919	1.12148501737009	1.35027476650271	0.779868305732881	1.1661638168288	-0.0693553103234718	-0.115756461657515	0.048046843610424	0.0980088658071143	0.0184198059532435	0.453714433767087	0.522989699349144	0.41263116202161	0.452505677664066	0.521730101319188	0.411450398808482	0.00344997625376242	0.00491833195750114	0.00492240032890322
197	0.847500280622663	0.25	0.807298430723788	0.590211708875159	1.02438515257242	0.365988658317381	1.09038486591631	0.866316794334472	1.31445293749816	0.93	0.63	1.41	0.631066568679738	0.79428846395936	0.957510359238982	0.890981167703153	1.12142854373071	1.35187591975827	0.895321137347268	1.1267121533861	1.35821657405211	0.807298430723788	1.1076006552724	0.123471942643877	0.0320385874058837	0.048046843610424	0.0980088658071143	0.0184198059532435	0.453714433767087	0.522989699349144	0.41263116202161	0.452505677664066	0.521730101319188	0.411450398808482	0.00344997625376242	0.00491833195750114	0.00492240032890322
197	0.847500280622663	0.25	0.822690099399779	0.601154885385454	1.0442253134141	0.323962459080377	1.02739515058793	0.795676475709859	1.25911382546599	0.94	0.59	1.4	0.57438865376018	0.74166339641933	0.90893813907848	0.807986105145297	1.04328961771569	1.27859313028608	0.807746913612027	1.04268439663324	1.27795193477342	0.822690099399779	1.07217006815848	-0.0147533166718231	-0.104865344543514	0.048046843610424	0.0980088658071143	0.0184198059532435	0.453714433767087	0.522989699349144	0.41263116202161	0.452505677664066	0.521730101319188	0.411450398808482	0.00344997625376242	0.00491833195750114	0.00492240032890322
197	0.847500280622663	0.25	0.830975762398883	0.608390762885637	1.05356076191213	0.280213102609605	1.02480669994987	0.768367055204619	1.28124634469511	0.93	0.65	1.37	0.560584790471567	0.747677877745897	0.934770965020227	0.791972284368695	1.05629008648673	1.32060788860476	0.799816050736012	1.06675221255494	1.3335327180693	0.830975762398883	1.0998654541029	0.00386506838538542	-0.0587711536219393	0.048046843610424	0.0980088658071143	0.0184198059532435	0.453714433767087	0.522989699349144	0.41263116202161	0.452505677664066	0.521730101319188	0.411450398808482	0.00344997625376242	0.00491833195750114	0.00492240032890322
197	0.847500280622663	0.26	0.377467447694531	0.278172207852189	0.476762687536874	0.464873524164651	1.04926983412374	0.873504403762559	1.22503526448493	1.05	0.64	1.6	0.585023215916193	0.70274083345066	0.820458450985128	0.799365648439926	0.960212974004392	1.12106029956886	0.794981595377931	0.954952161799591	1.11484621793138	0.377467447694531	1.31366823618224	-0.130205116596815	-0.114992234637353	0.048046843610424	0.0980088658071143	0.0184198059532435	0.453714433767087	0.522989699349144	0.41263116202161	0.452505677664066	0.521730101319188	0.411450398808482	0.00344997625376242	0.00491833195750114	0.00492240032890322
197	0.847500280622663	0.26	0.450745034256754	0.331515839826344	0.569974228687163	0.389609052573145	1.06027496058717	0.853073177117347	1.26747674405699	0.96	0.64	1.67	0.609721286189759	0.757815659927938	0.905910033666117	0.854263743797323	1.0617547023884	1.26924566097947	0.846134201808058	1.05173728273753	1.25731662538082	0.450745034256754	1.28361101996389	0.0280516449497794	0.0142823348872108	0.048046843610424	0.0980088658071143	0.0184198059532435	0.453714433767087	0.522989699349144	0.41263116202161	0.452505677664066	0.521730101319188	0.411450398808482	0.00344997625376242	0.00491833195750114	0.00492240032890322
197	0.847500280622663	0.26	0.4526738902111	0.331880499184247	0.573467281237953	0.347887701937192	0.889304167891467	0.699206212272153	1.07940212351078	1.05	0.64	1.53	0.467754132509716	0.594925634653025	0.722097136796333	0.638860093613716	0.812551338901824	0.986242584189932	0.638014770480513	0.811538384210572	0.984982603915608	0.4526738902111	1.33481187677462	-0.0519901544162362	-0.00221240486510394	0.048046843610424	0.0980088658071143	0.0184198059532435	0.453714433767087	0.522989699349144	0.41263116202161	0.452505677664066	0.521730101319188	0.411450398808482	0.00344997625376242	0.00491833195750114	0.00492240032890322
197	0.847500280622663	0.26	0.461918311119877	0.33972925855519	0.584107363684564	0.40287064356407	0.948644928561637	0.768326318492087	1.12896353863119	1.09	0.66	1.59	0.499079034312998	0.616207961978516	0.733336889644033	0.674345202382405	0.832607371299527	0.990869540216648	0.673171425517044	0.831154345143194	0.989239570674825	0.461918311119877	1.37193876524889	0.144675660463971	0.178000038540967	0.048046843610424	0.0980088658071143	0.0184198059532435	0.453714433767087	0.522989699349144	0.41263116202161	0.452505677664066	0.521730101319188	0.411450398808482	0.00344997625376242	0.00491833195750114	0.00492240032890322
197	0.847500280622663	0.26	0.47502216822625	0.349565090901246	0.600479245551255	0.357822920547763	1.03862281510231	0.821384391724688	1.25586123847992	0.91	0.66	1.44	0.607243699575465	0.767846536969021	0.928449374362578	0.86257497572126	1.09070741853189	1.31883986134251	0.868597098660247	1.09825098948952	1.32835127946997	0.47502216822625	1.26903555933539	-0.0831615648742948	-0.0927063658254876	0.048046843610424	0.0980088658071143	0.0184198059532435	0.453714433767087	0.522989699349144	0.41263116202161	0.452505677664066	0.521730101319188	0.411450398808482	0.00344997625376242	0.00491833195750114	0.00492240032890322
197	0.847500280622663	0.26	0.476254304610296	0.352370613691875	0.600137995528717	0.345673177164725	0.929655534392468	0.729958303949784	1.12935276483515	0.99	0.71	1.48	0.510275335005797	0.649873132047751	0.789470929089705	0.708696994516292	0.902577694635971	1.09645839475565	0.716227094901956	0.912101709423855	1.10802770695032	0.476254304610296	1.33657837907475	0.0277213950273087	0.0757317915630101	0.048046843610424	0.0980088658071143	0.0184198059532435	0.453714433767087	0.522989699349144	0.41263116202161	0.452505677664066	0.521730101319188	0.411450398808482	0.00344997625376242	0.00491833195750114	0.00492240032890322
197	0.847500280622663	0.26	0.49269653930414	0.364540664475892	0.620852414132388	0.404672561333517	1.07632436215397	0.872500651981876	1.28014807232606	0.93	0.61	1.46	0.635666140458764	0.784163257205641	0.932660373952517	0.897529860301304	1.10720061034752	1.31687136039373	0.896282005242544	1.10578356462646	1.31508645176232	0.49269653930414	1.24252627912004	0.015621682451592	-0.0129440498610184	0.048046843610424	0.0980088658071143	0.0184198059532435	0.453714433767087	0.522989699349144	0.41263116202161	0.452505677664066	0.521730101319188	0.411450398808482	0.00344997625376242	0.00491833195750114	0.00492240032890322
197	0.847500280622663	0.26	0.496329044854739	0.364856852619699	0.627801237089779	0.338606092618683	0.931738701447546	0.728427031530026	1.13505037136507	1.03	0.65	1.56	0.495791887044776	0.634172633672075	0.772553380299373	0.681554892497178	0.871784053876598	1.06201321525602	0.681005216635079	0.871025847681909	1.06109544206564	0.496329044854739	1.34471203512221	-0.0475397167464154	-0.000784141849439656	0.048046843610424	0.0980088658071143	0.0184198059532435	0.453714433767087	0.522989699349144	0.41263116202161	0.452505677664066	0.521730101319188	0.411450398808482	0.00344997625376242	0.00491833195750114	0.00492240032890322
197	0.847500280622663	0.26	0.496520511668081	0.365283104267769	0.627757919068393	0.330119485986918	0.898788266019783	0.698891417264554	1.09868511477501	0.95	0.63	1.4	0.502072192141758	0.645674827082655	0.789277462023551	0.704876288366374	0.906484929316938	1.1080935702675	0.708548081655782	0.911312660839786	1.11394940597563	0.496520511668081	1.23258833791935	-0.0408644690715601	-0.0735603565671422	0.048046843610424	0.0980088658071143	0.0184198059532435	0.453714433767087	0.522989699349144	0.41263116202161	0.452505677664066	0.521730101319188	0.411450398808482	0.00344997625376242	0.00491833195750114	0.00492240032890322
197	0.847500280622663	0.26	0.498331160967048	0.365372739140635	0.63128958279346	0.341927010835588	0.908426290138794	0.711662362154256	1.10519021812333	0.87	0.57	1.42	0.545263619208465	0.696020800152746	0.846777981097026	0.786330616729775	1.00373919286116	1.22114776899255	0.782184178787518	0.998274630337767	1.21457466836282	0.498331160967048	1.17399500882898	-0.04068686091455	-0.109190618706988	0.048046843610424	0.0980088658071143	0.0184198059532435	0.453714433767087	0.522989699349144	0.41263116202161	0.452505677664066	0.521730101319188	0.411450398808482	0.00344997625376242	0.00491833195750114	0.00492240032890322
197	0.847500280622663	0.26	0.500062200381427	0.366727194750188	0.633397206012665	0.355533005667127	0.966865762838204	0.763624436013344	1.17010708966306	1	0.66	1.61	0.528963358264752	0.669748814708137	0.810534271151523	0.732057117848506	0.926896692024356	1.1217362662002	0.729404516995601	0.923535536679901	1.11778153921061	0.500062200381427	1.32671404569804	0.205190042476755	0.253478357071314	0.048046843610424	0.0980088658071143	0.0184198059532435	0.453714433767087	0.522989699349144	0.41263116202161	0.452505677664066	0.521730101319188	0.411450398808482	0.00344997625376242	0.00491833195750114	0.00492240032890322
197	0.847500280622663	0.26	0.50547646124541	0.372129798000031	0.638823124490788	0.341163704710617	0.926309741265631	0.725331500638445	1.12728798189282	1.09	0.75	1.72	0.473575524273635	0.604796042876281	0.736016561478928	0.641071187835376	0.818702187363904	0.996333186892432	0.643338914165715	0.821564468387827	0.999934510303406	0.50547646124541	1.35857970123198	0.0303952409936999	0.129694453535831	0.048046843610424	0.0980088658071143	0.0184198059532435	0.453714433767087	0.522989699349144	0.41263116202161	0.452505677664066	0.521730101319188	0.411450398808482	0.00344997625376242	0.00491833195750114	0.00492240032890322
197	0.847500280622663	0.26	0.50608166499006	0.374085031313045	0.638078298667076	0.320986915940236	0.847843823983344	0.65531456961054	1.04037307835615	1.11	0.62	1.69	0.421763655946235	0.545676423900007	0.669589191853778	0.568000878652526	0.734877659242129	0.901754439831732	0.560176136584314	0.724716133960996	0.889312052139334	0.50608166499006	1.33866308023941	-0.114121695873908	-0.064662725988506	0.048046843610424	0.0980088658071143	0.0184198059532435	0.453714433767087	0.522989699349144	0.41263116202161	0.452505677664066	0.521730101319188	0.411450398808482	0.00344997625376242	0.00491833195750114	0.00492240032890322
197	0.847500280622663	0.26	0.506749999190671	0.372677613546626	0.640822384834715	0.306258706352544	0.839622171107986	0.642323613318722	1.03692072889725	0.99	0.67	1.47	0.449615183533744	0.587720688970528	0.725826194407311	0.624774823143775	0.816683027969719	1.00859123279566	0.628827064834705	0.821971594874567	1.01519185270144	0.506749999190671	1.27638200392767	0.0193652859672065	0.0299225421204754	0.048046843610424	0.0980088658071143	0.0184198059532435	0.453714433767087	0.522989699349144	0.41263116202161	0.452505677664066	0.521730101319188	0.411450398808482	0.00344997625376242	0.00491833195750114	0.00492240032890322
197	0.847500280622663	0.26	0.511802137285833	0.375487577807534	0.648116696764133	0.341948292541932	0.934162315719995	0.731833566976244	1.13649106446375	1.04	0.63	1.71	0.494131502139523	0.630743175960171	0.767354849780819	0.677221831608618	0.864452169207728	1.05168250680684	0.667828201018563	0.852422212219744	1.03701682553605	0.511802137285833	1.32691189376631	0.0207848588428497	0.0557234699745795	0.048046843610424	0.0980088658071143	0.0184198059532435	0.453714433767087	0.522989699349144	0.41263116202161	0.452505677664066	0.521730101319188	0.411450398808482	0.00344997625376242	0.00491833195750114	0.00492240032890322
197	0.847500280622663	0.26	0.52369868973523	0.387508452418109	0.65988892705235	0.386914327179186	0.981315421870004	0.788453156640279	1.17417768709973	1.02	0.63	1.7	0.537450088278929	0.668914894526994	0.80037970077506	0.739239982423915	0.920064291842851	1.10088860126179	0.729360672935877	0.907826067264714	1.08630299298996	0.52369868973523	1.33595711859988	-0.0658327525859723	-0.0274725322356081	0.048046843610424	0.0980088658071143	0.0184198059532435	0.453714433767087	0.522989699349144	0.41263116202161	0.452505677664066	0.521730101319188	0.411450398808482	0.00344997625376242	0.00491833195750114	0.00492240032890322
197	0.847500280622663	0.26	0.524527936300198	0.387866641222061	0.661189231378335	0.395616531532718	1.06583447354458	0.860153415646928	1.27151553144224	1.1	0.7	1.68	0.556923300058413	0.690095559146304	0.823267818234196	0.75163008697732	0.931360898510433	1.11109171004355	0.750267318785621	0.929661672110027	1.10908781580807	0.524527936300198	1.3511315066365	0.0813094407029336	0.162646822925883	0.048046843610424	0.0980088658071143	0.0184198059532435	0.453714433767087	0.522989699349144	0.41263116202161	0.452505677664066	0.521730101319188	0.411450398808482	0.00344997625376242	0.00491833195750114	0.00492240032890322
197	0.847500280622663	0.26	0.527107782747232	0.386441752260594	0.667773813233871	0.34547534353927	0.923043155314426	0.724679572084431	1.12140673854442	1.01	0.67	1.58	0.498361879471288	0.634776443873611	0.771191008275935	0.687787421475757	0.87605266680622	1.06431791213668	0.687827972300602	0.876061362759155	1.06440232530123	0.527107782747232	1.25819641826865	0.0232216135942957	0.031767677323183	0.048046843610424	0.0980088658071143	0.0184198059532435	0.453714433767087	0.522989699349144	0.41263116202161	0.452505677664066	0.521730101319188	0.411450398808482	0.00344997625376242	0.00491833195750114	0.00492240032890322
197	0.847500280622663	0.26	0.528900513229476	0.389019489512897	0.668781536946054	0.339824103942951	0.89416569569486	0.699582107607474	1.08874928378225	1.03	0.72	1.55	0.476328233129574	0.60881540754668	0.741302581963785	0.654886698404863	0.837038589055873	1.01919047970688	0.660324027391014	0.843914801918709	1.02758863533755	0.528900513229476	1.26195165752014	-0.011782065823551	0.0255911775193385	0.048046843610424	0.0980088658071143	0.0184198059532435	0.453714433767087	0.522989699349144	0.41263116202161	0.452505677664066	0.521730101319188	0.411450398808482	0.00344997625376242	0.00491833195750114	0.00492240032890322
197	0.847500280622663	0.26	0.531679904900875	0.392730999290978	0.670628810510771	0.41579299759234	0.94819348298886	0.772713646460419	1.1236733195173	1.01	0.59	1.59	0.533476303546406	0.654626402249775	0.775776500953145	0.737354116888429	0.904803961326737	1.07225380576504	0.72754355173638	0.892723359195515	1.0578630035933	0.531679904900875	1.30520938792032	0.0754084099649836	0.0725296943765157	0.048046843610424	0.0980088658071143	0.0184198059532435	0.453714433767087	0.522989699349144	0.41263116202161	0.452505677664066	0.521730101319188	0.411450398808482	0.00344997625376242	0.00491833195750114	0.00492240032890322
197	0.847500280622663	0.26	0.534273334984937	0.39197538925971	0.676571280710164	0.301797857901825	0.921994393818065	0.703043736232843	1.14094505140329	1.05	0.74	1.6	0.468968465299474	0.615020479665256	0.761072494031038	0.639834603734083	0.83909988413331	1.03836516453254	0.645344690478948	0.846325016652772	1.04725866585395	0.534273334984937	1.36412654822649	-0.0248491806307922	0.0688825827533143	0.048046843610424	0.0980088658071143	0.0184198059532435	0.453714433767087	0.522989699349144	0.41263116202161	0.452505677664066	0.521730101319188	0.411450398808482	0.00344997625376242	0.00491833195750114	0.00492240032890322
197	0.847500280622663	0.26	0.53543717300736	0.393714840013503	0.677159506001218	0.346031590826975	0.987918353648215	0.775873847141785	1.19996286015465	1.01	0.67	1.53	0.532887520817338	0.678524433043996	0.824161345270654	0.735076974897064	0.935971791703286	1.13686660850951	0.737413594682897	0.938855148949812	1.14034704672091	0.53543717300736	1.33190215239907	0.0468561427549659	0.106608781600441	0.048046843610424	0.0980088658071143	0.0184198059532435	0.453714433767087	0.522989699349144	0.41263116202161	0.452505677664066	0.521730101319188	0.411450398808482	0.00344997625376242	0.00491833195750114	0.00492240032890322
197	0.847500280622663	0.26	0.537135270926389	0.394697350827977	0.679573191024802	0.356858897481085	0.903123114909386	0.713828923472706	1.09241730634607	0.9	0.59	1.44	0.534807332823695	0.676628318654258	0.81844930448482	0.763922293565379	0.96650031769113	1.16907834181688	0.762054876910762	0.964133245578407	1.16625533310286	0.537135270926389	1.22443188284459	0.0943506070032342	0.0593070946765812	0.048046843610424	0.0980088658071143	0.0184198059532435	0.453714433767087	0.522989699349144	0.41263116202161	0.452505677664066	0.521730101319188	0.411450398808482	0.00344997625376242	0.00491833195750114	0.00492240032890322
197	0.847500280622663	0.26	0.537898481911768	0.395849115155766	0.67994784866777	0.296997614670344	0.959397498032354	0.728942590024682	1.18985240604002	1.13	0.75	1.64	0.460975584751825	0.606712831321773	0.752450077891722	0.616971565519433	0.812026878956827	1.00708219239422	0.620965609310085	0.817205123658925	1.01350038376777	0.537898481911768	1.38002146382684	-0.0831073409742999	0.0384802816882347	0.048046843610424	0.0980088658071143	0.0184198059532435	0.453714433767087	0.522989699349144	0.41263116202161	0.452505677664066	0.521730101319188	0.411450398808482	0.00344997625376242	0.00491833195750114	0.00492240032890322
197	0.847500280622663	0.26	0.5415227791245	0.399395799146497	0.683649759102502	0.33988083149054	0.888224241041349	0.694958035952485	1.08149044613021	0.93	0.6	1.57	0.506321606675719	0.6471284617869	0.787935316898082	0.714904695716357	0.913718020253203	1.11253134479005	0.707438675233323	0.904144095470618	1.10095841245015	0.5415227791245	1.2784865403696	-0.0167752136124801	-0.0209108120860681	0.048046843610424	0.0980088658071143	0.0184198059532435	0.453714433767087	0.522989699349144	0.41263116202161	0.452505677664066	0.521730101319188	0.411450398808482	0.00344997625376242	0.00491833195750114	0.00492240032890322
197	0.847500280622663	0.26	0.542017464887555	0.398174546969538	0.685860382805571	0.376466828594212	1.02139874895117	0.816165742748282	1.22663175515406	0.97	0.64	1.69	0.576676255202446	0.721687244100963	0.866698232999481	0.804286600269136	1.00653247776224	1.20877835525534	0.795071558307427	0.995057017744758	1.19500997013271	0.542017464887555	1.30290197231913	-0.137559261371546	-0.124781978124823	0.048046843610424	0.0980088658071143	0.0184198059532435	0.453714433767087	0.522989699349144	0.41263116202161	0.452505677664066	0.521730101319188	0.411450398808482	0.00344997625376242	0.00491833195750114	0.00492240032890322
197	0.847500280622663	0.26	0.545468513050008	0.402695946744683	0.688241079355333	0.358757770119016	1.01111274959552	0.800057845442711	1.22216765374833	0.99	0.71	1.57	0.558867127254611	0.706296027113233	0.853724926971855	0.775961387693509	0.980659656998415	1.18535792630332	0.780833396391308	0.98689494823578	1.19291092877031	0.545468513050008	1.26543936881321	0.0841895372294323	0.120535877774901	0.048046843610424	0.0980088658071143	0.0184198059532435	0.453714433767087	0.522989699349144	0.41263116202161	0.452505677664066	0.521730101319188	0.411450398808482	0.00344997625376242	0.00491833195750114	0.00492240032890322
197	0.847500280622663	0.26	0.545792028101705	0.401648847553246	0.689935208650163	0.277729691462517	0.901849368496772	0.674780188185316	1.12891854880823	1.01	0.69	1.47	0.464756321523012	0.621150713090144	0.777545104657277	0.641784592318728	0.857750478493077	1.07371636466743	0.647975754211778	0.866071017003882	1.0841986462846	0.545792028101705	1.26191663417298	0.114213030075799	0.157664126625221	0.048046843610424	0.0980088658071143	0.0184198059532435	0.453714433767087	0.522989699349144	0.41263116202161	0.452505677664066	0.521730101319188	0.411450398808482	0.00344997625376242	0.00491833195750114	0.00492240032890322
197	0.847500280622663	0.26	0.546287357665691	0.403080408087538	0.689494307243844	0.394508068216155	1.00952172059945	0.814255390270617	1.20478805092828	1.01	0.64	1.75	0.559683670027367	0.69390123578999	0.828118801552612	0.772269791647725	0.957467568709717	1.14266534577171	0.761160895889043	0.943666108389789	1.12640753183392	0.546287357665691	1.35670699247741	-0.00659305985717043	0.0568621051306429	0.048046843610424	0.0980088658071143	0.0184198059532435	0.453714433767087	0.522989699349144	0.41263116202161	0.452505677664066	0.521730101319188	0.411450398808482	0.00344997625376242	0.00491833195750114	0.00492240032890322
197	0.847500280622663	0.26	0.546734985019569	0.40404245588335	0.689427514155788	0.354491279415056	0.922600853015201	0.728222636814878	1.11697906921552	0.95	0.61	1.46	0.523171622751365	0.662817332258319	0.802463041765273	0.734514500063945	0.930572149301779	1.12662979853961	0.733008895693439	0.928765669476974	1.12441220543402	0.546734985019569	1.21660583811761	-0.037302467879731	-0.0652228549180606	0.048046843610424	0.0980088658071143	0.0184198059532435	0.453714433767087	0.522989699349144	0.41263116202161	0.452505677664066	0.521730101319188	0.411450398808482	0.00344997625376242	0.00491833195750114	0.00492240032890322
197	0.847500280622663	0.26	0.549014714785093	0.402890783457791	0.695138646112395	0.230604685040334	0.73702009566324	0.526833267426591	0.947206923899888	1	0.7	1.7	0.364896775978058	0.510476982693636	0.656057189409214	0.504975741237574	0.7064422315859	0.907908721934226	0.504089898600406	0.705258138571185	0.906334272022898	0.549014714785093	1.30091848690044	-0.025311695522391	0.0342627050712537	0.048046843610424	0.0980088658071143	0.0184198059532435	0.453714433767087	0.522989699349144	0.41263116202161	0.452505677664066	0.521730101319188	0.411450398808482	0.00344997625376242	0.00491833195750114	0.00492240032890322
197	0.847500280622663	0.26	0.552618647522812	0.405525924362023	0.6997113706836	0.331956393597448	1.00785408326442	0.784627964477225	1.23108020205162	1	0.63	1.53	0.543091853151477	0.697601113606812	0.852110374062148	0.75138568393972	0.965154396669556	1.17892310939939	0.749172534224135	0.96231097784827	1.17536691292065	0.552618647522812	1.24525189684923	-0.050406767572338	-0.0487201979161182	0.048046843610424	0.0980088658071143	0.0184198059532435	0.453714433767087	0.522989699349144	0.41263116202161	0.452505677664066	0.521730101319188	0.411450398808482	0.00344997625376242	0.00491833195750114	0.00492240032890322
197	0.847500280622663	0.26	0.554816353414157	0.408291662206367	0.701341044621948	0.314125240385082	0.910369403098801	0.700342896855242	1.12039590934236	1.09	0.76	1.78	0.455902536393013	0.592623587375548	0.729344638358083	0.616485166380862	0.801363497020537	0.986241827660212	0.617051020346061	0.802076183306172	0.987156378235356	0.554816353414157	1.37721614874407	-0.01083354542302	0.10815900374051	0.048046843610424	0.0980088658071143	0.0184198059532435	0.453714433767087	0.522989699349144	0.41263116202161	0.452505677664066	0.521730101319188	0.411450398808482	0.00344997625376242	0.00491833195750114	0.00492240032890322
197	0.847500280622663	0.26	0.556353529299449	0.408174294752424	0.704532763846475	0.328702505781451	0.898360467741486	0.697916911304805	1.09880402417817	1.01	0.66	1.57	0.480163611748083	0.618067852856568	0.755972093965054	0.662781203853685	0.853133693509573	1.04348618316546	0.66286161909029	0.85315285293443	1.04351435735247	0.556353529299449	1.25743721330428	-0.0825084146310169	-0.0591599108618381	0.048046843610424	0.0980088658071143	0.0184198059532435	0.453714433767087	0.522989699349144	0.41263116202161	0.452505677664066	0.521730101319188	0.411450398808482	0.00344997625376242	0.00491833195750114	0.00492240032890322
197	0.847500280622663	0.26	0.564747115436001	0.414689739089332	0.71480449178267	0.337049957650904	0.925442761764213	0.722801310347178	1.12808421318125	1.02	0.64	1.74	0.494991592677746	0.63376529624404	0.772538999810335	0.682043229576667	0.873257921625569	1.06447261367447	0.67221735760221	0.86072607369841	1.04915834017303	0.564747115436001	1.31341890447348	0.0628399327272439	0.104919489798403	0.048046843610424	0.0980088658071143	0.0184198059532435	0.453714433767087	0.522989699349144	0.41263116202161	0.452505677664066	0.521730101319188	0.411450398808482	0.00344997625376242	0.00491833195750114	0.00492240032890322
197	0.847500280622663	0.26	0.56552367198247	0.417112231534033	0.713935112430906	0.32394416707151	0.904410446084423	0.700421219538139	1.10839967263071	0.94	0.65	1.54	0.508279937518694	0.65631033470141	0.804340731884125	0.716510400992874	0.925185407451536	1.1338604139102	0.715986814910707	0.924564312998071	1.13299511913312	0.56552367198247	1.28490057552399	0.0316940191514862	0.0401226244142361	0.048046843610424	0.0980088658071143	0.0184198059532435	0.453714433767087	0.522989699349144	0.41263116202161	0.452505677664066	0.521730101319188	0.411450398808482	0.00344997625376242	0.00491833195750114	0.00492240032890322
197	0.847500280622663	0.26	0.567162130244874	0.418698366581046	0.715625893908702	0.28804942175528	0.882181197490001	0.665642919699623	1.09871947528038	1	0.61	1.49	0.459854217983466	0.609447997846273	0.759041777709079	0.635754972640679	0.842570493091801	1.04938601354292	0.634100250893757	0.840331480557764	1.04691051713999	0.567162130244874	1.24935037006557	0.030261152950934	0.025117949390725	0.048046843610424	0.0980088658071143	0.0184198059532435	0.453714433767087	0.522989699349144	0.41263116202161	0.452505677664066	0.521730101319188	0.411450398808482	0.00344997625376242	0.00491833195750114	0.00492240032890322
197	0.847500280622663	0.26	0.56754462380547	0.418117181803875	0.716972065807065	0.391617622994158	1.01231094144878	0.815315311728113	1.20930657116946	0.96	0.61	1.47	0.583182501461794	0.72409044525355	0.864998389045305	0.817332078901729	1.01481499778973	1.21229791667774	0.816275267207679	1.01345722377717	1.210734926673	0.56754462380547	1.19829863286976	0.00890137158010303	-0.0473012789895467	0.048046843610424	0.0980088658071143	0.0184198059532435	0.453714433767087	0.522989699349144	0.41263116202161	0.452505677664066	0.521730101319188	0.411450398808482	0.00344997625376242	0.00491833195750114	0.00492240032890322
197	0.847500280622663	0.26	0.571813302180652	0.421138878953963	0.722487725407342	0.313990670345333	0.910070816926617	0.700047608485128	1.12009402536811	1.01	0.64	1.5	0.480463722218799	0.624608964995207	0.768754207771614	0.662580772670891	0.861363452650487	1.06014613263008	0.662746741174763	0.861552202590729	1.06042290252898	0.571813302180652	1.23359519619116	-0.0609087430189958	-0.06318865903943	0.048046843610424	0.0980088658071143	0.0184198059532435	0.453714433767087	0.522989699349144	0.41263116202161	0.452505677664066	0.521730101319188	0.411450398808482	0.00344997625376242	0.00491833195750114	0.00492240032890322
197	0.847500280622663	0.26	0.573146122081656	0.423034602580042	0.72325764158327	0.354900621155765	1.00215990565093	0.791208503110508	1.21311130819136	1.06	0.62	1.47	0.52731127028659	0.667902595588351	0.808493920890112	0.719198142814252	0.910950198479337	1.10270225414442	0.719270008790636	0.911077455959486	1.10282707938198	0.573146122081656	1.23860923191466	0.0703976764260933	0.0691549792773622	0.048046843610424	0.0980088658071143	0.0184198059532435	0.453714433767087	0.522989699349144	0.41263116202161	0.452505677664066	0.521730101319188	0.411450398808482	0.00344997625376242	0.00491833195750114	0.00492240032890322
197	0.847500280622663	0.26	0.574667020012306	0.422967439064606	0.726366600960005	0.314161863453718	0.959030556054359	0.737796496072744	1.18026461603598	1.07	0.73	1.57	0.485280152584378	0.630795208505915	0.776310264427453	0.65867766621826	0.85618732517212	1.05369698412598	0.664008418543313	0.863128633145285	1.06211500372225	0.574667020012306	1.27804109213958	0.0244052842920526	0.0765940656623448	0.048046843610424	0.0980088658071143	0.0184198059532435	0.453714433767087	0.522989699349144	0.41263116202161	0.452505677664066	0.521730101319188	0.411450398808482	0.00344997625376242	0.00491833195750114	0.00492240032890322
197	0.847500280622663	0.26	0.590444230003476	0.43565586691665	0.745232593090302	0.384677117976549	0.986930814837465	0.792047110266592	1.18181451940834	0.97	0.64	1.53	0.561356997822404	0.699479250784847	0.83760150374729	0.783872242443403	0.976744515490684	1.16961678853797	0.783280158245672	0.976106513968666	1.16871840094837	0.590444230003476	1.2301600891352	-0.0201418116960189	-0.0405349007581815	0.048046843610424	0.0980088658071143	0.0184198059532435	0.453714433767087	0.522989699349144	0.41263116202161	0.452505677664066	0.521730101319188	0.411450398808482	0.00344997625376242	0.00491833195750114	0.00492240032890322
197	0.847500280622663	0.26	0.591972915093043	0.436635603597684	0.747310226588402	0.370314743761977	0.897539593736633	0.714807286367374	1.08027190110589	1.01	0.59	1.65	0.491469439338151	0.617107980472971	0.742746521607792	0.678220623092131	0.85159996844389	1.02497931379565	0.666703391967394	0.837088535685149	1.0075805584039	0.591972915093043	1.26153660728998	-0.0580856003760097	-0.0676681214176172	0.048046843610424	0.0980088658071143	0.0184198059532435	0.453714433767087	0.522989699349144	0.41263116202161	0.452505677664066	0.521730101319188	0.411450398808482	0.00344997625376242	0.00491833195750114	0.00492240032890322
197	0.847500280622663	0.26	0.593545244894571	0.436127190068075	0.750963299721067	0.335939444524611	0.931856767856143	0.727302772032233	1.13641076368005	0.89	0.63	1.34	0.54614969952553	0.699754370993803	0.853359042462076	0.780876162304251	1.00049768085924	1.22011919941424	0.788194671484143	1.00998951395721	1.23156440461446	0.593545244894571	1.1398650443146	-0.0416945807791821	-0.109527924064598	0.048046843610424	0.0980088658071143	0.0184198059532435	0.453714433767087	0.522989699349144	0.41263116202161	0.452505677664066	0.521730101319188	0.411450398808482	0.00344997625376242	0.00491833195750114	0.00492240032890322
197	0.847500280622663	0.26	0.596809805486874	0.438667984036935	0.754951626936812	0.394104993806951	0.964971708715252	0.778164874814437	1.15177854261607	1.04	0.63	1.81	0.523051048027585	0.64861506847227	0.774179088916956	0.71564813785516	0.887447157762884	1.05924617767061	0.700769822477298	0.868971595242677	1.03729154935192	0.596809805486874	1.33239315800362	0.0910237589599378	0.128127274527171	0.048046843610424	0.0980088658071143	0.0184198059532435	0.453714433767087	0.522989699349144	0.41263116202161	0.452505677664066	0.521730101319188	0.411450398808482	0.00344997625376242	0.00491833195750114	0.00492240032890322
197	0.847500280622663	0.26	0.597342220261547	0.440250528669196	0.754433911853898	0.382314346193849	0.9971542158735	0.799265399404446	1.19504303234255	0.99	0.62	1.53	0.557842929644914	0.695958350636887	0.834073771628859	0.774285009193736	0.965988971598776	1.15769293400382	0.770489040217279	0.961260926633315	1.151997719804	0.597342220261547	1.20972824265558	0.0675560900980633	0.0516462237776665	0.048046843610424	0.0980088658071143	0.0184198059532435	0.453714433767087	0.522989699349144	0.41263116202161	0.452505677664066	0.521730101319188	0.411450398808482	0.00344997625376242	0.00491833195750114	0.00492240032890322
197	0.847500280622663	0.26	0.599200042173402	0.440420287007742	0.757979797339061	0.353633390597894	0.9990898698904	0.788201397396193	1.20997834238461	1.05	0.7	1.61	0.526015832872097	0.66675483164655	0.807493830421002	0.717789504421998	0.909838811439199	1.1018881184564	0.719901048201004	0.912529650245707	1.10537186629526	0.599200042173402	1.28066120090882	0.0391108984295141	0.0945408225855885	0.048046843610424	0.0980088658071143	0.0184198059532435	0.453714433767087	0.522989699349144	0.41263116202161	0.452505677664066	0.521730101319188	0.411450398808482	0.00344997625376242	0.00491833195750114	0.00492240032890322
197	0.847500280622663	0.26	0.600629889492871	0.443930491964398	0.757329287021344	0.326971371726033	0.913085473870847	0.708554634992952	1.11761631274874	0.93	0.7	1.43	0.51853496328973	0.668214869102811	0.817894774915893	0.73348655945636	0.945214228576417	1.15694189769647	0.742842024019396	0.957293909363829	1.17165244634339	0.600629889492871	1.19284702707575	0.0750444812487459	0.0811039398036805	0.048046843610424	0.0980088658071143	0.0184198059532435	0.453714433767087	0.522989699349144	0.41263116202161	0.452505677664066	0.521730101319188	0.411450398808482	0.00344997625376242	0.00491833195750114	0.00492240032890322
197	0.847500280622663	0.26	0.601491452866075	0.441756042003721	0.761226863728428	0.394391213273419	1.07279828636862	0.865241947638823	1.28035462509842	0.95	0.67	1.48	0.623399448160472	0.772942021055211	0.92248459394995	0.876244411670014	1.08644004817953	1.29663568468904	0.881289772152909	1.09268861367287	1.30428822367704	0.601491452866075	1.2100821315618	-0.0316889587458529	-0.0537114581662252	0.048046843610424	0.0980088658071143	0.0184198059532435	0.453714433767087	0.522989699349144	0.41263116202161	0.452505677664066	0.521730101319188	0.411450398808482	0.00344997625376242	0.00491833195750114	0.00492240032890322
197	0.847500280622663	0.26	0.601981342100588	0.445088047122606	0.75887463707857	0.330096147567952	1.00020519335096	0.777740765783825	1.22266962091809	0.98	0.65	1.52	0.546148544918283	0.702368494748764	0.858588444579245	0.759865312825583	0.977216658264574	1.19456800370356	0.760557218782584	0.97807991150453	1.19551606656528	0.601981342100588	1.23776653011368	-0.0519737619607604	-0.0351888958142368	0.048046843610424	0.0980088658071143	0.0184198059532435	0.453714433767087	0.522989699349144	0.41263116202161	0.452505677664066	0.521730101319188	0.411450398808482	0.00344997625376242	0.00491833195750114	0.00492240032890322
197	0.847500280622663	0.26	0.602145768471039	0.442710850417854	0.761580686524224	0.345841930251463	0.880312886391317	0.691285360863793	1.06934041191884	0.93	0.61	1.5	0.503588534416322	0.641291572747414	0.778994611078505	0.711012702609002	0.905434542563599	1.0998563825182	0.708220909283353	0.901898527852057	1.09541772202406	0.602145768471039	1.19638677748498	-0.0717568550954306	-0.126898851102664	0.048046843610424	0.0980088658071143	0.0184198059532435	0.453714433767087	0.522989699349144	0.41263116202161	0.452505677664066	0.521730101319188	0.411450398808482	0.00344997625376242	0.00491833195750114	0.00492240032890322
197	0.847500280622663	0.26	0.602857531359892	0.442260100911376	0.763454961808408	0.321848039439513	0.900643425674726	0.696527720555103	1.10475913079435	1.01	0.62	1.49	0.478681508659219	0.618957926645618	0.759234344632018	0.660457443218685	0.854002843847749	1.04754824447681	0.658835762735362	0.851901401368247	1.04502315213368	0.602857531359892	1.21242661682881	0.0121364003702441	-0.0129174618087735	0.048046843610424	0.0980088658071143	0.0184198059532435	0.453714433767087	0.522989699349144	0.41263116202161	0.452505677664066	0.521730101319188	0.411450398808482	0.00344997625376242	0.00491833195750114	0.00492240032890322
197	0.847500280622663	0.26	0.60346104020295	0.443246215746542	0.763675864659358	0.378462759589595	0.94782344423963	0.758181276931616	1.13746561154764	1	0.68	1.65	0.525747616153901	0.657251677805164	0.788755739456426	0.727903450766405	0.90997229392352	1.09204113708064	0.726262880885042	0.907834863717037	1.08956820300532	0.60346104020295	1.26946828734974	0.0616987168841032	0.0865844784862034	0.048046843610424	0.0980088658071143	0.0184198059532435	0.453714433767087	0.522989699349144	0.41263116202161	0.452505677664066	0.521730101319188	0.411450398808482	0.00344997625376242	0.00491833195750114	0.00492240032890322
197	0.847500280622663	0.26	0.605345613210099	0.443995198585153	0.766696027835045	0.261256091358826	0.863449938753634	0.636757847718268	1.090142029789	1.08	0.76	1.58	0.416536184982989	0.564827186191766	0.713118187400543	0.564246329677585	0.765123603184289	0.966000876690992	0.570763350573942	0.773927327051259	0.977135997245408	0.605345613210099	1.30412855702269	-0.0199101754963111	0.0686220802684388	0.048046843610424	0.0980088658071143	0.0184198059532435	0.453714433767087	0.522989699349144	0.41263116202161	0.452505677664066	0.521730101319188	0.411450398808482	0.00344997625376242	0.00491833195750114	0.00492240032890322
197	0.847500280622663	0.26	0.607766932973215	0.449397744295023	0.766136121651407	0.354771418524752	0.963194184375779	0.760387717365014	1.16600065138654	0.99	0.61	1.46	0.528977202490059	0.670063118419903	0.811149034349748	0.733287888415044	0.928866436772698	1.12444498513035	0.732930153657435	0.928316676368954	1.12373519696695	0.607766932973215	1.20940868748179	0.0577914889989544	0.0358855424311438	0.048046843610424	0.0980088658071143	0.0184198059532435	0.453714433767087	0.522989699349144	0.41263116202161	0.452505677664066	0.521730101319188	0.411450398808482	0.00344997625376242	0.00491833195750114	0.00492240032890322
197	0.847500280622663	0.26	0.608394872030255	0.447010218620012	0.769779525440497	0.34274067112322	0.906329845156915	0.710374415780607	1.10228527453322	0.88	0.61	1.51	0.537712071090558	0.686038921594583	0.834365772098608	0.771417454649794	0.984211490015173	1.19700552538055	0.767309112116231	0.979072943793028	1.19077781409021	0.608394872030255	1.18629127477879	0.0615431965112821	0.0122010646032923	0.048046843610424	0.0980088658071143	0.0184198059532435	0.453714433767087	0.522989699349144	0.41263116202161	0.452505677664066	0.521730101319188	0.411450398808482	0.00344997625376242	0.00491833195750114	0.00492240032890322
197	0.847500280622663	0.26	0.609184827423423	0.449390931714361	0.768978723132484	0.329093278354717	0.952491533957641	0.740158213522342	1.16482485439294	0.96	0.67	1.58	0.527959842611056	0.679418631272758	0.83087741993446	0.739119668312596	0.951155055483386	1.16319044265418	0.739453191492794	0.951354235199263	1.16339179357203	0.609184827423423	1.25310910755276	0.105910056099221	0.118367791740377	0.048046843610424	0.0980088658071143	0.0184198059532435	0.453714433767087	0.522989699349144	0.41263116202161	0.452505677664066	0.521730101319188	0.411450398808482	0.00344997625376242	0.00491833195750114	0.00492240032890322
197	0.847500280622663	0.26	0.610237039038061	0.447867719139723	0.7726063589364	0.284701452461556	0.897428623168296	0.675335961557865	1.11952128477873	1.09	0.71	1.48	0.440372869349903	0.585194984892705	0.730017100435507	0.595851474117958	0.791804669777919	0.98775786543788	0.602045033664902	0.800034062198609	0.998001889804026	0.610237039038061	1.25333629303646	0.200978837881112	0.241580253115333	0.048046843610424	0.0980088658071143	0.0184198059532435	0.453714433767087	0.522989699349144	0.41263116202161	0.452505677664066	0.521730101319188	0.411450398808482	0.00344997625376242	0.00491833195750114	0.00492240032890322
197	0.847500280622663	0.26	0.61049321969791	0.44993990974325	0.77104652965257	0.297637851715636	0.997823395572924	0.758505258975454	1.23714153217039	0.93	0.63	1.38	0.553747256586371	0.728461617527275	0.90317597846818	0.78251905903269	1.0294138575113	1.27630865598991	0.787342509976548	1.03584398793983	1.28415152895735	0.61049321969791	1.2410843100223	0.0440227648393497	0.0275069941733579	0.048046843610424	0.0980088658071143	0.0184198059532435	0.453714433767087	0.522989699349144	0.41263116202161	0.452505677664066	0.521730101319188	0.411450398808482	0.00344997625376242	0.00491833195750114	0.00492240032890322
197	0.847500280622663	0.26	0.611714670013968	0.451811508151809	0.771617831876126	0.339597772565156	0.981272803896337	0.767625669442556	1.19491993835012	0.95	0.6	1.58	0.551119675524829	0.704508422285321	0.857897169045813	0.773549649478285	0.988845558080165	1.20414146668205	0.765761924722288	0.978951222239873	1.19198093078839	0.611714670013968	1.26535095852582	-0.0895077810182384	-0.0816234110625926	0.048046843610424	0.0980088658071143	0.0184198059532435	0.453714433767087	0.522989699349144	0.41263116202161	0.452505677664066	0.521730101319188	0.411450398808482	0.00344997625376242	0.00491833195750114	0.00492240032890322
197	0.847500280622663	0.26	0.613110493221807	0.45119130071048	0.775029685733134	0.413913012065777	1.09507469630609	0.891625627937711	1.29852376467446	1.04	0.64	1.42	0.599726082001849	0.736570188806747	0.873414295611644	0.820766672110669	1.00804730823926	1.19532794436785	0.825533792997548	1.01379967516413	1.2022323508662	0.613110493221807	1.2190908128047	0.0612006624764092	0.0334464234537242	0.048046843610424	0.0980088658071143	0.0184198059532435	0.453714433767087	0.522989699349144	0.41263116202161	0.452505677664066	0.521730101319188	0.411450398808482	0.00344997625376242	0.00491833195750114	0.00492240032890322
197	0.847500280622663	0.26	0.615262469501732	0.454135339807712	0.776389599195752	0.312477360636851	0.856568940960853	0.658196193928648	1.05494168799306	1.09	0.71	1.56	0.429436588442267	0.558863826872434	0.6882910653026	0.581171503484022	0.756329896538268	0.931488289592513	0.585059806531104	0.761418969207722	0.93776910070306	0.615262469501732	1.2522885117054	0.0270032626336586	0.0744488404363184	0.048046843610424	0.0980088658071143	0.0184198059532435	0.453714433767087	0.522989699349144	0.41263116202161	0.452505677664066	0.521730101319188	0.411450398808482	0.00344997625376242	0.00491833195750114	0.00492240032890322
197	0.847500280622663	0.26	0.622190688110016	0.459065051547153	0.785316324672878	0.368611779885461	0.996553227016626	0.79291955449885	1.2001868995344	1.08	0.66	1.58	0.518271983801467	0.65137202758998	0.784472071378494	0.701854341868459	0.882101097540351	1.06234785321224	0.701494096572006	0.881704388741464	1.06191904632298	0.622190688110016	1.26064138034295	-0.0185907742184729	0.0108171648508245	0.048046843610424	0.0980088658071143	0.0184198059532435	0.453714433767087	0.522989699349144	0.41263116202161	0.452505677664066	0.521730101319188	0.411450398808482	0.00344997625376242	0.00491833195750114	0.00492240032890322
197	0.847500280622663	0.26	0.622628271618748	0.457605821484851	0.787650721752645	0.323650659467767	1.01579956065325	0.786532971722721	1.24506614958378	1	0.7	1.46	0.54694454618812	0.706373476629592	0.865802407071064	0.758076094622679	0.979047785082452	1.20001947554222	0.76647957343695	0.990033709254789	1.21335326007458	0.622628271618748	1.21002654880521	-0.0207772250342683	-0.0307525001932181	0.048046843610424	0.0980088658071143	0.0184198059532435	0.453714433767087	0.522989699349144	0.41263116202161	0.452505677664066	0.521730101319188	0.411450398808482	0.00344997625376242	0.00491833195750114	0.00492240032890322
197	0.847500280622663	0.26	0.625628265597519	0.462641024054978	0.788615507140059	0.340947887301818	0.951091562382416	0.744637388781315	1.15754573598352	1	0.71	1.52	0.516042207945296	0.659117306227692	0.802192404510089	0.714298514496688	0.912341094330423	1.11038367416416	0.721109823912198	0.921050082999533	1.12101520413315	0.625628265597519	1.24277932834472	-0.0404364119601078	-0.0203184387190388	0.048046843610424	0.0980088658071143	0.0184198059532435	0.453714433767087	0.522989699349144	0.41263116202161	0.452505677664066	0.521730101319188	0.411450398808482	0.00344997625376242	0.00491833195750114	0.00492240032890322
197	0.847500280622663	0.26	0.625893660491002	0.461602747095724	0.790184573886279	0.309674667535827	0.942911118576018	0.723109804881141	1.1627124322709	0.98	0.65	1.46	0.509581032477561	0.664476706158781	0.81937237984	0.709971698693416	0.925779465377824	1.14158723206223	0.713611800410162	0.930620484012819	1.14754664874004	0.625893660491002	1.21870545119733	-0.0386714242130328	-0.0366601259739012	0.048046843610424	0.0980088658071143	0.0184198059532435	0.453714433767087	0.522989699349144	0.41263116202161	0.452505677664066	0.521730101319188	0.411450398808482	0.00344997625376242	0.00491833195750114	0.00492240032890322
197	0.847500280622663	0.26	0.626939594275382	0.45963073253348	0.794248456017284	0.383534258768389	1.00292008659919	0.80440012482434	1.20144004837405	0.93	0.62	1.53	0.589508613497633	0.734994950217252	0.880481286936871	0.834364888683416	1.04027993108086	1.2461949734783	0.831288854547998	1.03656814485079	1.24184077550402	0.626939594275382	1.16735602739632	-0.0770672022810043	-0.143621422486478	0.048046843610424	0.0980088658071143	0.0184198059532435	0.453714433767087	0.522989699349144	0.41263116202161	0.452505677664066	0.521730101319188	0.411450398808482	0.00344997625376242	0.00491833195750114	0.00492240032890322
197	0.847500280622663	0.26	0.627352280014239	0.461368153524494	0.793336406503984	0.331814463283002	0.93348660368119	0.726665700365852	1.14030750699653	0.99	0.63	1.41	0.506045583930688	0.650074405897363	0.794103227864038	0.701783307241839	0.901522275879423	1.10126124451701	0.705058395773346	0.905801944660482	1.10633265970018	0.627352280014239	1.14432400028936	-0.134662496194739	-0.173409241984374	0.048046843610424	0.0980088658071143	0.0184198059532435	0.453714433767087	0.522989699349144	0.41263116202161	0.452505677664066	0.521730101319188	0.411450398808482	0.00344997625376242	0.00491833195750114	0.00492240032890322
197	0.847500280622663	0.26	0.627576222769311	0.460784129902136	0.794368315636486	0.279217004469433	0.839677770364729	0.629043296725622	1.05031224400384	0.87	0.57	1.42	0.480304114623313	0.641133432568508	0.801962750513702	0.691624383641901	0.923214067154459	1.15480375066702	0.68827999866738	0.918688093477793	1.14935625171362	0.627576222769311	1.13934993642205	0.0392929974624113	-0.0332936515082865	0.048046843610424	0.0980088658071143	0.0184198059532435	0.453714433767087	0.522989699349144	0.41263116202161	0.452505677664066	0.521730101319188	0.411450398808482	0.00344997625376242	0.00491833195750114	0.00492240032890322
197	0.847500280622663	0.26	0.628466888796906	0.464134731672565	0.792799045921247	0.327708817979387	0.996046162708375	0.773305466932239	1.21878685848451	0.96	0.71	1.43	0.553101079481042	0.712414733071099	0.871728386661155	0.775154699838687	0.998428043374147	1.22170138690961	0.78565590763774	1.01195275614288	1.23832252745167	0.628466888796906	1.20590231297215	0.0600521439810857	0.0668835725178046	0.048046843610424	0.0980088658071143	0.0184198059532435	0.453714433767087	0.522989699349144	0.41263116202161	0.452505677664066	0.521730101319188	0.411450398808482	0.00344997625376242	0.00491833195750114	0.00492240032890322
197	0.847500280622663	0.26	0.629327996255254	0.463624541720744	0.795031450789763	0.339345365537971	0.903979527089397	0.707050226631959	1.10090882754684	1.02	0.61	1.6	0.482523258715326	0.616916777328417	0.751310295941508	0.663983806608506	0.848918145959964	1.03385248531142	0.656555956826594	0.839391254519069	1.02216502936287	0.629327996255254	1.23966442936994	-0.0400833932627777	-0.0502088114359275	0.048046843610424	0.0980088658071143	0.0184198059532435	0.453714433767087	0.522989699349144	0.41263116202161	0.452505677664066	0.521730101319188	0.411450398808482	0.00344997625376242	0.00491833195750114	0.00492240032890322
197	0.847500280622663	0.26	0.632191313734186	0.466048071220138	0.798334556248234	0.271339626228022	0.781625942911132	0.581644180220973	0.98160770560129	0.99	0.7	1.53	0.405240165440247	0.544570438747208	0.68390071205417	0.562087078926067	0.755344690110782	0.948602301295496	0.566222126013916	0.76088858176348	0.955663349143378	0.632191313734186	1.19663113392944	-0.065467205097563	-0.0712121318671782	0.048046843610424	0.0980088658071143	0.0184198059532435	0.453714433767087	0.522989699349144	0.41263116202161	0.452505677664066	0.521730101319188	0.411450398808482	0.00344997625376242	0.00491833195750114	0.00492240032890322
197	0.847500280622663	0.26	0.634180217081141	0.467306474594715	0.801053959567567	0.321973009965545	0.932632536716078	0.721327532970488	1.14393754046167	0.95	0.6	1.5	0.517910737264101	0.669627017698873	0.821343298133644	0.726955162265946	0.939908718402789	1.15286227453963	0.722791551774153	0.934649081149798	1.14648637915431	0.634180217081141	1.18732449485184	0.0808129432471128	0.037088910443292	0.048046843610424	0.0980088658071143	0.0184198059532435	0.453714433767087	0.522989699349144	0.41263116202161	0.452505677664066	0.521730101319188	0.411450398808482	0.00344997625376242	0.00491833195750114	0.00492240032890322
197	0.847500280622663	0.26	0.634479401536003	0.466742321479679	0.802216481592327	0.291855950771465	0.883453104790779	0.668598091587729	1.09830811799383	1.03	0.71	1.51	0.454844361594627	0.601009288694069	0.747174215793511	0.625147645102176	0.826039791269272	1.02693193743637	0.630838266736427	0.833530475486204	1.03626975737049	0.634479401536003	1.20148569177016	0.0423659032385132	0.0571040587903734	0.048046843610424	0.0980088658071143	0.0184198059532435	0.453714433767087	0.522989699349144	0.41263116202161	0.452505677664066	0.521730101319188	0.411450398808482	0.00344997625376242	0.00491833195750114	0.00492240032890322
197	0.847500280622663	0.26	0.635713228449211	0.46756844287601	0.803858014022412	0.282615841766116	0.865001280819036	0.649832206236225	1.08017035540185	0.97	0.64	1.5	0.459550304446016	0.611714221197094	0.763878137948172	0.641152113721853	0.853447081026374	1.0657420483309	0.641586251007252	0.853985057797297	1.06652355007207	0.635713228449211	1.19325860885987	0.142454596179967	0.131987146252277	0.048046843610424	0.0980088658071143	0.0184198059532435	0.453714433767087	0.522989699349144	0.41263116202161	0.452505677664066	0.521730101319188	0.411450398808482	0.00344997625376242	0.00491833195750114	0.00492240032890322
197	0.847500280622663	0.26	0.638924495192215	0.468540084835743	0.809308905548687	0.296885035003644	0.9507164238425	0.722285195341377	1.17914765234362	1.02	0.67	1.57	0.493666868668839	0.649794849704124	0.805922830739409	0.679708996972348	0.894674999602756	1.10964100223316	0.680046019506697	0.895117183572747	1.11021465585366	0.638924495192215	1.25061276350484	-0.0161988216729651	0.018442711485259	0.048046843610424	0.0980088658071143	0.0184198059532435	0.453714433767087	0.522989699349144	0.41263116202161	0.452505677664066	0.521730101319188	0.411450398808482	0.00344997625376242	0.00491833195750114	0.00492240032890322
197	0.847500280622663	0.26	0.643411272948297	0.474571145585818	0.812251400310777	0.32270187270212	0.969160982933513	0.749945826476515	1.18837613939051	1.05	0.66	1.56	0.500822602125485	0.647217049839073	0.79361149755266	0.683581959988628	0.883398428084915	1.0832148961812	0.68341680068711	0.883100341749864	1.08294322328599	0.643411272948297	1.24115116289513	-0.0613308739911553	-0.0438441282273612	0.048046843610424	0.0980088658071143	0.0184198059532435	0.453714433767087	0.522989699349144	0.41263116202161	0.452505677664066	0.521730101319188	0.411450398808482	0.00344997625376242	0.00491833195750114	0.00492240032890322
197	0.847500280622663	0.26	0.643766499838463	0.475677886632158	0.811855113044768	0.287794232917702	0.884152099435261	0.666994944266075	1.10130925460445	0.99	0.71	1.6	0.467138608072374	0.619227453828637	0.771316299584899	0.649262847275827	0.860646867624893	1.07203088797396	0.652334100926938	0.864708399144388	1.07705452011164	0.643766499838463	1.21649164603166	0.00810887604044709	0.0467575928739328	0.048046843610424	0.0980088658071143	0.0184198059532435	0.453714433767087	0.522989699349144	0.41263116202161	0.452505677664066	0.521730101319188	0.411450398808482	0.00344997625376242	0.00491833195750114	0.00492240032890322
197	0.847500280622663	0.26	0.645751731145538	0.474176420467108	0.817327041823967	0.330950236766502	0.981962560971473	0.763976735752468	1.19994838619048	1.12	0.74	1.66	0.487648454499926	0.626789407092206	0.765930359684486	0.654806836927335	0.841643165871387	1.02847949481544	0.658097778145695	0.8459678588381	1.03378320774665	0.645751731145538	1.27891088700651	-0.0512018116944727	0.0324614811262121	0.048046843610424	0.0980088658071143	0.0184198059532435	0.453714433767087	0.522989699349144	0.41263116202161	0.452505677664066	0.521730101319188	0.411450398808482	0.00344997625376242	0.00491833195750114	0.00492240032890322
197	0.847500280622663	0.26	0.648264606421686	0.479251058365318	0.817278154478054	0.282360726284625	0.856285015925116	0.643150022565734	1.0694200092845	1.08	0.71	1.53	0.422234291096011	0.562159502432926	0.70208471376984	0.572713091608096	0.762505825331038	0.95229855905398	0.577444223972686	0.768723532887399	0.960162845327799	0.648264606421686	1.25722387435921	0.0278764296651217	0.0698365141801498	0.048046843610424	0.0980088658071143	0.0184198059532435	0.453714433767087	0.522989699349144	0.41263116202161	0.452505677664066	0.521730101319188	0.411450398808482	0.00344997625376242	0.00491833195750114	0.00492240032890322
197	0.847500280622663	0.26	0.652920922885053	0.483145601516485	0.82269624425362	0.382733295803995	1.10048803827326	0.882285855351067	1.31869022119545	0.85	0.58	1.37	0.687013763079693	0.856922304503526	1.02683084592736	0.997751620809434	1.2445101745756	1.49126872834177	0.997557043004106	1.24441515851584	1.49088199339166	0.652920922885053	1.14093972815014	0.00414172034527203	-0.0976330654803022	0.048046843610424	0.0980088658071143	0.0184198059532435	0.453714433767087	0.522989699349144	0.41263116202161	0.452505677664066	0.521730101319188	0.411450398808482	0.00344997625376242	0.00491833195750114	0.00492240032890322
197	0.847500280622663	0.26	0.655435600726983	0.48322068822317	0.827650513230797	0.350788515242838	0.961982398235138	0.757656695569261	1.16630810090101	1.12	0.68	1.7	0.482755298748351	0.612945286125576	0.7431352735028	0.647830215215385	0.822537790171369	0.997245365127352	0.64447967628729	0.818381696705044	0.992155978052169	0.655435600726983	1.26953375364073	-0.0383749949806665	0.000879100081733508	0.048046843610424	0.0980088658071143	0.0184198059532435	0.453714433767087	0.522989699349144	0.41263116202161	0.452505677664066	0.521730101319188	0.411450398808482	0.00344997625376242	0.00491833195750114	0.00492240032890322
197	0.847500280622663	0.26	0.657952729939225	0.485433657973657	0.830471801904792	0.311717307775021	0.894027054058	0.686612566090087	1.10144154202591	0.99	0.61	1.63	0.477876698978598	0.622235476731346	0.766594254484094	0.662570156813355	0.862721824005871	1.06287349119839	0.654219968557698	0.851770701877467	1.04945733181613	0.657952729939225	1.17942689848387	-0.0539481202951447	-0.0738797720913427	0.048046843610424	0.0980088658071143	0.0184198059532435	0.453714433767087	0.522989699349144	0.41263116202161	0.452505677664066	0.521730101319188	0.411450398808482	0.00344997625376242	0.00491833195750114	0.00492240032890322
197	0.847500280622663	0.26	0.660137855193766	0.487989102998631	0.832286607388902	0.274798919454657	0.900862137577935	0.672373027196277	1.12935124795959	1.1	0.66	1.51	0.433819996604566	0.581242842377074	0.728665688149583	0.584755749922587	0.783470326037445	0.982184902152303	0.586846392687698	0.786148579850947	0.985551205875069	0.660137855193766	1.26572847836627	0.0115957475454573	0.0502811507601414	0.048046843610424	0.0980088658071143	0.0184198059532435	0.453714433767087	0.522989699349144	0.41263116202161	0.452505677664066	0.521730101319188	0.411450398808482	0.00344997625376242	0.00491833195750114	0.00492240032890322
197	0.847500280622663	0.26	0.662078175213026	0.489218299508897	0.834938050917154	0.347109898571447	0.991299362135163	0.779035124092832	1.20356360017749	0.97	0.66	1.61	0.550374180363354	0.700335013219304	0.850295846075254	0.767566525293541	0.976705906304066	1.18584528731459	0.765132068296921	0.973681271144154	1.18219650417074	0.662078175213026	1.22190423187815	-0.112044100712906	-0.102114118726983	0.048046843610424	0.0980088658071143	0.0184198059532435	0.453714433767087	0.522989699349144	0.41263116202161	0.452505677664066	0.521730101319188	0.411450398808482	0.00344997625376242	0.00491833195750114	0.00492240032890322
197	0.847500280622663	0.26	0.662276499924246	0.486632606675191	0.837920393173301	0.316374177741515	0.926491887994473	0.713856375939966	1.13912740004898	0.97	0.67	1.5	0.505426168923634	0.655976834095339	0.806527499267044	0.705487437736579	0.9156301045631	1.12577277138962	0.708834837837401	0.919947478394215	1.13114167090073	0.662276499924246	1.18296769618361	-0.0597991881933926	-0.0655163450193913	0.048046843610424	0.0980088658071143	0.0184198059532435	0.453714433767087	0.522989699349144	0.41263116202161	0.452505677664066	0.521730101319188	0.411450398808482	0.00344997625376242	0.00491833195750114	0.00492240032890322
197	0.847500280622663	0.26	0.666277465399696	0.489681366371064	0.842873564428327	0.271952350614625	0.856763057035168	0.637896358534568	1.07562975553577	1.09	0.66	1.63	0.416099288058428	0.558865861667678	0.701632435276929	0.563076297656806	0.756271710396269	0.949467123135731	0.560155536529284	0.752364595152093	0.944515255157838	0.666277465399696	1.24920757351694	0.151634965076138	0.182341958740329	0.048046843610424	0.0980088658071143	0.0184198059532435	0.453714433767087	0.522989699349144	0.41263116202161	0.452505677664066	0.521730101319188	0.411450398808482	0.00344997625376242	0.00491833195750114	0.00492240032890322
197	0.847500280622663	0.26	0.666376648779264	0.490957600805783	0.841795696752744	0.266532348963587	0.845094109463508	0.626214122121254	1.06397409680576	0.99	0.66	1.52	0.437063640403882	0.589830051604103	0.742596462804324	0.606644057117268	0.818683739475901	1.03072342183453	0.608387714056144	0.820964755077045	1.03370421704319	0.666376648779264	1.18305489595666	0.109589728107294	0.104940059719634	0.048046843610424	0.0980088658071143	0.0184198059532435	0.453714433767087	0.522989699349144	0.41263116202161	0.452505677664066	0.521730101319188	0.411450398808482	0.00344997625376242	0.00491833195750114	0.00492240032890322
197	0.847500280622663	0.26	0.666840163946863	0.492888083716997	0.840792244176729	0.343284112691617	0.981901068445968	0.769862382913223	1.19393975397871	1	0.66	1.51	0.531744483096189	0.678199750605621	0.824655018115054	0.735086331475824	0.937546852912667	1.14000737434951	0.737707646927129	0.94096109909338	1.14431297687002	0.666840163946863	1.21697624193685	-0.0724049937873152	-0.0625371982873814	0.048046843610424	0.0980088658071143	0.0184198059532435	0.453714433767087	0.522989699349144	0.41263116202161	0.452505677664066	0.521730101319188	0.411450398808482	0.00344997625376242	0.00491833195750114	0.00492240032890322
197	0.847500280622663	0.26	0.667635394530439	0.493209606681283	0.842061182379595	0.316413748200238	0.919722244237963	0.708659714549202	1.13078477392672	1	0.69	1.54	0.489927157065524	0.635843826251738	0.781760495437952	0.677520368677858	0.879308561223524	1.08109675376919	0.680679876305665	0.883390216962365	1.08619243575524	0.667635394530439	1.19977719796567	-0.0708780457655389	-0.068239108166714	0.048046843610424	0.0980088658071143	0.0184198059532435	0.453714433767087	0.522989699349144	0.41263116202161	0.452505677664066	0.521730101319188	0.411450398808482	0.00344997625376242	0.00491833195750114	0.00492240032890322
197	0.847500280622663	0.26	0.670269983533193	0.494362500848914	0.846177466217473	0.335237697749344	0.923240499331821	0.720258710450444	1.1262222882132	0.94	0.6	1.56	0.521006311133755	0.667835209580924	0.814664108028093	0.733498141453665	0.940211038823998	1.14692393619433	0.726737122110349	0.931700255493235	1.13641831753882	0.670269983533193	1.1593818539355	-0.101452054407595	-0.144357102681012	0.048046843610424	0.0980088658071143	0.0184198059532435	0.453714433767087	0.522989699349144	0.41263116202161	0.452505677664066	0.521730101319188	0.411450398808482	0.00344997625376242	0.00491833195750114	0.00492240032890322
197	0.847500280622663	0.26	0.671304197751176	0.493078347550928	0.849530047951424	0.309534878171178	0.924825706848255	0.709169763612013	1.1404816500845	1	0.7	1.37	0.49310838541108	0.64306085015224	0.793013314893399	0.683437242670044	0.89126801997236	1.09909879727468	0.694707998830252	0.905928476547941	1.11723623574321	0.671304197751176	1.16933993642342	-0.0772902145163452	-0.083031973880312	0.048046843610424	0.0980088658071143	0.0184198059532435	0.453714433767087	0.522989699349144	0.41263116202161	0.452505677664066	0.521730101319188	0.411450398808482	0.00344997625376242	0.00491833195750114	0.00492240032890322
197	0.847500280622663	0.26	0.672315223223975	0.494049336980631	0.850581109467319	0.345198100234983	0.950323133448585	0.74597177468817	1.154674492209	0.96	0.61	1.55	0.533985296968237	0.680265122420289	0.826544947872342	0.748608225294669	0.953681812806926	1.15875540031918	0.743596774419447	0.947325178402274	1.1510457771777	0.672315223223975	1.18396247191021	0.0234454386712165	-0.0347073816241468	0.048046843610424	0.0980088658071143	0.0184198059532435	0.453714433767087	0.522989699349144	0.41263116202161	0.452505677664066	0.521730101319188	0.411450398808482	0.00344997625376242	0.00491833195750114	0.00492240032890322
197	0.847500280622663	0.26	0.673779719746837	0.498416865758464	0.849142573735211	0.273217237907909	0.940707894777094	0.701162122110026	1.18025366744416	0.91	0.65	1.38	0.521568052677507	0.699757116572043	0.877946180466579	0.74277718872269	0.996540376980211	1.25030356523773	0.750053091070274	1.0063454172996	1.26261860163537	0.673779719746837	1.16349379591346	0.0136336697055468	-0.0245346569379854	0.048046843610424	0.0980088658071143	0.0184198059532435	0.453714433767087	0.522989699349144	0.41263116202161	0.452505677664066	0.521730101319188	0.411450398808482	0.00344997625376242	0.00491833195750114	0.00492240032890322
197	0.847500280622663	0.26	0.673795857294522	0.494703962495513	0.852887752093531	0.346091504651444	0.993731995462328	0.780467895106025	1.20699609581863	1	0.61	1.46	0.539532562265967	0.686960697652562	0.834388833039157	0.74609908100227	0.949971847946768	1.15384461489126	0.745121203714075	0.948707538666511	1.15224849785515	0.673795857294522	1.17943628106914	-0.0768228269991813	-0.11403309248635	0.048046843610424	0.0980088658071143	0.0184198059532435	0.453714433767087	0.522989699349144	0.41263116202161	0.452505677664066	0.521730101319188	0.411450398808482	0.00344997625376242	0.00491833195750114	0.00492240032890322
197	0.847500280622663	0.26	0.67579979551751	0.49725949733326	0.85434009370176	0.256416232450441	0.783934615102626	0.575505926594838	0.992363303610414	0.98	0.65	1.52	0.403400491607349	0.549498440427101	0.695596389246853	0.560858452528034	0.763982323711421	0.967106194894809	0.561654986802585	0.764979405598114	0.968336977689228	0.67579979551751	1.1871848617275	-0.0821991602878205	-0.111427003555241	0.048046843610424	0.0980088658071143	0.0184198059532435	0.453714433767087	0.522989699349144	0.41263116202161	0.452505677664066	0.521730101319188	0.411450398808482	0.00344997625376242	0.00491833195750114	0.00492240032890322
197	0.847500280622663	0.26	0.677799445465751	0.501159595763844	0.854439295167658	0.287164752605373	0.910050724999555	0.686188880204627	1.13391256979448	0.92	0.66	1.44	0.503259896060484	0.667443099830571	0.831626303600657	0.712515081489951	0.944965570251855	1.17741605901376	0.717435948838433	0.951465624176155	1.18551793855634	0.677799445465751	1.16865481634893	-0.0248393992189472	-0.0638105047715272	0.048046843610424	0.0980088658071143	0.0184198059532435	0.453714433767087	0.522989699349144	0.41263116202161	0.452505677664066	0.521730101319188	0.411450398808482	0.00344997625376242	0.00491833195750114	0.00492240032890322
197	0.847500280622663	0.26	0.678403682758598	0.498999298080639	0.857808067436557	0.342105773674659	0.955799929998161	0.748857143996732	1.16274271599959	0.94	0.6	1.35	0.543205654607137	0.693317718620005	0.843429782632873	0.765616617770844	0.977190797386577	1.18876497700231	0.769906212058016	0.982568958415678	1.19547798686552	0.678403682758598	1.13087326226085	-0.103332059608787	-0.188749796146191	0.048046843610424	0.0980088658071143	0.0184198059532435	0.453714433767087	0.522989699349144	0.41263116202161	0.452505677664066	0.521730101319188	0.411450398808482	0.00344997625376242	0.00491833195750114	0.00492240032890322
197	0.847500280622663	0.26	0.678888707173415	0.500357581041737	0.857419833305092	0.331586242596411	0.985402373600092	0.766966731353507	1.20383801584668	1.04	0.67	1.57	0.516889059652696	0.664101434192354	0.811313808732012	0.707916911073677	0.909534893713818	1.11115287635396	0.708288241630816	0.909958198865954	1.11173394477093	0.678888707173415	1.23910073335169	-0.015452752813422	0.00371490657210837	0.048046843610424	0.0980088658071143	0.0184198059532435	0.453714433767087	0.522989699349144	0.41263116202161	0.452505677664066	0.521730101319188	0.411450398808482	0.00344997625376242	0.00491833195750114	0.00492240032890322
197	0.847500280622663	0.26	0.683320357395657	0.50411168228715	0.862529032504163	0.330861626136875	0.981816497554212	0.763819478399153	1.19981351670927	1.1	0.6	1.62	0.493595351635814	0.634469364892086	0.775343378148357	0.665701257040157	0.855694958152205	1.04568865926425	0.656147708335321	0.843419909438162	1.03058293109257	0.683320357395657	1.26250319861511	-0.137172135487947	-0.129513942901671	0.048046843610424	0.0980088658071143	0.0184198059532435	0.453714433767087	0.522989699349144	0.41263116202161	0.452505677664066	0.521730101319188	0.411450398808482	0.00344997625376242	0.00491833195750114	0.00492240032890322
197	0.847500280622663	0.26	0.683367350047131	0.502522005178567	0.864212694915695	0.318773387589597	0.908427865915533	0.701089016995967	1.1157667148351	1.03	0.67	1.4	0.477347843163379	0.618517865708892	0.759687888254405	0.65628518714833	0.850373829200297	1.04446247125227	0.663194659824618	0.859528976306391	1.05565284126017	0.683367350047131	1.1638935267585	0.0538277625318902	0.0173794734358984	0.048046843610424	0.0980088658071143	0.0184198059532435	0.453714433767087	0.522989699349144	0.41263116202161	0.452505677664066	0.521730101319188	0.411450398808482	0.00344997625376242	0.00491833195750114	0.00492240032890322
197	0.847500280622663	0.26	0.686624800183671	0.50358272175848	0.869666878608862	0.329799389754632	1.05075277714239	0.816888712463321	1.28461684182146	0.95	0.65	1.42	0.585326031875096	0.752896868499829	0.920467705124561	0.820908121999284	1.05592288864956	1.29093765529984	0.826967782245866	1.06374429532058	1.30077496867729	0.686624800183671	1.16650399183695	-0.00219769397240506	-0.0314763775008582	0.048046843610424	0.0980088658071143	0.0184198059532435	0.453714433767087	0.522989699349144	0.41263116202161	0.452505677664066	0.521730101319188	0.411450398808482	0.00344997625376242	0.00491833195750114	0.00492240032890322
197	0.847500280622663	0.26	0.68904803583035	0.508961411448103	0.869134660212598	0.378670585550082	1.08811843030349	0.870501941222064	1.30573491938491	1.04	0.67	1.58	0.58602499417237	0.732525186425499	0.879025378678627	0.802275455974147	1.00283602883191	1.20339660168968	0.802413478676459	1.00306194835979	1.20360137540961	0.68904803583035	1.24337817626522	-0.0364206897900334	-0.0162096539023181	0.048046843610424	0.0980088658071143	0.0184198059532435	0.453714433767087	0.522989699349144	0.41263116202161	0.452505677664066	0.521730101319188	0.411450398808482	0.00344997625376242	0.00491833195750114	0.00492240032890322
197	0.847500280622663	0.26	0.692056851023044	0.510706662744614	0.873407039301473	0.322007792165176	0.983513167010567	0.760697973917562	1.20632836010357	0.92	0.67	1.43	0.559360370583817	0.723201991376296	0.887043612168775	0.792791541112901	1.02500722509304	1.25722290907318	0.800169804637106	1.03445286889283	1.26894244650648	0.692056851023044	1.16230636111924	0.0104545259980359	-0.0166445105487654	0.048046843610424	0.0980088658071143	0.0184198059532435	0.453714433767087	0.522989699349144	0.41263116202161	0.452505677664066	0.521730101319188	0.411450398808482	0.00344997625376242	0.00491833195750114	0.00492240032890322
197	0.847500280622663	0.26	0.697404984793453	0.515550746692241	0.879259222894664	0.308146226948902	0.987950409759113	0.756824125751043	1.21907669376718	1.11	0.73	1.54	0.485932375893098	0.634331112796379	0.78272984969966	0.653862442418967	0.853545290027408	1.05322813763585	0.660397587594438	0.861935987587771	1.06355811927277	0.697404984793453	1.25836224984833	-0.116664644365199	-0.0636292788267966	0.048046843610424	0.0980088658071143	0.0184198059532435	0.453714433767087	0.522989699349144	0.41263116202161	0.452505677664066	0.521730101319188	0.411450398808482	0.00344997625376242	0.00491833195750114	0.00492240032890322
197	0.847500280622663	0.26	0.697495567786341	0.516015340975644	0.878975794597038	0.291386948362121	0.87868805452189	0.664749178470861	1.09262693057292	0.97	0.61	1.54	0.470937106653701	0.622500671606092	0.774064236558484	0.657501300912508	0.869107563657935	1.08071382640336	0.653563950939332	0.863951707881074	1.07416240112161	0.697495567786341	1.1655742445397	-0.0686731136431548	-0.11540500376285	0.048046843610424	0.0980088658071143	0.0184198059532435	0.453714433767087	0.522989699349144	0.41263116202161	0.452505677664066	0.521730101319188	0.411450398808482	0.00344997625376242	0.00491833195750114	0.00492240032890322
197	0.847500280622663	0.26	0.699038317819119	0.515665000843986	0.882411634794253	0.295794712657815	0.866788793184872	0.657977882917954	1.07559970345179	0.84	0.56	1.3	0.514450769996933	0.67771299561185	0.840975221226767	0.748484977363923	0.986018538144662	1.2235520989254	0.74964180927438	0.987653835451716	1.22542034212826	0.699038317819119	1.06385092499708	0.0681487051208524	-0.0734863643685767	0.048046843610424	0.0980088658071143	0.0184198059532435	0.453714433767087	0.522989699349144	0.41263116202161	0.452505677664066	0.521730101319188	0.411450398808482	0.00344997625376242	0.00491833195750114	0.00492240032890322
197	0.847500280622663	0.26	0.703334141403361	0.51668799777364	0.889980285033081	0.342403596857226	0.940638753406932	0.737113228130724	1.14416427868314	0.92	0.59	1.49	0.543205427066018	0.693190755855818	0.843176084645619	0.770590734070107	0.983359787641865	1.19612884121362	0.765265739174515	0.976738797032251	1.18810050827044	0.703334141403361	1.11807342965713	0.0638952630490274	-0.00904877285802692	0.048046843610424	0.0980088658071143	0.0184198059532435	0.453714433767087	0.522989699349144	0.41263116202161	0.452505677664066	0.521730101319188	0.411450398808482	0.00344997625376242	0.00491833195750114	0.00492240032890322
197	0.847500280622663	0.26	0.707856609222918	0.522404663843771	0.893308554602065	0.310703212952124	0.97329322887497	0.746954215460622	1.19963224228932	0.97	0.68	1.42	0.527565565275625	0.687426326597163	0.847287087918701	0.735677805046029	0.958599886665541	1.18152196828505	0.743177932950446	0.968344907676647	1.19366426799397	0.707856609222918	1.18643881542802	0.126477448163683	0.110314329041435	0.048046843610424	0.0980088658071143	0.0184198059532435	0.453714433767087	0.522989699349144	0.41263116202161	0.452505677664066	0.521730101319188	0.411450398808482	0.00344997625376242	0.00491833195750114	0.00492240032890322
197	0.847500280622663	0.26	0.70968115407641	0.524943421247919	0.8944188869049	0.327934733033503	1.03311012489925	0.802199404407782	1.26402084539072	1	0.65	1.57	0.557349876025925	0.717781385612982	0.878212895200038	0.772235682982236	0.994521435086842	1.21680718719145	0.770808982686987	0.992692424028402	1.21459191484893	0.70968115407641	1.23270097459914	0.0205633183612347	0.0386654790502565	0.048046843610424	0.0980088658071143	0.0184198059532435	0.453714433767087	0.522989699349144	0.41263116202161	0.452505677664066	0.521730101319188	0.411450398808482	0.00344997625376242	0.00491833195750114	0.00492240032890322
197	0.847500280622663	0.26	0.719274443217916	0.531863479068347	0.906685407367485	0.272965726194547	0.896996285382579	0.668436674253052	1.12555589651211	1.06	0.61	1.46	0.443644864225719	0.595341055581993	0.747037246938267	0.604160296537046	0.810741783991655	1.01732327144626	0.603191861944765	0.809307540019699	1.01555895607197	0.719274443217916	1.19859267656242	0.0537963093307932	0.0388284836703308	0.048046843610424	0.0980088658071143	0.0184198059532435	0.453714433767087	0.522989699349144	0.41263116202161	0.452505677664066	0.521730101319188	0.411450398808482	0.00344997625376242	0.00491833195750114	0.00492240032890322
197	0.847500280622663	0.26	0.719513086530486	0.527833765622944	0.911192407438028	0.250559745991517	0.842004531562206	0.614645218490976	1.06936384463344	1.02	0.69	1.58	0.41865622362257	0.573518554854096	0.728380886085622	0.575678572688713	0.788623993719844	1.00156941475097	0.577886561907564	0.791568857491348	1.00539387279956	0.719513086530486	1.23126389852368	0.102966412274718	0.130497041558154	0.048046843610424	0.0980088658071143	0.0184198059532435	0.453714433767087	0.522989699349144	0.41263116202161	0.452505677664066	0.521730101319188	0.411450398808482	0.00344997625376242	0.00491833195750114	0.00492240032890322
197	0.847500280622663	0.26	0.724517468417739	0.531531250971792	0.917503685863686	0.310335136348084	0.969223081598582	0.743636748324206	1.19480941487296	1.05	0.65	1.49	0.498806524020638	0.65012225044315	0.801437976865662	0.681948275720756	0.888821068585422	1.09569386145009	0.684020804161128	0.891597739090606	1.09911335572566	0.724517468417739	1.18419879223301	0.0985615066800234	0.0754900075203861	0.048046843610424	0.0980088658071143	0.0184198059532435	0.453714433767087	0.522989699349144	0.41263116202161	0.452505677664066	0.521730101319188	0.411450398808482	0.00344997625376242	0.00491833195750114	0.00492240032890322
197	0.847500280622663	0.26	0.727329727452734	0.53568971209327	0.918969742812197	0.268254928198892	0.948263628980239	0.703740129043068	1.19278712891741	1.04	0.69	1.73	0.473673837564194	0.638257864834833	0.802841892105473	0.648421038825511	0.87372321402207	1.09902538921863	0.644272949598583	0.868200093044224	1.09206101375487	0.727329727452734	1.28583212828759	-0.0354199925824522	0.0307962901980026	0.048046843610424	0.0980088658071143	0.0184198059532435	0.453714433767087	0.522989699349144	0.41263116202161	0.452505677664066	0.521730101319188	0.411450398808482	0.00344997625376242	0.00491833195750114	0.00492240032890322
197	0.847500280622663	0.26	0.727453782796115	0.534393057677545	0.920514507914685	0.338468307611075	0.914086199085542	0.714565050565846	1.11360734760524	0.91	0.58	1.47	0.530963562968892	0.679219428298121	0.82747529362735	0.755816383984917	0.966855746857841	1.17789510973077	0.751113453296831	0.960931334279998	1.17064607366417	0.727453782796115	1.10808101508035	-0.00305035085788576	-0.10475541644518	0.048046843610424	0.0980088658071143	0.0184198059532435	0.453714433767087	0.522989699349144	0.41263116202161	0.452505677664066	0.521730101319188	0.411450398808482	0.00344997625376242	0.00491833195750114	0.00492240032890322
197	0.847500280622663	0.26	0.734336991366208	0.543239654929812	0.925434327802603	0.297790355400762	0.921984873895692	0.700936492791911	1.14303325499947	0.95	0.6	1.43	0.502762194109634	0.661314031873789	0.819865869637945	0.70540630452324	0.927864292142317	1.15032227976139	0.705076501543213	0.927523306886541	1.1497201267146	0.734336991366208	1.11750085795404	-0.0716375686803125	-0.141375296861606	0.048046843610424	0.0980088658071143	0.0184198059532435	0.453714433767087	0.522989699349144	0.41263116202161	0.452505677664066	0.521730101319188	0.411450398808482	0.00344997625376242	0.00491833195750114	0.00492240032890322
197	0.847500280622663	0.26	0.737512263401935	0.541484098416572	0.933540428387298	0.288689983313929	1.00450746370795	0.758327765995377	1.25068716142052	0.98	0.67	1.35	0.532473333531512	0.705332788462234	0.878192243392957	0.740815366425548	0.98130992714902	1.22180448787249	0.7511777214417	0.995049072408573	1.23874036172444	0.737512263401935	1.15283080677558	0.0265877103295359	-0.00733692947493922	0.048046843610424	0.0980088658071143	0.0184198059532435	0.453714433767087	0.522989699349144	0.41263116202161	0.452505677664066	0.521730101319188	0.411450398808482	0.00344997625376242	0.00491833195750114	0.00492240032890322
197	0.847500280622663	0.26	0.738968024606365	0.54445071704593	0.9334853321668	0.310388703450569	1.03550324199033	0.794520381821137	1.27648610215952	1.07	0.67	1.42	0.523613474784559	0.682428623726978	0.841243772669397	0.711215904509758	0.926932010462548	1.14264811641534	0.718053700135958	0.935724764077042	1.15353347548383	0.738968024606365	1.18876379345915	-0.0446022126737313	-0.0389866923991725	0.048046843610424	0.0980088658071143	0.0184198059532435	0.453714433767087	0.522989699349144	0.41263116202161	0.452505677664066	0.521730101319188	0.411450398808482	0.00344997625376242	0.00491833195750114	0.00492240032890322
197	0.847500280622663	0.26	0.747528888022437	0.551837933244946	0.943219842799929	0.290986759571854	0.931145104939805	0.704214336027668	1.15807587385194	1.01	0.69	1.54	0.486262646410878	0.642959195455479	0.79965574450008	0.672138258489104	0.8887326162163	1.1053269739435	0.675695783618891	0.893468735916249	1.11113143840344	0.747528888022437	1.17213230569621	0.152576152486183	0.165907998337963	0.048046843610424	0.0980088658071143	0.0184198059532435	0.453714433767087	0.522989699349144	0.41263116202161	0.452505677664066	0.521730101319188	0.411450398808482	0.00344997625376242	0.00491833195750114	0.00492240032890322
197	0.847500280622663	0.26	0.775186972480314	0.56999527858464	0.980378666375989	0.306374002467637	1.00734857395899	0.770701050663025	1.24399609725496	0.95	0.61	1.55	0.553022895817251	0.722831278079775	0.8926396603423	0.776049346435198	1.01433909008009	1.25262883372499	0.770822496157607	1.00742865005088	1.2442803554333	0.775186972480314	1.17645819205192	0.176378982111943	0.153863131061073	0.048046843610424	0.0980088658071143	0.0184198059532435	0.453714433767087	0.522989699349144	0.41263116202161	0.452505677664066	0.521730101319188	0.411450398808482	0.00344997625376242	0.00491833195750114	0.00492240032890322
197	0.847500280622663	0.26	0.805373511395769	0.595033317536405	1.01571370525513	0.312690039424933	1.03921393414663	0.798661520929175	1.27976634736408	0.94	0.64	1.47	0.578115156701012	0.752240230236822	0.926365303772631	0.814124351329386	1.05933408316113	1.30454381499288	0.816287002240766	1.06229486712713	1.3079732314371	0.805373511395769	1.13887414817257	-0.0256971746665007	-0.0706870303739484	0.048046843610424	0.0980088658071143	0.0184198059532435	0.453714433767087	0.522989699349144	0.41263116202161	0.452505677664066	0.521730101319188	0.411450398808482	0.00344997625376242	0.00491833195750114	0.00492240032890322
197	0.847500280622663	0.26	0.840310369723776	0.618789756191019	1.06183098325653	0.328453435047153	1.05987521472777	0.823260712257043	1.2964897171985	1.08	0.69	1.49	0.540864580672549	0.696315219521831	0.851765858371114	0.733812301816329	0.944718312653582	1.15562432349084	0.739508912352106	0.952113244749468	1.16468523247126	0.840310369723776	1.186184559636	0.0383087871183384	0.0439297715064432	0.048046843610424	0.0980088658071143	0.0184198059532435	0.453714433767087	0.522989699349144	0.41263116202161	0.452505677664066	0.521730101319188	0.411450398808482	0.00344997625376242	0.00491833195750114	0.00492240032890322
197	0.847500280622663	0.26	0.862585490064402	0.635109580776919	1.09006139935188	0.302785441821453	1.08583720015257	0.828580967049557	1.34309343325558	1.01	0.64	1.49	0.571376667669782	0.748776602079436	0.92617653648909	0.789383127491155	1.03446929037583	1.2795554532605	0.790914156275711	1.03648809672983	1.28206971173467	0.862585490064402	1.15624015695499	0.0139288129389356	0.0179605911178979	0.048046843610424	0.0980088658071143	0.0184198059532435	0.453714433767087	0.522989699349144	0.41263116202161	0.452505677664066	0.521730101319188	0.411450398808482	0.00344997625376242	0.00491833195750114	0.00492240032890322
197	0.847500280622663	0.27	0.411046704110514	0.306707884129323	0.515385524091705	0.432110486047151	1.10798581223012	0.909671443045506	1.30630018141474	1.03	0.66	1.58	0.619029841600336	0.753982426384601	0.888935011168867	0.850903525787102	1.03640610173748	1.22190867768785	0.849577041343571	1.03472678130542	1.21987344690889	0.411046704110514	1.29778933631591	0.0503548022552938	0.0750577731606376	0.048046843610424	0.0980088658071143	0.0184198059532435	0.453714433767087	0.522989699349144	0.41263116202161	0.452505677664066	0.521730101319188	0.411450398808482	0.00344997625376242	0.00491833195750114	0.00492240032890322
197	0.847500280622663	0.27	0.413690561928382	0.307284623264401	0.520096500592363	0.439382687174433	1.04790688694862	0.863099239534227	1.23271453436302	1.1	0.75	1.6	0.559378193739724	0.679152795853545	0.798927397967366	0.755208434957145	0.91691439851153	1.07862036206591	0.762525634157321	0.92581386030662	1.08895257837548	0.413690561928382	1.44160034992143	-0.0252040143978154	0.0663458492777767	0.048046843610424	0.0980088658071143	0.0184198059532435	0.453714433767087	0.522989699349144	0.41263116202161	0.452505677664066	0.521730101319188	0.411450398808482	0.00344997625376242	0.00491833195750114	0.00492240032890322
197	0.847500280622663	0.27	0.462387322854122	0.342391757232864	0.58238288847538	0.399546999438686	1.03643378611492	0.838060770067164	1.23480680216268	0.93	0.61	1.55	0.613279643470776	0.758445885468051	0.903612127465327	0.86748860659414	1.07282733312033	1.27816605964652	0.860484618821192	1.06411723305639	1.26775289778744	0.462387322854122	1.28532676155045	0.00781075216942951	0.00419359309419926	0.048046843610424	0.0980088658071143	0.0184198059532435	0.453714433767087	0.522989699349144	0.41263116202161	0.452505677664066	0.521730101319188	0.411450398808482	0.00344997625376242	0.00491833195750114	0.00492240032890322
197	0.847500280622663	0.27	0.478556723930551	0.355248393147941	0.601865054713161	0.280680105996782	0.831772375614753	0.623876834827126	1.03966791640238	1.11	0.72	1.73	0.401710347876558	0.535572971634537	0.669435595392516	0.54108097816299	0.721386314546032	0.901691650929074	0.539866470942452	0.719812485724937	0.899631600161154	0.478556723930551	1.44398100991937	-0.0494717957003734	0.096389436270647	0.048046843610424	0.0980088658071143	0.0184198059532435	0.453714433767087	0.522989699349144	0.41263116202161	0.452505677664066	0.521730101319188	0.411450398808482	0.00344997625376242	0.00491833195750114	0.00492240032890322
197	0.847500280622663	0.27	0.499137532125585	0.372231368833696	0.626043695417474	0.414664854059012	0.93477858017967	0.761379056138157	1.10817810422118	0.98	0.61	1.48	0.535792667939796	0.657816241948948	0.779839815958101	0.746076769898587	0.915991289815943	1.0859058097333	0.743649892577305	0.91309542521296	1.08248780954211	0.499137532125585	1.23655526972225	0.0197919835833102	-0.00288131136867086	0.048046843610424	0.0980088658071143	0.0184198059532435	0.453714433767087	0.522989699349144	0.41263116202161	0.452505677664066	0.521730101319188	0.411450398808482	0.00344997625376242	0.00491833195750114	0.00492240032890322
197	0.847500280622663	0.27	0.506360766886289	0.37642056369806	0.636300970074517	0.337498405808661	0.896994537623229	0.700779241183662	1.0932098340628	0.96	0.67	1.63	0.49971137510463	0.639628498555324	0.779545622006019	0.699484290764382	0.895337006428918	1.09118972209345	0.697716209407719	0.89314046012154	1.08850038506424	0.506360766886289	1.22903113903384	0.0543760743652151	0.0484906350931013	0.048046843610424	0.0980088658071143	0.0184198059532435	0.453714433767087	0.522989699349144	0.41263116202161	0.452505677664066	0.521730101319188	0.411450398808482	0.00344997625376242	0.00491833195750114	0.00492240032890322
197	0.847500280622663	0.27	0.530445227677321	0.39426865257128	0.666621802783362	0.35168878389933	0.902536195910785	0.711215215241292	1.09385717658028	0.95	0.58	1.54	0.509698479297873	0.646810299764107	0.783922120230341	0.714893007410695	0.907203335312178	1.09951366321366	0.705934511281703	0.895646376707555	1.08564640562114	0.530445227677321	1.26128245272155	0.0571182531762864	0.0277185457980216	0.048046843610424	0.0980088658071143	0.0184198059532435	0.453714433767087	0.522989699349144	0.41263116202161	0.452505677664066	0.521730101319188	0.411450398808482	0.00344997625376242	0.00491833195750114	0.00492240032890322
197	0.847500280622663	0.27	0.53081302069827	0.394772125339842	0.666853916056698	0.371835768152125	0.873679754939398	0.696383829939972	1.05097567993882	0.92	0.6	1.45	0.512227400979341	0.642637997782705	0.773048594586069	0.72608199361147	0.910938926165274	1.09579585871908	0.724912786275809	0.909525833515139	1.09420599470658	0.53081302069827	1.21877194089343	0.0872705016070052	0.0580597616788841	0.048046843610424	0.0980088658071143	0.0184198059532435	0.453714433767087	0.522989699349144	0.41263116202161	0.452505677664066	0.521730101319188	0.411450398808482	0.00344997625376242	0.00491833195750114	0.00492240032890322
197	0.847500280622663	0.27	0.533991594385554	0.39756647124514	0.670416717525967	0.311414766952884	0.96541168717485	0.741277933377179	1.18954544097252	0.98	0.68	1.48	0.521718980804034	0.679466605992822	0.837214231181611	0.726518788232946	0.946189947833389	1.16586110743383	0.732270126625747	0.95352358644976	1.1748332781657	0.533991594385554	1.26224783372238	0.0416383171475644	0.0530911211006002	0.048046843610424	0.0980088658071143	0.0184198059532435	0.453714433767087	0.522989699349144	0.41263116202161	0.452505677664066	0.521730101319188	0.411450398808482	0.00344997625376242	0.00491833195750114	0.00492240032890322
197	0.847500280622663	0.27	0.53486744248185	0.396001738186428	0.673733146777271	0.365974613501536	0.865701503718732	0.687799238996592	1.04360376844087	0.92	0.57	1.47	0.50429140970929	0.634728576226202	0.765165742743114	0.713888482970137	0.898538844120173	1.08318920527021	0.707611088156443	0.890674342864895	1.07370124786914	0.53486744248185	1.21880649718269	-0.0279951706292835	-0.0802010747073377	0.048046843610424	0.0980088658071143	0.0184198059532435	0.453714433767087	0.522989699349144	0.41263116202161	0.452505677664066	0.521730101319188	0.411450398808482	0.00344997625376242	0.00491833195750114	0.00492240032890322
197	0.847500280622663	0.27	0.540432376403346	0.403033825243891	0.677830927562802	0.392344483741736	1.00804717027473	0.8121801739748	1.20391416657465	1.09	0.62	1.51	0.527963351713849	0.655288050309411	0.782612748904974	0.713566862390261	0.8856520750981	1.05773728780594	0.711567592784641	0.883299029352424	1.0548936448139	0.540432376403346	1.22591793030658	0.0391828489425761	0.0223647337716445	0.048046843610424	0.0980088658071143	0.0184198059532435	0.453714433767087	0.522989699349144	0.41263116202161	0.452505677664066	0.521730101319188	0.411450398808482	0.00344997625376242	0.00491833195750114	0.00492240032890322
197	0.847500280622663	0.27	0.542742800844606	0.404486970240644	0.680998631448568	0.319730811509032	0.802061742656408	0.619402598468784	0.984720886844031	0.87	0.58	1.5	0.473421566351797	0.613031536286629	0.75264150622146	0.682010343810858	0.88313224099947	1.08425413818808	0.675299409143533	0.874381341555772	1.07346786064932	0.542742800844606	1.18102589052145	-0.0995592379520824	-0.160546704329464	0.048046843610424	0.0980088658071143	0.0184198059532435	0.453714433767087	0.522989699349144	0.41263116202161	0.452505677664066	0.521730101319188	0.411450398808482	0.00344997625376242	0.00491833195750114	0.00492240032890322
197	0.847500280622663	0.27	0.544318478917388	0.404126648087428	0.684510309747347	0.341816428539149	1.01954591956022	0.798659352669084	1.24043248645135	1.01	0.66	1.5	0.549135123394501	0.701010352502609	0.852885581610717	0.757805165445813	0.967392620733586	1.17698007602136	0.760263458438982	0.970565818278954	1.18076613490105	0.544318478917388	1.2722942868583	-0.0197623384400293	0.0111195654051667	0.048046843610424	0.0980088658071143	0.0184198059532435	0.453714433767087	0.522989699349144	0.41263116202161	0.452505677664066	0.521730101319188	0.411450398808482	0.00344997625376242	0.00491833195750114	0.00492240032890322
197	0.847500280622663	0.27	0.547363498200139	0.406512195124853	0.688214801275425	0.356169431520842	1.01209793409644	0.799643658926161	1.22455220926672	1.03	0.64	1.54	0.543221808168681	0.687548339396539	0.831874870624397	0.746214500393572	0.944473386127206	1.14273227186084	0.744587648849665	0.942390243396088	1.14017625113321	0.547363498200139	1.25934104232025	0.00363673336892372	0.012136230841616	0.048046843610424	0.0980088658071143	0.0184198059532435	0.453714433767087	0.522989699349144	0.41263116202161	0.452505677664066	0.521730101319188	0.411450398808482	0.00344997625376242	0.00491833195750114	0.00492240032890322
197	0.847500280622663	0.27	0.553081221525253	0.410851563932759	0.695310879117746	0.329040744116687	0.9183828341992	0.713628806266141	1.12313686213226	1.08	0.67	1.61	0.466881670769823	0.600839131313514	0.734796591857205	0.632474675563573	0.813944000022149	0.995413324480724	0.631766652397398	0.813052175379977	0.994268478132283	0.553081221525253	1.37023793512229	0.0455457190977601	0.120804148729478	0.048046843610424	0.0980088658071143	0.0184198059532435	0.453714433767087	0.522989699349144	0.41263116202161	0.452505677664066	0.521730101319188	0.411450398808482	0.00344997625376242	0.00491833195750114	0.00492240032890322
197	0.847500280622663	0.27	0.558091692446657	0.416588800899064	0.699594583994251	0.446695510780834	1.09567047559874	0.905281532211377	1.28605941898611	1.04	0.62	1.63	0.611310508100133	0.739874670272395	0.868438832444656	0.837853867137259	1.01406215903472	1.19027045093217	0.828792184816484	1.00317016130265	1.17730961791692	0.558091692446657	1.26034736158985	0.0829101513070757	0.0750305439418742	0.048046843610424	0.0980088658071143	0.0184198059532435	0.453714433767087	0.522989699349144	0.41263116202161	0.452505677664066	0.521730101319188	0.411450398808482	0.00344997625376242	0.00491833195750114	0.00492240032890322
197	0.847500280622663	0.27	0.558702273079417	0.41349004988734	0.703914496271493	0.327432632661654	0.944824215296472	0.733405517817787	1.15624291277516	1.06	0.69	1.57	0.4863586272353	0.626561155004058	0.766763682772816	0.662124737787276	0.852995335608686	1.0438659334301	0.66478654803618	0.856393449239641	1.04788814535039	0.558702273079417	1.25002013637465	0.00601688444868436	0.05108248673932	0.048046843610424	0.0980088658071143	0.0184198059532435	0.453714433767087	0.522989699349144	0.41263116202161	0.452505677664066	0.521730101319188	0.411450398808482	0.00344997625376242	0.00491833195750114	0.00492240032890322
197	0.847500280622663	0.27	0.564601212658781	0.41890492672152	0.710297498596042	0.403464011834839	0.997891938792171	0.808446174699597	1.18733770288474	0.91	0.59	1.45	0.597095591470165	0.737014901007877	0.876934210545589	0.847816773284642	1.04648837499652	1.2451599767084	0.845158298944751	1.04326578788552	1.2412211106035	0.564601212658781	1.18808741404074	-0.0120895271963277	-0.0847430567882477	0.048046843610424	0.0980088658071143	0.0184198059532435	0.453714433767087	0.522989699349144	0.41263116202161	0.452505677664066	0.521730101319188	0.411450398808482	0.00344997625376242	0.00491833195750114	0.00492240032890322
197	0.847500280622663	0.27	0.569100354034008	0.42438018682062	0.713820521247395	0.253934880036846	0.765910860086948	0.560940587900876	0.97088113227302	0.97	0.67	1.52	0.398632915532067	0.544295217318248	0.689957519104429	0.557240207787623	0.7608583440517	0.964476480315777	0.559356472446677	0.76369533985106	0.968128827819282	0.569100354034008	1.26222708853573	-0.0043272901336903	0.00136558402891987	0.048046843610424	0.0980088658071143	0.0184198059532435	0.453714433767087	0.522989699349144	0.41263116202161	0.452505677664066	0.521730101319188	0.411450398808482	0.00344997625376242	0.00491833195750114	0.00492240032890322
197	0.847500280622663	0.27	0.569126818134693	0.423128559923444	0.715125076345943	0.466666168832758	1.12481383138779	0.937071365649545	1.31255629712602	0.98	0.63	1.35	0.661162528920588	0.79362659514167	0.926090661362752	0.921601774165163	1.10624490365677	1.29088803314837	0.930339939857601	1.1167716873731	1.30299142046327	0.569126818134693	1.19219471894168	0.0165366862256814	-0.0305669611422696	0.048046843610424	0.0980088658071143	0.0184198059532435	0.453714433767087	0.522989699349144	0.41263116202161	0.452505677664066	0.521730101319188	0.411450398808482	0.00344997625376242	0.00491833195750114	0.00492240032890322
197	0.847500280622663	0.27	0.570568378884593	0.425050093713735	0.716086664055451	0.319486373897593	0.897022652383092	0.692622547365141	1.10142275740104	1.05	0.74	1.52	0.46415113556748	0.601126954814351	0.738102774061221	0.634346581103143	0.82154884341544	1.00875110572774	0.641802510404182	0.831191014316883	1.02067197175349	0.570568378884593	1.2706283242847	-0.0359578217623405	0.0135587861690247	0.048046843610424	0.0980088658071143	0.0184198059532435	0.453714433767087	0.522989699349144	0.41263116202161	0.452505677664066	0.521730101319188	0.411450398808482	0.00344997625376242	0.00491833195750114	0.00492240032890322
197	0.847500280622663	0.27	0.570677076638165	0.423501836763991	0.71785231651234	0.397160708294912	1.0459679148227	0.844770933051919	1.24716489659348	1	0.63	1.53	0.585028751109007	0.724363586585678	0.863698422062349	0.809571270107172	1.00238483612968	1.19519840215219	0.807844329161185	1.00024545844318	1.19272950336249	0.570677076638165	1.25587016865261	0.0902022524138787	0.0857552089127553	0.048046843610424	0.0980088658071143	0.0184198059532435	0.453714433767087	0.522989699349144	0.41263116202161	0.452505677664066	0.521730101319188	0.411450398808482	0.00344997625376242	0.00491833195750114	0.00492240032890322
197	0.847500280622663	0.27	0.572459586653252	0.426937943817653	0.717981229488851	0.365432948176031	1.00736854235444	0.800111758374859	1.21462532633402	1.15	0.81	1.61	0.500055277483878	0.629586992945518	0.759118708407159	0.666544650738991	0.839202906595086	1.01186116245118	0.676327942727214	0.851440989212533	1.02656726018552	0.572459586653252	1.35302316073295	0.108258637325044	0.227781881627621	0.048046843610424	0.0980088658071143	0.0184198059532435	0.453714433767087	0.522989699349144	0.41263116202161	0.452505677664066	0.521730101319188	0.411450398808482	0.00344997625376242	0.00491833195750114	0.00492240032890322
197	0.847500280622663	0.27	0.573827566422403	0.425299103167016	0.72235602967779	0.344917958107656	0.841022436907956	0.660062270286848	1.02198260352906	0.93	0.61	1.59	0.481756420505216	0.613832932146347	0.745909443787479	0.680715593748665	0.86733799713617	1.05396040052368	0.674472267728121	0.859256518389558	1.04428598358252	0.573827566422403	1.23496088990389	0.191871154103203	0.151962092143452	0.048046843610424	0.0980088658071143	0.0184198059532435	0.453714433767087	0.522989699349144	0.41263116202161	0.452505677664066	0.521730101319188	0.411450398808482	0.00344997625376242	0.00491833195750114	0.00492240032890322
197	0.847500280622663	0.27	0.581554471791339	0.4322111456257	0.730897797956979	0.369107039843166	0.983807235923401	0.782991773110893	1.18462269873591	1.04	0.69	1.53	0.528718671044697	0.664320203870021	0.799921736695344	0.72464788485081	0.910499774193472	1.09635166353613	0.728771169508559	0.915682540243964	1.10277080292572	0.581554471791339	1.27798219394565	-0.0591120405380061	-0.0240479774631983	0.048046843610424	0.0980088658071143	0.0184198059532435	0.453714433767087	0.522989699349144	0.41263116202161	0.452505677664066	0.521730101319188	0.411450398808482	0.00344997625376242	0.00491833195750114	0.00492240032890322
197	0.847500280622663	0.27	0.582514717165288	0.434166443952461	0.730862990378116	0.272446305406839	0.741661793343361	0.552434650375922	0.930888936310799	1.04	0.65	1.62	0.372295296449649	0.499818751467258	0.627342206484866	0.509879072579796	0.684529522361515	0.859179972143234	0.507130723258797	0.680762651324808	0.854497360127408	0.582514717165288	1.23790164629873	-0.0736773751628357	-0.0449664270145834	0.048046843610424	0.0980088658071143	0.0184198059532435	0.453714433767087	0.522989699349144	0.41263116202161	0.452505677664066	0.521730101319188	0.411450398808482	0.00344997625376242	0.00491833195750114	0.00492240032890322
197	0.847500280622663	0.27	0.587987406918135	0.435526531275075	0.740448282561194	0.3558644441012	0.987301735342194	0.779914654194751	1.19468881648964	1.01	0.71	1.42	0.537248910029113	0.680108750783895	0.822968591538677	0.741932924422726	0.939220285002047	1.13650764558137	0.752447331998914	0.952466512774927	1.15246745230274	0.587987406918135	1.22835474142723	0.0017414065934135	0.00256030868662246	0.048046843610424	0.0980088658071143	0.0184198059532435	0.453714433767087	0.522989699349144	0.41263116202161	0.452505677664066	0.521730101319188	0.411450398808482	0.00344997625376242	0.00491833195750114	0.00492240032890322
197	0.847500280622663	0.27	0.590115243477876	0.438501455232367	0.741729031723386	0.353422436875382	1.00241012281262	0.790723135688308	1.21409710993693	1.1	0.7	1.71	0.51289118473768	0.650198903102627	0.787506621467574	0.692650777008251	0.878082503356507	1.06351422970476	0.690747720114433	0.875559568601516	1.06042469809778	0.590115243477876	1.36960050586722	-0.0336230972659457	0.0749294692382753	0.048046843610424	0.0980088658071143	0.0184198059532435	0.453714433767087	0.522989699349144	0.41263116202161	0.452505677664066	0.521730101319188	0.411450398808482	0.00344997625376242	0.00491833195750114	0.00492240032890322
197	0.847500280622663	0.27	0.590794245517743	0.43910512698304	0.742483364052446	0.344641183545796	0.905917613241047	0.710874710541828	1.10096051594027	1.03	0.6	1.62	0.482073111018645	0.614339651791566	0.746606192564488	0.661777806077604	0.843349976707948	1.02492214733829	0.653259772908166	0.832637600650196	1.01175603454343	0.590794245517743	1.25492296902809	-0.0117413483904765	-0.0012974574042525	0.048046843610424	0.0980088658071143	0.0184198059532435	0.453714433767087	0.522989699349144	0.41263116202161	0.452505677664066	0.521730101319188	0.411450398808482	0.00344997625376242	0.00491833195750114	0.00492240032890322
197	0.847500280622663	0.27	0.591957781153313	0.438753897511417	0.74516166479521	0.290543864838967	0.819293088240301	0.619407412676982	1.01917876380362	0.94	0.67	1.58	0.448229103417438	0.592874736178793	0.737520368940148	0.631138402143286	0.834809722996777	1.03848104385027	0.630962215786091	0.834556673245965	1.03823172815629	0.591957781153313	1.21636128733958	-0.0890614949241588	-0.0917140660591787	0.048046843610424	0.0980088658071143	0.0184198059532435	0.453714433767087	0.522989699349144	0.41263116202161	0.452505677664066	0.521730101319188	0.411450398808482	0.00344997625376242	0.00491833195750114	0.00492240032890322
197	0.847500280622663	0.27	0.593684155656792	0.443124389097791	0.744243922215793	0.338918264255696	0.832020968881912	0.650594843451322	1.0134470943125	1.05	0.64	1.58	0.434703908956912	0.555926274466615	0.677148639976319	0.593451344952278	0.758942324830172	0.924433304708066	0.59076830585127	0.75549868604312	0.920196606227347	0.593684155656792	1.28413540370025	0.0621893812338682	0.0735581988160035	0.048046843610424	0.0980088658071143	0.0184198059532435	0.453714433767087	0.522989699349144	0.41263116202161	0.452505677664066	0.521730101319188	0.411450398808482	0.00344997625376242	0.00491833195750114	0.00492240032890322
197	0.847500280622663	0.27	0.597089476126828	0.44506419836917	0.749114753884487	0.326345443626256	0.971643517240025	0.753685791339343	1.18960124314071	1.01	0.67	1.46	0.518292534277576	0.668177092830411	0.818061651383246	0.715284708176462	0.922137258877501	1.12898980957854	0.720698721395021	0.92902831040765	1.13738987103055	0.597089476126828	1.26200506216324	-0.0476846246340687	-0.0147959903312351	0.048046843610424	0.0980088658071143	0.0184198059532435	0.453714433767087	0.522989699349144	0.41263116202161	0.452505677664066	0.521730101319188	0.411450398808482	0.00344997625376242	0.00491833195750114	0.00492240032890322
197	0.847500280622663	0.27	0.597706080553966	0.442699790998272	0.75271237010966	0.363352431271813	0.945627669393633	0.750197710772417	1.14105762801485	0.99	0.65	1.38	0.523410988440161	0.659761961448904	0.796112934457648	0.72639340588877	0.91562223345931	1.10485106102985	0.733676395019747	0.924806931364332	1.11598369429068	0.597706080553966	1.18996781859925	0.0311480967861201	-0.00764954819014114	0.048046843610424	0.0980088658071143	0.0184198059532435	0.453714433767087	0.522989699349144	0.41263116202161	0.452505677664066	0.521730101319188	0.411450398808482	0.00344997625376242	0.00491833195750114	0.00492240032890322
197	0.847500280622663	0.27	0.603915911156974	0.45028059519725	0.757551227116698	0.370854246599782	0.900901611487534	0.717696818325065	1.08410640465	0.99	0.59	1.55	0.499642551238752	0.627185140139299	0.754727729039845	0.692818997821451	0.869673287758429	1.04652757769541	0.685554453880579	0.86061821160926	1.03562509625901	0.603915911156974	1.22691590264695	0.00640659376557923	-0.0323243005761325	0.048046843610424	0.0980088658071143	0.0184198059532435	0.453714433767087	0.522989699349144	0.41263116202161	0.452505677664066	0.521730101319188	0.411450398808482	0.00344997625376242	0.00491833195750114	0.00492240032890322
197	0.847500280622663	0.27	0.604063431526057	0.450712666411559	0.757414196640555	0.312545172132226	0.890241761789008	0.684103262152917	1.0963802614251	0.91	0.59	1.46	0.507330406112096	0.660202544751802	0.813074683391508	0.721583771670827	0.939016145236569	1.15644851880231	0.718918909741196	0.935503789825826	1.15217770195323	0.604063431526057	1.1632124803989	-0.154792383162607	-0.222944164486361	0.048046843610424	0.0980088658071143	0.0184198059532435	0.453714433767087	0.522989699349144	0.41263116202161	0.452505677664066	0.521730101319188	0.411450398808482	0.00344997625376242	0.00491833195750114	0.00492240032890322
197	0.847500280622663	0.27	0.605651320517139	0.448578533870408	0.762724107163871	0.284804162029993	0.847510573665346	0.637824344295851	1.05719680303484	1	0.66	1.62	0.441389953374782	0.586497922100737	0.731605890826692	0.610629913897337	0.811375911334464	1.01212190877159	0.60812419375157	0.808002746639932	1.00799716958603	0.605651320517139	1.27587548917861	0.106449699937253	0.13165115639577	0.048046843610424	0.0980088658071143	0.0184198059532435	0.453714433767087	0.522989699349144	0.41263116202161	0.452505677664066	0.521730101319188	0.411450398808482	0.00344997625376242	0.00491833195750114	0.00492240032890322
197	0.847500280622663	0.27	0.607114244586003	0.45044580895973	0.763782680212276	0.380906669241103	0.969506986159858	0.776530151351677	1.16248382096804	1.07	0.68	1.56	0.511757016654778	0.638934627328379	0.766112238001981	0.695111295851893	0.867854591755365	1.04059788765884	0.69679097015797	0.870059625328804	1.04306538614659	0.607114244586003	1.25640992188735	-0.00534678976309445	0.0178051080811692	0.048046843610424	0.0980088658071143	0.0184198059532435	0.453714433767087	0.522989699349144	0.41263116202161	0.452505677664066	0.521730101319188	0.411450398808482	0.00344997625376242	0.00491833195750114	0.00492240032890322
197	0.847500280622663	0.27	0.616042228869654	0.459739994261778	0.772344463477531	0.371698433881025	0.937286749056578	0.747027120625831	1.12754637748733	1.02	0.62	1.5	0.510513675627779	0.640535919200923	0.770558162774068	0.70287125291757	0.881884865305188	1.06089847769281	0.701358004302483	0.879953684089323	1.05857194300697	0.616042228869654	1.21962396935245	0.0843176776371364	0.079309207338539	0.048046843610424	0.0980088658071143	0.0184198059532435	0.453714433767087	0.522989699349144	0.41263116202161	0.452505677664066	0.521730101319188	0.411450398808482	0.00344997625376242	0.00491833195750114	0.00492240032890322
197	0.847500280622663	0.27	0.62003320849075	0.461829419899436	0.778236997082065	0.37636667791852	1.03100912780986	0.82380087671616	1.23821737890355	0.95	0.67	1.67	0.592277603387148	0.741251475385226	0.890225347383303	0.831785566582584	1.04100218361702	1.25021880065145	0.827187270436819	1.03529148528509	1.24329562503994	0.62003320849075	1.28637733561282	-0.0270595546287247	0.00115034608551362	0.048046843610424	0.0980088658071143	0.0184198059532435	0.453714433767087	0.522989699349144	0.41263116202161	0.452505677664066	0.521730101319188	0.411450398808482	0.00344997625376242	0.00491833195750114	0.00492240032890322
197	0.847500280622663	0.27	0.621096957132557	0.462758143936371	0.779435770328743	0.364464537994165	0.912370070497413	0.724265760372194	1.10047438062263	1.01	0.68	1.56	0.496746108263457	0.625759640470566	0.754773172677675	0.684856282445146	0.862725271416907	1.04059426038867	0.687021184922833	0.865547901881095	1.04394282766033	0.621096957132557	1.23386798013442	0.037829064868165	0.0244682347269344	0.048046843610424	0.0980088658071143	0.0184198059532435	0.453714433767087	0.522989699349144	0.41263116202161	0.452505677664066	0.521730101319188	0.411450398808482	0.00344997625376242	0.00491833195750114	0.00492240032890322
197	0.847500280622663	0.27	0.622050250993527	0.461516754889698	0.782583747097355	0.338911668123063	0.906967053081987	0.709195666704771	1.1047384394592	1.04	0.69	1.73	0.479013899680077	0.612595148806805	0.746176397933532	0.65658886773543	0.839689945122497	1.02279102250956	0.65280698518165	0.834801422517917	1.01690173924617	0.622050250993527	1.28053193925909	0.0717808784406776	0.115544277379239	0.048046843610424	0.0980088658071143	0.0184198059532435	0.453714433767087	0.522989699349144	0.41263116202161	0.452505677664066	0.521730101319188	0.411450398808482	0.00344997625376242	0.00491833195750114	0.00492240032890322
197	0.847500280622663	0.27	0.622082301222735	0.461431148018665	0.782733454426806	0.301006381370058	0.852129617281533	0.649389414819373	1.05486981974369	1.03	0.6	1.57	0.441075838514878	0.578780277116709	0.71648471571854	0.605860046838425	0.795010325171684	0.984160603504942	0.599237078076682	0.786411944213523	0.973478654818245	0.622082301222735	1.20499163119512	0.0603622150188541	0.0286499099107913	0.048046843610424	0.0980088658071143	0.0184198059532435	0.453714433767087	0.522989699349144	0.41263116202161	0.452505677664066	0.521730101319188	0.411450398808482	0.00344997625376242	0.00491833195750114	0.00492240032890322
197	0.847500280622663	0.27	0.623927126097263	0.462610318037391	0.785243934157136	0.306371659746254	0.88617704785028	0.67799413585349	1.09435995984707	0.9	0.59	1.53	0.505825513034884	0.661142827296476	0.816460141558067	0.721248100762027	0.942712449712148	1.16417679866227	0.71436544261654	0.933804656539069	1.15309319957325	0.623927126097263	1.22516547156422	-0.0413543517091764	-0.0718517989368488	0.048046843610424	0.0980088658071143	0.0184198059532435	0.453714433767087	0.522989699349144	0.41263116202161	0.452505677664066	0.521730101319188	0.411450398808482	0.00344997625376242	0.00491833195750114	0.00492240032890322
197	0.847500280622663	0.27	0.627734491548621	0.467577070643033	0.787891912454209	0.332738973524376	0.980048574690114	0.763363445995864	1.19673370338436	1.07	0.69	1.61	0.505299134814888	0.648731216388585	0.792163297962283	0.687447312220805	0.88258320731826	1.07771910241572	0.687913654803845	0.88324129675382	1.07850668406318	0.627734491548621	1.28881501552389	-0.0323885123219836	0.0137817432833466	0.048046843610424	0.0980088658071143	0.0184198059532435	0.453714433767087	0.522989699349144	0.41263116202161	0.452505677664066	0.521730101319188	0.411450398808482	0.00344997625376242	0.00491833195750114	0.00492240032890322
197	0.847500280622663	0.27	0.627876373910854	0.464852085428752	0.790900662392956	0.327607544018252	0.952205660677877	0.739219841027843	1.16519148032791	0.96	0.67	1.38	0.527216633505719	0.679119573048325	0.831022512590931	0.738037990103663	0.95068329198913	1.1633285938746	0.746945954228621	0.962018366546602	1.17722491307477	0.627876373910854	1.19221182531865	-0.00335641727562833	-0.0230686992872278	0.048046843610424	0.0980088658071143	0.0184198059532435	0.453714433767087	0.522989699349144	0.41263116202161	0.452505677664066	0.521730101319188	0.411450398808482	0.00344997625376242	0.00491833195750114	0.00492240032890322
197	0.847500280622663	0.27	0.628743353089971	0.46564979471844	0.791836911461502	0.35956281038726	0.987218500583116	0.781511233020249	1.19292576814598	1	0.64	1.48	0.543433275138232	0.686474308213861	0.82951534128949	0.753199075371509	0.951454093571019	1.14970911177053	0.75526638384768	0.954134197564565	1.15291750615055	0.628743353089971	1.20845816099048	0.01034794495543	-0.0114347361496849	0.048046843610424	0.0980088658071143	0.0184198059532435	0.453714433767087	0.522989699349144	0.41263116202161	0.452505677664066	0.521730101319188	0.411450398808482	0.00344997625376242	0.00491833195750114	0.00492240032890322
197	0.847500280622663	0.27	0.629755261094795	0.469428359183428	0.790082163006163	0.333506251608029	0.871876810522046	0.679440669711603	1.06431295133249	0.95	0.6	1.45	0.489658150496971	0.628342702362276	0.76702725422758	0.688330851942064	0.883284934989108	1.07823901803615	0.686484593669087	0.880935226070256	1.07532737827242	0.629755261094795	1.16360249737311	-0.0721046855699058	-0.152916550925506	0.048046843610424	0.0980088658071143	0.0184198059532435	0.453714433767087	0.522989699349144	0.41263116202161	0.452505677664066	0.521730101319188	0.411450398808482	0.00344997625376242	0.00491833195750114	0.00492240032890322
197	0.847500280622663	0.27	0.631430023802601	0.470026297315507	0.792833750289694	0.32425931520095	0.895273346941281	0.693490186412233	1.09705650747033	1	0.69	1.55	0.479881913559875	0.619511992104748	0.759142070649622	0.66386456984401	0.857027636446878	1.05019070304975	0.666993424516059	0.861189406219552	1.05521096635275	0.631430023802601	1.21391997205057	-0.0508051075027726	-0.0494529452109972	0.048046843610424	0.0980088658071143	0.0184198059532435	0.453714433767087	0.522989699349144	0.41263116202161	0.452505677664066	0.521730101319188	0.411450398808482	0.00344997625376242	0.00491833195750114	0.00492240032890322
197	0.847500280622663	0.27	0.633084220226233	0.471924983238493	0.794243457213973	0.28839203088526	0.858195695443569	0.647720671692522	1.06867071919462	1.01	0.61	1.46	0.445537209731328	0.590313282039071	0.735089354346814	0.614937119786623	0.81475921988154	1.01458131997646	0.614559867640611	0.814260470025963	1.01403960894954	0.633084220226233	1.18330549490262	-0.127713288204838	-0.160802349696186	0.048046843610424	0.0980088658071143	0.0184198059532435	0.453714433767087	0.522989699349144	0.41263116202161	0.452505677664066	0.521730101319188	0.411450398808482	0.00344997625376242	0.00491833195750114	0.00492240032890322
197	0.847500280622663	0.27	0.640188406804852	0.477335142756904	0.8030416708528	0.338148804662576	0.963420558917497	0.752980884239038	1.17386023359596	0.98	0.63	1.51	0.531265478384345	0.679741139293163	0.828216800201981	0.740531516765671	0.94749189881415	1.15445228086263	0.739608262707543	0.946421806788366	1.15314779171575	0.640188406804852	1.19867371949457	0.0121274247732365	-0.00824836174648192	0.048046843610424	0.0980088658071143	0.0184198059532435	0.453714433767087	0.522989699349144	0.41263116202161	0.452505677664066	0.521730101319188	0.411450398808482	0.00344997625376242	0.00491833195750114	0.00492240032890322
197	0.847500280622663	0.27	0.642005286505025	0.475315555525749	0.808695017484302	0.325536500011495	0.974030908222671	0.755135031587422	1.19292678485792	1.02	0.68	1.6	0.516560577444478	0.666299333700059	0.81603808995564	0.711461855545928	0.917697906116756	1.12393395668758	0.711789750704906	0.918064386494029	1.12446179547583	0.642005286505025	1.23129934274703	-0.0177656743549676	-0.0116253905531649	0.048046843610424	0.0980088658071143	0.0184198059532435	0.453714433767087	0.522989699349144	0.41263116202161	0.452505677664066	0.521730101319188	0.411450398808482	0.00344997625376242	0.00491833195750114	0.00492240032890322
197	0.847500280622663	0.27	0.642432965927179	0.478479663262555	0.806386268591804	0.355909812964146	0.920663470111385	0.727293186894698	1.11403375332807	0.96	0.57	1.34	0.520913774508457	0.659412588911291	0.797911403314124	0.730450850824186	0.924660683179172	1.11887051553416	0.731093825079595	0.925493078356419	1.11986525693446	0.642432965927179	1.09650660022877	0.0793264356314048	-0.0231837705339527	0.048046843610424	0.0980088658071143	0.0184198059532435	0.453714433767087	0.522989699349144	0.41263116202161	0.452505677664066	0.521730101319188	0.411450398808482	0.00344997625376242	0.00491833195750114	0.00492240032890322
197	0.847500280622663	0.27	0.644045600717458	0.477857411384964	0.810233790049952	0.345704100900277	1.00528771566901	0.789358866242053	1.22121656509597	1.21	0.75	1.81	0.475922282296485	0.60611066077404	0.736299039251594	0.626714984520431	0.798152655411981	0.969590326303532	0.625092730895712	0.795998924608196	0.967014462153614	0.644045600717458	1.37812834864575	0.062556076665427	0.200261373842188	0.048046843610424	0.0980088658071143	0.0184198059532435	0.453714433767087	0.522989699349144	0.41263116202161	0.452505677664066	0.521730101319188	0.411450398808482	0.00344997625376242	0.00491833195750114	0.00492240032890322
197	0.847500280622663	0.27	0.644394977542541	0.479960800248141	0.808829154836941	0.392542661192136	0.993766760832562	0.80075472637067	1.18677879529446	1.01	0.63	1.48	0.549778446482191	0.682295749177082	0.814813051871973	0.758272390341503	0.941044582520045	1.12381677469859	0.758203214700916	0.940834636868611	1.12357512553472	0.644394977542541	1.20788863140014	0.0980136669607135	0.0770867387095686	0.048046843610424	0.0980088658071143	0.0184198059532435	0.453714433767087	0.522989699349144	0.41263116202161	0.452505677664066	0.521730101319188	0.411450398808482	0.00344997625376242	0.00491833195750114	0.00492240032890322
197	0.847500280622663	0.27	0.646534813336613	0.480704949045964	0.812364677627262	0.32847796445538	0.939158650252218	0.729505477888093	1.14881182261634	0.97	0.6	1.5	0.515778434419862	0.664008418005693	0.812238401591524	0.719536478242051	0.926324651693296	1.13311282514454	0.715749367164053	0.921330540599668	1.12712312203756	0.646534813336613	1.21371669426849	0.0998729639591214	0.0852635918822523	0.048046843610424	0.0980088658071143	0.0184198059532435	0.453714433767087	0.522989699349144	0.41263116202161	0.452505677664066	0.521730101319188	0.411450398808482	0.00344997625376242	0.00491833195750114	0.00492240032890322
197	0.847500280622663	0.27	0.649817924739881	0.482127742036818	0.817508107442944	0.283026014893706	0.874204723581969	0.656966055674496	1.09144339148944	1.03	0.68	1.62	0.444454107436859	0.591421545726283	0.738388984015708	0.609587571303237	0.811159617254542	1.01273166320585	0.608779002653487	0.810072079450547	1.01133843163779	0.649817924739881	1.24177807929847	0.10172535733627	0.142611692805249	0.048046843610424	0.0980088658071143	0.0184198059532435	0.453714433767087	0.522989699349144	0.41263116202161	0.452505677664066	0.521730101319188	0.411450398808482	0.00344997625376242	0.00491833195750114	0.00492240032890322
197	0.847500280622663	0.27	0.651191431054842	0.483418806180936	0.818964055928748	0.353782907744968	0.97963917566998	0.772923980131499	1.18635437120846	1.06	0.67	1.59	0.513065008852132	0.650282039705252	0.787499070558373	0.698733195449441	0.885606384585046	1.07247957372065	0.698301563352175	0.885127295911499	1.0717292500417	0.651191431054842	1.24980423363985	0.0813038195053739	0.0961487320157515	0.048046843610424	0.0980088658071143	0.0184198059532435	0.453714433767087	0.522989699349144	0.41263116202161	0.452505677664066	0.521730101319188	0.411450398808482	0.00344997625376242	0.00491833195750114	0.00492240032890322
197	0.847500280622663	0.27	0.651868227820277	0.484239532706946	0.819496922933609	0.335606656404715	0.95972558815882	0.748896811391453	1.17055436492619	0.97	0.63	1.48	0.529464446303718	0.67851881515411	0.827573184004502	0.738615846938675	0.946550335565677	1.15448482419268	0.738700378117869	0.946513809576679	1.15443470069238	0.651868227820277	1.16381880974146	-0.0506676430887166	-0.0843022156373918	0.048046843610424	0.0980088658071143	0.0184198059532435	0.453714433767087	0.522989699349144	0.41263116202161	0.452505677664066	0.521730101319188	0.411450398808482	0.00344997625376242	0.00491833195750114	0.00492240032890322
197	0.847500280622663	0.27	0.652090489111447	0.484091949582118	0.820089028640776	0.285563881496835	0.86919448586468	0.654543697943777	1.08384527378558	1.02	0.68	1.55	0.44824606213094	0.595243689212384	0.742241316293828	0.61763252850834	0.820178682884855	1.02272483726137	0.619378988325517	0.822558396760596	1.02571254744678	0.652090489111447	1.23987574032111	-0.0280300684289743	0.00242446579142437	0.048046843610424	0.0980088658071143	0.0184198059532435	0.453714433767087	0.522989699349144	0.41263116202161	0.452505677664066	0.521730101319188	0.411450398808482	0.00344997625376242	0.00491833195750114	0.00492240032890322
197	0.847500280622663	0.27	0.652194835468946	0.486835946442106	0.817553724495786	0.353652416129509	1.04004693936853	0.820522360873406	1.25957151786365	0.92	0.63	1.38	0.603162836456488	0.764534511076166	0.925906185695844	0.85476379537278	1.0834494118042	1.31213502823563	0.860768908931062	1.09095711060123	1.32135310405528	0.652194835468946	1.1773383530533	-0.0538804042381481	-0.0997348491753799	0.048046843610424	0.0980088658071143	0.0184198059532435	0.453714433767087	0.522989699349144	0.41263116202161	0.452505677664066	0.521730101319188	0.411450398808482	0.00344997625376242	0.00491833195750114	0.00492240032890322
197	0.847500280622663	0.27	0.653753894597573	0.485563150206703	0.821944638988442	0.330162887457375	0.835587201460436	0.649764950365072	1.0214094525558	1	0.64	1.54	0.45042947376792	0.579245007336217	0.708060540904515	0.62355044045311	0.801875766328876	0.980201092204642	0.62210891696246	0.800049938990833	0.977888474221015	0.653753894597573	1.16379766874891	0.0833370625514146	0.0320390936186925	0.048046843610424	0.0980088658071143	0.0184198059532435	0.453714433767087	0.522989699349144	0.41263116202161	0.452505677664066	0.521730101319188	0.411450398808482	0.00344997625376242	0.00491833195750114	0.00492240032890322
197	0.847500280622663	0.27	0.656222155075518	0.485720762535031	0.826723547616005	0.373705827832793	0.999764443372929	0.797691857762926	1.20183702898293	0.99	0.63	1.52	0.556393390249165	0.697339859602973	0.83828632895678	0.772083408040064	0.967668819939313	1.16325423183856	0.770337275368365	0.965598416434051	1.16062720029036	0.656222155075518	1.20010239540043	0.00563277405749291	-0.0120950564438188	0.048046843610424	0.0980088658071143	0.0184198059532435	0.453714433767087	0.522989699349144	0.41263116202161	0.452505677664066	0.521730101319188	0.411450398808482	0.00344997625376242	0.00491833195750114	0.00492240032890322
197	0.847500280622663	0.27	0.65864740169632	0.487970062361157	0.829324741031483	0.338787021508267	0.96194667988029	0.752128186637928	1.17176517312265	1	0.64	1.54	0.519514546711558	0.664441650023246	0.809368753334934	0.718189756695833	0.918540568285029	1.11889137987422	0.71695262789151	0.916879501570489	1.11690900417376	0.65864740169632	1.20565796163273	0.0714993322863818	0.0546004920339485	0.048046843610424	0.0980088658071143	0.0184198059532435	0.453714433767087	0.522989699349144	0.41263116202161	0.452505677664066	0.521730101319188	0.411450398808482	0.00344997625376242	0.00491833195750114	0.00492240032890322
197	0.847500280622663	0.27	0.661248601240834	0.49173974689771	0.830757455583958	0.38496947125135	1.14414774613782	0.918358755284658	1.36993673699099	1.04	0.69	1.57	0.61736372936869	0.769149654685312	0.920935580001934	0.844729384084203	1.052415752923	1.2601021217618	0.84726485741466	1.0555307680017	1.26380993959309	0.661248601240834	1.26418659109685	-0.0514606378417535	-0.0202137783435612	0.048046843610424	0.0980088658071143	0.0184198059532435	0.453714433767087	0.522989699349144	0.41263116202161	0.452505677664066	0.521730101319188	0.411450398808482	0.00344997625376242	0.00491833195750114	0.00492240032890322
197	0.847500280622663	0.27	0.662082534706988	0.492533846055176	0.8316312233588	0.356257226624817	1.0458727548571	0.826370668145168	1.26537484156902	1.08	0.7	1.59	0.542288067246598	0.68633161446831	0.830375161690021	0.73543782803057	0.930786167610356	1.12613450719014	0.738028221941328	0.934023033451674	1.12998014735874	0.662082534706988	1.28026097763874	-0.0395803341836053	0.0188040920482382	0.048046843610424	0.0980088658071143	0.0184198059532435	0.453714433767087	0.522989699349144	0.41263116202161	0.452505677664066	0.521730101319188	0.411450398808482	0.00344997625376242	0.00491833195750114	0.00492240032890322
197	0.847500280622663	0.27	0.662739068402315	0.493299103439377	0.832179033365252	0.349214392671745	1.00625323388987	0.791783677672333	1.22072279010741	1.02	0.67	1.64	0.542320408154322	0.689218128509587	0.836115848864851	0.747303314035477	0.949724524071349	1.15214573410722	0.744576559196867	0.946209025934391	1.14786732029393	0.662739068402315	1.27626079856753	-0.0188877537532188	0.0104920042605381	0.048046843610424	0.0980088658071143	0.0184198059532435	0.453714433767087	0.522989699349144	0.41263116202161	0.452505677664066	0.521730101319188	0.411450398808482	0.00344997625376242	0.00491833195750114	0.00492240032890322
197	0.847500280622663	0.27	0.665058937203289	0.496123524610203	0.833994349796375	0.320221681425421	0.921815488956864	0.712120645856686	1.13151033205704	0.98	0.63	1.62	0.502506263853259	0.650476938160562	0.798447612467865	0.700482303815039	0.906750058650652	1.11301781348627	0.695229447054868	0.899859347344422	1.104617704489	0.665058937203289	1.21985790637422	-0.0495973954616069	-0.0523972933841116	0.048046843610424	0.0980088658071143	0.0184198059532435	0.453714433767087	0.522989699349144	0.41263116202161	0.452505677664066	0.521730101319188	0.411450398808482	0.00344997625376242	0.00491833195750114	0.00492240032890322
197	0.847500280622663	0.27	0.668271515674542	0.49778761677234	0.838755414576744	0.325109314412041	0.897803334254679	0.695841788255879	1.09976488025348	1.01	0.67	1.55	0.478314257302545	0.617140479740579	0.755966702178613	0.660005734861023	0.851566202815543	1.04312667077006	0.661529874247695	0.853566777697597	1.04556294804625	0.668271515674542	1.21679342244508	-0.0604562442896826	-0.053526028586347	0.048046843610424	0.0980088658071143	0.0184198059532435	0.453714433767087	0.522989699349144	0.41263116202161	0.452505677664066	0.521730101319188	0.411450398808482	0.00344997625376242	0.00491833195750114	0.00492240032890322
197	0.847500280622663	0.27	0.668792599449789	0.495512033757727	0.842073165141852	0.33940794850134	0.963593502335315	0.753706767249058	1.17348023742157	1.03	0.67	1.45	0.512403311667293	0.655093629449322	0.797783947231351	0.704081126130395	0.900148476485671	1.09621582684095	0.709391773520331	0.90690830667708	1.10453091722239	0.668792599449789	1.18637095421665	0.0140283797593095	-0.016983627344634	0.048046843610424	0.0980088658071143	0.0184198059532435	0.453714433767087	0.522989699349144	0.41263116202161	0.452505677664066	0.521730101319188	0.411450398808482	0.00344997625376242	0.00491833195750114	0.00492240032890322
197	0.847500280622663	0.27	0.671149944892952	0.497885500132737	0.844414389653168	0.355615374824829	0.942748392313986	0.744612305108708	1.14088447951926	1.12	0.66	1.59	0.47380017044507	0.599875056993547	0.725949943542024	0.635509245757482	0.804613777704187	0.973718309650892	0.6340637930408	0.802805469383867	0.971449316359762	0.671149944892952	1.25005813788152	-0.046578119029478	-0.0404561861420479	0.048046843610424	0.0980088658071143	0.0184198059532435	0.453714433767087	0.522989699349144	0.41263116202161	0.452505677664066	0.521730101319188	0.411450398808482	0.00344997625376242	0.00491833195750114	0.00492240032890322
197	0.847500280622663	0.27	0.671869952735244	0.497903149479775	0.845836755990714	0.398853955248507	1.02625216814546	0.829543909127608	1.22296042716331	1.1	0.74	1.59	0.537795064929265	0.66532144390284	0.792847822876414	0.726148946412235	0.898339343405946	1.07052974039966	0.732228589610439	0.90590885591461	1.07950056095531	0.671869952735244	1.24965667216485	0.00110600282202712	0.0328555927931813	0.048046843610424	0.0980088658071143	0.0184198059532435	0.453714433767087	0.522989699349144	0.41263116202161	0.452505677664066	0.521730101319188	0.411450398808482	0.00344997625376242	0.00491833195750114	0.00492240032890322
197	0.847500280622663	0.27	0.673218818104318	0.500397038109457	0.846040598099178	0.324033500559684	1.00323447723218	0.777001692914743	1.22946726154961	1.04	0.74	1.49	0.523378626543281	0.675766201776161	0.828153777009041	0.716664696620933	0.925329685664081	1.13399467470723	0.726329859243412	0.937901557665462	1.14937491355932	0.673218818104318	1.24062041677087	-0.0344897776035501	0.0167521794662024	0.048046843610424	0.0980088658071143	0.0184198059532435	0.453714433767087	0.522989699349144	0.41263116202161	0.452505677664066	0.521730101319188	0.411450398808482	0.00344997625376242	0.00491833195750114	0.00492240032890322
197	0.847500280622663	0.27	0.676612849459477	0.5027012517193	0.850524447199654	0.386072468708235	1.12900686359582	0.906723898091066	1.35128982910057	0.98	0.62	1.57	0.637026310667144	0.793193031030153	0.949359751393161	0.886470134423244	1.10378789865758	1.32110566289192	0.880793283679026	1.09671207578878	1.31267291411729	0.676612849459477	1.20903214255246	0.0527887677440168	0.0352295820701036	0.048046843610424	0.0980088658071143	0.0184198059532435	0.453714433767087	0.522989699349144	0.41263116202161	0.452505677664066	0.521730101319188	0.411450398808482	0.00344997625376242	0.00491833195750114	0.00492240032890322
197	0.847500280622663	0.27	0.679820810839896	0.506490276033038	0.853151345646755	0.320564522628128	0.898516750577926	0.694282760957336	1.10275074019852	1.02	0.66	1.73	0.474867391782964	0.614556964127852	0.75424653647274	0.654002806193897	0.846387825444359	1.03877284469482	0.646536296420231	0.836751791970403	1.02701323509759	0.679820810839896	1.23654083178659	-0.0626836228218708	-0.0703235262473404	0.048046843610424	0.0980088658071143	0.0184198059532435	0.453714433767087	0.522989699349144	0.41263116202161	0.452505677664066	0.521730101319188	0.411450398808482	0.00344997625376242	0.00491833195750114	0.00492240032890322
197	0.847500280622663	0.27	0.680523710247153	0.50792941804197	0.853118002452336	0.33295850067752	0.920149346033007	0.716808251605825	1.12349044046019	0.96	0.65	1.51	0.511532814989116	0.656642252837081	0.801751690685045	0.716250278770502	0.919433089853788	1.12261590093708	0.717720165500248	0.921237630977766	1.12478328803701	0.680523710247153	1.18307635204196	0.0460283410054947	0.0226693449507323	0.048046843610424	0.0980088658071143	0.0184198059532435	0.453714433767087	0.522989699349144	0.41263116202161	0.452505677664066	0.521730101319188	0.411450398808482	0.00344997625376242	0.00491833195750114	0.00492240032890322
197	0.847500280622663	0.27	0.682506752113627	0.507337262817057	0.857676241410198	0.339655949977496	0.988756093211575	0.773507582396082	1.20400460402707	0.99	0.69	1.54	0.538151096766107	0.68790557210532	0.837660047444533	0.746030261218598	0.953632496032074	1.16123473084555	0.750345529482288	0.959053976315331	1.16776026717379	0.682506752113627	1.21826684796462	0.00920444619928864	0.00977849575747282	0.048046843610424	0.0980088658071143	0.0184198059532435	0.453714433767087	0.522989699349144	0.41263116202161	0.452505677664066	0.521730101319188	0.411450398808482	0.00344997625376242	0.00491833195750114	0.00492240032890322
197	0.847500280622663	0.27	0.682937245634432	0.508721397963075	0.857153093305789	0.388107224952007	0.990910955521613	0.796651623792818	1.18517028725041	1.06	0.75	1.62	0.528307323954966	0.657132301691546	0.785957279428126	0.71923685200996	0.894618996542578	1.0700011410752	0.725169303491482	0.901928875128601	1.07888590449801	0.682937245634432	1.26518159120098	-0.0303873904175282	0.00842194454972566	0.048046843610424	0.0980088658071143	0.0184198059532435	0.453714433767087	0.522989699349144	0.41263116202161	0.452505677664066	0.521730101319188	0.411450398808482	0.00344997625376242	0.00491833195750114	0.00492240032890322
197	0.847500280622663	0.27	0.683322373966505	0.506977717536294	0.859667030396716	0.324404551515979	0.988485987584032	0.765767706087487	1.21120426908058	0.94	0.63	1.48	0.555107627456059	0.716556870940497	0.878006114424934	0.782183205653034	1.00967582253103	1.23716843940902	0.782183111174465	1.00963817096877	1.23720012148885	0.683322373966505	1.18831949358151	0.0145556180241386	-0.0181122733229192	0.048046843610424	0.0980088658071143	0.0184198059532435	0.453714433767087	0.522989699349144	0.41263116202161	0.452505677664066	0.521730101319188	0.411450398808482	0.00344997625376242	0.00491833195750114	0.00492240032890322
197	0.847500280622663	0.27	0.683365130474228	0.50878203418637	0.857948226762087	0.326138014799036	1.02786070733539	0.797183602138703	1.25853781253207	1.04	0.68	1.49	0.536388785364044	0.691600974796679	0.846813164229314	0.734180570346774	0.946626797545733	1.15907302474469	0.739167525362082	0.953093418702169	1.16699879081259	0.683365130474228	1.24822634323887	0.0540965163211331	0.0980784291067005	0.048046843610424	0.0980088658071143	0.0184198059532435	0.453714433767087	0.522989699349144	0.41263116202161	0.452505677664066	0.521730101319188	0.411450398808482	0.00344997625376242	0.00491833195750114	0.00492240032890322
197	0.847500280622663	0.27	0.684042634723812	0.507992931522803	0.860092337924821	0.305168502048228	0.887909813618391	0.67872786061682	1.09709176661996	1.18	0.68	1.7	0.41622914892218	0.544509762287008	0.672790375651835	0.551232407746922	0.721120632911966	0.89100885807701	0.548393017360937	0.717384232466931	0.886392612910506	0.684042634723812	1.28419569749519	0.0427692643753668	0.11318829100529	0.048046843610424	0.0980088658071143	0.0184198059532435	0.453714433767087	0.522989699349144	0.41263116202161	0.452505677664066	0.521730101319188	0.411450398808482	0.00344997625376242	0.00491833195750114	0.00492240032890322
197	0.847500280622663	0.27	0.6870293023861	0.511658402774126	0.862400201998075	0.325079191415965	0.957975091197218	0.742463068952456	1.17348711344198	1	0.64	1.57	0.513870001561765	0.66302915551638	0.812188309470995	0.710936645198527	0.917297608459385	1.12365857172024	0.707992450379766	0.913481786546085	1.11909062553547	0.6870293023861	1.23809175432894	-0.149094232994479	-0.151213363067205	0.048046843610424	0.0980088658071143	0.0184198059532435	0.453714433767087	0.522989699349144	0.41263116202161	0.452505677664066	0.521730101319188	0.411450398808482	0.00344997625376242	0.00491833195750114	0.00492240032890322
197	0.847500280622663	0.27	0.692249290453192	0.513734378961718	0.870764201944667	0.350382523875697	0.902286496830092	0.710469295090688	1.0941036985695	0.98	0.58	1.51	0.4981642849708	0.632661975173461	0.767159665376121	0.692698826136378	0.879718239073414	1.06673765201045	0.685400734475864	0.8704510084328	1.05543961865014	0.692249290453192	1.1483111842741	0.053277358159999	-0.023091296428639	0.048046843610424	0.0980088658071143	0.0184198059532435	0.453714433767087	0.522989699349144	0.41263116202161	0.452505677664066	0.521730101319188	0.411450398808482	0.00344997625376242	0.00491833195750114	0.00492240032890322
197	0.847500280622663	0.27	0.698438324152436	0.519584738577231	0.877291909727641	0.344883938391684	0.971640540610943	0.762559945543834	1.18072113567805	0.99	0.65	1.58	0.533947403874992	0.680346439897143	0.826745475919295	0.742052610043596	0.945510452519665	1.14896829499573	0.740455087460809	0.94339719210147	1.14647520755767	0.698438324152436	1.22667776655855	0.145341935265836	0.151782856265624	0.048046843610424	0.0980088658071143	0.0184198059532435	0.453714433767087	0.522989699349144	0.41263116202161	0.452505677664066	0.521730101319188	0.411450398808482	0.00344997625376242	0.00491833195750114	0.00492240032890322
197	0.847500280622663	0.27	0.702512297928533	0.521293534664337	0.883731061192728	0.347227599974817	1.02178845659049	0.803052476640234	1.24052443654075	0.86	0.58	1.32	0.621394063292794	0.790649801022761	0.959905538752729	0.899968980448578	1.14510314364405	1.39023730683951	0.902997877032167	1.14890828878597	1.39482530925427	0.702512297928533	1.10472964142585	-0.0912924824098091	-0.212863856744637	0.048046843610424	0.0980088658071143	0.0184198059532435	0.453714433767087	0.522989699349144	0.41263116202161	0.452505677664066	0.521730101319188	0.411450398808482	0.00344997625376242	0.00491833195750114	0.00492240032890322
197	0.847500280622663	0.27	0.705456108176253	0.526432501679625	0.884479714672881	0.293762102796902	0.918523413523302	0.69616512752546	1.14088169952114	0.96	0.66	1.37	0.495578982644278	0.653869148009256	0.812159313374234	0.693231024998968	0.914652145397822	1.13607326579668	0.700858106272336	0.92474626853905	1.14857690404807	0.705456108176253	1.18457606245694	0.0474331714054314	0.0158705602371061	0.048046843610424	0.0980088658071143	0.0184198059532435	0.453714433767087	0.522989699349144	0.41263116202161	0.452505677664066	0.521730101319188	0.411450398808482	0.00344997625376242	0.00491833195750114	0.00492240032890322
197	0.847500280622663	0.27	0.7070782051096	0.527129225957236	0.887027184261965	0.311359044026894	0.953969419104497	0.732463367360779	1.17547547084822	0.99	0.63	1.47	0.512486851036768	0.667469262447674	0.822451673858579	0.712018044407688	0.927341175659037	1.14266430691039	0.712692120785006	0.928186304421166	1.14378796419187	0.7070782051096	1.16095118979029	-0.0150120641877845	-0.0509203059198938	0.048046843610424	0.0980088658071143	0.0184198059532435	0.453714433767087	0.522989699349144	0.41263116202161	0.452505677664066	0.521730101319188	0.411450398808482	0.00344997625376242	0.00491833195750114	0.00492240032890322
197	0.847500280622663	0.27	0.713019457435137	0.527929012043346	0.898109902826927	0.347145038100228	1.12050415099866	0.880592242880465	1.36041605911685	1	0.64	1.54	0.611093554420258	0.777582212326359	0.94407087023246	0.846313390256684	1.07688623706976	1.30745908388283	0.844196455888667	1.07420036281364	1.30410694896905	0.713019457435137	1.22247251712706	0.0609070056362872	0.0705382068880137	0.048046843610424	0.0980088658071143	0.0184198059532435	0.453714433767087	0.522989699349144	0.41263116202161	0.452505677664066	0.521730101319188	0.411450398808482	0.00344997625376242	0.00491833195750114	0.00492240032890322
197	0.847500280622663	0.27	0.715210151579031	0.531112173139963	0.899308130018099	0.306987110584726	0.928176625290205	0.710442413163409	1.145910837417	1.02	0.66	1.5	0.484270695151473	0.632688492725516	0.781106290299559	0.666092258249381	0.870234170903361	1.07437608355734	0.668196233719056	0.873024251332242	1.07775616849738	0.715210151579031	1.19954591712873	0.09789923517702	0.0904880900054441	0.048046843610424	0.0980088658071143	0.0184198059532435	0.453714433767087	0.522989699349144	0.41263116202161	0.452505677664066	0.521730101319188	0.411450398808482	0.00344997625376242	0.00491833195750114	0.00492240032890322
197	0.847500280622663	0.27	0.717008472204467	0.532629962766934	0.901386981641999	0.306273270340653	0.857172882320654	0.655757075215967	1.05858868942534	1.03	0.64	1.53	0.445904106204191	0.582863567011889	0.719823027819586	0.61275363306605	0.800960931507597	0.989168229949145	0.61222898472527	0.800300200723064	0.988405289408424	0.717008472204467	1.1819275548562	-0.0146907773647741	-0.0350251726340816	0.048046843610424	0.0980088658071143	0.0184198059532435	0.453714433767087	0.522989699349144	0.41263116202161	0.452505677664066	0.521730101319188	0.411450398808482	0.00344997625376242	0.00491833195750114	0.00492240032890322
197	0.847500280622663	0.27	0.717021149506947	0.535174806760362	0.898867492253533	0.385861308420522	1.07200795680975	0.860853095811047	1.28316281780846	0.87	0.59	1.48	0.660824644483511	0.822915408435485	0.98500617238746	0.953764478782016	1.18770916333122	1.42165384788042	0.948322348974932	1.18093116424378	1.41333234039473	0.717021149506947	1.16002129464502	0.0185222543882541	-0.040513325355651	0.048046843610424	0.0980088658071143	0.0184198059532435	0.453714433767087	0.522989699349144	0.41263116202161	0.452505677664066	0.521730101319188	0.411450398808482	0.00344997625376242	0.00491833195750114	0.00492240032890322
197	0.847500280622663	0.27	0.724194576523698	0.536293477693194	0.912095675354203	0.334137720832399	0.939501386719278	0.732433695820553	1.146569077618	1	0.62	1.41	0.508464820614787	0.652213854703101	0.795962888791416	0.70428140385508	0.903390107989458	1.10249881212384	0.707173667906052	0.907154754332687	1.10700229643981	0.724194576523698	1.1285810478955	0.025725575411352	-0.0412175881919558	0.048046843610424	0.0980088658071143	0.0184198059532435	0.453714433767087	0.522989699349144	0.41263116202161	0.452505677664066	0.521730101319188	0.411450398808482	0.00344997625376242	0.00491833195750114	0.00492240032890322
197	0.847500280622663	0.27	0.727452156848142	0.541539939483205	0.913364374213078	0.314878356359337	0.946070777866235	0.72818868980677	1.1639528659257	0.95	0.68	1.5	0.523582002617746	0.680243513016902	0.836905023416058	0.735336207433862	0.955356911605927	1.17537761577799	0.739621889480955	0.960979842444385	1.18216840919437	0.727452156848142	1.17290925135527	-0.0886527090820222	-0.108395257951111	0.048046843610424	0.0980088658071143	0.0184198059532435	0.453714433767087	0.522989699349144	0.41263116202161	0.452505677664066	0.521730101319188	0.411450398808482	0.00344997625376242	0.00491833195750114	0.00492240032890322
197	0.847500280622663	0.27	0.729676988043213	0.544170548579257	0.91518342750717	0.390512451570276	1.12505702637791	0.905612388338167	1.34450166441766	1.04	0.7	1.47	0.611784170930466	0.760029444158939	0.908274717387412	0.838631866419041	1.04184603259518	1.24506019877132	0.847821147858835	1.05324193200023	1.25854908035046	0.729676988043213	1.19878944877968	-0.0792401905376968	-0.0752772122457495	0.048046843610424	0.0980088658071143	0.0184198059532435	0.453714433767087	0.522989699349144	0.41263116202161	0.452505677664066	0.521730101319188	0.411450398808482	0.00344997625376242	0.00491833195750114	0.00492240032890322
197	0.847500280622663	0.27	0.732210963826473	0.544133119861099	0.920288807791846	0.349019700662048	0.987229474963259	0.776724421171522	1.197734528755	0.91	0.6	1.38	0.574083888680661	0.729670035547808	0.885256182414955	0.81538803412196	1.03637156097579	1.25735508782962	0.817465754533158	1.03920060694704	1.26069629051857	0.732210963826473	1.12657315594189	0.0242959682461396	-0.0485577893954146	0.048046843610424	0.0980088658071143	0.0184198059532435	0.453714433767087	0.522989699349144	0.41263116202161	0.452505677664066	0.521730101319188	0.411450398808482	0.00344997625376242	0.00491833195750114	0.00492240032890322
197	0.847500280622663	0.27	0.737603870780772	0.549698944363677	0.925508797197867	0.306011518639017	0.961352279706158	0.735317501351765	1.18738705806055	0.96	0.62	1.59	0.524931177347695	0.686293720881573	0.847656264415451	0.735116712816351	0.961089769272359	1.18706282572837	0.728766125416631	0.952718794582451	1.17671399008048	0.737603870780772	1.19415641972154	0.0122301620133606	-0.0108805585498713	0.048046843610424	0.0980088658071143	0.0184198059532435	0.453714433767087	0.522989699349144	0.41263116202161	0.452505677664066	0.521730101319188	0.411450398808482	0.00344997625376242	0.00491833195750114	0.00492240032890322
197	0.847500280622663	0.27	0.737966987362345	0.550872927529431	0.925061047195258	0.299979956196923	0.903628026710206	0.688109667010578	1.11914638640983	0.98	0.68	1.43	0.483503227043672	0.634938132550278	0.786373038056884	0.67286728097496	0.883611671939958	1.09435606290496	0.679401722263529	0.892175563993323	1.10482227658488	0.737966987362345	1.15173527316097	-0.0473596124414879	-0.0811452175788729	0.048046843610424	0.0980088658071143	0.0184198059532435	0.453714433767087	0.522989699349144	0.41263116202161	0.452505677664066	0.521730101319188	0.411450398808482	0.00344997625376242	0.00491833195750114	0.00492240032890322
197	0.847500280622663	0.27	0.73926616451328	0.551208303141997	0.927324025884564	0.313789985337126	0.961370546378559	0.739405157269922	1.1833359354872	1.02	0.69	1.51	0.506967372774027	0.659156208700811	0.811345044627595	0.698862797197721	0.90865759128098	1.11845238536424	0.703495718944198	0.914586240525826	1.12576965065553	0.73926616451328	1.20748775281277	0.0277894860615748	0.0442830256124295	0.048046843610424	0.0980088658071143	0.0184198059532435	0.453714433767087	0.522989699349144	0.41263116202161	0.452505677664066	0.521730101319188	0.411450398808482	0.00344997625376242	0.00491833195750114	0.00492240032890322
197	0.847500280622663	0.27	0.745805133173962	0.553501951687708	0.938108314660216	0.355694966705164	1.0701167144722	0.845250861192958	1.29498256775144	1.01	0.63	1.51	0.582363461844477	0.737292208774691	0.892220955704906	0.804292334057945	1.01826180784071	1.23223128162349	0.8030095257261	1.01667114917496	1.23043133711185	0.745805133173962	1.19651898625501	0.027963342727169	0.00184658797002235	0.048046843610424	0.0980088658071143	0.0184198059532435	0.453714433767087	0.522989699349144	0.41263116202161	0.452505677664066	0.521730101319188	0.411450398808482	0.00344997625376242	0.00491833195750114	0.00492240032890322
197	0.847500280622663	0.27	0.747981482774495	0.55538412560021	0.940578839948781	0.37022842477886	1.17013091734479	0.931856967673956	1.40840486701561	1.01	0.76	1.47	0.642975464369631	0.807382995515969	0.971790526662306	0.888502625032218	1.11569095661467	1.34287928819712	0.903551609238832	1.13460396227004	1.36551954601606	0.747981482774495	1.22459655752555	0.0300505871756945	0.0548546220648956	0.048046843610424	0.0980088658071143	0.0184198059532435	0.453714433767087	0.522989699349144	0.41263116202161	0.452505677664066	0.521730101319188	0.411450398808482	0.00344997625376242	0.00491833195750114	0.00492240032890322
197	0.847500280622663	0.27	0.749178743343848	0.558397999034982	0.939959487652715	0.376950527354984	1.10036413783924	0.879491977968351	1.32123629771013	1.1	0.7	1.63	0.570450865778457	0.713711654939674	0.856972444100891	0.770374951161461	0.963843889634922	1.15731282810838	0.771179249620572	0.964946929461067	1.15863905891034	0.749178743343848	1.25325703455116	-0.04521669164134	-0.00274295550987711	0.048046843610424	0.0980088658071143	0.0184198059532435	0.453714433767087	0.522989699349144	0.41263116202161	0.452505677664066	0.521730101319188	0.411450398808482	0.00344997625376242	0.00491833195750114	0.00492240032890322
197	0.847500280622663	0.27	0.75113725741711	0.556041141678388	0.946233373155832	0.354193051736773	0.994394197662761	0.784753603917113	1.20403479140841	0.9	0.62	1.49	0.588091868497612	0.745195866330094	0.902299864162577	0.840122749622165	1.06455476391416	1.28898677820615	0.838279798819007	1.06217306236784	1.28610770001092	0.75113725741711	1.11719114429943	0.0148108751157815	-0.0836348267560778	0.048046843610424	0.0980088658071143	0.0184198059532435	0.453714433767087	0.522989699349144	0.41263116202161	0.452505677664066	0.521730101319188	0.411450398808482	0.00344997625376242	0.00491833195750114	0.00492240032890322
197	0.847500280622663	0.27	0.763699777082774	0.569049323952937	0.958350230212611	0.391904379566111	1.00754128802036	0.811591772936342	1.20349080310438	1.06	0.66	1.56	0.538731184133586	0.668801642967444	0.798872101801302	0.73368675044937	0.910826992339672	1.08796723422997	0.734279272190607	0.91144547427757	1.08889246647234	0.763699777082774	1.16398313183666	0.031781392182902	0.00695987724551836	0.048046843610424	0.0980088658071143	0.0184198059532435	0.453714433767087	0.522989699349144	0.41263116202161	0.452505677664066	0.521730101319188	0.411450398808482	0.00344997625376242	0.00491833195750114	0.00492240032890322
197	0.847500280622663	0.27	0.772775122353902	0.573897130448912	0.971653114258891	0.358463912112411	1.0543552081892	0.834133445313464	1.27457697106493	0.97	0.63	1.53	0.591705195756971	0.74792283940194	0.90414048304691	0.826537797239826	1.0447542131074	1.26297062897498	0.823845470175678	1.04127188377645	1.25883292963673	0.772775122353902	1.18670377050787	-0.0123705491840754	-0.0395510978245186	0.048046843610424	0.0980088658071143	0.0184198059532435	0.453714433767087	0.522989699349144	0.41263116202161	0.452505677664066	0.521730101319188	0.411450398808482	0.00344997625376242	0.00491833195750114	0.00492240032890322
197	0.847500280622663	0.27	0.802002884683006	0.597623562465427	1.00638220690058	0.284941405055758	1.0101059408067	0.760275461168281	1.25993642044512	0.9	0.62	1.32	0.565877263868015	0.751827482531366	0.937777701194717	0.806079563340875	1.07096150971689	1.33584345609291	0.814360695919452	1.08198455455882	1.34963801571161	0.802002884683006	1.10054010480123	0.000857884406122362	-0.0922759710231982	0.048046843610424	0.0980088658071143	0.0184198059532435	0.453714433767087	0.522989699349144	0.41263116202161	0.452505677664066	0.521730101319188	0.411450398808482	0.00344997625376242	0.00491833195750114	0.00492240032890322
197	0.847500280622663	0.27	0.80778111851534	0.601530723562191	1.01403151346849	0.312283570139936	1.02696636261559	0.789023976436388	1.2649087487948	0.92	0.63	1.44	0.582161170020937	0.757720876788387	0.933280583555837	0.826264863591749	1.0754378154037	1.32461076721565	0.828558662126138	1.07836491844437	1.32838525183854	0.80778111851534	1.10665406426102	-0.000293854647335039	-0.0691358700742953	0.048046843610424	0.0980088658071143	0.0184198059532435	0.453714433767087	0.522989699349144	0.41263116202161	0.452505677664066	0.521730101319188	0.411450398808482	0.00344997625376242	0.00491833195750114	0.00492240032890322
197	0.847500280622663	0.27	0.839329221409065	0.621858839084429	1.0567996037337	0.317853667548961	1.01403856455325	0.78210420346485	1.24597292564164	0.96	0.64	1.36	0.559859057303567	0.725886233963653	0.89191341062374	0.784886537030047	1.0176460039738	1.25040547091755	0.792527792598435	1.02773343725806	1.26270180095824	0.839329221409065	1.10750516822965	-0.0627533411008026	-0.126906995774755	0.048046843610424	0.0980088658071143	0.0184198059532435	0.453714433767087	0.522989699349144	0.41263116202161	0.452505677664066	0.521730101319188	0.411450398808482	0.00344997625376242	0.00491833195750114	0.00492240032890322
197	0.847500280622663	0.27	0.84019884157581	0.626706400238326	1.05369128291329	0.33874276080931	0.958288894479486	0.749247581213272	1.1673302077457	0.88	0.6	1.4	0.5690436625535	0.727807784732414	0.886571906911328	0.817536390629186	1.04563039456752	1.27372439850585	0.818743141671394	1.04713943103668	1.27561205092302	0.84019884157581	1.04763845335747	0.0196732280952866	-0.104676504732986	0.048046843610424	0.0980088658071143	0.0184198059532435	0.453714433767087	0.522989699349144	0.41263116202161	0.452505677664066	0.521730101319188	0.411450398808482	0.00344997625376242	0.00491833195750114	0.00492240032890322
197	0.847500280622663	0.27	0.843230651777213	0.625454823101381	1.06100648045304	0.353562300174542	1.08495258177392	0.85590454063001	1.31400062291783	1.03	0.71	1.39	0.579782054952462	0.734937142550785	0.890092230149108	0.795578443763108	1.00848265850898	1.22138687325485	0.808830486316213	1.02526523078164	1.24186289004864	0.843230651777213	1.11991994192858	0.0604026483438164	0.0162966085138904	0.048046843610424	0.0980088658071143	0.0184198059532435	0.453714433767087	0.522989699349144	0.41263116202161	0.452505677664066	0.521730101319188	0.411450398808482	0.00344997625376242	0.00491833195750114	0.00492240032890322
197	0.847500280622663	0.27	0.928465390362175	0.690940953789592	1.16598982693476	0.295177431570214	1.0315649308052	0.782690455711715	1.28043940589868	0.87	0.62	1.22	0.59707645486266	0.786930679109586	0.976784903356512	0.859436597608074	1.1327142778774	1.40599195814672	0.872629969551625	1.15009121800398	1.42755675725453	0.928465390362175	0.998143917670665	-0.0660712428446324	-0.205477581981622	0.048046843610424	0.0980088658071143	0.0184198059532435	0.453714433767087	0.522989699349144	0.41263116202161	0.452505677664066	0.521730101319188	0.411450398808482	0.00344997625376242	0.00491833195750114	0.00492240032890322
197	0.847500280622663	0.28	0.426714473131997	0.319805824905664	0.533623121358329	0.372541258043852	0.889233619556326	0.709053556656324	1.06941368245633	0.99	0.64	1.55	0.493775871267437	0.619250973547465	0.744726075827493	0.684765143884975	0.858773193825165	1.03278124376536	0.683345195052358	0.857008360809215	1.0305983651034	0.426714473131997	1.28965520266203	-0.0351230064927835	-0.0259372480247309	0.048046843610424	0.0980088658071143	0.0184198059532435	0.453714433767087	0.522989699349144	0.41263116202161	0.452505677664066	0.521730101319188	0.411450398808482	0.00344997625376242	0.00491833195750114	0.00492240032890322
197	0.847500280622663	0.28	0.45354997166582	0.339385612369623	0.567714330962016	0.324838917434897	0.802577015024041	0.621925398314914	0.983228631733169	1.03	0.63	1.65	0.421214623559343	0.54356547614342	0.665916328727498	0.577954566864069	0.745833909259972	0.913713251655874	0.571666695565273	0.737636020041532	0.90380459539831	0.45354997166582	1.3018008866114	-0.0725682495801899	-0.0542890890522441	0.048046843610424	0.0980088658071143	0.0184198059532435	0.453714433767087	0.522989699349144	0.41263116202161	0.452505677664066	0.521730101319188	0.411450398808482	0.00344997625376242	0.00491833195750114	0.00492240032890322
197	0.847500280622663	0.28	0.467846010805354	0.35012380906091	0.585568212549798	0.394179808721409	0.936348052231389	0.755110804806348	1.11758529965643	1.05	0.68	1.54	0.506512826532977	0.628083051567508	0.74965327660204	0.692489062223127	0.858696207863764	1.0249033535044	0.695058232743617	0.861937056830263	1.02867358045609	0.467846010805354	1.36110923551558	-0.00686561310199091	0.0541042865080182	0.048046843610424	0.0980088658071143	0.0184198059532435	0.453714433767087	0.522989699349144	0.41263116202161	0.452505677664066	0.521730101319188	0.411450398808482	0.00344997625376242	0.00491833195750114	0.00492240032890322
197	0.847500280622663	0.28	0.478150047492341	0.359812408146473	0.596487686838209	0.320147322321316	0.857945577316117	0.662746540369514	1.05314461426272	0.89	0.61	1.23	0.498320742955244	0.64509137575424	0.791862008553237	0.712882674974013	0.922848330220225	1.13281398546644	0.722347381170446	0.935199059438589	1.1477754346753	0.478150047492341	1.1369098532247	-0.0424075620573254	-0.162461656944613	0.048046843610424	0.0980088658071143	0.0184198059532435	0.453714433767087	0.522989699349144	0.41263116202161	0.452505677664066	0.521730101319188	0.411450398808482	0.00344997625376242	0.00491833195750114	0.00492240032890322
197	0.847500280622663	0.28	0.493032445421065	0.369595247671744	0.616469643170387	0.348995630504641	0.909873595092764	0.715852710488667	1.10389447969686	1.01	0.72	1.42	0.491063383738268	0.624158573172615	0.757253762606962	0.677067649629046	0.860576439067266	1.04408522850549	0.687600335502866	0.873938894586173	1.06012545904621	0.493032445421065	1.2564810881526	0.0393023372915023	0.054844077346054	0.048046843610424	0.0980088658071143	0.0184198059532435	0.453714433767087	0.522989699349144	0.41263116202161	0.452505677664066	0.521730101319188	0.411450398808482	0.00344997625376242	0.00491833195750114	0.00492240032890322
197	0.847500280622663	0.28	0.500338116763856	0.375342152792662	0.625334080735049	0.410357458737144	0.980132884316769	0.796697269046262	1.16356849958728	1.19	0.74	1.87	0.487267596519597	0.599458556425804	0.71164951633201	0.644729677335756	0.793175504427416	0.941621331519076	0.640571962597293	0.788083683161538	0.93541848906592	0.500338116763856	1.45805256768301	0.0188848312759869	0.178197854163007	0.048046843610424	0.0980088658071143	0.0184198059532435	0.453714433767087	0.522989699349144	0.41263116202161	0.452505677664066	0.521730101319188	0.411450398808482	0.00344997625376242	0.00491833195750114	0.00492240032890322
197	0.847500280622663	0.28	0.502580231279767	0.375337728098866	0.629822734460667	0.359355043127949	0.916391474500809	0.725356301708974	1.10742664729264	0.99	0.65	1.57	0.504920619465249	0.637900229014991	0.770879838564733	0.700108515062883	0.884494244990317	1.06887997491775	0.698356413076863	0.882246084686754	1.06610049441886	0.502580231279767	1.31255692974713	0.0704420509699301	0.0987650987218345	0.048046843610424	0.0980088658071143	0.0184198059532435	0.453714433767087	0.522989699349144	0.41263116202161	0.452505677664066	0.521730101319188	0.411450398808482	0.00344997625376242	0.00491833195750114	0.00492240032890322
197	0.847500280622663	0.28	0.503513777149391	0.376566387485222	0.63046116681356	0.44442839142176	1.01336385886835	0.836467050540502	1.19026066719619	1.05	0.65	1.71	0.557943772361349	0.675938225930492	0.793932679499635	0.761214797485078	0.922197191280535	1.08317958507599	0.752463856525242	0.911562610857448	1.07076459774987	0.503513777149391	1.30004756461074	0.0294970226483091	0.0570667562412232	0.048046843610424	0.0980088658071143	0.0184198059532435	0.453714433767087	0.522989699349144	0.41263116202161	0.452505677664066	0.521730101319188	0.411450398808482	0.00344997625376242	0.00491833195750114	0.00492240032890322
197	0.847500280622663	0.28	0.518985310702965	0.387990842457213	0.649979778948716	0.423155096099119	0.980755552691581	0.80197265189223	1.15953845349093	0.92	0.63	1.51	0.587905547609389	0.7189666990709	0.850027850532411	0.832198299160929	1.01771937099951	1.20324044283809	0.831222262849963	1.01655176544007	1.2017853395089	0.518985310702965	1.27821941885659	-0.0168852782594583	-0.0384484219326747	0.048046843610424	0.0980088658071143	0.0184198059532435	0.453714433767087	0.522989699349144	0.41263116202161	0.452505677664066	0.521730101319188	0.411450398808482	0.00344997625376242	0.00491833195750114	0.00492240032890322
197	0.847500280622663	0.28	0.526296408346272	0.395014214257534	0.657578602435009	0.375223824149146	0.95209034748527	0.760276193189934	1.14390450178061	1.01	0.64	1.52	0.524307032898486	0.656587263434911	0.788867493971335	0.724371397384629	0.907126938370445	1.08988247935626	0.724384397671938	0.907199603160544	1.08994721846284	0.526296408346272	1.23698095921878	-0.00940350326014645	-0.00516679614911375	0.048046843610424	0.0980088658071143	0.0184198059532435	0.453714433767087	0.522989699349144	0.41263116202161	0.452505677664066	0.521730101319188	0.411450398808482	0.00344997625376242	0.00491833195750114	0.00492240032890322
197	0.847500280622663	0.28	0.532282279498456	0.400287078797349	0.664277480199562	0.342775198946951	0.92846621979371	0.727740120487365	1.12919231910005	1.02	0.62	1.5	0.495705521291822	0.632431576228699	0.769157631165577	0.681634751470456	0.869644015990166	1.05765328050988	0.680432647374511	0.868136673564288	1.05582793562691	0.532282279498456	1.27325438591638	0.0388981500875771	0.0355873005544982	0.048046843610424	0.0980088658071143	0.0184198059532435	0.453714433767087	0.522989699349144	0.41263116202161	0.452505677664066	0.521730101319188	0.411450398808482	0.00344997625376242	0.00491833195750114	0.00492240032890322
197	0.847500280622663	0.28	0.536496374769512	0.403017729556433	0.669975019982591	0.388376015238452	0.88436220280706	0.711088886508819	1.0576355191053	0.86	0.6	1.45	0.54925905485998	0.683098775530746	0.816938496201512	0.794880998832458	0.98857220867033	1.1822634185082	0.792564780699359	0.9856627818907	1.1788735827122	0.536496374769512	1.19405428559724	0.127962445252892	0.0471990513165656	0.048046843610424	0.0980088658071143	0.0184198059532435	0.453714433767087	0.522989699349144	0.41263116202161	0.452505677664066	0.521730101319188	0.411450398808482	0.00344997625376242	0.00491833195750114	0.00492240032890322
197	0.847500280622663	0.28	0.539955451869432	0.403478252247985	0.676432651490879	0.331680041645995	0.956597353782881	0.744591827115395	1.16860288045037	1.08	0.73	1.56	0.488722500732545	0.627875077203138	0.767027653673732	0.662842881761068	0.85157226224589	1.04030164273071	0.668723128573696	0.859301045539542	1.04967908349586	0.539955451869432	1.35934607220165	-0.0399648537464933	0.0437950414632947	0.048046843610424	0.0980088658071143	0.0184198059532435	0.453714433767087	0.522989699349144	0.41263116202161	0.452505677664066	0.521730101319188	0.411450398808482	0.00344997625376242	0.00491833195750114	0.00492240032890322
197	0.847500280622663	0.28	0.549423351135648	0.41291917576712	0.685927526504175	0.369905477441511	0.891532103144445	0.709863482455288	1.0732007238336	1.08	0.67	1.76	0.466182557977853	0.585488233492037	0.704793909006222	0.632398131392458	0.794241780341824	0.95608542929119	0.626021087463865	0.786160633155932	0.946414080702352	0.549423351135648	1.36209001743145	0.0686229659384812	0.142864184654175	0.048046843610424	0.0980088658071143	0.0184198059532435	0.453714433767087	0.522989699349144	0.41263116202161	0.452505677664066	0.521730101319188	0.411450398808482	0.00344997625376242	0.00491833195750114	0.00492240032890322
197	0.847500280622663	0.28	0.551213047251687	0.414575045928486	0.687851048574887	0.335340561058849	0.8798971324534	0.686489366296717	1.07330489861008	1.06	0.69	1.62	0.455180736557728	0.583420872206287	0.711661007854845	0.619646653833417	0.794222519109945	0.968798384386474	0.620297425706561	0.795216880907721	0.969864246483737	0.551213047251687	1.31721753604377	0.0579990022637621	0.110520962197	0.048046843610424	0.0980088658071143	0.0184198059532435	0.453714433767087	0.522989699349144	0.41263116202161	0.452505677664066	0.521730101319188	0.411450398808482	0.00344997625376242	0.00491833195750114	0.00492240032890322
197	0.847500280622663	0.28	0.553074187230544	0.415366141812065	0.690782232649024	0.316807095444001	0.840239931708998	0.647592598087975	1.03288726533002	1.01	0.7	1.57	0.44436438753236	0.576554926255316	0.708745464978272	0.612746623731458	0.795027896858539	0.97730916998562	0.615567093654811	0.798585907739264	0.981706563540752	0.553074187230544	1.28219985227388	-0.136336461635777	-0.10482998996132	0.048046843610424	0.0980088658071143	0.0184198059532435	0.453714433767087	0.522989699349144	0.41263116202161	0.452505677664066	0.521730101319188	0.411450398808482	0.00344997625376242	0.00491833195750114	0.00492240032890322
197	0.847500280622663	0.28	0.553261360930397	0.41311439887432	0.693408322986473	0.343274609717532	0.978968818226095	0.767558887854666	1.19037874859753	1.02	0.72	1.86	0.526033385873663	0.67091957407406	0.815805762274458	0.725020779056985	0.924714372400274	1.12440796574356	0.718786105384424	0.916796558440343	1.11472022613606	0.553261360930397	1.36701326832651	-0.0301961268644661	0.0751895591439954	0.048046843610424	0.0980088658071143	0.0184198059532435	0.453714433767087	0.522989699349144	0.41263116202161	0.452505677664066	0.521730101319188	0.411450398808482	0.00344997625376242	0.00491833195750114	0.00492240032890322
197	0.847500280622663	0.28	0.553787695753546	0.415805989421708	0.691769402085383	0.414681690422124	1.04558082461201	0.851634436463668	1.23952721276035	1.02	0.61	1.63	0.58245121101639	0.715095340718719	0.847739470421047	0.802149907687224	0.984826970389702	1.16750403309218	0.792532935993302	0.973138020342941	1.15351765512411	0.553787695753546	1.24527082361708	0.0270793913914708	0.00661245401108225	0.048046843610424	0.0980088658071143	0.0184198059532435	0.453714433767087	0.522989699349144	0.41263116202161	0.452505677664066	0.521730101319188	0.411450398808482	0.00344997625376242	0.00491833195750114	0.00492240032890322
197	0.847500280622663	0.28	0.56287162505835	0.423018682855805	0.702724567260895	0.36109007150325	1.00741185468216	0.798191196738375	1.21663251262594	0.97	0.61	1.55	0.563450226108025	0.711140939193569	0.858831652279113	0.785551350612593	0.991458871386297	1.19736639216	0.779607743919769	0.984028362633734	1.18834923580689	0.56287162505835	1.18841661102357	0.0320779586949695	0.00703549110089848	0.048046843610424	0.0980088658071143	0.0184198059532435	0.453714433767087	0.522989699349144	0.41263116202161	0.452505677664066	0.521730101319188	0.411450398808482	0.00344997625376242	0.00491833195750114	0.00492240032890322
197	0.847500280622663	0.28	0.563533036923069	0.421603289702858	0.70546278414328	0.365964933875405	1.02902215206158	0.817552969048165	1.240491335075	1.07	0.67	1.57	0.538410825709486	0.677676783694965	0.816942741680445	0.731125540458255	0.92023930626227	1.10935307206629	0.73142958101354	0.920531311035287	1.10980485710918	0.563533036923069	1.29954310866993	-0.0406307740192253	0.00843147417594798	0.048046843610424	0.0980088658071143	0.0184198059532435	0.453714433767087	0.522989699349144	0.41263116202161	0.452505677664066	0.521730101319188	0.411450398808482	0.00344997625376242	0.00491833195750114	0.00492240032890322
197	0.847500280622663	0.28	0.564123364650229	0.424407723015082	0.703839006285375	0.353647412283377	1.00066762481266	0.789452597257306	1.21188265236802	0.96	0.68	1.49	0.562308010583422	0.712751371416734	0.863194732250045	0.786752098538136	0.997244617974116	1.2077371374101	0.791654268394666	1.00334520239018	1.21525869864501	0.564123364650229	1.24576321907698	-0.0424798680204203	-0.0373909031678467	0.048046843610424	0.0980088658071143	0.0184198059532435	0.453714433767087	0.522989699349144	0.41263116202161	0.452505677664066	0.521730101319188	0.411450398808482	0.00344997625376242	0.00491833195750114	0.00492240032890322
197	0.847500280622663	0.28	0.57196204445412	0.430189319527617	0.713734769380623	0.333324104048362	0.841577542061184	0.655752767099934	1.02740231702243	0.99	0.7	1.52	0.459449073959197	0.589646040038658	0.719843006118118	0.638675391278668	0.819660843131988	1.00064629498531	0.643796119318193	0.826319669343264	1.00891990130362	0.57196204445412	1.27949616099261	0.0612817973355822	0.0655569782237536	0.048046843610424	0.0980088658071143	0.0184198059532435	0.453714433767087	0.522989699349144	0.41263116202161	0.452505677664066	0.521730101319188	0.411450398808482	0.00344997625376242	0.00491833195750114	0.00492240032890322
197	0.847500280622663	0.28	0.572156789430168	0.427159696301406	0.71715388255893	0.365626688739485	0.944298450201656	0.750098888439691	1.13849801196362	1.04	0.69	1.47	0.507102977800909	0.638391235355822	0.769679492910735	0.695328708143757	0.875348346198303	1.05536798425285	0.701352474562232	0.882907110479941	1.06448149379573	0.572156789430168	1.30802706100075	0.0293368764299482	0.0522254230683708	0.048046843610424	0.0980088658071143	0.0184198059532435	0.453714433767087	0.522989699349144	0.41263116202161	0.452505677664066	0.521730101319188	0.411450398808482	0.00344997625376242	0.00491833195750114	0.00492240032890322
197	0.847500280622663	0.28	0.575727265971377	0.43328652674672	0.718168005196034	0.381825452397977	0.984289080671016	0.788751043619823	1.17982711772221	1.03	0.68	1.51	0.53671175975308	0.669767132311159	0.802822504869238	0.737734442645789	0.920625033976081	1.10351562530637	0.741451071491795	0.925243591041636	1.10905456748005	0.575727265971377	1.31281491264298	-0.0221270502873061	0.0194396028333929	0.048046843610424	0.0980088658071143	0.0184198059532435	0.453714433767087	0.522989699349144	0.41263116202161	0.452505677664066	0.521730101319188	0.411450398808482	0.00344997625376242	0.00491833195750114	0.00492240032890322
197	0.847500280622663	0.28	0.580799410159648	0.435732477306248	0.725866343013048	0.396568560593845	0.984306948740485	0.794736412362032	1.17387748511894	0.96	0.61	1.52	0.565438059737362	0.700313465728418	0.835188871719473	0.790779175648327	0.979405782096397	1.16803238854447	0.787257960939573	0.975089288871577	1.16293180017654	0.580799410159648	1.19652691185712	0.00866287670146658	-0.030957146174695	0.048046843610424	0.0980088658071143	0.0184198059532435	0.453714433767087	0.522989699349144	0.41263116202161	0.452505677664066	0.521730101319188	0.411450398808482	0.00344997625376242	0.00491833195750114	0.00492240032890322
197	0.847500280622663	0.28	0.583598467700509	0.438586593354917	0.7286103420461	0.372504622223969	1.07202517315103	0.85479013348621	1.28926021281585	1.09	0.67	1.62	0.554710104885484	0.695683271182822	0.836656437480161	0.749254039597035	0.93966829993374	1.13008256027045	0.747304519257772	0.937267444162567	1.1271408843537	0.583598467700509	1.32268354618213	-0.0145487801422091	0.0494820198920337	0.048046843610424	0.0980088658071143	0.0184198059532435	0.453714433767087	0.522989699349144	0.41263116202161	0.452505677664066	0.521730101319188	0.411450398808482	0.00344997625376242	0.00491833195750114	0.00492240032890322
197	0.847500280622663	0.28	0.58628700134842	0.439961006954115	0.732612995742725	0.369261425139495	0.955969066885699	0.760900619763698	1.1510375140077	0.87	0.56	1.43	0.583220233879745	0.732737611574067	0.882254989268388	0.841212155893031	1.05686968683467	1.27252721777631	0.835424466567216	1.04955639253367	1.26371175901338	0.58628700134842	1.17260997692563	0.0802207702050893	0.00578968561411382	0.048046843610424	0.0980088658071143	0.0184198059532435	0.453714433767087	0.522989699349144	0.41263116202161	0.452505677664066	0.521730101319188	0.411450398808482	0.00344997625376242	0.00491833195750114	0.00492240032890322
197	0.847500280622663	0.28	0.592024031055258	0.443801804991808	0.740246257118707	0.290636058129355	0.883922665622005	0.668317312777878	1.09952801846613	1.06	0.73	1.6	0.443669576193456	0.586801489271978	0.729933402350499	0.604246091847216	0.799181475603619	0.994116859360023	0.608863516229054	0.805205202965159	1.00155998998318	0.592024031055258	1.29204396480309	0.0439139763456485	0.105053090190361	0.048046843610424	0.0980088658071143	0.0184198059532435	0.453714433767087	0.522989699349144	0.41263116202161	0.452505677664066	0.521730101319188	0.411450398808482	0.00344997625376242	0.00491833195750114	0.00492240032890322
197	0.847500280622663	0.28	0.595915957933348	0.447954414732458	0.743877501134238	0.413964458235127	1.06210061061819	0.864798573081752	1.25940264815463	1.03	0.67	1.86	0.586346081474215	0.720119748750414	0.853893416026613	0.804864657692805	0.988492894194124	1.17212113069544	0.791445308650146	0.972012286237167	1.15260006890197	0.595915957933348	1.37372562328506	0.0487767557876908	0.126405568660043	0.048046843610424	0.0980088658071143	0.0184198059532435	0.453714433767087	0.522989699349144	0.41263116202161	0.452505677664066	0.521730101319188	0.411450398808482	0.00344997625376242	0.00491833195750114	0.00492240032890322
197	0.847500280622663	0.28	0.597522256330069	0.4472603688831	0.747784143777038	0.317570465211056	0.844409955236859	0.651147425096037	1.03767248537768	0.96	0.62	1.44	0.463808357108101	0.601468083831199	0.739127810554298	0.648943071102992	0.841551342294761	1.03415961348653	0.649515079074019	0.842274037918105	1.03505022878027	0.597522256330069	1.20672317437732	0.00489559640167272	-0.0306269526828456	0.048046843610424	0.0980088658071143	0.0184198059532435	0.453714433767087	0.522989699349144	0.41263116202161	0.452505677664066	0.521730101319188	0.411450398808482	0.00344997625376242	0.00491833195750114	0.00492240032890322
197	0.847500280622663	0.28	0.601198576654478	0.451304714355381	0.751092438953576	0.405537804687373	1.14370945159734	0.927513469152976	1.3599054340417	1.02	0.66	1.5	0.631564598459094	0.77877726262195	0.925989926784807	0.868338302191438	1.07074102579586	1.27314374940028	0.871193041244073	1.07442705136016	1.27753804207435	0.601198576654478	1.23805548831423	0.0770996220840477	0.0911080595335311	0.048046843610424	0.0980088658071143	0.0184198059532435	0.453714433767087	0.522989699349144	0.41263116202161	0.452505677664066	0.521730101319188	0.411450398808482	0.00344997625376242	0.00491833195750114	0.00492240032890322
197	0.847500280622663	0.28	0.603780793414512	0.451621302862566	0.755940283966458	0.352330012109885	1.03415750203469	0.815243159807927	1.25307184426146	1.07	0.7	1.59	0.538273480957337	0.682814141745768	0.827354802534198	0.73162740509476	0.928088706504672	1.12455000791458	0.734904507611351	0.932264220848371	1.12968164547751	0.603780793414512	1.27630615655369	0.0850401898896671	0.126051942478385	0.048046843610424	0.0980088658071143	0.0184198059532435	0.453714433767087	0.522989699349144	0.41263116202161	0.452505677664066	0.521730101319188	0.411450398808482	0.00344997625376242	0.00491833195750114	0.00492240032890322
197	0.847500280622663	0.28	0.60505036780168	0.452778197459066	0.757322538144294	0.334026045944969	0.915098529866234	0.713358641994683	1.11683841773779	0.98	0.67	1.61	0.503160869860566	0.645456219620665	0.787751569380765	0.701274610187437	0.899597098901934	1.09791958761643	0.699846560793957	0.89774968983061	1.09570126720367	0.60505036780168	1.27264967830333	0.0121048844354759	0.0539055532949595	0.048046843610424	0.0980088658071143	0.0184198059532435	0.453714433767087	0.522989699349144	0.41263116202161	0.452505677664066	0.521730101319188	0.411450398808482	0.00344997625376242	0.00491833195750114	0.00492240032890322
197	0.847500280622663	0.28	0.605392590468114	0.455517158760732	0.755268022175495	0.330110871886499	0.974477486346515	0.757742599989814	1.19121237270322	1	0.64	1.56	0.526605920152877	0.677229462053034	0.827853003953192	0.729715513690688	0.938433895017803	1.14715227634492	0.72799581108502	0.936201356932199	1.14443550356152	0.605392590468114	1.2674565430733	-0.0251888132275411	0.00515748724712415	0.048046843610424	0.0980088658071143	0.0184198059532435	0.453714433767087	0.522989699349144	0.41263116202161	0.452505677664066	0.521730101319188	0.411450398808482	0.00344997625376242	0.00491833195750114	0.00492240032890322
[truncated: 1,364 more rows]
