# Supplementary material for: Re-expressing coefficients from regression models for inclusion in a meta-analysis
Source: BMC Med Res Methodol. 2024 Jan 8;24:6. doi: 10.1186/s12874-023-02132-y (PMC10773134; doi:10.1186/s12874-023-02132-y)
Supplement: Supplementary file 2 — Additional file 2. [file 12874_2023_2132_MOESM2_ESM.zip › Supp_Files_R1/simdata/simdata_scenario_198.csv]

ex_no	errsd	rsquare	beta	b_low_ci	b_hi_ci	lrsquare	lbeta	lb_low_ci	lb_hi_ci	x_median	x_25	x_75	rbl	rb	rbu	altl	alt	altu	dzl	dz	dzu	observed_beta	xlog	error	ylog	RelBias_rb	RelBias_rbl	RelBias_rbu	RelBias_alt	RelBias_altl	RelBias_altu	RelBias_dz	RelBias_dzl	RelBias_dzu	MC_SE_RelBias_rb	MC_SE_RelBias_alt	MC_SE_RelBias_dz
198	0.847500280622663	0.26	0.550284829383099	0.530528920908701	0.570040737857497	0.364034770392733	0.985465226896463	0.957725401393897	1.01320505239903	1.01	0.65	1.57	0.660606261167254	0.679740245067036	0.698874228966817	0.912750055571132	0.939187202619911	0.965624349668689	0.9106887620893	0.937105684139229	0.963419588356213	0.550284829383099	1.24563115637409	0.00106310608112579	0.006786342007466	0.0650222391600788	0.0704658620014943	0.0599238624807241	0.474217096075984	0.481752279998199	0.4671598097198	0.471827577002296	0.479350905023955	0.464778478299761	0.000588503214388439	0.000832504604333618	0.000832005128658622
198	0.847500280622663	0.26	0.579647202373689	0.559023498426828	0.600270906320549	0.351640471456746	0.968355532462666	0.940352147669056	0.996358917256276	0.99	0.64	1.56	0.655039304322532	0.674546164321047	0.694053024319561	0.908506583370701	0.935561617492462	0.962616651614223	0.906160828297784	0.933093916631068	0.960085744658045	0.579647202373689	1.23627666349135	-0.00559326795523419	-0.0075962841799301	0.0650222391600788	0.0704658620014943	0.0599238624807241	0.474217096075984	0.481752279998199	0.4671598097198	0.471827577002296	0.479350905023955	0.464778478299761	0.000588503214388439	0.000832504604333618	0.000832005128658622
198	0.847500280622663	0.26	0.591256300734016	0.570016075466821	0.61249652600121	0.352641275340713	0.96935841666455	0.941387449437638	0.997329383891462	0.99	0.64	1.52	0.655428059555058	0.674902460647154	0.694376861739249	0.908866802322768	0.93587150007669	0.962876197830611	0.908266933081635	0.935246608004851	0.962297481228569	0.591256300734016	1.21712383013345	-0.0123761022630481	-0.0280647642849941	0.0650222391600788	0.0704658620014943	0.0599238624807241	0.474217096075984	0.481752279998199	0.4671598097198	0.471827577002296	0.479350905023955	0.464778478299761	0.000588503214388439	0.000832504604333618	0.000832005128658622
198	0.847500280622663	0.27	0.571287695740957	0.551392717995561	0.591182673486353	0.369008541537708	0.988943876918515	0.961402709552544	1.01648504428449	1	0.64	1.55	0.667152949903373	0.686264786045942	0.705376622188512	0.923940442510559	0.950408433614117	0.976876424717674	0.921313814094276	0.947645532796364	0.974064536309754	0.571287695740957	1.24163224936827	-0.023106095702653	-0.0256736975816007	0.0650222391600788	0.0704658620014943	0.0599238624807241	0.474217096075984	0.481752279998199	0.4671598097198	0.471827577002296	0.479350905023955	0.464778478299761	0.000588503214388439	0.000832504604333618	0.000832005128658622
198	0.847500280622663	0.27	0.595939003878407	0.575205239426711	0.616672768330103	0.355595798934989	0.974195383312248	0.946265822549607	1.00212494407489	1	0.64	1.55	0.656824714365338	0.676211260231321	0.695597806097305	0.909731068776219	0.936582286010915	0.96343350324561	0.908052843512849	0.934824045085588	0.961752825320998	0.595939003878407	1.23163481501984	-0.0180249474691017	-0.0196847918103091	0.0650222391600788	0.0704658620014943	0.0599238624807241	0.474217096075984	0.481752279998199	0.4671598097198	0.471827577002296	0.479350905023955	0.464778478299761	0.000588503214388439	0.000832504604333618	0.000832005128658622
198	0.847500280622663	0.27	0.597992631813512	0.577121505684285	0.618863757942739	0.354789747447918	0.97290925771397	0.944967443346687	1.00085107208125	1.01	0.66	1.57	0.650973062309539	0.670221734412712	0.689470406515886	0.89899838774785	0.925580939605904	0.952163491463959	0.898139563539321	0.924646218840692	0.9512732944752	0.597992631813512	1.24712717035601	0.00596565988272181	0.0154642048799689	0.0650222391600788	0.0704658620014943	0.0599238624807241	0.474217096075984	0.481752279998199	0.4671598097198	0.471827577002296	0.479350905023955	0.464778478299761	0.000588503214388439	0.000832504604333618	0.000832005128658622
198	0.847500280622663	0.27	0.602214970530185	0.581206297434784	0.623223643625586	0.354016598642213	0.977083606336225	0.948974453204954	1.0051927594675	1.02	0.65	1.56	0.650054199562855	0.669309167889375	0.688564136215895	0.895793551997335	0.922327457143104	0.948861362288873	0.894686507932724	0.921180726997864	0.947731622041184	0.602214970530185	1.24307812438279	0.00482068469556596	0.00973674863137624	0.0650222391600788	0.0704658620014943	0.0599238624807241	0.474217096075984	0.481752279998199	0.4671598097198	0.471827577002296	0.479350905023955	0.464778478299761	0.000588503214388439	0.000832504604333618	0.000832005128658622
198	0.847500280622663	0.27	0.603507938023626	0.582437880190056	0.624577995857197	0.352749492373816	0.969659752998236	0.941686721199607	0.997632784796864	1.01	0.65	1.57	0.648276042374667	0.667533238997908	0.686790435621148	0.895042436528192	0.921629888569812	0.948217340611433	0.892703028299548	0.919134464067035	0.945628913377639	0.603507938023626	1.24361026915328	0.00218915981639139	0.0101195403671275	0.0650222391600788	0.0704658620014943	0.0599238624807241	0.474217096075984	0.481752279998199	0.4671598097198	0.471827577002296	0.479350905023955	0.464778478299761	0.000588503214388439	0.000832504604333618	0.000832005128658622
198	0.847500280622663	0.27	0.606090158766425	0.584728015577671	0.62745230195518	0.354468405476495	0.976246412489197	0.948189065415635	1.00430375956276	1	0.65	1.54	0.659300087588442	0.678809077997428	0.698318068406413	0.913771990088648	0.940810920199889	0.967849850311129	0.913538892832611	0.940517090183817	0.967551673809551	0.606090158766425	1.22724082647926	0.00827008402223924	0.00456536169457657	0.0650222391600788	0.0704658620014943	0.0599238624807241	0.474217096075984	0.481752279998199	0.4671598097198	0.471827577002296	0.479350905023955	0.464778478299761	0.000588503214388439	0.000832504604333618	0.000832005128658622
198	0.847500280622663	0.27	0.610850124548586	0.58967274153971	0.632027507557461	0.361652695602519	0.993833465879353	0.965713586987839	1.02195334477087	1.02	0.66	1.54	0.661274623561601	0.680529775999275	0.699784928436949	0.911126420903243	0.937656817654283	0.964187214405323	0.911586380169481	0.938017335981565	0.9645531524837	0.610850124548586	1.23950314105717	0.00182893521318201	0.00765169504933443	0.0650222391600788	0.0704658620014943	0.0599238624807241	0.474217096075984	0.481752279998199	0.4671598097198	0.471827577002296	0.479350905023955	0.464778478299761	0.000588503214388439	0.000832504604333618	0.000832005128658622
198	0.847500280622663	0.28	0.581155812705005	0.561360030117931	0.60095159529208	0.371891238293023	0.982369268615552	0.955179758150345	1.00955877908076	1	0.64	1.54	0.660781395089584	0.679590757938513	0.698400120787442	0.914020900626995	0.940038810482141	0.966056720337286	0.912412534674531	0.938392785668809	0.964426309125185	0.581155812705005	1.24057346234899	-0.0157467076043246	-0.0173534718976073	0.0650222391600788	0.0704658620014943	0.0599238624807241	0.474217096075984	0.481752279998199	0.4671598097198	0.471827577002296	0.479350905023955	0.464778478299761	0.000588503214388439	0.000832504604333618	0.000832005128658622
198	0.847500280622663	0.28	0.594291051575827	0.574073206014051	0.614508897137603	0.362437631394092	0.971484240434509	0.944043386404535	0.998925094464482	1	0.65	1.57	0.653178679094545	0.672164862406298	0.691151045718051	0.903558515680017	0.929822581181017	0.956086646682017	0.901695735753815	0.927969460787245	0.954118111620091	0.594291051575827	1.25220933130215	-0.0105397482975465	-0.000917935149355346	0.0650222391600788	0.0704658620014943	0.0599238624807241	0.474217096075984	0.481752279998199	0.4671598097198	0.471827577002296	0.479350905023955	0.464778478299761	0.000588503214388439	0.000832504604333618	0.000832005128658622
198	0.847500280622663	0.28	0.594629429778255	0.574422865122418	0.614835994434092	0.372875433919812	0.999147959582027	0.971552222753349	1.02674369641071	0.99	0.64	1.54	0.676111375135107	0.695315480831277	0.714519586527446	0.937376530906094	0.964001549562276	0.990626568218459	0.935355300073405	0.961986943760071	0.988695819587565	0.594629429778255	1.24146149531752	-0.011060963395451	-0.0123259482010002	0.0650222391600788	0.0704658620014943	0.0599238624807241	0.474217096075984	0.481752279998199	0.4671598097198	0.471827577002296	0.479350905023955	0.464778478299761	0.000588503214388439	0.000832504604333618	0.000832005128658622
198	0.847500280622663	0.28	0.595953204339129	0.575646839429212	0.616259569249045	0.364673796830191	0.99240134240431	0.964504784793959	1.02029790001466	0.99	0.64	1.52	0.67340704692542	0.692884128611214	0.712361210297008	0.934815461832815	0.961853309438347	0.988891157043879	0.934573444940303	0.96163353243368	0.98859854717434	0.595953204339129	1.23274991825154	-0.0122648086673227	-0.0169007269659439	0.0650222391600788	0.0704658620014943	0.0599238624807241	0.474217096075984	0.481752279998199	0.4671598097198	0.471827577002296	0.479350905023955	0.464778478299761	0.000588503214388439	0.000832504604333618	0.000832005128658622
198	0.847500280622663	0.28	0.598289674718302	0.577925073903528	0.618654275533077	0.364506790127445	0.979290314696199	0.951752385877809	1.00682824351459	0.99	0.64	1.53	0.666616279133905	0.685904102223561	0.705191925313218	0.926535208311608	0.9533435052939	0.980151802276192	0.925520662354439	0.952355726431214	0.97912377600214	0.598289674718302	1.23562977589386	-0.000538009767174683	-0.00423038231633075	0.0650222391600788	0.0704658620014943	0.0599238624807241	0.474217096075984	0.481752279998199	0.4671598097198	0.471827577002296	0.479350905023955	0.464778478299761	0.000588503214388439	0.000832504604333618	0.000832005128658622
198	0.847500280622663	0.28	0.59885552347242	0.578494376829475	0.619216670115365	0.358968904143677	0.961539699978996	0.934174695601476	0.988904704356515	0.99	0.65	1.54	0.651920883878456	0.671017759361306	0.690114634844155	0.904821153104214	0.931326297090828	0.957831441077442	0.903798349148601	0.930292865567151	0.956863633821226	0.59885552347242	1.24476854339095	0.00652957681634331	0.0051583442865412	0.0650222391600788	0.0704658620014943	0.0599238624807241	0.474217096075984	0.481752279998199	0.4671598097198	0.471827577002296	0.479350905023955	0.464778478299761	0.000588503214388439	0.000832504604333618	0.000832005128658622
198	0.847500280622663	0.28	0.601847508166056	0.58149161237571	0.622203403956402	0.366344076000592	0.996861868719969	0.968940653580378	1.02478308385956	1.03	0.66	1.56	0.655682879768615	0.67457718736291	0.693471494957206	0.899384519103038	0.925301388787781	0.951218258472524	0.899321386379137	0.925172412650048	0.951131751460718	0.601847508166056	1.26423525383922	0.00293211482800446	0.022010803456589	0.0650222391600788	0.0704658620014943	0.0599238624807241	0.474217096075984	0.481752279998199	0.4671598097198	0.471827577002296	0.479350905023955	0.464778478299761	0.000588503214388439	0.000832504604333618	0.000832005128658622
198	0.847500280622663	0.28	0.602054533686833	0.581565087538294	0.622543979835371	0.368590070027351	0.974578080502293	0.947412580966424	1.00174358003816	0.99	0.64	1.54	0.660589047700019	0.67953035355685	0.698471659413682	0.91654440530151	0.942824810604365	0.969105215907219	0.91582197546344	0.942077877745771	0.968444723212258	0.602054533686833	1.23696781467294	0.00333484628229312	-0.000866042737406152	0.0650222391600788	0.0704658620014943	0.0599238624807241	0.474217096075984	0.481752279998199	0.4671598097198	0.471827577002296	0.479350905023955	0.464778478299761	0.000588503214388439	0.000832504604333618	0.000832005128658622
198	0.847500280622663	0.28	0.602423804992427	0.581800679765801	0.623046930219052	0.36190516765899	0.989144520542626	0.961172609468595	1.01711643161666	1	0.65	1.54	0.665113130277823	0.684469159726673	0.703825189175522	0.92011192399362	0.946888892732184	0.973665861470748	0.919452692967085	0.946253229752904	0.973230483348039	0.602423804992427	1.24655769256933	0.00442369950053239	0.0113872927558843	0.0650222391600788	0.0704658620014943	0.0599238624807241	0.474217096075984	0.481752279998199	0.4671598097198	0.471827577002296	0.479350905023955	0.464778478299761	0.000588503214388439	0.000832504604333618	0.000832005128658622
198	0.847500280622663	0.28	0.60242491533304	0.582081290615089	0.622768540050991	0.36212891393852	0.979509760304692	0.951823723433526	1.00719579717586	1.01	0.65	1.57	0.654907131186552	0.673956649006736	0.69300616682692	0.904013866498096	0.930309240971035	0.956604615443975	0.901873595615529	0.928076191424114	0.95431786750997	0.60242491533304	1.25510718272713	-0.0109000190033681	-0.000355439761623897	0.0650222391600788	0.0704658620014943	0.0599238624807241	0.474217096075984	0.481752279998199	0.4671598097198	0.471827577002296	0.479350905023955	0.464778478299761	0.000588503214388439	0.000832504604333618	0.000832005128658622
198	0.847500280622663	0.28	0.603912362508347	0.583432355280961	0.624392369735733	0.364750723937246	0.985918780495526	0.958209049132817	1.01362851185824	1	0.65	1.56	0.662519650224388	0.681678560847125	0.700837471469863	0.916234912228892	0.942730824896358	0.969226737563823	0.914661548656113	0.941152775510962	0.967602639094535	0.603912362508347	1.24922602850011	0.0289153457692241	0.0365558487075719	0.0650222391600788	0.0704658620014943	0.0599238624807241	0.474217096075984	0.481752279998199	0.4671598097198	0.471827577002296	0.479350905023955	0.464778478299761	0.000588503214388439	0.000832504604333618	0.000832005128658622
198	0.847500280622663	0.28	0.604885008840701	0.584301673519668	0.625468344161735	0.365438660262918	0.994910271027501	0.966989292032029	1.02283125002297	1.01	0.65	1.57	0.666915136424019	0.686171733854097	0.705428331284176	0.921423921362702	0.948029239711399	0.974634558060096	0.919592535431845	0.946127043831587	0.972660710444919	0.604885008840701	1.26165826784393	-0.0137907637469159	0.0016970044073206	0.0650222391600788	0.0704658620014943	0.0599238624807241	0.474217096075984	0.481752279998199	0.4671598097198	0.471827577002296	0.479350905023955	0.464778478299761	0.000588503214388439	0.000832504604333618	0.000832005128658622
198	0.847500280622663	0.28	0.60490744443289	0.584491886066543	0.625323002799238	0.369261791122564	0.992624280123377	0.964995644028623	1.02025291621813	1.02	0.66	1.57	0.659929688849421	0.678824030325645	0.697718371801869	0.908825913261586	0.93484636276969	0.960866812277795	0.908009563004021	0.933879378112073	0.959910602444896	0.60490744443289	1.25642085046753	-0.014159084499149	0.000649584991898966	0.0650222391600788	0.0704658620014943	0.0599238624807241	0.474217096075984	0.481752279998199	0.4671598097198	0.471827577002296	0.479350905023955	0.464778478299761	0.000588503214388439	0.000832504604333618	0.000832005128658622
198	0.847500280622663	0.28	0.605599861757982	0.585084359647291	0.626115363868674	0.359414739766461	0.975767110599184	0.948024081826237	1.00351013937213	1	0.64	1.56	0.65486357795112	0.674027541645434	0.693191505339748	0.905320155743114	0.931813494478906	0.958306833214698	0.902839133456053	0.929238050775844	0.95564563867771	0.605599861757982	1.24956972897149	0.00265656226088269	0.00912388860529768	0.0650222391600788	0.0704658620014943	0.0599238624807241	0.474217096075984	0.481752279998199	0.4671598097198	0.471827577002296	0.479350905023955	0.464778478299761	0.000588503214388439	0.000832504604333618	0.000832005128658622
198	0.847500280622663	0.28	0.60645393153492	0.585907929434056	0.626999933635784	0.372733099386669	0.994977607029132	0.967488686868719	1.02246652718955	0.99	0.64	1.54	0.677638786757115	0.696892302337803	0.716145817918491	0.941855834139582	0.968616456954799	0.995377079770015	0.939761235368175	0.966395034137425	0.993079017600925	0.60645393153492	1.2292494155881	-0.00178102938700875	-0.0088895908321907	0.0650222391600788	0.0704658620014943	0.0599238624807241	0.474217096075984	0.481752279998199	0.4671598097198	0.471827577002296	0.479350905023955	0.464778478299761	0.000588503214388439	0.000832504604333618	0.000832005128658622
198	0.847500280622663	0.28	0.606791759337566	0.586165446407116	0.627418072268016	0.36793235987859	0.999631330305181	0.971728078882033	1.02753458172833	1	0.64	1.56	0.674809070664724	0.694186268432891	0.713563466201058	0.934806631561897	0.961649680599347	0.988492729636796	0.931580809372906	0.958271304399105	0.985129713892291	0.606791759337566	1.24670574158516	0.00343805813970418	0.0041492518946875	0.0650222391600788	0.0704658620014943	0.0599238624807241	0.474217096075984	0.481752279998199	0.4671598097198	0.471827577002296	0.479350905023955	0.464778478299761	0.000588503214388439	0.000832504604333618	0.000832005128658622
198	0.847500280622663	0.28	0.60746337044704	0.586945969534735	0.627980771359346	0.367457714117714	0.995150912421344	0.967344355885248	1.02295746895744	1.03	0.66	1.57	0.657149984315256	0.676039925710361	0.694929867105465	0.902717807051697	0.928666657205428	0.95461550735916	0.901797724863389	0.927718965289753	0.953691911917245	0.60746337044704	1.26284332612472	0.01400597125351	0.0336275628648456	0.0650222391600788	0.0704658620014943	0.0599238624807241	0.474217096075984	0.481752279998199	0.4671598097198	0.471827577002296	0.479350905023955	0.464778478299761	0.000588503214388439	0.000832504604333618	0.000832005128658622
198	0.847500280622663	0.28	0.60765720311093	0.586932235797796	0.628382170424063	0.369120373699392	0.989866667601929	0.962306420257464	1.01742691494639	1	0.65	1.54	0.667616882398832	0.68673728523822	0.705857688077608	0.92449555882326	0.950972911289859	0.977450263756459	0.924182552389073	0.950637242439859	0.97712207757543	0.60765720311093	1.23635801284905	-0.00680782357950711	-0.00950484755322286	0.0650222391600788	0.0704658620014943	0.0599238624807241	0.474217096075984	0.481752279998199	0.4671598097198	0.471827577002296	0.479350905023955	0.464778478299761	0.000588503214388439	0.000832504604333618	0.000832005128658622
198	0.847500280622663	0.28	0.60915246539927	0.588495157530639	0.6298097732679	0.369414795236635	0.997386452335793	0.969634382575066	1.02513852209652	1.02	0.65	1.56	0.664379456052507	0.683394772901109	0.702410089749711	0.915625134079384	0.941831395998608	0.968037657917831	0.914182534289354	0.940347646119341	0.966355140935639	0.60915246539927	1.25044739956957	0.0202308744505311	0.0323362007961815	0.0650222391600788	0.0704658620014943	0.0599238624807241	0.474217096075984	0.481752279998199	0.4671598097198	0.471827577002296	0.479350905023955	0.464778478299761	0.000588503214388439	0.000832504604333618	0.000832005128658622
198	0.847500280622663	0.28	0.609843182486792	0.588984039027419	0.630702325946166	0.360158704619522	0.987240128371469	0.959216191699766	1.01526406504317	1.01	0.66	1.55	0.661730831393741	0.681063598160146	0.700396364926551	0.914354976236248	0.941068272124316	0.967781568012383	0.91446204247115	0.941231953442613	0.967867433857144	0.609843182486792	1.25262172708624	-0.00510808186661982	0.0105302023877282	0.0650222391600788	0.0704658620014943	0.0599238624807241	0.474217096075984	0.481752279998199	0.4671598097198	0.471827577002296	0.479350905023955	0.464778478299761	0.000588503214388439	0.000832504604333618	0.000832005128658622
198	0.847500280622663	0.28	0.610635971018985	0.589752000650314	0.631519941387656	0.36169390034002	0.983139240607274	0.955324430237333	1.01095405097722	0.99	0.65	1.54	0.66574202343888	0.685125478473787	0.704508933508694	0.923497957977773	0.950386122631741	0.97727428728571	0.923690244701223	0.950595153151494	0.97746481564409	0.610635971018985	1.23604311882011	-0.00639597133576595	-0.00282367698817633	0.0650222391600788	0.0704658620014943	0.0599238624807241	0.474217096075984	0.481752279998199	0.4671598097198	0.471827577002296	0.479350905023955	0.464778478299761	0.000588503214388439	0.000832504604333618	0.000832005128658622
198	0.847500280622663	0.28	0.610740258172668	0.589903290217816	0.631577226127519	0.365993797658995	0.974722982501398	0.947401248143163	1.00204471685963	1	0.65	1.55	0.656718546623094	0.675657396148708	0.694596245674323	0.909105613056213	0.935322954559809	0.961540296063405	0.908799494203694	0.934930505495812	0.961209854076549	0.610740258172668	1.24075530846122	0.00135976958234966	0.00443977197433196	0.0650222391600788	0.0704658620014943	0.0599238624807241	0.474217096075984	0.481752279998199	0.4671598097198	0.471827577002296	0.479350905023955	0.464778478299761	0.000588503214388439	0.000832504604333618	0.000832005128658622
198	0.847500280622663	0.28	0.610985583870939	0.590251750623705	0.631719417118172	0.362224225329813	0.979844059635127	0.952154286647949	1.0075338326223	0.99	0.64	1.55	0.662691142843955	0.681962985194802	0.701234827545648	0.918812886325482	0.945533051950754	0.972253217576026	0.91649810355369	0.943226070705271	0.969791718657957	0.610985583870939	1.23580671402594	0.00272964242770491	-0.00255971998460319	0.0650222391600788	0.0704658620014943	0.0599238624807241	0.474217096075984	0.481752279998199	0.4671598097198	0.471827577002296	0.479350905023955	0.464778478299761	0.000588503214388439	0.000832504604333618	0.000832005128658622
198	0.847500280622663	0.28	0.61128151104799	0.59064090357844	0.63192211851754	0.378031027754581	1.01373486852024	0.986042366945018	1.04142737009546	1.01	0.64	1.55	0.680106550910634	0.699206999698411	0.718307448486189	0.93967644896451	0.966066787164452	0.992457125364393	0.937586743469126	0.964013837335153	0.990371757289293	0.61128151104799	1.24393463388202	-8.55997880745193e-05	0.00447322710614007	0.0650222391600788	0.0704658620014943	0.0599238624807241	0.474217096075984	0.481752279998199	0.4671598097198	0.471827577002296	0.479350905023955	0.464778478299761	0.000588503214388439	0.000832504604333618	0.000832005128658622
198	0.847500280622663	0.28	0.612350344042675	0.591451259341541	0.633249428743808	0.360644317993193	0.9803236314158	0.952525323763121	1.00812193906848	1	0.64	1.54	0.661314817376315	0.680614496125091	0.699914174873866	0.916027908918924	0.942761083350411	0.969494257781898	0.914969066591211	0.941652757377369	0.968288555633013	0.612350344042675	1.23515100455579	-0.00797717589864011	-0.00770942330731066	0.0650222391600788	0.0704658620014943	0.0599238624807241	0.474217096075984	0.481752279998199	0.4671598097198	0.471827577002296	0.479350905023955	0.464778478299761	0.000588503214388439	0.000832504604333618	0.000832005128658622
198	0.847500280622663	0.28	0.613001113652483	0.592316759403136	0.63368546790183	0.356453785790463	0.973945924432853	0.946075712798104	1.0018161360676	1	0.64	1.55	0.65750883977127	0.676878230897426	0.696247622023582	0.911116599402124	0.937956959117275	0.964797318832427	0.909530935839791	0.93634756239845	0.963127864705115	0.613001113652483	1.24457551054498	0.0129074518181857	0.017040256765791	0.0650222391600788	0.0704658620014943	0.0599238624807241	0.474217096075984	0.481752279998199	0.4671598097198	0.471827577002296	0.479350905023955	0.464778478299761	0.000588503214388439	0.000832504604333618	0.000832005128658622
198	0.847500280622663	0.28	0.613149592704906	0.59235904243394	0.633940142975872	0.362210027715192	0.984509544101219	0.956687072541791	1.01233201566065	0.99	0.65	1.56	0.66601318721657	0.685382251032082	0.704751314847594	0.923508877542538	0.950366457432313	0.977224037322088	0.922428256739405	0.949132183252809	0.976089900794827	0.613149592704906	1.24650843505568	0.00405077860396294	0.00847325536113566	0.0650222391600788	0.0704658620014943	0.0599238624807241	0.474217096075984	0.481752279998199	0.4671598097198	0.471827577002296	0.479350905023955	0.464778478299761	0.000588503214388439	0.000832504604333618	0.000832005128658622
198	0.847500280622663	0.28	0.613327449006726	0.592345500268832	0.634309397744621	0.35829161718185	0.974088053410314	0.946325083807572	1.00185102301306	1	0.66	1.56	0.654566918614255	0.673770384500765	0.692973850387276	0.905377368003497	0.931939027180654	0.958500686357812	0.904665495975597	0.931291676516607	0.957755469484732	0.613327449006726	1.24832672924918	-0.00478083413515134	0.00452326703699186	0.0650222391600788	0.0704658620014943	0.0599238624807241	0.474217096075984	0.481752279998199	0.4671598097198	0.471827577002296	0.479350905023955	0.464778478299761	0.000588503214388439	0.000832504604333618	0.000832005128658622
198	0.847500280622663	0.28	0.613862524950206	0.592884876493224	0.634840173407188	0.349592362146323	0.95693542281133	0.929137544623717	0.984733300998943	1	0.64	1.55	0.643640529915541	0.662896926506908	0.682153323098274	0.890778153539774	0.917428397895483	0.944078642251192	0.888830218372209	0.915271686542685	0.941835253639107	0.613862524950206	1.23617440285714	0.00795088931607398	0.00845161161127756	0.0650222391600788	0.0704658620014943	0.0599238624807241	0.474217096075984	0.481752279998199	0.4671598097198	0.471827577002296	0.479350905023955	0.464778478299761	0.000588503214388439	0.000832504604333618	0.000832005128658622
198	0.847500280622663	0.28	0.614036171598115	0.593278451314378	0.634793891881852	0.363849293926058	0.97252884696737	0.945142197788338	0.999915496146401	0.99	0.64	1.56	0.659130941099382	0.678230064902313	0.697329188705244	0.91458874573208	0.94109007133268	0.96759139693328	0.912151767584308	0.938606636513521	0.965020329653125	0.614036171598115	1.2412225264183	-0.0113312353168212	-0.0146916393674446	0.0650222391600788	0.0704658620014943	0.0599238624807241	0.474217096075984	0.481752279998199	0.4671598097198	0.471827577002296	0.479350905023955	0.464778478299761	0.000588503214388439	0.000832504604333618	0.000832005128658622
198	0.847500280622663	0.28	0.614903671673272	0.594141578009577	0.635665765336967	0.360881259436543	0.972755150880081	0.945185623679211	1.00032467808095	1.01	0.65	1.56	0.652297563750161	0.671324022655523	0.690350481560885	0.901451094583145	0.927744956709002	0.95403881883486	0.899299134687571	0.925579523119487	0.951817769476792	0.614903671673272	1.24766384390145	-0.0012995202165904	0.00366484726458642	0.0650222391600788	0.0704658620014943	0.0599238624807241	0.474217096075984	0.481752279998199	0.4671598097198	0.471827577002296	0.479350905023955	0.464778478299761	0.000588503214388439	0.000832504604333618	0.000832005128658622
198	0.847500280622663	0.28	0.615018738940888	0.593980434196726	0.63605704368505	0.357506361837862	0.979129849957152	0.951175462055115	1.00708423785919	1	0.65	1.54	0.657879050764819	0.677213660320419	0.69654826987602	0.909935773275081	0.936678155292709	0.963420537310336	0.90906182982136	0.935656685411837	0.962417463904289	0.615018738940888	1.24063833443478	-0.000463471860316476	0.00258042722852099	0.0650222391600788	0.0704658620014943	0.0599238624807241	0.474217096075984	0.481752279998199	0.4671598097198	0.471827577002296	0.479350905023955	0.464778478299761	0.000588503214388439	0.000832504604333618	0.000832005128658622
198	0.847500280622663	0.28	0.615451117070028	0.594497270580802	0.636404963559254	0.364511803467862	0.992174534972132	0.964274600042867	1.0200744699014	1	0.64	1.54	0.666980215491745	0.686278353813028	0.705576492134312	0.922545860180568	0.949238432469787	0.975931004759005	0.921289561435688	0.947979976759519	0.974671371127888	0.615451117070028	1.23225178873871	0.0133265788093268	0.00929604413197678	0.0650222391600788	0.0704658620014943	0.0599238624807241	0.474217096075984	0.481752279998199	0.4671598097198	0.471827577002296	0.479350905023955	0.464778478299761	0.000588503214388439	0.000832504604333618	0.000832005128658622
198	0.847500280622663	0.28	0.616296207802371	0.595416996817325	0.637175418787416	0.370355217620591	0.996838707806296	0.969157780671168	1.02451963494142	1	0.64	1.53	0.672851007796411	0.692068869006493	0.711286730216575	0.93200133270169	0.958621003404319	0.985240674106949	0.931252405223552	0.957863645694921	0.984463779524836	0.616296207802371	1.23528724994648	0.00413435145482452	0.00293803973055823	0.0650222391600788	0.0704658620014943	0.0599238624807241	0.474217096075984	0.481752279998199	0.4671598097198	0.471827577002296	0.479350905023955	0.464778478299761	0.000588503214388439	0.000832504604333618	0.000832005128658622
198	0.847500280622663	0.28	0.617093231422247	0.596167512333421	0.638018950511073	0.36381408128801	0.987183111727518	0.959381680194237	1.0149845432608	0.99	0.65	1.53	0.668689640573019	0.688067256013456	0.707444871453894	0.927651623432741	0.954533565862974	0.981415508293207	0.927594690685057	0.954470936400034	0.981242104971039	0.617093231422247	1.23371689575221	-0.00479688177441563	-0.00790330131264435	0.0650222391600788	0.0704658620014943	0.0599238624807241	0.474217096075984	0.481752279998199	0.4671598097198	0.471827577002296	0.479350905023955	0.464778478299761	0.000588503214388439	0.000832504604333618	0.000832005128658622
198	0.847500280622663	0.28	0.617167299652533	0.596247732431852	0.638086866873214	0.361634010293573	0.97292663978209	0.945397192015315	1.00045608754887	0.99	0.65	1.53	0.657862097507816	0.677018681009483	0.69617526451115	0.912049613305837	0.938607997868718	0.965166382431599	0.912030688520966	0.938557726319545	0.965169219405719	0.617167299652533	1.23223451144483	0.0131793077242131	0.00695217596646152	0.0650222391600788	0.0704658620014943	0.0599238624807241	0.474217096075984	0.481752279998199	0.4671598097198	0.471827577002296	0.479350905023955	0.464778478299761	0.000588503214388439	0.000832504604333618	0.000832005128658622
198	0.847500280622663	0.28	0.617584870501673	0.596502033990509	0.638667707012837	0.35337572268238	0.971079445694173	0.943103834867365	0.999055056520982	1.01	0.65	1.55	0.646832178155215	0.666019381745445	0.685206585335675	0.891774197791532	0.918227200080844	0.944680202370155	0.891416027557332	0.917799048756475	0.944227215175124	0.617584870501673	1.24657951579516	0.0107674224657162	0.0220473490758634	0.0650222391600788	0.0704658620014943	0.0599238624807241	0.474217096075984	0.481752279998199	0.4671598097198	0.471827577002296	0.479350905023955	0.464778478299761	0.000588503214388439	0.000832504604333618	0.000832005128658622
198	0.847500280622663	0.28	0.617677134013144	0.596742560326909	0.638611707699378	0.359521124635887	0.984635960652224	0.956647239258737	1.01262468204571	1.01	0.66	1.59	0.657711969911843	0.676954713033423	0.696197456155003	0.907613977150572	0.934168127621948	0.960722278093324	0.905606402892067	0.932084879816604	0.958491699580353	0.617677134013144	1.25339340710712	0.00283125606570857	0.0163912068457021	0.0650222391600788	0.0704658620014943	0.0599238624807241	0.474217096075984	0.481752279998199	0.4671598097198	0.471827577002296	0.479350905023955	0.464778478299761	0.000588503214388439	0.000832504604333618	0.000832005128658622
198	0.847500280622663	0.28	0.618382922413171	0.597369977593461	0.639395867232881	0.364295304058233	0.99123943800351	0.963352767585812	1.01912610842121	0.99	0.64	1.52	0.671656778821357	0.691099574705717	0.710542370590077	0.931875329797977	0.958850806556698	0.985826283315419	0.931592641209874	0.958592751486191	0.98553210618654	0.618382922413171	1.22367178373691	0.0158903531240437	0.00538234297944056	0.0650222391600788	0.0704658620014943	0.0599238624807241	0.474217096075984	0.481752279998199	0.4671598097198	0.471827577002296	0.479350905023955	0.464778478299761	0.000588503214388439	0.000832504604333618	0.000832005128658622
198	0.847500280622663	0.28	0.618932571989815	0.597544424670677	0.640320719308953	0.355958094374495	0.983580169362989	0.955403830705224	1.01175650802075	0.99	0.64	1.53	0.666441250774817	0.686095635417041	0.705750020059266	0.924815403664893	0.952089642235137	0.979363880805381	0.924243625322811	0.951437394830379	0.978683541183312	0.618932571989815	1.23378080029636	-0.0101496091749723	-0.0102925715436128	0.0650222391600788	0.0704658620014943	0.0599238624807241	0.474217096075984	0.481752279998199	0.4671598097198	0.471827577002296	0.479350905023955	0.464778478299761	0.000588503214388439	0.000832504604333618	0.000832005128658622
198	0.847500280622663	0.28	0.618959044247381	0.597902052619158	0.640016035875604	0.355796441672916	0.972928792721945	0.945047751829412	1.00080983361448	1.02	0.66	1.59	0.645326638210173	0.664365230021167	0.683403821832162	0.888212286040993	0.91441655246078	0.940620818880567	0.885981350154128	0.912100682654844	0.93828585485357	0.618959044247381	1.25794979476916	-0.00601836181727101	0.0126499880676523	0.0650222391600788	0.0704658620014943	0.0599238624807241	0.474217096075984	0.481752279998199	0.4671598097198	0.471827577002296	0.479350905023955	0.464778478299761	0.000588503214388439	0.000832504604333618	0.000832005128658622
198	0.847500280622663	0.28	0.619205305549541	0.598071519007517	0.640339092091564	0.366543609726401	0.994358264303687	0.966519138725226	1.02219738988215	1.01	0.64	1.57	0.665397101310315	0.684562860911676	0.703728620513037	0.918694352930032	0.945155957708159	0.971617562486285	0.915783047884369	0.942237897654309	0.968551857871818	0.619205305549541	1.24407998265398	0.00161456125532204	0.00652455259637464	0.0650222391600788	0.0704658620014943	0.0599238624807241	0.474217096075984	0.481752279998199	0.4671598097198	0.471827577002296	0.479350905023955	0.464778478299761	0.000588503214388439	0.000832504604333618	0.000832005128658622
198	0.847500280622663	0.28	0.61921361514945	0.598274196886375	0.640153033412525	0.359866342917542	0.982115934249248	0.954219760392346	1.01001210810615	1	0.65	1.54	0.663262979978439	0.682653166778509	0.702043353578579	0.919140720856253	0.946011375198416	0.97288202954058	0.918561466507376	0.945433267369982	0.972286229399221	0.61921361514945	1.23444069156908	-0.0103494357899726	-0.011746304124616	0.0650222391600788	0.0704658620014943	0.0599238624807241	0.474217096075984	0.481752279998199	0.4671598097198	0.471827577002296	0.479350905023955	0.464778478299761	0.000588503214388439	0.000832504604333618	0.000832005128658622
198	0.847500280622663	0.28	0.620411329340298	0.599392634940253	0.641430023740344	0.356432929951035	0.972838772771771	0.944998977591318	1.00067856795222	1.01	0.65	1.56	0.649934671271052	0.669081832863734	0.688228994456417	0.897003781579317	0.92342963192141	0.949855482263503	0.895712137092739	0.922147132300472	0.948464471744106	0.620411329340298	1.24177029790829	0.0112324867733744	0.0193208188155816	0.0650222391600788	0.0704658620014943	0.0599238624807241	0.474217096075984	0.481752279998199	0.4671598097198	0.471827577002296	0.479350905023955	0.464778478299761	0.000588503214388439	0.000832504604333618	0.000832005128658622
198	0.847500280622663	0.28	0.620619780397208	0.599673107934573	0.641566452859843	0.36650872672192	0.990562744750287	0.962827799282486	1.01829769021809	1.01	0.65	1.56	0.661588479458486	0.680646010216926	0.699703540975365	0.912766611697076	0.939059508743789	0.965352405790503	0.911851585459341	0.938213485039346	0.964361108326747	0.620619780397208	1.24329680173893	-0.0160301241748618	-0.011749932020676	0.0650222391600788	0.0704658620014943	0.0599238624807241	0.474217096075984	0.481752279998199	0.4671598097198	0.471827577002296	0.479350905023955	0.464778478299761	0.000588503214388439	0.000832504604333618	0.000832005128658622
198	0.847500280622663	0.28	0.620913444521551	0.599656094228157	0.642170794814946	0.352872137993653	0.978102697114261	0.949893677726601	1.00631171650192	1	0.64	1.55	0.657383259051576	0.676905588270664	0.696427917489753	0.909458461263317	0.936466674885129	0.96347488850694	0.907517538268843	0.934506018621751	0.96142786953321	0.620913444521551	1.2426212720873	-0.00628510871403599	-0.000493289908632002	0.0650222391600788	0.0704658620014943	0.0599238624807241	0.474217096075984	0.481752279998199	0.4671598097198	0.471827577002296	0.479350905023955	0.464778478299761	0.000588503214388439	0.000832504604333618	0.000832005128658622
198	0.847500280622663	0.28	0.620947301216937	0.599836495587213	0.64205810684666	0.358320632871404	0.97326390979365	0.945526179790693	1.00100163979661	0.99	0.65	1.57	0.658865753732504	0.678194081996531	0.697522410260559	0.913933465928767	0.940744399629418	0.967555333330069	0.91138386599699	0.938095350021756	0.964884662183882	0.620947301216937	1.23928892687126	-0.00586302163193619	-0.00401558735706588	0.0650222391600788	0.0704658620014943	0.0599238624807241	0.474217096075984	0.481752279998199	0.4671598097198	0.471827577002296	0.479350905023955	0.464778478299761	0.000588503214388439	0.000832504604333618	0.000832005128658622
198	0.847500280622663	0.28	0.621113383121747	0.599837811405723	0.642388954837771	0.353998118227779	0.985372685232833	0.957023922958767	1.0137214475069	1	0.66	1.56	0.660983939130788	0.680563466985706	0.700142994840625	0.913729993220247	0.940796311772036	0.967862630323824	0.913607358356967	0.940690161237075	0.96772546935343	0.621113383121747	1.24578766803585	0.00385193536724858	0.0130689946941138	0.0650222391600788	0.0704658620014943	0.0599238624807241	0.474217096075984	0.481752279998199	0.4671598097198	0.471827577002296	0.479350905023955	0.464778478299761	0.000588503214388439	0.000832504604333618	0.000832005128658622
198	0.847500280622663	0.28	0.621340812947996	0.600267209854639	0.642414416041353	0.367180441552657	0.984878354823216	0.957342412867702	1.01241429677873	1	0.65	1.54	0.66570409123178	0.684851669955256	0.703999248678731	0.922668959441379	0.949207592400538	0.975746225359697	0.921969531481614	0.948583692599068	0.975039331450393	0.621340812947996	1.2309127383961	0.00470171115214222	0.000301595881775224	0.0650222391600788	0.0704658620014943	0.0599238624807241	0.474217096075984	0.481752279998199	0.4671598097198	0.471827577002296	0.479350905023955	0.464778478299761	0.000588503214388439	0.000832504604333618	0.000832005128658622
198	0.847500280622663	0.28	0.621370971068848	0.600213255055885	0.642528687081811	0.355141357405169	0.972283779934179	0.94438136159215	1.00018619827621	1.01	0.65	1.57	0.648712260929166	0.667878925609559	0.687045590289951	0.894895702887679	0.921336032282109	0.947776361676538	0.893139683272836	0.919653207067668	0.946079394429754	0.621370971068848	1.24630060774833	-0.0153701493392767	-0.00576236633800666	0.0650222391600788	0.0704658620014943	0.0599238624807241	0.474217096075984	0.481752279998199	0.4671598097198	0.471827577002296	0.479350905023955	0.464778478299761	0.000588503214388439	0.000832504604333618	0.000832005128658622
198	0.847500280622663	0.28	0.621616413222132	0.600623380003179	0.642609446441085	0.365706067353522	1.0000358900247	0.971987240867378	1.02808453918201	0.99	0.65	1.55	0.67975339435884	0.699369047394421	0.718984700430003	0.944233223336861	0.971480974429175	0.998728725521488	0.942989182764408	0.970269549214822	0.997382420950295	0.621616413222132	1.23474037457885	-0.0014537482722295	-0.00308835259541748	0.0650222391600788	0.0704658620014943	0.0599238624807241	0.474217096075984	0.481752279998199	0.4671598097198	0.471827577002296	0.479350905023955	0.464778478299761	0.000588503214388439	0.000832504604333618	0.000832005128658622
198	0.847500280622663	0.28	0.622605513782616	0.601334421674399	0.643876605890834	0.359766302709293	0.977594544402323	0.94982076639493	1.00536832240972	1.01	0.64	1.56	0.654351354337442	0.673485289809482	0.692619225281523	0.903682334214857	0.930106974976239	0.95653161573762	0.901407626178716	0.9277835071563	0.954193296221749	0.622605513782616	1.23644756391738	0.00187132298007921	0.00344351163257366	0.0650222391600788	0.0704658620014943	0.0599238624807241	0.474217096075984	0.481752279998199	0.4671598097198	0.471827577002296	0.479350905023955	0.464778478299761	0.000588503214388439	0.000832504604333618	0.000832005128658622
198	0.847500280622663	0.28	0.622976504685849	0.601647980947049	0.644305028424649	0.348511557550771	0.964862710393507	0.936767812666792	0.992957608120221	1	0.64	1.55	0.650213904843208	0.669714674308219	0.689215443773229	0.900565149252088	0.92757428152837	0.954583413804652	0.898998688082372	0.926085812967904	0.952982063292427	0.622976504685849	1.23204460453053	-0.000990398270585693	0.000443361256153596	0.0650222391600788	0.0704658620014943	0.0599238624807241	0.474217096075984	0.481752279998199	0.4671598097198	0.471827577002296	0.479350905023955	0.464778478299761	0.000588503214388439	0.000832504604333618	0.000832005128658622
198	0.847500280622663	0.28	0.623146979934724	0.602100010440795	0.644193949428652	0.353634831027828	0.965518751903054	0.937719101373191	0.993318402432917	0.99	0.64	1.53	0.657046064931443	0.676524873628384	0.696003682325325	0.91337413537474	0.940452054262443	0.967529973150146	0.912084088818013	0.9391693701484	0.966273073883628	0.623146979934724	1.23070955272921	0.00344447721713394	0.00013259300640459	0.0650222391600788	0.0704658620014943	0.0599238624807241	0.474217096075984	0.481752279998199	0.4671598097198	0.471827577002296	0.479350905023955	0.464778478299761	0.000588503214388439	0.000832504604333618	0.000832005128658622
198	0.847500280622663	0.28	0.623849438320386	0.602702546754722	0.644996329886051	0.364346142673904	0.974131711500699	0.946729342852021	1.00153408014938	0.99	0.64	1.54	0.661899927047431	0.681058122519483	0.700216317991535	0.919330637866139	0.945939971609764	0.972549305353389	0.917749591704311	0.944237440676599	0.970858982993642	0.623849438320386	1.22948895355531	-0.00621417173964719	-0.0154946685482943	0.0650222391600788	0.0704658620014943	0.0599238624807241	0.474217096075984	0.481752279998199	0.4671598097198	0.471827577002296	0.479350905023955	0.464778478299761	0.000588503214388439	0.000832504604333618	0.000832005128658622
198	0.847500280622663	0.28	0.623978965924133	0.60290831458191	0.645049617266357	0.365993580369325	1.00007262424762	0.972040319826321	1.02810492866892	0.99	0.65	1.51	0.680943911763468	0.700581396586929	0.720218881410391	0.946513275961784	0.97380941558622	1.00110555521065	0.947390646299181	0.974694323011471	1.00199534046471	0.623978965924133	1.22168060866663	0.00199205443807205	-0.00693446110676487	0.0650222391600788	0.0704658620014943	0.0599238624807241	0.474217096075984	0.481752279998199	0.4671598097198	0.471827577002296	0.479350905023955	0.464778478299761	0.000588503214388439	0.000832504604333618	0.000832005128658622
198	0.847500280622663	0.28	0.623982468866311	0.602694659466265	0.645270278266357	0.356665590299789	0.973672514271162	0.945822984756423	1.0015220437859	1	0.64	1.53	0.657006117710919	0.676351504280549	0.695696890850179	0.91024448650745	0.937046415728007	0.963848344948564	0.909660408683396	0.936485352516433	0.963205248358552	0.623982468866311	1.22321045368958	-0.0123083569931323	-0.0205418153102885	0.0650222391600788	0.0704658620014943	0.0599238624807241	0.474217096075984	0.481752279998199	0.4671598097198	0.471827577002296	0.479350905023955	0.464778478299761	0.000588503214388439	0.000832504604333618	0.000832005128658622
198	0.847500280622663	0.28	0.624653637517682	0.603510429617812	0.645796845417551	0.355264976420786	0.982002989916336	0.953829255789688	1.01017672404298	1	0.64	1.54	0.660350368118858	0.679855468836713	0.699360569554568	0.913693256753043	0.940681473703632	0.967669690654222	0.912157024708376	0.939094556605676	0.966129436778795	0.624653637517682	1.23872149971381	-0.0170145597516205	-0.0147200068704019	0.0650222391600788	0.0704658620014943	0.0599238624807241	0.474217096075984	0.481752279998199	0.4671598097198	0.471827577002296	0.479350905023955	0.464778478299761	0.000588503214388439	0.000832504604333618	0.000832005128658622
198	0.847500280622663	0.28	0.625143773734973	0.603937092902307	0.646350454567639	0.357950449577572	0.981755624350631	0.953753345063167	1.00975790363809	1	0.64	1.55	0.660950865234476	0.680356438823694	0.699762012412913	0.914873154717304	0.941733908311096	0.968594661904888	0.913088472127956	0.939958826783327	0.966723823293605	0.625143773734973	1.23532708532562	0.0128176919654012	0.010809348161807	0.0650222391600788	0.0704658620014943	0.0599238624807241	0.474217096075984	0.481752279998199	0.4671598097198	0.471827577002296	0.479350905023955	0.464778478299761	0.000588503214388439	0.000832504604333618	0.000832005128658622
198	0.847500280622663	0.28	0.625553058810011	0.604395809814001	0.646710307806021	0.360560191121515	0.979951423970446	0.952158600840567	1.00774424710032	1	0.64	1.54	0.658066850341981	0.67727534729096	0.69648384423994	0.909933421091198	0.936493721665102	0.963054022239006	0.908675625075273	0.935195932028901	0.961701211414742	0.625553058810011	1.23166570008212	-0.00787607539994501	-0.010763622153797	0.0650222391600788	0.0704658620014943	0.0599238624807241	0.474217096075984	0.481752279998199	0.4671598097198	0.471827577002296	0.479350905023955	0.464778478299761	0.000588503214388439	0.000832504604333618	0.000832005128658622
198	0.847500280622663	0.28	0.627988027464563	0.606580105710247	0.649395949218879	0.363318316116575	0.990106175464372	0.962192535734757	1.01801981519399	1	0.65	1.53	0.666980318505888	0.686329718575075	0.705679118644262	0.923315828797571	0.95010163771265	0.976887446627728	0.924014217020471	0.950807992609173	0.977540009762929	0.627988027464563	1.23653918329842	0.0082558341825288	0.0113669085100022	0.0650222391600788	0.0704658620014943	0.0599238624807241	0.474217096075984	0.481752279998199	0.4671598097198	0.471827577002296	0.479350905023955	0.464778478299761	0.000588503214388439	0.000832504604333618	0.000832005128658622
198	0.847500280622663	0.28	0.628364638067924	0.607057124691345	0.649672151444503	0.364111209042105	0.987960491683733	0.960155017492374	1.01576596587509	1.01	0.66	1.57	0.660300266866195	0.679422139578839	0.698544012291483	0.911279063983276	0.937669121872979	0.964059179762683	0.910189151386297	0.936360973664216	0.962932300520059	0.628364638067924	1.24746453959102	0.00713171606752969	0.0166810074523311	0.0650222391600788	0.0704658620014943	0.0599238624807241	0.474217096075984	0.481752279998199	0.4671598097198	0.471827577002296	0.479350905023955	0.464778478299761	0.000588503214388439	0.000832504604333618	0.000832005128658622
198	0.847500280622663	0.28	0.628583050082615	0.607005793153855	0.650160307011376	0.359667323688689	0.98644272607572	0.958411545882227	1.01447390626921	1	0.65	1.55	0.666531975091736	0.686026395811932	0.705520816532127	0.923861788908394	0.950882473696718	0.977903158485042	0.922649574282912	0.949635962929793	0.976667054034964	0.628583050082615	1.23199777742241	-0.0212597125865559	-0.021351567005644	0.0650222391600788	0.0704658620014943	0.0599238624807241	0.474217096075984	0.481752279998199	0.4671598097198	0.471827577002296	0.479350905023955	0.464778478299761	0.000588503214388439	0.000832504604333618	0.000832005128658622
198	0.847500280622663	0.28	0.62900889822973	0.607649305117722	0.650368491341739	0.367565995676035	0.993757176650304	0.965996030738344	1.02151832256227	1	0.65	1.55	0.667325872550663	0.686503726629986	0.70568158070931	0.922574200238447	0.949087473763861	0.975600747289275	0.922206580795549	0.948733009823468	0.975138783799258	0.62900889822973	1.23660893358262	0.0132185606847286	0.0143307962076988	0.0650222391600788	0.0704658620014943	0.0599238624807241	0.474217096075984	0.481752279998199	0.4671598097198	0.471827577002296	0.479350905023955	0.464778478299761	0.000588503214388439	0.000832504604333618	0.000832005128658622
198	0.847500280622663	0.28	0.629114115936319	0.60748380710615	0.650744424766488	0.344740071631992	0.963076578708931	0.934799215486138	0.991353941931725	0.99	0.64	1.54	0.654053779203019	0.67383868699431	0.693623594785602	0.908701133168232	0.936189038140638	0.963676943113043	0.906673497776573	0.934107909494577	0.961524352264599	0.629114115936319	1.22138608172207	0.00248800456603379	-0.0102247909495486	0.0650222391600788	0.0704658620014943	0.0599238624807241	0.474217096075984	0.481752279998199	0.4671598097198	0.471827577002296	0.479350905023955	0.464778478299761	0.000588503214388439	0.000832504604333618	0.000832005128658622
198	0.847500280622663	0.28	0.629540440051013	0.607830072805517	0.651250807296509	0.342133294353084	0.961079275162125	0.932696970065533	0.989461580258717	0.99	0.64	1.53	0.649086370078808	0.668838302357865	0.688590234636923	0.899916339145303	0.927301117823458	0.954685896501613	0.899590330564099	0.926955836370484	0.954354605467799	0.629540440051013	1.22012452769253	-0.00405634173788682	-0.0135206078894241	0.0650222391600788	0.0704658620014943	0.0599238624807241	0.474217096075984	0.481752279998199	0.4671598097198	0.471827577002296	0.479350905023955	0.464778478299761	0.000588503214388439	0.000832504604333618	0.000832005128658622
198	0.847500280622663	0.28	0.629603944285356	0.607978469596113	0.6512294189746	0.351414365889792	0.98211880220484	0.953703315436504	1.01053428897318	1.01	0.65	1.55	0.656344839521185	0.675900562774956	0.695456286028726	0.906074856059945	0.933071258050756	0.960067660041567	0.90509069033559	0.931992410046218	0.95896383522619	0.629603944285356	1.24348875079822	0.0103166468668444	0.0187651084840835	0.0650222391600788	0.0704658620014943	0.0599238624807241	0.474217096075984	0.481752279998199	0.4671598097198	0.471827577002296	0.479350905023955	0.464778478299761	0.000588503214388439	0.000832504604333618	0.000832005128658622
198	0.847500280622663	0.28	0.630053378374175	0.60879056537137	0.651316191376979	0.361592098346918	0.979629775960727	0.951908143195101	1.00735140872635	1.01	0.64	1.55	0.655376393425601	0.674462377542538	0.693548361659475	0.904879270224573	0.931231320058074	0.957583369891575	0.903230394563719	0.929681249094839	0.955832590342709	0.630053378374175	1.23793740521125	0.0109424566180631	0.0140807164169838	0.0650222391600788	0.0704658620014943	0.0599238624807241	0.474217096075984	0.481752279998199	0.4671598097198	0.471827577002296	0.479350905023955	0.464778478299761	0.000588503214388439	0.000832504604333618	0.000832005128658622
198	0.847500280622663	0.28	0.630204741670892	0.608898106748536	0.651511376593248	0.364172289263832	0.990798283925069	0.962916619798568	1.01867994805157	1	0.64	1.56	0.669477785661077	0.688862802365701	0.708247819070325	0.927844296195175	0.954710426134457	0.981576556073739	0.925670244959112	0.95255247044844	0.979351552941114	0.630204741670892	1.23818813629866	0.00243184111375356	0.00390964284876879	0.0650222391600788	0.0704658620014943	0.0599238624807241	0.474217096075984	0.481752279998199	0.4671598097198	0.471827577002296	0.479350905023955	0.464778478299761	0.000588503214388439	0.000832504604333618	0.000832005128658622
198	0.847500280622663	0.28	0.632005066409285	0.610678764105678	0.653331368712893	0.359768159082592	0.985281268626599	0.957289221092036	1.01327331616116	1	0.65	1.54	0.662904207375302	0.68228815704784	0.701672106720379	0.917311480135702	0.944134540492182	0.970957600848662	0.916352948985696	0.943155786517881	0.969921159234223	0.632005066409285	1.23656085983297	0.0139950056766068	0.0150971423995304	0.0650222391600788	0.0704658620014943	0.0599238624807241	0.474217096075984	0.481752279998199	0.4671598097198	0.471827577002296	0.479350905023955	0.464778478299761	0.000588503214388439	0.000832504604333618	0.000832005128658622
198	0.847500280622663	0.28	0.632214971080684	0.610887216553026	0.653542725608343	0.359225539809307	0.99054496276382	0.962370194327073	1.01871973120057	1	0.65	1.55	0.666691928211414	0.68621029111036	0.705728654009307	0.922696684160015	0.949709953655275	0.976723223150536	0.922064770584029	0.949006645759002	0.976021478315654	0.632214971080684	1.24130789225617	-0.0131261279343449	-0.00573867715509836	0.0650222391600788	0.0704658620014943	0.0599238624807241	0.474217096075984	0.481752279998199	0.4671598097198	0.471827577002296	0.479350905023955	0.464778478299761	0.000588503214388439	0.000832504604333618	0.000832005128658622
198	0.847500280622663	0.28	0.633412640858216	0.611802274988745	0.655023006727686	0.355059542357076	0.985317481301959	0.957035972693451	1.01359898991047	1.01	0.65	1.55	0.658029151426518	0.677474666163381	0.696920180900244	0.908078049566479	0.934912795499522	0.961747541432566	0.907734338777754	0.934646196296013	0.961396943308125	0.633412640858216	1.2373426631318	0.0152397209557087	0.0221273599402651	0.0650222391600788	0.0704658620014943	0.0599238624807241	0.474217096075984	0.481752279998199	0.4671598097198	0.471827577002296	0.479350905023955	0.464778478299761	0.000588503214388439	0.000832504604333618	0.000832005128658622
198	0.847500280622663	0.28	0.633616036489859	0.612181359280699	0.65505071369902	0.355908822374499	0.977494743852572	0.949489723209076	1.00549976449607	1.01	0.64	1.55	0.655197570871845	0.674522499882997	0.69384742889415	0.905421417987723	0.932126652264625	0.958831886541528	0.903423562637389	0.930044635643156	0.956784242968809	0.633616036489859	1.23723791032571	-0.00687992308602052	-0.0023667109031775	0.0650222391600788	0.0704658620014943	0.0599238624807241	0.474217096075984	0.481752279998199	0.4671598097198	0.471827577002296	0.479350905023955	0.464778478299761	0.000588503214388439	0.000832504604333618	0.000832005128658622
198	0.847500280622663	0.28	0.633819392084835	0.612048848276689	0.65558993589298	0.359324181482271	1.00565940815858	0.977060856951368	1.03425795936579	0.99	0.65	1.53	0.682569241661088	0.702548029339699	0.72252681701831	0.947748346261405	0.975488920883009	1.00322949550461	0.947709028147447	0.975506451890669	1.00319949235288	0.633819392084835	1.22056135660377	0.00242986184717284	-0.00765425779863259	0.0650222391600788	0.0704658620014943	0.0599238624807241	0.474217096075984	0.481752279998199	0.4671598097198	0.471827577002296	0.479350905023955	0.464778478299761	0.000588503214388439	0.000832504604333618	0.000832005128658622
198	0.847500280622663	0.28	0.633949695522896	0.612403747720585	0.655495643325208	0.355644107545262	0.980039354035369	0.95194521181072	1.00813349626002	1	0.64	1.54	0.659986702041256	0.679464461941172	0.698942221841089	0.913693090123727	0.940658322266435	0.967623554409143	0.912186585491318	0.939221005035596	0.966226130857786	0.633949695522896	1.23311272708308	0.00287123097326244	0.00129705018444763	0.0650222391600788	0.0704658620014943	0.0599238624807241	0.474217096075984	0.481752279998199	0.4671598097198	0.471827577002296	0.479350905023955	0.464778478299761	0.000588503214388439	0.000832504604333618	0.000832005128658622
198	0.847500280622663	0.28	0.634572447547926	0.612898613312711	0.65624628178314	0.349861038333689	0.983263913829467	0.954718090419114	1.01180973723982	0.99	0.64	1.52	0.66762961689986	0.687591569374415	0.707553521848971	0.927366997432003	0.955095030252311	0.982823063072619	0.926793889783091	0.954487481047119	0.982248788693192	0.634572447547926	1.21643887219637	0.00606254655059426	-0.0050889297105324	0.0650222391600788	0.0704658620014943	0.0599238624807241	0.474217096075984	0.481752279998199	0.4671598097198	0.471827577002296	0.479350905023955	0.464778478299761	0.000588503214388439	0.000832504604333618	0.000832005128658622
198	0.847500280622663	0.28	0.635662905165373	0.613967614881706	0.65735819544904	0.352724412123332	0.989809893177324	0.961253995775971	1.01836579057868	0.99	0.65	1.54	0.671032485672742	0.690966795332883	0.710901104993024	0.93146243526727	0.959133317106606	0.986804198945943	0.932042935108507	0.959797943530441	0.987455488477279	0.635662905165373	1.2271910980056	0.00500264174584127	0.0044476234747034	0.0650222391600788	0.0704658620014943	0.0599238624807241	0.474217096075984	0.481752279998199	0.4671598097198	0.471827577002296	0.479350905023955	0.464778478299761	0.000588503214388439	0.000832504604333618	0.000832005128658622
198	0.847500280622663	0.28	0.635999207191172	0.614507996912426	0.657490417469919	0.354843554929442	0.977083331998166	0.949024936536768	1.00514172745956	0.99	0.65	1.53	0.661844786983094	0.681412558126183	0.700980329269272	0.91835766593465	0.945509368249063	0.972661070563476	0.918135062888302	0.945239783313125	0.972419551724706	0.635999207191172	1.22642306017518	-0.000716987646891195	-0.00505068815307079	0.0650222391600788	0.0704658620014943	0.0599238624807241	0.474217096075984	0.481752279998199	0.4671598097198	0.471827577002296	0.479350905023955	0.464778478299761	0.000588503214388439	0.000832504604333618	0.000832005128658622
198	0.847500280622663	0.28	0.636370063036428	0.614817506492205	0.657922619580651	0.358425682303276	0.97549733665643	0.947702304492532	1.00329236882033	0.99	0.64	1.56	0.659596564572996	0.678941782623637	0.698287000674278	0.914524424743188	0.941346387378405	0.968168350013622	0.912640769361069	0.939338728783022	0.966107914552771	0.636370063036428	1.23101766889683	0.00346418135093016	0.000746563490298708	0.0650222391600788	0.0704658620014943	0.0599238624807241	0.474217096075984	0.481752279998199	0.4671598097198	0.471827577002296	0.479350905023955	0.464778478299761	0.000588503214388439	0.000832504604333618	0.000832005128658622
198	0.847500280622663	0.28	0.636679869150515	0.615067958071997	0.658291780229033	0.35537333528323	0.985391714132576	0.957127443177374	1.01365598508778	1.01	0.65	1.54	0.659744185341523	0.679226636240338	0.698709087139153	0.911320447044731	0.938232023163351	0.965143599281971	0.911434064697019	0.938260713438378	0.965326908728652	0.636679869150515	1.23182350801471	0.00562887394060291	0.0074328296648469	0.0650222391600788	0.0704658620014943	0.0599238624807241	0.474217096075984	0.481752279998199	0.4671598097198	0.471827577002296	0.479350905023955	0.464778478299761	0.000588503214388439	0.000832504604333618	0.000832005128658622
198	0.847500280622663	0.28	0.636765351589859	0.61524397021211	0.658286732967608	0.34918487865226	0.963721509220237	0.935701400037762	0.991741618402711	0.99	0.65	1.57	0.65159191443542	0.671104203915976	0.690616493396532	0.903613367508444	0.930672582355518	0.957731797202593	0.901609102986802	0.928654379149913	0.955645221789706	0.636765351589859	1.23666724547293	-0.0130862150945677	-0.0113852866401676	0.0650222391600788	0.0704658620014943	0.0599238624807241	0.474217096075984	0.481752279998199	0.4671598097198	0.471827577002296	0.479350905023955	0.464778478299761	0.000588503214388439	0.000832504604333618	0.000832005128658622
198	0.847500280622663	0.28	0.637129931674556	0.61544680332137	0.658813060027742	0.351981616961184	0.983638107903026	0.955214043031943	1.01206217277411	1.02	0.67	1.57	0.65421679200502	0.673684157116905	0.693151522228789	0.901471113022401	0.9282959629949	0.955120812967399	0.901951779628856	0.928802171071539	0.955569404291172	0.637129931674556	1.24413419704007	-0.011061594887479	0.00208942100174538	0.0650222391600788	0.0704658620014943	0.0599238624807241	0.474217096075984	0.481752279998199	0.4671598097198	0.471827577002296	0.479350905023955	0.464778478299761	0.000588503214388439	0.000832504604333618	0.000832005128658622
198	0.847500280622663	0.28	0.637372852619548	0.615429216299975	0.659316488939121	0.351905738204762	0.983116816009739	0.954703088815031	1.01153054320445	1.02	0.66	1.57	0.652705397421285	0.67213111555095	0.691556833680615	0.898779721084516	0.925529065568913	0.952278410053309	0.898174035761876	0.924849781282501	0.951577697802645	0.637372852619548	1.24972147887708	0.000636751398494121	0.0175641141304395	0.0650222391600788	0.0704658620014943	0.0599238624807241	0.474217096075984	0.481752279998199	0.4671598097198	0.471827577002296	0.479350905023955	0.464778478299761	0.000588503214388439	0.000832504604333618	0.000832005128658622
198	0.847500280622663	0.28	0.638172255611107	0.616569489493395	0.659775021728818	0.356295067738104	0.980466367253323	0.952399859238607	1.00853287526804	0.99	0.65	1.54	0.663074349602154	0.68261465230898	0.702154955015806	0.919458458205512	0.946554207891	0.973649957576487	0.918824919387021	0.945893832893336	0.973022505616697	0.638172255611107	1.22885863586173	-0.024462368895427	-0.0283069987600102	0.0650222391600788	0.0704658620014943	0.0599238624807241	0.474217096075984	0.481752279998199	0.4671598097198	0.471827577002296	0.479350905023955	0.464778478299761	0.000588503214388439	0.000832504604333618	0.000832005128658622
198	0.847500280622663	0.28	0.639246926979656	0.617665175084793	0.66082867887452	0.351469732695782	0.972396567276527	0.944265789225253	1.0005273453278	1	0.65	1.55	0.655787010157899	0.675323669266133	0.694860328374366	0.908481782873	0.935546513682103	0.962611244491205	0.907119716097588	0.934197651710019	0.961218555410933	0.639246926979656	1.227538404219	0.00850699973195908	0.00587647160639929	0.0650222391600788	0.0704658620014943	0.0599238624807241	0.474217096075984	0.481752279998199	0.4671598097198	0.471827577002296	0.479350905023955	0.464778478299761	0.000588503214388439	0.000832504604333618	0.000832005128658622
198	0.847500280622663	0.28	0.639960017273043	0.618307922037489	0.661612112508596	0.350586272637206	0.971357009979861	0.943201764042006	0.999512255917716	0.99	0.65	1.52	0.657183610113356	0.67680100998947	0.696418409865585	0.911566465252714	0.938777374939635	0.965988284626555	0.91234712344343	0.939699287501749	0.966851760043963	0.639960017273043	1.2218785941867	0.0057731782449407	-0.000211213568932302	0.0650222391600788	0.0704658620014943	0.0599238624807241	0.474217096075984	0.481752279998199	0.4671598097198	0.471827577002296	0.479350905023955	0.464778478299761	0.000588503214388439	0.000832504604333618	0.000832005128658622
198	0.847500280622663	0.28	0.640034156581072	0.618435186397204	0.66163312676494	0.356680510184853	0.989782792743508	0.961473388361032	1.01809219712598	1	0.65	1.56	0.66493273763567	0.684510866354305	0.704088995072941	0.919655278571968	0.94673340001426	0.973811521456553	0.917807206813939	0.94496724939894	0.97187907933953	0.640034156581072	1.23587980172441	-0.00561858018070697	-0.00476632655355907	0.0650222391600788	0.0704658620014943	0.0599238624807241	0.474217096075984	0.481752279998199	0.4671598097198	0.471827577002296	0.479350905023955	0.464778478299761	0.000588503214388439	0.000832504604333618	0.000832005128658622
198	0.847500280622663	0.28	0.640658756763191	0.618954344664735	0.662363168861647	0.359225565474747	0.977719790299305	0.949909818831584	1.00552976176703	1	0.65	1.54	0.656386600793316	0.675603259341292	0.694819917889268	0.907542983016659	0.934112604640813	0.960682226264966	0.906731796599402	0.933279309041799	0.959852203098963	0.640658756763191	1.22877062317221	-0.0142344097974311	-0.013518534206295	0.0650222391600788	0.0704658620014943	0.0599238624807241	0.474217096075984	0.481752279998199	0.4671598097198	0.471827577002296	0.479350905023955	0.464778478299761	0.000588503214388439	0.000832504604333618	0.000832005128658622
198	0.847500280622663	0.28	0.642595616295214	0.620865876008277	0.66432535658215	0.357823615130355	0.989509814746098	0.961278575658827	1.01774105383337	1	0.65	1.55	0.666560609623743	0.686136445820392	0.705712282017041	0.922849220188802	0.949951849578827	0.977054478968852	0.922189046014786	0.94925726118053	0.976176668868107	0.642595616295214	1.22678195386932	0.0113962580556959	0.00819013721078972	0.0650222391600788	0.0704658620014943	0.0599238624807241	0.474217096075984	0.481752279998199	0.4671598097198	0.471827577002296	0.479350905023955	0.464778478299761	0.000588503214388439	0.000832504604333618	0.000832005128658622
198	0.847500280622663	0.28	0.643201122917567	0.621492141918971	0.664910103916162	0.358399955948721	0.985695340775506	0.957608163825825	1.01378251772519	0.99	0.64	1.53	0.667205244712057	0.686774743467281	0.706344242222506	0.925458578269908	0.95260279009828	0.979747001926652	0.924236987505054	0.951326731954498	0.978404796334286	0.643201122917567	1.22192374826829	-0.00670430470205623	-0.0154844223068388	0.0650222391600788	0.0704658620014943	0.0599238624807241	0.474217096075984	0.481752279998199	0.4671598097198	0.471827577002296	0.479350905023955	0.464778478299761	0.000588503214388439	0.000832504604333618	0.000832005128658622
198	0.847500280622663	0.28	0.645496920000105	0.623453634475387	0.667540205524823	0.349176072671067	0.979869322008548	0.951379164753472	1.00835947926362	0.98	0.64	1.52	0.669396250802118	0.689442101245198	0.709487951688279	0.932060335533477	0.959971967944986	0.987883600356496	0.931314849068221	0.959298215396911	0.987112237148878	0.645496920000105	1.20451318278659	0.00891156790605518	-0.0083313760146732	0.0650222391600788	0.0704658620014943	0.0599238624807241	0.474217096075984	0.481752279998199	0.4671598097198	0.471827577002296	0.479350905023955	0.464778478299761	0.000588503214388439	0.000832504604333618	0.000832005128658622
198	0.847500280622663	0.28	0.646271717954123	0.624154120562686	0.66838931534556	0.347879439767534	0.962976936687097	0.934897873171298	0.991056000202895	1	0.64	1.52	0.650347762660737	0.669880544432038	0.689413326203339	0.901519866234393	0.928596442522755	0.955673018811117	0.90098077125474	0.9280191218222	0.954978415584734	0.646271717954123	1.21035317335644	0.00500491813283188	-0.00959018111229989	0.0650222391600788	0.0704658620014943	0.0599238624807241	0.474217096075984	0.481752279998199	0.4671598097198	0.471827577002296	0.479350905023955	0.464778478299761	0.000588503214388439	0.000832504604333618	0.000832005128658622
198	0.847500280622663	0.28	0.646923106582272	0.625066005960432	0.668780207204112	0.351701821012067	0.974082619695059	0.945917405741551	1.00224783364857	0.99	0.64	1.55	0.660488825404632	0.680155245504851	0.699821665605071	0.916914596732789	0.944216236006282	0.971517875279775	0.915004538496687	0.942277220396557	0.969408720220219	0.646923106582272	1.22415719715867	-0.000261417789337445	-0.00614986747913423	0.0650222391600788	0.0704658620014943	0.0599238624807241	0.474217096075984	0.481752279998199	0.4671598097198	0.471827577002296	0.479350905023955	0.464778478299761	0.000588503214388439	0.000832504604333618	0.000832005128658622
198	0.847500280622663	0.28	0.647705092405082	0.625730235915993	0.669679948894171	0.356955966514877	0.987578092895186	0.959348692793679	1.01580749299669	1	0.65	1.53	0.66497533304986	0.684542623728741	0.704109914407621	0.920522278403763	0.947609188402816	0.974696098401868	0.920247670741853	0.947400003430697	0.974460453529426	0.647705092405082	1.22367968348278	0.0150808337629101	0.00947721013980518	0.0650222391600788	0.0704658620014943	0.0599238624807241	0.474217096075984	0.481752279998199	0.4671598097198	0.471827577002296	0.479350905023955	0.464778478299761	0.000588503214388439	0.000832504604333618	0.000832005128658622
198	0.847500280622663	0.28	0.648051711452827	0.626064625507141	0.670038797398513	0.356613014549674	0.976529323430893	0.948594881580068	1.00446376528172	0.99	0.64	1.54	0.660525697317092	0.679977011087567	0.699428324858042	0.915978412134892	0.942952356636651	0.96992630113841	0.914979054425723	0.941902134145374	0.968771403276463	0.648051711452827	1.2225974965619	0.0024470804766734	-0.00504004801840274	0.0650222391600788	0.0704658620014943	0.0599238624807241	0.474217096075984	0.481752279998199	0.4671598097198	0.471827577002296	0.479350905023955	0.464778478299761	0.000588503214388439	0.000832504604333618	0.000832005128658622
198	0.847500280622663	0.28	0.648327411049397	0.626400370870034	0.670254451228761	0.355188798059683	0.979312617500527	0.951211397537646	1.00741383746341	1	0.65	1.54	0.658416746337178	0.677868062694364	0.69731937905155	0.910953101218705	0.937864988039534	0.964776874860364	0.910979954798004	0.937973477539919	0.9648314913303	0.648327411049397	1.22803823339006	0.00564760622369045	0.00147620886106612	0.0650222391600788	0.0704658620014943	0.0599238624807241	0.474217096075984	0.481752279998199	0.4671598097198	0.471827577002296	0.479350905023955	0.464778478299761	0.000588503214388439	0.000832504604333618	0.000832005128658622
198	0.847500280622663	0.28	0.648773548970073	0.626806620729346	0.670740477210799	0.36016978421222	0.985392924326391	0.957422095059345	1.01336375359344	1.01	0.65	1.56	0.660950737886118	0.680260236109255	0.699569734332392	0.913520256899409	0.940208505760156	0.966896754620903	0.912304555685606	0.938886982760261	0.965600605403544	0.648773548970073	1.23400956312399	-0.00781842831012617	-0.00435953527248168	0.0650222391600788	0.0704658620014943	0.0599238624807241	0.474217096075984	0.481752279998199	0.4671598097198	0.471827577002296	0.479350905023955	0.464778478299761	0.000588503214388439	0.000832504604333618	0.000832005128658622
198	0.847500280622663	0.28	0.649236164464922	0.627158331241531	0.671313997688314	0.345993073405306	0.977609252227098	0.94898461820652	1.00623388624768	1.01	0.66	1.55	0.651491970149587	0.671143204590165	0.690794439030741	0.898528710653271	0.925631421283123	0.952734131912976	0.898954760768311	0.926114591669973	0.953179379362606	0.649236164464922	1.23806937783157	-0.000146342722286433	0.0116460075105128	0.0650222391600788	0.0704658620014943	0.0599238624807241	0.474217096075984	0.481752279998199	0.4671598097198	0.471827577002296	0.479350905023955	0.464778478299761	0.000588503214388439	0.000832504604333618	0.000832005128658622
198	0.847500280622663	0.28	0.649297594741016	0.627143412481992	0.671451777000039	0.346966786726225	0.981530824767655	0.952853093290635	1.01020855624467	1.01	0.66	1.55	0.655555790449577	0.675285854883533	0.695015919317489	0.904877733988105	0.93211156558037	0.959345397172634	0.905162532345122	0.932278937174873	0.959529928329754	0.649297594741016	1.23805232953599	-0.00983637377435465	0.00139637614163608	0.0650222391600788	0.0704658620014943	0.0599238624807241	0.474217096075984	0.481752279998199	0.4671598097198	0.471827577002296	0.479350905023955	0.464778478299761	0.000588503214388439	0.000832504604333618	0.000832005128658622
198	0.847500280622663	0.28	0.649435884200583	0.627510354151534	0.671361414249633	0.357303229804044	0.992473399368068	0.964125516405364	1.02082128233077	1	0.64	1.53	0.667677582729109	0.68730909921733	0.70694061570555	0.92393779251452	0.951104048319754	0.978270304124987	0.923258651111704	0.950524748376066	0.97769058158283	0.649435884200583	1.22791085682439	0.000926604370981754	-0.00332668515346262	0.0650222391600788	0.0704658620014943	0.0599238624807241	0.474217096075984	0.481752279998199	0.4671598097198	0.471827577002296	0.479350905023955	0.464778478299761	0.000588503214388439	0.000832504604333618	0.000832005128658622
198	0.847500280622663	0.28	0.65198105315436	0.629935033841844	0.674027072466876	0.358216677979817	0.978002516833068	0.950123435892751	1.00588159777339	0.99	0.64	1.53	0.664456657553659	0.68395353578808	0.703450414022502	0.92298132388392	0.95006398500235	0.97714664612078	0.921775368773649	0.948733068220937	0.975829670171656	0.65198105315436	1.20819137711815	0.00553271845239953	-0.00971743008024214	0.0650222391600788	0.0704658620014943	0.0599238624807241	0.474217096075984	0.481752279998199	0.4671598097198	0.471827577002296	0.479350905023955	0.464778478299761	0.000588503214388439	0.000832504604333618	0.000832005128658622
198	0.847500280622663	0.28	0.654101962269827	0.632037483064349	0.676166441475306	0.360678596059031	1.00527789814218	0.976774099643983	1.03378169664037	1	0.66	1.54	0.67831611545417	0.698110442392232	0.717904769330295	0.939666449032438	0.967087388150805	0.994508327269173	0.94034785157024	0.967833901093351	0.99518294664972	0.654101962269827	1.22984377067898	-0.00206193989800314	0.000740562158871532	0.0650222391600788	0.0704658620014943	0.0599238624807241	0.474217096075984	0.481752279998199	0.4671598097198	0.471827577002296	0.479350905023955	0.464778478299761	0.000588503214388439	0.000832504604333618	0.000832005128658622
198	0.847500280622663	0.28	0.65547663528327	0.63306906108629	0.677884209480251	0.356063940318767	0.994818330006404	0.966326632638562	1.02331002737425	1	0.65	1.55	0.66770774438456	0.687394800852437	0.707081857320314	0.923183825259608	0.950403476747803	0.977623128235999	0.92246443499309	0.949644379342094	0.976777643314821	0.65547663528327	1.22120621576822	0.00726701059180623	0.00601740522284529	0.0650222391600788	0.0704658620014943	0.0599238624807241	0.474217096075984	0.481752279998199	0.4671598097198	0.471827577002296	0.479350905023955	0.464778478299761	0.000588503214388439	0.000832504604333618	0.000832005128658622
198	0.847500280622663	0.28	0.658573771232573	0.63635776013653	0.680789782328616	0.35072856035024	0.982182309847504	0.953722181188884	1.01064243850612	1	0.66	1.52	0.661010567326083	0.680735856474078	0.700461145622073	0.914999259841867	0.942303853539351	0.969608447236836	0.916716714951503	0.944095990838079	0.971298651330733	0.658573771232573	1.22140852233874	-0.00478771636781705	-0.00822335491711393	0.0650222391600788	0.0704658620014943	0.0599238624807241	0.474217096075984	0.481752279998199	0.4671598097198	0.471827577002296	0.479350905023955	0.464778478299761	0.000588503214388439	0.000832504604333618	0.000832005128658622
198	0.847500280622663	0.28	0.659094970478484	0.636759402468682	0.681430538488287	0.349671021595163	0.99069999492589	0.961926271775847	1.01947371807593	1	0.65	1.52	0.668952221920174	0.688962327267024	0.708972432613874	0.927203483668191	0.954938557681265	0.982673631694339	0.92740030788284	0.955221043932667	0.982930510677204	0.659094970478484	1.21353486437805	-0.023058195297475	-0.0304685368833773	0.0650222391600788	0.0704658620014943	0.0599238624807241	0.474217096075984	0.481752279998199	0.4671598097198	0.471827577002296	0.479350905023955	0.464778478299761	0.000588503214388439	0.000832504604333618	0.000832005128658622
198	0.847500280622663	0.29	0.59013386160886	0.570479510930003	0.609788212287716	0.380800085731517	1.00397265288247	0.976707623116024	1.03123768264893	1	0.65	1.55	0.677638552105215	0.696554996347863	0.715471440590511	0.938389639479502	0.964585013455711	0.99078038743192	0.937262122922727	0.963478331477519	0.989683665418851	0.59013386160886	1.25672014049854	-3.83905790743734e-05	0.00592818416101152	0.0650222391600788	0.0704658620014943	0.0599238624807241	0.474217096075984	0.481752279998199	0.4671598097198	0.471827577002296	0.479350905023955	0.464778478299761	0.000588503214388439	0.000832504604333618	0.000832005128658622
198	0.847500280622663	0.29	0.600434066806624	0.580403772085377	0.620464361527871	0.373879500052624	0.995082596542005	0.96765805137186	1.02250714171215	1.03	0.65	1.59	0.657673699849418	0.676312930994311	0.694952162139203	0.903598536701462	0.92920756134639	0.954816585991319	0.901143943864246	0.926646379061549	0.952298034604132	0.600434066806624	1.27190685234252	-0.0201166371372033	0.00236848971361248	0.0650222391600788	0.0704658620014943	0.0599238624807241	0.474217096075984	0.481752279998199	0.4671598097198	0.471827577002296	0.479350905023955	0.464778478299761	0.000588503214388439	0.000832504604333618	0.000832005128658622
198	0.847500280622663	0.29	0.606029849537578	0.585772345477615	0.626287353597542	0.366529323401939	0.989585422332536	0.961879070018963	1.01729177464611	1.01	0.65	1.55	0.659960446478365	0.678970213104009	0.697979979729654	0.910006160296745	0.936218344416945	0.962430528537144	0.908410949301497	0.934647767460923	0.960763457747393	0.606029849537578	1.25264510550747	0.0090903103847311	0.0151704381257904	0.0650222391600788	0.0704658620014943	0.0599238624807241	0.474217096075984	0.481752279998199	0.4671598097198	0.471827577002296	0.479350905023955	0.464778478299761	0.000588503214388439	0.000832504604333618	0.000832005128658622
198	0.847500280622663	0.29	0.607958456333648	0.587579860837462	0.628337051829834	0.362619931484852	0.976078802826393	0.948519041457376	1.00363856419541	1	0.65	1.55	0.656041887853762	0.675103558824066	0.694165229794371	0.90739480629794	0.933759679575163	0.960124552852386	0.906199376527663	0.932520439319211	0.958972380936985	0.607958456333648	1.24849413199023	-0.000486829573165601	0.0042453964127128	0.0650222391600788	0.0704658620014943	0.0599238624807241	0.474217096075984	0.481752279998199	0.4671598097198	0.471827577002296	0.479350905023955	0.464778478299761	0.000588503214388439	0.000832504604333618	0.000832005128658622
198	0.847500280622663	0.29	0.612974044862642	0.592545513186032	0.633402576539251	0.368842020753368	0.987692985916685	0.960176816186191	1.01520915564718	1.01	0.66	1.58	0.65913932566075	0.678028544037178	0.696917762413606	0.909056727170199	0.935107928134222	0.961159129098246	0.907695485200671	0.933830213869113	0.959779258092446	0.612974044862642	1.26597025437031	0.00843505851948993	0.0274765844736414	0.0650222391600788	0.0704658620014943	0.0599238624807241	0.474217096075984	0.481752279998199	0.4671598097198	0.471827577002296	0.479350905023955	0.464778478299761	0.000588503214388439	0.000832504604333618	0.000832005128658622
198	0.847500280622663	0.29	0.614098560065595	0.593717302387352	0.634479817743838	0.366274456516341	0.981968288554245	0.954460104541715	1.00947647256677	1	0.64	1.56	0.659609370103183	0.678619757067339	0.697630144031496	0.91204070085368	0.938326329039309	0.964611957224937	0.910018036722743	0.936179961151191	0.962369778593056	0.614098560065595	1.24858079906817	0.0149458971902214	0.0179946121257244	0.0650222391600788	0.0704658620014943	0.0599238624807241	0.474217096075984	0.481752279998199	0.4671598097198	0.471827577002296	0.479350905023955	0.464778478299761	0.000588503214388439	0.000832504604333618	0.000832005128658622
198	0.847500280622663	0.29	0.614199654310074	0.593725086232803	0.634674222387345	0.369350479055122	0.995653392092159	0.967945719489832	1.02336106469449	1	0.65	1.56	0.670806731215088	0.690008730783557	0.709210730352025	0.928526408052651	0.955105693645749	0.981684979238848	0.926438814504743	0.952967952316573	0.97950949458795	0.614199654310074	1.25107955825008	0.00471746923769915	0.0125831127064079	0.0650222391600788	0.0704658620014943	0.0599238624807241	0.474217096075984	0.481752279998199	0.4671598097198	0.471827577002296	0.479350905023955	0.464778478299761	0.000588503214388439	0.000832504604333618	0.000832005128658622
198	0.847500280622663	0.29	0.614465345558664	0.593827945653324	0.635102745464005	0.362628408730657	0.975441922123435	0.947900648276467	1.0029831959704	1	0.64	1.54	0.658015934421007	0.677134601634189	0.696253268847371	0.9114112137136	0.937892286249761	0.964373358785923	0.90999402296539	0.936446722979176	0.962936426255262	0.614465345558664	1.2385512486532	-0.00861106138524146	-0.00944289808900676	0.0650222391600788	0.0704658620014943	0.0599238624807241	0.474217096075984	0.481752279998199	0.4671598097198	0.471827577002296	0.479350905023955	0.464778478299761	0.000588503214388439	0.000832504604333618	0.000832005128658622
198	0.847500280622663	0.29	0.61488615258707	0.594293218480915	0.635479086693224	0.366574011461753	0.98251727139294	0.95501145977817	1.01002308300771	1	0.64	1.55	0.66303122962275	0.682127557640583	0.701223885658416	0.918400244285861	0.944851596097026	0.97130294790819	0.916738489057957	0.943072011134828	0.969548249027051	0.61488615258707	1.24037556466945	-0.00206056911305384	-0.000578515319433149	0.0650222391600788	0.0704658620014943	0.0599238624807241	0.474217096075984	0.481752279998199	0.4671598097198	0.471827577002296	0.479350905023955	0.464778478299761	0.000588503214388439	0.000832504604333618	0.000832005128658622
198	0.847500280622663	0.29	0.616428012449188	0.595834176126463	0.637021848771913	0.360704684003969	0.979768406607829	0.951989479428887	1.00754733378677	0.99	0.65	1.56	0.662361263063783	0.681688877171282	0.701016491278781	0.918239791778777	0.945033907533009	0.971828023287241	0.916838578744478	0.943449572728787	0.970366276063231	0.616428012449188	1.24594845138644	-0.00121946681942264	0.00262836735301121	0.0650222391600788	0.0704658620014943	0.0599238624807241	0.474217096075984	0.481752279998199	0.4671598097198	0.471827577002296	0.479350905023955	0.464778478299761	0.000588503214388439	0.000832504604333618	0.000832005128658622
198	0.847500280622663	0.29	0.616433323585944	0.595966692201291	0.636899954970598	0.373246415685627	0.994746236320586	0.967293852470413	1.02219862017076	1.02	0.66	1.58	0.661251174244662	0.680017882014365	0.698784589784067	0.910514729805958	0.936355687856122	0.962196645906287	0.910005958879526	0.935865506510928	0.961609587624593	0.616433323585944	1.26249993688249	-0.0047319468381779	0.01381717185746	0.0650222391600788	0.0704658620014943	0.0599238624807241	0.474217096075984	0.481752279998199	0.4671598097198	0.471827577002296	0.479350905023955	0.464778478299761	0.000588503214388439	0.000832504604333618	0.000832005128658622
198	0.847500280622663	0.29	0.616557284075116	0.595827210103178	0.637287358047054	0.366567215739302	0.986475905511105	0.958858866832352	1.01409294418986	1	0.64	1.55	0.665782231162074	0.68495808098278	0.704133930803487	0.922253629239749	0.948816364415236	0.975379099590722	0.920552042879223	0.947019397187569	0.973448639039259	0.616557284075116	1.2453866808549	-0.00964032759979127	-0.00521398542019176	0.0650222391600788	0.0704658620014943	0.0599238624807241	0.474217096075984	0.481752279998199	0.4671598097198	0.471827577002296	0.479350905023955	0.464778478299761	0.000588503214388439	0.000832504604333618	0.000832005128658622
198	0.847500280622663	0.29	0.616576879387482	0.596126374776794	0.63702738399817	0.363110227209903	0.989616342944609	0.961703959436485	1.01752872645273	1	0.65	1.55	0.664642366955734	0.683932869464516	0.703223371973299	0.919014141143385	0.94568750034637	0.972360859549356	0.91855978749692	0.945353512444631	0.971998782434444	0.616576879387482	1.25351345939561	0.00968091605653652	0.0195137815873518	0.0650222391600788	0.0704658620014943	0.0599238624807241	0.474217096075984	0.481752279998199	0.4671598097198	0.471827577002296	0.479350905023955	0.464778478299761	0.000588503214388439	0.000832504604333618	0.000832005128658622
198	0.847500280622663	0.29	0.617295304517461	0.596888705407511	0.63770190362741	0.375964642387439	0.994816618015485	0.967521102807111	1.02211213322386	1.01	0.64	1.56	0.665020830029623	0.683782266991871	0.702543703954118	0.91761162712996	0.94349910601909	0.969386584908221	0.915278307409543	0.941117082741352	0.966910769157401	0.617295304517461	1.24440162828753	0.00990093615090837	0.014105540755871	0.0650222391600788	0.0704658620014943	0.0599238624807241	0.474217096075984	0.481752279998199	0.4671598097198	0.471827577002296	0.479350905023955	0.464778478299761	0.000588503214388439	0.000832504604333618	0.000832005128658622
198	0.847500280622663	0.29	0.617448512215092	0.597052903798684	0.6378441206315	0.370332775214696	0.984438117474343	0.957100223279218	1.01177601166947	1.02	0.65	1.57	0.654372491753866	0.673063497678486	0.691754503603106	0.901090116060051	0.926828179487433	0.952566242914815	0.899165444024155	0.925008184332023	0.950466209826659	0.617448512215092	1.2537636284337	-0.0015616323373037	0.00892514254117333	0.0650222391600788	0.0704658620014943	0.0599238624807241	0.474217096075984	0.481752279998199	0.4671598097198	0.471827577002296	0.479350905023955	0.464778478299761	0.000588503214388439	0.000832504604333618	0.000832005128658622
198	0.847500280622663	0.29	0.617454905318359	0.597042138034541	0.637867672602177	0.363040116882381	0.979947430270808	0.952303570748351	1.00759128979326	1.01	0.65	1.57	0.656924418365497	0.675993890428798	0.695063362492099	0.90769367472315	0.934042579845653	0.960391484968157	0.905665297931626	0.93187768878665	0.958223818304032	0.617454905318359	1.25330632420136	0.00519027413818031	0.01508708277384	0.0650222391600788	0.0704658620014943	0.0599238624807241	0.474217096075984	0.481752279998199	0.4671598097198	0.471827577002296	0.479350905023955	0.464778478299761	0.000588503214388439	0.000832504604333618	0.000832005128658622
198	0.847500280622663	0.29	0.617575554864789	0.596761179827715	0.638389929901863	0.371220206950072	1.00605656096655	0.978171406826502	1.03394171510659	0.98	0.65	1.52	0.689429362295498	0.709083222449368	0.728737082603239	0.960601917691854	0.98798621082813	1.01537050396441	0.961155007899854	0.988619385116863	1.01600801355779	0.617575554864789	1.22779900116607	0.0065101067567908	-0.00426900226748139	0.0650222391600788	0.0704658620014943	0.0599238624807241	0.474217096075984	0.481752279998199	0.4671598097198	0.471827577002296	0.479350905023955	0.464778478299761	0.000588503214388439	0.000832504604333618	0.000832005128658622
198	0.847500280622663	0.29	0.618243500623648	0.597648963161358	0.638838038085937	0.368759638317506	1.00015961036632	0.972291201725587	1.02802801900706	1	0.65	1.54	0.673841560427266	0.69315562182345	0.712469683219634	0.932739666010493	0.959474424199881	0.986209182389268	0.932117950994624	0.95885791847011	0.985532354441779	0.618243500623648	1.24261775775169	-0.000201105469568655	0.00303375929085411	0.0650222391600788	0.0704658620014943	0.0599238624807241	0.474217096075984	0.481752279998199	0.4671598097198	0.471827577002296	0.479350905023955	0.464778478299761	0.000588503214388439	0.000832504604333618	0.000832005128658622
198	0.847500280622663	0.29	0.618530721802202	0.597772834308033	0.63928860929637	0.36643784635179	0.98874436281911	0.96105610434448	1.01643262129374	1	0.65	1.57	0.664495577162483	0.683639855225492	0.702784133288502	0.91897148972346	0.945447280286836	0.971923070850213	0.917473734849941	0.943776996002179	0.970306269016639	0.618530721802202	1.24791343836671	-0.00379698351505993	0.00429172223772727	0.0650222391600788	0.0704658620014943	0.0599238624807241	0.474217096075984	0.481752279998199	0.4671598097198	0.471827577002296	0.479350905023955	0.464778478299761	0.000588503214388439	0.000832504604333618	0.000832005128658622
198	0.847500280622663	0.29	0.618860150985509	0.598373952430364	0.639346349540654	0.369684685955852	0.983864889271734	0.956504905879834	1.01122487266363	1.01	0.64	1.57	0.660021164857865	0.67890049103571	0.697779817213555	0.912078008852126	0.938167199844156	0.964256390836185	0.909342982716781	0.935423184153456	0.961371105512054	0.618860150985509	1.25069831266335	0.00487791735129998	0.0112471288098231	0.0650222391600788	0.0704658620014943	0.0599238624807241	0.474217096075984	0.481752279998199	0.4671598097198	0.471827577002296	0.479350905023955	0.464778478299761	0.000588503214388439	0.000832504604333618	0.000832005128658622
198	0.847500280622663	0.29	0.618866772614694	0.598264684571064	0.639468860658325	0.369422704625952	0.991914380057951	0.964315038115066	1.01951372200084	1.01	0.65	1.55	0.662193577606676	0.681146001097315	0.700098424587954	0.913381583465615	0.939523175839489	0.965664768213363	0.913097826569083	0.939047445967393	0.965193291504012	0.618866772614694	1.24839403238544	0.0048600460051356	0.0148320384245539	0.0650222391600788	0.0704658620014943	0.0599238624807241	0.474217096075984	0.481752279998199	0.4671598097198	0.471827577002296	0.479350905023955	0.464778478299761	0.000588503214388439	0.000832504604333618	0.000832005128658622
198	0.847500280622663	0.29	0.618873914502458	0.598060738062986	0.63968709094193	0.367137985883025	0.994678833949494	0.966866342267056	1.02249132563193	1	0.65	1.55	0.66814338522734	0.687362931437563	0.706582477647787	0.923819533700412	0.950393758051703	0.976967982402994	0.923057923402277	0.949598699511503	0.976171113710735	0.618873914502458	1.23994061328859	0.00454998718900532	0.0128585402551683	0.0650222391600788	0.0704658620014943	0.0599238624807241	0.474217096075984	0.481752279998199	0.4671598097198	0.471827577002296	0.479350905023955	0.464778478299761	0.000588503214388439	0.000832504604333618	0.000832005128658622
198	0.847500280622663	0.29	0.618877859159544	0.598234113607161	0.639521604711926	0.364699886691717	0.981092996266447	0.953515870769046	1.00867012176385	1.01	0.65	1.58	0.658004913717465	0.677035414037148	0.69606591435683	0.909316355413913	0.935615163875133	0.961913972336353	0.906581951545453	0.932765289723547	0.958932366063805	0.618877859159544	1.2430378363608	0.00340728316891807	0.0062872728552247	0.0650222391600788	0.0704658620014943	0.0599238624807241	0.474217096075984	0.481752279998199	0.4671598097198	0.471827577002296	0.479350905023955	0.464778478299761	0.000588503214388439	0.000832504604333618	0.000832005128658622
198	0.847500280622663	0.29	0.619118199946038	0.598626108507164	0.639610291384913	0.378224317601837	0.998201182287029	0.970944223959003	1.02545814061506	1.01	0.65	1.56	0.66927849505128	0.6880669028705	0.706855310689719	0.924495963259717	0.950448996732898	0.976402030206078	0.923532332557875	0.949497314023001	0.975616423266797	0.619118199946038	1.24638382299458	-0.00131223398845474	0.00612941299010879	0.0650222391600788	0.0704658620014943	0.0599238624807241	0.474217096075984	0.481752279998199	0.4671598097198	0.471827577002296	0.479350905023955	0.464778478299761	0.000588503214388439	0.000832504604333618	0.000832005128658622
198	0.847500280622663	0.29	0.619225188259453	0.598833044301089	0.639617332217817	0.379311803641796	1.01074030828377	0.983204659219483	1.03827595734805	1.01	0.65	1.56	0.675442627103104	0.694359086630192	0.71327554615728	0.931802818371988	0.957898906468408	0.983994994564828	0.930308922995073	0.956380329889311	0.982316842885952	0.619225188259453	1.24830373829463	0.00670228252038645	0.0157694075325927	0.0650222391600788	0.0704658620014943	0.0599238624807241	0.474217096075984	0.481752279998199	0.4671598097198	0.471827577002296	0.479350905023955	0.464778478299761	0.000588503214388439	0.000832504604333618	0.000832005128658622
198	0.847500280622663	0.29	0.619539903901226	0.598827711642806	0.640252096159645	0.369894971653103	0.991020501676882	0.963473961105686	1.01856704224808	1.01	0.65	1.56	0.661304872514112	0.680212141663072	0.699119410812032	0.911991778266477	0.938066399413254	0.964141020560031	0.910672569619686	0.936809298562838	0.96288804123501	0.619539903901226	1.2510670620806	0.00526965394259224	0.0131709065689566	0.0650222391600788	0.0704658620014943	0.0599238624807241	0.474217096075984	0.481752279998199	0.4671598097198	0.471827577002296	0.479350905023955	0.464778478299761	0.000588503214388439	0.000832504604333618	0.000832005128658622
198	0.847500280622663	0.29	0.61963467721364	0.598783190752677	0.640486163674603	0.371590704721573	0.998138483313133	0.970494740270444	1.02578222635582	0.99	0.64	1.54	0.675847301919914	0.695098255454359	0.714349208988803	0.937264444315949	0.963961649758298	0.990658855200647	0.936256301487236	0.962925530333433	0.989642328918586	0.61963467721364	1.23280416090342	0.00865256986959907	0.00516692872625468	0.0650222391600788	0.0704658620014943	0.0599238624807241	0.474217096075984	0.481752279998199	0.4671598097198	0.471827577002296	0.479350905023955	0.464778478299761	0.000588503214388439	0.000832504604333618	0.000832005128658622
198	0.847500280622663	0.29	0.619641220977328	0.599104030856951	0.640178411097706	0.380972680770365	1.01660218302594	0.989004272846296	1.04420009320558	1	0.65	1.56	0.687398868388848	0.706580557233111	0.725762246077373	0.952565205700813	0.979146293072182	1.00572738044355	0.95073591384522	0.977166305833821	1.0037030718568	0.619641220977328	1.24469970564059	-0.00620646855009426	-0.00226669685923997	0.0650222391600788	0.0704658620014943	0.0599238624807241	0.474217096075984	0.481752279998199	0.4671598097198	0.471827577002296	0.479350905023955	0.464778478299761	0.000588503214388439	0.000832504604333618	0.000832005128658622
198	0.847500280622663	0.29	0.619782933862821	0.599196991786342	0.640368875939301	0.364515544483227	0.984556957387357	0.956871452199787	1.01224246257493	0.99	0.64	1.53	0.668271693273705	0.687607038045775	0.706942382817846	0.927791616335982	0.954635744194538	0.981479872053094	0.926659897016942	0.953523749892649	0.980281586252535	0.619782933862821	1.23320627466773	0.00599144437087807	-0.000283420184950871	0.0650222391600788	0.0704658620014943	0.0599238624807241	0.474217096075984	0.481752279998199	0.4671598097198	0.471827577002296	0.479350905023955	0.464778478299761	0.000588503214388439	0.000832504604333618	0.000832005128658622
198	0.847500280622663	0.29	0.619947249980369	0.599102107505396	0.640792392455342	0.366873786078732	0.987025718205502	0.959411519622491	1.01463991678851	0.99	0.64	1.5	0.667879418863202	0.687102614045653	0.706325809228103	0.926080256034741	0.952735099728937	0.979389943423134	0.926247380393852	0.952881735574899	0.979471512980032	0.619947249980369	1.21891325185634	-0.000782247588615646	-0.0150188035467539	0.0650222391600788	0.0704658620014943	0.0599238624807241	0.474217096075984	0.481752279998199	0.4671598097198	0.471827577002296	0.479350905023955	0.464778478299761	0.000588503214388439	0.000832504604333618	0.000832005128658622
198	0.847500280622663	0.29	0.620064566566407	0.59954989569505	0.640579237437763	0.368203224728863	0.980631349332046	0.953274388455645	1.00798831020845	1	0.65	1.56	0.659650911005018	0.678581498444467	0.697512085883916	0.912557242146023	0.938745706950275	0.964934171754527	0.911032006244511	0.937144560461445	0.963377349640212	0.620064566566407	1.24537904272234	-0.00877350961584028	-0.00560271640588927	0.0650222391600788	0.0704658620014943	0.0599238624807241	0.474217096075984	0.481752279998199	0.4671598097198	0.471827577002296	0.479350905023955	0.464778478299761	0.000588503214388439	0.000832504604333618	0.000832005128658622
198	0.847500280622663	0.29	0.62011643834475	0.599393354822933	0.640839521866567	0.36878073464957	0.994565544098331	0.966854264044407	1.02227682415225	1	0.65	1.54	0.669507755293629	0.68869670402682	0.707885652760012	0.926438606189124	0.952991521787265	0.979544437385406	0.925536431447441	0.95205279027978	0.978538720009164	0.62011643834475	1.23997598215937	-0.0150173494461823	-0.0155936475729379	0.0650222391600788	0.0704658620014943	0.0599238624807241	0.474217096075984	0.481752279998199	0.4671598097198	0.471827577002296	0.479350905023955	0.464778478299761	0.000588503214388439	0.000832504604333618	0.000832005128658622
198	0.847500280622663	0.29	0.620479224777043	0.599628988054871	0.641329461499215	0.363661549553499	0.984008439598137	0.956287280732408	1.01172959846387	1	0.65	1.55	0.661401282194103	0.680574192246463	0.699747102298824	0.914800380308837	0.941318903752491	0.967837427196144	0.913773026472035	0.940183052322406	0.966750357324948	0.620479224777043	1.23890946858371	0.0045830773983339	0.00553161047244127	0.0650222391600788	0.0704658620014943	0.0599238624807241	0.474217096075984	0.481752279998199	0.4671598097198	0.471827577002296	0.479350905023955	0.464778478299761	0.000588503214388439	0.000832504604333618	0.000832005128658622
198	0.847500280622663	0.29	0.62049611453566	0.599781696766214	0.641210532305107	0.367017255186615	0.999244034233902	0.971296633252143	1.02719143521566	1	0.65	1.57	0.671463598501789	0.690783816228841	0.710104033955893	0.928548063591098	0.955265447524704	0.98198283145831	0.926662037933511	0.953503703413159	0.980142897226902	0.62049611453566	1.24452634952438	-0.0101961481522568	-0.0042702802110918	0.0650222391600788	0.0704658620014943	0.0599238624807241	0.474217096075984	0.481752279998199	0.4671598097198	0.471827577002296	0.479350905023955	0.464778478299761	0.000588503214388439	0.000832504604333618	0.000832005128658622
198	0.847500280622663	0.29	0.62059209222164	0.599983206642562	0.641200977800718	0.374252934364704	1.00019082448684	0.972647469607621	1.02773417936606	1.01	0.65	1.55	0.66901745072829	0.687962634509247	0.706907818290204	0.923376294727879	0.949524392335132	0.975672489942385	0.922153217691287	0.94834081001248	0.97425930497995	0.62059209222164	1.24790549622292	-0.000553694008292297	0.00446748841424154	0.0650222391600788	0.0704658620014943	0.0599238624807241	0.474217096075984	0.481752279998199	0.4671598097198	0.471827577002296	0.479350905023955	0.464778478299761	0.000588503214388439	0.000832504604333618	0.000832005128658622
198	0.847500280622663	0.29	0.620674375991868	0.60017209548233	0.641176656501407	0.370352789818346	0.992725235513373	0.965158390705003	1.02029208032174	1.01	0.65	1.55	0.663972626975357	0.682937006854462	0.701901386733567	0.916469701768526	0.942645900704922	0.968822099641317	0.915281543700983	0.94140854806712	0.967619375491283	0.620674375991868	1.25157352744366	-0.0145090647268019	-0.00696231032631694	0.0650222391600788	0.0704658620014943	0.0599238624807241	0.474217096075984	0.481752279998199	0.4671598097198	0.471827577002296	0.479350905023955	0.464778478299761	0.000588503214388439	0.000832504604333618	0.000832005128658622
198	0.847500280622663	0.29	0.620971647972108	0.600492707845798	0.641450588098417	0.37908567273087	0.996786518508312	0.969617967382465	1.02395506963416	0.99	0.64	1.56	0.675997927269787	0.694939288574771	0.713880649879755	0.937883798875183	0.964163163322843	0.990442527770503	0.935154890496014	0.961349922849079	0.987431908142582	0.620971647972108	1.24465094119793	-0.0106186835798662	-0.0118535772256374	0.0650222391600788	0.0704658620014943	0.0599238624807241	0.474217096075984	0.481752279998199	0.4671598097198	0.471827577002296	0.479350905023955	0.464778478299761	0.000588503214388439	0.000832504604333618	0.000832005128658622
198	0.847500280622663	0.29	0.62098631904013	0.600174438615719	0.641798199464541	0.367399172194316	0.992764468081581	0.96502109998618	1.02050783617698	1	0.65	1.59	0.66731879703224	0.686503528872105	0.705688260711969	0.92291944436159	0.949452432985044	0.975985421608498	0.919504798213196	0.945923361667146	0.972343986008668	0.62098631904013	1.25388273135313	-0.0037750476724819	0.00377014749914574	0.0650222391600788	0.0704658620014943	0.0599238624807241	0.474217096075984	0.481752279998199	0.4671598097198	0.471827577002296	0.479350905023955	0.464778478299761	0.000588503214388439	0.000832504604333618	0.000832005128658622
198	0.847500280622663	0.29	0.621106578754501	0.600298443287657	0.641914714221344	0.363564210900691	0.971383988599242	0.944012725267164	0.998755251931321	0.99	0.64	1.56	0.658630169990457	0.677726882713432	0.696823595436408	0.914048798998938	0.940551270529382	0.967053742059826	0.911879647394767	0.938317244562071	0.964658931586157	0.621106578754501	1.2452867460687	0.0159784177230918	0.0181543851270926	0.0650222391600788	0.0704658620014943	0.0599238624807241	0.474217096075984	0.481752279998199	0.4671598097198	0.471827577002296	0.479350905023955	0.464778478299761	0.000588503214388439	0.000832504604333618	0.000832005128658622
198	0.847500280622663	0.29	0.621291842984464	0.600725405153515	0.641858280815412	0.370168865659113	0.991285301746392	0.963747583432652	1.01882302006013	1	0.65	1.53	0.670360116900828	0.689514705078605	0.708669293256383	0.929230851401089	0.955782303123726	0.982333754846363	0.930341836012127	0.956930435472351	0.983495873514818	0.621291842984464	1.23742832598743	-0.0126822684567354	-0.0134034045381173	0.0650222391600788	0.0704658620014943	0.0599238624807241	0.474217096075984	0.481752279998199	0.4671598097198	0.471827577002296	0.479350905023955	0.464778478299761	0.000588503214388439	0.000832504604333618	0.000832005128658622
198	0.847500280622663	0.29	0.621335011917515	0.600694573288816	0.641975450546213	0.371972448470259	1.00909767547321	0.981173244299191	1.03702210664722	0.99	0.64	1.53	0.683600835112196	0.703056282538531	0.722511729964867	0.948187876805292	0.975173536330483	1.00215919585567	0.947799181735258	0.97479705677459	1.00181474558188	0.621335011917515	1.23992742263875	0.00572168796267659	0.00581479465091369	0.0650222391600788	0.0704658620014943	0.0599238624807241	0.474217096075984	0.481752279998199	0.4671598097198	0.471827577002296	0.479350905023955	0.464778478299761	0.000588503214388439	0.000832504604333618	0.000832005128658622
198	0.847500280622663	0.29	0.621340873329599	0.600787717656543	0.641894029002654	0.378281754680008	1.00765115429954	0.980139514075941	1.03516279452314	1	0.65	1.55	0.67826847681592	0.697306866801413	0.716345256786906	0.93832724848886	0.964665255784449	0.991003263080037	0.936966943089192	0.963379705071982	0.989580355847312	0.621340873329599	1.25062294570323	-0.00561211889878425	-0.00191774899963663	0.0650222391600788	0.0704658620014943	0.0599238624807241	0.474217096075984	0.481752279998199	0.4671598097198	0.471827577002296	0.479350905023955	0.464778478299761	0.000588503214388439	0.000832504604333618	0.000832005128658622
198	0.847500280622663	0.29	0.621425135349121	0.60073264606638	0.642117624631863	0.363559615443055	0.989895418756257	0.962002270879754	1.01778856663276	1.01	0.65	1.56	0.662362850056446	0.681567986555376	0.700773123054307	0.91454495595795	0.941062084314535	0.967579212671121	0.91331266389268	0.939838213203847	0.966346979749851	0.621425135349121	1.25440007741049	0.011369357212564	0.0252332910342001	0.0650222391600788	0.0704658620014943	0.0599238624807241	0.474217096075984	0.481752279998199	0.4671598097198	0.471827577002296	0.479350905023955	0.464778478299761	0.000588503214388439	0.000832504604333618	0.000832005128658622
198	0.847500280622663	0.29	0.621513741990959	0.600713733163752	0.642313750818165	0.358171826504491	0.965952841829168	0.938414564453216	0.99349111920512	1.01	0.65	1.57	0.647616906716843	0.666621571271379	0.685626235825915	0.894978471644168	0.921242093641557	0.947505715638944	0.892886735386803	0.919162777052578	0.945300502353845	0.621513741990959	1.25166401403186	-0.00603099725384141	0.00266690175254802	0.0650222391600788	0.0704658620014943	0.0599238624807241	0.474217096075984	0.481752279998199	0.4671598097198	0.471827577002296	0.479350905023955	0.464778478299761	0.000588503214388439	0.000832504604333618	0.000832005128658622
198	0.847500280622663	0.29	0.621884596245597	0.601201204635187	0.642567987856007	0.370149465396649	0.98698002301663	0.959560763744163	1.0143992822891	1.01	0.65	1.56	0.660580221288841	0.67945617062123	0.698332119953618	0.912029848331714	0.938090921085522	0.96415199383933	0.911236242187545	0.937242134679013	0.963163447909318	0.621884596245597	1.2503685476029	-0.0024884921568154	0.00778754863525121	0.0650222391600788	0.0704658620014943	0.0599238624807241	0.474217096075984	0.481752279998199	0.4671598097198	0.471827577002296	0.479350905023955	0.464778478299761	0.000588503214388439	0.000832504604333618	0.000832005128658622
198	0.847500280622663	0.29	0.621959327768127	0.601116578883456	0.642802076652799	0.368554190910252	0.992981483421087	0.965300871696538	1.02066209514564	1	0.64	1.56	0.669215592308542	0.688405771778856	0.70759595124917	0.926453285837638	0.953019918519874	0.979586551202109	0.923839497338474	0.950288746425488	0.976849998430739	0.621959327768127	1.24081181173939	0.0204781652269906	0.0217338386868348	0.0650222391600788	0.0704658620014943	0.0599238624807241	0.474217096075984	0.481752279998199	0.4671598097198	0.471827577002296	0.479350905023955	0.464778478299761	0.000588503214388439	0.000832504604333618	0.000832005128658622
198	0.847500280622663	0.29	0.622085498175741	0.60132197288073	0.642849023470753	0.364589726383793	0.983927172585793	0.956263806430471	1.01159053874111	0.99	0.64	1.55	0.665330231915806	0.684577299195697	0.703824366475588	0.922353043795146	0.949035419310563	0.975717794825981	0.920219422767549	0.946995933404711	0.973473949731996	0.622085498175741	1.23627554163128	-0.0139026084258905	-0.0143398127095385	0.0650222391600788	0.0704658620014943	0.0599238624807241	0.474217096075984	0.481752279998199	0.4671598097198	0.471827577002296	0.479350905023955	0.464778478299761	0.000588503214388439	0.000832504604333618	0.000832005128658622
198	0.847500280622663	0.29	0.622210624330272	0.601635915469967	0.642785333190577	0.364899814381384	0.977802286938682	0.950329512834668	1.0052750610427	1	0.65	1.56	0.657905668449262	0.676924854496787	0.695944040544312	0.910299027296418	0.936614572805915	0.962930118315411	0.909223066078928	0.935535045918501	0.961753047507369	0.622210624330272	1.24740722328221	0.00332342612847383	0.00854694639867586	0.0650222391600788	0.0704658620014943	0.0599238624807241	0.474217096075984	0.481752279998199	0.4671598097198	0.471827577002296	0.479350905023955	0.464778478299761	0.000588503214388439	0.000832504604333618	0.000832005128658622
198	0.847500280622663	0.29	0.622841881320288	0.602002969302682	0.643680793337893	0.366659318884629	0.986578077630933	0.958963655622336	1.01419249963953	1.01	0.65	1.57	0.660512755970289	0.679532953324472	0.698553150678654	0.912118696612729	0.938384166072935	0.964649635533141	0.909664617786577	0.935871686708935	0.962176433555231	0.622841881320288	1.2436729479177	0.00512506081918867	0.0105540598818966	0.0650222391600788	0.0704658620014943	0.0599238624807241	0.474217096075984	0.481752279998199	0.4671598097198	0.471827577002296	0.479350905023955	0.464778478299761	0.000588503214388439	0.000832504604333618	0.000832005128658622
198	0.847500280622663	0.29	0.623024814402674	0.602345472105885	0.643704156699463	0.37365152080998	0.994343008840498	0.96692549767666	1.02176052000434	1	0.64	1.54	0.672570001762222	0.691640959737874	0.710711917713526	0.932293799003822	0.958729316221624	0.985164833439427	0.930538132628601	0.956910229764816	0.983208572214826	0.623024814402674	1.23713389699934	-0.00173204425486775	-0.00449275796993295	0.0650222391600788	0.0704658620014943	0.0599238624807241	0.474217096075984	0.481752279998199	0.4671598097198	0.471827577002296	0.479350905023955	0.464778478299761	0.000588503214388439	0.000832504604333618	0.000832005128658622
198	0.847500280622663	0.29	0.623624379681878	0.602895818300889	0.644352941062868	0.371893696088698	1.0069497032903	0.979080014840376	1.03481939174022	1.01	0.65	1.55	0.675730841881449	0.694965641646319	0.714200441411188	0.933857260931139	0.960439675569734	0.98702209020833	0.933134283272227	0.959769458651306	0.98625599209114	0.623624379681878	1.24718504837289	-0.00828575483388417	0.00100573959333425	0.0650222391600788	0.0704658620014943	0.0599238624807241	0.474217096075984	0.481752279998199	0.4671598097198	0.471827577002296	0.479350905023955	0.464778478299761	0.000588503214388439	0.000832504604333618	0.000832005128658622
198	0.847500280622663	0.29	0.623645118562951	0.603054330106623	0.644235907019279	0.379555195973778	1.00673799881952	0.979325556277244	1.03415044136181	0.99	0.63	1.54	0.684988064125785	0.704161663578632	0.723335263031478	0.951560250758964	0.978195510639861	1.00483077052076	0.949002007975577	0.975681690664735	1.00187983422706	0.623645118562951	1.23884417093149	0.00280892428742678	-0.00159264552504104	0.0650222391600788	0.0704658620014943	0.0599238624807241	0.474217096075984	0.481752279998199	0.4671598097198	0.471827577002296	0.479350905023955	0.464778478299761	0.000588503214388439	0.000832504604333618	0.000832005128658622
198	0.847500280622663	0.29	0.62364938310713	0.6027325534915	0.644566212722759	0.374593823442811	1.01247336686124	0.984612055562949	1.04033467815953	0.99	0.64	1.54	0.687099426172739	0.706542099962196	0.725984773751652	0.953635979230376	0.980620768551687	1.007605557873	0.952344977587413	0.979333848411295	1.0063323658503	0.62364938310713	1.22730061456284	0.00461215533496081	-0.0039572740169837	0.0650222391600788	0.0704658620014943	0.0599238624807241	0.474217096075984	0.481752279998199	0.4671598097198	0.471827577002296	0.479350905023955	0.464778478299761	0.000588503214388439	0.000832504604333618	0.000832005128658622
198	0.847500280622663	0.29	0.623853140419857	0.603154499078646	0.644551781761068	0.366099535199184	0.984348178044454	0.956762932378421	1.01193342371049	1.01	0.65	1.56	0.659452061958071	0.678465285107157	0.697478508256244	0.9108952582252	0.937158053975138	0.963420849725077	0.909107193965693	0.935450432291738	0.961662051453127	0.623853140419857	1.24333740907268	-0.00262077883116613	0.00174571612585835	0.0650222391600788	0.0704658620014943	0.0599238624807241	0.474217096075984	0.481752279998199	0.4671598097198	0.471827577002296	0.479350905023955	0.464778478299761	0.000588503214388439	0.000832504604333618	0.000832005128658622
198	0.847500280622663	0.29	0.623924083828698	0.603345835652036	0.644502332005361	0.374717041405621	1.00794811961855	0.980218627138385	1.03567761209871	1	0.64	1.57	0.67871906569106	0.697919410090927	0.717119754490794	0.939161912081702	0.965729947474735	0.992297982867768	0.936287706716358	0.962684396632193	0.989257909375955	0.623924083828698	1.2420525209031	0.0262478063171438	0.0285641672111125	0.0650222391600788	0.0704658620014943	0.0599238624807241	0.474217096075984	0.481752279998199	0.4671598097198	0.471827577002296	0.479350905023955	0.464778478299761	0.000588503214388439	0.000832504604333618	0.000832005128658622
198	0.847500280622663	0.29	0.623946132418331	0.6031129990062	0.644779265830462	0.375145893714021	1.00201137510305	0.974470417593112	1.02955233261298	1	0.64	1.54	0.677758215169438	0.696913347915381	0.716068480661324	0.939453356838584	0.966004645124135	0.992555933409687	0.937801137522691	0.964363283892954	0.990879726398287	0.623946132418331	1.23833262423519	-0.000277024729336642	-0.00536606667670567	0.0650222391600788	0.0704658620014943	0.0599238624807241	0.474217096075984	0.481752279998199	0.4671598097198	0.471827577002296	0.479350905023955	0.464778478299761	0.000588503214388439	0.000832504604333618	0.000832005128658622
198	0.847500280622663	0.29	0.624041741712692	0.603346610203832	0.644736873221552	0.370180186255486	0.995829991199578	0.968166693888995	1.02349328851016	1.01	0.65	1.55	0.666133031504199	0.685166361420642	0.704199691337084	0.919499727902368	0.94577247051014	0.972045213117913	0.918225338324859	0.944462373223567	0.970701175810884	0.624041741712692	1.24738235403825	0.00391244966746605	0.0113755842943077	0.0650222391600788	0.0704658620014943	0.0599238624807241	0.474217096075984	0.481752279998199	0.4671598097198	0.471827577002296	0.479350905023955	0.464778478299761	0.000588503214388439	0.000832504604333618	0.000832005128658622
198	0.847500280622663	0.29	0.624049695135718	0.603103367993409	0.644996022278026	0.362144069406389	0.990523133939929	0.962526720323193	1.01851954755667	1.02	0.65	1.57	0.657775380824403	0.67690768254615	0.696039984267896	0.905615111772717	0.931956172972807	0.958297234172898	0.903555903808566	0.929955770831248	0.95599249117341	0.624049695135718	1.25355087414958	0.00253449748605202	0.0167066564962517	0.0650222391600788	0.0704658620014943	0.0599238624807241	0.474217096075984	0.481752279998199	0.4671598097198	0.471827577002296	0.479350905023955	0.464778478299761	0.000588503214388439	0.000832504604333618	0.000832005128658622
198	0.847500280622663	0.29	0.624151282996338	0.603490364891263	0.644812201101413	0.366104805301968	0.9755732487732	0.948234221009308	1.00291227653709	0.99	0.65	1.54	0.660893963941737	0.679948537198922	0.699003110456108	0.916822973209478	0.943256367157725	0.969689761105972	0.916684315568448	0.943199583669855	0.969545390900692	0.624151282996338	1.24217862011811	0.00310684800277798	0.00518375257823803	0.0650222391600788	0.0704658620014943	0.0599238624807241	0.474217096075984	0.481752279998199	0.4671598097198	0.471827577002296	0.479350905023955	0.464778478299761	0.000588503214388439	0.000832504604333618	0.000832005128658622
198	0.847500280622663	0.29	0.624260233528606	0.603422201391988	0.645098265665225	0.357982091249544	0.980527533961898	0.952562208224622	1.00849285969917	0.99	0.65	1.53	0.666920679760662	0.686500140177418	0.706079600594174	0.926815633308736	0.954025090979942	0.981234548651147	0.926517176287988	0.953726158137877	0.98084252468041	0.624260233528606	1.23446073487212	-0.00700102367954056	-0.0081056837831856	0.0650222391600788	0.0704658620014943	0.0599238624807241	0.474217096075984	0.481752279998199	0.4671598097198	0.471827577002296	0.479350905023955	0.464778478299761	0.000588503214388439	0.000832504604333618	0.000832005128658622
198	0.847500280622663	0.29	0.624315072516513	0.603311458703818	0.645318686329208	0.36670592578024	0.997605153839658	0.969684884714192	1.02552542296512	0.98	0.64	1.52	0.682337404651849	0.70198403859713	0.721630672542411	0.950112897156723	0.977469627375334	1.00482635759395	0.949584362317498	0.976879322609191	1.00431793374681	0.624315072516513	1.22438036027895	-0.000711905022944	-0.0133976424848528	0.0650222391600788	0.0704658620014943	0.0599238624807241	0.474217096075984	0.481752279998199	0.4671598097198	0.471827577002296	0.479350905023955	0.464778478299761	0.000588503214388439	0.000832504604333618	0.000832005128658622
198	0.847500280622663	0.29	0.624383408191531	0.603598674994089	0.645168141388973	0.369616946078175	0.99319889370116	0.965575328933046	1.02082245846927	1.01	0.65	1.55	0.665448272729821	0.684485682770003	0.703523092810186	0.919136540048077	0.945431565390962	0.971726590733847	0.917982884962089	0.944327369637345	0.97058641345369	0.624383408191531	1.23627970537726	-0.0059053643786185	-0.00568330255065206	0.0650222391600788	0.0704658620014943	0.0599238624807241	0.474217096075984	0.481752279998199	0.4671598097198	0.471827577002296	0.479350905023955	0.464778478299761	0.000588503214388439	0.000832504604333618	0.000832005128658622
198	0.847500280622663	0.29	0.624502449131875	0.603635147421499	0.645369750842251	0.362367896103214	0.980086020522827	0.952398020105784	1.00777402093987	1	0.64	1.57	0.660673111962609	0.679880121021194	0.699087130079778	0.914842749823884	0.941438947951048	0.968035146078212	0.911437109462099	0.937915776753699	0.964428764770108	0.624502449131875	1.24458117460191	-0.00277609994290966	0.000522333567205321	0.0650222391600788	0.0704658620014943	0.0599238624807241	0.474217096075984	0.481752279998199	0.4671598097198	0.471827577002296	0.479350905023955	0.464778478299761	0.000588503214388439	0.000832504604333618	0.000832005128658622
198	0.847500280622663	0.29	0.624515440659914	0.603727361144544	0.645303520175283	0.373205474091067	1.00523082018697	0.97748666160245	1.03297497877149	1.01	0.66	1.56	0.672536464376923	0.69162517326115	0.710713882145378	0.928333956505356	0.954683006083644	0.981032055661931	0.928418859306658	0.954724929013896	0.98115555508029	0.624515440659914	1.25054397471182	-0.00963721327330449	0.0023180382216059	0.0650222391600788	0.0704658620014943	0.0599238624807241	0.474217096075984	0.481752279998199	0.4671598097198	0.471827577002296	0.479350905023955	0.464778478299761	0.000588503214388439	0.000832504604333618	0.000832005128658622
198	0.847500280622663	0.29	0.624619622092896	0.604025717177352	0.645213527008441	0.37900397726844	0.999533939163738	0.97228577553393	1.02678210279355	0.99	0.65	1.54	0.678974238465026	0.698002390080182	0.717030541695338	0.942616537462483	0.969033225127008	0.995449912791533	0.942740857621426	0.969168196228523	0.995466145002132	0.624619622092896	1.24098471648237	-0.00417543497228625	-0.00276830373869892	0.0650222391600788	0.0704658620014943	0.0599238624807241	0.474217096075984	0.481752279998199	0.4671598097198	0.471827577002296	0.479350905023955	0.464778478299761	0.000588503214388439	0.000832504604333618	0.000832005128658622
198	0.847500280622663	0.29	0.624796250619092	0.604135326171016	0.645457175067168	0.367496984166288	0.994449707334004	0.966665091091647	1.02223432357636	0.98	0.64	1.54	0.679962446198425	0.699506439046561	0.719050431894696	0.946669240060072	0.973879120489093	1.00108900091811	0.944607719094059	0.971832318427832	0.998904793882977	0.624796250619092	1.23404328239829	0.0170298615841219	0.00961320613709351	0.0650222391600788	0.0704658620014943	0.0599238624807241	0.474217096075984	0.481752279998199	0.4671598097198	0.471827577002296	0.479350905023955	0.464778478299761	0.000588503214388439	0.000832504604333618	0.000832005128658622
198	0.847500280622663	0.29	0.624835794718866	0.603953177847969	0.645718411589764	0.359628178412471	0.97407705560818	0.946394911092315	1.00175920012405	1.01	0.65	1.59	0.650315518731239	0.669337311810885	0.688359104890531	0.897223576246672	0.923467454367313	0.949711332487954	0.894447563941407	0.920476779553624	0.946796941779397	0.624835794718866	1.25326523127666	-0.00672928444351246	0.00181529516178862	0.0650222391600788	0.0704658620014943	0.0599238624807241	0.474217096075984	0.481752279998199	0.4671598097198	0.471827577002296	0.479350905023955	0.464778478299761	0.000588503214388439	0.000832504604333618	0.000832005128658622
198	0.847500280622663	0.29	0.624892614175499	0.603953912563523	0.645831315787475	0.362883982350628	0.977470382206223	0.949887087647036	1.00505367676541	0.99	0.64	1.57	0.662180483520485	0.681409210351097	0.70063793718171	0.918680234973238	0.945357329394787	0.972034423816336	0.91615311592961	0.942913799762209	0.969430829139071	0.624892614175499	1.24480933667182	-0.00286492543062357	0.00189229992456434	0.0650222391600788	0.0704658620014943	0.0599238624807241	0.474217096075984	0.481752279998199	0.4671598097198	0.471827577002296	0.479350905023955	0.464778478299761	0.000588503214388439	0.000832504604333618	0.000832005128658622
198	0.847500280622663	0.29	0.624925227334314	0.604117383661686	0.645733071006942	0.354828339162231	0.971319388606281	0.943425586346921	0.999213190865641	1	0.65	1.55	0.654081652662736	0.673420564543954	0.692759476425173	0.905518947038813	0.932291982258908	0.959065017479002	0.904186083322303	0.930908730802663	0.95763915527658	0.624925227334314	1.23865515531027	-0.00114338200918043	0.000897910630969366	0.0650222391600788	0.0704658620014943	0.0599238624807241	0.474217096075984	0.481752279998199	0.4671598097198	0.471827577002296	0.479350905023955	0.464778478299761	0.000588503214388439	0.000832504604333618	0.000832005128658622
198	0.847500280622663	0.29	0.624938328724515	0.604280753808931	0.645595903640099	0.37193396416747	0.997065251973515	0.969471517309853	1.02465898663718	0.99	0.64	1.54	0.678651641353839	0.697967869820809	0.717284098287778	0.943059571691555	0.969901552222857	0.99674353275416	0.941702827360149	0.968500445043068	0.995284402540553	0.624938328724515	1.23939060651501	-0.00874058906636499	-0.0102468511650406	0.0650222391600788	0.0704658620014943	0.0599238624807241	0.474217096075984	0.481752279998199	0.4671598097198	0.471827577002296	0.479350905023955	0.464778478299761	0.000588503214388439	0.000832504604333618	0.000832005128658622
198	0.847500280622663	0.29	0.625037794425915	0.604063602656416	0.646011986195413	0.369615237356336	0.996481503006293	0.968766538313369	1.02419646769922	1	0.64	1.57	0.670631035526643	0.689816788477977	0.709002541429312	0.927885729469765	0.954431155239833	0.9809765810099	0.924660467862816	0.950972499107718	0.977628569244803	0.625037794425915	1.24033014022498	0.0087066723474452	0.00856197278762595	0.0650222391600788	0.0704658620014943	0.0599238624807241	0.474217096075984	0.481752279998199	0.4671598097198	0.471827577002296	0.479350905023955	0.464778478299761	0.000588503214388439	0.000832504604333618	0.000832005128658622
198	0.847500280622663	0.29	0.625121954098834	0.604348242910206	0.645895665287462	0.367741859161518	0.976716993469137	0.949442192316369	1.0039917946219	1	0.64	1.56	0.657158553274641	0.676036868364765	0.694915183454888	0.90919441317154	0.935313008941926	0.961431604712313	0.90601020594367	0.932100912593531	0.957998895933271	0.625121954098834	1.24408899500882	0.00156604058920047	0.0010059421938711	0.0650222391600788	0.0704658620014943	0.0599238624807241	0.474217096075984	0.481752279998199	0.4671598097198	0.471827577002296	0.479350905023955	0.464778478299761	0.000588503214388439	0.000832504604333618	0.000832005128658622
198	0.847500280622663	0.29	0.625364795171339	0.604501315731883	0.646228274610794	0.363011695556058	0.98312115665697	0.95538606339591	1.01085624991803	1.02	0.64	1.56	0.652998223272412	0.6719549228891	0.690911622505788	0.899091754409861	0.925192609984592	0.951293465559323	0.89687955505928	0.922865535922247	0.948972929084491	0.625364795171339	1.25270761414911	-0.0167756880140046	-0.00744370019416559	0.0650222391600788	0.0704658620014943	0.0599238624807241	0.474217096075984	0.481752279998199	0.4671598097198	0.471827577002296	0.479350905023955	0.464778478299761	0.000588503214388439	0.000832504604333618	0.000832005128658622
198	0.847500280622663	0.29	0.625383030917965	0.604520715467765	0.646245346368166	0.370407514372271	0.99472978000985	0.967110512178646	1.02234904784105	0.99	0.65	1.53	0.674768234275717	0.694038632386132	0.713309030496546	0.936457627756801	0.963201493848509	0.989945359940217	0.93620906377431	0.962844339091714	0.989754772334522	0.625383030917965	1.23473824657787	-0.00351630408741709	-0.00594030441500295	0.0650222391600788	0.0704658620014943	0.0599238624807241	0.474217096075984	0.481752279998199	0.4671598097198	0.471827577002296	0.479350905023955	0.464778478299761	0.000588503214388439	0.000832504604333618	0.000832005128658622
198	0.847500280622663	0.29	0.625383222307324	0.604502997995276	0.646263446619372	0.367919545173998	0.990636069060926	0.962983145365265	1.01828899275659	1	0.64	1.56	0.665724911470142	0.684841798684405	0.703958685898669	0.92061671230633	0.94705304592326	0.97348937954019	0.918508061957795	0.944793718435354	0.971139252716261	0.625383222307324	1.24415745455553	-0.0115471329403754	-0.0063527113141391	0.0650222391600788	0.0704658620014943	0.0599238624807241	0.474217096075984	0.481752279998199	0.4671598097198	0.471827577002296	0.479350905023955	0.464778478299761	0.000588503214388439	0.000832504604333618	0.000832005128658622
198	0.847500280622663	0.29	0.625402522310967	0.604609127987527	0.646195916634407	0.371997719588488	0.99104189860187	0.963618602362735	1.01846519484101	0.99	0.64	1.55	0.672160592767008	0.691289383982252	0.710418175197497	0.93274622514513	0.959290934831485	0.98583564451784	0.930102214784361	0.956489519199227	0.983054922134441	0.625402522310967	1.23457237572592	0.00976241729781411	0.00357158674752925	0.0650222391600788	0.0704658620014943	0.0599238624807241	0.474217096075984	0.481752279998199	0.4671598097198	0.471827577002296	0.479350905023955	0.464778478299761	0.000588503214388439	0.000832504604333618	0.000832005128658622
198	0.847500280622663	0.29	0.625521203161972	0.604425635837159	0.646616770486786	0.364121373385287	0.993230766603765	0.965277577694398	1.02118395551313	1	0.64	1.53	0.670994908443671	0.690426052258024	0.709857196072376	0.929880124653016	0.956808249151233	0.983736373649449	0.929167726151729	0.955989655848201	0.982892972042102	0.625521203161972	1.23047854845278	0.0110927246919727	0.00729673821369766	0.0650222391600788	0.0704658620014943	0.0599238624807241	0.474217096075984	0.481752279998199	0.4671598097198	0.471827577002296	0.479350905023955	0.464778478299761	0.000588503214388439	0.000832504604333618	0.000832005128658622
198	0.847500280622663	0.29	0.625573681495344	0.604956996231797	0.64619036675889	0.372962933787332	0.991519642782165	0.964139717346309	1.01889956821802	0.99	0.64	1.55	0.673214499379148	0.692332644253494	0.711450789127841	0.93458187059003	0.961122403533624	0.987662936477219	0.93257188582796	0.959023479426455	0.985466104311449	0.625573681495344	1.23306249277427	-0.00697748082336313	-0.0138070603301347	0.0650222391600788	0.0704658620014943	0.0599238624807241	0.474217096075984	0.481752279998199	0.4671598097198	0.471827577002296	0.479350905023955	0.464778478299761	0.000588503214388439	0.000832504604333618	0.000832005128658622
198	0.847500280622663	0.29	0.625856028566304	0.604955905562995	0.646756151569613	0.374225525968033	1.01211649621455	0.984243099923344	1.03998989250576	1	0.64	1.58	0.683386812544716	0.702740071356211	0.722093330167706	0.946628597874085	0.973436765542409	1.00024493321073	0.942852954975763	0.969528739284625	0.996197167805715	0.625856028566304	1.24326115411702	-0.0102925521379012	-0.00635259138632094	0.0650222391600788	0.0704658620014943	0.0599238624807241	0.474217096075984	0.481752279998199	0.4671598097198	0.471827577002296	0.479350905023955	0.464778478299761	0.000588503214388439	0.000832504604333618	0.000832005128658622
198	0.847500280622663	0.29	0.626112495322987	0.605270013570063	0.646954977075912	0.36815574192996	0.9928480911464	0.965147489271621	1.02054869302118	1.01	0.65	1.58	0.664647904963649	0.683723898225776	0.702799891487903	0.917763282275848	0.944103914749337	0.970444547222825	0.91530408942764	0.941661138450823	0.967858045013347	0.626112495322987	1.2479312234203	0.00568016660838199	0.0151207418106368	0.0650222391600788	0.0704658620014943	0.0599238624807241	0.474217096075984	0.481752279998199	0.4671598097198	0.471827577002296	0.479350905023955	0.464778478299761	0.000588503214388439	0.000832504604333618	0.000832005128658622
198	0.847500280622663	0.29	0.626177840868321	0.605492861276656	0.646862820459987	0.377831017242675	1.00705143130046	0.979529798679219	1.0345730639217	0.99	0.64	1.54	0.681711687925208	0.700865590801855	0.720019493678501	0.945167107069212	0.971723258726378	0.998279410383545	0.943969501712386	0.970392692409469	0.997013118342226	0.626177840868321	1.23902225752663	0.0132703483925922	0.0128610133236473	0.0650222391600788	0.0704658620014943	0.0599238624807241	0.474217096075984	0.481752279998199	0.4671598097198	0.471827577002296	0.479350905023955	0.464778478299761	0.000588503214388439	0.000832504604333618	0.000832005128658622
198	0.847500280622663	0.29	0.6261984446191	0.60512186622156	0.647275023016639	0.36485119270932	0.991062927085058	0.963214654783423	1.01891119938669	0.99	0.63	1.52	0.67398466009868	0.693470771785564	0.712956883472447	0.936418615185991	0.963492165670834	0.990565716155676	0.935013036316053	0.96218952803674	0.989058631830308	0.6261984446191	1.22269931876053	-0.0173993165288339	-0.0294407651184614	0.0650222391600788	0.0704658620014943	0.0599238624807241	0.474217096075984	0.481752279998199	0.4671598097198	0.471827577002296	0.479350905023955	0.464778478299761	0.000588503214388439	0.000832504604333618	0.000832005128658622
198	0.847500280622663	0.29	0.626216967793272	0.605152507322232	0.647281428264312	0.358951678927025	0.973452301409462	0.945747232600707	1.00115737021822	1.01	0.65	1.54	0.65266118261919	0.671780480408245	0.6908997781973	0.901940872219338	0.928362661324181	0.954784450429024	0.901394266188902	0.927702476309091	0.954123160077529	0.626216967793272	1.23587823555113	-0.00431782918974653	-0.0024086166380114	0.0650222391600788	0.0704658620014943	0.0599238624807241	0.474217096075984	0.481752279998199	0.4671598097198	0.471827577002296	0.479350905023955	0.464778478299761	0.000588503214388439	0.000832504604333618	0.000832005128658622
198	0.847500280622663	0.29	0.626223839647265	0.605192962226225	0.647254717068305	0.360598528582228	0.987647029590752	0.95963827680742	1.01565578237408	1.01	0.65	1.54	0.66117937418719	0.680477072168409	0.699774770149629	0.913146270851646	0.939798071611817	0.966449872371988	0.913093620644793	0.939698973092215	0.966308237343648	0.626223839647265	1.2376396600733	0.0169755208416823	0.0206736637542531	0.0650222391600788	0.0704658620014943	0.0599238624807241	0.474217096075984	0.481752279998199	0.4671598097198	0.471827577002296	0.479350905023955	0.464778478299761	0.000588503214388439	0.000832504604333618	0.000832005128658622
198	0.847500280622663	0.29	0.626485310304486	0.605604947592611	0.647365673016361	0.367843085240494	0.992633898299907	0.964920650937985	1.02034714566183	0.99	0.64	1.54	0.674403075083107	0.693772439002566	0.713141802922025	0.936580084643845	0.9634793696107	0.990378654577556	0.935074718533758	0.96202785727681	0.988789191349195	0.626485310304486	1.23481247843439	0.00221488140565775	-0.00347438738605816	0.0650222391600788	0.0704658620014943	0.0599238624807241	0.474217096075984	0.481752279998199	0.4671598097198	0.471827577002296	0.479350905023955	0.464778478299761	0.000588503214388439	0.000832504604333618	0.000832005128658622
198	0.847500280622663	0.29	0.626489495027179	0.605362874117018	0.64761611593734	0.362896914015418	0.994699595765142	0.966630893997272	1.02276829753301	0.99	0.64	1.53	0.673735271243061	0.693298968737577	0.712862666232094	0.934647449382802	0.961787426676866	0.988927403970929	0.934530650731724	0.961649544646064	0.988804029105836	0.626489495027179	1.23063609385946	0.000304596983109321	-0.00357978024933225	0.0650222391600788	0.0704658620014943	0.0599238624807241	0.474217096075984	0.481752279998199	0.4671598097198	0.471827577002296	0.479350905023955	0.464778478299761	0.000588503214388439	0.000832504604333618	0.000832005128658622
198	0.847500280622663	0.29	0.626515189588833	0.605519793040781	0.647510586136885	0.376919444214536	1.0143157096083	0.986541727717836	1.04208969149876	1	0.64	1.55	0.684909799958004	0.704191977129199	0.723474154300394	0.94869910593475	0.975407709379919	1.00211631282509	0.946617311587704	0.973439409197727	0.999917139094819	0.626515189588833	1.23831325832035	-0.00140355592731782	-0.0020644680781188	0.0650222391600788	0.0704658620014943	0.0599238624807241	0.474217096075984	0.481752279998199	0.4671598097198	0.471827577002296	0.479350905023955	0.464778478299761	0.000588503214388439	0.000832504604333618	0.000832005128658622
198	0.847500280622663	0.29	0.626695707664274	0.605880704265775	0.647510711062774	0.360847135319113	0.96982265486379	0.942334206135441	0.997311103592138	1	0.64	1.55	0.651063171448276	0.670055071021429	0.689046970594583	0.900135424271564	0.926392909458409	0.952650394645254	0.89858246908649	0.924941247804327	0.951064049627721	0.626695707664274	1.24505301498254	0.00409132263126969	0.00760171746660237	0.0650222391600788	0.0704658620014943	0.0599238624807241	0.474217096075984	0.481752279998199	0.4671598097198	0.471827577002296	0.479350905023955	0.464778478299761	0.000588503214388439	0.000832504604333618	0.000832005128658622
198	0.847500280622663	0.29	0.626817151988236	0.606131555973709	0.647502748002763	0.373573219269225	1.00280907496313	0.975153498596973	1.03046465132928	1	0.65	1.55	0.676156122485871	0.695332064845464	0.714508007205056	0.936120505964128	0.962669097727232	0.989217689490336	0.9348419092235	0.961331641831505	0.987866920922476	0.626817151988236	1.24147105897074	-0.00444552937952771	-0.00315281139618619	0.0650222391600788	0.0704658620014943	0.0599238624807241	0.474217096075984	0.481752279998199	0.4671598097198	0.471827577002296	0.479350905023955	0.464778478299761	0.000588503214388439	0.000832504604333618	0.000832005128658622
198	0.847500280622663	0.29	0.626933328952019	0.606031230856341	0.647835427047698	0.364642438086356	0.987406105275273	0.959648086074439	1.01516412447611	1.02	0.65	1.56	0.657926065537094	0.676956712943076	0.695987360349058	0.906935959097938	0.933169269133024	0.95940257916811	0.905764778735506	0.931959886225986	0.958103911044976	0.626933328952019	1.25058650247856	-0.0112539433933709	-0.00408303284116937	0.0650222391600788	0.0704658620014943	0.0599238624807241	0.474217096075984	0.481752279998199	0.4671598097198	0.471827577002296	0.479350905023955	0.464778478299761	0.000588503214388439	0.000832504604333618	0.000832005128658622
198	0.847500280622663	0.29	0.626935610355547	0.606251744786706	0.647619475924388	0.368765072099424	0.991433063344426	0.963808133302629	1.01905799338622	1.01	0.65	1.57	0.665373948668308	0.684445077193247	0.703516205718187	0.919641497379618	0.946000511327333	0.972359525275048	0.917434799492583	0.943625929432625	0.969912798845095	0.626935610355547	1.248095900598	0.00451664263619498	0.0130663242094456	0.0650222391600788	0.0704658620014943	0.0599238624807241	0.474217096075984	0.481752279998199	0.4671598097198	0.471827577002296	0.479350905023955	0.464778478299761	0.000588503214388439	0.000832504604333618	0.000832005128658622
198	0.847500280622663	0.29	0.627045846566882	0.605960791101914	0.648130902031851	0.384197225589222	1.03146329446126	1.0036524193936	1.05927416952893	1	0.64	1.53	0.697874189274399	0.71721205118339	0.73654991309238	0.967239488906271	0.994041373768699	1.02084325863113	0.966393023426654	0.993151640843913	1.02006449019329	0.627045846566882	1.22232779321117	-0.00315990049600277	-0.012192342147205	0.0650222391600788	0.0704658620014943	0.0599238624807241	0.474217096075984	0.481752279998199	0.4671598097198	0.471827577002296	0.479350905023955	0.464778478299761	0.000588503214388439	0.000832504604333618	0.000832005128658622
198	0.847500280622663	0.29	0.627065418705678	0.60626279833271	0.647868039078646	0.35526060978707	0.966351196476442	0.93862624911982	0.994076143833064	1	0.65	1.55	0.648350190661227	0.667501024043092	0.686651857424957	0.896304152015013	0.922778998050312	0.949253844085612	0.894878702824815	0.921365854507553	0.947771649308265	0.627065418705678	1.24541031646744	-0.0115239912176426	-0.00491683329124572	0.0650222391600788	0.0704658620014943	0.0599238624807241	0.474217096075984	0.481752279998199	0.4671598097198	0.471827577002296	0.479350905023955	0.464778478299761	0.000588503214388439	0.000832504604333618	0.000832005128658622
198	0.847500280622663	0.29	0.627110494482731	0.606318866902579	0.647902122062882	0.362763493207968	0.987846200604297	0.959962844952863	1.01572955625573	0.99	0.64	1.54	0.672181845945477	0.691706232302175	0.711230618658874	0.934170329030731	0.961304507879767	0.988438686728803	0.932522426312465	0.959600412187555	0.986556318453499	0.627110494482731	1.24038906956944	-0.00846441346266531	-0.00984121638158633	0.0650222391600788	0.0704658620014943	0.0599238624807241	0.474217096075984	0.481752279998199	0.4671598097198	0.471827577002296	0.479350905023955	0.464778478299761	0.000588503214388439	0.000832504604333618	0.000832005128658622
198	0.847500280622663	0.29	0.627137844011917	0.606371840925618	0.647903847098216	0.376126855420374	1.01469965494999	0.986868216404163	1.04253109349582	1	0.65	1.56	0.685976011873972	0.705321755207311	0.724667498540649	0.950626658246485	0.977436020407744	1.004245382569	0.949760983142376	0.976541741458095	1.00334635143155	0.627137844011917	1.23691704270906	0.00845641373217864	0.00979390009997535	0.0650222391600788	0.0704658620014943	0.0599238624807241	0.474217096075984	0.481752279998199	0.4671598097198	0.471827577002296	0.479350905023955	0.464778478299761	0.000588503214388439	0.000832504604333618	0.000832005128658622
198	0.847500280622663	0.29	0.62713967878227	0.606321268983351	0.64795808858119	0.369790027236037	0.995328392582477	0.967655879647517	1.02300090551744	1.02	0.66	1.57	0.662927139068574	0.681885180058821	0.700843221049069	0.913572791981889	0.939698665275147	0.965824538568404	0.912371419633013	0.938431624750906	0.964480763360683	0.62713967878227	1.25551819592142	-0.00456715908175994	0.00858633279781676	0.0650222391600788	0.0704658620014943	0.0599238624807241	0.474217096075984	0.481752279998199	0.4671598097198	0.471827577002296	0.479350905023955	0.464778478299761	0.000588503214388439	0.000832504604333618	0.000832005128658622
198	0.847500280622663	0.29	0.627171192483422	0.606281205067156	0.648061179899689	0.365394049755499	0.994465090425817	0.966553920248202	1.02237626060343	1.01	0.65	1.55	0.666063130751518	0.685297030694386	0.704530930637254	0.919954224750234	0.946519735876635	0.973085247003036	0.918378543878491	0.944857944673473	0.971415119824917	0.627171192483422	1.24652523537049	-0.0109827407472612	-0.00395801324327667	0.0650222391600788	0.0704658620014943	0.0599238624807241	0.474217096075984	0.481752279998199	0.4671598097198	0.471827577002296	0.479350905023955	0.464778478299761	0.000588503214388439	0.000832504604333618	0.000832005128658622
198	0.847500280622663	0.29	0.627204669425252	0.606384471495305	0.648024867355198	0.376856264002991	1.00030243637343	0.972908481113423	1.02769639163343	1	0.65	1.57	0.672091350713393	0.691015268789437	0.709939186865481	0.929157255869273	0.955319318171025	0.981481380472777	0.926844369555405	0.952970983084953	0.979078971776409	0.627204669425252	1.24931275625658	-0.0107017425965725	-0.00478732926565808	0.0650222391600788	0.0704658620014943	0.0599238624807241	0.474217096075984	0.481752279998199	0.4671598097198	0.471827577002296	0.479350905023955	0.464778478299761	0.000588503214388439	0.000832504604333618	0.000832005128658622
198	0.847500280622663	0.29	0.627206743561869	0.606457533966195	0.647955953157543	0.369865910031127	0.999798780429359	0.972006504957801	1.02759105590092	1	0.65	1.55	0.675442447604203	0.694755160506072	0.714067873407941	0.935920189772004	0.962680660613365	0.989441131454726	0.935044159850719	0.961712276739239	0.98837867128413	0.627206743561869	1.23776555694923	-0.00846604715498608	-0.00938241994448605	0.0650222391600788	0.0704658620014943	0.0599238624807241	0.474217096075984	0.481752279998199	0.4671598097198	0.471827577002296	0.479350905023955	0.464778478299761	0.000588503214388439	0.000832504604333618	0.000832005128658622
198	0.847500280622663	0.29	0.627278509113228	0.606460921675367	0.648096096551089	0.374387282667903	0.997733734304963	0.970265922421405	1.02520154618852	0.99	0.64	1.55	0.676310613099115	0.695456676323823	0.714602739548532	0.938242636400849	0.964803882799648	0.991365129198446	0.935665831948953	0.96215457286873	0.98875559594153	0.627278509113228	1.23960858668282	0.00623474050191089	0.000916937127809321	0.0650222391600788	0.0704658620014943	0.0599238624807241	0.474217096075984	0.481752279998199	0.4671598097198	0.471827577002296	0.479350905023955	0.464778478299761	0.000588503214388439	0.000832504604333618	0.000832005128658622
198	0.847500280622663	0.29	0.627323950334194	0.606390125686359	0.648257774982029	0.375981396700005	1.00834575306217	0.980680016865093	1.03601148925924	1	0.64	1.54	0.681260633744568	0.700479519263288	0.719698404782009	0.943869967267045	0.970497263703882	0.997124560140719	0.942334948999626	0.96892782271665	0.995533810584781	0.627323950334194	1.23222099404751	0.00224698643267511	-0.00308933308408639	0.0650222391600788	0.0704658620014943	0.0599238624807241	0.474217096075984	0.481752279998199	0.4671598097198	0.471827577002296	0.479350905023955	0.464778478299761	0.000588503214388439	0.000832504604333618	0.000832005128658622
198	0.847500280622663	0.29	0.627342670685649	0.60650370839354	0.648181632977758	0.374339986504151	0.996371635849749	0.96893855311115	1.02380471858835	0.99	0.64	1.55	0.67528237841432	0.694401317690166	0.713520256966012	0.936760636861004	0.963282682015216	0.989804727169428	0.935175245059374	0.961605551677577	0.987964780069085	0.627342670685649	1.24286528222312	-0.00138136924212063	-0.00126378156980607	0.0650222391600788	0.0704658620014943	0.0599238624807241	0.474217096075984	0.481752279998199	0.4671598097198	0.471827577002296	0.479350905023955	0.464778478299761	0.000588503214388439	0.000832504604333618	0.000832005128658622
198	0.847500280622663	0.29	0.627376466517209	0.606602743974456	0.648150189059961	0.366294191506399	0.978763997437051	0.951346741771672	1.00618125310243	0.98	0.63	1.55	0.667918187966019	0.687167198782957	0.706416209599894	0.929208691406635	0.955987941432071	0.982767191457507	0.926296209100377	0.9530434224955	0.979666966812481	0.627376466517209	1.23297520085707	-0.00365663200223269	-0.0125100445295752	0.0650222391600788	0.0704658620014943	0.0599238624807241	0.474217096075984	0.481752279998199	0.4671598097198	0.471827577002296	0.479350905023955	0.464778478299761	0.000588503214388439	0.000832504604333618	0.000832005128658622
198	0.847500280622663	0.29	0.627417902404918	0.606322044787773	0.648513760022064	0.365122210021388	0.987586136058061	0.95985177954591	1.01532049257021	1	0.65	1.56	0.664439777469029	0.683638376733905	0.702836975998781	0.919308828148126	0.94587171976113	0.972434611374135	0.917270495201998	0.943826693189882	0.970213913407744	0.627417902404918	1.24054320707143	0.0239251858688117	0.0271464023089152	0.0650222391600788	0.0704658620014943	0.0599238624807241	0.474217096075984	0.481752279998199	0.4671598097198	0.471827577002296	0.479350905023955	0.464778478299761	0.000588503214388439	0.000832504604333618	0.000832005128658622
198	0.847500280622663	0.29	0.627517015556736	0.606794026718417	0.648240004395055	0.372568023914265	0.998684470924288	0.971083395771834	1.02628554607674	1	0.64	1.58	0.671873974381104	0.690970628840046	0.710067283298989	0.929412964605715	0.955829642303472	0.982246320001229	0.926187769113735	0.9525077437365	0.978815871080295	0.627517015556736	1.25027767081643	0.00502407478839889	0.0104175643053418	0.0650222391600788	0.0704658620014943	0.0599238624807241	0.474217096075984	0.481752279998199	0.4671598097198	0.471827577002296	0.479350905023955	0.464778478299761	0.000588503214388439	0.000832504604333618	0.000832005128658622
198	0.847500280622663	0.29	0.627590667514431	0.606840687729674	0.648340647299189	0.370427680784181	0.982746427307242	0.955461064197336	1.01003179041715	0.99	0.64	1.56	0.665819532938447	0.684833523568359	0.703847514198271	0.923595932401215	0.949971314221268	0.976346696041322	0.921367978716843	0.947589610436507	0.973874540783926	0.627590667514431	1.23292565174012	0.00914648429491025	0.00365140632848125	0.0650222391600788	0.0704658620014943	0.0599238624807241	0.474217096075984	0.481752279998199	0.4671598097198	0.471827577002296	0.479350905023955	0.464778478299761	0.000588503214388439	0.000832504604333618	0.000832005128658622
198	0.847500280622663	0.29	0.627813766462159	0.606919831416792	0.648707701507526	0.36322974871131	0.980495985519684	0.952847989040643	1.00814398199872	1.01	0.65	1.56	0.657793186586375	0.676879823611225	0.695966460636075	0.909156191470374	0.935536419449843	0.961916647429312	0.907680559723039	0.934055816880659	0.960313031355582	0.627813766462159	1.24656476512482	0.00291289245793543	0.00997424394886535	0.0650222391600788	0.0704658620014943	0.0599238624807241	0.474217096075984	0.481752279998199	0.4671598097198	0.471827577002296	0.479350905023955	0.464778478299761	0.000588503214388439	0.000832504604333618	0.000832005128658622
198	0.847500280622663	0.29	0.627815329696444	0.606933804480465	0.648696854912424	0.370785293814427	1.01145452169263	0.983393614330938	1.03951542905431	1.01	0.65	1.55	0.678269783198336	0.697624053223274	0.716978323248211	0.937133439168306	0.963874323224109	0.990615207279913	0.935990896390277	0.962768952828185	0.989356450608608	0.627815329696444	1.24260580155496	0.0058410345273982	0.0102854732461099	0.0650222391600788	0.0704658620014943	0.0599238624807241	0.474217096075984	0.481752279998199	0.4671598097198	0.471827577002296	0.479350905023955	0.464778478299761	0.000588503214388439	0.000832504604333618	0.000832005128658622
198	0.847500280622663	0.29	0.627825589556422	0.607006976194443	0.648644202918401	0.369151310376077	0.993437587144478	0.965779754079168	1.02109542020979	1.01	0.65	1.56	0.665325954780784	0.684379444060947	0.703432933341109	0.918828111298709	0.945141351362687	0.971454591426664	0.917662009505897	0.943944157989435	0.970325307599601	0.627825589556422	1.24596269510234	0.0177045118240724	0.0248159201236109	0.0650222391600788	0.0704658620014943	0.0599238624807241	0.474217096075984	0.481752279998199	0.4671598097198	0.471827577002296	0.479350905023955	0.464778478299761	0.000588503214388439	0.000832504604333618	0.000832005128658622
198	0.847500280622663	0.29	0.627924922180361	0.606984050229322	0.6488657941314	0.372130442195777	1.00214254041599	0.974419951832242	1.02986512899973	1.01	0.65	1.56	0.669664501084512	0.688716690459121	0.70776887983373	0.923967214737758	0.950254405297515	0.976541595857274	0.922151281599425	0.948358820008959	0.974576007777554	0.627924922180361	1.24696274467346	-0.000938410781692481	0.00519231990750883	0.0650222391600788	0.0704658620014943	0.0599238624807241	0.474217096075984	0.481752279998199	0.4671598097198	0.471827577002296	0.479350905023955	0.464778478299761	0.000588503214388439	0.000832504604333618	0.000832005128658622
198	0.847500280622663	0.29	0.627939007714352	0.607014797787003	0.648863217641701	0.368875190809056	0.988741746181027	0.961198321294867	1.01628517106719	0.99	0.64	1.56	0.669425661259595	0.688608253456524	0.707790845653452	0.928387102861733	0.954990312487093	0.981593522112454	0.925879957447975	0.952358927307166	0.978817323018021	0.627939007714352	1.23216153800373	0.0104771397757147	0.00725424705418204	0.0650222391600788	0.0704658620014943	0.0599238624807241	0.474217096075984	0.481752279998199	0.4671598097198	0.471827577002296	0.479350905023955	0.464778478299761	0.000588503214388439	0.000832504604333618	0.000832005128658622
198	0.847500280622663	0.29	0.628034328083961	0.607257606295229	0.648811049872692	0.367993685327665	0.985766528270313	0.958253920227641	1.01327913631298	1	0.63	1.55	0.664539686642525	0.683619410232961	0.702699133823397	0.920092150152558	0.946509088456627	0.972926026760696	0.916964868346048	0.943133854236032	0.969595240770306	0.628034328083961	1.24142726339642	-0.00822978627013728	-0.00953261830380651	0.0650222391600788	0.0704658620014943	0.0599238624807241	0.474217096075984	0.481752279998199	0.4671598097198	0.471827577002296	0.479350905023955	0.464778478299761	0.000588503214388439	0.000832504604333618	0.000832005128658622
198	0.847500280622663	0.29	0.628064367673834	0.606979731132788	0.64914900421488	0.363705179491278	0.98558746524845	0.957824439846284	1.01335049065062	1	0.66	1.57	0.665588131204913	0.684880539526618	0.704172947848323	0.922266044682868	0.948998392032655	0.975730739382442	0.921310940475155	0.948094202850254	0.974778296487561	0.628064367673834	1.23896767849597	-0.00468859186998345	-0.00178215788055448	0.0650222391600788	0.0704658620014943	0.0599238624807241	0.474217096075984	0.481752279998199	0.4671598097198	0.471827577002296	0.479350905023955	0.464778478299761	0.000588503214388439	0.000832504604333618	0.000832005128658622
198	0.847500280622663	0.29	0.628264136751302	0.607353418628054	0.64917485487455	0.366816659855161	0.975846060106893	0.948541279290505	1.00315084092328	1	0.64	1.57	0.659768923933761	0.678761081946062	0.697753239958363	0.914542142678811	0.940868221784059	0.967194300889307	0.911492047740991	0.937655455808302	0.96400178528448	0.628264136751302	1.2400703812138	0.00672687522932632	0.00760895470943865	0.0650222391600788	0.0704658620014943	0.0599238624807241	0.474217096075984	0.481752279998199	0.4671598097198	0.471827577002296	0.479350905023955	0.464778478299761	0.000588503214388439	0.000832504604333618	0.000832005128658622
198	0.847500280622663	0.29	0.628465758379129	0.607525532105458	0.6494059846528	0.365923299394657	0.982339605619871	0.954800192053518	1.00987901918622	1.01	0.65	1.56	0.655417569414664	0.674321854995026	0.693226140575388	0.903907591622829	0.929979103965038	0.956050616307247	0.902327092244016	0.928243016486542	0.954289843246784	0.628465758379129	1.24028870402396	0.00410180074344484	0.00721823467444218	0.0650222391600788	0.0704658620014943	0.0599238624807241	0.474217096075984	0.481752279998199	0.4671598097198	0.471827577002296	0.479350905023955	0.464778478299761	0.000588503214388439	0.000832504604333618	0.000832005128658622
198	0.847500280622663	0.29	0.628551795463762	0.607758625357952	0.649344965569573	0.370917009157141	0.998968624009722	0.971261936110727	1.02667531190872	1	0.65	1.55	0.671487055552712	0.690642220173817	0.709797384794923	0.928605773863882	0.955095631441003	0.981585489018123	0.927647913642045	0.9540826614078	0.980685153579104	0.628551795463762	1.24015747740176	0.00380184349227219	0.00680793886997778	0.0650222391600788	0.0704658620014943	0.0599238624807241	0.474217096075984	0.481752279998199	0.4671598097198	0.471827577002296	0.479350905023955	0.464778478299761	0.000588503214388439	0.000832504604333618	0.000832005128658622
198	0.847500280622663	0.29	0.628669491591857	0.607901814513929	0.649437168669786	0.369203415842454	0.997372623776465	0.969608343334075	1.02513690421885	1.02	0.66	1.58	0.662253454825971	0.681216772097463	0.700180089368955	0.911591355904231	0.93769434710494	0.963797338305649	0.910416573526423	0.936476629586066	0.962607307848339	0.628669491591857	1.26519035685343	0.000778975543737065	0.0230257243199565	0.0650222391600788	0.0704658620014943	0.0599238624807241	0.474217096075984	0.481752279998199	0.4671598097198	0.471827577002296	0.479350905023955	0.464778478299761	0.000588503214388439	0.000832504604333618	0.000832005128658622
198	0.847500280622663	0.29	0.628703888184345	0.607948855013245	0.649458921355445	0.368458068062586	0.991320459929767	0.96368044343245	1.01896047642708	1	0.65	1.54	0.667521619863714	0.68666729072493	0.705812961586146	0.923803303512219	0.950299574888658	0.976795846265097	0.923004594282588	0.949427983171641	0.97590036805745	0.628703888184345	1.24205513382941	-0.00274714556283434	0.00124216533754246	0.0650222391600788	0.0704658620014943	0.0599238624807241	0.474217096075984	0.481752279998199	0.4671598097198	0.471827577002296	0.479350905023955	0.464778478299761	0.000588503214388439	0.000832504604333618	0.000832005128658622
198	0.847500280622663	0.29	0.628808096501187	0.607816512583992	0.649799680418381	0.353121002572744	0.965746351075939	0.937908866154972	0.993583835996906	0.99	0.65	1.54	0.652527812995779	0.671895081832089	0.691262350668398	0.90458784961752	0.931436354341279	0.958284859065039	0.904203810200876	0.930996786575409	0.957772916954372	0.628808096501187	1.23447925817978	0.0168822376944799	0.0155988365771677	0.0650222391600788	0.0704658620014943	0.0599238624807241	0.474217096075984	0.481752279998199	0.4671598097198	0.471827577002296	0.479350905023955	0.464778478299761	0.000588503214388439	0.000832504604333618	0.000832005128658622
198	0.847500280622663	0.29	0.628823708106048	0.607819525106789	0.649827891105307	0.364109285329099	0.985908988151452	0.958161136855714	1.01365683944719	1.02	0.65	1.56	0.656541452196853	0.67555455331764	0.694567654438428	0.904835311417994	0.931038874370621	0.957242437323248	0.903252453692186	0.929367324345277	0.955598650523877	0.628823708106048	1.25167638991555	-0.00383777654404689	0.00577397012809385	0.0650222391600788	0.0704658620014943	0.0599238624807241	0.474217096075984	0.481752279998199	0.4671598097198	0.471827577002296	0.479350905023955	0.464778478299761	0.000588503214388439	0.000832504604333618	0.000832005128658622
198	0.847500280622663	0.29	0.6288805887333	0.607826387145836	0.649934790320764	0.368199164765142	1.00463375527208	0.976606947656758	1.03266056288741	1	0.66	1.54	0.676970211638191	0.696398000810092	0.715825789981994	0.937143990299745	0.964038284249844	0.990932578199943	0.937523520727127	0.96435373587807	0.991345736908323	0.6288805887333	1.24175465191267	0.0047527895152747	0.00944859255733547	0.0650222391600788	0.0704658620014943	0.0599238624807241	0.474217096075984	0.481752279998199	0.4671598097198	0.471827577002296	0.479350905023955	0.464778478299761	0.000588503214388439	0.000832504604333618	0.000832005128658622
198	0.847500280622663	0.29	0.628908373913397	0.60810088002558	0.649715867801214	0.370212821904746	0.991546307162371	0.964003934604404	1.01908867972034	0.99	0.64	1.53	0.674703413367967	0.693980235909919	0.713257058451871	0.937507544980483	0.964292894243972	0.991078243507462	0.935813274425226	0.962543527828541	0.98925071722499	0.628908373913397	1.23324593603122	0.0102381005398772	0.00349194127940126	0.0650222391600788	0.0704658620014943	0.0599238624807241	0.474217096075984	0.481752279998199	0.4671598097198	0.471827577002296	0.479350905023955	0.464778478299761	0.000588503214388439	0.000832504604333618	0.000832005128658622
198	0.847500280622663	0.29	0.629275905464751	0.608481031698161	0.65007077923134	0.372859365223303	1.00288226663385	0.975182439258067	1.03058209400963	0.99	0.64	1.52	0.678894966562478	0.698178818099403	0.717462669636328	0.941374234674246	0.968113747966062	0.994853261257877	0.941319981236683	0.968000491480663	0.994764367059136	0.629275905464751	1.22732303337794	0.00163827770720558	-0.00458652575866138	0.0650222391600788	0.0704658620014943	0.0599238624807241	0.474217096075984	0.481752279998199	0.4671598097198	0.471827577002296	0.479350905023955	0.464778478299761	0.000588503214388439	0.000832504604333618	0.000832005128658622
198	0.847500280622663	0.29	0.629315845095401	0.608109597180622	0.650522093010179	0.362964011401321	0.97043093856764	0.943051029415385	0.997810847719895	1.01	0.65	1.57	0.64822000761806	0.667039991230462	0.685859974842864	0.894439253676103	0.920407801235024	0.946376348793944	0.892859589486313	0.918721149332581	0.944745775676262	0.629315845095401	1.24399319878454	0.0057483134623644	0.0142090965668702	0.0650222391600788	0.0704658620014943	0.0599238624807241	0.474217096075984	0.481752279998199	0.4671598097198	0.471827577002296	0.479350905023955	0.464778478299761	0.000588503214388439	0.000832504604333618	0.000832005128658622
198	0.847500280622663	0.29	0.62934543673162	0.608527857953509	0.650163015509731	0.359206747066217	0.985304365188856	0.957277514677334	1.01333121570038	0.99	0.65	1.53	0.667687870679901	0.687236212569253	0.706784554458605	0.926512745562239	0.953638875465797	0.980765005369355	0.926793251374787	0.953857114233219	0.980984468716838	0.62934543673162	1.23723112036457	-0.019041684436644	-0.0177470125598353	0.0650222391600788	0.0704658620014943	0.0599238624807241	0.474217096075984	0.481752279998199	0.4671598097198	0.471827577002296	0.479350905023955	0.464778478299761	0.000588503214388439	0.000832504604333618	0.000832005128658622
198	0.847500280622663	0.29	0.629381215604324	0.60827338342868	0.650489047779967	0.359392997157168	0.983358292894449	0.955398111270211	1.01131847451869	0.99	0.63	1.54	0.668090344960314	0.68764232770566	0.707194310451005	0.927998946381183	0.955157278370581	0.982315610359978	0.925501533047145	0.952469219538432	0.979500213203997	0.629381215604324	1.23726693276755	0.0188633086289601	0.0162475517295259	0.0650222391600788	0.0704658620014943	0.0599238624807241	0.474217096075984	0.481752279998199	0.4671598097198	0.471827577002296	0.479350905023955	0.464778478299761	0.000588503214388439	0.000832504604333618	0.000832005128658622
198	0.847500280622663	0.29	0.629599301917318	0.608478116116909	0.650720487717727	0.359980703224021	0.985985779393297	0.957986636125539	1.01398492266106	1.01	0.65	1.56	0.661585104323353	0.680921299027156	0.700257493730958	0.914527127452185	0.941256076581732	0.967985025711279	0.913279823638733	0.939873866286939	0.96667303783434	0.629599301917318	1.24418468835266	0.0140063229421283	0.021321018785631	0.0650222391600788	0.0704658620014943	0.0599238624807241	0.474217096075984	0.481752279998199	0.4671598097198	0.471827577002296	0.479350905023955	0.464778478299761	0.000588503214388439	0.000832504604333618	0.000832005128658622
198	0.847500280622663	0.29	0.629688914999952	0.608606807889133	0.650771022110771	0.363425584666721	0.9915779648645	0.963629312224829	1.01952661750417	0.99	0.64	1.54	0.671761519590463	0.691244975655517	0.710728431720572	0.931973152522708	0.959003664752787	0.986034176982866	0.93068060985028	0.957662643916373	0.984586831759521	0.629688914999952	1.23621643489688	0.01387363057309	0.0098370935035638	0.0650222391600788	0.0704658620014943	0.0599238624807241	0.474217096075984	0.481752279998199	0.4671598097198	0.471827577002296	0.479350905023955	0.464778478299761	0.000588503214388439	0.000832504604333618	0.000832005128658622
198	0.847500280622663	0.29	0.629699685718236	0.608711469539021	0.650687901897452	0.369167526580655	1.00966418618246	0.98155557459429	1.03777279777062	1.01	0.65	1.57	0.67505541841758	0.694386846049306	0.713718273681032	0.931662678115078	0.958342516759112	0.985022355403145	0.930093919298827	0.956677636752295	0.983259908089647	0.629699685718236	1.24730993335383	3.43599743114475e-05	0.0113984485782716	0.0650222391600788	0.0704658620014943	0.0599238624807241	0.474217096075984	0.481752279998199	0.4671598097198	0.471827577002296	0.479350905023955	0.464778478299761	0.000588503214388439	0.000832504604333618	0.000832005128658622
198	0.847500280622663	0.29	0.629732949198646	0.608811294268799	0.650654604128493	0.366077640969539	0.992461106644604	0.964647193310919	1.02027501997829	1.03	0.67	1.57	0.655659163649935	0.674563947990419	0.693468732330903	0.900847224183607	0.926821577080789	0.952795929977972	0.901208423340528	0.927180800704242	0.953204705507503	0.629732949198646	1.25652640437904	-0.00152134067153693	0.0157426311880967	0.0650222391600788	0.0704658620014943	0.0599238624807241	0.474217096075984	0.481752279998199	0.4671598097198	0.471827577002296	0.479350905023955	0.464778478299761	0.000588503214388439	0.000832504604333618	0.000832005128658622
198	0.847500280622663	0.29	0.629849640199772	0.60893577616613	0.650763504233413	0.36302167176313	0.98339453697779	0.955652329759685	1.0111367441959	1	0.65	1.54	0.662405183321788	0.681634542457742	0.700863901593695	0.916960151432906	0.943579140096067	0.970198128759228	0.91663173501531	0.943339241193932	0.969945934247426	0.629849640199772	1.23631322680345	0.0118406186663509	0.014344473771495	0.0650222391600788	0.0704658620014943	0.0599238624807241	0.474217096075984	0.481752279998199	0.4671598097198	0.471827577002296	0.479350905023955	0.464778478299761	0.000588503214388439	0.000832504604333618	0.000832005128658622
198	0.847500280622663	0.29	0.629860288692435	0.608649241315976	0.651071336068894	0.353784238723775	0.966024342472294	0.938219222664906	0.993829462279682	1.01	0.64	1.58	0.646981048526696	0.666155016755888	0.685328984985081	0.893833804642083	0.920323515602571	0.946813226563059	0.890775894227377	0.917001052234389	0.94357679289141	0.629860288692435	1.24268445680892	-0.00222730885791366	0.00403405100953917	0.0650222391600788	0.0704658620014943	0.0599238624807241	0.474217096075984	0.481752279998199	0.4671598097198	0.471827577002296	0.479350905023955	0.464778478299761	0.000588503214388439	0.000832504604333618	0.000832005128658622
198	0.847500280622663	0.29	0.629955659638024	0.609105039473064	0.650806279802985	0.36191901944036	0.981123472765463	0.953379220127713	1.00886772540321	1	0.65	1.54	0.662494118756461	0.681773335057547	0.701052551358634	0.917976145330032	0.944690134426682	0.971404123523332	0.918104155164835	0.944673529494932	0.971424778590326	0.629955659638024	1.23543050996564	-0.00757680175134791	-0.00762407863763525	0.0650222391600788	0.0704658620014943	0.0599238624807241	0.474217096075984	0.481752279998199	0.4671598097198	0.471827577002296	0.479350905023955	0.464778478299761	0.000588503214388439	0.000832504604333618	0.000832005128658622
198	0.847500280622663	0.29	0.630015002849282	0.609187335015136	0.650842670683428	0.365145533578902	0.982147100710494	0.954566876010589	1.0097273254104	0.99	0.64	1.56	0.664311213188897	0.683505104147055	0.702698995105212	0.921027315918339	0.947638484780536	0.974249653642734	0.918683173150608	0.945160107715722	0.971866034148474	0.630015002849282	1.24186079714518	-0.010679641490748	-0.00944510715051915	0.0650222391600788	0.0704658620014943	0.0599238624807241	0.474217096075984	0.481752279998199	0.4671598097198	0.471827577002296	0.479350905023955	0.464778478299761	0.000588503214388439	0.000832504604333618	0.000832005128658622
198	0.847500280622663	0.29	0.630024573809685	0.60905163019761	0.65099751742176	0.360614829725734	0.984988179306147	0.957055816467483	1.01292054214481	1.01	0.66	1.55	0.660645419301448	0.679926831359254	0.69920824341706	0.913070385126346	0.939719001493074	0.966367617859802	0.912980364423673	0.939851353538052	0.966253928295711	0.630024573809685	1.24184761161338	0.000893676724545591	0.00829205325917842	0.0650222391600788	0.0704658620014943	0.0599238624807241	0.474217096075984	0.481752279998199	0.4671598097198	0.471827577002296	0.479350905023955	0.464778478299761	0.000588503214388439	0.000832504604333618	0.000832005128658622
198	0.847500280622663	0.29	0.630042926177113	0.609235730190205	0.650850122164021	0.378301908586908	1.00405313949395	0.976640909487169	1.03146536950073	1	0.65	1.54	0.678681781289788	0.69773093324462	0.716780085199453	0.94041889056079	0.966814445652077	0.993210000743364	0.939816868924427	0.966056997052423	0.992539159350593	0.630042926177113	1.23348390324484	-0.0104700930727387	-0.0158730945919947	0.0650222391600788	0.0704658620014943	0.0599238624807241	0.474217096075984	0.481752279998199	0.4671598097198	0.471827577002296	0.479350905023955	0.464778478299761	0.000588503214388439	0.000832504604333618	0.000832005128658622
198	0.847500280622663	0.29	0.63006445327547	0.609004952421924	0.651123954129015	0.363514076995935	0.986973275851202	0.95915973083161	1.01478682087079	1.02	0.65	1.54	0.655896390621113	0.674915958689208	0.693935526757303	0.903249261859711	0.929441524942801	0.955633788025892	0.902579126377205	0.928842677596598	0.954932235381467	0.63006445327547	1.24075053181052	-0.00356973650400944	-0.00238468857143817	0.0650222391600788	0.0704658620014943	0.0599238624807241	0.474217096075984	0.481752279998199	0.4671598097198	0.471827577002296	0.479350905023955	0.464778478299761	0.000588503214388439	0.000832504604333618	0.000832005128658622
198	0.847500280622663	0.29	0.630320039849202	0.609158097672537	0.651481982025868	0.370121338092607	0.993622632117928	0.966017169520114	1.02122809471574	0.99	0.64	1.56	0.672158882365801	0.691366881428753	0.710574880491704	0.93184259718559	0.958471467536243	0.985100337886896	0.929445869990953	0.955987478678734	0.982581206871237	0.630320039849202	1.23633235377351	0.00904355276882362	0.00608833767187315	0.0650222391600788	0.0704658620014943	0.0599238624807241	0.474217096075984	0.481752279998199	0.4671598097198	0.471827577002296	0.479350905023955	0.464778478299761	0.000588503214388439	0.000832504604333618	0.000832005128658622
198	0.847500280622663	0.29	0.630357608972032	0.609224383692741	0.651490834251324	0.363483903201012	1.00025218566865	0.972062594272007	1.02844177706529	1.01	0.66	1.56	0.668900629629427	0.688298593860661	0.707696558091895	0.923366058357703	0.950143461426199	0.976920864494695	0.923114291214199	0.949859893433734	0.976620754596851	0.630357608972032	1.25323617541659	0.00451799261605156	0.0222028407849721	0.0650222391600788	0.0704658620014943	0.0599238624807241	0.474217096075984	0.481752279998199	0.4671598097198	0.471827577002296	0.479350905023955	0.464778478299761	0.000588503214388439	0.000832504604333618	0.000832005128658622
198	0.847500280622663	0.29	0.630392396829709	0.609617753101769	0.651167040557649	0.367793613576516	0.9872684522643	0.959702069961363	1.01483483456724	0.99	0.64	1.53	0.670772980079256	0.690040193296885	0.709307406514514	0.931548130392288	0.958305821867324	0.985063513342361	0.930282515086583	0.956870872645948	0.983612438034196	0.630392396829709	1.23087593979655	0.0117441234055132	0.00313721456044709	0.0650222391600788	0.0704658620014943	0.0599238624807241	0.474217096075984	0.481752279998199	0.4671598097198	0.471827577002296	0.479350905023955	0.464778478299761	0.000588503214388439	0.000832504604333618	0.000832005128658622
198	0.847500280622663	0.29	0.630446628537407	0.60951909414285	0.651374162931965	0.372572998570914	0.996476370744202	0.968936614849293	1.02401612663911	0.99	0.64	1.54	0.677481633050231	0.696737463113366	0.715993293176501	0.941002624133565	0.967748421709951	0.994494219286336	0.939380195835452	0.966084760167553	0.992771548820495	0.630446628537407	1.23531988668117	0.00546273279228856	0.00327473982123787	0.0650222391600788	0.0704658620014943	0.0599238624807241	0.474217096075984	0.481752279998199	0.4671598097198	0.471827577002296	0.479350905023955	0.464778478299761	0.000588503214388439	0.000832504604333618	0.000832005128658622
198	0.847500280622663	0.29	0.6304780695549	0.609307724271947	0.651648414837853	0.36481353028702	0.992105644505221	0.964225806944681	1.01998548206576	1	0.65	1.54	0.666946372292133	0.686230606739265	0.705514841186396	0.922498999528128	0.949172338979703	0.975845678431278	0.922117981850747	0.948725691391231	0.975493316213983	0.6304780695549	1.23205291183339	-0.00165955689523261	-0.00266691800035942	0.0650222391600788	0.0704658620014943	0.0599238624807241	0.474217096075984	0.481752279998199	0.4671598097198	0.471827577002296	0.479350905023955	0.464778478299761	0.000588503214388439	0.000832504604333618	0.000832005128658622
198	0.847500280622663	0.29	0.63058641245381	0.609386904510643	0.651785920396977	0.367740838353005	1.00115243990301	0.973195218059159	1.02910966174687	0.99	0.64	1.51	0.680865005422173	0.700424384310477	0.719983763198781	0.945921997474558	0.973095734705942	1.00026947193733	0.94593108247841	0.973201340644023	1.00032822790217	0.63058641245381	1.22381528232305	-0.00731225068346092	-0.0186500248960839	0.0650222391600788	0.0704658620014943	0.0599238624807241	0.474217096075984	0.481752279998199	0.4671598097198	0.471827577002296	0.479350905023955	0.464778478299761	0.000588503214388439	0.000832504604333618	0.000832005128658622
198	0.847500280622663	0.29	0.630630918400388	0.609547998706736	0.651713838094039	0.356374891533979	0.975306591195869	0.947392643073378	1.00322053931836	1	0.65	1.54	0.654435731514528	0.673718006073616	0.693000280632704	0.904733108852573	0.931390137751682	0.958047166650792	0.903866011841058	0.930560615933441	0.957087131906603	0.630630918400388	1.23476311589183	0.00237086694021298	0.00447343726360197	0.0650222391600788	0.0704658620014943	0.0599238624807241	0.474217096075984	0.481752279998199	0.4671598097198	0.471827577002296	0.479350905023955	0.464778478299761	0.000588503214388439	0.000832504604333618	0.000832005128658622
198	0.847500280622663	0.29	0.630747056929307	0.609774085484998	0.651720028373615	0.372057395071099	0.994096611532066	0.966592300794211	1.02160092226992	1.01	0.64	1.56	0.663451054245494	0.682329503763799	0.701207953282103	0.914954605229386	0.940989569249462	0.967024533269538	0.912567445441013	0.938559936060851	0.964555327682354	0.630747056929307	1.24563556625971	-0.0131983255090765	-0.00509943637058903	0.0650222391600788	0.0704658620014943	0.0599238624807241	0.474217096075984	0.481752279998199	0.4671598097198	0.471827577002296	0.479350905023955	0.464778478299761	0.000588503214388439	0.000832504604333618	0.000832005128658622
198	0.847500280622663	0.29	0.630951708761291	0.609921565536275	0.651981851986308	0.362672212805822	0.975281668575251	0.947747528653681	1.00281580849682	1	0.64	1.53	0.658451967395346	0.677581438118052	0.696710908840757	0.912306106792658	0.938810595843045	0.965315084893432	0.911730713507922	0.938179528184485	0.964657130992217	0.630951708761291	1.23114429492262	-0.00161339800798512	-0.0041258749700452	0.0650222391600788	0.0704658620014943	0.0599238624807241	0.474217096075984	0.481752279998199	0.4671598097198	0.471827577002296	0.479350905023955	0.464778478299761	0.000588503214388439	0.000832504604333618	0.000832005128658622
198	0.847500280622663	0.29	0.631083294129148	0.610247553210781	0.651919035047515	0.371984042518473	0.996780439376333	0.969197543539283	1.02436333521338	0.99	0.63	1.53	0.676990474398026	0.696257297619436	0.715524120840846	0.939955970285344	0.966706665014837	0.993457359744331	0.937926189618906	0.964681691994149	0.991298063160809	0.631083294129148	1.22447057438382	-0.00206253743814976	-0.0149429351019831	0.0650222391600788	0.0704658620014943	0.0599238624807241	0.474217096075984	0.481752279998199	0.4671598097198	0.471827577002296	0.479350905023955	0.464778478299761	0.000588503214388439	0.000832504604333618	0.000832005128658622
198	0.847500280622663	0.29	0.631099282630763	0.610003476632778	0.652195088628748	0.36376807128403	0.99601245187737	0.967959576846378	1.02406532690836	1	0.65	1.55	0.669556270922914	0.688960984553222	0.70836569818353	0.926123473060991	0.952963877014318	0.979804280967645	0.925510809894299	0.952410762053952	0.979116786900777	0.631099282630763	1.24038877011285	-0.0162916948199813	-0.0137131037246467	0.0650222391600788	0.0704658620014943	0.0599238624807241	0.474217096075984	0.481752279998199	0.4671598097198	0.471827577002296	0.479350905023955	0.464778478299761	0.000588503214388439	0.000832504604333618	0.000832005128658622
198	0.847500280622663	0.29	0.631116324946823	0.60998508724082	0.652247562652826	0.370393773492626	0.993845897696139	0.966250358404337	1.02144143698794	1	0.65	1.57	0.668003814359884	0.687081608583612	0.70615940280734	0.923778933404522	0.950161513894118	0.976544094383713	0.921622799769504	0.947822305682536	0.974227644247913	0.631116324946823	1.23923456760988	-0.0164488303325179	-0.0141444826098672	0.0650222391600788	0.0704658620014943	0.0599238624807241	0.474217096075984	0.481752279998199	0.4671598097198	0.471827577002296	0.479350905023955	0.464778478299761	0.000588503214388439	0.000832504604333618	0.000832005128658622
198	0.847500280622663	0.29	0.6311387258496	0.610104785228684	0.652172666470517	0.366484776488659	0.990558662928067	0.962822401216189	1.01829492463994	1.01	0.66	1.55	0.663948249180366	0.683074769688352	0.702201290196338	0.917275423738733	0.943699602468428	0.970123781198124	0.917998896350005	0.944435637199578	0.97094893231	0.6311387258496	1.24671868509503	0.00143109664584898	0.0125592930774289	0.0650222391600788	0.0704658620014943	0.0599238624807241	0.474217096075984	0.481752279998199	0.4671598097198	0.471827577002296	0.479350905023955	0.464778478299761	0.000588503214388439	0.000832504604333618	0.000832005128658622
198	0.847500280622663	0.29	0.631152932175498	0.610196862160581	0.652109002190415	0.35657762710109	0.976001828733287	0.948080323125823	1.00392333434075	1.02	0.65	1.57	0.649477170258805	0.668604642909552	0.6877321155603	0.895017020474439	0.921375781590332	0.947734542706226	0.893323141082147	0.919417649952693	0.945776304815417	0.631152932175498	1.25053893257929	-0.00485815937651996	0.00656597031090266	0.0650222391600788	0.0704658620014943	0.0599238624807241	0.474217096075984	0.481752279998199	0.4671598097198	0.471827577002296	0.479350905023955	0.464778478299761	0.000588503214388439	0.000832504604333618	0.000832005128658622
198	0.847500280622663	0.29	0.631166307060482	0.610291609514117	0.652041004606848	0.371316461040435	0.987391452534809	0.960029286457891	1.01475361861173	1	0.64	1.56	0.6667086892568	0.685710811522962	0.704712933789124	0.923597988325382	0.94992181188092	0.976245635436458	0.921373395621868	0.947493158986231	0.973965036932445	0.631166307060482	1.24128168520814	-0.000712914763670711	0.00366928104740946	0.0650222391600788	0.0704658620014943	0.0599238624807241	0.474217096075984	0.481752279998199	0.4671598097198	0.471827577002296	0.479350905023955	0.464778478299761	0.000588503214388439	0.000832504604333618	0.000832005128658622
198	0.847500280622663	0.29	0.631303920656739	0.61018159319067	0.652426248122809	0.370559390574955	1.00517268221367	0.977272546701364	1.03307281772597	1	0.65	1.56	0.676749197780826	0.696069697870242	0.715390197959657	0.936473554998168	0.963208920865476	0.989944286732784	0.93499230528743	0.961824382907617	0.988468178343465	0.631303920656739	1.24124090567574	-0.00882328252365765	-0.00484199358532537	0.0650222391600788	0.0704658620014943	0.0599238624807241	0.474217096075984	0.481752279998199	0.4671598097198	0.471827577002296	0.479350905023955	0.464778478299761	0.000588503214388439	0.000832504604333618	0.000832005128658622
198	0.847500280622663	0.29	0.631488780893731	0.610393933170213	0.652583628617249	0.365795121521483	0.991961732691356	0.964144884458835	1.01977858092388	1.01	0.65	1.56	0.665189082506038	0.684380662581045	0.703572242656052	0.919164318916766	0.945683418662244	0.972202518407721	0.918195523910826	0.944729616825794	0.971228851451337	0.631488780893731	1.2479692399311	-0.00986152548397901	-0.00263685127056779	0.0650222391600788	0.0704658620014943	0.0599238624807241	0.474217096075984	0.481752279998199	0.4671598097198	0.471827577002296	0.479350905023955	0.464778478299761	0.000588503214388439	0.000832504604333618	0.000832005128658622
198	0.847500280622663	0.29	0.631572356274564	0.610529256782448	0.652615455766679	0.363918151892389	0.991451549890045	0.963536185202466	1.01936691457762	0.99	0.64	1.56	0.67036222244428	0.689783813661818	0.709205404879356	0.92931396523125	0.956237851066674	0.983161736902097	0.927456602803413	0.954326169055467	0.981137486083679	0.631572356274564	1.24073284600806	0.0078481428906637	0.0093561201523537	0.0650222391600788	0.0704658620014943	0.0599238624807241	0.474217096075984	0.481752279998199	0.4671598097198	0.471827577002296	0.479350905023955	0.464778478299761	0.000588503214388439	0.000832504604333618	0.000832005128658622
198	0.847500280622663	0.29	0.631679402208532	0.610652552840684	0.65270625157638	0.362730139137495	0.985753795425912	0.957927493426719	1.01358009742511	0.98	0.64	1.52	0.672264616194126	0.691792856443993	0.71132109669386	0.935106310719554	0.962269692898254	0.989433075076954	0.934527764965838	0.96159024424766	0.988695594239869	0.631679402208532	1.22934081086253	-0.00835132527913133	-0.0162388560441717	0.0650222391600788	0.0704658620014943	0.0599238624807241	0.474217096075984	0.481752279998199	0.4671598097198	0.471827577002296	0.479350905023955	0.464778478299761	0.000588503214388439	0.000832504604333618	0.000832005128658622
198	0.847500280622663	0.29	0.631723580245805	0.610558086152637	0.652889074338973	0.365395811040375	0.994892108145115	0.966969059114647	1.02281515717558	1	0.64	1.53	0.671018068698556	0.690394976631634	0.709771884564713	0.929294545101785	0.956129671729706	0.982964798357628	0.928490254606975	0.955386026321406	0.982176094955308	0.631723580245805	1.22919344256758	-0.00677705159783616	-0.0111917933367316	0.0650222391600788	0.0704658620014943	0.0599238624807241	0.474217096075984	0.481752279998199	0.4671598097198	0.471827577002296	0.479350905023955	0.464778478299761	0.000588503214388439	0.000832504604333618	0.000832005128658622
198	0.847500280622663	0.29	0.631791221931894	0.610708378205139	0.652874065658648	0.371365923368955	0.993672746905724	0.966139433318271	1.02120606049318	0.98	0.63	1.54	0.680968525424782	0.700374958189161	0.71978139095354	0.948823863938115	0.975863713554171	1.00290356317023	0.946529650032841	0.97351190162208	1.00060701910293	0.631791221931894	1.21930962918429	-0.00724340149936031	-0.0223699364101643	0.0650222391600788	0.0704658620014943	0.0599238624807241	0.474217096075984	0.481752279998199	0.4671598097198	0.471827577002296	0.479350905023955	0.464778478299761	0.000588503214388439	0.000832504604333618	0.000832005128658622
198	0.847500280622663	0.29	0.631792583347784	0.610920816613979	0.652664350081588	0.370153309822841	0.991054152078041	0.963521936562897	1.01858636759319	0.99	0.64	1.53	0.673807863089159	0.693061626390643	0.712315389692127	0.935960644768161	0.962705308493592	0.989449972219023	0.935246061545517	0.96197466616641	0.98869499940189	0.631792583347784	1.23439271604432	0.00557285475213516	-0.00099166566813424	0.0650222391600788	0.0704658620014943	0.0599238624807241	0.474217096075984	0.481752279998199	0.4671598097198	0.471827577002296	0.479350905023955	0.464778478299761	0.000588503214388439	0.000832504604333618	0.000832005128658622
198	0.847500280622663	0.29	0.631799100926611	0.610621747263014	0.652976454590207	0.365146890501334	0.996734455062481	0.968744676585946	1.02472423353902	1	0.65	1.55	0.67104332452849	0.690431667458955	0.70982001038942	0.928684476830777	0.955516802632761	0.982349128434744	0.92774619856663	0.954607167643985	0.981367890322663	0.631799100926611	1.23538563850887	0.00221206049243856	0.00381242090690687	0.0650222391600788	0.0704658620014943	0.0599238624807241	0.474217096075984	0.481752279998199	0.4671598097198	0.471827577002296	0.479350905023955	0.464778478299761	0.000588503214388439	0.000832504604333618	0.000832005128658622
198	0.847500280622663	0.29	0.631819821434757	0.610760332640734	0.652879310228779	0.363279358522888	0.978043655792094	0.950467767456517	1.00561954412767	1.01	0.65	1.56	0.655325254788836	0.674338183652168	0.6933511125155	0.905307485029354	0.931573139658904	0.957838794288453	0.904029695011701	0.930003157361716	0.956630466507341	0.631819821434757	1.24255663536649	0.00432778346433161	0.0129157840015162	0.0650222391600788	0.0704658620014943	0.0599238624807241	0.474217096075984	0.481752279998199	0.4671598097198	0.471827577002296	0.479350905023955	0.464778478299761	0.000588503214388439	0.000832504604333618	0.000832005128658622
198	0.847500280622663	0.29	0.631837501173238	0.61061678427378	0.653058218072696	0.362540469080792	0.987774982726673	0.959880182611541	1.0156697828418	1	0.65	1.56	0.664265297086639	0.683569318589862	0.702873340093085	0.918963845062519	0.94566958733684	0.972375329611161	0.917782833028725	0.944407112984933	0.971119137505831	0.631837501173238	1.24169179262175	0.00167993351152882	0.00493604648839374	0.0650222391600788	0.0704658620014943	0.0599238624807241	0.474217096075984	0.481752279998199	0.4671598097198	0.471827577002296	0.479350905023955	0.464778478299761	0.000588503214388439	0.000832504604333618	0.000832005128658622
198	0.847500280622663	0.29	0.631839949113949	0.610657550239191	0.653022347988707	0.368698193800525	0.999590551776067	0.971734322953805	1.02744678059833	0.98	0.64	1.54	0.682417727599845	0.701980260200943	0.72154279280204	0.949481828047267	0.976700155567351	1.00391848308744	0.948075724790058	0.975252259688057	1.00248285531827	0.631839949113949	1.22822200400284	-0.00572716865210227	-0.0154669026167318	0.0650222391600788	0.0704658620014943	0.0599238624807241	0.474217096075984	0.481752279998199	0.4671598097198	0.471827577002296	0.479350905023955	0.464778478299761	0.000588503214388439	0.000832504604333618	0.000832005128658622
198	0.847500280622663	0.29	0.631870156506932	0.610855768857426	0.652884544156437	0.365258192927522	0.990610366479523	0.96279923839639	1.01842149456266	1.01	0.65	1.58	0.66039390981815	0.679469848891247	0.698545787964344	0.910499668432433	0.936800086929441	0.963100505426448	0.907787073042855	0.934012327371335	0.960213962468743	0.631870156506932	1.25051534852603	0.00438301595900057	0.0132287408946039	0.0650222391600788	0.0704658620014943	0.0599238624807241	0.474217096075984	0.481752279998199	0.4671598097198	0.471827577002296	0.479350905023955	0.464778478299761	0.000588503214388439	0.000832504604333618	0.000832005128658622
198	0.847500280622663	0.29	0.63189115371182	0.610715001961343	0.653067305462297	0.365692901707409	0.98218542130135	0.954636653922118	1.00973418868058	1.01	0.65	1.57	0.654887040758856	0.673785676874929	0.692684312991001	0.90295563459441	0.929012998544357	0.955070362494304	0.901381282134265	0.927408505225036	0.953467959164408	0.63189115371182	1.25089618681926	0.0151591133324301	0.0255670071380948	0.0650222391600788	0.0704658620014943	0.0599238624807241	0.474217096075984	0.481752279998199	0.4671598097198	0.471827577002296	0.479350905023955	0.464778478299761	0.000588503214388439	0.000832504604333618	0.000832005128658622
198	0.847500280622663	0.29	0.631929063875169	0.611020891976879	0.652837235773458	0.3599749573006	0.980668891266927	0.952820384975188	1.00851739755867	1.01	0.65	1.55	0.657509882115396	0.676727216649489	0.695944551183582	0.908624241218763	0.935181007108134	0.961737772997506	0.908016751147625	0.934433220845409	0.961052975303599	0.631929063875169	1.2424198154106	-0.01785611084338	-0.0123185223428095	0.0650222391600788	0.0704658620014943	0.0599238624807241	0.474217096075984	0.481752279998199	0.4671598097198	0.471827577002296	0.479350905023955	0.464778478299761	0.000588503214388439	0.000832504604333618	0.000832005128658622
198	0.847500280622663	0.29	0.632399795974934	0.611534300482467	0.6532652914674	0.375800132440495	1.00457465211464	0.977001732468109	1.03214757176117	0.99	0.65	1.55	0.679986699376666	0.699177267826587	0.718367836276508	0.942794005412258	0.969401515399769	0.996009025387279	0.941431831643254	0.967913689918234	0.994542929850382	0.632399795974934	1.23780697158366	-0.00785884257740566	-0.00788373444802192	0.0650222391600788	0.0704658620014943	0.0599238624807241	0.474217096075984	0.481752279998199	0.4671598097198	0.471827577002296	0.479350905023955	0.464778478299761	0.000588503214388439	0.000832504604333618	0.000832005128658622
198	0.847500280622663	0.29	0.63244789499275	0.611255747967642	0.653640042017857	0.368838594047621	0.999528436432806	0.971682337574418	1.02737453529119	1.01	0.64	1.55	0.668082518608182	0.687228170576256	0.70637382254433	0.921942663724634	0.948363342132689	0.974784020540745	0.920291735165589	0.946608421456856	0.972957786646501	0.63244789499275	1.23784546518154	-0.00102429448138073	0.000422861137642871	0.0650222391600788	0.0704658620014943	0.0599238624807241	0.474217096075984	0.481752279998199	0.4671598097198	0.471827577002296	0.479350905023955	0.464778478299761	0.000588503214388439	0.000832504604333618	0.000832005128658622
198	0.847500280622663	0.29	0.632493985186944	0.611375656983798	0.65361231339009	0.357100852889041	0.982216897829481	0.95414960341013	1.01028419224883	1.02	0.66	1.56	0.653357344265792	0.672576524231925	0.691795704198058	0.90021834965379	0.92669920063474	0.953180051615689	0.899540172868895	0.92609494102594	0.952558909388208	0.632493985186944	1.25460759606205	-0.00147259034300907	0.0135631829138091	0.0650222391600788	0.0704658620014943	0.0599238624807241	0.474217096075984	0.481752279998199	0.4671598097198	0.471827577002296	0.479350905023955	0.464778478299761	0.000588503214388439	0.000832504604333618	0.000832005128658622
198	0.847500280622663	0.29	0.632557588527339	0.611622985525477	0.653492191529201	0.374434503572938	1.00809984364313	0.980349448089243	1.03585023919701	1.01	0.65	1.56	0.674989553394271	0.694096237381229	0.713202921368187	0.931975971134207	0.958357076255545	0.984738181376884	0.930554211293832	0.956913923278227	0.983276758216275	0.632557588527339	1.25089660146383	0.0035839386542203	0.01355754408259	0.0650222391600788	0.0704658620014943	0.0599238624807241	0.474217096075984	0.481752279998199	0.4671598097198	0.471827577002296	0.479350905023955	0.464778478299761	0.000588503214388439	0.000832504604333618	0.000832005128658622
198	0.847500280622663	0.29	0.63265856833117	0.611564758829878	0.653752377832462	0.371817157691027	0.993410242937367	0.965910785626233	1.0209097002485	0.99	0.64	1.54	0.676771214494279	0.696038875027051	0.715306535559823	0.940779091783784	0.967563050363295	0.994347008942805	0.938719735269765	0.965578854447964	0.992231952416163	0.63265856833117	1.22197543512839	0.00600625081896472	-0.00896123415674492	0.0650222391600788	0.0704658620014943	0.0599238624807241	0.474217096075984	0.481752279998199	0.4671598097198	0.471827577002296	0.479350905023955	0.464778478299761	0.000588503214388439	0.000832504604333618	0.000832005128658622
198	0.847500280622663	0.29	0.632752934900507	0.611412411263912	0.654093458537102	0.363944160484349	0.984258203765994	0.956546932127383	1.01196947540461	1	0.64	1.58	0.660735154379778	0.67987672572273	0.699018297065681	0.913428986358511	0.939891126284324	0.966353266210137	0.909714918504307	0.936144972851399	0.962340298462619	0.632752934900507	1.24287743470426	-0.00319702313106188	0.00113494455599612	0.0650222391600788	0.0704658620014943	0.0599238624807241	0.474217096075984	0.481752279998199	0.4671598097198	0.471827577002296	0.479350905023955	0.464778478299761	0.000588503214388439	0.000832504604333618	0.000832005128658622
198	0.847500280622663	0.29	0.63282248083173	0.611672253559598	0.653972708103863	0.374840837205821	1.00924919643628	0.98149124375975	1.0370071491128	0.99	0.65	1.53	0.684754048649103	0.704119856136749	0.723485663624395	0.950290316163747	0.97716586272898	1.00404140929421	0.950551658491867	0.977507087158197	1.00432076512447	0.63282248083173	1.23683399270303	-0.0112069535026107	-0.012789357379416	0.0650222391600788	0.0704658620014943	0.0599238624807241	0.474217096075984	0.481752279998199	0.4671598097198	0.471827577002296	0.479350905023955	0.464778478299761	0.000588503214388439	0.000832504604333618	0.000832005128658622
198	0.847500280622663	0.29	0.6328960552767	0.612049643676874	0.653742466876526	0.374020292605712	0.996032839238718	0.968590358390255	1.02347532008718	0.99	0.63	1.54	0.677769290379882	0.696972114989698	0.716174939599513	0.941689431531334	0.968369744799109	0.995050058066884	0.938610758047907	0.965235037326801	0.991861354069878	0.6328960552767	1.23098646787813	-0.00213594472160543	-0.010730170392205	0.0650222391600788	0.0704658620014943	0.0599238624807241	0.474217096075984	0.481752279998199	0.4671598097198	0.471827577002296	0.479350905023955	0.464778478299761	0.000588503214388439	0.000832504604333618	0.000832005128658622
198	0.847500280622663	0.29	0.632899285446241	0.611988360851428	0.653810210041054	0.369642405287345	0.999537540225907	0.971739199182562	1.02733588126925	1	0.64	1.56	0.672083488764941	0.691309641261418	0.710535793757896	0.929572605379402	0.956164695449068	0.982756785518734	0.927688244463411	0.9542305883875	0.980691655917863	0.632899285446241	1.24792434263933	-0.00234816266867307	0.00358770595912414	0.0650222391600788	0.0704658620014943	0.0599238624807241	0.474217096075984	0.481752279998199	0.4671598097198	0.471827577002296	0.479350905023955	0.464778478299761	0.000588503214388439	0.000832504604333618	0.000832005128658622
198	0.847500280622663	0.29	0.632930056049866	0.612056931809512	0.653803180290219	0.369648901665404	0.996749242648924	0.969028833946874	1.02446965135097	1.01	0.64	1.56	0.668565511076264	0.68769075127747	0.706815991478676	0.92383354301435	0.950261077972948	0.976688612931546	0.922000694904273	0.948017537055995	0.974435655310049	0.632930056049866	1.24014032567491	-0.0145428002604059	-0.0142085932098985	0.0650222391600788	0.0704658620014943	0.0599238624807241	0.474217096075984	0.481752279998199	0.4671598097198	0.471827577002296	0.479350905023955	0.464778478299761	0.000588503214388439	0.000832504604333618	0.000832005128658622
198	0.847500280622663	0.29	0.633001958004994	0.611836357480211	0.654167558529777	0.364672438036565	0.982410898430529	0.954795092789128	1.01002670407193	1	0.64	1.54	0.661212343836137	0.680336773478663	0.699461203121188	0.914989154289266	0.941453641632859	0.967918128976452	0.913605173103511	0.940007869591057	0.966542806108755	0.633001958004994	1.23845066960264	-0.00978339038424809	-0.00813052759350508	0.0650222391600788	0.0704658620014943	0.0599238624807241	0.474217096075984	0.481752279998199	0.4671598097198	0.471827577002296	0.479350905023955	0.464778478299761	0.000588503214388439	0.000832504604333618	0.000832005128658622
198	0.847500280622663	0.29	0.633072962106316	0.611926944103502	0.65421898010913	0.356348012921226	0.975129290033	0.94721878108588	1.00303979898012	1.01	0.66	1.54	0.65154722916078	0.670745554966901	0.689943880773022	0.899274736586012	0.925772538448249	0.952270340310485	0.899681705210812	0.926140392487844	0.952682897707318	0.633072962106316	1.24297853433289	0.00824222899524147	0.0176522441717473	0.0650222391600788	0.0704658620014943	0.0599238624807241	0.474217096075984	0.481752279998199	0.4671598097198	0.471827577002296	0.479350905023955	0.464778478299761	0.000588503214388439	0.000832504604333618	0.000832005128658622
198	0.847500280622663	0.29	0.633111056185104	0.612144843427711	0.654077268942497	0.366815801895562	0.992518629167393	0.9647472881873	1.02028997014749	1	0.64	1.57	0.668716889852362	0.687966661263621	0.70721643267488	0.925701433334094	0.952348795255356	0.978996157176617	0.923165443330367	0.9497574120271	0.976323302518071	0.633111056185104	1.23786788445475	0.00548593652443856	0.00773049308421617	0.0650222391600788	0.0704658620014943	0.0599238624807241	0.474217096075984	0.481752279998199	0.4671598097198	0.471827577002296	0.479350905023955	0.464778478299761	0.000588503214388439	0.000832504604333618	0.000832005128658622
198	0.847500280622663	0.29	0.633219424359155	0.612240119214452	0.654198729503859	0.363567483154606	0.98495086833739	0.957197519225075	1.0127042174497	1	0.65	1.54	0.664961154967552	0.684241291730635	0.703521428493717	0.921294619810586	0.94800698659524	0.974719353379893	0.920496850688198	0.947235818808821	0.973979805861036	0.633219424359155	1.23966318463745	0.0175186270327481	0.0181676806473485	0.0650222391600788	0.0704658620014943	0.0599238624807241	0.474217096075984	0.481752279998199	0.4671598097198	0.471827577002296	0.479350905023955	0.464778478299761	0.000588503214388439	0.000832504604333618	0.000832005128658622
198	0.847500280622663	0.29	0.633590925300545	0.612701354241486	0.654480496359605	0.37175276819049	0.997017215171188	0.969414105473715	1.02462032486866	1	0.65	1.54	0.673901819671432	0.693090508745259	0.712279197819086	0.933925495471469	0.960518102031665	0.98711070859186	0.933471152295886	0.95996097219064	0.986602895450529	0.633590925300545	1.23396573578681	-0.00843481967225543	-0.0125576496325081	0.0650222391600788	0.0704658620014943	0.0599238624807241	0.474217096075984	0.481752279998199	0.4671598097198	0.471827577002296	0.479350905023955	0.464778478299761	0.000588503214388439	0.000832504604333618	0.000832005128658622
198	0.847500280622663	0.29	0.633692493920781	0.612392761023363	0.654992226818199	0.37434532382747	1.01808848431741	0.990057791363574	1.04611917727125	1.01	0.65	1.56	0.682651442005204	0.70197879151173	0.721306141018256	0.943073404583865	0.969773867190612	0.996474329797359	0.942155365529497	0.968783910630214	0.995540693689434	0.633692493920781	1.24283975225954	-0.019515993501223	-0.0114801364178766	0.0650222391600788	0.0704658620014943	0.0599238624807241	0.474217096075984	0.481752279998199	0.4671598097198	0.471827577002296	0.479350905023955	0.464778478299761	0.000588503214388439	0.000832504604333618	0.000832005128658622
198	0.847500280622663	0.29	0.63370246290252	0.612593574313247	0.654811351491793	0.370762815681532	0.99144721387817	0.963940046618037	1.0189543811383	1.01	0.65	1.58	0.663439314890645	0.682371338999066	0.701303363107486	0.915894867172916	0.942031008515331	0.968167149857745	0.913379622104549	0.939243741453493	0.965308545677968	0.63370246290252	1.24822509678662	-0.00542036875816043	0.000911338930739307	0.0650222391600788	0.0704658620014943	0.0599238624807241	0.474217096075984	0.481752279998199	0.4671598097198	0.471827577002296	0.479350905023955	0.464778478299761	0.000588503214388439	0.000832504604333618	0.000832005128658622
198	0.847500280622663	0.29	0.633767363006075	0.612761541925534	0.654773184086617	0.372717579452429	1.01214705734743	0.984182857026558	1.04011125766831	1	0.64	1.54	0.684401934137029	0.703848272436422	0.723294610735815	0.948602466619382	0.975555699153389	1.0025089316874	0.946704521922641	0.973568193382576	1.00054481980096	0.633767363006075	1.23508733338268	-0.0109179247055953	-0.0170789511038009	0.0650222391600788	0.0704658620014943	0.0599238624807241	0.474217096075984	0.481752279998199	0.4671598097198	0.471827577002296	0.479350905023955	0.464778478299761	0.000588503214388439	0.000832504604333618	0.000832005128658622
198	0.847500280622663	0.29	0.633776891547599	0.612618927871519	0.65493485522368	0.357796484114593	0.980254411858139	0.952285583186388	1.00822324052989	0.99	0.64	1.56	0.662648441558759	0.682110566218407	0.701572690878056	0.918681561520037	0.945663432979306	0.972645304438575	0.915476594701249	0.942578951244877	0.969244894965309	0.633776891547599	1.23573815323505	-0.0154466784992088	-0.0158959959935052	0.0650222391600788	0.0704658620014943	0.0599238624807241	0.474217096075984	0.481752279998199	0.4671598097198	0.471827577002296	0.479350905023955	0.464778478299761	0.000588503214388439	0.000832504604333618	0.000832005128658622
198	0.847500280622663	0.29	0.633980103363469	0.612903262362309	0.655056944364629	0.36835861745672	0.995531236305118	0.967767882366868	1.02329459024337	1	0.65	1.55	0.671116501179425	0.690369511426546	0.709622521673667	0.929186864879738	0.955843405435038	0.982499945990337	0.927793121260904	0.95436137183752	0.980945234264533	0.633980103363469	1.2376875785508	0.0054994978728698	0.00670186094187186	0.0650222391600788	0.0704658620014943	0.0599238624807241	0.474217096075984	0.481752279998199	0.4671598097198	0.471827577002296	0.479350905023955	0.464778478299761	0.000588503214388439	0.000832504604333618	0.000832005128658622
198	0.847500280622663	0.29	0.633996794850254	0.612671331800801	0.655322257899706	0.376770900251641	1.01697426071804	0.989118673751917	1.04482984768417	1.01	0.64	1.55	0.682244304746109	0.701457687394029	0.72067107004195	0.942638551302379	0.969185163797142	0.995731776291904	0.940005281989049	0.966457546004558	0.992946312679126	0.633996794850254	1.22989736493838	0.00157077497567517	-0.00326025087485945	0.0650222391600788	0.0704658620014943	0.0599238624807241	0.474217096075984	0.481752279998199	0.4671598097198	0.471827577002296	0.479350905023955	0.464778478299761	0.000588503214388439	0.000832504604333618	0.000832005128658622
198	0.847500280622663	0.29	0.634145466431105	0.613025166445888	0.655265766416322	0.362969203646686	0.984267149217029	0.95649717458307	1.01203712385099	1	0.65	1.57	0.662928500693333	0.682175298423192	0.701422096153052	0.917651272932163	0.944293434821721	0.970935596711278	0.915508009961508	0.942173269604007	0.968711721063174	0.634145466431105	1.24502828396434	0.00464846561677284	0.0136379458861366	0.0650222391600788	0.0704658620014943	0.0599238624807241	0.474217096075984	0.481752279998199	0.4671598097198	0.471827577002296	0.479350905023955	0.464778478299761	0.000588503214388439	0.000832504604333618	0.000832005128658622
198	0.847500280622663	0.29	0.634225456568972	0.612978158833513	0.655472754304431	0.364447277745994	0.994749959805385	0.966773707599957	1.02272621201081	1	0.65	1.55	0.67148925260963	0.690920638193002	0.710352023776375	0.930272460236259	0.957192448608659	0.98411243698106	0.929484912736292	0.956357450328262	0.983252445443512	0.634225456568972	1.23683597927498	0.0157715672595041	0.0171741844527885	0.0650222391600788	0.0704658620014943	0.0599238624807241	0.474217096075984	0.481752279998199	0.4671598097198	0.471827577002296	0.479350905023955	0.464778478299761	0.000588503214388439	0.000832504604333618	0.000832005128658622
198	0.847500280622663	0.29	0.634337672728056	0.613370263850422	0.65530508160569	0.363197525112903	0.974873543134906	0.947382173115368	1.00236491315444	0.99	0.64	1.54	0.659340919003183	0.678473836729229	0.697606754455275	0.914152309538062	0.940679407164445	0.967206504790828	0.912057297369245	0.93859353659969	0.965107699203842	0.634337672728056	1.23316139854916	-0.00285777876200272	-0.00778565020596175	0.0650222391600788	0.0704658620014943	0.0599238624807241	0.474217096075984	0.481752279998199	0.4671598097198	0.471827577002296	0.479350905023955	0.464778478299761	0.000588503214388439	0.000832504604333618	0.000832005128658622
198	0.847500280622663	0.29	0.634438392686376	0.613523022857054	0.655353762515698	0.367499005539176	0.996255644997823	0.968420692446958	1.02409059754869	1	0.65	1.54	0.669644943112631	0.688892296419767	0.708139649726902	0.926123406712369	0.952742624251957	0.979361841791546	0.925756611241256	0.952323893273919	0.978900911675805	0.634438392686376	1.24005710089196	-0.000883320249224064	0.00239617053873118	0.0650222391600788	0.0704658620014943	0.0599238624807241	0.474217096075984	0.481752279998199	0.4671598097198	0.471827577002296	0.479350905023955	0.464778478299761	0.000588503214388439	0.000832504604333618	0.000832005128658622
198	0.847500280622663	0.29	0.634513981888982	0.613216464608745	0.655811499169219	0.364660295633904	0.9912457929512	0.963380906130995	1.01911067977141	1	0.65	1.56	0.667419374780525	0.686723852605979	0.706028330431433	0.923718033507938	0.950435709033449	0.977153384558961	0.923109108956992	0.949883886183699	0.976515388450046	0.634513981888982	1.23791927275198	0.00619926459297944	0.0129090223317263	0.0650222391600788	0.0704658620014943	0.0599238624807241	0.474217096075984	0.481752279998199	0.4671598097198	0.471827577002296	0.479350905023955	0.464778478299761	0.000588503214388439	0.000832504604333618	0.000832005128658622
198	0.847500280622663	0.29	0.634584684087109	0.613272043195318	0.6558973249789	0.363417375708126	0.991496975511242	0.963550109819621	1.01944384120286	1	0.65	1.56	0.665811580543193	0.685122819914906	0.704434059286618	0.920574051120768	0.947274436605318	0.973974822089867	0.918829512180877	0.945432921432051	0.972074035986721	0.634584684087109	1.24374032503162	0.00131797981476775	0.00571312699701486	0.0650222391600788	0.0704658620014943	0.0599238624807241	0.474217096075984	0.481752279998199	0.4671598097198	0.471827577002296	0.479350905023955	0.464778478299761	0.000588503214388439	0.000832504604333618	0.000832005128658622
198	0.847500280622663	0.29	0.634687201143879	0.613672961700945	0.655701440586813	0.369857754745948	0.988795701974904	0.961308807735183	1.01628259621462	1	0.64	1.56	0.664504020346783	0.683504316174899	0.702504612003014	0.918894604641188	0.945168741122605	0.971442877604022	0.916669420158295	0.942817602884063	0.969021085328178	0.634687201143879	1.24331071547734	-0.00786325314044935	-0.00978094147218956	0.0650222391600788	0.0704658620014943	0.0599238624807241	0.474217096075984	0.481752279998199	0.4671598097198	0.471827577002296	0.479350905023955	0.464778478299761	0.000588503214388439	0.000832504604333618	0.000832005128658622
198	0.847500280622663	0.29	0.63471593313055	0.613383130811767	0.656048735449334	0.366530021257125	1.00298741520063	0.974905876908781	1.03106895349249	1	0.65	1.54	0.673760905974556	0.693168156591066	0.712575407207576	0.931619636289924	0.958454342192887	0.985289048095849	0.931076740192805	0.95788184525396	0.984838248306664	0.63471593313055	1.22707422650859	0.0196744340122325	0.0154959975821562	0.0650222391600788	0.0704658620014943	0.0599238624807241	0.474217096075984	0.481752279998199	0.4671598097198	0.471827577002296	0.479350905023955	0.464778478299761	0.000588503214388439	0.000832504604333618	0.000832005128658622
198	0.847500280622663	0.29	0.634747101364654	0.613793921647489	0.655700281081818	0.361512398618954	0.975855103153906	0.948235518634017	1.00347468767379	1.01	0.65	1.57	0.652647007175523	0.671656882699174	0.690666758222824	0.901004520122916	0.927248390983381	0.953492261843846	0.898711434993317	0.925019366826022	0.951137880433056	0.634747101364654	1.24077021388908	0.00108210362804105	0.00886845899748298	0.0650222391600788	0.0704658620014943	0.0599238624807241	0.474217096075984	0.481752279998199	0.4671598097198	0.471827577002296	0.479350905023955	0.464778478299761	0.000588503214388439	0.000832504604333618	0.000832005128658622
198	0.847500280622663	0.29	0.634754427162071	0.613687936857845	0.655820917466297	0.377054462095394	1.00944603743467	0.981813340568079	1.03707873430126	1	0.64	1.55	0.680363237934845	0.699511756636116	0.718660275337386	0.941725573638269	0.968230018253786	0.994734462869302	0.940136289260871	0.966626584497527	0.993064626576545	0.634754427162071	1.23976995196338	0.0164897523565786	0.018815675453279	0.0650222391600788	0.0704658620014943	0.0599238624807241	0.474217096075984	0.481752279998199	0.4671598097198	0.471827577002296	0.479350905023955	0.464778478299761	0.000588503214388439	0.000832504604333618	0.000832005128658622
198	0.847500280622663	0.29	0.634782269406077	0.613611350770759	0.655953188041394	0.372471591115037	0.999120382334835	0.971501563241442	1.02673920142823	0.98	0.63	1.53	0.681830637779474	0.701214401789418	0.720598165799363	0.948434167684228	0.975397203761972	1.00236023983972	0.946086133100552	0.973057353847083	0.999820208989927	0.634782269406077	1.22021756519816	0.0142851971855107	-0.00243164769605	0.0650222391600788	0.0704658620014943	0.0599238624807241	0.474217096075984	0.481752279998199	0.4671598097198	0.471827577002296	0.479350905023955	0.464778478299761	0.000588503214388439	0.000832504604333618	0.000832005128658622
198	0.847500280622663	0.29	0.634803306728303	0.613706891266478	0.655899722190128	0.359490234715858	0.973740521860705	0.946059651576497	1.00142139214491	0.99	0.63	1.55	0.660546814175572	0.679873830869891	0.69920084756421	0.916972754238128	0.943802567582266	0.970632380926404	0.913892882223708	0.940700157719299	0.967430855079941	0.634803306728303	1.23105264184202	-0.00512863707398655	-0.0127821068250843	0.0650222391600788	0.0704658620014943	0.0599238624807241	0.474217096075984	0.481752279998199	0.4671598097198	0.471827577002296	0.479350905023955	0.464778478299761	0.000588503214388439	0.000832504604333618	0.000832005128658622
198	0.847500280622663	0.29	0.635150858543985	0.614059197718768	0.656242519369201	0.376305422025619	1.01580684216587	0.987955633444592	1.04365805088716	1	0.65	1.55	0.683648870401965	0.702921443721121	0.722194017040277	0.945755390419546	0.972416942706074	0.999078494992602	0.944521762621259	0.971192962491476	0.997830249796173	0.635150858543985	1.24053869509269	-0.0235328498944244	-0.0208560135295225	0.0650222391600788	0.0704658620014943	0.0599238624807241	0.474217096075984	0.481752279998199	0.4671598097198	0.471827577002296	0.479350905023955	0.464778478299761	0.000588503214388439	0.000832504604333618	0.000832005128658622
198	0.847500280622663	0.29	0.63515607623499	0.613752199174183	0.656559953295797	0.365357832831852	0.984553288032635	0.956918149522457	1.01218842654281	0.99	0.63	1.54	0.669096075638064	0.688419110461995	0.707742145285927	0.929364950014296	0.956204371058788	0.98304379210328	0.926655418608681	0.95341911454294	0.980084848246487	0.63515607623499	1.227798794364	0.000569332327725518	-0.0095526093581709	0.0650222391600788	0.0704658620014943	0.0599238624807241	0.474217096075984	0.481752279998199	0.4671598097198	0.471827577002296	0.479350905023955	0.464778478299761	0.000588503214388439	0.000832504604333618	0.000832005128658622
198	0.847500280622663	0.29	0.635174938865992	0.613834669717836	0.656515208014148	0.355247878669303	0.978666887080606	0.950587817992532	1.00674595616868	1.01	0.65	1.55	0.653615222903017	0.672922126119669	0.692229029336321	0.90199721433498	0.928640983189548	0.955284752044117	0.900945815371177	0.927692495411098	0.954205733595723	0.635174938865992	1.23302053649877	-0.00579674377177916	-0.00580750640310073	0.0650222391600788	0.0704658620014943	0.0599238624807241	0.474217096075984	0.481752279998199	0.4671598097198	0.471827577002296	0.479350905023955	0.464778478299761	0.000588503214388439	0.000832504604333618	0.000832005128658622
198	0.847500280622663	0.29	0.635235537758962	0.614044865478415	0.65642621003951	0.365482803418693	0.987184214409227	0.9594826947328	1.01488573408565	1	0.65	1.54	0.666106612129253	0.685337980786336	0.704569349443418	0.922644663733117	0.949282621298232	0.975920578863346	0.922537233026791	0.949342731267461	0.975887340524962	0.635235537758962	1.23302303528793	0.00215702291922814	0.00107415436791631	0.0650222391600788	0.0704658620014943	0.0599238624807241	0.474217096075984	0.481752279998199	0.4671598097198	0.471827577002296	0.479350905023955	0.464778478299761	0.000588503214388439	0.000832504604333618	0.000832005128658622
198	0.847500280622663	0.29	0.635337326496001	0.614183982009885	0.656490670982118	0.37174653830294	1.00782335232032	0.979920695115216	1.03572600952542	1	0.64	1.55	0.678196906936769	0.697508159271932	0.716819411607095	0.938270842128507	0.96498754461674	0.991704247104972	0.936090181694397	0.962809767835537	0.98944503128273	0.635337326496001	1.23284867541931	0.00233415346855319	0.00181246474504345	0.0650222391600788	0.0704658620014943	0.0599238624807241	0.474217096075984	0.481752279998199	0.4671598097198	0.471827577002296	0.479350905023955	0.464778478299761	0.000588503214388439	0.000832504604333618	0.000832005128658622
198	0.847500280622663	0.29	0.635431122755978	0.61418265800474	0.656679587507216	0.365449503372177	0.986409720611869	0.95872794669128	1.01409149453246	1.01	0.65	1.57	0.658496121009262	0.677509169301295	0.696522217593328	0.908355005370418	0.93458233918819	0.960809673005962	0.905926646714936	0.932092823581684	0.958346286338912	0.635431122755978	1.23934681216932	0.013411892571727	0.0193886382711851	0.0650222391600788	0.0704658620014943	0.0599238624807241	0.474217096075984	0.481752279998199	0.4671598097198	0.471827577002296	0.479350905023955	0.464778478299761	0.000588503214388439	0.000832504604333618	0.000832005128658622
198	0.847500280622663	0.29	0.635436761862156	0.614130045729829	0.656743477994483	0.365645063481732	0.990189967976428	0.962413821446134	1.01796611450672	1	0.64	1.54	0.667136143314767	0.686390304944037	0.705644466573306	0.923532841307519	0.950186847052316	0.976840852797112	0.92196238999295	0.948512935977732	0.975131107175068	0.635436761862156	1.22467477787492	0.00617595564672307	-0.00204433214156556	0.0650222391600788	0.0704658620014943	0.0599238624807241	0.474217096075984	0.481752279998199	0.4671598097198	0.471827577002296	0.479350905023955	0.464778478299761	0.000588503214388439	0.000832504604333618	0.000832005128658622
198	0.847500280622663	0.29	0.635455257710213	0.614266222255035	0.656644293165391	0.360401118370521	0.993668983999636	0.965477386588313	1.02186058141096	1	0.65	1.54	0.669323184564165	0.688867184267747	0.708411183971329	0.926594329477706	0.953650555406059	0.980706781334412	0.926367077704214	0.953391867711835	0.980415759201436	0.635455257710213	1.23385487062757	0.00908844119907665	0.00808346434286689	0.0650222391600788	0.0704658620014943	0.0599238624807241	0.474217096075984	0.481752279998199	0.4671598097198	0.471827577002296	0.479350905023955	0.464778478299761	0.000588503214388439	0.000832504604333618	0.000832005128658622
198	0.847500280622663	0.29	0.635469200271315	0.614410498717738	0.656527901824892	0.370104066420222	0.99401667458136	0.966399241425629	1.02163410773709	0.99	0.64	1.54	0.676573798648642	0.69590869757875	0.715243596508858	0.940211706978211	0.967080761564182	0.993949816150153	0.938240282121126	0.965076951313655	0.991784668418936	0.635469200271315	1.22714448689783	-0.00838562717073821	-0.0174424126909143	0.0650222391600788	0.0704658620014943	0.0599238624807241	0.474217096075984	0.481752279998199	0.4671598097198	0.471827577002296	0.479350905023955	0.464778478299761	0.000588503214388439	0.000832504604333618	0.000832005128658622
198	0.847500280622663	0.29	0.635604706676226	0.614520125731271	0.656689287621181	0.357359191731611	0.986138981259885	0.95797545918972	1.01430250333005	1	0.66	1.55	0.66211871025723	0.68158433928824	0.70104996831925	0.915552928123684	0.942469270134601	0.969385612145518	0.915758202650934	0.942574299035013	0.969449814921293	0.635604706676226	1.2399348500399	-0.0032585108720036	0.00387845481704551	0.0650222391600788	0.0704658620014943	0.0599238624807241	0.474217096075984	0.481752279998199	0.4671598097198	0.471827577002296	0.479350905023955	0.464778478299761	0.000588503214388439	0.000832504604333618	0.000832005128658622
198	0.847500280622663	0.29	0.635641901004986	0.614442212257736	0.656841589752236	0.361918737343857	0.992346909977931	0.964285263350617	1.02040855660525	1	0.66	1.56	0.66736888996195	0.686789979002659	0.706211068043367	0.923286867442241	0.950155420550455	0.977023973658669	0.923313646898962	0.950323813231819	0.977061133705118	0.635641901004986	1.24337489548322	-0.00494881632901187	0.00259820253089277	0.0650222391600788	0.0704658620014943	0.0599238624807241	0.474217096075984	0.481752279998199	0.4671598097198	0.471827577002296	0.479350905023955	0.464778478299761	0.000588503214388439	0.000832504604333618	0.000832005128658622
198	0.847500280622663	0.29	0.635689508011775	0.61453689338228	0.656842122641269	0.370480302546922	0.9984968527352	0.97077731594722	1.02621638952318	1	0.63	1.53	0.674433982488888	0.693691743544444	0.712949504599999	0.934440018591415	0.961121981638967	0.987803944686519	0.932683425998	0.959282008520354	0.985877469269008	0.635689508011775	1.22825431686298	0.00820820596982074	-0.00124599444340116	0.0650222391600788	0.0704658620014943	0.0599238624807241	0.474217096075984	0.481752279998199	0.4671598097198	0.471827577002296	0.479350905023955	0.464778478299761	0.000588503214388439	0.000832504604333618	0.000832005128658622
198	0.847500280622663	0.29	0.635691753804124	0.614616622369448	0.656766885238799	0.367093242478142	0.988710516477674	0.961062244514586	1.01635878844076	1	0.65	1.55	0.667759033398039	0.686969426342486	0.706179819286933	0.925231719529417	0.95184920279487	0.978466686060322	0.924576914323194	0.951235799454237	0.97775480912523	0.635691753804124	1.23046438578478	-0.00668551251539322	-0.0100860278971656	0.0650222391600788	0.0704658620014943	0.0599238624807241	0.474217096075984	0.481752279998199	0.4671598097198	0.471827577002296	0.479350905023955	0.464778478299761	0.000588503214388439	0.000832504604333618	0.000832005128658622
198	0.847500280622663	0.29	0.635857367736653	0.61474890452969	0.656965830943616	0.362032078747679	0.980164132278361	0.952453791428022	1.0078744731287	1	0.65	1.56	0.658601258943241	0.677762362121188	0.696923465299135	0.910848389777301	0.937348278350235	0.96384816692317	0.90953010368666	0.936055731314397	0.962480234051131	0.635857367736653	1.24521623089076	0.0155048861026773	0.0215562808498561	0.0650222391600788	0.0704658620014943	0.0599238624807241	0.474217096075984	0.481752279998199	0.4671598097198	0.471827577002296	0.479350905023955	0.464778478299761	0.000588503214388439	0.000832504604333618	0.000832005128658622
198	0.847500280622663	0.29	0.635864019557553	0.61446193307743	0.657266106037677	0.357119483177351	0.972749184842436	0.944953562436383	1.00054480724849	1.01	0.64	1.55	0.649369288033548	0.668470357387401	0.687571426741254	0.895941416677952	0.922295356496662	0.948649296315373	0.893800595089188	0.920005319362809	0.946256530730443	0.635864019557553	1.23924367590884	0.00967143719299422	0.0111215882865403	0.0650222391600788	0.0704658620014943	0.0599238624807241	0.474217096075984	0.481752279998199	0.4671598097198	0.471827577002296	0.479350905023955	0.464778478299761	0.000588503214388439	0.000832504604333618	0.000832005128658622
198	0.847500280622663	0.29	0.635924721922742	0.614880533581187	0.656968910264296	0.375055591291707	1.00636483151047	0.978698887694339	1.03403077532661	0.99	0.65	1.56	0.681060729333157	0.700313012246747	0.719565295160337	0.944225483464263	0.970916930142849	0.997608376821436	0.943231109610886	0.969843244084379	0.996606412036991	0.635924721922742	1.23816073875283	0.0014498568121309	0.00143262427096897	0.0650222391600788	0.0704658620014943	0.0599238624807241	0.474217096075984	0.481752279998199	0.4671598097198	0.471827577002296	0.479350905023955	0.464778478299761	0.000588503214388439	0.000832504604333618	0.000832005128658622
198	0.847500280622663	0.29	0.635967929634694	0.614916404590767	0.657019454678621	0.374140281560999	1.00848879143542	0.98071024546602	1.03626733740483	1.02	0.65	1.57	0.671691397848977	0.690717007562612	0.709742617276247	0.925556630745506	0.951772954612126	0.977989278478746	0.924317464387374	0.950532778045042	0.976584329707329	0.635967929634694	1.24879141896074	0.0129372234770527	0.0225384599346339	0.0650222391600788	0.0704658620014943	0.0599238624807241	0.474217096075984	0.481752279998199	0.4671598097198	0.471827577002296	0.479350905023955	0.464778478299761	0.000588503214388439	0.000832504604333618	0.000832005128658622
198	0.847500280622663	0.29	0.635971252976023	0.614902013681141	0.657040492270905	0.367053355470683	0.987039999770145	0.959436072637785	1.01464392690251	1.01	0.65	1.56	0.660150595989737	0.679143783204373	0.69813697041901	0.911254826678788	0.937472531591108	0.963690236503428	0.910062620303413	0.936195734423907	0.962469855688532	0.635971252976023	1.24752045525826	-0.00101887593934759	0.00909897947721427	0.0650222391600788	0.0704658620014943	0.0599238624807241	0.474217096075984	0.481752279998199	0.4671598097198	0.471827577002296	0.479350905023955	0.464778478299761	0.000588503214388439	0.000832504604333618	0.000832005128658622
198	0.847500280622663	0.29	0.636105148731769	0.614920777749696	0.657289519713842	0.366259627593165	0.984982304652943	0.957388806662567	1.01257580264332	1	0.64	1.55	0.663699803288229	0.682828707930521	0.701957612572814	0.918800944126893	0.945282277341661	0.971763610556429	0.917533407745798	0.943954296661027	0.970451416287291	0.636105148731769	1.24107046671502	-0.0022806419538921	-0.000760227971080002	0.0650222391600788	0.0704658620014943	0.0599238624807241	0.474217096075984	0.481752279998199	0.4671598097198	0.471827577002296	0.479350905023955	0.464778478299761	0.000588503214388439	0.000832504604333618	0.000832005128658622
198	0.847500280622663	0.29	0.636159750158868	0.614933913140875	0.657385587176862	0.371100507093717	1.00925101558092	0.981270145735129	1.03723188542671	1	0.64	1.53	0.682065990437788	0.701515068540925	0.720964146644062	0.945198059735702	0.972150335826956	0.999102611918209	0.943548085524706	0.970550931869639	0.997348201934158	0.636159750158868	1.22066502131352	0.000256616477855338	-0.00803460896226418	0.0650222391600788	0.0704658620014943	0.0599238624807241	0.474217096075984	0.481752279998199	0.4671598097198	0.471827577002296	0.479350905023955	0.464778478299761	0.000588503214388439	0.000832504604333618	0.000832005128658622
198	0.847500280622663	0.29	0.6362268004345	0.614802646102606	0.657650954766393	0.363389851355999	0.98771146311717	0.959869641687295	1.01555328454704	0.99	0.65	1.53	0.670429089713573	0.6898754459546	0.709321802195628	0.93082116171869	0.957820407701889	0.984819653685088	0.9307265334472	0.95769696996794	0.984619996361335	0.6362268004345	1.22138203018658	-0.00606779590116791	-0.015487336208075	0.0650222391600788	0.0704658620014943	0.0599238624807241	0.474217096075984	0.481752279998199	0.4671598097198	0.471827577002296	0.479350905023955	0.464778478299761	0.000588503214388439	0.000832504604333618	0.000832005128658622
198	0.847500280622663	0.29	0.63632007690052	0.615074877353134	0.657565276447906	0.355945989270069	0.977018704556028	0.9490295913511	1.00500781776095	1.02	0.65	1.58	0.649352006119919	0.668502922987814	0.687653839855709	0.894437645727708	0.920816714145776	0.947195782563844	0.892451763353192	0.918780272180618	0.945152565789885	0.63632007690052	1.25109504166447	0.00487502118301778	0.0186383043213811	0.0650222391600788	0.0704658620014943	0.0599238624807241	0.474217096075984	0.481752279998199	0.4671598097198	0.471827577002296	0.479350905023955	0.464778478299761	0.000588503214388439	0.000832504604333618	0.000832005128658622
198	0.847500280622663	0.29	0.636387423736095	0.615294156700534	0.657480690771657	0.353884060877675	0.975714412069786	0.947636512643212	1.00379231149636	1.01	0.66	1.56	0.652587878653129	0.671923664663227	0.691259450673324	0.901109893993387	0.927809237716716	0.954508581440044	0.900882811497561	0.927527762864611	0.95430556876465	0.636387423736095	1.24922474563818	0.000336732766084038	0.0172554229957563	0.0650222391600788	0.0704658620014943	0.0599238624807241	0.474217096075984	0.481752279998199	0.4671598097198	0.471827577002296	0.479350905023955	0.464778478299761	0.000588503214388439	0.000832504604333618	0.000832005128658622
198	0.847500280622663	0.29	0.636395743653389	0.615194975292283	0.657596512014495	0.368348191203842	0.988206555611704	0.960646854724057	1.01576625649935	0.99	0.64	1.55	0.671713474213659	0.690984054594468	0.710254634975277	0.933006013018296	0.959772734336034	0.986539455653773	0.930753638118267	0.957323202432731	0.984049725915743	0.636395743653389	1.23169633103863	0.0244416531346628	0.0183773431337256	0.0650222391600788	0.0704658620014943	0.0599238624807241	0.474217096075984	0.481752279998199	0.4671598097198	0.471827577002296	0.479350905023955	0.464778478299761	0.000588503214388439	0.000832504604333618	0.000832005128658622
198	0.847500280622663	0.29	0.636440592068166	0.615439914973002	0.657441269163331	0.367865169628586	0.984209661672097	0.956732914519432	1.01168640882476	1	0.65	1.58	0.664340968806193	0.683420409417069	0.702499850027946	0.920275872755677	0.946705597376479	0.973135321997281	0.917402241191428	0.943770539099298	0.970169289205502	0.636440592068166	1.24809181099649	-0.0131844021563165	-0.00734109945311313	0.0650222391600788	0.0704658620014943	0.0599238624807241	0.474217096075984	0.481752279998199	0.4671598097198	0.471827577002296	0.479350905023955	0.464778478299761	0.000588503214388439	0.000832504604333618	0.000832005128658622
198	0.847500280622663	0.29	0.636542021693388	0.615189303200791	0.657894740185985	0.360016605212427	0.988831488626713	0.96075372314267	1.01690925411075	1	0.64	1.55	0.667821249041192	0.687338142875861	0.70685503671053	0.925466429737651	0.952512933697614	0.979559437657577	0.923570768375765	0.950648481750253	0.977582642214364	0.636542021693388	1.23341024919094	0.00758894367729151	0.00544217440732537	0.0650222391600788	0.0704658620014943	0.0599238624807241	0.474217096075984	0.481752279998199	0.4671598097198	0.471827577002296	0.479350905023955	0.464778478299761	0.000588503214388439	0.000832504604333618	0.000832005128658622
198	0.847500280622663	0.29	0.636542366782794	0.615257761115483	0.657826972450104	0.364747042578273	0.979188950414968	0.951668145606516	1.00670975522342	1.01	0.65	1.56	0.655956738045758	0.674926015764979	0.693895293484201	0.906075829094898	0.932278172999438	0.958480516903978	0.904137809821462	0.930248182649923	0.95645102383229	0.636542366782794	1.23614374475059	0.0125867921617895	0.0125499249579809	0.0650222391600788	0.0704658620014943	0.0599238624807241	0.474217096075984	0.481752279998199	0.4671598097198	0.471827577002296	0.479350905023955	0.464778478299761	0.000588503214388439	0.000832504604333618	0.000832005128658622
198	0.847500280622663	0.29	0.636694309910641	0.615700643796474	0.657687976024807	0.389583739093166	1.02558790180856	0.998247638466412	1.05292816515071	1	0.64	1.55	0.693950946098767	0.712957053282774	0.731963160466781	0.961713271806929	0.988052922508469	1.01439257321001	0.9598302040411	0.986028636175883	1.01230198711776	0.636694309910641	1.23104546404083	0.0164591571766041	0.0106944274066567	0.0650222391600788	0.0704658620014943	0.0599238624807241	0.474217096075984	0.481752279998199	0.4671598097198	0.471827577002296	0.479350905023955	0.464778478299761	0.000588503214388439	0.000832504604333618	0.000832005128658622
198	0.847500280622663	0.29	0.636726246455127	0.615644047559848	0.657808445350406	0.364847522523498	0.989990235932988	0.962171885316371	1.0178085865496	1.01	0.65	1.57	0.663142398918002	0.682315197503547	0.701487996089093	0.915972643344404	0.942455279697269	0.968937916050134	0.91420644532612	0.940617962045293	0.967056787490162	0.636726246455127	1.24841592592765	-0.0045330529447818	0.00434037353352739	0.0650222391600788	0.0704658620014943	0.0599238624807241	0.474217096075984	0.481752279998199	0.4671598097198	0.471827577002296	0.479350905023955	0.464778478299761	0.000588503214388439	0.000832504604333618	0.000832005128658622
198	0.847500280622663	0.29	0.63685424337451	0.615572618143772	0.658135868605247	0.355224912277164	0.971039662944366	0.943178030794942	0.99890129509379	1.02	0.65	1.59	0.64377872479457	0.66279605283892	0.681813380883271	0.885940025131206	0.912110837301049	0.938281649470893	0.883386978970175	0.909403260885279	0.935533864443488	0.63685424337451	1.25417855136892	-0.00202109958762915	0.0153428336794912	0.0650222391600788	0.0704658620014943	0.0599238624807241	0.474217096075984	0.481752279998199	0.4671598097198	0.471827577002296	0.479350905023955	0.464778478299761	0.000588503214388439	0.000832504604333618	0.000832005128658622
198	0.847500280622663	0.29	0.636861249559608	0.615814202744616	0.657908296374599	0.359010159027661	0.984465093425793	0.956450153609122	1.01248003324246	1	0.65	1.55	0.664496581097653	0.683960043628961	0.703423506160268	0.920680265798031	0.947647486347267	0.974614706896504	0.920371471157091	0.947211841732393	0.974119506252235	0.636861249559608	1.24102754464209	-0.00125325435989104	0.00261003367779075	0.0650222391600788	0.0704658620014943	0.0599238624807241	0.474217096075984	0.481752279998199	0.4671598097198	0.471827577002296	0.479350905023955	0.464778478299761	0.000588503214388439	0.000832504604333618	0.000832005128658622
198	0.847500280622663	0.29	0.636879595167752	0.615569934032897	0.658189256302607	0.366772637341865	0.987810063763835	0.960167903108317	1.01545222441935	1	0.64	1.57	0.665774226566865	0.684941122347788	0.704108018128712	0.921751793376131	0.948287997173959	0.974824200971787	0.919182202126236	0.945594879395398	0.972185683334318	0.636879595167752	1.23211706746396	0.0124552707420977	0.0123495543025969	0.0650222391600788	0.0704658620014943	0.0599238624807241	0.474217096075984	0.481752279998199	0.4671598097198	0.471827577002296	0.479350905023955	0.464778478299761	0.000588503214388439	0.000832504604333618	0.000832005128658622
198	0.847500280622663	0.29	0.636999907886976	0.61587211258624	0.658127703187713	0.364526756316012	0.987615034424618	0.959844208918786	1.01538585993045	0.99	0.64	1.54	0.667899935373342	0.687224042752709	0.706548150132075	0.925957720145437	0.952748120121808	0.979538520098179	0.924238237699115	0.950958938436146	0.977685259255698	0.636999907886976	1.23202874714579	-0.0135977936403969	-0.0177385989304806	0.0650222391600788	0.0704658620014943	0.0599238624807241	0.474217096075984	0.481752279998199	0.4671598097198	0.471827577002296	0.479350905023955	0.464778478299761	0.000588503214388439	0.000832504604333618	0.000832005128658622
198	0.847500280622663	0.29	0.637026461054375	0.615990639310367	0.658062282798383	0.36989687428304	0.993201853405472	0.965594792366866	1.02080891444408	0.99	0.64	1.53	0.67335816910209	0.692609971433873	0.711861773765655	0.934310470469586	0.961023089873878	0.98773570927817	0.934031075409587	0.960770013519168	0.987459389657622	0.637026461054375	1.23023135031418	0.00957691704133085	0.00485125183705124	0.0650222391600788	0.0704658620014943	0.0599238624807241	0.474217096075984	0.481752279998199	0.4671598097198	0.471827577002296	0.479350905023955	0.464778478299761	0.000588503214388439	0.000832504604333618	0.000832005128658622
198	0.847500280622663	0.29	0.637141722755104	0.61569205507447	0.658591390435739	0.352683441724298	0.973793494974513	0.945697147841843	1.00188984210718	1	0.64	1.55	0.657185827892878	0.676710599848981	0.696235371805085	0.910636836678911	0.937691553649894	0.964746270620877	0.908880560217514	0.935956205398766	0.962853279007897	0.637141722755104	1.23519783570602	-0.00498057797781223	-0.00710772596616651	0.0650222391600788	0.0704658620014943	0.0599238624807241	0.474217096075984	0.481752279998199	0.4671598097198	0.471827577002296	0.479350905023955	0.464778478299761	0.000588503214388439	0.000832504604333618	0.000832005128658622
198	0.847500280622663	0.29	0.637294683105923	0.616200834628611	0.658388531583235	0.370841522094177	1.00460371858133	0.976736232150684	1.03247120501197	0.99	0.65	1.55	0.681811159587747	0.701264070837118	0.720716982086489	0.946408585050623	0.973410786395882	1.00041298774114	0.945336508285974	0.972380447917249	0.999212486034625	0.637294683105923	1.23670980234095	-0.00685698946955154	-0.00727501090301313	0.0650222391600788	0.0704658620014943	0.0599238624807241	0.474217096075984	0.481752279998199	0.4671598097198	0.471827577002296	0.479350905023955	0.464778478299761	0.000588503214388439	0.000832504604333618	0.000832005128658622
198	0.847500280622663	0.29	0.637443639826575	0.616123270602305	0.658764009050846	0.358522513317572	0.986757998751046	0.958648032982566	1.01486796451953	1	0.65	1.55	0.66326611634348	0.682714743143246	0.702163369943013	0.917503420384401	0.944406922871364	0.971310425358327	0.916001036689664	0.9429602025343	0.969601724759036	0.637443639826575	1.2416038079396	0.00565286889693407	0.0129857244319153	0.0650222391600788	0.0704658620014943	0.0599238624807241	0.474217096075984	0.481752279998199	0.4671598097198	0.471827577002296	0.479350905023955	0.464778478299761	0.000588503214388439	0.000832504604333618	0.000832005128658622
198	0.847500280622663	0.29	0.637447657924162	0.616254652390901	0.658640663457424	0.358825120836964	0.990301973011143	0.962109599434112	1.01849434658817	1	0.65	1.55	0.66878451582921	0.688381683266143	0.707978850703076	0.926812491756857	0.953970566074831	0.981128640392806	0.926022368090082	0.953112677821655	0.980372158003982	0.637447657924162	1.23664153165942	0.00407200378440442	0.00711603730145913	0.0650222391600788	0.0704658620014943	0.0599238624807241	0.474217096075984	0.481752279998199	0.4671598097198	0.471827577002296	0.479350905023955	0.464778478299761	0.000588503214388439	0.000832504604333618	0.000832005128658622
198	0.847500280622663	0.29	0.637584295865396	0.616403727680163	0.658764864050629	0.357033455934181	0.98302191083905	0.954927489145656	1.01111633253244	1	0.65	1.53	0.663398054037129	0.682915540854239	0.702433027671348	0.919136411667316	0.946177842809105	0.973219273950895	0.919242042887525	0.946404954866762	0.973280786173189	0.637584295865396	1.23100658547939	-0.0186331050940891	-0.0194415544281363	0.0650222391600788	0.0704658620014943	0.0599238624807241	0.474217096075984	0.481752279998199	0.4671598097198	0.471827577002296	0.479350905023955	0.464778478299761	0.000588503214388439	0.000832504604333618	0.000832005128658622
198	0.847500280622663	0.29	0.637736235552777	0.616651934120975	0.658820536984579	0.372391774545317	1.0002769767813	0.972621464073785	1.02793248948881	1	0.64	1.58	0.674460581865301	0.693638189888022	0.712815797910742	0.933805249560053	0.960357062263613	0.986908874967173	0.929822888950782	0.956193756799191	0.982652811321223	0.637736235552777	1.24544540789547	0.00627951684465569	0.00933863289245098	0.0650222391600788	0.0704658620014943	0.0599238624807241	0.474217096075984	0.481752279998199	0.4671598097198	0.471827577002296	0.479350905023955	0.464778478299761	0.000588503214388439	0.000832504604333618	0.000832005128658622
198	0.847500280622663	0.29	0.637793494252146	0.616350435942867	0.659236552561424	0.366042697487147	1.01551926513771	0.987056999643587	1.04398153063183	0.99	0.65	1.54	0.68738303118957	0.707204053011952	0.727025074834334	0.953263185738637	0.980750990280888	1.00823879482314	0.952272861170068	0.979824011521686	1.00716002885437	0.637793494252146	1.22549201817511	0.00354317519098603	0.000333921443784124	0.0650222391600788	0.0704658620014943	0.0599238624807241	0.474217096075984	0.481752279998199	0.4671598097198	0.471827577002296	0.479350905023955	0.464778478299761	0.000588503214388439	0.000832504604333618	0.000832005128658622
198	0.847500280622663	0.29	0.63779536143872	0.616447733501908	0.659142989375531	0.371833969138192	1.00003519645004	0.972353344237186	1.02771704866289	1	0.65	1.56	0.673256357839844	0.692423241061402	0.71159012428296	0.931594120978429	0.958115602014233	0.984637083050037	0.929733520241929	0.956145845199958	0.982584116360482	0.63779536143872	1.24166052073087	0.000894705185895174	-0.000602463107012748	0.0650222391600788	0.0704658620014943	0.0599238624807241	0.474217096075984	0.481752279998199	0.4671598097198	0.471827577002296	0.479350905023955	0.464778478299761	0.000588503214388439	0.000832504604333618	0.000832005128658622
198	0.847500280622663	0.29	0.637796808537295	0.616579788128645	0.659013828945945	0.367647637002623	0.994867474793354	0.967080191805008	1.0226547577817	1	0.64	1.55	0.671365439114966	0.690655898792837	0.709946358470708	0.929920452682462	0.95664001843751	0.983359584192557	0.928113303143332	0.954793908081109	0.981348957516775	0.637796808537295	1.23823385550619	-0.00456057273512907	-0.00457402925798008	0.0650222391600788	0.0704658620014943	0.0599238624807241	0.474217096075984	0.481752279998199	0.4671598097198	0.471827577002296	0.479350905023955	0.464778478299761	0.000588503214388439	0.000832504604333618	0.000832005128658622
198	0.847500280622663	0.29	0.637824302851339	0.616766600878667	0.658882004824012	0.371601126612644	1.00987249992778	0.981904403923643	1.03784059593192	1	0.65	1.55	0.681070780324805	0.700470075096904	0.719869369869003	0.943049800652498	0.969911180697172	0.996772560741846	0.941847606422184	0.968734357423889	0.995651282144519	0.637824302851339	1.24356164290681	0.0225156790709766	0.0264444595834148	0.0650222391600788	0.0704658620014943	0.0599238624807241	0.474217096075984	0.481752279998199	0.4671598097198	0.471827577002296	0.479350905023955	0.464778478299761	0.000588503214388439	0.000832504604333618	0.000832005128658622
198	0.847500280622663	0.29	0.637828104411458	0.616679139848728	0.658977068974189	0.364991646957241	0.987013117675587	0.959287045541586	1.01473918980959	0.99	0.64	1.55	0.670348374781966	0.689723313159895	0.709098251537825	0.930885634725377	0.957790826843685	0.984696018961993	0.92867492176209	0.955405553697409	0.982258525691532	0.637828104411458	1.23239519063098	-0.0106738223704388	-0.0154262687918082	0.0650222391600788	0.0704658620014943	0.0599238624807241	0.474217096075984	0.481752279998199	0.4671598097198	0.471827577002296	0.479350905023955	0.464778478299761	0.000588503214388439	0.000832504604333618	0.000832005128658622
198	0.847500280622663	0.29	0.637935924743637	0.61671236872248	0.659159480764793	0.363878197750471	0.983230009044931	0.955543741214644	1.01091627687522	0.98	0.64	1.53	0.670733660493569	0.690167738669424	0.709601816845278	0.933054119568128	0.960088765016885	0.987123410465641	0.931874014938537	0.958818081528245	0.985944653930528	0.637935924743637	1.21887208304411	0.00974149372557615	-0.00388776677204583	0.0650222391600788	0.0704658620014943	0.0599238624807241	0.474217096075984	0.481752279998199	0.4671598097198	0.471827577002296	0.479350905023955	0.464778478299761	0.000588503214388439	0.000832504604333618	0.000832005128658622
198	0.847500280622663	0.29	0.63796908145809	0.61647772775281	0.65946043516337	0.353375219841965	0.958763660236063	0.931142821730134	0.986384498741991	0.99	0.64	1.54	0.650557561956483	0.669855294740615	0.689153027524746	0.903336013570711	0.930132008304435	0.95692800303816	0.901872936330334	0.928608171879741	0.955399088511989	0.63796908145809	1.2269489532424	0.0016711429467503	-0.00610505174602138	0.0650222391600788	0.0704658620014943	0.0599238624807241	0.474217096075984	0.481752279998199	0.4671598097198	0.471827577002296	0.479350905023955	0.464778478299761	0.000588503214388439	0.000832504604333618	0.000832005128658622
198	0.847500280622663	0.29	0.637977163216441	0.616868199083182	0.659086127349701	0.362235240140155	0.986571234202757	0.958692020156666	1.01445044824885	1.01	0.66	1.56	0.658707441529424	0.677862963188143	0.697018484846862	0.908771061376911	0.935198550504108	0.961626039631305	0.909395363712195	0.93587872176704	0.962282889539782	0.637977163216441	1.2469982147204	-0.00636466178042043	0.00681672912392795	0.0650222391600788	0.0704658620014943	0.0599238624807241	0.474217096075984	0.481752279998199	0.4671598097198	0.471827577002296	0.479350905023955	0.464778478299761	0.000588503214388439	0.000832504604333618	0.000832005128658622
198	0.847500280622663	0.29	0.637990808058183	0.616911277180085	0.659070338936282	0.369669404609949	0.999655761774733	0.971855743512852	1.02745578003661	1	0.64	1.56	0.674166598603078	0.693451192924629	0.712735787246181	0.933525095895973	0.96022866264141	0.986932229386847	0.930789435094921	0.957352061455595	0.983918637896358	0.637990808058183	1.23561667413467	0.000255705733981506	-0.00230179717934936	0.0650222391600788	0.0704658620014943	0.0599238624807241	0.474217096075984	0.481752279998199	0.4671598097198	0.471827577002296	0.479350905023955	0.464778478299761	0.000588503214388439	0.000832504604333618	0.000832005128658622
198	0.847500280622663	0.29	0.638041657291167	0.616935363255699	0.659147951326635	0.372036715027589	0.98991148592813	0.96252175555288	1.01730121630338	0.99	0.64	1.55	0.673661839764596	0.692831708963707	0.712001578162817	0.936057988301114	0.962694659905944	0.989331331510774	0.933711175996576	0.960325520991557	0.986976875924644	0.638041657291167	1.22809734088204	0.00310243127117399	-0.00428785228155893	0.0650222391600788	0.0704658620014943	0.0599238624807241	0.474217096075984	0.481752279998199	0.4671598097198	0.471827577002296	0.479350905023955	0.464778478299761	0.000588503214388439	0.000832504604333618	0.000832005128658622
198	0.847500280622663	0.29	0.63805165709576	0.616916600805561	0.65918671338596	0.370580137328792	1.0113174538658	0.983248009010456	1.03938689872114	1	0.65	1.55	0.680372274761517	0.699795321513213	0.719218368264909	0.941212436116347	0.968081863087594	0.994951290058841	0.940132696033716	0.967060812677772	0.99392100313011	0.63805165709576	1.23446916903105	0.00557587966969744	0.00713139843873685	0.0650222391600788	0.0704658620014943	0.0599238624807241	0.474217096075984	0.481752279998199	0.4671598097198	0.471827577002296	0.479350905023955	0.464778478299761	0.000588503214388439	0.000832504604333618	0.000832005128658622
198	0.847500280622663	0.29	0.638113755641522	0.61691023821671	0.659317273066334	0.358766811891088	0.971829795576806	0.944159790219631	0.99949980093398	1	0.65	1.54	0.654616722393251	0.673801237983884	0.692985753574517	0.906273635857646	0.932833331175124	0.959393026492602	0.905495483187496	0.932037091045346	0.958511065896885	0.638113755641522	1.23508742526575	0.0134026539440836	0.0127948953563401	0.0650222391600788	0.0704658620014943	0.0599238624807241	0.474217096075984	0.481752279998199	0.4671598097198	0.471827577002296	0.479350905023955	0.464778478299761	0.000588503214388439	0.000832504604333618	0.000832005128658622
198	0.847500280622663	0.29	0.638165017438537	0.617028162358494	0.65930187251858	0.367558018513518	0.99516836771024	0.967367322400577	1.0229694130199	1.01	0.65	1.56	0.667370932871895	0.686550420449666	0.705729908027437	0.922157238312954	0.948658996819075	0.975160755325195	0.920474209868559	0.946870267373402	0.973332785049339	0.638165017438537	1.2401390124989	0.00599234122922313	0.00982801642571411	0.0650222391600788	0.0704658620014943	0.0599238624807241	0.474217096075984	0.481752279998199	0.4671598097198	0.471827577002296	0.479350905023955	0.464778478299761	0.000588503214388439	0.000832504604333618	0.000832005128658622
198	0.847500280622663	0.29	0.638173306277428	0.616749278511734	0.659597334043123	0.358533888679408	0.983554519781085	0.955536505047362	1.01157253451481	0.99	0.64	1.56	0.664757839886246	0.684249711577079	0.703741583267913	0.921523848785365	0.948544552480475	0.975565256175584	0.918904095376246	0.94566133322129	0.972764711907328	0.638173306277428	1.23650953609013	-0.00409719467271463	-0.0050884785453648	0.0650222391600788	0.0704658620014943	0.0599238624807241	0.474217096075984	0.481752279998199	0.4671598097198	0.471827577002296	0.479350905023955	0.464778478299761	0.000588503214388439	0.000832504604333618	0.000832005128658622
198	0.847500280622663	0.29	0.638180862451527	0.616953897257298	0.659407827645757	0.372136029857729	1.01430226592106	0.986243634482369	1.04236089735974	1	0.64	1.54	0.682987054336441	0.702418036058395	0.721849017780349	0.945119001756152	0.972007637392207	0.998896273028261	0.943008962430901	0.969832524615102	0.996624886043655	0.638180862451527	1.23583652465728	-0.00311495374639001	-0.00580616544213836	0.0650222391600788	0.0704658620014943	0.0599238624807241	0.474217096075984	0.481752279998199	0.4671598097198	0.471827577002296	0.479350905023955	0.464778478299761	0.000588503214388439	0.000832504604333618	0.000832005128658622
198	0.847500280622663	0.29	0.638182792833072	0.617012405380726	0.659353180285417	0.371124840292024	0.995474008752424	0.967876536734894	1.02307148076995	1.01	0.64	1.56	0.667996757688314	0.687043631053272	0.706090504418231	0.923167837644321	0.949490511663074	0.975813185681828	0.921127846156917	0.947492836102969	0.973721392383815	0.638182792833072	1.23835168450346	0.00214017305343902	0.000630184431688234	0.0650222391600788	0.0704658620014943	0.0599238624807241	0.474217096075984	0.481752279998199	0.4671598097198	0.471827577002296	0.479350905023955	0.464778478299761	0.000588503214388439	0.000832504604333618	0.000832005128658622
198	0.847500280622663	0.29	0.638190864453682	0.617020481665917	0.659361247241446	0.371172385453534	0.998126289172474	0.97045810640258	1.02579447194237	1	0.65	1.52	0.671674244395061	0.690823969285961	0.709973694176861	0.929260930152987	0.955754563506933	0.982248196860879	0.92963609209711	0.956161210563863	0.982717410691135	0.638190864453682	1.23378293610365	-0.00339930830039391	-0.00472675828774842	0.0650222391600788	0.0704658620014943	0.0599238624807241	0.474217096075984	0.481752279998199	0.4671598097198	0.471827577002296	0.479350905023955	0.464778478299761	0.000588503214388439	0.000832504604333618	0.000832005128658622
198	0.847500280622663	0.29	0.63819460575044	0.617146451616598	0.659242759884282	0.369531507352175	0.990329103103125	0.962780304318448	1.0178779018878	1	0.65	1.56	0.665626934991104	0.684673048019675	0.703719161048245	0.92050372904348	0.946842834546802	0.973181940050123	0.918895707474996	0.945154552365756	0.971407445807165	0.63819460575044	1.24705185903686	-0.0115645504135802	-0.00641632097060709	0.0650222391600788	0.0704658620014943	0.0599238624807241	0.474217096075984	0.481752279998199	0.4671598097198	0.471827577002296	0.479350905023955	0.464778478299761	0.000588503214388439	0.000832504604333618	0.000832005128658622
198	0.847500280622663	0.29	0.638202795537388	0.617135829662641	0.659269761412135	0.368126745600407	0.978865564386376	0.951553374738805	1.00617775403395	1	0.64	1.57	0.661424203066952	0.680408890370086	0.69939357767322	0.916600401185007	0.942909344700736	0.969218288216465	0.913691760002395	0.939870545066839	0.966266477003074	0.638202795537388	1.23815637325192	-0.00501617613252177	-0.00478234480512967	0.0650222391600788	0.0704658620014943	0.0599238624807241	0.474217096075984	0.481752279998199	0.4671598097198	0.471827577002296	0.479350905023955	0.464778478299761	0.000588503214388439	0.000832504604333618	0.000832005128658622
198	0.847500280622663	0.29	0.63820876306907	0.616848657593893	0.659568868544247	0.364617225193685	0.973943606211208	0.946562555703063	1.00132465671935	1.01	0.65	1.58	0.64966390387632	0.668456618692874	0.687249333509428	0.895920362565088	0.921836495155447	0.947752627745807	0.893410965423573	0.919345570890737	0.945195792757125	0.63820876306907	1.2463475492525	-0.000290182279171229	0.00897381802628247	0.0650222391600788	0.0704658620014943	0.0599238624807241	0.474217096075984	0.481752279998199	0.4671598097198	0.471827577002296	0.479350905023955	0.464778478299761	0.000588503214388439	0.000832504604333618	0.000832005128658622
198	0.847500280622663	0.29	0.638218300200045	0.617184188704027	0.659252411696063	0.358296878969402	0.982817005977207	0.954805568669897	1.01082844328452	1.01	0.65	1.55	0.655148732612668	0.674369041178849	0.693589349745031	0.903393259532379	0.929896397431428	0.956399535330477	0.902735833208277	0.929227255315898	0.955700753431536	0.638218300200045	1.24545036498508	0.0134021893583938	0.023892943270351	0.0650222391600788	0.0704658620014943	0.0599238624807241	0.474217096075984	0.481752279998199	0.4671598097198	0.471827577002296	0.479350905023955	0.464778478299761	0.000588503214388439	0.000832504604333618	0.000832005128658622
198	0.847500280622663	0.29	0.638263796069235	0.617154928344177	0.659372663794293	0.373640735404758	1.00004527992196	0.972469901826278	1.02762065801764	1.01	0.64	1.53	0.670172929875685	0.689176368332863	0.708179806790042	0.925648115230963	0.951895813707919	0.978143512184874	0.924618476248297	0.950855176130153	0.97694997586401	0.638263796069235	1.23841309843924	0.00918954696698898	0.0104601762626659	0.0650222391600788	0.0704658620014943	0.0599238624807241	0.474217096075984	0.481752279998199	0.4671598097198	0.471827577002296	0.479350905023955	0.464778478299761	0.000588503214388439	0.000832504604333618	0.000832005128658622
198	0.847500280622663	0.29	0.638296103854369	0.61705041402305	0.659541793685688	0.364872915065153	0.997730332208454	0.969696023786217	1.02576464063069	0.99	0.64	1.55	0.675322431761543	0.694846279309703	0.714370126857862	0.936553438004188	0.963629580724048	0.990705723443907	0.934952924575474	0.962025161379463	0.989018329559804	0.638296103854369	1.23039157748989	0.00129253195770551	-0.00246435858035377	0.0650222391600788	0.0704658620014943	0.0599238624807241	0.474217096075984	0.481752279998199	0.4671598097198	0.471827577002296	0.479350905023955	0.464778478299761	0.000588503214388439	0.000832504604333618	0.000832005128658622
198	0.847500280622663	0.29	0.63832823505949	0.617115785733098	0.659540684385881	0.362846359956506	0.99099588718204	0.963028640123675	1.01896313424041	0.99	0.64	1.57	0.670401134491355	0.689870206723849	0.709339278956343	0.929578860329375	0.956574694683509	0.983570529037643	0.926969093739084	0.953912611091843	0.980776496470586	0.63832823505949	1.24149514051577	-0.00963452223532467	-0.00595829315152486	0.0650222391600788	0.0704658620014943	0.0599238624807241	0.474217096075984	0.481752279998199	0.4671598097198	0.471827577002296	0.479350905023955	0.464778478299761	0.000588503214388439	0.000832504604333618	0.000832005128658622
198	0.847500280622663	0.29	0.638333458851687	0.617281900672055	0.659385017031319	0.364925433339735	0.972796552428502	0.945465932372618	1.00012717248439	0.99	0.64	1.55	0.661087339742617	0.680197416888305	0.699307494033993	0.91824032313038	0.9447839314532	0.97132753977602	0.915896857056167	0.942415446953089	0.968913481056048	0.638333458851687	1.229525774181	0.00921905418959327	0.000200113837187145	0.0650222391600788	0.0704658620014943	0.0599238624807241	0.474217096075984	0.481752279998199	0.4671598097198	0.471827577002296	0.479350905023955	0.464778478299761	0.000588503214388439	0.000832504604333618	0.000832005128658622
198	0.847500280622663	0.29	0.638387383316319	0.617269298419945	0.659505468212693	0.372414250113917	1.00896290227039	0.981068583614976	1.03685722092581	1	0.64	1.53	0.68053973779423	0.699889243650138	0.719238749506046	0.942340560074452	0.96913374079968	0.995926921524909	0.942064403243905	0.968774097995408	0.995595157267108	0.638387383316319	1.22920693734408	0.0158525716142912	0.0124265964997812	0.0650222391600788	0.0704658620014943	0.0599238624807241	0.474217096075984	0.481752279998199	0.4671598097198	0.471827577002296	0.479350905023955	0.464778478299761	0.000588503214388439	0.000832504604333618	0.000832005128658622
198	0.847500280622663	0.29	0.638482176747401	0.61744935955478	0.659514993940022	0.372282584989491	1.00422122266205	0.97645017322641	1.0319922720977	1	0.65	1.55	0.6782041602133	0.697492846699484	0.716781533185667	0.939571962044119	0.9662941646938	0.993016367343482	0.938311777222669	0.965027996411394	0.991817278235399	0.638482176747401	1.24307420203694	-0.0016197735795634	0.000639096513206951	0.0650222391600788	0.0704658620014943	0.0599238624807241	0.474217096075984	0.481752279998199	0.4671598097198	0.471827577002296	0.479350905023955	0.464778478299761	0.000588503214388439	0.000832504604333618	0.000832005128658622
198	0.847500280622663	0.29	0.638496823516501	0.617148035464079	0.659845611568923	0.361519052113469	0.993114790852317	0.965007111250294	1.02122247045434	1	0.64	1.53	0.66861472186964	0.688089405693637	0.707564089517633	0.925409140798536	0.952363453701628	0.97931776660472	0.924416314936711	0.951262720943439	0.978262909660353	0.638496823516501	1.22225849304947	0.00924521977079688	0.000496527498685127	0.0650222391600788	0.0704658620014943	0.0599238624807241	0.474217096075984	0.481752279998199	0.4671598097198	0.471827577002296	0.479350905023955	0.464778478299761	0.000588503214388439	0.000832504604333618	0.000832005128658622
198	0.847500280622663	0.29	0.638560756023843	0.617228472269162	0.659893039778525	0.365792707275646	1.00006508222886	0.972020851842423	1.02810931261529	1.01	0.65	1.55	0.669590132246214	0.688908791817767	0.708227451389321	0.92469831106051	0.951377216584165	0.97805612210782	0.923506445304656	0.950111634327333	0.976730490662628	0.638560756023843	1.23359026490788	0.00487268435069859	0.0056731538864112	0.0650222391600788	0.0704658620014943	0.0599238624807241	0.474217096075984	0.481752279998199	0.4671598097198	0.471827577002296	0.479350905023955	0.464778478299761	0.000588503214388439	0.000832504604333618	0.000832005128658622
198	0.847500280622663	0.29	0.638566057656105	0.617236770509344	0.659895344802865	0.367205907066814	0.995881041801365	0.968039004460569	1.02372307914216	1.01	0.65	1.56	0.667243692239477	0.686434472475749	0.70562525271202	0.921668140357812	0.948176492460797	0.974684844563782	0.920971549724153	0.9473566604557	0.97391567265917	0.638566057656105	1.23888948687493	0.0131556646204141	0.0145804005549599	0.0650222391600788	0.0704658620014943	0.0599238624807241	0.474217096075984	0.481752279998199	0.4671598097198	0.471827577002296	0.479350905023955	0.464778478299761	0.000588503214388439	0.000832504604333618	0.000832005128658622
198	0.847500280622663	0.29	0.63862067633225	0.617504556069221	0.659736796595279	0.368349206260661	0.997560906673016	0.969740386682986	1.02538142666305	1	0.65	1.54	0.669767316602892	0.688982021152792	0.708196725702692	0.925872236764326	0.952434239775484	0.978996242786642	0.925514599257895	0.951982880677473	0.978456941666084	0.63862067633225	1.23760301346716	0.00514247818537398	0.00638138265819895	0.0650222391600788	0.0704658620014943	0.0599238624807241	0.474217096075984	0.481752279998199	0.4671598097198	0.471827577002296	0.479350905023955	0.464778478299761	0.000588503214388439	0.000832504604333618	0.000832005128658622
198	0.847500280622663	0.29	0.638663676854408	0.617484368185615	0.659842985523202	0.367343826044396	0.993554361653737	0.965785613298377	1.0213231100091	1.01	0.66	1.58	0.664509462493995	0.683615769100419	0.702722075706842	0.917266401514725	0.943640101358419	0.970013801202113	0.915524577115525	0.941863178763833	0.968247809722946	0.638663676854408	1.2474461272585	0.0133201608723366	0.0256915780701356	0.0650222391600788	0.0704658620014943	0.0599238624807241	0.474217096075984	0.481752279998199	0.4671598097198	0.471827577002296	0.479350905023955	0.464778478299761	0.000588503214388439	0.000832504604333618	0.000832005128658622
198	0.847500280622663	0.29	0.638723113827115	0.617324521188754	0.660121706465476	0.364531882236118	0.99113545258797	0.963265944515649	1.01900496066029	1.01	0.66	1.57	0.66249089490369	0.681658286264796	0.700825677625902	0.914329428046462	0.940783089696998	0.967236751347533	0.913648298488957	0.940078700154393	0.966434981120444	0.638723113827115	1.2471137716942	-0.00370459420127158	0.00848530924630526	0.0650222391600788	0.0704658620014943	0.0599238624807241	0.474217096075984	0.481752279998199	0.4671598097198	0.471827577002296	0.479350905023955	0.464778478299761	0.000588503214388439	0.000832504604333618	0.000832005128658622
198	0.847500280622663	0.29	0.638740072562593	0.617629197595877	0.65985094752931	0.364345358351632	0.988398927226968	0.96059517408166	1.01620268037228	0.99	0.64	1.54	0.670797216807893	0.690212971466994	0.709628726126095	0.931257309605671	0.95821189885373	0.98516648810179	0.929975078789174	0.95699302791352	0.983853251893589	0.638740072562593	1.2311118084562	-0.000732318458877478	-0.00335149879200804	0.0650222391600788	0.0704658620014943	0.0599238624807241	0.474217096075984	0.481752279998199	0.4671598097198	0.471827577002296	0.479350905023955	0.464778478299761	0.000588503214388439	0.000832504604333618	0.000832005128658622
198	0.847500280622663	0.29	0.638805893966685	0.617481357789986	0.660130430143384	0.367691763562364	0.986099504939186	0.958559730600924	1.01363927927745	1	0.64	1.55	0.666072963354756	0.685209485073759	0.704346006792763	0.922923829509806	0.949439771276074	0.975955713042343	0.921453616600337	0.947829875304285	0.974396831641854	0.638805893966685	1.22981777534637	0.00633167078731794	0.00324114309309975	0.0650222391600788	0.0704658620014943	0.0599238624807241	0.474217096075984	0.481752279998199	0.4671598097198	0.471827577002296	0.479350905023955	0.464778478299761	0.000588503214388439	0.000832504604333618	0.000832005128658622
198	0.847500280622663	0.29	0.638808219210571	0.617741022156345	0.659875416264797	0.372252727209318	1.01019101522597	0.982253090517337	1.0381289399346	1	0.64	1.56	0.682368956300236	0.701777368153217	0.721185780006199	0.945413856927035	0.972303974564043	0.99919409220105	0.942898602539415	0.96976812018323	0.996629316016053	0.638808219210571	1.23634785896806	-0.00531062715919573	-0.00280706614513366	0.0650222391600788	0.0704658620014943	0.0599238624807241	0.474217096075984	0.481752279998199	0.4671598097198	0.471827577002296	0.479350905023955	0.464778478299761	0.000588503214388439	0.000832504604333618	0.000832005128658622
198	0.847500280622663	0.29	0.638814894224865	0.617724404676568	0.659905383773163	0.363486651822068	0.986801021520189	0.958990682539441	1.01461136050094	1	0.64	1.55	0.6626012111663	0.681816376263413	0.701031541360527	0.916103450254737	0.942670076976857	0.969236703698978	0.914070030438688	0.940647756012168	0.967105025702904	0.638814894224865	1.23516566613646	-0.00849882815659905	-0.0082049269268819	0.0650222391600788	0.0704658620014943	0.0599238624807241	0.474217096075984	0.481752279998199	0.4671598097198	0.471827577002296	0.479350905023955	0.464778478299761	0.000588503214388439	0.000832504604333618	0.000832005128658622
198	0.847500280622663	0.29	0.638911921661578	0.617847826596572	0.659976016726584	0.363950318468175	0.991380230272629	0.963468812972553	1.01929164757271	0.99	0.65	1.54	0.674390349410896	0.693927245895877	0.713464142380857	0.937105889699981	0.964253580615971	0.991401271531962	0.93657368232177	0.963754104116403	0.990806024525412	0.638911921661578	1.23156566029573	-0.0267450417789634	-0.0293674141944781	0.0650222391600788	0.0704658620014943	0.0599238624807241	0.474217096075984	0.481752279998199	0.4671598097198	0.471827577002296	0.479350905023955	0.464778478299761	0.000588503214388439	0.000832504604333618	0.000832005128658622
198	0.847500280622663	0.29	0.638957507561478	0.617893968586667	0.660021046536289	0.353273633466533	0.9722092526269	0.944194835629936	1.00022366962386	0.99	0.64	1.54	0.657621504586026	0.6771332434353	0.696644982284573	0.912037026528422	0.939097316008604	0.966157605488786	0.910896251457126	0.93794536518585	0.96496032285545	0.638957507561478	1.23614905027658	-0.000149888178252808	-0.000473844957926006	0.0650222391600788	0.0704658620014943	0.0599238624807241	0.474217096075984	0.481752279998199	0.4671598097198	0.471827577002296	0.479350905023955	0.464778478299761	0.000588503214388439	0.000832504604333618	0.000832005128658622
198	0.847500280622663	0.29	0.63900321946292	0.617914298327555	0.660092140598286	0.380281337496138	1.01143675144439	0.983938778582312	1.03893472430647	1	0.64	1.58	0.681863449459999	0.700919373504288	0.719975297548578	0.943816716299401	0.970193404581748	0.996570092864095	0.940498026908472	0.966979087415437	0.993151491981414	0.63900321946292	1.24706126909029	-0.00853687471089684	-0.00471757368174038	0.0650222391600788	0.0704658620014943	0.0599238624807241	0.474217096075984	0.481752279998199	0.4671598097198	0.471827577002296	0.479350905023955	0.464778478299761	0.000588503214388439	0.000832504604333618	0.000832005128658622
198	0.847500280622663	0.29	0.639073058611639	0.618000391015305	0.660145726207974	0.36683580777998	0.986982192882582	0.959366954456868	1.0145974313083	1.01	0.65	1.55	0.660777339305759	0.679797719032688	0.698818098759618	0.912477074028	0.938742594056827	0.965008114085654	0.911510017346675	0.937750458531639	0.963885284941166	0.639073058611639	1.23902539552038	-0.00630343808880591	-0.00150527508624179	0.0650222391600788	0.0704658620014943	0.0599238624807241	0.474217096075984	0.481752279998199	0.4671598097198	0.471827577002296	0.479350905023955	0.464778478299761	0.000588503214388439	0.000832504604333618	0.000832005128658622
198	0.847500280622663	0.29	0.639173882907779	0.618061402188817	0.66028636362674	0.371397457772451	1.00075233662771	0.973024730011647	1.02847994324377	1.01	0.65	1.56	0.67147204322868	0.690606513395853	0.709740983563026	0.927929316034459	0.95437187011241	0.980814424190361	0.926422795474139	0.952826789800361	0.979266959247248	0.639173882907779	1.2499822386221	0.00564762288021299	0.0147324842350806	0.0650222391600788	0.0704658620014943	0.0599238624807241	0.474217096075984	0.481752279998199	0.4671598097198	0.471827577002296	0.479350905023955	0.464778478299761	0.000588503214388439	0.000832504604333618	0.000832005128658622
198	0.847500280622663	0.29	0.639221076255294	0.617662723986727	0.660779428523861	0.351923502271306	0.977474191718672	0.949224646020719	1.00572373741662	1.01	0.66	1.56	0.651742055765804	0.671138325199827	0.690534594633851	0.898918601144882	0.925671006076883	0.952423411008884	0.898403516146521	0.925159115049576	0.951824858795354	0.639221076255294	1.2408021064335	0.00131633746676208	0.00966213755061491	0.0650222391600788	0.0704658620014943	0.0599238624807241	0.474217096075984	0.481752279998199	0.4671598097198	0.471827577002296	0.479350905023955	0.464778478299761	0.000588503214388439	0.000832504604333618	0.000832005128658622
198	0.847500280622663	0.29	0.639244722668842	0.618111305533218	0.660378139804466	0.364355706974916	0.98380204303392	0.956128218951832	1.01147586711601	1.01	0.64	1.56	0.660342661847014	0.67945537737578	0.698568092904546	0.912831460941706	0.939252119558382	0.965672778175057	0.910596408896732	0.936959754735671	0.963381994229839	0.639244722668842	1.24755639517104	0.00308422924818733	0.0109686123748527	0.0650222391600788	0.0704658620014943	0.0599238624807241	0.474217096075984	0.481752279998199	0.4671598097198	0.471827577002296	0.479350905023955	0.464778478299761	0.000588503214388439	0.000832504604333618	0.000832005128658622
198	0.847500280622663	0.29	0.639361040303672	0.61820880380488	0.660513276802464	0.363888012672196	0.982438759680222	0.954775358733844	1.0101021606266	1.01	0.65	1.57	0.658427083835588	0.677504170657616	0.696581257479644	0.909662513560301	0.936018827229602	0.962375140898903	0.907533248960125	0.93387821266052	0.960130528911361	0.639361040303672	1.24119147517004	0.00155323924039605	0.0074360881249628	0.0650222391600788	0.0704658620014943	0.0599238624807241	0.474217096075984	0.481752279998199	0.4671598097198	0.471827577002296	0.479350905023955	0.464778478299761	0.000588503214388439	0.000832504604333618	0.000832005128658622
198	0.847500280622663	0.29	0.639489861584751	0.618308405481874	0.660671317687628	0.36358955008449	0.992833433613887	0.964859308288957	1.02080755893882	1	0.65	1.53	0.667415073682721	0.686765410829861	0.706115747977001	0.923163559622177	0.949928801860525	0.976694044098873	0.923040167817592	0.949684753135841	0.976561306520532	0.639489861584751	1.2282461653204	0.00366492909186483	0.000935022467225756	0.0650222391600788	0.0704658620014943	0.0599238624807241	0.474217096075984	0.481752279998199	0.4671598097198	0.471827577002296	0.479350905023955	0.464778478299761	0.000588503214388439	0.000832504604333618	0.000832005128658622
198	0.847500280622663	0.29	0.639512170316641	0.618251556245942	0.660772784387339	0.37647817012523	1.01028617205397	0.982596519349849	1.0379758247581	1	0.63	1.57	0.67972122616458	0.698875827587931	0.718030429011282	0.940205022487884	0.966700079238734	0.993195135989584	0.936058140432394	0.962397557211144	0.988619257133036	0.639512170316641	1.23769759766671	0.00431033590864048	0.00151816422110106	0.0650222391600788	0.0704658620014943	0.0599238624807241	0.474217096075984	0.481752279998199	0.4671598097198	0.471827577002296	0.479350905023955	0.464778478299761	0.000588503214388439	0.000832504604333618	0.000832005128658622
198	0.847500280622663	0.29	0.639542168501355	0.618322823370316	0.660761513632395	0.362754036679053	0.986019297597712	0.95818693958707	1.01385165560835	1.01	0.64	1.55	0.658937299596361	0.67807738392775	0.697217468259138	0.909393005984159	0.935808051597109	0.962223097210059	0.907935065595018	0.934232129387346	0.960710157913428	0.639542168501355	1.24128168930034	0.0113191540503352	0.0166449165918622	0.0650222391600788	0.0704658620014943	0.0599238624807241	0.474217096075984	0.481752279998199	0.4671598097198	0.471827577002296	0.479350905023955	0.464778478299761	0.000588503214388439	0.000832504604333618	0.000832005128658622
198	0.847500280622663	0.29	0.639564821542326	0.618014364118436	0.661115278966215	0.357456644172531	0.986260430505842	0.958099415190461	1.01442144582122	1.01	0.65	1.56	0.661212788629767	0.680647539525244	0.700082290420722	0.913773239836734	0.940631394422615	0.967489549008497	0.912052232437807	0.938862306347215	0.965670418742408	0.639564821542326	1.2399048401052	-0.0123925800863095	-0.00758907692542693	0.0650222391600788	0.0704658620014943	0.0599238624807241	0.474217096075984	0.481752279998199	0.4671598097198	0.471827577002296	0.479350905023955	0.464778478299761	0.000588503214388439	0.000832504604333618	0.000832005128658622
198	0.847500280622663	0.29	0.639595306084424	0.618248488528142	0.660942123640705	0.366528345146555	1.0036948072841	0.975593362071837	1.03179625249636	1	0.65	1.55	0.674362591348203	0.693787245257005	0.713211899165807	0.932518993456973	0.959379704510165	0.986240415563357	0.932430039897236	0.959224601066637	0.986209553268232	0.639595306084424	1.24258219416781	-0.00667634390823416	-0.000118005604310251	0.0650222391600788	0.0704658620014943	0.0599238624807241	0.474217096075984	0.481752279998199	0.4671598097198	0.471827577002296	0.479350905023955	0.464778478299761	0.000588503214388439	0.000832504604333618	0.000832005128658622
198	0.847500280622663	0.29	0.639626578038083	0.618189271079674	0.661063884996493	0.353264799881408	0.964884712536315	0.937080816223636	0.992688608848994	1	0.64	1.55	0.650219258907162	0.669511755927875	0.688804252948588	0.900459064376088	0.927176365622974	0.95389366686986	0.89916594431596	0.925948707585121	0.952695095241859	0.639626578038083	1.22851698278293	0.00224408221242063	0.000114379790756492	0.0650222391600788	0.0704658620014943	0.0599238624807241	0.474217096075984	0.481752279998199	0.4671598097198	0.471827577002296	0.479350905023955	0.464778478299761	0.000588503214388439	0.000832504604333618	0.000832005128658622
198	0.847500280622663	0.29	0.639738377898735	0.618299580334067	0.661177175463404	0.369344366907172	0.993223528217769	0.965583112760991	1.02086394367455	1.01	0.65	1.56	0.665859161877384	0.684919793351527	0.70398042482567	0.919919241614197	0.946252500438697	0.972585759263196	0.91875529432187	0.945016877134233	0.971249684706341	0.639738377898735	1.23628381386611	0.0155769357988189	0.0187606440959702	0.0650222391600788	0.0704658620014943	0.0599238624807241	0.474217096075984	0.481752279998199	0.4671598097198	0.471827577002296	0.479350905023955	0.464778478299761	0.000588503214388439	0.000832504604333618	0.000832005128658622
198	0.847500280622663	0.29	0.639781781990546	0.618693132616519	0.660870431364573	0.37372163941589	0.997939196753972	0.970426647738597	1.02545174576935	1	0.64	1.56	0.674169254937982	0.69328261576166	0.712395976585338	0.934061909737736	0.960543482698392	0.987025055659047	0.930643603856008	0.957144777150123	0.983449135239152	0.639781781990546	1.24037242388293	-0.0142578045041688	-0.0145351375300362	0.0650222391600788	0.0704658620014943	0.0599238624807241	0.474217096075984	0.481752279998199	0.4671598097198	0.471827577002296	0.479350905023955	0.464778478299761	0.000588503214388439	0.000832504604333618	0.000832005128658622
198	0.847500280622663	0.29	0.639803196739582	0.618518514921903	0.661087878557261	0.361199817911159	0.995439070844022	0.967246115406349	1.0236320262817	1.01	0.66	1.56	0.666903647876382	0.686342324885595	0.705781001894809	0.921307971471079	0.948161937768111	0.975015904065143	0.921002553659943	0.947867207419353	0.974755599392047	0.639803196739582	1.23892300477024	-0.00818734276545275	0.000663874739139963	0.0650222391600788	0.0704658620014943	0.0599238624807241	0.474217096075984	0.481752279998199	0.4671598097198	0.471827577002296	0.479350905023955	0.464778478299761	0.000588503214388439	0.000832504604333618	0.000832005128658622
198	0.847500280622663	0.29	0.639825761372409	0.61859683517496	0.661054687569859	0.369671950005864	0.99744962029438	0.969711105430699	1.02518813515806	1	0.64	1.56	0.67305154110145	0.692304130942188	0.711556720782927	0.932180710286278	0.95884567095663	0.985510631626982	0.929439165564637	0.956011610759959	0.982623570923535	0.639825761372409	1.2342656811462	-0.0218070731899465	-0.0266726468300617	0.0650222391600788	0.0704658620014943	0.0599238624807241	0.474217096075984	0.481752279998199	0.4671598097198	0.471827577002296	0.479350905023955	0.464778478299761	0.000588503214388439	0.000832504604333618	0.000832005128658622
198	0.847500280622663	0.29	0.639945859921824	0.618631533950359	0.661260185893289	0.358519210231969	0.977597039942368	0.949747844189509	1.00544623569523	1.01	0.65	1.57	0.654441618790266	0.673631631025631	0.692821643260996	0.903881465386352	0.930385733883436	0.95689000238052	0.901912266692978	0.928260324025175	0.954768967676762	0.639945859921824	1.24641430759136	-0.00736348564751411	0.00197237612748991	0.0650222391600788	0.0704658620014943	0.0599238624807241	0.474217096075984	0.481752279998199	0.4671598097198	0.471827577002296	0.479350905023955	0.464778478299761	0.000588503214388439	0.000832504604333618	0.000832005128658622
198	0.847500280622663	0.29	0.640035457921707	0.618693198993187	0.661377716850228	0.364155083280515	0.987249849473783	0.9594670082139	1.01503269073367	1.01	0.65	1.58	0.662529438102251	0.681713995831923	0.700898553561594	0.915791023964159	0.942309160000318	0.968827296036477	0.913728551494631	0.940382205283336	0.966743222389107	0.640035457921707	1.25053442462844	0.0057884256994098	0.0174126594318022	0.0650222391600788	0.0704658620014943	0.0599238624807241	0.474217096075984	0.481752279998199	0.4671598097198	0.471827577002296	0.479350905023955	0.464778478299761	0.000588503214388439	0.000832504604333618	0.000832005128658622
198	0.847500280622663	0.29	0.640072021774377	0.618499544266027	0.661644499282727	0.358521198372491	0.987718306789107	0.959580904101584	1.01585570947663	0.99	0.64	1.53	0.672274591834243	0.691987427746438	0.711700263658633	0.934494896370372	0.961896712200822	0.989298528031272	0.933406383479977	0.960857926899343	0.988167774401975	0.640072021774377	1.22094392730654	0.01474200680349	0.00420271528154826	0.0650222391600788	0.0704658620014943	0.0599238624807241	0.474217096075984	0.481752279998199	0.4671598097198	0.471827577002296	0.479350905023955	0.464778478299761	0.000588503214388439	0.000832504604333618	0.000832005128658622
198	0.847500280622663	0.29	0.640092020520356	0.618621195846619	0.661562845194093	0.360214062597077	0.973937506292117	0.946294500042069	1.00158051254217	0.98	0.63	1.54	0.663798091169966	0.68318885671089	0.702579622251814	0.923164811819824	0.950132157251744	0.977099502683664	0.921109868758585	0.948083705748809	0.975030036094768	0.640092020520356	1.22063750432056	0.00805888677577601	-0.00490345561185795	0.0650222391600788	0.0704658620014943	0.0599238624807241	0.474217096075984	0.481752279998199	0.4671598097198	0.471827577002296	0.479350905023955	0.464778478299761	0.000588503214388439	0.000832504604333618	0.000832005128658622
198	0.847500280622663	0.29	0.640097887425269	0.618971141699768	0.661224633150771	0.366716361452295	0.980912676876697	0.953460201827313	1.00836515192608	1.01	0.64	1.56	0.65596237665184	0.674849154247651	0.693735931843461	0.905433083618723	0.931502739268002	0.957572394917281	0.903353769322075	0.929501016351537	0.955417991416209	0.640097887425269	1.24361905711407	0.00325233631491452	0.00826447099092237	0.0650222391600788	0.0704658620014943	0.0599238624807241	0.474217096075984	0.481752279998199	0.4671598097198	0.471827577002296	0.479350905023955	0.464778478299761	0.000588503214388439	0.000832504604333618	0.000832005128658622
198	0.847500280622663	0.29	0.640128046508233	0.618799108416789	0.661456984599676	0.361141156081304	0.990983218636089	0.962912894234919	1.01905354303726	1.02	0.66	1.56	0.658647245333484	0.677847779414127	0.69704831349477	0.907134177134926	0.933578470050743	0.960022762966561	0.906733323185572	0.933058067224172	0.95960754205213	0.640128046508233	1.24978034637489	0.0036626464278259	0.0183187880647435	0.0650222391600788	0.0704658620014943	0.0599238624807241	0.474217096075984	0.481752279998199	0.4671598097198	0.471827577002296	0.479350905023955	0.464778478299761	0.000588503214388439	0.000832504604333618	0.000832005128658622
198	0.847500280622663	0.29	0.640240277398335	0.618937425197865	0.661543129598805	0.359407471765519	0.976243996223676	0.948486970519298	1.00400102192805	1.01	0.65	1.56	0.653016214466789	0.672126427272777	0.691236640078765	0.901618054669064	0.928003483564601	0.954388912460139	0.899879890292993	0.926179276656643	0.952612389951717	0.640240277398335	1.24353007409887	-0.00993374622622988	-0.0029633421542958	0.0650222391600788	0.0704658620014943	0.0599238624807241	0.474217096075984	0.481752279998199	0.4671598097198	0.471827577002296	0.479350905023955	0.464778478299761	0.000588503214388439	0.000832504604333618	0.000832005128658622
198	0.847500280622663	0.29	0.640336420158891	0.618739674710545	0.661933165607237	0.361584379827092	0.984106295530412	0.95625752032024	1.01195507074058	0.99	0.65	1.55	0.666126214697889	0.685525590724246	0.704924966750603	0.923887555485412	0.950793630789868	0.977699706094324	0.92267245414034	0.949647898241594	0.976411164646662	0.640336420158891	1.2312380839948	0.00440031982317455	0.00384774538579273	0.0650222391600788	0.0704658620014943	0.0599238624807241	0.474217096075984	0.481752279998199	0.4671598097198	0.471827577002296	0.479350905023955	0.464778478299761	0.000588503214388439	0.000832504604333618	0.000832005128658622
198	0.847500280622663	0.29	0.640521011641548	0.619179499663113	0.661862523619984	0.371789792848085	1.0013528758108	0.973631927673287	1.02907382394831	0.99	0.64	1.53	0.678979807236447	0.698311511022908	0.717643214809368	0.942119849410488	0.968943595368821	0.995767341327154	0.940984732117477	0.967755784650466	0.994590747651053	0.640521011641548	1.22334450878896	-0.00801916710216605	-0.0175072556055555	0.0650222391600788	0.0704658620014943	0.0599238624807241	0.474217096075984	0.481752279998199	0.4671598097198	0.471827577002296	0.479350905023955	0.464778478299761	0.000588503214388439	0.000832504604333618	0.000832005128658622
198	0.847500280622663	0.29	0.640630501566744	0.619082072129448	0.662178931004039	0.358705592636061	0.988156669849481	0.960018060733238	1.01629527896572	1.01	0.65	1.58	0.660240933155613	0.679592924852957	0.698944916550301	0.911215598503127	0.937923783063029	0.964631967622932	0.908575518221185	0.935287954055561	0.961923592198528	0.640630501566744	1.24510638815445	-0.00566001279097462	0.00480168963600243	0.0650222391600788	0.0704658620014943	0.0599238624807241	0.474217096075984	0.481752279998199	0.4671598097198	0.471827577002296	0.479350905023955	0.464778478299761	0.000588503214388439	0.000832504604333618	0.000832005128658622
198	0.847500280622663	0.29	0.640780535219327	0.619479138019908	0.662081932418747	0.367304508813607	1.00288211065706	0.974850290878529	1.0309139304356	1	0.64	1.54	0.673578019749957	0.692946755475929	0.7123154912019	0.931289860858832	0.958069100487149	0.984848340115466	0.929032453595411	0.955760028294754	0.982412922738305	0.640780535219327	1.22977691732839	0.0120429548125547	0.00784309751072457	0.0650222391600788	0.0704658620014943	0.0599238624807241	0.474217096075984	0.481752279998199	0.4671598097198	0.471827577002296	0.479350905023955	0.464778478299761	0.000588503214388439	0.000832504604333618	0.000832005128658622
198	0.847500280622663	0.29	0.64084699915353	0.619390440467906	0.662303557839155	0.354238116723294	0.975227273675213	0.947185107112226	1.0032694402382	1.01	0.65	1.56	0.652135122643341	0.671442100332731	0.690749078022121	0.900409589689167	0.927066929948617	0.953724270208067	0.898949900997605	0.925571203047662	0.952094787521353	0.64084699915353	1.23643477351277	-0.0050605518492816	-0.000253372321074596	0.0650222391600788	0.0704658620014943	0.0599238624807241	0.474217096075984	0.481752279998199	0.4671598097198	0.471827577002296	0.479350905023955	0.464778478299761	0.000588503214388439	0.000832504604333618	0.000832005128658622
198	0.847500280622663	0.29	0.640854906325975	0.619469937212295	0.662239875439654	0.371221584649642	1.00388576316164	0.976060859754197	1.03171066656908	1	0.65	1.54	0.678416332217871	0.697756180471541	0.717096028725211	0.940124967657086	0.966925434200299	0.993725900743513	0.939281673920709	0.965933158944912	0.992727945871907	0.640854906325975	1.22919234957098	-0.0140316759583216	-0.0175478451971171	0.0650222391600788	0.0704658620014943	0.0599238624807241	0.474217096075984	0.481752279998199	0.4671598097198	0.471827577002296	0.479350905023955	0.464778478299761	0.000588503214388439	0.000832504604333618	0.000832005128658622
198	0.847500280622663	0.29	0.640969755875731	0.619718079275444	0.662221432476018	0.368124975041322	0.986378647022504	0.958856723499201	1.01390057054581	1	0.65	1.54	0.664880990433312	0.683964971723054	0.703048953012797	0.920523646691341	0.946945301548362	0.973366956405384	0.920595277904027	0.946946920847722	0.973398569932108	0.640969755875731	1.22939081696212	0.00775534243266487	0.00600092618689359	0.0650222391600788	0.0704658620014943	0.0599238624807241	0.474217096075984	0.481752279998199	0.4671598097198	0.471827577002296	0.479350905023955	0.464778478299761	0.000588503214388439	0.000832504604333618	0.000832005128658622
198	0.847500280622663	0.29	0.641057773721407	0.619741604267373	0.662373943175442	0.370584859657234	1.00213927818751	0.974324858145664	1.02995369822936	0.99	0.64	1.53	0.680327206750657	0.69974876470051	0.719170322650363	0.944456482191064	0.971418238413626	0.998379994636189	0.943800827245445	0.970714976370477	0.997688263697128	0.641057773721407	1.22139773961168	-0.0067060512568178	-0.0174307885269939	0.0650222391600788	0.0704658620014943	0.0599238624807241	0.474217096075984	0.481752279998199	0.4671598097198	0.471827577002296	0.479350905023955	0.464778478299761	0.000588503214388439	0.000832504604333618	0.000832005128658622
198	0.847500280622663	0.29	0.641127585611321	0.619614937129271	0.662640234093371	0.355481146266187	0.980279470137171	0.952168450256258	1.00839049001808	1	0.65	1.54	0.659633289548073	0.679107747572394	0.698582205596714	0.912932242601625	0.939884885713035	0.966837528824445	0.91195660570076	0.938877261396309	0.965763295450994	0.641127585611321	1.23680593635622	0.0068852339274209	0.00672818450435092	0.0650222391600788	0.0704658620014943	0.0599238624807241	0.474217096075984	0.481752279998199	0.4671598097198	0.471827577002296	0.479350905023955	0.464778478299761	0.000588503214388439	0.000832504604333618	0.000832005128658622
198	0.847500280622663	0.29	0.641311742161727	0.620140251743988	0.662483232579466	0.372562726530238	1.00742336552294	0.979580454275919	1.03526627676996	1.01	0.65	1.54	0.673984655170503	0.693141524679131	0.71229839418776	0.930336985921558	0.956780235187881	0.983223484454203	0.930251755286398	0.956755556330606	0.983067212704972	0.641311742161727	1.24421284490927	0.00414132571203186	0.0126278062608144	0.0650222391600788	0.0704658620014943	0.0599238624807241	0.474217096075984	0.481752279998199	0.4671598097198	0.471827577002296	0.479350905023955	0.464778478299761	0.000588503214388439	0.000832504604333618	0.000832005128658622
198	0.847500280622663	0.29	0.641490290035198	0.620287973363423	0.662692606706972	0.360242791212244	0.96609590418386	0.938677173019408	0.993514635348313	1.01	0.64	1.56	0.647715320749103	0.666635065216299	0.685554809683494	0.895070484084406	0.921215465215037	0.947360446345669	0.892522402019816	0.91852265940329	0.944563588458811	0.641490290035198	1.23671393829883	-0.00343975643787404	-0.00275461415596256	0.0650222391600788	0.0704658620014943	0.0599238624807241	0.474217096075984	0.481752279998199	0.4671598097198	0.471827577002296	0.479350905023955	0.464778478299761	0.000588503214388439	0.000832504604333618	0.000832005128658622
198	0.847500280622663	0.29	0.641791705482171	0.620581473499374	0.663001937464969	0.362081652537907	0.980760181734689	0.953035965300901	1.00848439816848	1.01	0.64	1.53	0.656759735196096	0.675865151682477	0.694970568168858	0.907110895089006	0.933499131945266	0.959887368801527	0.906445200722221	0.932752776917185	0.959144509892226	0.641791705482171	1.23463191785579	0.00255963191086699	0.00274453514495275	0.0650222391600788	0.0704658620014943	0.0599238624807241	0.474217096075984	0.481752279998199	0.4671598097198	0.471827577002296	0.479350905023955	0.464778478299761	0.000588503214388439	0.000832504604333618	0.000832005128658622
198	0.847500280622663	0.29	0.641810963241172	0.620515242249536	0.663106684232809	0.357628831839964	0.968211905473357	0.940576595233895	0.995847215712819	1.02	0.65	1.58	0.644875220082739	0.663822456132447	0.682769692182156	0.888958504506128	0.915077211038397	0.941195917570667	0.886731394825426	0.912794923527198	0.938828274271042	0.641810963241172	1.24451375319627	0.00177547231639436	0.00993452793831835	0.0650222391600788	0.0704658620014943	0.0599238624807241	0.474217096075984	0.481752279998199	0.4671598097198	0.471827577002296	0.479350905023955	0.464778478299761	0.000588503214388439	0.000832504604333618	0.000832005128658622
198	0.847500280622663	0.29	0.641902603679993	0.62059399779647	0.663211209563517	0.367246652173022	0.993732473568981	0.965952939769728	1.02151200736823	0.99	0.65	1.54	0.67447164489194	0.693868560708958	0.713265476525975	0.936322252120758	0.963249646384896	0.990177040649033	0.935747367630369	0.962781048144895	0.989568664360175	0.641902603679993	1.23127634728963	-0.0108931811250427	-0.0139465994274361	0.0650222391600788	0.0704658620014943	0.0599238624807241	0.474217096075984	0.481752279998199	0.4671598097198	0.471827577002296	0.479350905023955	0.464778478299761	0.000588503214388439	0.000832504604333618	0.000832005128658622
198	0.847500280622663	0.29	0.641974027222354	0.620707029151069	0.663241025293639	0.367457906706991	0.989319064404259	0.961675473109437	1.01696265569908	0.98	0.63	1.52	0.678313340275169	0.697811619344057	0.717309898412945	0.945393802747986	0.97256937353729	0.999744944326595	0.943794877700213	0.970972212495452	0.998117587968778	0.641974027222354	1.21444733377126	-0.0126273365671358	-0.0304014133112141	0.0650222391600788	0.0704658620014943	0.0599238624807241	0.474217096075984	0.481752279998199	0.4671598097198	0.471827577002296	0.479350905023955	0.464778478299761	0.000588503214388439	0.000832504604333618	0.000832005128658622
198	0.847500280622663	0.29	0.642041378745837	0.620741809372777	0.663340948118897	0.362974966251303	0.988464236340203	0.960576193200117	1.01635227948029	1.01	0.64	1.57	0.660883545206433	0.680070725723461	0.699257906240489	0.912239321500718	0.938724018635821	0.965208715770924	0.909421591390307	0.935841726968966	0.96222084580031	0.642041378745837	1.24300120092253	0.00594469913293357	0.0113177450665494	0.0650222391600788	0.0704658620014943	0.0599238624807241	0.474217096075984	0.481752279998199	0.4671598097198	0.471827577002296	0.479350905023955	0.464778478299761	0.000588503214388439	0.000832504604333618	0.000832005128658622
198	0.847500280622663	0.29	0.642048527684558	0.620628780604642	0.663468274764473	0.358836238054766	0.986137925137139	0.958064773862915	1.01421107641136	1.01	0.65	1.54	0.66155454408257	0.680939372017844	0.700324199953118	0.914439939385722	0.941234798616441	0.968029657847159	0.914611334769543	0.941320213645656	0.968159837432202	0.642048527684558	1.23498832428058	-0.00849363761880875	-0.0041018139646727	0.0650222391600788	0.0704658620014943	0.0599238624807241	0.474217096075984	0.481752279998199	0.4671598097198	0.471827577002296	0.479350905023955	0.464778478299761	0.000588503214388439	0.000832504604333618	0.000832005128658622
198	0.847500280622663	0.29	0.64205259394134	0.620486950204987	0.663618237677694	0.363098796373054	0.991888109177733	0.963910958491657	1.01986525986381	1	0.65	1.54	0.668590170201803	0.687995746800119	0.707401323398434	0.925768453489681	0.952638532406748	0.979508611323815	0.925755739598034	0.952656035203619	0.979513297410477	0.64205259394134	1.22748187690302	0.00183010432065462	-0.00082374719648437	0.0650222391600788	0.0704658620014943	0.0599238624807241	0.474217096075984	0.481752279998199	0.4671598097198	0.471827577002296	0.479350905023955	0.464778478299761	0.000588503214388439	0.000832504604333618	0.000832005128658622
198	0.847500280622663	0.29	0.6421488218839	0.620959046817752	0.663338596950047	0.366439006233185	0.98377851736594	0.956229388540037	1.01132764619184	0.99	0.64	1.54	0.667826214483295	0.687066399565041	0.706306584646788	0.927174724536923	0.953886783627041	0.980598842717159	0.925157442140737	0.951880184273749	0.978448541855142	0.6421488218839	1.23034933055621	2.1169083726981e-05	-0.0058493387036817	0.0650222391600788	0.0704658620014943	0.0599238624807241	0.474217096075984	0.481752279998199	0.4671598097198	0.471827577002296	0.479350905023955	0.464778478299761	0.000588503214388439	0.000832504604333618	0.000832005128658622
198	0.847500280622663	0.29	0.642151313591204	0.620526615027462	0.663776012154946	0.367963125630606	1.01019157476804	0.981995414617044	1.03838773491905	1	0.65	1.54	0.681178087598219	0.700736841298471	0.720295594998723	0.943222035584627	0.970304890735909	0.997387745887192	0.942819001809585	0.969983649198459	0.997062590556297	0.642151313591204	1.22839982055993	-0.00743333956666019	-0.00966319126244764	0.0650222391600788	0.0704658620014943	0.0599238624807241	0.474217096075984	0.481752279998199	0.4671598097198	0.471827577002296	0.479350905023955	0.464778478299761	0.000588503214388439	0.000832504604333618	0.000832005128658622
198	0.847500280622663	0.29	0.642153114990592	0.620597534757259	0.663708695223924	0.364160026116512	1.0044679661033	0.976200880315531	1.03273505189107	0.99	0.64	1.54	0.67935146729216	0.699022916676417	0.718694366060674	0.941871387704182	0.969144421210025	0.996417454715868	0.940428298060141	0.967583354955487	0.994774131826073	0.642153114990592	1.23309697576963	-0.0160640595190843	-0.0181644767652111	0.0650222391600788	0.0704658620014943	0.0599238624807241	0.474217096075984	0.481752279998199	0.4671598097198	0.471827577002296	0.479350905023955	0.464778478299761	0.000588503214388439	0.000832504604333618	0.000832005128658622
198	0.847500280622663	0.29	0.642167119651466	0.620522834498746	0.663811404804187	0.357993691414791	0.985077139700448	0.956982765052185	1.01317151434871	1	0.65	1.52	0.664012184519842	0.683505750928945	0.702999317338048	0.919551375394057	0.94654686767676	0.973542359959462	0.919933446352894	0.946937220733406	0.973939168442172	0.642167119651466	1.22293131493162	0.0058274014397488	0.000317603302772804	0.0650222391600788	0.0704658620014943	0.0599238624807241	0.474217096075984	0.481752279998199	0.4671598097198	0.471827577002296	0.479350905023955	0.464778478299761	0.000588503214388439	0.000832504604333618	0.000832005128658622
198	0.847500280622663	0.29	0.642221733894737	0.620911256375013	0.663532211414461	0.349732973943938	0.955019034517984	0.927285401076585	0.982752667959384	1	0.64	1.56	0.644803088948294	0.664088125130264	0.683373161312234	0.893699882338472	0.920429026261822	0.947158170185172	0.891567437529528	0.918339900968817	0.944989040077513	0.642221733894737	1.2364906519473	0.000844675330208405	0.00104909078942432	0.0650222391600788	0.0704658620014943	0.0599238624807241	0.474217096075984	0.481752279998199	0.4671598097198	0.471827577002296	0.479350905023955	0.464778478299761	0.000588503214388439	0.000832504604333618	0.000832005128658622
198	0.847500280622663	0.29	0.642253616424024	0.621013799110814	0.663493433737234	0.368178812123708	0.981937434729606	0.954542600189258	1.00933226926995	0.99	0.64	1.57	0.664191719863791	0.683253647812454	0.702315575761118	0.920806463917879	0.947233090364631	0.973659716811383	0.917207890077038	0.943640495277225	0.969880515967297	0.642253616424024	1.23951259246759	-0.00751946821982294	-0.00561394491949272	0.0650222391600788	0.0704658620014943	0.0599238624807241	0.474217096075984	0.481752279998199	0.4671598097198	0.471827577002296	0.479350905023955	0.464778478299761	0.000588503214388439	0.000832504604333618	0.000832005128658622
198	0.847500280622663	0.29	0.642358610361911	0.620855775464182	0.66386144525964	0.376154878512853	1.01383588259394	0.98602979617295	1.04164196901493	0.99	0.64	1.54	0.687966378457435	0.707367062542612	0.72676774662779	0.954773136784991	0.98169778394771	1.00862243111043	0.953526537281799	0.980453987527004	1.00742473644075	0.642358610361911	1.22334445126829	0.000879691248666373	-0.0086442639760747	0.0650222391600788	0.0704658620014943	0.0599238624807241	0.474217096075984	0.481752279998199	0.4671598097198	0.471827577002296	0.479350905023955	0.464778478299761	0.000588503214388439	0.000832504604333618	0.000832005128658622
198	0.847500280622663	0.29	0.642376019288817	0.620982078135121	0.663769960442513	0.366502198867618	0.991035881759849	0.963287298762251	1.01878446475745	1.01	0.63	1.56	0.663599898670854	0.682715646266743	0.701831393862632	0.916439623761519	0.942838706355993	0.969237788950468	0.912688629467084	0.939062403283771	0.965484046219514	0.642376019288817	1.24368602180318	-0.00624082210129996	-0.00320301716036809	0.0650222391600788	0.0704658620014943	0.0599238624807241	0.474217096075984	0.481752279998199	0.4671598097198	0.471827577002296	0.479350905023955	0.464778478299761	0.000588503214388439	0.000832504604333618	0.000832005128658622
198	0.847500280622663	0.29	0.642398514133969	0.62119765134479	0.663599376923148	0.368554024183995	0.995933845782185	0.968170923286809	1.02369676827756	0.99	0.65	1.53	0.675140769558129	0.694500864359446	0.713860959160764	0.936776415759368	0.963639080605707	0.990501745452046	0.93702909488602	0.963790006139899	0.990610066571693	0.642398514133969	1.22920455848557	0.00293120494714155	0.000694442039983088	0.0650222391600788	0.0704658620014943	0.0599238624807241	0.474217096075984	0.481752279998199	0.4671598097198	0.471827577002296	0.479350905023955	0.464778478299761	0.000588503214388439	0.000832504604333618	0.000832005128658622
198	0.847500280622663	0.29	0.642419448088039	0.620825708925713	0.664013187250365	0.363436161389639	0.990228487980893	0.962318509742187	1.0181384662196	1	0.65	1.55	0.667994439488849	0.687368181218814	0.706741922948779	0.925216198527707	0.952050104044005	0.978884009560302	0.924079246036419	0.950815111841502	0.977582290803354	0.642419448088039	1.23008086391392	0.00403330677673927	4.03703176758879e-05	0.0650222391600788	0.0704658620014943	0.0599238624807241	0.474217096075984	0.481752279998199	0.4671598097198	0.471827577002296	0.479350905023955	0.464778478299761	0.000588503214388439	0.000832504604333618	0.000832005128658622
198	0.847500280622663	0.29	0.642460714810021	0.620914928297851	0.66400650132219	0.364702512620593	1.00554528250408	0.977280998267704	1.03380956674046	1	0.64	1.53	0.677672676107514	0.69727188367492	0.716871091242325	0.938242274853043	0.965377506568423	0.992512738283804	0.937490178733637	0.964524662277646	0.991754538401779	0.642460714810021	1.22980873544342	0.0101405896972859	0.00839753989334329	0.0650222391600788	0.0704658620014943	0.0599238624807241	0.474217096075984	0.481752279998199	0.4671598097198	0.471827577002296	0.479350905023955	0.464778478299761	0.000588503214388439	0.000832504604333618	0.000832005128658622
198	0.847500280622663	0.29	0.642636401190707	0.621271063811239	0.664001738570175	0.357548459623931	0.976020281186072	0.948157225576267	1.00388333679588	1.01	0.65	1.54	0.650943046729238	0.670072007433839	0.68920096813844	0.897781709004484	0.924164402727303	0.950547096450123	0.897823251768527	0.924187761505971	0.950473315572061	0.642636401190707	1.23880931388792	0.00814414458481553	0.0113069725580177	0.0650222391600788	0.0704658620014943	0.0599238624807241	0.474217096075984	0.481752279998199	0.4671598097198	0.471827577002296	0.479350905023955	0.464778478299761	0.000588503214388439	0.000832504604333618	0.000832005128658622
198	0.847500280622663	0.29	0.642652996734749	0.621424206130024	0.663881787339473	0.368139508090898	0.988372336403295	0.960795646466998	1.01594902633959	1.01	0.65	1.56	0.661100703031776	0.680075569509589	0.699050435987401	0.912574072105524	0.93876670976255	0.964959347419576	0.911294922540621	0.937349186244962	0.963607690270216	0.642652996734749	1.24501382337952	-0.00686962548316454	0.000224824173351794	0.0650222391600788	0.0704658620014943	0.0599238624807241	0.474217096075984	0.481752279998199	0.4671598097198	0.471827577002296	0.479350905023955	0.464778478299761	0.000588503214388439	0.000832504604333618	0.000832005128658622
198	0.847500280622663	0.29	0.642734245776356	0.621422148130338	0.664046343422374	0.364977421550545	0.994805102513271	0.966859289025605	1.02275091600094	1	0.65	1.56	0.668540849148294	0.687864155125954	0.707187461103614	0.924583430216997	0.951307314848308	0.978031199479619	0.922990711356455	0.949626487790133	0.976405279281772	0.642734245776356	1.24235079719694	-0.000945504149493999	0.00374168946902837	0.0650222391600788	0.0704658620014943	0.0599238624807241	0.474217096075984	0.481752279998199	0.4671598097198	0.471827577002296	0.479350905023955	0.464778478299761	0.000588503214388439	0.000832504604333618	0.000832005128658622
198	0.847500280622663	0.29	0.64281650608104	0.621441553061988	0.664191459100091	0.368510365242855	1.00456859813764	0.976562343993004	1.03257485228228	1.01	0.65	1.56	0.674411511397545	0.693752560438041	0.713093609478537	0.932256373171131	0.95899200257113	0.985727631971128	0.930421944024738	0.957160341841609	0.983743499023973	0.64281650608104	1.24223551541832	0.00165960971460339	0.00504482255007809	0.0650222391600788	0.0704658620014943	0.0599238624807241	0.474217096075984	0.481752279998199	0.4671598097198	0.471827577002296	0.479350905023955	0.464778478299761	0.000588503214388439	0.000832504604333618	0.000832005128658622
198	0.847500280622663	0.29	0.642830122531539	0.621628959503566	0.664031285559511	0.358538987742187	0.986415137941182	0.958315945735676	1.01451433014669	1.01	0.66	1.55	0.66174735962138	0.681150737319757	0.700554115018135	0.914716764859018	0.941537566812429	0.96835836876584	0.915153301500413	0.941725943726814	0.968630012559108	0.642830122531539	1.24302969052874	-0.00064828312928367	0.00854727268560748	0.0650222391600788	0.0704658620014943	0.0599238624807241	0.474217096075984	0.481752279998199	0.4671598097198	0.471827577002296	0.479350905023955	0.464778478299761	0.000588503214388439	0.000832504604333618	0.000832005128658622
198	0.847500280622663	0.29	0.642871405839302	0.62169964289595	0.664043168782654	0.361823105192341	0.967902626162099	0.940526548381771	0.995278703942428	1	0.65	1.54	0.653764349233637	0.672793587382649	0.691822825531662	0.905988014510181	0.932358772885848	0.958729531261515	0.905098047160057	0.931456559485105	0.957764006483049	0.642871405839302	1.23035801959	0.00237769786558672	-0.001042107957572	0.0650222391600788	0.0704658620014943	0.0599238624807241	0.474217096075984	0.481752279998199	0.4671598097198	0.471827577002296	0.479350905023955	0.464778478299761	0.000588503214388439	0.000832504604333618	0.000832005128658622
198	0.847500280622663	0.29	0.642951586729681	0.621468485912185	0.664434687547177	0.366290514319251	0.99423462871913	0.966383787256123	1.02208547018214	1	0.64	1.57	0.669548714923343	0.68884487381694	0.708141032710537	0.926691243938297	0.953398160238458	0.98010507653862	0.92390568616969	0.950490072675046	0.977207356680002	0.642951586729681	1.23518447947789	0.000440036134267452	0.00159911458124241	0.0650222391600788	0.0704658620014943	0.0599238624807241	0.474217096075984	0.481752279998199	0.4671598097198	0.471827577002296	0.479350905023955	0.464778478299761	0.000588503214388439	0.000832504604333618	0.000832005128658622
198	0.847500280622663	0.29	0.642960684849888	0.621691066277253	0.664230303422523	0.356203023101911	0.982191297695213	0.954069769619997	1.01031282577043	1.01	0.65	1.54	0.65873246606484	0.678148827559951	0.697565189055062	0.910505344624087	0.937342796587039	0.96418024854999	0.910960868449177	0.937859896118823	0.964763194644147	0.642960684849888	1.23524708081811	0.00724057209803138	0.0115127819713861	0.0650222391600788	0.0704658620014943	0.0599238624807241	0.474217096075984	0.481752279998199	0.4671598097198	0.471827577002296	0.479350905023955	0.464778478299761	0.000588503214388439	0.000832504604333618	0.000832005128658622
198	0.847500280622663	0.29	0.642987279056112	0.621339601673661	0.664634956438562	0.369960527397504	1.00362347450157	0.975730542802982	1.03151640620016	0.99	0.64	1.52	0.682110575459871	0.70160987660661	0.721109177753349	0.947366353819271	0.974448446509237	1.0015305391992	0.946476356502268	0.973492548414436	1.00060405676689	0.642987279056112	1.21554237229182	-0.0113261702376817	-0.0256263133682523	0.0650222391600788	0.0704658620014943	0.0599238624807241	0.474217096075984	0.481752279998199	0.4671598097198	0.471827577002296	0.479350905023955	0.464778478299761	0.000588503214388439	0.000832504604333618	0.000832005128658622
198	0.847500280622663	0.29	0.642995068749257	0.621673529269957	0.664316608228557	0.372996639068911	1.00559086174013	0.977824373173051	1.03335735030721	1	0.64	1.56	0.678596769575792	0.697866333682627	0.717135897789461	0.939814824743215	0.966501986878194	0.993189149013174	0.936526454161515	0.96296261016953	0.989667345233746	0.642995068749257	1.2311913859532	0.0131895238734954	0.0109827683911202	0.0650222391600788	0.0704658620014943	0.0599238624807241	0.474217096075984	0.481752279998199	0.4671598097198	0.471827577002296	0.479350905023955	0.464778478299761	0.000588503214388439	0.000832504604333618	0.000832005128658622
198	0.847500280622663	0.29	0.643001274206283	0.621591170416165	0.664411377996402	0.360136001728268	0.986212825854525	0.958216671290363	1.01420898041869	1.01	0.64	1.54	0.661054469354217	0.680368455067332	0.699682440780447	0.913427399419403	0.940114948721639	0.966802498023875	0.912009095344729	0.938909436408736	0.965571896224344	0.643001274206283	1.23032261776113	-0.00214538820705376	-0.00783378985175634	0.0650222391600788	0.0704658620014943	0.0599238624807241	0.474217096075984	0.481752279998199	0.4671598097198	0.471827577002296	0.479350905023955	0.464778478299761	0.000588503214388439	0.000832504604333618	0.000832005128658622
198	0.847500280622663	0.29	0.643010166637326	0.621416678228413	0.664603655046239	0.356302777129341	0.975973200769831	0.948035782211643	1.00391061932802	1	0.65	1.54	0.659318729580605	0.678748020813237	0.698177312045869	0.913865119342416	0.940795571572011	0.967726023801606	0.913122487567802	0.940053552096253	0.966992206093917	0.643010166637326	1.23035037132313	-0.00156976457060592	-0.00374846494974535	0.0650222391600788	0.0704658620014943	0.0599238624807241	0.474217096075984	0.481752279998199	0.4671598097198	0.471827577002296	0.479350905023955	0.464778478299761	0.000588503214388439	0.000832504604333618	0.000832005128658622
198	0.847500280622663	0.29	0.64302681856503	0.621830872573198	0.664222764556861	0.371332609400666	0.99747457842283	0.969833949144917	1.02511520770074	1	0.64	1.56	0.673358516129033	0.692549484987009	0.711740453844986	0.932724716678307	0.959307718989973	0.985890721301639	0.929093889925565	0.955676399129324	0.98206888323585	0.64302681856503	1.23795509923738	0.00580110843465125	0.00587906507710249	0.0650222391600788	0.0704658620014943	0.0599238624807241	0.474217096075984	0.481752279998199	0.4671598097198	0.471827577002296	0.479350905023955	0.464778478299761	0.000588503214388439	0.000832504604333618	0.000832005128658622
198	0.847500280622663	0.29	0.64302824627217	0.621781307746684	0.664275184797657	0.363648147617434	0.995855215827781	0.96779950111665	1.02391093053891	1	0.64	1.55	0.672611043031421	0.692109486162537	0.711607929293653	0.932046282845832	0.959065541048508	0.986084799251185	0.930438946308642	0.957337217866911	0.984288003191185	0.64302824627217	1.23759918577834	-0.00938734552022531	-0.00609322089818235	0.0650222391600788	0.0704658620014943	0.0599238624807241	0.474217096075984	0.481752279998199	0.4671598097198	0.471827577002296	0.479350905023955	0.464778478299761	0.000588503214388439	0.000832504604333618	0.000832005128658622
198	0.847500280622663	0.29	0.643214168248863	0.621971460922874	0.664456875574852	0.370263873142742	1.00748474460341	0.979502710529017	1.0354667786778	1	0.64	1.54	0.677993143686193	0.697361775385625	0.716730407085057	0.938034575830319	0.964831965139907	0.991629354449496	0.937170929909075	0.9639175691267	0.9908137468458	0.643214168248863	1.23397295961675	-0.00514652036474073	-0.00560173142508765	0.0650222391600788	0.0704658620014943	0.0599238624807241	0.474217096075984	0.481752279998199	0.4671598097198	0.471827577002296	0.479350905023955	0.464778478299761	0.000588503214388439	0.000832504604333618	0.000832005128658622
198	0.847500280622663	0.29	0.643293986736075	0.621694108342736	0.664893865129415	0.356874212307693	0.985169733861068	0.95700415978983	1.01333530793231	1	0.65	1.55	0.66299384509932	0.682506406316421	0.702018967533523	0.917588873149783	0.944594416552353	0.971599959954923	0.917003866890743	0.943795417428919	0.970946220152992	0.643293986736075	1.23650643667544	0.0050267942921643	0.00903839696018842	0.0650222391600788	0.0704658620014943	0.0599238624807241	0.474217096075984	0.481752279998199	0.4671598097198	0.471827577002296	0.479350905023955	0.464778478299761	0.000588503214388439	0.000832504604333618	0.000832005128658622
198	0.847500280622663	0.29	0.643499178266048	0.622128697115483	0.664869659416613	0.366170228970867	0.994256102585865	0.966397441854651	1.02211476331708	0.99	0.64	1.53	0.675266926867603	0.694733071337637	0.714199215807671	0.937688670016984	0.964719733426438	0.991750796835891	0.936094482472481	0.963208352303982	0.990280757791635	0.643499178266048	1.22217455350224	-0.00110704785170627	-0.012081973776997	0.0650222391600788	0.0704658620014943	0.0599238624807241	0.474217096075984	0.481752279998199	0.4671598097198	0.471827577002296	0.479350905023955	0.464778478299761	0.000588503214388439	0.000832504604333618	0.000832005128658622
198	0.847500280622663	0.29	0.643556426876092	0.62235753364013	0.664755320112053	0.36831331848646	0.995891303406232	0.96811520410185	1.02366740271061	1.01	0.65	1.54	0.665443997694646	0.684536186809286	0.703628375923927	0.918203348173954	0.944547431266995	0.970891514360036	0.917243737096078	0.943558748298884	0.970038338946728	0.643556426876092	1.23909817820846	0.0085900844928354	0.0117500248839514	0.0650222391600788	0.0704658620014943	0.0599238624807241	0.474217096075984	0.481752279998199	0.4671598097198	0.471827577002296	0.479350905023955	0.464778478299761	0.000588503214388439	0.000832504604333618	0.000832005128658622
198	0.847500280622663	0.29	0.643634417023297	0.622213932734603	0.665054901311991	0.363381668503761	0.995327261978936	0.967270268573518	1.02338425538435	1.01	0.64	1.56	0.667943319018529	0.687317925998368	0.706692532978208	0.923288046556443	0.950069275624652	0.97685050469286	0.920889842553879	0.947370538968335	0.974096318476634	0.643634417023297	1.23995936563499	-0.00339474826562644	0.00129561481853144	0.0650222391600788	0.0704658620014943	0.0599238624807241	0.474217096075984	0.481752279998199	0.4671598097198	0.471827577002296	0.479350905023955	0.464778478299761	0.000588503214388439	0.000832504604333618	0.000832005128658622
198	0.847500280622663	0.29	0.643647039522301	0.622416647873134	0.664877431171469	0.368075116428953	0.997007658993035	0.96918618329898	1.02482913468709	1.01	0.66	1.55	0.664878344936031	0.683964354447823	0.703050363959615	0.916736992488009	0.943052860784367	0.969368729080725	0.916865067042478	0.943167741260673	0.969456366985318	0.643647039522301	1.24712640451322	-0.00287895626685545	0.00847996236126668	0.0650222391600788	0.0704658620014943	0.0599238624807241	0.474217096075984	0.481752279998199	0.4671598097198	0.471827577002296	0.479350905023955	0.464778478299761	0.000588503214388439	0.000832504604333618	0.000832005128658622
198	0.847500280622663	0.29	0.643664506874551	0.622129523289232	0.66519949045987	0.358584561573508	0.97526006188765	0.947481387432946	1.00303873634236	1	0.64	1.55	0.657110068897787	0.676375509809799	0.695640950721811	0.909827388559831	0.936502106577514	0.963176824595198	0.907316912746374	0.933845909017396	0.96053108309402	0.643664506874551	1.22603691240151	0.00450849130283336	-0.000768763546386495	0.0650222391600788	0.0704658620014943	0.0599238624807241	0.474217096075984	0.481752279998199	0.4671598097198	0.471827577002296	0.479350905023955	0.464778478299761	0.000588503214388439	0.000832504604333618	0.000832005128658622
198	0.847500280622663	0.29	0.643719327626464	0.622008926605437	0.665429728647491	0.354101752139126	0.977170950595219	0.949064517699393	1.00527738349104	1.02	0.65	1.56	0.648507612266138	0.667713088128596	0.686918563991053	0.892819833656057	0.919260586918592	0.945701340181127	0.89199103062766	0.918550503170809	0.944746162594811	0.643719327626464	1.23536639739376	-0.00721198882621395	-0.00154558242759662	0.0650222391600788	0.0704658620014943	0.0599238624807241	0.474217096075984	0.481752279998199	0.4671598097198	0.471827577002296	0.479350905023955	0.464778478299761	0.000588503214388439	0.000832504604333618	0.000832005128658622
198	0.847500280622663	0.29	0.643772597582612	0.622224941267936	0.665320253897287	0.356908569508297	0.989010666787117	0.960737398328929	1.0172839352453	1.01	0.66	1.54	0.662281471674226	0.681771565300328	0.701261658926431	0.914851228170848	0.941774125539439	0.968697022908031	0.915492683271134	0.94253281482428	0.969599375660715	0.643772597582612	1.23767833476868	0.00196259797165972	0.00943074441858145	0.0650222391600788	0.0704658620014943	0.0599238624807241	0.474217096075984	0.481752279998199	0.4671598097198	0.471827577002296	0.479350905023955	0.464778478299761	0.000588503214388439	0.000832504604333618	0.000832005128658622
198	0.847500280622663	0.29	0.643804332778819	0.622521693179793	0.665086972377844	0.367401139762915	0.997321130680038	0.969450542026773	1.0251917193333	1.01	0.65	1.56	0.667361929778456	0.686547818094965	0.705733706411473	0.921378928736641	0.947867513768445	0.974356098800249	0.919442937978599	0.945853106822159	0.972244906369491	0.643804332778819	1.2441275868388	-0.0116806470313126	-0.00374428772606729	0.0650222391600788	0.0704658620014943	0.0599238624807241	0.474217096075984	0.481752279998199	0.4671598097198	0.471827577002296	0.479350905023955	0.464778478299761	0.000588503214388439	0.000832504604333618	0.000832005128658622
198	0.847500280622663	0.29	0.643837403133448	0.622480454268769	0.665194351998126	0.355780203964983	0.968491887262779	0.940737010832393	0.996246763693165	1	0.65	1.56	0.653026827493501	0.672293294842088	0.691559762190674	0.904492151057589	0.931177683353851	0.957863215650114	0.903357770760877	0.929931067019857	0.956571614118565	0.643837403133448	1.23779422128213	0.0029497693644153	0.00840347767169992	0.0650222391600788	0.0704658620014943	0.0599238624807241	0.474217096075984	0.481752279998199	0.4671598097198	0.471827577002296	0.479350905023955	0.464778478299761	0.000588503214388439	0.000832504604333618	0.000832005128658622
198	0.847500280622663	0.29	0.643863066865171	0.622550120827895	0.665176012902446	0.377573680599833	1.02748809295757	0.999392572398984	1.05558361351616	0.99	0.64	1.54	0.696707036216783	0.716293280301382	0.735879524385981	0.966589244579846	0.993762578405626	1.02093591223141	0.965099415535712	0.99224986031678	1.01931696735528	0.643863066865171	1.23323716567383	0.000282342332221431	-0.00361809063862903	0.0650222391600788	0.0704658620014943	0.0599238624807241	0.474217096075984	0.481752279998199	0.4671598097198	0.471827577002296	0.479350905023955	0.464778478299761	0.000588503214388439	0.000832504604333618	0.000832005128658622
198	0.847500280622663	0.29	0.643898634804433	0.622626861496105	0.665170408112761	0.364320767910275	0.988788320114022	0.9609721366045	1.01660450362354	1.01	0.65	1.54	0.66321865676853	0.682416103979431	0.701613551190333	0.916557669426494	0.943088237128396	0.969618804830298	0.916425860541406	0.94306565658686	0.969586809080204	0.643898634804433	1.23840424050609	0.0138854360365055	0.018407363057326	0.0650222391600788	0.0704658620014943	0.0599238624807241	0.474217096075984	0.481752279998199	0.4671598097198	0.471827577002296	0.479350905023955	0.464778478299761	0.000588503214388439	0.000832504604333618	0.000832005128658622
198	0.847500280622663	0.29	0.643961365272014	0.622702022360315	0.665220708183713	0.370372034809535	0.998448557951068	0.970723927071804	1.02617318883033	0.99	0.64	1.55	0.675347821112076	0.694636280511576	0.713924739911075	0.936217292745529	0.962956387291648	0.989695481837768	0.934017189410102	0.960650930987299	0.987282479891263	0.643961365272014	1.23311528297324	-0.0113295996861843	-0.0150843204152115	0.0650222391600788	0.0704658620014943	0.0599238624807241	0.474217096075984	0.481752279998199	0.4671598097198	0.471827577002296	0.479350905023955	0.464778478299761	0.000588503214388439	0.000832504604333618	0.000832005128658622
198	0.847500280622663	0.29	0.643978737239818	0.622615416503183	0.665342057976453	0.357160142619784	0.980340727827142	0.952330662763375	1.00835079289091	0.99	0.64	1.52	0.666773555652421	0.686384780415919	0.705996005179417	0.926619311795533	0.953873151483339	0.981126991171146	0.92656461400861	0.953729703558404	0.980976404851225	0.643978737239818	1.22972201055889	-0.00310175570255203	-0.00824375392737543	0.0650222391600788	0.0704658620014943	0.0599238624807241	0.474217096075984	0.481752279998199	0.4671598097198	0.471827577002296	0.479350905023955	0.464778478299761	0.000588503214388439	0.000832504604333618	0.000832005128658622
198	0.847500280622663	0.29	0.644037928089462	0.622816407622416	0.665259448556508	0.367304172493525	1.00194822602531	0.973942489234906	1.02995396281572	1	0.65	1.54	0.676790925967598	0.696252063297867	0.715713200628135	0.937790398469469	0.964756581128506	0.991722763787544	0.93703312083513	0.963985140440019	0.991080593479878	0.644037928089462	1.23738542416711	0.0195875155617941	0.0209694015110908	0.0650222391600788	0.0704658620014943	0.0599238624807241	0.474217096075984	0.481752279998199	0.4671598097198	0.471827577002296	0.479350905023955	0.464778478299761	0.000588503214388439	0.000832504604333618	0.000832005128658622
198	0.847500280622663	0.29	0.644050282025885	0.622398538332861	0.665702025718908	0.354811190804643	0.975858610834009	0.94783340410173	1.00388381756629	1	0.64	1.54	0.657603128573001	0.677046907982229	0.696490687391458	0.910643357445857	0.937568941880164	0.964494526314471	0.908889012812531	0.935771838791311	0.962704868168569	0.644050282025885	1.22383247738751	0.00031774037839586	-0.00844573643745893	0.0650222391600788	0.0704658620014943	0.0599238624807241	0.474217096075984	0.481752279998199	0.4671598097198	0.471827577002296	0.479350905023955	0.464778478299761	0.000588503214388439	0.000832504604333618	0.000832005128658622
198	0.847500280622663	0.29	0.644052670143129	0.622813633484642	0.665291706801615	0.368261297747889	1.00520802060211	0.977168937009618	1.0332471041946	0.99	0.64	1.55	0.683343129967149	0.702951116281304	0.722559102595459	0.949201209428712	0.976437781375741	1.00367435332277	0.94772940173995	0.974766730155609	1.00197770742071	0.644052670143129	1.2293446259328	-0.00900036673978182	-0.013463690624208	0.0650222391600788	0.0704658620014943	0.0599238624807241	0.474217096075984	0.481752279998199	0.4671598097198	0.471827577002296	0.479350905023955	0.464778478299761	0.000588503214388439	0.000832504604333618	0.000832005128658622
198	0.847500280622663	0.29	0.644064527742161	0.622559626829078	0.665569428655244	0.352770648356784	0.979218591538265	0.950971112258351	1.00746607081818	0.99	0.65	1.54	0.663923313176711	0.683644374932071	0.703365436687431	0.921631520394272	0.94900750157863	0.976383482762987	0.921381695062732	0.94871655512339	0.976078625424599	0.644064527742161	1.22586716211479	-0.000113199957791977	-0.0037775037451265	0.0650222391600788	0.0704658620014943	0.0599238624807241	0.474217096075984	0.481752279998199	0.4671598097198	0.471827577002296	0.479350905023955	0.464778478299761	0.000588503214388439	0.000832504604333618	0.000832005128658622
198	0.847500280622663	0.29	0.644127816525309	0.622732082636861	0.665523550413757	0.36142513824741	0.995696770077935	0.967510280092086	1.02388326006378	0.99	0.64	1.55	0.676292387830103	0.695994823048946	0.715697258267789	0.93924685066476	0.966609941781458	0.993973032898156	0.937068114904003	0.964504350368851	0.991638511850397	0.644127816525309	1.22954422920206	-0.00727762906006422	-0.0116608223479001	0.0650222391600788	0.0704658620014943	0.0599238624807241	0.474217096075984	0.481752279998199	0.4671598097198	0.471827577002296	0.479350905023955	0.464778478299761	0.000588503214388439	0.000832504604333618	0.000832005128658622
198	0.847500280622663	0.29	0.644385784578413	0.623136932183763	0.665634636973062	0.371702677626031	0.992817582975753	0.965327795172493	1.02030737077901	1.01	0.65	1.56	0.662365234766552	0.681227511231652	0.700089787696752	0.913342387558351	0.939351778929098	0.965361170299845	0.911419767075506	0.937500579345055	0.963426927720042	0.644385784578413	1.23991185739932	0.000865265811737616	0.00196172740854944	0.0650222391600788	0.0704658620014943	0.0599238624807241	0.474217096075984	0.481752279998199	0.4671598097198	0.471827577002296	0.479350905023955	0.464778478299761	0.000588503214388439	0.000832504604333618	0.000832005128658622
198	0.847500280622663	0.29	0.644457402104578	0.623079516057027	0.66583528815213	0.365775631830761	0.993726128509167	0.965858632051167	1.02159362496717	1	0.64	1.55	0.671017454283889	0.690378027260082	0.709738600236274	0.92970671277096	0.95653113372178	0.983355554672599	0.928191096312488	0.95503458694626	0.981767636488221	0.644457402104578	1.23166992320591	-0.013989342163566	-0.0176805771930922	0.0650222391600788	0.0704658620014943	0.0599238624807241	0.474217096075984	0.481752279998199	0.4671598097198	0.471827577002296	0.479350905023955	0.464778478299761	0.000588503214388439	0.000832504604333618	0.000832005128658622
198	0.847500280622663	0.29	0.644508993324856	0.623129852470295	0.665888134179417	0.367364555297807	0.991738299568484	0.964021544263484	1.01945505487348	1	0.64	1.55	0.667625462857301	0.686820481578112	0.706015500298924	0.923876287068664	0.950438818926121	0.977001350783578	0.922407829862354	0.948825342745556	0.97530628345159	0.644508993324856	1.23465838148346	-0.018685350219075	-0.0197589733583922	0.0650222391600788	0.0704658620014943	0.0599238624807241	0.474217096075984	0.481752279998199	0.4671598097198	0.471827577002296	0.479350905023955	0.464778478299761	0.000588503214388439	0.000832504604333618	0.000832005128658622
198	0.847500280622663	0.29	0.644515644253121	0.622965286305038	0.666066002201204	0.356402053384701	0.979138927512522	0.951116954458154	1.00716090056689	1	0.66	1.55	0.657977492001796	0.677362939253927	0.696748386506057	0.910145991730737	0.936960871158841	0.963775750586944	0.910302585107044	0.937203303432009	0.963931560480761	0.644515644253121	1.24009672820429	-0.00174414239262748	0.00492562854836527	0.0650222391600788	0.0704658620014943	0.0599238624807241	0.474217096075984	0.481752279998199	0.4671598097198	0.471827577002296	0.479350905023955	0.464778478299761	0.000588503214388439	0.000832504604333618	0.000832005128658622
198	0.847500280622663	0.29	0.644645208606225	0.623387778822963	0.665902638389486	0.372606322488248	1.00876974184038	0.980892219410927	1.03664726426984	0.99	0.65	1.55	0.682930725213553	0.702340010182027	0.721749295150501	0.947003037752606	0.973917410099821	1.00083178244704	0.945738914563107	0.972636115012948	0.999451759680935	0.644645208606225	1.23627780290028	0.0259722257410743	0.0275028905283088	0.0650222391600788	0.0704658620014943	0.0599238624807241	0.474217096075984	0.481752279998199	0.4671598097198	0.471827577002296	0.479350905023955	0.464778478299761	0.000588503214388439	0.000832504604333618	0.000832005128658622
198	0.847500280622663	0.29	0.644717652356599	0.623382643629081	0.666052661084116	0.365468873429798	0.998705830802427	0.970680159662476	1.02673150194238	1	0.64	1.56	0.672880550577004	0.692308092017119	0.711735633457234	0.931492590760451	0.958386830596393	0.985281070432335	0.928657366863045	0.955549609892143	0.982328495999942	0.644717652356599	1.23482375510482	-0.00016027506908455	-0.00132513759594688	0.0650222391600788	0.0704658620014943	0.0599238624807241	0.474217096075984	0.481752279998199	0.4671598097198	0.471827577002296	0.479350905023955	0.464778478299761	0.000588503214388439	0.000832504604333618	0.000832005128658622
198	0.847500280622663	0.29	0.644850361956485	0.623267546590941	0.66643317732203	0.369132597846982	0.995520252459869	0.967803323319209	1.02323718160053	0.99	0.64	1.55	0.676447518745234	0.695820306059225	0.715193093373216	0.939435385927475	0.96633988542297	0.993244384918466	0.937855307812696	0.964784464132191	0.991620814562113	0.644850361956485	1.22294856416711	0.0118894617944975	0.00490055380145237	0.0650222391600788	0.0704658620014943	0.0599238624807241	0.474217096075984	0.481752279998199	0.4671598097198	0.471827577002296	0.479350905023955	0.464778478299761	0.000588503214388439	0.000832504604333618	0.000832005128658622
198	0.847500280622663	0.29	0.64487079449174	0.623380970782569	0.666360618200911	0.374356316814628	1.01043597453306	0.982616628467933	1.03825532059818	0.99	0.65	1.52	0.687727860069959	0.707198464152595	0.726669068235231	0.955603784069585	0.982658356117306	1.00971292816503	0.955928832571377	0.982991501099201	1.01006621009811	0.64487079449174	1.22119797093208	-0.00694507207216287	-0.0142702263974134	0.0650222391600788	0.0704658620014943	0.0599238624807241	0.474217096075984	0.481752279998199	0.4671598097198	0.471827577002296	0.479350905023955	0.464778478299761	0.000588503214388439	0.000832504604333618	0.000832005128658622
198	0.847500280622663	0.29	0.644902747015397	0.623415585050695	0.666389908980099	0.365188857939059	0.995153273709022	0.967210426566851	1.02309612085119	1.01	0.65	1.57	0.665920081857144	0.685158607978378	0.704397134099612	0.919441333965334	0.946004125210649	0.972566916455963	0.917949585801958	0.944515332352805	0.970854930159752	0.644902747015397	1.24574752894295	-0.00465796645393523	0.00642086024327683	0.0650222391600788	0.0704658620014943	0.0599238624807241	0.474217096075984	0.481752279998199	0.4671598097198	0.471827577002296	0.479350905023955	0.464778478299761	0.000588503214388439	0.000832504604333618	0.000832005128658622
198	0.847500280622663	0.29	0.645040950905097	0.62345127228941	0.666630629520784	0.369845754058501	1.01244719171991	0.984302100357512	1.0405922830823	0.99	0.64	1.53	0.68641133361387	0.706038549373877	0.725665765133884	0.952426347183678	0.979659984648944	1.00689362211421	0.952039132863473	0.979298257664505	1.00661406767381	0.645040950905097	1.22088075997927	-0.00141092230088723	-0.00987334447802562	0.0650222391600788	0.0704658620014943	0.0599238624807241	0.474217096075984	0.481752279998199	0.4671598097198	0.471827577002296	0.479350905023955	0.464778478299761	0.000588503214388439	0.000832504604333618	0.000832005128658622
198	0.847500280622663	0.29	0.645079553336991	0.623692575894758	0.666466530779224	0.36078354525998	0.987570465871477	0.959575117673951	1.015565814069	1	0.64	1.54	0.66730692469988	0.686775426297627	0.706243927895373	0.924917514315414	0.95190173617604	0.978885958036666	0.923536595902232	0.950254191895329	0.977479466506013	0.645079553336991	1.22972646403534	0.0137876326416417	0.00882251318691736	0.0650222391600788	0.0704658620014943	0.0599238624807241	0.474217096075984	0.481752279998199	0.4671598097198	0.471827577002296	0.479350905023955	0.464778478299761	0.000588503214388439	0.000832504604333618	0.000832005128658622
198	0.847500280622663	0.29	0.645253688612709	0.623944575785846	0.666562801439572	0.361755518120956	0.976409612314165	0.948788881446937	1.00403034318139	0.99	0.63	1.54	0.663532504166424	0.68284897496158	0.702165445756736	0.921702562182662	0.948534767858236	0.97536697353381	0.919296766898742	0.946005454916938	0.97283212295012	0.645253688612709	1.22611039559971	0.00377697480500766	-0.00539582472516663	0.0650222391600788	0.0704658620014943	0.0599238624807241	0.474217096075984	0.481752279998199	0.4671598097198	0.471827577002296	0.479350905023955	0.464778478299761	0.000588503214388439	0.000832504604333618	0.000832005128658622
198	0.847500280622663	0.29	0.645321373148906	0.623704742222814	0.666938004074998	0.373418395406196	1.00957326749714	0.981721935112391	1.03742459988188	0.99	0.65	1.52	0.686455522296925	0.705930182315239	0.725404842333553	0.95348572415393	0.98053599865399	1.00758627315405	0.953857108077723	0.980955793880378	1.00795420612592	0.645321373148906	1.21514939751181	0.00240531833382383	-0.0109693747670339	0.0650222391600788	0.0704658620014943	0.0599238624807241	0.474217096075984	0.481752279998199	0.4671598097198	0.471827577002296	0.479350905023955	0.464778478299761	0.000588503214388439	0.000832504604333618	0.000832005128658622
198	0.847500280622663	0.29	0.645325508262491	0.624064671185543	0.666586345339439	0.373892111643002	1.00174264177162	0.974135288960444	1.02934999458279	1.01	0.65	1.56	0.672741560192864	0.691807303743541	0.710873047294217	0.929951236429497	0.956306396921316	0.982661557413134	0.9290500152202	0.955371275995515	0.981679256500064	0.645325508262491	1.24190613138463	0.0145672091682523	0.0193359351003728	0.0650222391600788	0.0704658620014943	0.0599238624807241	0.474217096075984	0.481752279998199	0.4671598097198	0.471827577002296	0.479350905023955	0.464778478299761	0.000588503214388439	0.000832504604333618	0.000832005128658622
198	0.847500280622663	0.29	0.645370678196963	0.623923776217804	0.666817580176122	0.363310092601067	0.981161267895726	0.953499316419028	1.00882321937242	0.99	0.64	1.53	0.665671831299768	0.684983624795304	0.70429541829084	0.924049794744597	0.950857386678984	0.977664978613371	0.922536217902524	0.949254797444872	0.975972771795533	0.645370678196963	1.22600729463939	-0.0157852791230143	-0.0277996674056313	0.0650222391600788	0.0704658620014943	0.0599238624807241	0.474217096075984	0.481752279998199	0.4671598097198	0.471827577002296	0.479350905023955	0.464778478299761	0.000588503214388439	0.000832504604333618	0.000832005128658622
198	0.847500280622663	0.29	0.645383949929034	0.624094663063328	0.66667323679474	0.365695408645506	0.990212407773437	0.962438646041285	1.01798616950559	0.99	0.64	1.56	0.669530035245869	0.688851129372674	0.708172223499479	0.928123435789722	0.954906939621036	0.981690443452349	0.925133263549273	0.951831896796702	0.97852889499049	0.645383949929034	1.23706134845605	0.0188358161441574	0.0150122941010115	0.0650222391600788	0.0704658620014943	0.0599238624807241	0.474217096075984	0.481752279998199	0.4671598097198	0.471827577002296	0.479350905023955	0.464778478299761	0.000588503214388439	0.000832504604333618	0.000832005128658622
198	0.847500280622663	0.29	0.64543295187639	0.624043604012788	0.666822299739993	0.371199799042145	1.01156216252758	0.983523182339373	1.03960114271578	1	0.65	1.55	0.681394213999055	0.700819886123257	0.720245558247459	0.943070365821603	0.969956088271438	0.996841810721272	0.942075994643548	0.969023682729074	0.995795091232313	0.64543295187639	1.2377419621059	-0.00537715352817852	-0.00168542237676898	0.0650222391600788	0.0704658620014943	0.0599238624807241	0.474217096075984	0.481752279998199	0.4671598097198	0.471827577002296	0.479350905023955	0.464778478299761	0.000588503214388439	0.000832504604333618	0.000832005128658622
198	0.847500280622663	0.29	0.645442281165347	0.623945926924498	0.666938635406196	0.364042858191106	0.995976697390308	0.967941474579628	1.02401192020099	1.01	0.65	1.55	0.664761359156696	0.684015346416599	0.703269333676503	0.916964278645348	0.943523010279842	0.970081741914336	0.916578019405381	0.943141919168716	0.969694513304776	0.645442281165347	1.23540535730509	-0.00572106527370262	-0.000803946999669587	0.0650222391600788	0.0704658620014943	0.0599238624807241	0.474217096075984	0.481752279998199	0.4671598097198	0.471827577002296	0.479350905023955	0.464778478299761	0.000588503214388439	0.000832504604333618	0.000832005128658622
198	0.847500280622663	0.29	0.645450323749928	0.624012363742595	0.66688828375726	0.364196636189307	0.98691489308255	0.959143969962822	1.01468581620228	1.01	0.65	1.58	0.658415864084228	0.677479546821035	0.696543229557841	0.908051350457257	0.934342944870649	0.960634539284042	0.905458326657367	0.931594217667983	0.957924986857887	0.645450323749928	1.25234355026472	0.00391340773781675	0.0142269651867268	0.0650222391600788	0.0704658620014943	0.0599238624807241	0.474217096075984	0.481752279998199	0.4671598097198	0.471827577002296	0.479350905023955	0.464778478299761	0.000588503214388439	0.000832504604333618	0.000832005128658622
198	0.847500280622663	0.29	0.645593246855163	0.624269121641605	0.666917372068721	0.36633655445067	1.00449567476209	0.976360187684788	1.03263116183938	1.01	0.65	1.57	0.670887235755018	0.690219997772557	0.709552759790096	0.925595851515802	0.952268477507319	0.978941103498836	0.924177097003388	0.950648318913308	0.977333678403973	0.645593246855163	1.24783979085711	0.0100247952205618	0.023597201673585	0.0650222391600788	0.0704658620014943	0.0599238624807241	0.474217096075984	0.481752279998199	0.4671598097198	0.471827577002296	0.479350905023955	0.464778478299761	0.000588503214388439	0.000832504604333618	0.000832005128658622
198	0.847500280622663	0.29	0.645611714283181	0.624039765387674	0.667183663178688	0.359278117075562	0.982877227932924	0.954923750865215	1.01083070500063	0.99	0.64	1.54	0.6646175095235	0.684072853779447	0.703528198035394	0.921483147175363	0.94845771765757	0.975432288139776	0.920257861316844	0.947290473739684	0.974182805641924	0.645611714283181	1.22513455096564	-0.00352115293802417	-0.0105128277846845	0.0650222391600788	0.0704658620014943	0.0599238624807241	0.474217096075984	0.481752279998199	0.4671598097198	0.471827577002296	0.479350905023955	0.464778478299761	0.000588503214388439	0.000832504604333618	0.000832005128658622
198	0.847500280622663	0.29	0.645646849464753	0.623897504047576	0.667396194881929	0.368665785079585	1.01501159703804	0.986723650762496	1.04329954331358	0.99	0.65	1.54	0.687286983914475	0.706990512112901	0.726694040311326	0.953203290194	0.980530255998297	1.00785722180259	0.952348305844116	0.979679723986987	1.00694363114596	0.645646849464753	1.2311492422438	-0.0170771055102156	-0.0181791078222281	0.0650222391600788	0.0704658620014943	0.0599238624807241	0.474217096075984	0.481752279998199	0.4671598097198	0.471827577002296	0.479350905023955	0.464778478299761	0.000588503214388439	0.000832504604333618	0.000832005128658622
198	0.847500280622663	0.29	0.645655957769886	0.624259369247391	0.667052546292381	0.364724144048234	1.0028341123662	0.974647350623273	1.03102087410912	1.01	0.65	1.54	0.671931840210086	0.691364081702739	0.710796323195392	0.928214559328879	0.955058486635904	0.981902413942929	0.928064678694615	0.954853583276257	0.981671635468919	0.645655957769886	1.23859897423164	-0.00712712491572548	-0.00184128550933802	0.0650222391600788	0.0704658620014943	0.0599238624807241	0.474217096075984	0.481752279998199	0.4671598097198	0.471827577002296	0.479350905023955	0.464778478299761	0.000588503214388439	0.000832504604333618	0.000832005128658622
198	0.847500280622663	0.29	0.645739179048469	0.624310400750202	0.667167957346737	0.367350832026702	0.990428916732437	0.962747938350505	1.01810989511437	0.99	0.64	1.56	0.673160450285738	0.692515194273927	0.711869938262117	0.935003846516189	0.961887125338662	0.988770404161136	0.931720928791847	0.958364955297786	0.985164612339274	0.645739179048469	1.23228770313337	0.00193643019488462	-0.00358269485692388	0.0650222391600788	0.0704658620014943	0.0599238624807241	0.474217096075984	0.481752279998199	0.4671598097198	0.471827577002296	0.479350905023955	0.464778478299761	0.000588503214388439	0.000832504604333618	0.000832005128658622
198	0.847500280622663	0.29	0.645944210865975	0.624490377152942	0.667398044579009	0.360614270079011	0.989432502549286	0.96137407323317	1.0174909318654	1.01	0.65	1.55	0.662428870779692	0.681762358300547	0.701095845821402	0.914900319688902	0.941602377364486	0.96830443504007	0.914432140435598	0.941176011743614	0.967879638614514	0.645944210865975	1.24099401222447	0.0169362460850269	0.0233842900038822	0.0650222391600788	0.0704658620014943	0.0599238624807241	0.474217096075984	0.481752279998199	0.4671598097198	0.471827577002296	0.479350905023955	0.464778478299761	0.000588503214388439	0.000832504604333618	0.000832005128658622
198	0.847500280622663	0.29	0.645967856201958	0.624571661025584	0.667364051378332	0.371809071057255	1.00865063579559	0.980728812494778	1.03657245909641	1	0.66	1.54	0.678359722583646	0.697672951752664	0.716986180921682	0.93828471295484	0.96499813222753	0.991711551500221	0.938786315765356	0.965578572333517	0.992334932822667	0.645967856201958	1.23772587725626	0.00374054589283446	0.00948937065751827	0.0650222391600788	0.0704658620014943	0.0599238624807241	0.474217096075984	0.481752279998199	0.4671598097198	0.471827577002296	0.479350905023955	0.464778478299761	0.000588503214388439	0.000832504604333618	0.000832005128658622
198	0.847500280622663	0.29	0.645969960047575	0.624668420884921	0.66727149921023	0.367641693938477	1.00326366319595	0.975241511140964	1.03128581525094	1	0.65	1.54	0.675151203099621	0.69455069487395	0.71395018664828	0.934160041033434	0.961001776556879	0.987843512080324	0.933720202683788	0.960622188461038	0.987503254066772	0.645969960047575	1.23374408804977	0.00837270839688361	0.00750991313301662	0.0650222391600788	0.0704658620014943	0.0599238624807241	0.474217096075984	0.481752279998199	0.4671598097198	0.471827577002296	0.479350905023955	0.464778478299761	0.000588503214388439	0.000832504604333618	0.000832005128658622
198	0.847500280622663	0.29	0.646007666075856	0.624318920602622	0.667696411549091	0.361888575152337	0.999726577644131	0.971454402038192	1.02799875325007	0.99	0.65	1.55	0.676520420183519	0.696209150895225	0.715897881606932	0.938200516917429	0.965504906822112	0.992809296726796	0.938079466991518	0.965445633916851	0.992827617931466	0.646007666075856	1.23552383619642	0.00601357958501442	0.0100283568350514	0.0650222391600788	0.0704658620014943	0.0599238624807241	0.474217096075984	0.481752279998199	0.4671598097198	0.471827577002296	0.479350905023955	0.464778478299761	0.000588503214388439	0.000832504604333618	0.000832005128658622
198	0.847500280622663	0.29	0.646066109619294	0.624459439278358	0.66767277996023	0.358864618227444	0.985562697825528	0.957507652352687	1.01361774329837	1.01	0.65	1.57	0.659698123560738	0.67902732767662	0.698356531792502	0.911093499084992	0.93778860641289	0.964483713740788	0.908522906883735	0.935191922269014	0.96176359144136	0.646066109619294	1.24479723144272	-0.00647404803670303	0.00116619512024773	0.0650222391600788	0.0704658620014943	0.0599238624807241	0.474217096075984	0.481752279998199	0.4671598097198	0.471827577002296	0.479350905023955	0.464778478299761	0.000588503214388439	0.000832504604333618	0.000832005128658622
198	0.847500280622663	0.29	0.64610572517624	0.624459531714729	0.667751918637751	0.36342091907076	0.99012291790162	0.962214995859017	1.01803083994422	0.99	0.64	1.55	0.67092611266044	0.690385540884959	0.709844969109478	0.930895352773887	0.95789488515162	0.984894417529352	0.929164447183461	0.956127247868358	0.983020451958289	0.64610572517624	1.22639938947201	-0.00813739324852492	-0.0153037320967295	0.0650222391600788	0.0704658620014943	0.0599238624807241	0.474217096075984	0.481752279998199	0.4671598097198	0.471827577002296	0.479350905023955	0.464778478299761	0.000588503214388439	0.000832504604333618	0.000832005128658622
198	0.847500280622663	0.29	0.646144301397551	0.62483113098183	0.667457471813272	0.375207962856868	1.01479478708966	0.986906161288904	1.04268341289042	0.99	0.63	1.52	0.690995814152342	0.710522416018538	0.730049017884734	0.960288869105432	0.98742532643197	1.01456178375851	0.958762610180787	0.98581260611451	1.01299982811107	0.646144301397551	1.22287418978981	0.00160236601626286	-0.0143537719913966	0.0650222391600788	0.0704658620014943	0.0599238624807241	0.474217096075984	0.481752279998199	0.4671598097198	0.471827577002296	0.479350905023955	0.464778478299761	0.000588503214388439	0.000832504604333618	0.000832005128658622
198	0.847500280622663	0.29	0.646186179677229	0.624797626092258	0.6675747332622	0.360227347729571	0.97709325386178	0.949361478197914	1.00482502952565	1	0.64	1.55	0.659594588699596	0.678861990614448	0.6981293925293	0.913900686746457	0.940596618070755	0.967292549395054	0.91155023627482	0.93818456295929	0.964720446908677	0.646186179677229	1.23386445330471	-0.00327302751953505	-0.00591676225438338	0.0650222391600788	0.0704658620014943	0.0599238624807241	0.474217096075984	0.481752279998199	0.4671598097198	0.471827577002296	0.479350905023955	0.464778478299761	0.000588503214388439	0.000832504604333618	0.000832005128658622
198	0.847500280622663	0.29	0.646622325583335	0.625311456867188	0.667933194299482	0.369864729202352	1.00017441963381	0.972371631761247	1.02797720750637	1	0.64	1.55	0.675799461755311	0.695122432999899	0.714445404244487	0.936470334202124	0.963246604920359	0.990022875638593	0.934362352033781	0.961117137411628	0.987844673542782	0.646622325583335	1.23219813896377	0.00114763026293916	-0.0034685343539501	0.0650222391600788	0.0704658620014943	0.0599238624807241	0.474217096075984	0.481752279998199	0.4671598097198	0.471827577002296	0.479350905023955	0.464778478299761	0.000588503214388439	0.000832504604333618	0.000832005128658622
198	0.847500280622663	0.29	0.646632424199484	0.625305383091695	0.667959465307274	0.359232834833991	0.976132448058726	0.9483680648953	1.00389683122215	0.98	0.64	1.54	0.665598542630919	0.685084577277881	0.704570611924844	0.925857169908208	0.952962525066676	0.980067880225145	0.924006107538513	0.951039905247162	0.978166719940241	0.646632424199484	1.22866653700789	0.00473846317171418	-0.0039558113102945	0.0650222391600788	0.0704658620014943	0.0599238624807241	0.474217096075984	0.481752279998199	0.4671598097198	0.471827577002296	0.479350905023955	0.464778478299761	0.000588503214388439	0.000832504604333618	0.000832005128658622
198	0.847500280622663	0.29	0.646646527102641	0.625134240244079	0.668158813961204	0.37537513367787	1.01556655478519	0.987666667888329	1.04346644168205	0.98	0.64	1.54	0.692215579991831	0.71176948113877	0.731323382285709	0.962357540684397	0.989542488210103	1.01672743573581	0.960696891760407	0.987777879075594	1.01500833332208	0.646646527102641	1.2267563470599	-0.00931561723304305	-0.0163181876491813	0.0650222391600788	0.0704658620014943	0.0599238624807241	0.474217096075984	0.481752279998199	0.4671598097198	0.471827577002296	0.479350905023955	0.464778478299761	0.000588503214388439	0.000832504604333618	0.000832005128658622
198	0.847500280622663	0.29	0.646654809572934	0.625172479535524	0.668137139610343	0.366018687864247	0.992354475475217	0.964540017650456	1.02016893329998	0.99	0.64	1.57	0.672235090808669	0.691620346204468	0.711005601600266	0.932543202388558	0.95943496747653	0.986326732564502	0.929534443790507	0.956431119415651	0.983119736569719	0.646654809572934	1.23228723583049	0.00845130516632306	0.00570377778809394	0.0650222391600788	0.0704658620014943	0.0599238624807241	0.474217096075984	0.481752279998199	0.4671598097198	0.471827577002296	0.479350905023955	0.464778478299761	0.000588503214388439	0.000832504604333618	0.000832005128658622
198	0.847500280622663	0.29	0.646797826434435	0.625485538701525	0.668110114167346	0.363652752405333	0.99236552327814	0.964408400032872	1.02032264652341	1	0.64	1.55	0.670133169270278	0.689559581984428	0.708985994698577	0.92854766437824	0.95546522491716	0.98238278545608	0.9271841961892	0.954011482869712	0.980880694183255	0.646797826434435	1.22662200933167	0.0056589097518193	0.00438489479003364	0.0650222391600788	0.0704658620014943	0.0599238624807241	0.474217096075984	0.481752279998199	0.4671598097198	0.471827577002296	0.479350905023955	0.464778478299761	0.000588503214388439	0.000832504604333618	0.000832005128658622
198	0.847500280622663	0.29	0.646799458506489	0.625329004799136	0.668269912213842	0.365849451616893	0.98331747297438	0.955746257888687	1.01088868806007	1	0.64	1.51	0.66467652142786	0.683851003340226	0.703025485252591	0.921288992338535	0.947866189742331	0.974443387146128	0.921760821400992	0.948263577636928	0.974887743369517	0.646799458506489	1.21986285145973	-0.00793124118254354	-0.0177015078944964	0.0650222391600788	0.0704658620014943	0.0599238624807241	0.474217096075984	0.481752279998199	0.4671598097198	0.471827577002296	0.479350905023955	0.464778478299761	0.000588503214388439	0.000832504604333618	0.000832005128658622
198	0.847500280622663	0.29	0.646799495506896	0.625304393945723	0.66829459706807	0.366179196361268	0.982914177431224	0.955373844982791	1.01045450987966	1.01	0.65	1.55	0.659499341802117	0.678510570985474	0.697521800168831	0.911494360730897	0.937769789822065	0.964045218913232	0.910199959186985	0.936549720336285	0.962838288962428	0.646799495506896	1.23634944362717	0.00392581328154316	0.00581473394486963	0.0650222391600788	0.0704658620014943	0.0599238624807241	0.474217096075984	0.481752279998199	0.4671598097198	0.471827577002296	0.479350905023955	0.464778478299761	0.000588503214388439	0.000832504604333618	0.000832005128658622
198	0.847500280622663	0.29	0.646845073466519	0.625421869034655	0.668268277898384	0.355851120823763	0.978316943523144	0.950284839136615	1.00634904790967	0.99	0.64	1.54	0.665026834245272	0.684644217233665	0.704261600222058	0.924021355174681	0.951278722667961	0.978536090161241	0.92260569302083	0.949912337224549	0.977001724438655	0.646845073466519	1.2283468072982	0.00434191298643779	-0.00238864581967636	0.0650222391600788	0.0704658620014943	0.0599238624807241	0.474217096075984	0.481752279998199	0.4671598097198	0.471827577002296	0.479350905023955	0.464778478299761	0.000588503214388439	0.000832504604333618	0.000832005128658622
198	0.847500280622663	0.29	0.646910610574955	0.625470672003284	0.668350549146626	0.365853761461905	0.993787992420283	0.96592345350563	1.02165253133494	1	0.64	1.55	0.670492887979407	0.689834974664738	0.709177061350069	0.928674609356382	0.95546460984508	0.982254610333779	0.926274775074148	0.953082757679512	0.979881067480852	0.646910610574955	1.23707608759775	-0.0191862399484242	-0.0201946297144746	0.0650222391600788	0.0704658620014943	0.0599238624807241	0.474217096075984	0.481752279998199	0.4671598097198	0.471827577002296	0.479350905023955	0.464778478299761	0.000588503214388439	0.000832504604333618	0.000832005128658622
198	0.847500280622663	0.29	0.646917625472518	0.625495142363214	0.668340108581822	0.370026166536417	1.00490973769326	0.97698498987712	1.03283448550941	0.99	0.64	1.54	0.683882218836789	0.703429334396225	0.722976449955661	0.950312274996801	0.977474647910237	1.00463702082367	0.948621030708468	0.975833576029132	1.00275962323942	0.646917625472518	1.22499555016237	-0.00693517486445826	-0.0165156531142861	0.0650222391600788	0.0704658620014943	0.0599238624807241	0.474217096075984	0.481752279998199	0.4671598097198	0.471827577002296	0.479350905023955	0.464778478299761	0.000588503214388439	0.000832504604333618	0.000832005128658622
198	0.847500280622663	0.29	0.647022837823148	0.625316016068759	0.668729659577538	0.36154992595192	1.00750063579688	0.978987707027906	1.03601356456585	1.01	0.66	1.54	0.673119903125941	0.692724459662277	0.712329016198614	0.928901862862127	0.955956045932066	0.983010229002004	0.929399746760564	0.956461286199195	0.983432475579869	0.647022837823148	1.23878600351827	-0.000876682287344321	0.00765811716991969	0.0650222391600788	0.0704658620014943	0.0599238624807241	0.474217096075984	0.481752279998199	0.4671598097198	0.471827577002296	0.479350905023955	0.464778478299761	0.000588503214388439	0.000832504604333618	0.000832005128658622
198	0.847500280622663	0.29	0.647070056469651	0.625561684192281	0.668578428747021	0.361477173313263	0.984685284752732	0.956813653297683	1.01255691620778	0.99	0.64	1.55	0.666750075509811	0.68617226112891	0.705594446748009	0.924880262773976	0.951821686253085	0.978763109732193	0.922756233726337	0.949671606456858	0.976515083379089	0.647070056469651	1.22458133847871	0.00202810372891845	-0.00410874708460632	0.0650222391600788	0.0704658620014943	0.0599238624807241	0.474217096075984	0.481752279998199	0.4671598097198	0.471827577002296	0.479350905023955	0.464778478299761	0.000588503214388439	0.000832504604333618	0.000832005128658622
198	0.847500280622663	0.29	0.647075068865762	0.6256822648274	0.668467872904124	0.362277116604577	0.984741517645982	0.956916530926617	1.01256650436535	1	0.65	1.54	0.665338402161242	0.684684950795002	0.704031499428761	0.922124751461746	0.948938071259006	0.975751391056267	0.922361108081572	0.949112590715574	0.976013364296434	0.647075068865762	1.23289995113635	-0.00136149407255477	0.000339923701578975	0.0650222391600788	0.0704658620014943	0.0599238624807241	0.474217096075984	0.481752279998199	0.4671598097198	0.471827577002296	0.479350905023955	0.464778478299761	0.000588503214388439	0.000832504604333618	0.000832005128658622
198	0.847500280622663	0.29	0.647104582661754	0.625706029062932	0.668503136260576	0.373620693898696	1.00883591107414	0.981016947846828	1.03665487430146	1.01	0.65	1.55	0.674218749188986	0.693337752822941	0.712456756456894	0.930261746955882	0.956641431208169	0.983021115460457	0.929379251451439	0.955818059370171	0.982212076476351	0.647104582661754	1.24119276042437	-0.0160906888784405	-0.0127313672961097	0.0650222391600788	0.0704658620014943	0.0599238624807241	0.474217096075984	0.481752279998199	0.4671598097198	0.471827577002296	0.479350905023955	0.464778478299761	0.000588503214388439	0.000832504604333618	0.000832005128658622
198	0.847500280622663	0.29	0.647117147829651	0.625599788938579	0.668634506720724	0.358258885906699	0.968221344700093	0.94062362071096	0.995819068689225	0.99	0.64	1.55	0.656507758144177	0.675769574993187	0.695031391842197	0.911234118863105	0.937969560274683	0.964705001686261	0.909448938250357	0.936130341423001	0.962824204729829	0.647117147829651	1.22836798361444	0.00650389558606308	0.00180089416873688	0.0650222391600788	0.0704658620014943	0.0599238624807241	0.474217096075984	0.481752279998199	0.4671598097198	0.471827577002296	0.479350905023955	0.464778478299761	0.000588503214388439	0.000832504604333618	0.000832005128658622
198	0.847500280622663	0.29	0.647149948148217	0.625610208426886	0.668689687869547	0.359226610294127	0.981209577733788	0.953300407129417	1.00911874833816	0.98	0.63	1.53	0.669045709791142	0.688632936143966	0.70822016249679	0.930644315746801	0.957890198352031	0.98513608095726	0.928168905673482	0.955225588663049	0.982355763055689	0.647149948148217	1.21786940122949	0.00976911692008637	-0.0063150533576645	0.0650222391600788	0.0704658620014943	0.0599238624807241	0.474217096075984	0.481752279998199	0.4671598097198	0.471827577002296	0.479350905023955	0.464778478299761	0.000588503214388439	0.000832504604333618	0.000832005128658622
198	0.847500280622663	0.29	0.647154773060442	0.625501024645888	0.668808521474997	0.362379175227234	0.979824851682219	0.952144905042313	1.00750479832212	1.01	0.64	1.55	0.656376705605318	0.675458330776673	0.694539955948028	0.906704384563184	0.933063323050349	0.959422261537514	0.905268371471677	0.931586879146328	0.957917275110487	0.647154773060442	1.2284225189187	0.0064240629602296	0.0014184307252584	0.0650222391600788	0.0704658620014943	0.0599238624807241	0.474217096075984	0.481752279998199	0.4671598097198	0.471827577002296	0.479350905023955	0.464778478299761	0.000588503214388439	0.000832504604333618	0.000832005128658622
198	0.847500280622663	0.29	0.647215488574689	0.625762056905903	0.668668920243475	0.360283764788543	0.992139378767359	0.96398401157994	1.02029474595478	1	0.64	1.57	0.665785966756393	0.685231775127772	0.704677583499151	0.920365516657595	0.947246905515551	0.974128294373508	0.917199835236406	0.94401494625662	0.970838540887356	0.647215488574689	1.23905081407943	0.0135579877862877	0.0187081978074003	0.0650222391600788	0.0704658620014943	0.0599238624807241	0.474217096075984	0.481752279998199	0.4671598097198	0.471827577002296	0.479350905023955	0.464778478299761	0.000588503214388439	0.000832504604333618	0.000832005128658622
198	0.847500280622663	0.29	0.647265923076643	0.625908876347221	0.668622969806064	0.367571844498625	1.00188993196431	0.973901945215876	1.02987791871274	1	0.65	1.52	0.675522436311136	0.694935594985497	0.714348753659857	0.93536849663161	0.962249109425563	0.989129722219516	0.936208489572164	0.962823207977483	0.989807115347415	0.647265923076643	1.22406857574289	0.00328185279684015	-0.00195042705062978	0.0650222391600788	0.0704658620014943	0.0599238624807241	0.474217096075984	0.481752279998199	0.4671598097198	0.471827577002296	0.479350905023955	0.464778478299761	0.000588503214388439	0.000832504604333618	0.000832005128658622
198	0.847500280622663	0.29	0.647270687810468	0.62568188437734	0.668859491243597	0.362897750520674	0.974397530464121	0.946901767597261	1.00189329333098	1	0.64	1.56	0.656957538649517	0.676034014493616	0.695110490337714	0.909749765339627	0.936166722907922	0.962583680476217	0.907332189811069	0.933659258791659	0.960001691919499	0.647270687810468	1.22994583428517	-0.00978307621726713	-0.0130674002735274	0.0650222391600788	0.0704658620014943	0.0599238624807241	0.474217096075984	0.481752279998199	0.4671598097198	0.471827577002296	0.479350905023955	0.464778478299761	0.000588503214388439	0.000832504604333618	0.000832005128658622
198	0.847500280622663	0.29	0.647287855445169	0.625827332716002	0.668748378174336	0.368029763383343	0.987178246969938	0.959628374926617	1.01472811901326	1.01	0.64	1.56	0.65952392598243	0.678458130352652	0.697392334722873	0.909988914052271	0.936113691932977	0.962238469813683	0.907798604387331	0.933683994439639	0.959924119521165	0.647287855445169	1.24136882704328	-0.00387683611992212	0.000293632703301169	0.0650222391600788	0.0704658620014943	0.0599238624807241	0.474217096075984	0.481752279998199	0.4671598097198	0.471827577002296	0.479350905023955	0.464778478299761	0.000588503214388439	0.000832504604333618	0.000832005128658622
198	0.847500280622663	0.29	0.647472295446687	0.626090810348865	0.66885378054451	0.358249391731407	0.992489278302718	0.964199248474413	1.02077930813102	0.99	0.64	1.53	0.674279300677735	0.694062951784042	0.713846602890349	0.936614298505408	0.964094973774818	0.991575649044228	0.935939639807003	0.963357340774243	0.990896646244801	0.647472295446687	1.22221440734021	-0.00707034906364901	-0.0149366251649371	0.0650222391600788	0.0704658620014943	0.0599238624807241	0.474217096075984	0.481752279998199	0.4671598097198	0.471827577002296	0.479350905023955	0.464778478299761	0.000588503214388439	0.000832504604333618	0.000832005128658622
198	0.847500280622663	0.29	0.647481646631759	0.626107436638371	0.668855856625148	0.362601433374219	0.985303251003134	0.957481922350053	1.01312457965621	1.02	0.65	1.57	0.656044840564173	0.675107382315035	0.694169924065898	0.904134484955566	0.930405709576491	0.956676934197416	0.901753713386563	0.927965806222216	0.954185666300436	0.647481646631759	1.24363445003864	-0.00434235862413098	0.00421944746340568	0.0650222391600788	0.0704658620014943	0.0599238624807241	0.474217096075984	0.481752279998199	0.4671598097198	0.471827577002296	0.479350905023955	0.464778478299761	0.000588503214388439	0.000832504604333618	0.000832005128658622
198	0.847500280622663	0.29	0.64751332122785	0.62572230488238	0.669304337573321	0.352553706529392	0.967476678242814	0.939554653687059	0.995398702798569	1	0.65	1.55	0.651941440578386	0.671316071784041	0.690690702989696	0.902847056985357	0.929678191923924	0.956509326862492	0.901773932459293	0.928476893385317	0.955283073572613	0.64751332122785	1.2275502578988	0.0152333268105556	0.0108501900393246	0.0650222391600788	0.0704658620014943	0.0599238624807241	0.474217096075984	0.481752279998199	0.4671598097198	0.471827577002296	0.479350905023955	0.464778478299761	0.000588503214388439	0.000832504604333618	0.000832005128658622
198	0.847500280622663	0.29	0.647571565668895	0.626089734239273	0.669053397098516	0.357829050492049	0.979163097932998	0.951227386553222	1.00709880931277	1	0.65	1.54	0.657305416564275	0.676609207293051	0.695912998021826	0.90881782922841	0.935508053808796	0.962198278389182	0.908286958694875	0.93509302282876	0.961606620584905	0.647571565668895	1.22830788789918	-0.00706799019434466	-0.0090503551213369	0.0650222391600788	0.0704658620014943	0.0599238624807241	0.474217096075984	0.481752279998199	0.4671598097198	0.471827577002296	0.479350905023955	0.464778478299761	0.000588503214388439	0.000832504604333618	0.000832005128658622
198	0.847500280622663	0.29	0.647576622849922	0.626076922675208	0.669076323024635	0.35742548082939	0.973765235737672	0.945959113438178	1.00157135803717	1.03	0.66	1.57	0.643286525170398	0.662195697394017	0.681104869617636	0.884018976023234	0.910004390628558	0.935989805233882	0.883400711889926	0.909486751630314	0.935316820400345	0.647576622849922	1.24354671003645	0.0155562762030903	0.0290915174923191	0.0650222391600788	0.0704658620014943	0.0599238624807241	0.474217096075984	0.481752279998199	0.4671598097198	0.471827577002296	0.479350905023955	0.464778478299761	0.000588503214388439	0.000832504604333618	0.000832005128658622
198	0.847500280622663	0.29	0.647592289413435	0.625949814119798	0.669234764707071	0.364437259763195	0.992747579669647	0.964827038420924	1.02066812091837	1	0.64	1.54	0.669294723198301	0.688663035012194	0.708031346826086	0.926781032526834	0.95360058361399	0.980420134701147	0.925518585736523	0.952333159015071	0.979147157207817	0.647592289413435	1.23149144204185	-0.0085347630035771	-0.0101847222848208	0.0650222391600788	0.0704658620014943	0.0599238624807241	0.474217096075984	0.481752279998199	0.4671598097198	0.471827577002296	0.479350905023955	0.464778478299761	0.000588503214388439	0.000832504604333618	0.000832005128658622
198	0.847500280622663	0.29	0.64766940604189	0.626250546900109	0.669088265183671	0.361595966520046	0.991397587568767	0.96334318348718	1.01945199165035	1.01	0.64	1.56	0.665308818349126	0.684683889195057	0.704058960040988	0.919687541211287	0.946470609127484	0.97325367704368	0.916490814532958	0.943073441459956	0.96980874004477	0.64766940604189	1.24102791200031	0.0193323584929367	0.021630676470881	0.0650222391600788	0.0704658620014943	0.0599238624807241	0.474217096075984	0.481752279998199	0.4671598097198	0.471827577002296	0.479350905023955	0.464778478299761	0.000588503214388439	0.000832504604333618	0.000832005128658622
198	0.847500280622663	0.29	0.647730244496035	0.626249629207957	0.669210859784113	0.366251187135564	0.998954544746174	0.970969116710398	1.02693997278195	1	0.65	1.55	0.674668755396354	0.69411416676649	0.713559578136625	0.93481978428656	0.96176331044958	0.988706836612599	0.933914281349462	0.960942259446564	0.987923891558168	0.647730244496035	1.23045591591823	0.0122932056982276	0.012671849465276	0.0650222391600788	0.0704658620014943	0.0599238624807241	0.474217096075984	0.481752279998199	0.4671598097198	0.471827577002296	0.479350905023955	0.464778478299761	0.000588503214388439	0.000832504604333618	0.000832005128658622
198	0.847500280622663	0.29	0.647801081446575	0.626457312961611	0.669144849931538	0.364332396584519	0.986622572957376	0.958868012161089	1.01437713375366	1	0.65	1.55	0.663744062401715	0.682956221634751	0.702168380867787	0.918338391466144	0.944919817057834	0.971501242649525	0.917159952686602	0.943672601722412	0.970335707122933	0.647801081446575	1.24097760668161	0.00601878677134496	0.00903220058088741	0.0650222391600788	0.0704658620014943	0.0599238624807241	0.474217096075984	0.481752279998199	0.4671598097198	0.471827577002296	0.479350905023955	0.464778478299761	0.000588503214388439	0.000832504604333618	0.000832005128658622
198	0.847500280622663	0.29	0.647814184347964	0.626482990388748	0.66914537830718	0.369556491218511	0.991363530453239	0.963787434760874	1.0189396261456	0.99	0.64	1.55	0.672871166104945	0.6921235022487	0.711375838392455	0.934052621957404	0.960777938718971	0.987503255480537	0.931461558151969	0.958168092965409	0.984785883116068	0.647814184347964	1.23078594685232	0.000690604627353428	-0.0060015261965977	0.0650222391600788	0.0704658620014943	0.0599238624807241	0.474217096075984	0.481752279998199	0.4671598097198	0.471827577002296	0.479350905023955	0.464778478299761	0.000588503214388439	0.000832504604333618	0.000832005128658622
198	0.847500280622663	0.29	0.647835269342609	0.626248934984337	0.669421603700882	0.370441327511132	1.00099431794885	0.973203126266801	1.0287855096309	0.99	0.64	1.53	0.677544667854295	0.696892914103484	0.716241160352672	0.939516753146869	0.966345982801485	0.993175212456102	0.938994371452515	0.965722133273172	0.992566276458555	0.647835269342609	1.21916488267457	-0.00650615175253251	-0.0172839552925505	0.0650222391600788	0.0704658620014943	0.0599238624807241	0.474217096075984	0.481752279998199	0.4671598097198	0.471827577002296	0.479350905023955	0.464778478299761	0.000588503214388439	0.000832504604333618	0.000832005128658622
198	0.847500280622663	0.29	0.647879501235065	0.626524995297159	0.66923400717297	0.363152641371613	0.993841745862263	0.965812754141913	1.02187073758261	1.01	0.65	1.57	0.663814644303602	0.683079305170049	0.702343966036496	0.91593042551635	0.942511774958172	0.969093124399994	0.914399497296165	0.941068349857528	0.967548490627481	0.647879501235065	1.2418658145856	0.000990683339761434	0.00955349813110742	0.0650222391600788	0.0704658620014943	0.0599238624807241	0.474217096075984	0.481752279998199	0.4671598097198	0.471827577002296	0.479350905023955	0.464778478299761	0.000588503214388439	0.000832504604333618	0.000832005128658622
198	0.847500280622663	0.29	0.647975816881724	0.626608251345999	0.66934338241745	0.359099390226488	0.994323650241664	0.966033650351416	1.02261365013191	0.99	0.65	1.54	0.67598214841547	0.695778078813471	0.715574009211472	0.939207420705314	0.966711822667925	0.994216224630536	0.938780914699329	0.966337551549418	0.993901437983651	0.647975816881724	1.22742329375504	0.00347515514016124	0.00177530181378674	0.0650222391600788	0.0704658620014943	0.0599238624807241	0.474217096075984	0.481752279998199	0.4671598097198	0.471827577002296	0.479350905023955	0.464778478299761	0.000588503214388439	0.000832504604333618	0.000832005128658622
198	0.847500280622663	0.29	0.648154035594331	0.626761778583208	0.669546292605453	0.36647245324379	0.995797979663073	0.967914273810882	1.02368168551526	1	0.63	1.56	0.672933039105344	0.692318915962761	0.711704792820179	0.93262257940278	0.959489600975664	0.986356622548548	0.928987787151693	0.955793716196365	0.982375175002949	0.648154035594331	1.2341068564206	0.0140674221385844	0.0100258341013403	0.0650222391600788	0.0704658620014943	0.0599238624807241	0.474217096075984	0.481752279998199	0.4671598097198	0.471827577002296	0.479350905023955	0.464778478299761	0.000588503214388439	0.000832504604333618	0.000832005128658622
198	0.847500280622663	0.29	0.648218504864229	0.626360219922894	0.670076789805564	0.359739212420291	0.991662553533441	0.963487441969218	1.01983766509766	1	0.66	1.55	0.66964490311216	0.68922722357815	0.708809544044141	0.927952544059256	0.955088514198874	0.982224484338493	0.927816149790096	0.95489026756118	0.982049768812621	0.648218504864229	1.23337824798524	-0.000485585298090426	0.00202690243920197	0.0650222391600788	0.0704658620014943	0.0599238624807241	0.474217096075984	0.481752279998199	0.4671598097198	0.471827577002296	0.479350905023955	0.464778478299761	0.000588503214388439	0.000832504604333618	0.000832005128658622
198	0.847500280622663	0.29	0.648273849184257	0.626845414644578	0.669702283723936	0.363477309272768	0.998822436562826	0.970672737911414	1.02697213521424	1.01	0.65	1.55	0.66987008238203	0.689296445375622	0.708722808369214	0.925726733350791	0.952572989106827	0.979419244862863	0.92430329706186	0.951130315310314	0.977883436103476	0.648273849184257	1.23542339490474	0.00132136398707649	0.00575096899161907	0.0650222391600788	0.0704658620014943	0.0599238624807241	0.474217096075984	0.481752279998199	0.4671598097198	0.471827577002296	0.479350905023955	0.464778478299761	0.000588503214388439	0.000832504604333618	0.000832005128658622
198	0.847500280622663	0.29	0.648368929956262	0.626546619881314	0.67019124003121	0.365128621708745	0.993998332186605	0.966084288177699	1.02191237619551	0.99	0.64	1.53	0.672752347214961	0.692190856729153	0.711629366243346	0.932959688822249	0.959916630500126	0.986873572178004	0.932501025314048	0.959473563361482	0.986287272800184	0.648368929956262	1.22372431001485	-0.00358494316462689	-0.0105667296164565	0.0650222391600788	0.0704658620014943	0.0599238624807241	0.474217096075984	0.481752279998199	0.4671598097198	0.471827577002296	0.479350905023955	0.464778478299761	0.000588503214388439	0.000832504604333618	0.000832005128658622
198	0.847500280622663	0.29	0.648371630554826	0.626762638652999	0.669980622456654	0.367188936776304	1.00736147474269	0.979197448297413	1.03552550118797	0.98	0.64	1.51	0.686681207583142	0.70643177752537	0.726182347467598	0.954881693739067	0.982346341774397	1.00981098980973	0.955092888026961	0.982537532912014	1.01013678148592	0.648371630554826	1.21930575938504	-0.0155096813487495	-0.0270478910668896	0.0650222391600788	0.0704658620014943	0.0599238624807241	0.474217096075984	0.481752279998199	0.4671598097198	0.471827577002296	0.479350905023955	0.464778478299761	0.000588503214388439	0.000832504604333618	0.000832005128658622
198	0.847500280622663	0.29	0.648493403268548	0.626726940131351	0.670259866405744	0.360876833849766	0.989741219476786	0.961690009226007	1.01779242972757	1	0.65	1.55	0.665459138242447	0.68486969052131	0.704280242800173	0.92058417560999	0.947436383718464	0.974288591826937	0.919759342168541	0.946625874368783	0.973413363276857	0.648493403268548	1.23094663973475	-0.00455012550356273	-0.00427156054277383	0.0650222391600788	0.0704658620014943	0.0599238624807241	0.474217096075984	0.481752279998199	0.4671598097198	0.471827577002296	0.479350905023955	0.464778478299761	0.000588503214388439	0.000832504604333618	0.000832005128658622
198	0.847500280622663	0.29	0.648510645855416	0.626668979730917	0.670352311979915	0.361052678543549	1.00795154844145	0.979395108404549	1.03650798847834	1	0.65	1.55	0.678567178795562	0.69835231227846	0.718137445761359	0.939175262294336	0.966559003372576	0.993942744450816	0.937832676669564	0.965033117461421	0.992393621544573	0.648510645855416	1.23738147968047	0.00146274519456951	0.00550516313055875	0.0650222391600788	0.0704658620014943	0.0599238624807241	0.474217096075984	0.481752279998199	0.4671598097198	0.471827577002296	0.479350905023955	0.464778478299761	0.000588503214388439	0.000832504604333618	0.000832005128658622
198	0.847500280622663	0.29	0.648564318724121	0.626984431921307	0.670144205526935	0.364759559591731	1.00768864504985	0.979367600938258	1.03600968916145	0.99	0.65	1.53	0.683060850580725	0.702813389322733	0.722565928064741	0.947826314351113	0.975235257462108	1.0026442005731	0.947952262687358	0.97542100900806	1.00285392803692	0.648564318724121	1.22734414609563	0.00380810579935866	0.00339997526894994	0.0650222391600788	0.0704658620014943	0.0599238624807241	0.474217096075984	0.481752279998199	0.4671598097198	0.471827577002296	0.479350905023955	0.464778478299761	0.000588503214388439	0.000832504604333618	0.000832005128658622
198	0.847500280622663	0.29	0.64869997138854	0.627101114651947	0.670298828125133	0.366492319305946	1.01301956308286	0.984654842883165	1.04138428328256	0.99	0.65	1.53	0.685752570099395	0.705506882910305	0.725261195721215	0.951024890591322	0.978420840674278	1.00581679075723	0.950401743465095	0.977894132608226	1.00521171148991	0.64869997138854	1.23079481099223	-6.77680265771857e-05	-0.000352686992422235	0.0650222391600788	0.0704658620014943	0.0599238624807241	0.474217096075984	0.481752279998199	0.4671598097198	0.471827577002296	0.479350905023955	0.464778478299761	0.000588503214388439	0.000832504604333618	0.000832005128658622
198	0.847500280622663	0.29	0.648997024761313	0.627472956253177	0.670521093269448	0.366985547815127	1.00122533341751	0.973220607313238	1.02923005952178	1.01	0.65	1.54	0.671874569726008	0.691207969738516	0.710541369751023	0.928627679775108	0.955349230500119	0.982070781225131	0.928126878837161	0.954828303750425	0.981528640172062	0.648997024761313	1.23224205818418	0.0124903892036728	0.0140652112172924	0.0650222391600788	0.0704658620014943	0.0599238624807241	0.474217096075984	0.481752279998199	0.4671598097198	0.471827577002296	0.479350905023955	0.464778478299761	0.000588503214388439	0.000832504604333618	0.000832005128658622
198	0.847500280622663	0.29	0.649003431975208	0.627447636921948	0.670559227028468	0.364455544138578	0.999788810248252	0.971671347636293	1.02790627286021	0.99	0.65	1.54	0.676444959866233	0.696019393047117	0.715593826228002	0.937973930526929	0.96511628373796	0.992258636948991	0.937277207114889	0.964488347273153	0.991659240239428	0.649003431975208	1.22325428404129	0.00574647048983529	0.00139767646582781	0.0650222391600788	0.0704658620014943	0.0599238624807241	0.474217096075984	0.481752279998199	0.4671598097198	0.471827577002296	0.479350905023955	0.464778478299761	0.000588503214388439	0.000832504604333618	0.000832005128658622
198	0.847500280622663	0.29	0.649003526239809	0.627353058945974	0.670653993533644	0.361326076614627	0.995287433544172	0.967106483622784	1.02346838346556	1	0.64	1.56	0.668819305990011	0.688308331953272	0.707797357916532	0.92502583785228	0.951980580948256	0.978935324044232	0.922960744782619	0.94980607997492	0.976714145462669	0.649003526239809	1.23642222396783	-0.0198715008160018	-0.0154107322473613	0.0650222391600788	0.0704658620014943	0.0599238624807241	0.474217096075984	0.481752279998199	0.4671598097198	0.471827577002296	0.479350905023955	0.464778478299761	0.000588503214388439	0.000832504604333618	0.000832005128658622
198	0.847500280622663	0.29	0.649003624541407	0.627630685833867	0.670376563248946	0.381254451948824	1.02207898342029	0.994348961826671	1.04980900501391	1.02	0.64	1.53	0.680782665974096	0.699768071252083	0.71875347653007	0.937952700724519	0.964109965068724	0.990267229412929	0.937935566431931	0.964057254546546	0.990233759336559	0.649003624541407	1.23409234219948	0.00998899052362073	0.010291258046868	0.0650222391600788	0.0704658620014943	0.0599238624807241	0.474217096075984	0.481752279998199	0.4671598097198	0.471827577002296	0.479350905023955	0.464778478299761	0.000588503214388439	0.000832504604333618	0.000832005128658622
198	0.847500280622663	0.29	0.649030648964058	0.627388759682481	0.670672538245636	0.365969290380804	0.990117227656037	0.962362523024853	1.01787193228722	1	0.65	1.54	0.669063063352205	0.688358959917887	0.707654856483569	0.927253687862031	0.953995847504633	0.980738007147234	0.926432595234626	0.953097735370289	0.979565487148693	0.649030648964058	1.22889883597549	-0.00363959420212305	-0.00853283791264176	0.0650222391600788	0.0704658620014943	0.0599238624807241	0.474217096075984	0.481752279998199	0.4671598097198	0.471827577002296	0.479350905023955	0.464778478299761	0.000588503214388439	0.000832504604333618	0.000832005128658622
198	0.847500280622663	0.29	0.649081212478925	0.627586294419183	0.670576130538666	0.359667899606416	0.97300133051967	0.945352141366095	1.00065051967324	1	0.64	1.56	0.657346250030783	0.67657198614667	0.695797722262558	0.911074097158775	0.93772073912741	0.964367381096046	0.908342518321979	0.934971265896864	0.961505410120702	0.649081212478925	1.23220133030116	0.0111461470735045	0.00879025465607409	0.0650222391600788	0.0704658620014943	0.0599238624807241	0.474217096075984	0.481752279998199	0.4671598097198	0.471827577002296	0.479350905023955	0.464778478299761	0.000588503214388439	0.000832504604333618	0.000832005128658622
198	0.847500280622663	0.29	0.64941848012456	0.627893876231953	0.670943084017166	0.373635750507953	1.0148299086911	0.98684655930542	1.04281325807677	1.01	0.66	1.55	0.680026630159548	0.69930969154724	0.718592752934932	0.939229548580584	0.965862654166705	0.992495759752826	0.939643216074306	0.96625183146226	0.992958257020549	0.64941848012456	1.24185489886989	-0.00950005216023359	0.0005544469498352	0.0650222391600788	0.0704658620014943	0.0599238624807241	0.474217096075984	0.481752279998199	0.4671598097198	0.471827577002296	0.479350905023955	0.464778478299761	0.000588503214388439	0.000832504604333618	0.000832005128658622
198	0.847500280622663	0.29	0.649479497028108	0.627869860500569	0.671089133555646	0.36912886097774	1.01220498672777	0.984023300897992	1.04038667255755	1.01	0.64	1.56	0.67512986612656	0.694465076750247	0.713800287373934	0.930910280838313	0.957570849796744	0.984231418755176	0.928926640376653	0.955491235253284	0.982019749959409	0.649479497028108	1.24380793486414	-0.0129059579770081	-0.00663318758683293	0.0650222391600788	0.0704658620014943	0.0599238624807241	0.474217096075984	0.481752279998199	0.4671598097198	0.471827577002296	0.479350905023955	0.464778478299761	0.000588503214388439	0.000832504604333618	0.000832005128658622
198	0.847500280622663	0.29	0.649522044514352	0.628041427797206	0.671002661231499	0.363853980704146	0.986078928399153	0.958310986757254	1.01384687004105	1	0.65	1.54	0.666329571345919	0.685637083110982	0.704944594876045	0.923510071717931	0.950269624860428	0.977029178002925	0.923150775802557	0.94996984261343	0.976664103492951	0.649522044514352	1.23356159753041	0.00156022279513049	-0.000492987432938356	0.0650222391600788	0.0704658620014943	0.0599238624807241	0.474217096075984	0.481752279998199	0.4671598097198	0.471827577002296	0.479350905023955	0.464778478299761	0.000588503214388439	0.000832504604333618	0.000832005128658622
198	0.847500280622663	0.29	0.64953297624982	0.627663402358278	0.671402550141363	0.355654143295223	0.999295498117916	0.970649979947304	1.02794101628853	1.01	0.65	1.54	0.668948127346789	0.688689914945805	0.708431702544822	0.923971989526078	0.951239961464369	0.978507933402661	0.923167644677875	0.950525639244839	0.977735412136188	0.64953297624982	1.236178769998	0.00285688122039684	0.00677119268680099	0.0650222391600788	0.0704658620014943	0.0599238624807241	0.474217096075984	0.481752279998199	0.4671598097198	0.471827577002296	0.479350905023955	0.464778478299761	0.000588503214388439	0.000832504604333618	0.000832005128658622
198	0.847500280622663	0.29	0.64971293389313	0.628276396162322	0.671149471623937	0.364373192028752	0.988333070168512	0.960532840142209	1.01613330019482	1	0.65	1.55	0.665158071922308	0.684409415166912	0.703660758411517	0.92043444874005	0.947074130726684	0.973713812713319	0.92007032577385	0.946857699780031	0.973442217259045	0.64971293389313	1.23422402874772	-0.00253321733371843	0.000798435120285947	0.0650222391600788	0.0704658620014943	0.0599238624807241	0.474217096075984	0.481752279998199	0.4671598097198	0.471827577002296	0.479350905023955	0.464778478299761	0.000588503214388439	0.000832504604333618	0.000832005128658622
198	0.847500280622663	0.29	0.649938362469595	0.628239615318817	0.671637109620373	0.353164283081086	0.972839362451342	0.944800078991799	1.00087864591088	1	0.64	1.55	0.65550953557687	0.674963405328963	0.694417275081055	0.907750012836671	0.934689743776884	0.961629474717097	0.905794201129283	0.932678566448079	0.959557398850153	0.649938362469595	1.23327855572488	0.00293404874404659	0.00254016053048035	0.0650222391600788	0.0704658620014943	0.0599238624807241	0.474217096075984	0.481752279998199	0.4671598097198	0.471827577002296	0.479350905023955	0.464778478299761	0.000588503214388439	0.000832504604333618	0.000832005128658622
198	0.847500280622663	0.29	0.650119769711447	0.628294809113383	0.671944730309512	0.366298907423312	0.997191735306165	0.969258563367737	1.02512490724459	0.99	0.64	1.54	0.678598837205311	0.698155453688544	0.717712070171778	0.943038445435842	0.970215976836112	0.997393508236381	0.941358412074529	0.968390897072481	0.995570849485364	0.650119769711447	1.21916823091841	-0.00832613471870411	-0.0211751823885622	0.0650222391600788	0.0704658620014943	0.0599238624807241	0.474217096075984	0.481752279998199	0.4671598097198	0.471827577002296	0.479350905023955	0.464778478299761	0.000588503214388439	0.000832504604333618	0.000832005128658622
198	0.847500280622663	0.29	0.650217767084349	0.628303519470848	0.67213201469785	0.356867541109507	0.993594901590908	0.96518804279712	1.0220017603847	1.01	0.66	1.56	0.664550802406994	0.684109479025662	0.70366815564433	0.917563000778261	0.944568186754225	0.971573372730188	0.917970507302161	0.944942582953263	0.971936669208083	0.650217767084349	1.23431207292285	-0.000435924436827771	0.0064285582233247	0.0650222391600788	0.0704658620014943	0.0599238624807241	0.474217096075984	0.481752279998199	0.4671598097198	0.471827577002296	0.479350905023955	0.464778478299761	0.000588503214388439	0.000832504604333618	0.000832005128658622
198	0.847500280622663	0.29	0.650302930570054	0.628891807336325	0.671714053803783	0.377783440553341	1.01972436178726	0.99185357129794	1.04759515227659	1.01	0.65	1.55	0.683643583147066	0.702853764595855	0.722063946044644	0.944313538124298	0.970848467814428	0.997383397504558	0.943623291139289	0.970043485365039	0.99658507813533	0.650302930570054	1.24134908366784	0.0124472262662939	0.0167671930257316	0.0650222391600788	0.0704658620014943	0.0599238624807241	0.474217096075984	0.481752279998199	0.4671598097198	0.471827577002296	0.479350905023955	0.464778478299761	0.000588503214388439	0.000832504604333618	0.000832005128658622
198	0.847500280622663	0.29	0.650334682204757	0.628854771628342	0.671814592781172	0.370644231783363	1.00221926859595	0.974406168312606	1.0300323688793	1	0.65	1.54	0.675168461302726	0.694440227772435	0.713711994242144	0.934502155760993	0.961176250218125	0.987850344675257	0.933689155397667	0.960497308353911	0.986984360566197	0.650334682204757	1.23133803194301	-0.0198502918040694	-0.0199684435846427	0.0650222391600788	0.0704658620014943	0.0599238624807241	0.474217096075984	0.481752279998199	0.4671598097198	0.471827577002296	0.479350905023955	0.464778478299761	0.000588503214388439	0.000832504604333618	0.000832005128658622
198	0.847500280622663	0.29	0.650377248069319	0.628586957681717	0.67216753845692	0.360704591311571	0.989411191993408	0.961358861676322	1.01746352231049	1.01	0.66	1.55	0.66127679068218	0.680572764020266	0.699868737358352	0.912705341944123	0.93933796869262	0.965970595441117	0.913039604180719	0.939748245000455	0.966445631311175	0.650377248069319	1.23064713497193	0.00572208856405312	0.0111879518790009	0.0650222391600788	0.0704658620014943	0.0599238624807241	0.474217096075984	0.481752279998199	0.4671598097198	0.471827577002296	0.479350905023955	0.464778478299761	0.000588503214388439	0.000832504604333618	0.000832005128658622
198	0.847500280622663	0.29	0.650407844760252	0.628969975510605	0.671845714009899	0.360914440016472	0.99032343715074	0.962258013754554	1.01838886054693	1	0.64	1.58	0.667565091311587	0.68703543779285	0.706505784274113	0.924414090727312	0.951375750156297	0.978337409585283	0.920738989166345	0.947713038380859	0.974575666759525	0.650407844760252	1.24150311501198	0.012031850429381	0.0163795534051235	0.0650222391600788	0.0704658620014943	0.0599238624807241	0.474217096075984	0.481752279998199	0.4671598097198	0.471827577002296	0.479350905023955	0.464778478299761	0.000588503214388439	0.000832504604333618	0.000832005128658622
198	0.847500280622663	0.29	0.650490090489743	0.628852627606444	0.672127553373043	0.368168899552154	1.00343947515612	0.975444163933392	1.03143478637885	0.98	0.64	1.55	0.683557398237741	0.703175540218415	0.722793682199088	0.950270478558201	0.97754330336627	1.00481612817434	0.948463959595165	0.975698578983354	1.00293199136593	0.650490090489743	1.22055002280128	-0.00253595643749671	-0.0133281079954027	0.0650222391600788	0.0704658620014943	0.0599238624807241	0.474217096075984	0.481752279998199	0.4671598097198	0.471827577002296	0.479350905023955	0.464778478299761	0.000588503214388439	0.000832504604333618	0.000832005128658622
198	0.847500280622663	0.29	0.65057951087466	0.628982796161945	0.672176225587375	0.371058538102316	1.01107888179011	0.983044814875636	1.03911294870458	0.99	0.65	1.53	0.684248374957222	0.70376148813314	0.723274601309059	0.948732758163744	0.975788327985021	1.0028438978063	0.949013636413935	0.976184209063933	1.00318681877047	0.65057951087466	1.22490903443242	0.000859140746076318	-0.00299188723872663	0.0650222391600788	0.0704658620014943	0.0599238624807241	0.474217096075984	0.481752279998199	0.4671598097198	0.471827577002296	0.479350905023955	0.464778478299761	0.000588503214388439	0.000832504604333618	0.000832005128658622
198	0.847500280622663	0.29	0.650590909678314	0.628956038389737	0.672225780966891	0.368523121951873	1.00902001953177	0.980890435722297	1.03714960334124	1	0.64	1.56	0.678512459697351	0.697970568784501	0.717428677871652	0.938517801648358	0.965432239996111	0.992346678343865	0.935961414751658	0.962812202187243	0.989641277100908	0.650590909678314	1.23310417875711	-0.00706056121596527	-0.00844327237418577	0.0650222391600788	0.0704658620014943	0.0599238624807241	0.474217096075984	0.481752279998199	0.4671598097198	0.471827577002296	0.479350905023955	0.464778478299761	0.000588503214388439	0.000832504604333618	0.000832005128658622
198	0.847500280622663	0.29	0.650688860375324	0.628935035168814	0.672442685581834	0.361559373613135	0.980093499623347	0.952356778401293	1.0078302208454	1	0.64	1.56	0.661318567751804	0.680579005823649	0.699839443895494	0.91609785450036	0.942778560070654	0.969459265640948	0.914029441202798	0.940680722931725	0.967162265322702	0.650688860375324	1.23297766766221	0.000175437355079937	-0.000807374764557477	0.0650222391600788	0.0704658620014943	0.0599238624807241	0.474217096075984	0.481752279998199	0.4671598097198	0.471827577002296	0.479350905023955	0.464778478299761	0.000588503214388439	0.000832504604333618	0.000832005128658622
198	0.847500280622663	0.29	0.650710662297477	0.629019748129809	0.672401576465144	0.355987149887848	0.987072353932156	0.958797767458131	1.01534694040618	0.99	0.65	1.54	0.67030003934817	0.69006693604875	0.709833832749331	0.930977495837435	0.958431672938005	0.985885850038575	0.930441685792985	0.957863777892055	0.985227300150186	0.650710662297477	1.22292062911336	0.00121822727389333	-0.00481865677372802	0.0650222391600788	0.0704658620014943	0.0599238624807241	0.474217096075984	0.481752279998199	0.4671598097198	0.471827577002296	0.479350905023955	0.464778478299761	0.000588503214388439	0.000832504604333618	0.000832005128658622
198	0.847500280622663	0.29	0.650735614475081	0.629030493973519	0.672440734976642	0.362537271949881	0.985375836329821	0.95754859571069	1.01320307694895	1.01	0.65	1.56	0.659654872301878	0.678825048039541	0.697995223777204	0.910995899347165	0.937470275903856	0.963944652460547	0.909845100759982	0.936261285945096	0.962791369970219	0.650735614475081	1.24106636280915	-0.0152376488767623	-0.00935596815308891	0.0650222391600788	0.0704658620014943	0.0599238624807241	0.474217096075984	0.481752279998199	0.4671598097198	0.471827577002296	0.479350905023955	0.464778478299761	0.000588503214388439	0.000832504604333618	0.000832005128658622
198	0.847500280622663	0.29	0.650854967491826	0.629083003830821	0.672626931152832	0.359382659412386	0.984845052750113	0.956841968853287	1.01284813664694	1.02	0.65	1.55	0.653831066005172	0.672966186319382	0.692101306633593	0.900153516294954	0.926497547239833	0.952841578184712	0.899354631951259	0.925723863807508	0.951952366687935	0.650854967491826	1.2359583465078	0.00335366333455657	0.00898842900521992	0.0650222391600788	0.0704658620014943	0.0599238624807241	0.474217096075984	0.481752279998199	0.4671598097198	0.471827577002296	0.479350905023955	0.464778478299761	0.000588503214388439	0.000832504604333618	0.000832005128658622
198	0.847500280622663	0.29	0.650894470567442	0.629166926976148	0.672622014158736	0.364419628727463	1.00482165427821	0.976560459966541	1.03308284858988	0.99	0.64	1.54	0.679734370647713	0.69940555939301	0.719076748138307	0.942473637409699	0.969748375321343	0.997023113232987	0.941530741253951	0.968687826958495	0.996033694689061	0.650894470567442	1.22082748217564	-0.0019410193266661	-0.00917912433665943	0.0650222391600788	0.0704658620014943	0.0599238624807241	0.474217096075984	0.481752279998199	0.4671598097198	0.471827577002296	0.479350905023955	0.464778478299761	0.000588503214388439	0.000832504604333618	0.000832005128658622
198	0.847500280622663	0.29	0.651049354058303	0.629343744268429	0.672754963848176	0.3579180773392	0.988369029887875	0.960176133134062	1.01656192664169	1	0.65	1.55	0.663304155323961	0.682780233641368	0.702256311958775	0.917013541181742	0.943939088689364	0.970864636196985	0.915282367285516	0.942139736450014	0.96900153300588	0.651049354058303	1.23736607425883	-0.0207403520126455	-0.0170574818272321	0.0650222391600788	0.0704658620014943	0.0599238624807241	0.474217096075984	0.481752279998199	0.4671598097198	0.471827577002296	0.479350905023955	0.464778478299761	0.000588503214388439	0.000832504604333618	0.000832005128658622
198	0.847500280622663	0.29	0.651115761569822	0.629525276932235	0.672706246207409	0.360134133583385	0.98550805951969	0.957531798136319	1.01348432090306	0.99	0.65	1.53	0.668958942364127	0.688503954094022	0.708048965823918	0.928868060392244	0.956006851708393	0.983145643024541	0.928566310845401	0.955503384434792	0.982774145412765	0.651115761569822	1.22381167510447	0.00661622860939994	-0.00220479816194318	0.0650222391600788	0.0704658620014943	0.0599238624807241	0.474217096075984	0.481752279998199	0.4671598097198	0.471827577002296	0.479350905023955	0.464778478299761	0.000588503214388439	0.000832504604333618	0.000832005128658622
198	0.847500280622663	0.29	0.651183705503541	0.62970348586293	0.672663925144152	0.363602516636216	0.995437175729297	0.967390473067301	1.02348387839129	1.01	0.65	1.55	0.667245269782583	0.686590126079212	0.705934982375841	0.921908411184556	0.948636492357511	0.975364573530465	0.920606068802266	0.947315302125589	0.973990406202527	0.651183705503541	1.23583678711088	-0.00906896511357263	-0.00356306044966024	0.0650222391600788	0.0704658620014943	0.0599238624807241	0.474217096075984	0.481752279998199	0.4671598097198	0.471827577002296	0.479350905023955	0.464778478299761	0.000588503214388439	0.000832504604333618	0.000832005128658622
198	0.847500280622663	0.29	0.651308606513243	0.629773908577417	0.672843304449069	0.359854253353007	0.990179018623893	0.962053081634718	1.01830495561307	0.99	0.64	1.54	0.670081702240516	0.689671760309652	0.709261818378789	0.929329644302829	0.956498900882123	0.983668157461417	0.928231250525815	0.955404524502156	0.982446690943835	0.651308606513243	1.22702833714097	-0.0159347685074157	-0.0200597570364296	0.0650222391600788	0.0704658620014943	0.0599238624807241	0.474217096075984	0.481752279998199	0.4671598097198	0.471827577002296	0.479350905023955	0.464778478299761	0.000588503214388439	0.000832504604333618	0.000832005128658622
198	0.847500280622663	0.29	0.651444140392249	0.629991293929987	0.67289698685451	0.363276303286442	0.995505038167547	0.967436641722757	1.02357343461234	0.99	0.64	1.55	0.674886588275156	0.694467182494997	0.714047776714838	0.93656293019313	0.963735582629928	0.990908235066726	0.933884929552034	0.960995989263785	0.988179017212795	0.651444140392249	1.23382893269582	0.00176705697808873	0.00142378484118858	0.0650222391600788	0.0704658620014943	0.0599238624807241	0.474217096075984	0.481752279998199	0.4671598097198	0.471827577002296	0.479350905023955	0.464778478299761	0.000588503214388439	0.000832504604333618	0.000832005128658622
198	0.847500280622663	0.29	0.651465902011575	0.629942357595818	0.672989446427333	0.367454986357572	0.996790507593016	0.968937973972323	1.02464304121371	1	0.64	1.54	0.673871296785444	0.693242013440082	0.71261273009472	0.934044653897831	0.960894164211956	0.987743674526082	0.932290386990275	0.959126884121543	0.986071224842789	0.651465902011575	1.23133077476298	0.0214560821144583	0.0177014461992489	0.0650222391600788	0.0704658620014943	0.0599238624807241	0.474217096075984	0.481752279998199	0.4671598097198	0.471827577002296	0.479350905023955	0.464778478299761	0.000588503214388439	0.000832504604333618	0.000832005128658622
198	0.847500280622663	0.29	0.651474598841509	0.629887884557957	0.673061313125062	0.363814470509334	0.995892433415818	0.967845750188323	1.02393911664331	0.99	0.64	1.55	0.676184983118828	0.695779785308157	0.715374587497485	0.938912667616658	0.966120914552497	0.993329161488336	0.937111247824098	0.96433908481173	0.991571465528206	0.651474598841509	1.22887768891975	0.00445838386738166	0.00145249826366243	0.0650222391600788	0.0704658620014943	0.0599238624807241	0.474217096075984	0.481752279998199	0.4671598097198	0.471827577002296	0.479350905023955	0.464778478299761	0.000588503214388439	0.000832504604333618	0.000832005128658622
198	0.847500280622663	0.29	0.651527313027316	0.630014120752082	0.673040505302549	0.364934055469616	0.997841538850613	0.969807803933217	1.02587527376801	1	0.65	1.54	0.673610569765521	0.693082283721396	0.71255399767727	0.933218779166875	0.960194853981902	0.987170928796929	0.93245826918436	0.959505119459482	0.986536215301519	0.651527313027316	1.23001959089979	-0.0155392425417767	-0.0160208303287812	0.0650222391600788	0.0704658620014943	0.0599238624807241	0.474217096075984	0.481752279998199	0.4671598097198	0.471827577002296	0.479350905023955	0.464778478299761	0.000588503214388439	0.000832504604333618	0.000832005128658622
198	0.847500280622663	0.29	0.651648046243496	0.629944916220057	0.673351176266936	0.366958019308152	1.00878320470202	0.9805654096266	1.03700099977744	1.01	0.65	1.56	0.674679376638002	0.694094669289243	0.713509961940483	0.931304958986348	0.958105182844343	0.984905406702339	0.929885213883027	0.956614670920499	0.98334185111239	0.651648046243496	1.23743432979277	0.0093322490431148	0.0153867283856733	0.0650222391600788	0.0704658620014943	0.0599238624807241	0.474217096075984	0.481752279998199	0.4671598097198	0.471827577002296	0.479350905023955	0.464778478299761	0.000588503214388439	0.000832504604333618	0.000832005128658622
198	0.847500280622663	0.29	0.651674757061686	0.630113985145759	0.673235528977613	0.373054779947727	1.0154637367098	0.987428122181866	1.04349935123773	1.02	0.66	1.57	0.675216016492604	0.694387129342463	0.713558242192323	0.929848988122463	0.956249783496397	0.982650578870331	0.929350870099793	0.955579376270609	0.981988171718535	0.651674757061686	1.25009413092964	0.00562279617054981	0.021518056942735	0.0650222391600788	0.0704658620014943	0.0599238624807241	0.474217096075984	0.481752279998199	0.4671598097198	0.471827577002296	0.479350905023955	0.464778478299761	0.000588503214388439	0.000832504604333618	0.000832005128658622
198	0.847500280622663	0.29	0.651749845987711	0.630010887655392	0.67348880432003	0.354237643074346	0.989019128157778	0.960580354358868	1.01745790195669	0.99	0.65	1.54	0.669477606453773	0.689298043262604	0.709118480071435	0.928719128736095	0.956214624667276	0.983710120598456	0.927918768923769	0.955427715479959	0.982798277707056	0.651749845987711	1.22514770349614	0.000918810947380666	-0.00163137418419445	0.0650222391600788	0.0704658620014943	0.0599238624807241	0.474217096075984	0.481752279998199	0.4671598097198	0.471827577002296	0.479350905023955	0.464778478299761	0.000588503214388439	0.000832504604333618	0.000832005128658622
198	0.847500280622663	0.29	0.651841860341364	0.630340609754702	0.673343110928027	0.361021029920515	0.976246631888552	0.94858653172227	1.00390673205483	0.98	0.64	1.52	0.665474827253784	0.684879593992944	0.704284360732103	0.92553423449201	0.952522146271542	0.979510058051073	0.924261058144526	0.951188080595961	0.978105135826217	0.651841860341364	1.21690206311956	-0.00748246094142351	-0.023471934466489	0.0650222391600788	0.0704658620014943	0.0599238624807241	0.474217096075984	0.481752279998199	0.4671598097198	0.471827577002296	0.479350905023955	0.464778478299761	0.000588503214388439	0.000832504604333618	0.000832005128658622
198	0.847500280622663	0.29	0.651848412705702	0.630195640378087	0.673501185033316	0.363135027083986	0.993881353791957	0.965850177570807	1.02191253001311	1.02	0.65	1.54	0.662204353511568	0.681423034999396	0.700641716487224	0.912847260293416	0.939340170902632	0.965833081511848	0.913241230952985	0.939768204132622	0.966287525439407	0.651848412705702	1.23237649706736	0.00878318011000253	0.0113494797179304	0.0650222391600788	0.0704658620014943	0.0599238624807241	0.474217096075984	0.481752279998199	0.4671598097198	0.471827577002296	0.479350905023955	0.464778478299761	0.000588503214388439	0.000832504604333618	0.000832005128658622
198	0.847500280622663	0.29	0.65195103027872	0.630023796915608	0.673878263641831	0.354594774994447	0.991861014789203	0.963362773383551	1.02035925619485	0.99	0.65	1.51	0.672857313883408	0.692761809564988	0.712666305246567	0.934186234009199	0.96182137369923	0.989456513389261	0.93531684601985	0.962825650741016	0.99053216886093	0.65195103027872	1.213270148721	0.00244756832233258	-0.00834564247896374	0.0650222391600788	0.0704658620014943	0.0599238624807241	0.474217096075984	0.481752279998199	0.4671598097198	0.471827577002296	0.479350905023955	0.464778478299761	0.000588503214388439	0.000832504604333618	0.000832005128658622
198	0.847500280622663	0.29	0.651966055243833	0.630391768913791	0.673540341573875	0.363180026764096	0.995122074940075	0.967058636061284	1.02318551381887	1	0.65	1.54	0.672291663323854	0.691801148373542	0.711310633423231	0.931708715949644	0.958746322179379	0.985783928409115	0.931819198040796	0.958821388546338	0.98582260629365	0.651966055243833	1.2268761258826	0.00571414027483913	0.00871346972973456	0.0650222391600788	0.0704658620014943	0.0599238624807241	0.474217096075984	0.481752279998199	0.4671598097198	0.471827577002296	0.479350905023955	0.464778478299761	0.000588503214388439	0.000832504604333618	0.000832005128658622
198	0.847500280622663	0.29	0.651978553233822	0.630166923922127	0.673790182545518	0.359740357834067	1.00198323807283	0.973514966056819	1.03045151008884	0.99	0.64	1.54	0.678267540865729	0.698101961009477	0.717936381153226	0.940791610188123	0.968302960709729	0.995814311231335	0.9397820578824	0.967403752685674	0.994896449861991	0.651978553233822	1.23046560504551	-0.00163399136965292	-0.00176898639524771	0.0650222391600788	0.0704658620014943	0.0599238624807241	0.474217096075984	0.481752279998199	0.4671598097198	0.471827577002296	0.479350905023955	0.464778478299761	0.000588503214388439	0.000832504604333618	0.000832005128658622
198	0.847500280622663	0.29	0.651979933792477	0.630421467983446	0.673538399601507	0.356098280011939	0.973696086911939	0.9458114208984	1.00158075292548	1	0.64	1.56	0.655272878602098	0.674591809378165	0.693910740154232	0.906920704004441	0.933658783470542	0.960396862936642	0.904558846448525	0.931376679635054	0.957927112979542	0.651979933792477	1.23648375845026	0.0150173332835868	0.0143895821635034	0.0650222391600788	0.0704658620014943	0.0599238624807241	0.474217096075984	0.481752279998199	0.4671598097198	0.471827577002296	0.479350905023955	0.464778478299761	0.000588503214388439	0.000832504604333618	0.000832005128658622
198	0.847500280622663	0.29	0.652023672123999	0.630091056702728	0.673956287545269	0.357484438614647	0.987631747554405	0.959433282789752	1.01583021231906	1.01	0.66	1.55	0.662312669910279	0.681778536709628	0.701244403508978	0.91538855076355	0.942292507774107	0.969196464784663	0.915184394576611	0.942121987297981	0.969001119012671	0.652023672123999	1.24022251365606	0.00113237543166996	0.0062505858196767	0.0650222391600788	0.0704658620014943	0.0599238624807241	0.474217096075984	0.481752279998199	0.4671598097198	0.471827577002296	0.479350905023955	0.464778478299761	0.000588503214388439	0.000832504604333618	0.000832005128658622
198	0.847500280622663	0.29	0.65211146719455	0.630407217310525	0.673815717078574	0.366564430935538	0.996267385600106	0.968376060772237	1.02415871042798	0.99	0.64	1.53	0.677082463413175	0.696583902665247	0.71608534191732	0.940444272597729	0.967531101518939	0.994617930440149	0.939509203117546	0.966751982222476	0.993699473453522	0.65211146719455	1.22562220388045	0.00446252599675321	-0.0031212173537031	0.0650222391600788	0.0704658620014943	0.0599238624807241	0.474217096075984	0.481752279998199	0.4671598097198	0.471827577002296	0.479350905023955	0.464778478299761	0.000588503214388439	0.000832504604333618	0.000832005128658622
198	0.847500280622663	0.29	0.652212522242053	0.630429092573403	0.673995951910702	0.363008185790491	0.990909393165301	0.962954371730189	1.01886441460041	0.98	0.64	1.51	0.676602208367758	0.696244290893413	0.715886373419069	0.941581568278465	0.968916127107911	0.996250685937356	0.94136581832604	0.968781097935619	0.995876735366091	0.652212522242053	1.20324463355202	0.0179853233081782	-0.00370743159390529	0.0650222391600788	0.0704658620014943	0.0599238624807241	0.474217096075984	0.481752279998199	0.4671598097198	0.471827577002296	0.479350905023955	0.464778478299761	0.000588503214388439	0.000832504604333618	0.000832005128658622
198	0.847500280622663	0.29	0.652295232672935	0.630642014946933	0.673948450398937	0.35734071057895	0.979699779994661	0.951719031695382	1.00768052829394	0.99	0.65	1.54	0.663061018789677	0.682555158190008	0.702049297590339	0.919688152909175	0.946727186345902	0.973766219782628	0.919333938590309	0.94638528988074	0.973332007680264	0.652295232672935	1.22759546311219	-0.0161152725899249	-0.0192084991894674	0.0650222391600788	0.0704658620014943	0.0599238624807241	0.474217096075984	0.481752279998199	0.4671598097198	0.471827577002296	0.479350905023955	0.464778478299761	0.000588503214388439	0.000832504604333618	0.000832005128658622
198	0.847500280622663	0.29	0.652348659628289	0.630679840178022	0.674017479078555	0.357569870114531	0.991335515309638	0.963036565075408	1.01963446554387	1.01	0.65	1.57	0.663175477377001	0.682662971945168	0.702150466513335	0.915720190451009	0.942628743083196	0.969537295715383	0.914295710320734	0.941050400000194	0.968034855842687	0.652348659628289	1.24370584181546	-0.00966130869985111	0.00108979801876082	0.0650222391600788	0.0704658620014943	0.0599238624807241	0.474217096075984	0.481752279998199	0.4671598097198	0.471827577002296	0.479350905023955	0.464778478299761	0.000588503214388439	0.000832504604333618	0.000832005128658622
198	0.847500280622663	0.29	0.652355448103798	0.630556934577526	0.674153961630071	0.360760800651751	0.994040502990483	0.96586035453394	1.02222065144703	1	0.65	1.54	0.669245168119256	0.688771208403335	0.708297248687414	0.926302709141314	0.953328715268148	0.980354721394982	0.92612439617692	0.953074427572561	0.980210773981171	0.652355448103798	1.22803587703906	0.00746669079377293	0.00702859902217335	0.0650222391600788	0.0704658620014943	0.0599238624807241	0.474217096075984	0.481752279998199	0.4671598097198	0.471827577002296	0.479350905023955	0.464778478299761	0.000588503214388439	0.000832504604333618	0.000832005128658622
198	0.847500280622663	0.29	0.65240156471473	0.630751494181631	0.67405163524783	0.372199063353141	1.01308008832371	0.985059045803152	1.04110113084426	0.99	0.65	1.53	0.68527746902016	0.704770908707459	0.724264348394758	0.949959110098587	0.97698169796301	1.00400428582743	0.950120211206269	0.977286740413067	1.00429365942607	0.65240156471473	1.22016667725361	0.00114044118803176	-0.0063933203710492	0.0650222391600788	0.0704658620014943	0.0599238624807241	0.474217096075984	0.481752279998199	0.4671598097198	0.471827577002296	0.479350905023955	0.464778478299761	0.000588503214388439	0.000832504604333618	0.000832005128658622
198	0.847500280622663	0.29	0.65244892833742	0.630843048472003	0.674054808202836	0.362502458667702	0.990673494988233	0.962694539942561	1.0186524500339	1	0.66	1.55	0.665755407592504	0.685104370163285	0.704453332734065	0.920781452619558	0.947542280484302	0.974303108349045	0.9210344437474	0.947778031487782	0.974673773526712	0.65244892833742	1.2321909458942	-0.017197322783279	-0.0132767601916637	0.0650222391600788	0.0704658620014943	0.0599238624807241	0.474217096075984	0.481752279998199	0.4671598097198	0.471827577002296	0.479350905023955	0.464778478299761	0.000588503214388439	0.000832504604333618	0.000832005128658622
198	0.847500280622663	0.29	0.65246265205102	0.630955959864414	0.673969344237626	0.37306069347231	1.01095387507666	0.98304312472811	1.0388646254252	0.99	0.64	1.52	0.686699705665713	0.706196616398452	0.72569352713119	0.953457148208659	0.980527887795031	1.0075986273814	0.953223246614801	0.980373886795754	1.00719636326174	0.65246265205102	1.21767773696552	-0.00676344661356722	-0.0176987549243416	0.0650222391600788	0.0704658620014943	0.0599238624807241	0.474217096075984	0.481752279998199	0.4671598097198	0.471827577002296	0.479350905023955	0.464778478299761	0.000588503214388439	0.000832504604333618	0.000832005128658622
198	0.847500280622663	0.29	0.652547385534629	0.630659620084236	0.674435150985022	0.363893207031908	1.00493739611381	0.976640798568147	1.03323399365948	0.99	0.64	1.54	0.679558932750742	0.69924806068478	0.718937188618818	0.942105950948034	0.969401956786042	0.996697962624049	0.940026221890776	0.967252757691099	0.994383520809548	0.652547385534629	1.22524182942408	-0.000443362382666026	-0.00812695894308535	0.0650222391600788	0.0704658620014943	0.0599238624807241	0.474217096075984	0.481752279998199	0.4671598097198	0.471827577002296	0.479350905023955	0.464778478299761	0.000588503214388439	0.000832504604333618	0.000832005128658622
198	0.847500280622663	0.29	0.652568628393498	0.630962996272032	0.674174260514965	0.363369061614648	0.988544490126994	0.960677935017782	1.01641104523621	1	0.65	1.57	0.665494881391518	0.684799009352832	0.704103137314147	0.921026774747657	0.947743161624066	0.974459548500476	0.918517263939324	0.945101773197456	0.971769660782748	0.652568628393498	1.23389147727378	0.00227784759590745	0.00363875321953649	0.0650222391600788	0.0704658620014943	0.0599238624807241	0.474217096075984	0.481752279998199	0.4671598097198	0.471827577002296	0.479350905023955	0.464778478299761	0.000588503214388439	0.000832504604333618	0.000832005128658622
198	0.847500280622663	0.29	0.652589068370506	0.630760132181321	0.674418004559692	0.366708673254662	0.9981163493621	0.97018193849905	1.02605076022515	0.99	0.63	1.55	0.676905958626423	0.696396085594949	0.715886212563475	0.939421567441939	0.966470296136201	0.993519024830462	0.936407684746893	0.963347967678426	0.990204746693594	0.652589068370506	1.22765276671857	-0.00285800617840003	-0.0111860591337817	0.0650222391600788	0.0704658620014943	0.0599238624807241	0.474217096075984	0.481752279998199	0.4671598097198	0.471827577002296	0.479350905023955	0.464778478299761	0.000588503214388439	0.000832504604333618	0.000832005128658622
198	0.847500280622663	0.29	0.65258967479478	0.630864015006061	0.6743153345835	0.368136568496844	1.00220012829838	0.974237450868326	1.03016280572844	1	0.64	1.54	0.675063851946938	0.694439613697689	0.713815375448439	0.934363937296886	0.961182160469915	0.988000383642944	0.933574891166411	0.960360125116999	0.98714422680516	0.65258967479478	1.22256484112002	-0.011379145477976	-0.0174117413516244	0.0650222391600788	0.0704658620014943	0.0599238624807241	0.474217096075984	0.481752279998199	0.4671598097198	0.471827577002296	0.479350905023955	0.464778478299761	0.000588503214388439	0.000832504604333618	0.000832005128658622
198	0.847500280622663	0.29	0.652849095975501	0.631154855535257	0.674543336415745	0.353702285352562	0.981167695733037	0.9529216416739	1.00941374979217	1	0.65	1.52	0.658206913296646	0.677717172316912	0.697227431337178	0.909921031263265	0.936892481500727	0.963863931738189	0.911639218161226	0.938781938970351	0.965767828353661	0.652849095975501	1.22710248984506	0.00588468696118545	0.00328318558182243	0.0650222391600788	0.0704658620014943	0.0599238624807241	0.474217096075984	0.481752279998199	0.4671598097198	0.471827577002296	0.479350905023955	0.464778478299761	0.000588503214388439	0.000832504604333618	0.000832005128658622
198	0.847500280622663	0.29	0.652974721209506	0.63095106163103	0.674998380787983	0.351444756164504	0.984383482867728	0.955904371127433	1.01286259460802	1	0.65	1.53	0.663232097971779	0.68299166974318	0.702751241514582	0.918454032465905	0.945817392033003	0.973180751600102	0.918876687128115	0.946237602514474	0.973626870285773	0.652974721209506	1.22520236675995	-0.00860391446243	-0.00862900266776209	0.0650222391600788	0.0704658620014943	0.0599238624807241	0.474217096075984	0.481752279998199	0.4671598097198	0.471827577002296	0.479350905023955	0.464778478299761	0.000588503214388439	0.000832504604333618	0.000832005128658622
198	0.847500280622663	0.29	0.652986237208459	0.631251044811566	0.674721429605352	0.367307070952702	0.991535364137456	0.963820853011637	1.01924987526328	0.99	0.64	1.53	0.673955709063303	0.693335195343123	0.712714681622944	0.936132858976822	0.963051206358796	0.98996955374077	0.934899964109202	0.961775802355984	0.988690969449308	0.652986237208459	1.21448114169358	-0.00786595858877363	-0.0189294605603837	0.0650222391600788	0.0704658620014943	0.0599238624807241	0.474217096075984	0.481752279998199	0.4671598097198	0.471827577002296	0.479350905023955	0.464778478299761	0.000588503214388439	0.000832504604333618	0.000832005128658622
198	0.847500280622663	0.29	0.65309037501025	0.631182449629743	0.674998300390757	0.356738328036931	0.963565962854765	0.936009874427681	0.99112205128185	0.99	0.64	1.54	0.653617804902364	0.672860283557217	0.69210276221207	0.907401372115068	0.934115227526208	0.960829082937348	0.905692629081371	0.932307982562534	0.958999543846271	0.65309037501025	1.21688113986922	0.00144855169487553	-0.0101729618062444	0.0650222391600788	0.0704658620014943	0.0599238624807241	0.474217096075984	0.481752279998199	0.4671598097198	0.471827577002296	0.479350905023955	0.464778478299761	0.000588503214388439	0.000832504604333618	0.000832005128658622
198	0.847500280622663	0.29	0.653105269855314	0.631554744208987	0.67465579550164	0.367545461357856	0.997158765133573	0.969301363631417	1.02501616663573	0.99	0.63	1.52	0.678656566716593	0.698160932613975	0.717665298511358	0.943133741860922	0.970239094543827	0.997344447226733	0.941040367833509	0.968010978383846	0.99518662746466	0.653105269855314	1.21792705421265	0.0152130780679063	-0.00142132336526899	0.0650222391600788	0.0704658620014943	0.0599238624807241	0.474217096075984	0.481752279998199	0.4671598097198	0.471827577002296	0.479350905023955	0.464778478299761	0.000588503214388439	0.000832504604333618	0.000832005128658622
198	0.847500280622663	0.29	0.653167842663868	0.631601885949753	0.674733799377984	0.368369081336441	0.992952337040027	0.965261526061593	1.02064314801846	1	0.64	1.53	0.669094400413317	0.688288956570725	0.707483512728132	0.926235284439836	0.952806535329353	0.979377786218869	0.925294674985071	0.951797605626058	0.978419375368926	0.653167842663868	1.22694534855977	0.000686666024868187	-0.0050636772749488	0.0650222391600788	0.0704658620014943	0.0599238624807241	0.474217096075984	0.481752279998199	0.4671598097198	0.471827577002296	0.479350905023955	0.464778478299761	0.000588503214388439	0.000832504604333618	0.000832005128658622
198	0.847500280622663	0.29	0.653368742063806	0.631824780877865	0.674912703249747	0.355724410322312	0.973310640488184	0.945414273766236	1.00120700721013	1.01	0.65	1.57	0.652256616008327	0.671502771119249	0.690748926230172	0.901288956226731	0.927883315909055	0.954477675591379	0.899178746368657	0.925764525883789	0.952266861936431	0.653368742063806	1.24522467517335	0.0140602971952453	0.0217498913191736	0.0650222391600788	0.0704658620014943	0.0599238624807241	0.474217096075984	0.481752279998199	0.4671598097198	0.471827577002296	0.479350905023955	0.464778478299761	0.000588503214388439	0.000832504604333618	0.000832005128658622
198	0.847500280622663	0.29	0.653462671726046	0.631807133837172	0.675118209614919	0.35765765530408	0.983988795974466	0.955904933666131	1.0120726582828	0.99	0.64	1.52	0.66879250379969	0.688441190534178	0.708089877268665	0.929162802173063	0.956460998132964	0.983759194092866	0.92894529133941	0.95635422527119	0.983597893062524	0.653462671726046	1.21887082009902	0.00481850133688143	-0.00349388894453689	0.0650222391600788	0.0704658620014943	0.0599238624807241	0.474217096075984	0.481752279998199	0.4671598097198	0.471827577002296	0.479350905023955	0.464778478299761	0.000588503214388439	0.000832504604333618	0.000832005128658622
198	0.847500280622663	0.29	0.653552601512254	0.631902086073846	0.675203116950662	0.363398412911018	0.981978631886897	0.954298920926843	1.00965834284695	0.99	0.65	1.53	0.668445681007949	0.687834137640413	0.707222594272877	0.929102776899774	0.956051666553545	0.983000556207315	0.929152758552394	0.956162314912253	0.982996732327502	0.653552601512254	1.22171713459004	-0.00911021900836267	-0.0144839847262163	0.0650222391600788	0.0704658620014943	0.0599238624807241	0.474217096075984	0.481752279998199	0.4671598097198	0.471827577002296	0.479350905023955	0.464778478299761	0.000588503214388439	0.000832504604333618	0.000832005128658622
198	0.847500280622663	0.29	0.653563084276426	0.631890989239938	0.675235179312913	0.361571886853531	1.00163928662269	0.973293586273373	1.02998498697201	0.99	0.65	1.56	0.67724111446112	0.696964735335122	0.716688356209123	0.938898676653974	0.966242677397579	0.993586678141184	0.93750271345907	0.964771586219391	0.992088617092099	0.653563084276426	1.24036764668965	0.0113016962357085	0.0186082147428755	0.0650222391600788	0.0704658620014943	0.0599238624807241	0.474217096075984	0.481752279998199	0.4671598097198	0.471827577002296	0.479350905023955	0.464778478299761	0.000588503214388439	0.000832504604333618	0.000832005128658622
198	0.847500280622663	0.29	0.653563841653496	0.631981940989179	0.675145742317814	0.366412863669038	0.992884158142354	0.965078475039494	1.02068984124521	0.99	0.64	1.53	0.676053687548288	0.695532035768331	0.715010383988375	0.939708663190707	0.966783395425953	0.993858127661198	0.938321090587674	0.965407254715231	0.992426887986161	0.653563841653496	1.22142587871388	-0.00445973816248031	-0.0163083953877868	0.0650222391600788	0.0704658620014943	0.0599238624807241	0.474217096075984	0.481752279998199	0.4671598097198	0.471827577002296	0.479350905023955	0.464778478299761	0.000588503214388439	0.000832504604333618	0.000832005128658622
198	0.847500280622663	0.29	0.653673282903755	0.632045791828946	0.675300773978565	0.374706508097054	1.00450326689892	0.976867924007322	1.03213860979051	1	0.65	1.55	0.677217821669518	0.696376140060568	0.715534458451618	0.937522439398557	0.964044708627196	0.990566977855836	0.936456211462578	0.962837295953959	0.989299417559829	0.653673282903755	1.23230885920141	-0.00962526138585227	-0.00949404806822383	0.0650222391600788	0.0704658620014943	0.0599238624807241	0.474217096075984	0.481752279998199	0.4671598097198	0.471827577002296	0.479350905023955	0.464778478299761	0.000588503214388439	0.000832504604333618	0.000832005128658622
198	0.847500280622663	0.29	0.653757962572399	0.632024570934292	0.675491354210506	0.354271488069589	0.977237217689055	0.949139305744809	1.0053351296333	0.99	0.65	1.54	0.661718869844954	0.681308110775356	0.700897351705758	0.918071999848241	0.945250208625477	0.972428417402714	0.917870361902675	0.945156556752366	0.972312088410517	0.653757962572399	1.22498672741139	-0.00539060741102757	-0.00812282437336619	0.0650222391600788	0.0704658620014943	0.0599238624807241	0.474217096075984	0.481752279998199	0.4671598097198	0.471827577002296	0.479350905023955	0.464778478299761	0.000588503214388439	0.000832504604333618	0.000832005128658622
198	0.847500280622663	0.29	0.653804982724025	0.631891696367807	0.675718269080244	0.349672105602307	0.973718510906751	0.945438062513003	1.0019989593005	1	0.64	1.56	0.654262252785849	0.673832894808349	0.693403536830848	0.905120717448803	0.932195171878831	0.95926962630886	0.902938621427205	0.930027800293982	0.957159670954934	0.653804982724025	1.22729352370027	-0.00444285161045772	-0.00695801212408405	0.0650222391600788	0.0704658620014943	0.0599238624807241	0.474217096075984	0.481752279998199	0.4671598097198	0.471827577002296	0.479350905023955	0.464778478299761	0.000588503214388439	0.000832504604333618	0.000832005128658622
198	0.847500280622663	0.29	0.653837641835525	0.632250975877167	0.675424307793884	0.369875726857331	0.989200837673556	0.961703741524878	1.01669793382223	1	0.64	1.55	0.667546680234477	0.686633218486926	0.705719756739376	0.924584759915686	0.951020547719415	0.977456335523144	0.921860707974733	0.94815410436546	0.974597840630576	0.653837641835525	1.22454707326233	0.0111915128582251	0.00468108085852029	0.0650222391600788	0.0704658620014943	0.0599238624807241	0.474217096075984	0.481752279998199	0.4671598097198	0.471827577002296	0.479350905023955	0.464778478299761	0.000588503214388439	0.000832504604333618	0.000832005128658622
198	0.847500280622663	0.29	0.653966037701602	0.632367598504507	0.675564476898697	0.365314253542257	0.98948148228751	0.961705405590095	1.01725755898492	1.01	0.65	1.55	0.660203844985899	0.67927192189143	0.698339998796961	0.91053286738803	0.936830973453649	0.963129079519267	0.910009896980691	0.936165936246294	0.962523082329475	0.653966037701602	1.2314645624493	0.00630418155216593	0.00709137312691066	0.0650222391600788	0.0704658620014943	0.0599238624807241	0.474217096075984	0.481752279998199	0.4671598097198	0.471827577002296	0.479350905023955	0.464778478299761	0.000588503214388439	0.000832504604333618	0.000832005128658622
198	0.847500280622663	0.29	0.65397964512671	0.632393220658319	0.675566069595102	0.359784182818572	0.978999919278887	0.95118729362599	1.00681254493178	0.99	0.64	1.54	0.664228806006209	0.683650792877897	0.703072779749586	0.922139160746371	0.949102421767181	0.976065682787991	0.921004232020357	0.947860597899802	0.974774556422348	0.65397964512671	1.21942549117491	-0.00142988667596866	-0.0116824206689483	0.0650222391600788	0.0704658620014943	0.0599238624807241	0.474217096075984	0.481752279998199	0.4671598097198	0.471827577002296	0.479350905023955	0.464778478299761	0.000588503214388439	0.000832504604333618	0.000832005128658622
198	0.847500280622663	0.29	0.654287897338402	0.632688073400516	0.675887721276288	0.370186246664196	1.002887753429	0.975028759661575	1.03074674719643	1	0.65	1.55	0.674497227337999	0.693769288665787	0.713041349993575	0.932984980580159	0.959642679136769	0.986300377693379	0.931793654162838	0.958374862331418	0.985031680799026	0.654287897338402	1.23284709919074	-0.0159643813487444	-0.0162663962380389	0.0650222391600788	0.0704658620014943	0.0599238624807241	0.474217096075984	0.481752279998199	0.4671598097198	0.471827577002296	0.479350905023955	0.464778478299761	0.000588503214388439	0.000832504604333618	0.000832005128658622
198	0.847500280622663	0.29	0.654470925807248	0.632655311814605	0.67628653979989	0.354268602990684	0.982248441523598	0.954006266794957	1.01049061625224	1.01	0.65	1.54	0.658107128887176	0.677589575880567	0.697072022873959	0.909332188793754	0.936251842737506	0.963171496681258	0.908882242348421	0.935670317223262	0.962609664863402	0.654470925807248	1.22613113987379	-0.0158198196648041	-0.0167997429107993	0.0650222391600788	0.0704658620014943	0.0599238624807241	0.474217096075984	0.481752279998199	0.4671598097198	0.471827577002296	0.479350905023955	0.464778478299761	0.000588503214388439	0.000832504604333618	0.000832005128658622
198	0.847500280622663	0.29	0.654655691853189	0.633075851934999	0.67623553177138	0.370282722819159	1.00237278451372	0.974533856074288	1.03021171295315	0.99	0.64	1.54	0.678960570029971	0.69835603238815	0.717751494746329	0.94174379640453	0.968646030732227	0.995548265059923	0.939421107623046	0.966042672001367	0.993059717692936	0.654655691853189	1.22599853957254	0.00113243882062407	-0.00754904783819018	0.0650222391600788	0.0704658620014943	0.0599238624807241	0.474217096075984	0.481752279998199	0.4671598097198	0.471827577002296	0.479350905023955	0.464778478299761	0.000588503214388439	0.000832504604333618	0.000832005128658622
198	0.847500280622663	0.29	0.654716240022744	0.632855887798027	0.67657659224746	0.361956309997783	0.983693443951255	0.955878763316818	1.01150812458569	1.01	0.65	1.54	0.6601050370883	0.679313132818018	0.698521228547736	0.912468229496663	0.939019726785349	0.965571224074036	0.912012161548399	0.938459048641556	0.96510501722687	0.654716240022744	1.22522339365039	-0.00424106766765445	-0.00803600660193938	0.0650222391600788	0.0704658620014943	0.0599238624807241	0.474217096075984	0.481752279998199	0.4671598097198	0.471827577002296	0.479350905023955	0.464778478299761	0.000588503214388439	0.000832504604333618	0.000832005128658622
[truncated: 1,369 more rows]
