# Supplementary material for: Re-expressing coefficients from regression models for inclusion in a meta-analysis
Source: BMC Med Res Methodol. 2024 Jan 8;24:6. doi: 10.1186/s12874-023-02132-y (PMC10773134; doi:10.1186/s12874-023-02132-y)
Supplement: Supplementary file 2 — Additional file 2. [file 12874_2023_2132_MOESM2_ESM.zip › Supp_Files_R1/simdata/simdata_scenario_199.csv]

ex_no	errsd	rsquare	beta	b_low_ci	b_hi_ci	lrsquare	lbeta	lb_low_ci	lb_hi_ci	x_median	x_25	x_75	rbl	rb	rbu	altl	alt	altu	dzl	dz	dzu	observed_beta	xlog	error	ylog	RelBias_rb	RelBias_rbl	RelBias_rbu	RelBias_alt	RelBias_altl	RelBias_altu	RelBias_dz	RelBias_dzl	RelBias_dzu	MC_SE_RelBias_rb	MC_SE_RelBias_alt	MC_SE_RelBias_dz
199	0.910992249055047	0.08	0.131052580723248	0.0635883242161629	0.198516837230333	0.233606325926041	0.749322896287457	0.537419400780523	0.96122639179439	1.97	1.24	2.96	0.220781103823293	0.307834692834199	0.394888281845105	0.261982497459772	0.365281721292656	0.46858094512554	0.261734387593031	0.364897799491883	0.468124801116034	0.131052580723248	2.38492610521898	0.0419670866335227	0.700773656726472	0.225972590438966	0.287179468709292	0.191027647379628	0.452140880424868	0.5246220029137	0.410757233149629	0.450439009946322	0.522858382899416	0.409088852985392	0.00418932370075607	0.00504362258755139	0.00504217508220289
199	0.910992249055047	0.1	0.225360132619917	0.119579000165535	0.3311412650743	0.171470156163683	0.758408450806977	0.498123875809425	1.01869302580453	2.05	1.56	2.99	0.198164054642022	0.301710680786929	0.405257306931836	0.233519680500713	0.355540675165795	0.477561669830878	0.237643888600374	0.361824449845881	0.485955177388752	0.225360132619917	2.37831510515865	0.0868874102896173	0.800477467999137	0.225972590438966	0.287179468709292	0.191027647379628	0.452140880424868	0.5246220029137	0.410757233149629	0.450439009946322	0.522858382899416	0.409088852985392	0.00418932370075607	0.00504362258755139	0.00504217508220289
199	0.910992249055047	0.11	0.226673362676976	0.126457763075774	0.326888962278179	0.156817908618686	0.672555296825056	0.429067995049792	0.91604259860032	2.2	1.38	3.1	0.160808590349416	0.252064172723765	0.343319755098114	0.187190847094491	0.293417819979696	0.399644792864902	0.188065716832352	0.294770418202802	0.4015209164103	0.226673362676976	2.49702928632398	0.0228051363100276	0.770379831024803	0.225972590438966	0.287179468709292	0.191027647379628	0.452140880424868	0.5246220029137	0.410757233149629	0.450439009946322	0.522858382899416	0.409088852985392	0.00418932370075607	0.00504362258755139	0.00504217508220289
199	0.910992249055047	0.12	0.149278193851156	0.0848542884588927	0.213702099243418	0.304125318711006	0.861930230881592	0.658368186479356	1.06549227528383	1.97	1.26	2.82	0.269994204062299	0.353474197908264	0.436954191754229	0.320256208160508	0.419276801507032	0.518297394853557	0.321800477956731	0.421520658848385	0.520899157538841	0.149278193851156	2.47574191169327	0.0773873232375191	0.737904414265398	0.225972590438966	0.287179468709292	0.191027647379628	0.452140880424868	0.5246220029137	0.410757233149629	0.450439009946322	0.522858382899416	0.409088852985392	0.00418932370075607	0.00504362258755139	0.00504217508220289
199	0.910992249055047	0.12	0.215963457894114	0.124995204153225	0.306931711635003	0.179064595593962	0.688687325805208	0.458459834120802	0.918914817489614	2.08	1.38	3.29	0.179942780473325	0.270305712865294	0.360668645257262	0.211446435707006	0.317629745334965	0.423813054962924	0.211329069337444	0.317390449577943	0.423588346466556	0.215963457894114	2.5407892192501	-0.026086751997197	0.725670292031135	0.225972590438966	0.287179468709292	0.191027647379628	0.452140880424868	0.5246220029137	0.410757233149629	0.450439009946322	0.522858382899416	0.409088852985392	0.00418932370075607	0.00504362258755139	0.00504217508220289
199	0.910992249055047	0.12	0.228399307149612	0.132512908061237	0.324285706237987	0.163379906788086	0.699101049285284	0.452104867932441	0.946097230638127	1.96	1.33	2.95	0.186758226925594	0.288788910863601	0.390819594801609	0.221879176154513	0.343097311854987	0.464315447555462	0.223145547986042	0.345265582138995	0.467275711869661	0.228399307149612	2.38280358824229	-0.0240476493480158	0.672780315727972	0.225972590438966	0.287179468709292	0.191027647379628	0.452140880424868	0.5246220029137	0.410757233149629	0.450439009946322	0.522858382899416	0.409088852985392	0.00418932370075607	0.00504362258755139	0.00504217508220289
199	0.910992249055047	0.13	0.178562195718623	0.107081542408287	0.250042849028959	0.198115707407847	0.753266984709438	0.51665823916138	0.989875730257496	2.15	1.3	3.12	0.197203146595635	0.287514276076237	0.377825405556838	0.230400097665489	0.335914098896298	0.441428100127107	0.230106465562858	0.335546996078756	0.441239173348912	0.178562195718623	2.63866102965716	0.0331917981167897	0.781269034486983	0.225972590438966	0.287179468709292	0.191027647379628	0.452140880424868	0.5246220029137	0.410757233149629	0.450439009946322	0.522858382899416	0.409088852985392	0.00418932370075607	0.00504362258755139	0.00504217508220289
199	0.910992249055047	0.14	0.204307010976707	0.123654844917649	0.284959177035766	0.194591533919202	0.723204876279648	0.493487984305703	0.952921768253594	1.99	1.29	2.84	0.200792032626797	0.294260005779281	0.387727978931766	0.237763173936806	0.348441081159749	0.459118988382692	0.239254420591169	0.350601969238457	0.461912647772897	0.204307010976707	2.45810806699341	-0.00813570843994109	0.659183955586856	0.225972590438966	0.287179468709292	0.191027647379628	0.452140880424868	0.5246220029137	0.410757233149629	0.450439009946322	0.522858382899416	0.409088852985392	0.00418932370075607	0.00504362258755139	0.00504217508220289
199	0.910992249055047	0.14	0.214797851405015	0.132059909957085	0.297535792852945	0.225922862064728	0.804367077868742	0.571905180428883	1.0368289753086	2.05	1.39	3.07	0.22708379928635	0.319386391860122	0.411688984433894	0.267491445950147	0.37621850631332	0.484945566676493	0.26913006833056	0.37874987990923	0.487989241449174	0.214797851405015	2.55232043014757	-0.0443831389895886	0.667792322994701	0.225972590438966	0.287179468709292	0.191027647379628	0.452140880424868	0.5246220029137	0.410757233149629	0.450439009946322	0.522858382899416	0.409088852985392	0.00418932370075607	0.00504362258755139	0.00504217508220289
199	0.910992249055047	0.14	0.234166803247656	0.142906106837214	0.325427499658098	0.22441341199402	0.868024716615964	0.616078237265256	1.11997119596667	2.04	1.32	3.16	0.245641673296244	0.346097347633201	0.446553021970158	0.289606591292872	0.408041810489849	0.526477029686827	0.289367536309232	0.407736498370513	0.526176111824907	0.234166803247656	2.47479916041804	0.0755304875710732	0.780079483481802	0.225972590438966	0.287179468709292	0.191027647379628	0.452140880424868	0.5246220029137	0.410757233149629	0.450439009946322	0.522858382899416	0.409088852985392	0.00418932370075607	0.00504362258755139	0.00504217508220289
199	0.910992249055047	0.14	0.250059243547307	0.155001125719545	0.345117361375069	0.203005212285929	0.781873444339723	0.539995610471412	1.02375127820803	2.08	1.31	2.92	0.211824068302093	0.306705481796094	0.401586895290095	0.248879660290022	0.36035922041511	0.471838780540199	0.250238459898919	0.362285098201483	0.474357284839495	0.250059243547307	2.4159139353201	-0.0275486633691214	0.664374276183255	0.225972590438966	0.287179468709292	0.191027647379628	0.452140880424868	0.5246220029137	0.410757233149629	0.450439009946322	0.522858382899416	0.409088852985392	0.00418932370075607	0.00504362258755139	0.00504217508220289
199	0.910992249055047	0.15	0.135829903861948	0.0855592275337237	0.186100580190172	0.252109720740624	0.845190380994677	0.617908844928721	1.07247191706063	2.01	1.36	3.09	0.249389245639721	0.34112052816225	0.432851810684778	0.294791740035015	0.403223137391761	0.511654534748507	0.295805428985614	0.404811892117141	0.513687859813035	0.135829903861948	2.73113784936858	0.0314360451383087	0.771042251520159	0.225972590438966	0.287179468709292	0.191027647379628	0.452140880424868	0.5246220029137	0.410757233149629	0.450439009946322	0.522858382899416	0.409088852985392	0.00418932370075607	0.00504362258755139	0.00504217508220289
199	0.910992249055047	0.15	0.1915838286765	0.119976070556688	0.263191586796313	0.262760447671303	0.886223722248689	0.654455895057395	1.11799154943998	2.07	1.43	3.29	0.258160189318844	0.34958457192063	0.441008954522416	0.303676558447151	0.411220025702578	0.518763492958005	0.304497088017589	0.412272420166289	0.520116544039413	0.1915838286765	2.63041678101473	0.252546926351038	0.982021089828212	0.225972590438966	0.287179468709292	0.191027647379628	0.452140880424868	0.5246220029137	0.410757233149629	0.450439009946322	0.522858382899416	0.409088852985392	0.00418932370075607	0.00504362258755139	0.00504217508220289
199	0.910992249055047	0.15	0.195315514211242	0.12364753660479	0.266983491817694	0.2269692447339	0.787742826751625	0.560764286398106	1.01472136710514	2.01	1.36	3.24	0.226325653743406	0.317934673392643	0.40954369304188	0.267529328756233	0.375816211526326	0.484103094296418	0.267312648091167	0.375466494006105	0.483770992519753	0.195315514211242	2.64126233966217	0.0720041283048351	0.79670167503687	0.225972590438966	0.287179468709292	0.191027647379628	0.452140880424868	0.5246220029137	0.410757233149629	0.450439009946322	0.522858382899416	0.409088852985392	0.00418932370075607	0.00504362258755139	0.00504217508220289
199	0.910992249055047	0.15	0.203840465653436	0.128963246317569	0.278717684989303	0.249980075950068	0.830856583665178	0.606160641499744	1.05555252583061	2.09	1.4	3.07	0.237063731308555	0.324940203010573	0.41281667471259	0.278359752713155	0.381544127637382	0.484728502561609	0.280309678716286	0.384153723056443	0.488208329036221	0.203840465653436	2.53944107783397	-0.0226472497014241	0.6929723199686	0.225972590438966	0.287179468709292	0.191027647379628	0.452140880424868	0.5246220029137	0.410757233149629	0.450439009946322	0.522858382899416	0.409088852985392	0.00418932370075607	0.00504362258755139	0.00504217508220289
199	0.910992249055047	0.15	0.235425119443239	0.149367673675615	0.321482565210864	0.155523569050668	0.64591135359221	0.410918833093148	0.880903874091271	2.19	1.48	3.31	0.154355880829859	0.242627516415466	0.330899152001073	0.179760665819667	0.282560558512776	0.385360451205885	0.180592121696463	0.283929659572102	0.387414200126659	0.235425119443239	2.6103033270241	0.017110073926016	0.798039814268275	0.225972590438966	0.287179468709292	0.191027647379628	0.452140880424868	0.5246220029137	0.410757233149629	0.450439009946322	0.522858382899416	0.409088852985392	0.00418932370075607	0.00504362258755139	0.00504217508220289
199	0.910992249055047	0.15	0.237036678332974	0.148693994965969	0.325379361699979	0.225924560512452	0.785449350868556	0.558455774386948	1.01244292735016	2.13	1.41	3.12	0.214655087204773	0.301905193998049	0.389155300791325	0.251147972455914	0.353231215406449	0.455314458356985	0.252492321078171	0.355181231396756	0.45790887420986	0.237036678332974	2.50416008094493	-0.0621029883633972	0.673935261380822	0.225972590438966	0.287179468709292	0.191027647379628	0.452140880424868	0.5246220029137	0.410757233149629	0.450439009946322	0.522858382899416	0.409088852985392	0.00418932370075607	0.00504362258755139	0.00504217508220289
199	0.910992249055047	0.15	0.239278310944199	0.150462248991388	0.32809437289701	0.249950035182604	0.875224295534703	0.638510634254678	1.11193795681473	1.87	1.32	3.06	0.273703062604862	0.37517240481618	0.476641747027497	0.327894767613204	0.449454482976263	0.571014198339322	0.328512265697991	0.450173030700489	0.571998491488634	0.239278310944199	2.38498215730996	0.0645894924726533	0.727788007650187	0.225972590438966	0.287179468709292	0.191027647379628	0.452140880424868	0.5246220029137	0.410757233149629	0.450439009946322	0.522858382899416	0.409088852985392	0.00418932370075607	0.00504362258755139	0.00504217508220289
199	0.910992249055047	0.15	0.275109552044164	0.174537519153878	0.37568158493445	0.196897463220895	0.734583528457625	0.502954979820377	0.966212077094873	1.91	1.24	2.86	0.212009619376094	0.309647544048315	0.407285468720535	0.253018713501547	0.369542775769223	0.486066838036898	0.253600318040935	0.370305907732766	0.487070060414169	0.275109552044164	2.27004609515338	0.0350180108749101	0.669295398276533	0.225972590438966	0.287179468709292	0.191027647379628	0.452140880424868	0.5246220029137	0.410757233149629	0.450439009946322	0.522858382899416	0.409088852985392	0.00418932370075607	0.00504362258755139	0.00504217508220289
199	0.910992249055047	0.15	0.295853123751401	0.187502002454506	0.404204245048296	0.221913437793845	0.867505915572929	0.613887921498579	1.12112390964728	2.12	1.49	3.01	0.237449792903867	0.33554838396694	0.433646975030013	0.278176481945073	0.393100654385778	0.508024826826484	0.282062237855348	0.398693277076449	0.515117679351374	0.295853123751401	2.43984922931682	0.0359763511851789	0.774953892936175	0.225972590438966	0.287179468709292	0.191027647379628	0.452140880424868	0.5246220029137	0.410757233149629	0.450439009946322	0.522858382899416	0.409088852985392	0.00418932370075607	0.00504362258755139	0.00504217508220289
199	0.910992249055047	0.16	0.148100730453431	0.095580759333064	0.200620701573797	0.327339365160222	0.869206180778182	0.674666967205605	1.06374539435076	1.99	1.25	2.9	0.274697510918123	0.353906128416763	0.433114745915403	0.32532468521265	0.419131572897027	0.512938460581404	0.325768075850823	0.419845473684655	0.513751862892646	0.148100730453431	2.65880792099502	0.00217043707478315	0.707961957636391	0.225972590438966	0.287179468709292	0.191027647379628	0.452140880424868	0.5246220029137	0.410757233149629	0.450439009946322	0.522858382899416	0.409088852985392	0.00418932370075607	0.00504362258755139	0.00504217508220289
199	0.910992249055047	0.16	0.189092230359369	0.120629786611482	0.257554674107256	0.196282181451917	0.69311048884535	0.474133089809655	0.912087887881045	2.06	1.3	3.19	0.18791294179307	0.274700150117872	0.361487358442674	0.22126365962879	0.323453828861828	0.425643998094866	0.220465119673736	0.322198602449998	0.424074402582647	0.189092230359369	2.6022326262096	0.0229915677728291	0.75211144304602	0.225972590438966	0.287179468709292	0.191027647379628	0.452140880424868	0.5246220029137	0.410757233149629	0.450439009946322	0.522858382899416	0.409088852985392	0.00418932370075607	0.00504362258755139	0.00504217508220289
199	0.910992249055047	0.16	0.190979355734505	0.123546697395673	0.258412014073337	0.247416788404873	0.810979440686916	0.59014948445862	1.03180939691521	2.06	1.44	3.4	0.233090798334103	0.320311802755649	0.407532807177195	0.27426076465701	0.376887292764387	0.479513820871764	0.274255809996187	0.376765204796152	0.479433760412815	0.190979355734505	2.75377764845503	-0.107673151509463	0.679265510037987	0.225972590438966	0.287179468709292	0.191027647379628	0.452140880424868	0.5246220029137	0.410757233149629	0.450439009946322	0.522858382899416	0.409088852985392	0.00418932370075607	0.00504362258755139	0.00504217508220289
199	0.910992249055047	0.16	0.216954699517565	0.13910682473076	0.29480257430437	0.238911581251263	0.780460682966344	0.562972609356406	0.997948756576281	2	1.28	3.08	0.228428508385803	0.316675210660031	0.404921912934259	0.27032528858823	0.374757591840633	0.479189895093036	0.269963533167607	0.374211937630764	0.478350561033099	0.216954699517565	2.472517585768	-0.0253490295451976	0.673511700244194	0.225972590438966	0.287179468709292	0.191027647379628	0.452140880424868	0.5246220029137	0.410757233149629	0.450439009946322	0.522858382899416	0.409088852985392	0.00418932370075607	0.00504362258755139	0.00504217508220289
199	0.910992249055047	0.16	0.22129703616884	0.143054581190562	0.299539491147117	0.190296721809199	0.751424134150293	0.509422724098579	0.993425544202007	2.26	1.42	3	0.186733299139932	0.275441006035881	0.364148712931829	0.216421555313743	0.319232676753578	0.422043798193414	0.218578178469033	0.322526701918696	0.426184291322636	0.22129703616884	2.56463818444855	-0.0625512720121187	0.691057383726074	0.225972590438966	0.287179468709292	0.191027647379628	0.452140880424868	0.5246220029137	0.410757233149629	0.450439009946322	0.522858382899416	0.409088852985392	0.00418932370075607	0.00504362258755139	0.00504217508220289
199	0.910992249055047	0.16	0.233176725812894	0.150533044748395	0.315820406877393	0.2317957890858	0.770077337882349	0.551197693112081	0.988956982652617	1.79	1.19	2.99	0.244514465498811	0.341610734257485	0.438707003016159	0.295284265900635	0.412541134052001	0.529798002203367	0.293700523518225	0.41024331427493	0.526819623613892	0.233176725812894	2.32063436557168	0.106355766782866	0.73423013486342	0.225972590438966	0.287179468709292	0.191027647379628	0.452140880424868	0.5246220029137	0.410757233149629	0.450439009946322	0.522858382899416	0.409088852985392	0.00418932370075607	0.00504362258755139	0.00504217508220289
199	0.910992249055047	0.16	0.247635146808413	0.158006225067398	0.337264068549429	0.197185676264464	0.774754976089426	0.530681992545933	1.01882795963292	1.93	1.33	2.76	0.221420092157682	0.323256339229365	0.425092586301048	0.26364367096056	0.384899523368504	0.506155375776447	0.26666966546552	0.389247992843872	0.511882627804134	0.247635146808413	2.3543919540335	-0.0409485617596639	0.613625065088524	0.225972590438966	0.287179468709292	0.191027647379628	0.452140880424868	0.5246220029137	0.410757233149629	0.450439009946322	0.522858382899416	0.409088852985392	0.00418932370075607	0.00504362258755139	0.00504217508220289
199	0.910992249055047	0.16	0.247671134172445	0.160307774592252	0.335034493752638	0.222408971025804	0.803948649905465	0.56924856749273	1.0386487323182	2.13	1.5	3.26	0.218992456858104	0.309282622890047	0.39957278892199	0.25626796400644	0.361926749476855	0.467585534947269	0.258180315419986	0.364673907381706	0.471213933028011	0.247671134172445	2.62101058499612	0.0945204522692582	0.870909243829447	0.225972590438966	0.287179468709292	0.191027647379628	0.452140880424868	0.5246220029137	0.410757233149629	0.450439009946322	0.522858382899416	0.409088852985392	0.00418932370075607	0.00504362258755139	0.00504217508220289
199	0.910992249055047	0.16	0.251705369780507	0.160688172822975	0.342722566738038	0.210014103377767	0.737753791412237	0.51435421239857	0.961153370425905	2.1	1.41	3.04	0.200588547331885	0.28771021553003	0.374831883728175	0.235391593186622	0.337629276000618	0.439866958814614	0.23731644445719	0.340326771293914	0.443413808876406	0.251705369780507	2.46599670965504	0.00480901568964244	0.724941043301321	0.225972590438966	0.287179468709292	0.191027647379628	0.452140880424868	0.5246220029137	0.410757233149629	0.450439009946322	0.522858382899416	0.409088852985392	0.00418932370075607	0.00504362258755139	0.00504217508220289
199	0.910992249055047	0.16	0.252733728217439	0.163457208167943	0.342010248266936	0.288813788511388	0.95655472944391	0.722197698620042	1.19091176026778	1.91	1.14	2.82	0.303819604683523	0.402410697670614	0.501001790657706	0.362424543562664	0.480033253877494	0.597641964192325	0.360922446271218	0.478090705563159	0.59526720261478	0.252733728217439	2.37794452548724	-0.0115330566074943	0.621518235806041	0.225972590438966	0.287179468709292	0.191027647379628	0.452140880424868	0.5246220029137	0.410757233149629	0.450439009946322	0.522858382899416	0.409088852985392	0.00418932370075607	0.00504362258755139	0.00504217508220289
199	0.910992249055047	0.16	0.253208306927467	0.163079667290483	0.343336946564452	0.253198883208435	0.84309131177907	0.6170271795328	1.06915544402534	2	1.28	2.92	0.250101609318229	0.341732910433248	0.433364211548267	0.295907025509705	0.404320345321771	0.512733665133836	0.296938668533022	0.405681671788625	0.514512562386025	0.253208306927467	2.39349194351559	0.0631779182313549	0.748450661468633	0.225972590438966	0.287179468709292	0.191027647379628	0.452140880424868	0.5246220029137	0.410757233149629	0.450439009946322	0.522858382899416	0.409088852985392	0.00418932370075607	0.00504362258755139	0.00504217508220289
199	0.910992249055047	0.16	0.253253328679155	0.161438323985799	0.345068333372512	0.277387574174038	0.978390674591859	0.731839555839576	1.22494179334414	2.18	1.19	3.07	0.276487094842661	0.369633470998597	0.462779847154533	0.32236294330157	0.430964540032838	0.539566136764107	0.319571901138897	0.427346222681194	0.534990520929624	0.253253328679155	2.51145252726375	-0.0905052594962645	0.608848849562902	0.225972590438966	0.287179468709292	0.191027647379628	0.452140880424868	0.5246220029137	0.410757233149629	0.450439009946322	0.522858382899416	0.409088852985392	0.00418932370075607	0.00504362258755139	0.00504217508220289
199	0.910992249055047	0.16	0.260229433420441	0.165889946842031	0.35456891999885	0.23320194699185	0.888194286074856	0.636734899819255	1.13965367233046	1.89	1.31	2.89	0.27041697107773	0.377210058121658	0.484003145165586	0.323270927844311	0.450937102783181	0.578603277722051	0.325253657723261	0.453708903869574	0.582231963579272	0.260229433420441	2.4131986348447	0.0191363544220455	0.701949658387155	0.225972590438966	0.287179468709292	0.191027647379628	0.452140880424868	0.5246220029137	0.410757233149629	0.450439009946322	0.522858382899416	0.409088852985392	0.00418932370075607	0.00504362258755139	0.00504217508220289
199	0.910992249055047	0.16	0.267118895229392	0.170461370530845	0.363776419927939	0.176918351046258	0.708473086781667	0.469887701766762	0.947058471796571	2.05	1.3	3.22	0.186664383836565	0.281443186769191	0.376221989701817	0.219901736817403	0.331556798966845	0.443211861116286	0.218931726880726	0.330073855786668	0.441343153096568	0.267118895229392	2.47108364343732	0.0152323498085883	0.712300079147941	0.225972590438966	0.287179468709292	0.191027647379628	0.452140880424868	0.5246220029137	0.410757233149629	0.450439009946322	0.522858382899416	0.409088852985392	0.00418932370075607	0.00504362258755139	0.00504217508220289
199	0.910992249055047	0.16	0.267887989753351	0.172414157890536	0.363361821616166	0.196054764711078	0.726255085959802	0.496640654463918	0.955869517455686	2.06	1.35	2.97	0.196475843580053	0.287313532200217	0.378151220820382	0.231257569825828	0.338176073068367	0.445094576310905	0.232831384053779	0.340504391887498	0.448186707344073	0.267887989753351	2.39857909543426	0.0037866324902683	0.690157606299216	0.225972590438966	0.287179468709292	0.191027647379628	0.452140880424868	0.5246220029137	0.410757233149629	0.450439009946322	0.522858382899416	0.409088852985392	0.00418932370075607	0.00504362258755139	0.00504217508220289
199	0.910992249055047	0.16	0.273533460664422	0.176817249477381	0.370249671851464	0.215143210897069	0.718324221919534	0.504115396745395	0.932533047093674	1.98	1.27	2.95	0.205763820058231	0.293197027697944	0.380630235337658	0.24381757507621	0.34742059266121	0.45102361024621	0.244218953736885	0.348043675272311	0.451877095927944	0.273533460664422	2.312500659439	0.0250942743278674	0.699830289365966	0.225972590438966	0.287179468709292	0.191027647379628	0.452140880424868	0.5246220029137	0.410757233149629	0.450439009946322	0.522858382899416	0.409088852985392	0.00418932370075607	0.00504362258755139	0.00504217508220289
199	0.910992249055047	0.16	0.276845602985769	0.177812079667996	0.375879126303543	0.267922106091933	0.869494576359476	0.645092582641256	1.0938965700777	2.32	1.48	3.28	0.231358872216034	0.311839401037351	0.392319929858667	0.26701934527603	0.359904731116216	0.452790116956402	0.268580836890146	0.362065550555613	0.455489438199129	0.276845602985769	2.54886694015648	-0.0327615829332151	0.720142102493812	0.225972590438966	0.287179468709292	0.191027647379628	0.452140880424868	0.5246220029137	0.410757233149629	0.450439009946322	0.522858382899416	0.409088852985392	0.00418932370075607	0.00504362258755139	0.00504217508220289
199	0.910992249055047	0.16	0.297958097720778	0.191428167516211	0.404488027925346	0.226351495473027	0.874103683604513	0.621797105771532	1.12641026143749	2.12	1.34	3.21	0.240694912065498	0.338361673459801	0.436028434854104	0.282023054940943	0.396459534624876	0.510896014308809	0.281724370830732	0.396062849202008	0.51036662608208	0.297958097720778	2.48869903379767	-0.107471414432187	0.610408672607526	0.225972590438966	0.287179468709292	0.191027647379628	0.452140880424868	0.5246220029137	0.410757233149629	0.450439009946322	0.522858382899416	0.409088852985392	0.00418932370075607	0.00504362258755139	0.00504217508220289
199	0.910992249055047	0.17	0.2108619342089	0.137905595441049	0.283818272976751	0.264858651389511	0.832287370298322	0.615797734614996	1.04877700598165	2.11	1.47	3.19	0.23935919280941	0.32350822671445	0.40765726061949	0.280697248881722	0.379379075286473	0.478060901691224	0.282825407061182	0.382186116581393	0.481678093012422	0.2108619342089	2.61344809597541	-0.0602071774985195	0.701538519933938	0.225972590438966	0.287179468709292	0.191027647379628	0.452140880424868	0.5246220029137	0.410757233149629	0.450439009946322	0.522858382899416	0.409088852985392	0.00418932370075607	0.00504362258755139	0.00504217508220289
199	0.910992249055047	0.17	0.212262128276285	0.138603140759515	0.285921115793055	0.268448725632321	0.783193696562702	0.581335514692906	0.985051878432497	2.1	1.36	3.09	0.226817610034613	0.305575898872042	0.384334187709471	0.266197752996179	0.358630080076727	0.451062407157275	0.267169454515834	0.36004494060071	0.452751034164272	0.212262128276285	2.52854034733169	0.0633118583089139	0.763963753237097	0.225972590438966	0.287179468709292	0.191027647379628	0.452140880424868	0.5246220029137	0.410757233149629	0.450439009946322	0.522858382899416	0.409088852985392	0.00418932370075607	0.00504362258755139	0.00504217508220289
199	0.910992249055047	0.17	0.215801185153396	0.142385486134692	0.289216884172101	0.201913809716033	0.794355989004645	0.547784690531705	1.04092728747758	1.99	1.26	3.02	0.223301890033754	0.323815536962515	0.424329183891275	0.264525283196115	0.383594588497945	0.502663893799775	0.264069004820536	0.383053599345431	0.50181830953311	0.215801185153396	2.54669825998313	-0.0180286936749474	0.691175414286239	0.225972590438966	0.287179468709292	0.191027647379628	0.452140880424868	0.5246220029137	0.410757233149629	0.450439009946322	0.522858382899416	0.409088852985392	0.00418932370075607	0.00504362258755139	0.00504217508220289
199	0.910992249055047	0.17	0.220254626474233	0.143073801098131	0.297435451850335	0.299816425984616	0.898426986541485	0.684065629447534	1.11278834363544	2.03	1.44	3.18	0.274038533899445	0.359912271000028	0.44578600810061	0.323410713786379	0.424755901326296	0.526101088866213	0.325427630740739	0.427513891771554	0.53007650593645	0.220254626474233	2.53660229338838	-0.00179883537123878	0.733990071000279	0.225972590438966	0.287179468709292	0.191027647379628	0.452140880424868	0.5246220029137	0.410757233149629	0.450439009946322	0.522858382899416	0.409088852985392	0.00418932370075607	0.00504362258755139	0.00504217508220289
199	0.910992249055047	0.17	0.223228375931654	0.145345391612011	0.301111360251297	0.203196482609788	0.730081992147053	0.50435960926561	0.955804375028495	1.96	1.21	3.44	0.207696410739647	0.300649390888751	0.393602371037854	0.246585706966068	0.356943301702751	0.467300896439434	0.241749706662358	0.349959094229052	0.458176874126991	0.223228375931654	2.61957083867702	-0.241292968962525	0.475272194679098	0.225972590438966	0.287179468709292	0.191027647379628	0.452140880424868	0.5246220029137	0.410757233149629	0.450439009946322	0.522858382899416	0.409088852985392	0.00418932370075607	0.00504362258755139	0.00504217508220289
199	0.910992249055047	0.17	0.232674931214029	0.153615836238191	0.311734026189867	0.230490893444728	0.813956449556618	0.581754091118752	1.04615880799448	1.98	1.36	3.31	0.238126897220975	0.333173288791456	0.428219680361936	0.282340314137523	0.395034127254925	0.507727940372327	0.281667513921098	0.394105751012808	0.506415988400073	0.232674931214029	2.58272784633124	0.0436790697032775	0.780829292205854	0.225972590438966	0.287179468709292	0.191027647379628	0.452140880424868	0.5246220029137	0.410757233149629	0.450439009946322	0.522858382899416	0.409088852985392	0.00418932370075607	0.00504362258755139	0.00504217508220289
199	0.910992249055047	0.17	0.233070030687008	0.151921575558401	0.314218485815615	0.260259753079293	0.849472378881694	0.625872872288189	1.0730718854752	2.2	1.45	3.53	0.234522640767364	0.318308260950696	0.402093881134027	0.272987854598868	0.370515567169578	0.468043279740287	0.272165800287985	0.369440097479356	0.466571870336853	0.233070030687008	2.6734039580855	-0.0155078569624244	0.785992557710477	0.225972590438966	0.287179468709292	0.191027647379628	0.452140880424868	0.5246220029137	0.410757233149629	0.450439009946322	0.522858382899416	0.409088852985392	0.00418932370075607	0.00504362258755139	0.00504217508220289
199	0.910992249055047	0.17	0.233360518384575	0.153915622765785	0.312805414003364	0.220643703958879	0.819567109591441	0.579079759376248	1.06005445980664	1.98	1.41	2.86	0.236357290217396	0.33451464679579	0.432672003374184	0.280067785538701	0.396377773125537	0.512687760712374	0.283753222235464	0.401702570472639	0.519595830248909	0.233360518384575	2.37948679532614	-0.0937003763190877	0.604598612966631	0.225972590438966	0.287179468709292	0.191027647379628	0.452140880424868	0.5246220029137	0.410757233149629	0.450439009946322	0.522858382899416	0.409088852985392	0.00418932370075607	0.00504362258755139	0.00504217508220289
199	0.910992249055047	0.17	0.235340045941915	0.153459271107891	0.31722082077594	0.268928050730708	0.822316027290506	0.610632908833401	1.03399914574761	2.01	1.23	3	0.246319742666291	0.331709394142441	0.417099045618592	0.291129606358221	0.392053126950707	0.492976647543193	0.290280683870777	0.390962646275511	0.491575049563653	0.235340045941915	2.47520961200502	-0.103219040188593	0.585862024187147	0.225972590438966	0.287179468709292	0.191027647379628	0.452140880424868	0.5246220029137	0.410757233149629	0.450439009946322	0.522858382899416	0.409088852985392	0.00418932370075607	0.00504362258755139	0.00504217508220289
199	0.910992249055047	0.17	0.267790577273315	0.174322276229595	0.361258878317035	0.224858005522604	0.800808334010335	0.568668055213594	1.03294861280708	2.11	1.27	3.22	0.220190460672298	0.310076070493745	0.399961680315192	0.258012784850362	0.363338131085592	0.468663477320821	0.256280450215863	0.36086621607264	0.465446319814207	0.267790577273315	2.54205384157436	-0.0645379593354572	0.65490050657038	0.225972590438966	0.287179468709292	0.191027647379628	0.452140880424868	0.5246220029137	0.410757233149629	0.450439009946322	0.522858382899416	0.409088852985392	0.00418932370075607	0.00504362258755139	0.00504217508220289
199	0.910992249055047	0.17	0.276693502316855	0.180352302808567	0.373034701825143	0.233669211684029	0.886125964761334	0.635579479824525	1.13667244969814	2.17	1.27	3.1	0.241168456128883	0.336237461467776	0.43130646680667	0.281430656771481	0.392371088371034	0.503311519970587	0.280568989410743	0.391334020309296	0.501830063451734	0.276693502316855	2.47908736304244	0.084313919658298	0.793218863079094	0.225972590438966	0.287179468709292	0.191027647379628	0.452140880424868	0.5246220029137	0.410757233149629	0.450439009946322	0.522858382899416	0.409088852985392	0.00418932370075607	0.00504362258755139	0.00504217508220289
199	0.910992249055047	0.17	0.27774013929414	0.183194680071635	0.372285598516646	0.191523757012971	0.779937350206468	0.529748768403857	1.03012593200908	1.72	1.14	2.76	0.242539875716601	0.357086074132408	0.471632272548215	0.295148856671101	0.434541108763908	0.573933360856715	0.294498554993038	0.433666694209001	0.572672076111479	0.27774013929414	2.32756694971508	0.0115331430377832	0.653097269818352	0.225972590438966	0.287179468709292	0.191027647379628	0.452140880424868	0.5246220029137	0.410757233149629	0.450439009946322	0.522858382899416	0.409088852985392	0.00418932370075607	0.00504362258755139	0.00504217508220289
199	0.910992249055047	0.17	0.288505550700536	0.18916290573228	0.387848195668791	0.22636636453138	0.868369864262817	0.617728971627229	1.11901075689841	1.98	1.42	3.33	0.25293152219074	0.355557407343204	0.458183292495667	0.299914267505027	0.421603200960087	0.543292134415147	0.300174446818414	0.422007045187427	0.54376867064035	0.288505550700536	2.56661514247312	-0.0481716739329902	0.707957200089314	0.225972590438966	0.287179468709292	0.191027647379628	0.452140880424868	0.5246220029137	0.410757233149629	0.450439009946322	0.522858382899416	0.409088852985392	0.00418932370075607	0.00504362258755139	0.00504217508220289
199	0.910992249055047	0.17	0.29025205140979	0.189527048647992	0.390977054171588	0.22576876262542	0.907852502742112	0.645367693196696	1.17033731228753	1.99	1.4	2.84	0.262885117472972	0.369806103322796	0.47672708917262	0.311365409170552	0.438004363965975	0.564643318761397	0.315440922837881	0.443739158441531	0.57198028033913	0.29025205140979	2.37292527512253	-0.0452563724770349	0.656084669031751	0.225972590438966	0.287179468709292	0.191027647379628	0.452140880424868	0.5246220029137	0.410757233149629	0.450439009946322	0.522858382899416	0.409088852985392	0.00418932370075607	0.00504362258755139	0.00504217508220289
199	0.910992249055047	0.17	0.293736271922421	0.192160009028657	0.395312534816184	0.20074566757937	0.762090382639089	0.524673634931937	0.999507130346241	2.18	1.33	2.83	0.198231438637563	0.287931893017637	0.377632347397711	0.231125391520483	0.335710480448104	0.440295569375725	0.233376312755263	0.338811597531458	0.444433839798607	0.293736271922421	2.37532939497994	0.0266049276015579	0.718791123077485	0.225972590438966	0.287179468709292	0.191027647379628	0.452140880424868	0.5246220029137	0.410757233149629	0.450439009946322	0.522858382899416	0.409088852985392	0.00418932370075607	0.00504362258755139	0.00504217508220289
199	0.910992249055047	0.17	0.297552610303076	0.195942838282139	0.399162382324013	0.217026994798068	0.736829574489566	0.518320726830136	0.955338422148996	1.8	1.21	2.93	0.228946946433508	0.325464277982794	0.42198160953208	0.276203037702005	0.392642154187651	0.509081270673298	0.275674496417867	0.391870405087298	0.50807275762078	0.297552610303076	2.18210291530144	-0.0336410873334454	0.551057296035716	0.225972590438966	0.287179468709292	0.191027647379628	0.452140880424868	0.5246220029137	0.410757233149629	0.450439009946322	0.522858382899416	0.409088852985392	0.00418932370075607	0.00504362258755139	0.00504217508220289
199	0.910992249055047	0.17	0.305692620848788	0.1998212912315	0.411563950466075	0.1872822448454	0.832457945318442	0.561707403141473	1.10320848749541	1.85	1.32	2.82	0.243073753802513	0.360238580655339	0.477403407508166	0.291838640482151	0.432508800242945	0.573178960003739	0.294409381003977	0.436385727139168	0.57817426278245	0.305692620848788	2.24663907573604	0.100032695212477	0.750405361344574	0.225972590438966	0.287179468709292	0.191027647379628	0.452140880424868	0.5246220029137	0.410757233149629	0.450439009946322	0.522858382899416	0.409088852985392	0.00418932370075607	0.00504362258755139	0.00504217508220289
199	0.910992249055047	0.17	0.314133171160564	0.20658682519464	0.421679517126489	0.241391025074899	0.890766307073076	0.644220471116192	1.13731214302996	1.73	1.34	2.93	0.294229388035665	0.406832190474788	0.519434992913911	0.357835008626593	0.494779944858789	0.631724881090986	0.360276814045719	0.498199076545904	0.636175426819575	0.314133171160564	2.24674341006494	0.00160278745948548	0.607418047238024	0.225972590438966	0.287179468709292	0.191027647379628	0.452140880424868	0.5246220029137	0.410757233149629	0.450439009946322	0.522858382899416	0.409088852985392	0.00418932370075607	0.00504362258755139	0.00504217508220289
199	0.910992249055047	0.17	0.354686652589133	0.234034075081211	0.475339230097055	0.211496653848149	0.816116535582181	0.570086766577654	1.06214630458671	1.94	1.2	2.65	0.236998809297348	0.339279314168236	0.441559819039124	0.281965035647323	0.403651411572372	0.525337787497421	0.2837842025512	0.406159455524312	0.528741182144109	0.354686652589133	2.118293984555	0.101770195421651	0.685253749208656	0.225972590438966	0.287179468709292	0.191027647379628	0.452140880424868	0.5246220029137	0.410757233149629	0.450439009946322	0.522858382899416	0.409088852985392	0.00418932370075607	0.00504362258755139	0.00504217508220289
199	0.910992249055047	0.18	0.203828033331305	0.135104847506187	0.272551219156422	0.285234760480402	0.802969171635787	0.604512903675843	1.00142543959573	1.94	1.23	3.63	0.251272771803149	0.333763412166292	0.416254052529435	0.298937228347114	0.397075690456552	0.49521415256599	0.291834723123381	0.387680167704138	0.48350183844576	0.203828033331305	2.66034808002816	-0.0764734978620481	0.657517583189166	0.225972590438966	0.287179468709292	0.191027647379628	0.452140880424868	0.5246220029137	0.410757233149629	0.450439009946322	0.522858382899416	0.409088852985392	0.00418932370075607	0.00504362258755139	0.00504217508220289
199	0.910992249055047	0.18	0.219223548349663	0.146498081456416	0.29194901524291	0.269257835143325	0.845496031122275	0.628028239763656	1.06296382248089	1.78	1.29	2.71	0.279934774690998	0.376867990941645	0.473801207192292	0.338445965548236	0.455639894040541	0.572833822532846	0.34197320751565	0.460295023453318	0.578729128382395	0.219223548349663	2.25558740012766	-0.0698762081435414	0.538457355373365	0.225972590438966	0.287179468709292	0.191027647379628	0.452140880424868	0.5246220029137	0.410757233149629	0.450439009946322	0.522858382899416	0.409088852985392	0.00418932370075607	0.00504362258755139	0.00504217508220289
199	0.910992249055047	0.18	0.21979457158974	0.147187988503014	0.292401154676466	0.271687812563922	0.938908395500129	0.698896705974516	1.17892008502574	2.22	1.51	3.3	0.260316735451133	0.349713435926777	0.439110136402422	0.302651553650281	0.40658667039671	0.510521787143138	0.304814260893363	0.409438463865424	0.514322622493637	0.21979457158974	2.76006886535879	-0.0326745105599247	0.782773821005504	0.225972590438966	0.287179468709292	0.191027647379628	0.452140880424868	0.5246220029137	0.410757233149629	0.450439009946322	0.522858382899416	0.409088852985392	0.00418932370075607	0.00504362258755139	0.00504217508220289
199	0.910992249055047	0.18	0.220153827425948	0.145833023473143	0.294474631378753	0.292387500380079	0.879523012155523	0.665898533812743	1.0931474904983	1.97	1.3	3.03	0.273378449311048	0.3610799919017	0.448781534492351	0.324347478830262	0.428400209762382	0.532452940694502	0.32488455400845	0.429129970631402	0.533452154371725	0.220153827425948	2.52877319772379	-0.00477419840710346	0.692269957922772	0.225972590438966	0.287179468709292	0.191027647379628	0.452140880424868	0.5246220029137	0.410757233149629	0.450439009946322	0.522858382899416	0.409088852985392	0.00418932370075607	0.00504362258755139	0.00504217508220289
199	0.910992249055047	0.18	0.232232473849669	0.155028131734499	0.309436815964839	0.228622008269198	0.792856032421519	0.565474912801593	1.02023715204145	2	1.21	2.85	0.229739982988712	0.322119915981009	0.414499848973306	0.271953314681469	0.381307501360162	0.490661688038854	0.271911447774878	0.381265210718266	0.490652182551264	0.232232473849669	2.41616942528885	-0.0418428927418736	0.620601128554291	0.225972590438966	0.287179468709292	0.191027647379628	0.452140880424868	0.5246220029137	0.410757233149629	0.450439009946322	0.522858382899416	0.409088852985392	0.00418932370075607	0.00504362258755139	0.00504217508220289
199	0.910992249055047	0.18	0.235140622743585	0.155502343626055	0.314778901861114	0.236068774043729	0.787551107372459	0.566357756983949	1.00874445776097	1.82	1.28	2.99	0.247459019244907	0.344105156559465	0.440751293874022	0.297771769306809	0.414067758002792	0.530363746698775	0.298197146950415	0.414566947152066	0.531175496281316	0.235140622743585	2.40017835385478	-0.027870584075042	0.618694725651644	0.225972590438966	0.287179468709292	0.191027647379628	0.452140880424868	0.5246220029137	0.410757233149629	0.450439009946322	0.522858382899416	0.409088852985392	0.00418932370075607	0.00504362258755139	0.00504217508220289
199	0.910992249055047	0.18	0.235963730270699	0.156073045635216	0.315854414906181	0.249588477093398	0.817800029644107	0.596403879309026	1.03919617997919	2.19	1.33	3.32	0.224075284564936	0.307256174409902	0.390437064254868	0.260965249337175	0.357840376375958	0.454715503414742	0.259513372491483	0.355999876336	0.452248013338961	0.235963730270699	2.68996790568434	0.0122378391610385	0.770992019915126	0.225972590438966	0.287179468709292	0.191027647379628	0.452140880424868	0.5246220029137	0.410757233149629	0.450439009946322	0.522858382899416	0.409088852985392	0.00418932370075607	0.00504362258755139	0.00504217508220289
199	0.910992249055047	0.18	0.243509720754122	0.163114266931581	0.323905174576664	0.282370260619158	0.972300378533745	0.730294089000392	1.2143066680671	1.89	1.27	3.23	0.309971664370112	0.412690683303111	0.51540970223611	0.370508042992324	0.493287725968491	0.616067408944657	0.367731017427382	0.489577916411349	0.611602363349973	0.243509720754122	2.49051810836879	-0.0436303022067253	0.631465916675418	0.225972590438966	0.287179468709292	0.191027647379628	0.452140880424868	0.5246220029137	0.410757233149629	0.450439009946322	0.522858382899416	0.409088852985392	0.00418932370075607	0.00504362258755139	0.00504217508220289
199	0.910992249055047	0.18	0.249461293181871	0.165412033530158	0.333510552833583	0.269941304373083	0.869817815001591	0.646482203594784	1.0931534264084	1.88	1.19	2.91	0.275858279954617	0.371157079013146	0.466455878071675	0.330131438905557	0.444179600390286	0.558227761875014	0.329092534794125	0.442914827536515	0.556608762057432	0.249461293181871	2.35146120341758	0.0832064316270898	0.72171496159989	0.225972590438966	0.287179468709292	0.191027647379628	0.452140880424868	0.5246220029137	0.410757233149629	0.450439009946322	0.522858382899416	0.409088852985392	0.00418932370075607	0.00504362258755139	0.00504217508220289
199	0.910992249055047	0.18	0.26000221932147	0.172509061743434	0.347495376899505	0.242433283647895	0.782673434912142	0.56666019243988	0.998686677384404	1.89	1.31	2.92	0.240559782690747	0.332262180989996	0.423964579289244	0.287551713875905	0.397167633471987	0.506783553068069	0.288991892225041	0.399207977797888	0.509352279400755	0.26000221932147	2.35332209400575	-0.0541674668465015	0.611114318058673	0.225972590438966	0.287179468709292	0.191027647379628	0.452140880424868	0.5246220029137	0.410757233149629	0.450439009946322	0.522858382899416	0.409088852985392	0.00418932370075607	0.00504362258755139	0.00504217508220289
199	0.910992249055047	0.18	0.26813335103929	0.180073033751949	0.35619366832663	0.226210298527688	0.789588610513674	0.561585053187659	1.01759216783969	1.8	1.17	2.68	0.248345223828382	0.349173396081881	0.450001568335381	0.299687727169714	0.421360958132309	0.543034189094903	0.30062752888025	0.422739671926774	0.544799033677467	0.26813335103929	2.23195936147598	-0.0201265868831305	0.573962849514658	0.225972590438966	0.287179468709292	0.191027647379628	0.452140880424868	0.5246220029137	0.410757233149629	0.450439009946322	0.522858382899416	0.409088852985392	0.00418932370075607	0.00504362258755139	0.00504217508220289
199	0.910992249055047	0.18	0.273003789496916	0.182368399608613	0.363639179385218	0.282574018691457	0.886193913389627	0.665730432305495	1.10665739447376	1.93	1.25	2.86	0.277980397179414	0.370036465313612	0.462092533447809	0.331046370057116	0.440675781003988	0.55030519195086	0.331956850313023	0.441696222868632	0.551775093717376	0.273003789496916	2.2828328800817	-0.0372104216452145	0.602386463461715	0.225972590438966	0.287179468709292	0.191027647379628	0.452140880424868	0.5246220029137	0.410757233149629	0.450439009946322	0.522858382899416	0.409088852985392	0.00418932370075607	0.00504362258755139	0.00504217508220289
199	0.910992249055047	0.18	0.281531767608446	0.186767448385868	0.376296086831024	0.221450786048734	0.796978945481303	0.563667130514001	1.03029076044861	1.87	1.13	3.12	0.240997382080181	0.340750469623573	0.440503557166965	0.288542589118469	0.407975480479734	0.527408371840999	0.283841901060628	0.401369700157341	0.518814707566868	0.281531767608446	2.41603538545575	0.095878194166156	0.735700367922891	0.225972590438966	0.287179468709292	0.191027647379628	0.452140880424868	0.5246220029137	0.410757233149629	0.450439009946322	0.522858382899416	0.409088852985392	0.00418932370075607	0.00504362258755139	0.00504217508220289
199	0.910992249055047	0.18	0.286457531656545	0.19084847873878	0.382066584574309	0.247697587356517	0.845427957170499	0.6153911103966	1.0754648039444	1.82	1.26	2.97	0.269978857609953	0.370898555751495	0.471818253893036	0.325180675549347	0.446735140622737	0.568289605696127	0.325154759898783	0.446582456209922	0.568309166190889	0.286457531656545	2.27083712379507	-0.0612213726819254	0.560021862367934	0.225972590438966	0.287179468709292	0.191027647379628	0.452140880424868	0.5246220029137	0.410757233149629	0.450439009946322	0.522858382899416	0.409088852985392	0.00418932370075607	0.00504362258755139	0.00504217508220289
199	0.910992249055047	0.18	0.291879950764745	0.193781512651664	0.389978388877826	0.234374558518656	0.852439066498347	0.611891066107132	1.09298706688956	1.88	1.27	3.11	0.260800856142039	0.363327478804479	0.46585410146692	0.312030428234569	0.434696536191599	0.557362644148629	0.310962319256566	0.433231421402547	0.555425436157911	0.291879950764745	2.43179837750699	0.0959622375665634	0.782496236439238	0.225972590438966	0.287179468709292	0.191027647379628	0.452140880424868	0.5246220029137	0.410757233149629	0.450439009946322	0.522858382899416	0.409088852985392	0.00418932370075607	0.00504362258755139	0.00504217508220289
199	0.910992249055047	0.18	0.294661648408422	0.197968608137023	0.391354688679821	0.234452848973423	0.822174181070788	0.590217166212335	1.05413119592924	1.95	1.34	3.05	0.244831078748225	0.341050384830865	0.437269690913505	0.291141868006754	0.405561445188054	0.519981022369354	0.29206726928584	0.406941619641202	0.521721243239075	0.294661648408422	2.41856052208394	0.0594784259164036	0.777218307517345	0.225972590438966	0.287179468709292	0.191027647379628	0.452140880424868	0.5246220029137	0.410757233149629	0.450439009946322	0.522858382899416	0.409088852985392	0.00418932370075607	0.00504362258755139	0.00504217508220289
199	0.910992249055047	0.18	0.299935373208463	0.198516661988234	0.401354084428691	0.222615531546433	0.842783467068412	0.596893013430465	1.08867392070636	2.04	1.35	3.17	0.238371900026829	0.336569354701786	0.434766809376743	0.281131014058266	0.396943112747768	0.51275521143727	0.281157030266185	0.397362062893808	0.512991857363937	0.299935373208463	2.40661399478058	-0.123942788823206	0.576458560152871	0.225972590438966	0.287179468709292	0.191027647379628	0.452140880424868	0.5246220029137	0.410757233149629	0.450439009946322	0.522858382899416	0.409088852985392	0.00418932370075607	0.00504362258755139	0.00504217508220289
199	0.910992249055047	0.18	0.306398301357916	0.205296171982046	0.407500430733786	0.20507003067511	0.734296475457992	0.50857637118736	0.960016579728625	1.98	1.32	3	0.208136640681355	0.300513374833298	0.39289010898524	0.246772197916593	0.356296449141206	0.465820700365819	0.247653296101598	0.357594199341111	0.467446259399722	0.306398301357916	2.3394975642106	0.0136916839490815	0.682651057313724	0.225972590438966	0.287179468709292	0.191027647379628	0.452140880424868	0.5246220029137	0.410757233149629	0.450439009946322	0.522858382899416	0.409088852985392	0.00418932370075607	0.00504362258755139	0.00504217508220289
199	0.910992249055047	0.18	0.310072979867177	0.20842823459573	0.411717725138623	0.24241438660456	0.874078188176092	0.632825362523405	1.11533101382878	2.03	1.3	3.11	0.253341565990952	0.349923296544352	0.446505027097753	0.298942050554447	0.412908112399829	0.526874174245211	0.298745477262437	0.412558838521363	0.526478940328923	0.310072979867177	2.45364566926703	0.0735894899615927	0.794991807981464	0.225972590438966	0.287179468709292	0.191027647379628	0.452140880424868	0.5246220029137	0.410757233149629	0.450439009946322	0.522858382899416	0.409088852985392	0.00418932370075607	0.00504362258755139	0.00504217508220289
199	0.910992249055047	0.18	0.310660576676287	0.207534362419169	0.413786790933406	0.217097679663074	0.815537102008059	0.573737609862648	1.05733659415347	1.75	1.21	2.68	0.25878807217143	0.3678533022499	0.476918532328371	0.313774853399343	0.446014049323984	0.578253245248625	0.315650220517506	0.448546976202965	0.581675598649449	0.310660576676287	2.20243615261571	-0.00230537268418213	0.593021559481254	0.225972590438966	0.287179468709292	0.191027647379628	0.452140880424868	0.5246220029137	0.410757233149629	0.450439009946322	0.522858382899416	0.409088852985392	0.00418932370075607	0.00504362258755139	0.00504217508220289
199	0.910992249055047	0.18	0.311317524352694	0.208447662318879	0.414187386386508	0.213063508884742	0.855840421888976	0.599041284295205	1.11263955948275	1.96	1.44	3.35	0.246646808865236	0.352380235704704	0.458113662544172	0.292818844872348	0.418345463497463	0.543872082122578	0.29330815968756	0.418944856414965	0.544889765861273	0.311317524352694	2.43992920342488	-0.0304111876722732	0.693367518990783	0.225972590438966	0.287179468709292	0.191027647379628	0.452140880424868	0.5246220029137	0.410757233149629	0.450439009946322	0.522858382899416	0.409088852985392	0.00418932370075607	0.00504362258755139	0.00504217508220289
199	0.910992249055047	0.18	0.31249084040508	0.209869581672683	0.415112099137476	0.255701637723803	0.872447440294863	0.640049908526624	1.1048449720631	1.99	1.15	2.75	0.260601383110933	0.355223876456467	0.449846369802001	0.308630248504528	0.420691678442983	0.532753108381439	0.308288748197846	0.420261349399425	0.532325197198854	0.31249084040508	2.24234600209566	-0.130443118786761	0.502811214192337	0.225972590438966	0.287179468709292	0.191027647379628	0.452140880424868	0.5246220029137	0.410757233149629	0.450439009946322	0.522858382899416	0.409088852985392	0.00418932370075607	0.00504362258755139	0.00504217508220289
199	0.910992249055047	0.18	0.313916745129463	0.209974579368247	0.41785891089068	0.258250118206146	0.92145667924477	0.67763694007339	1.16527641841615	2.05	1.32	3.28	0.269598512852366	0.366602432204131	0.463606351555895	0.317704288448279	0.432017089540112	0.546329890631946	0.316095699273709	0.429879409184406	0.543608264845959	0.313916745129463	2.47176174529433	-0.0993348399436456	0.609534151357344	0.225972590438966	0.287179468709292	0.191027647379628	0.452140880424868	0.5246220029137	0.410757233149629	0.450439009946322	0.522858382899416	0.409088852985392	0.00418932370075607	0.00504362258755139	0.00504217508220289
199	0.910992249055047	0.18	0.31483006320076	0.210419777945975	0.419240348455544	0.205417788504215	0.756626128795666	0.524289763567854	0.988962494023479	1.92	1.23	3.04	0.220043158662356	0.317554174954098	0.41506519124584	0.262349170391347	0.378607882471597	0.494866594551847	0.26128466934218	0.376990351526226	0.492792661793593	0.31483006320076	2.34590786965954	-0.0481358879656191	0.596835352999957	0.225972590438966	0.287179468709292	0.191027647379628	0.452140880424868	0.5246220029137	0.410757233149629	0.450439009946322	0.522858382899416	0.409088852985392	0.00418932370075607	0.00504362258755139	0.00504217508220289
199	0.910992249055047	0.18	0.321224672855404	0.215620838490036	0.426828507220772	0.219387296631121	0.875339231477348	0.617544567446159	1.13313389550854	1.83	1.33	2.65	0.269542062437738	0.382062695103604	0.49458332776947	0.324265251865822	0.459630140601607	0.594995029337392	0.329140809391624	0.466555256035444	0.603865049740913	0.321224672855404	2.24259620164844	-0.0808334992832431	0.552131791656512	0.225972590438966	0.287179468709292	0.191027647379628	0.452140880424868	0.5246220029137	0.410757233149629	0.450439009946322	0.522858382899416	0.409088852985392	0.00418932370075607	0.00504362258755139	0.00504217508220289
199	0.910992249055047	0.18	0.327553114619078	0.217636454721112	0.437469774517044	0.231424012210419	0.888449679073777	0.635661074256235	1.14123828389132	1.93	1.21	2.98	0.265577286423886	0.371191605791916	0.476805925159946	0.316316117480217	0.442108168083104	0.567900218685991	0.315101813550945	0.440457877958943	0.565873678586741	0.327553114619078	2.33201724233929	0.0237719574119441	0.67895415505126	0.225972590438966	0.287179468709292	0.191027647379628	0.452140880424868	0.5246220029137	0.410757233149629	0.450439009946322	0.522858382899416	0.409088852985392	0.00418932370075607	0.00504362258755139	0.00504217508220289
199	0.910992249055047	0.18	0.332726924706881	0.223180759336105	0.442273090077657	0.242217007996424	0.902797570830785	0.65348398072505	1.15211116093652	1.96	1.27	3.15	0.269073575464786	0.371729036165264	0.474384496865742	0.319446687926174	0.441320219586271	0.563193751246368	0.317849456777587	0.439113703696058	0.560344198946768	0.332726924706881	2.3874536196487	0.0299965509692048	0.717889984794054	0.225972590438966	0.287179468709292	0.191027647379628	0.452140880424868	0.5246220029137	0.410757233149629	0.450439009946322	0.522858382899416	0.409088852985392	0.00418932370075607	0.00504362258755139	0.00504217508220289
199	0.910992249055047	0.18	0.337562519980089	0.223870174404439	0.451254865555738	0.17438789866609	0.753096172652391	0.497257758313013	1.00893458699177	1.82	1.32	2.44	0.217831356369009	0.329905281562072	0.441979206755135	0.262279855921091	0.397222471355909	0.532165086790726	0.267591600656129	0.405273662244252	0.542780645473899	0.337562519980089	2.07850229179303	-0.0162792593335489	0.564246407977659	0.225972590438966	0.287179468709292	0.191027647379628	0.452140880424868	0.5246220029137	0.410757233149629	0.450439009946322	0.522858382899416	0.409088852985392	0.00418932370075607	0.00504362258755139	0.00504217508220289
199	0.910992249055047	0.18	0.341816836581116	0.228863090864503	0.454770582297728	0.207780142157404	0.851555106169021	0.591946514279872	1.11116369805817	1.91	1.28	2.87	0.249160064454683	0.35843360847881	0.467707152502936	0.297257916284889	0.42762562217214	0.557993328059392	0.298595725168707	0.429538712540952	0.56049697093207	0.341816836581116	2.23646945637804	-0.0419447306622288	0.58815675456344	0.225972590438966	0.287179468709292	0.191027647379628	0.452140880424868	0.5246220029137	0.410757233149629	0.450439009946322	0.522858382899416	0.409088852985392	0.00418932370075607	0.00504362258755139	0.00504217508220289
199	0.910992249055047	0.19	0.173562471079782	0.117435334426308	0.229689607733255	0.247057221874402	0.817437626063585	0.594633979300861	1.04024127282631	1.99	1.35	2.94	0.241958504678452	0.332618034883904	0.423277565089356	0.286512534570862	0.393866032298446	0.501219530026029	0.2887467495322	0.396967992854641	0.505118430581622	0.173562471079782	2.55336192417157	0.024201356462258	0.734706351130269	0.225972590438966	0.287179468709292	0.191027647379628	0.452140880424868	0.5246220029137	0.410757233149629	0.450439009946322	0.522858382899416	0.409088852985392	0.00418932370075607	0.00504362258755139	0.00504217508220289
199	0.910992249055047	0.19	0.176604441173703	0.120495626395167	0.232713255952238	0.308557588386927	0.828628211770542	0.634961460008154	1.02229496353293	2.06	1.33	3.13	0.251624612136076	0.328371508389021	0.405118404641967	0.296275551772944	0.386641231191879	0.477006910610813	0.296459713081032	0.386880213375116	0.477298305703499	0.176604441173703	2.68552882451465	0.0324855360812078	0.75742814591715	0.225972590438966	0.287179468709292	0.191027647379628	0.452140880424868	0.5246220029137	0.410757233149629	0.450439009946322	0.522858382899416	0.409088852985392	0.00418932370075607	0.00504362258755139	0.00504217508220289
199	0.910992249055047	0.19	0.182243218980513	0.123230329658525	0.241256108302501	0.373903744710784	0.951011566428909	0.758874167873505	1.14314896498431	1.94	1.22	3.23	0.315804834754916	0.395762648539853	0.475720462324791	0.375808453347258	0.470958428979724	0.56610840461219	0.371370569206246	0.465466244401944	0.559479331829585	0.182243218980513	2.59445961005286	-0.107159989204602	0.584894237953229	0.225972590438966	0.287179468709292	0.191027647379628	0.452140880424868	0.5246220029137	0.410757233149629	0.450439009946322	0.522858382899416	0.409088852985392	0.00418932370075607	0.00504362258755139	0.00504217508220289
199	0.910992249055047	0.19	0.199071458991835	0.134094354020053	0.264048563963616	0.321189913998398	0.843485905095632	0.65203541383806	1.0349363963532	2.04	1.36	3.06	0.259770321356038	0.336044024566433	0.412317727776827	0.306211867765357	0.396121727365615	0.486031586965873	0.307656771280246	0.397986808361679	0.488446829574786	0.199071458991835	2.64012196378571	0.0229976456135536	0.737763115712274	0.225972590438966	0.287179468709292	0.191027647379628	0.452140880424868	0.5246220029137	0.410757233149629	0.450439009946322	0.522858382899416	0.409088852985392	0.00418932370075607	0.00504362258755139	0.00504217508220289
199	0.910992249055047	0.19	0.205001994146292	0.138221243897839	0.271782744394744	0.326558249920639	0.997059090116766	0.773508383292072	1.22060979694146	2.22	1.43	3.49	0.287933244162058	0.37114847704267	0.454363709923282	0.334719310936585	0.431456127452114	0.528192943967642	0.333830593746598	0.430193803077873	0.526931978703942	0.205001994146292	2.72243781010531	0.105046835245883	0.913399592292068	0.225972590438966	0.287179468709292	0.191027647379628	0.452140880424868	0.5246220029137	0.410757233149629	0.450439009946322	0.522858382899416	0.409088852985392	0.00418932370075607	0.00504362258755139	0.00504217508220289
199	0.910992249055047	0.19	0.21891891513808	0.147486910303209	0.290350919972952	0.225890709797915	0.756196533246536	0.537635820493726	0.974757245999346	2.09	1.43	3.04	0.210554564220589	0.296149596908606	0.381744629596623	0.247303829706095	0.347838242084771	0.448372654463446	0.249618413615185	0.351136603293935	0.453136109856496	0.21891891513808	2.64196411015305	0.198225789918632	0.949278750555888	0.225972590438966	0.287179468709292	0.191027647379628	0.452140880424868	0.5246220029137	0.410757233149629	0.450439009946322	0.522858382899416	0.409088852985392	0.00418932370075607	0.00504362258755139	0.00504217508220289
199	0.910992249055047	0.19	0.227654912509095	0.155153849426411	0.300155975591778	0.305609440313558	0.862523384269576	0.659533282639449	1.0655134858997	1.94	1.31	3.08	0.274092889467296	0.358452761749098	0.442812634030901	0.326072996897049	0.426431223723877	0.526789450550705	0.326348241908201	0.426760684851615	0.527073492236609	0.227654912509095	2.54468603256778	0.115590504526958	0.829879508831301	0.225972590438966	0.287179468709292	0.191027647379628	0.452140880424868	0.5246220029137	0.410757233149629	0.450439009946322	0.522858382899416	0.409088852985392	0.00418932370075607	0.00504362258755139	0.00504217508220289
199	0.910992249055047	0.19	0.228272379527713	0.15519106929617	0.301353689759257	0.254099075237685	0.788798300807458	0.577794412460059	0.999802189154857	2.06	1.13	3.07	0.228336804078697	0.311722784410852	0.395108764743007	0.268698279457106	0.366823807387207	0.464949335317307	0.265003598149668	0.361876251057402	0.458538775872482	0.228272379527713	2.45323485669164	0.000347646253021371	0.659890765820064	0.225972590438966	0.287179468709292	0.191027647379628	0.452140880424868	0.5246220029137	0.410757233149629	0.450439009946322	0.522858382899416	0.409088852985392	0.00418932370075607	0.00504362258755139	0.00504217508220289
199	0.910992249055047	0.19	0.230241678902601	0.155951046822725	0.304532310982477	0.25653410416409	0.846759680512766	0.621696939912147	1.07182242111338	2.01	1.31	3.05	0.250643921823182	0.341380427568866	0.432116933314549	0.296205125666783	0.403435406343309	0.510665687019835	0.296431231576162	0.404055855231127	0.511456278607556	0.230241678902601	2.55941863986402	0.061752564267348	0.784102237943733	0.225972590438966	0.287179468709292	0.191027647379628	0.452140880424868	0.5246220029137	0.410757233149629	0.450439009946322	0.522858382899416	0.409088852985392	0.00418932370075607	0.00504362258755139	0.00504217508220289
199	0.910992249055047	0.19	0.231585152728117	0.157961384392911	0.305208921063324	0.34591327486301	0.953815137974039	0.74903693598583	1.15859333996225	2.01	1.31	3.29	0.302546942923486	0.385259845335114	0.467972747746742	0.357686698568523	0.455474184724407	0.553261670880292	0.355579309576478	0.452868186576889	0.550050360578765	0.231585152728117	2.57549696150956	-0.0116398719668827	0.691059749755897	0.225972590438966	0.287179468709292	0.191027647379628	0.452140880424868	0.5246220029137	0.410757233149629	0.450439009946322	0.522858382899416	0.409088852985392	0.00418932370075607	0.00504362258755139	0.00504217508220289
199	0.910992249055047	0.19	0.238645883049813	0.161270971349193	0.316020794750433	0.270898473446822	0.908639343644661	0.675901115288038	1.14137757200129	2	1.28	2.98	0.273695842501101	0.367939636528773	0.462183430556445	0.323753622643907	0.435234197026553	0.5467147714092	0.324319343386498	0.43592315558642	0.547562527250872	0.238645883049813	2.43342603050573	-0.0575894225032575	0.629451063589572	0.225972590438966	0.287179468709292	0.191027647379628	0.452140880424868	0.5246220029137	0.410757233149629	0.450439009946322	0.522858382899416	0.409088852985392	0.00418932370075607	0.00504362258755139	0.00504217508220289
199	0.910992249055047	0.19	0.245836434903398	0.165774663666244	0.325898206140552	0.257783745073382	0.863393722738739	0.634659148736439	1.09212829674104	2.02	1.36	3.11	0.254806968224996	0.346640771370826	0.438474574516656	0.300856041324889	0.409286178329098	0.517716315333307	0.301941801095086	0.410735074872604	0.519368228615025	0.245836434903398	2.55727692320277	0.0591938568240147	0.787880234385346	0.225972590438966	0.287179468709292	0.191027647379628	0.452140880424868	0.5246220029137	0.410757233149629	0.450439009946322	0.522858382899416	0.409088852985392	0.00418932370075607	0.00504362258755139	0.00504217508220289
199	0.910992249055047	0.19	0.246132063176446	0.167987245554873	0.324276880798018	0.309910584497341	0.950632573465756	0.729153533940998	1.17211161299051	2.05	1.48	2.93	0.290271367115047	0.378440758879088	0.466610150643129	0.342110149859014	0.446025476159244	0.549940802459475	0.347396567607848	0.452881825898131	0.558213000986825	0.246132063176446	2.530833168873	0.0312950500170083	0.759320519093369	0.225972590438966	0.287179468709292	0.191027647379628	0.452140880424868	0.5246220029137	0.410757233149629	0.450439009946322	0.522858382899416	0.409088852985392	0.00418932370075607	0.00504362258755139	0.00504217508220289
199	0.910992249055047	0.19	0.24862148044044	0.169572494451305	0.327670466429575	0.325021454950365	0.916462244696025	0.710262079499468	1.12266240989258	1.97	1.26	3.09	0.291373567766088	0.375963861323105	0.460554154880122	0.345640984241427	0.445985955634956	0.546330927028485	0.344427902226357	0.444189978484064	0.544498337101947	0.24862148044044	2.47806405148242	0.143877269547548	0.824552556916083	0.225972590438966	0.287179468709292	0.191027647379628	0.452140880424868	0.5246220029137	0.410757233149629	0.450439009946322	0.522858382899416	0.409088852985392	0.00418932370075607	0.00504362258755139	0.00504217508220289
199	0.910992249055047	0.19	0.250144513941995	0.169975132966357	0.330313894917633	0.260885813230866	0.816895476951202	0.602219973254538	1.03157098064787	1.9	1.31	3.1	0.255166632973548	0.346126793534389	0.43708695409523	0.304879376323846	0.413560815973445	0.522242255623044	0.30484190615972	0.413445380595329	0.52207608539684	0.250144513941995	2.46835994376627	0.0563121722973749	0.761418289977181	0.225972590438966	0.287179468709292	0.191027647379628	0.452140880424868	0.5246220029137	0.410757233149629	0.450439009946322	0.522858382899416	0.409088852985392	0.00418932370075607	0.00504362258755139	0.00504217508220289
199	0.910992249055047	0.19	0.254943700256722	0.173549645513441	0.336337755000002	0.300891719424737	0.868073285679637	0.661483446336019	1.07466312502326	1.84	1.23	2.97	0.287715133058566	0.377572291910434	0.467429450762302	0.345845984522617	0.453858160452215	0.561870336381812	0.345246659844889	0.45289497755075	0.560763529567719	0.254943700256722	2.38819727683118	-0.027614528293353	0.626223520365204	0.225972590438966	0.287179468709292	0.191027647379628	0.452140880424868	0.5246220029137	0.410757233149629	0.450439009946322	0.522858382899416	0.409088852985392	0.00418932370075607	0.00504362258755139	0.00504217508220289
199	0.910992249055047	0.19	0.257679041061998	0.175828847837522	0.339529234286475	0.270496937852848	0.865231428797602	0.643386180474837	1.08707667712037	2.14	1.4	3.2	0.246519836493144	0.331522057558799	0.416524278624453	0.288243981891588	0.387633057505691	0.487022133119793	0.28912962297145	0.388787153696125	0.488490282436171	0.257679041061998	2.56618669940561	-0.0266021606313044	0.731347147163858	0.225972590438966	0.287179468709292	0.191027647379628	0.452140880424868	0.5246220029137	0.410757233149629	0.450439009946322	0.522858382899416	0.409088852985392	0.00418932370075607	0.00504362258755139	0.00504217508220289
199	0.910992249055047	0.19	0.259128547237166	0.175573089603762	0.34268400487057	0.268195638419547	0.797816586059275	0.592056959188447	1.0035762129301	2.01	1.23	3.23	0.239019022888868	0.322086140336583	0.405153257784297	0.282549775614418	0.380745287888355	0.478940800162292	0.279488756085933	0.376747717244481	0.473766879693776	0.259128547237166	2.43435864711447	-0.00439305692277364	0.669059816169423	0.225972590438966	0.287179468709292	0.191027647379628	0.452140880424868	0.5246220029137	0.410757233149629	0.450439009946322	0.522858382899416	0.409088852985392	0.00418932370075607	0.00504362258755139	0.00504217508220289
199	0.910992249055047	0.19	0.260590583910791	0.177694572027032	0.343486595794551	0.253929727657689	0.8355240661952	0.611921120992712	1.05912701139769	2	1.33	2.88	0.247624924377799	0.338109891307187	0.428594858236575	0.292872762545488	0.399891804752303	0.506910846959117	0.295240656258642	0.403021581744542	0.51096077464013	0.260590583910791	2.462146076975	0.0527425338787995	0.749297877626605	0.225972590438966	0.287179468709292	0.191027647379628	0.452140880424868	0.5246220029137	0.410757233149629	0.450439009946322	0.522858382899416	0.409088852985392	0.00418932370075607	0.00504362258755139	0.00504217508220289
199	0.910992249055047	0.19	0.271140376957758	0.185115551144373	0.357165202771143	0.220178212984102	0.77554007499682	0.547663220076635	1.003416929917	2.23	1.46	3.65	0.203262229957854	0.287837487139407	0.37241274432096	0.236152382868046	0.334412883696178	0.43267338452431	0.234754802143198	0.332547163666732	0.430224645168189	0.271140376957758	2.64916712839826	0.0728710852700087	0.842967661872121	0.225972590438966	0.287179468709292	0.191027647379628	0.452140880424868	0.5246220029137	0.410757233149629	0.450439009946322	0.522858382899416	0.409088852985392	0.00418932370075607	0.00504362258755139	0.00504217508220289
199	0.910992249055047	0.19	0.273220370716676	0.185770065757605	0.360670675675746	0.264184113115553	0.945685035078518	0.699272265740112	1.19209780441692	2.18	1.48	3.35	0.264465475137681	0.357659032662946	0.450852590188211	0.308412788630846	0.417092702119867	0.525772615608889	0.309658121474604	0.418797532647525	0.527899394070943	0.273220370716676	2.71089203225492	0.0390947962243202	0.855362516197471	0.225972590438966	0.287179468709292	0.191027647379628	0.452140880424868	0.5246220029137	0.410757233149629	0.450439009946322	0.522858382899416	0.409088852985392	0.00418932370075607	0.00504362258755139	0.00504217508220289
199	0.910992249055047	0.19	0.278317891177989	0.188344415943491	0.368291366412487	0.318432946599894	0.95483455204389	0.736732935627278	1.1729361684605	2.07	1.41	3.14	0.290625274287186	0.376661664175997	0.462698054064807	0.341867964567804	0.443074184715693	0.544280404863583	0.343800097317094	0.445618211995814	0.547247519320603	0.278317891177989	2.46671031316796	-0.122822550457211	0.584829713307112	0.225972590438966	0.287179468709292	0.191027647379628	0.452140880424868	0.5246220029137	0.410757233149629	0.450439009946322	0.522858382899416	0.409088852985392	0.00418932370075607	0.00504362258755139	0.00504217508220289
199	0.910992249055047	0.19	0.286604222632153	0.195514439112033	0.377694006152273	0.230445179176059	0.78528022123395	0.56122963297074	1.00933080949716	1.86	1.26	2.99	0.241104103371009	0.337356177423137	0.433608251475266	0.288987044195969	0.40435464677573	0.51972224935549	0.288906885625088	0.4041005620136	0.519516176684593	0.286604222632153	2.38923037183462	0.00169592624340829	0.659777762280995	0.225972590438966	0.287179468709292	0.191027647379628	0.452140880424868	0.5246220029137	0.410757233149629	0.450439009946322	0.522858382899416	0.409088852985392	0.00418932370075607	0.00504362258755139	0.00504217508220289
199	0.910992249055047	0.19	0.290132599516499	0.196377955910759	0.383887243122239	0.180807710648337	0.708541251142912	0.473071537477155	0.944010964808668	1.85	1.27	2.97	0.204703593787276	0.306594096167729	0.408484598548183	0.245766907115245	0.368096530993198	0.49042615487115	0.245865360055359	0.368399020818151	0.490780077788819	0.290132599516499	2.3118326784623	-0.135015066409214	0.513625008157975	0.225972590438966	0.287179468709292	0.191027647379628	0.452140880424868	0.5246220029137	0.410757233149629	0.450439009946322	0.522858382899416	0.409088852985392	0.00418932370075607	0.00504362258755139	0.00504217508220289
199	0.910992249055047	0.19	0.292728975811428	0.197051522696776	0.38840642892608	0.23268870555263	0.854367753629343	0.612137461140557	1.09659804611813	2.12	1.35	3.08	0.23677130024847	0.330464604372146	0.424157908495822	0.277381273704407	0.387144441825403	0.496907609946398	0.278336781747379	0.388461866874821	0.498727063035652	0.292728975811428	2.46633570211626	0.00671622915592024	0.712166189701592	0.225972590438966	0.287179468709292	0.191027647379628	0.452140880424868	0.5246220029137	0.410757233149629	0.450439009946322	0.522858382899416	0.409088852985392	0.00418932370075607	0.00504362258755139	0.00504217508220289
199	0.910992249055047	0.19	0.295618881789323	0.201424928255043	0.389812835323603	0.28302733171542	0.886122987165022	0.665923361667385	1.10632261266266	1.99	1.3	2.94	0.271380197794433	0.361116977372466	0.450853756950499	0.321458533817862	0.427754622578701	0.53405071133954	0.322904737813277	0.429657143287477	0.536321775849008	0.295618881789323	2.37459012635005	0.0712871865694341	0.745720314792254	0.225972590438966	0.287179468709292	0.191027647379628	0.452140880424868	0.5246220029137	0.410757233149629	0.450439009946322	0.522858382899416	0.409088852985392	0.00418932370075607	0.00504362258755139	0.00504217508220289
199	0.910992249055047	0.19	0.295673221840144	0.201033498126168	0.390312945554121	0.209297521066078	0.792216946777622	0.551806078008524	1.03262781554672	2.24	1.34	3.27	0.20350750050855	0.292171647113932	0.380835793719313	0.236143622233189	0.339026674156524	0.441909726079858	0.235473566179053	0.338126211017698	0.440867065036293	0.295673221840144	2.54954437190562	0.0310169745570809	0.78423473309248	0.225972590438966	0.287179468709292	0.191027647379628	0.452140880424868	0.5246220029137	0.410757233149629	0.450439009946322	0.522858382899416	0.409088852985392	0.00418932370075607	0.00504362258755139	0.00504217508220289
199	0.910992249055047	0.19	0.298089628528857	0.202151423429942	0.394027833627771	0.269936521006983	0.928956058767292	0.690433136317539	1.16747898121704	1.96	1.25	2.94	0.284946571302969	0.383386645155337	0.481826719007705	0.338463832642013	0.455392436237	0.572321039831987	0.338483211424064	0.455429178444251	0.572465022514234	0.298089628528857	2.39253553075771	-0.093166544775871	0.549901180001018	0.225972590438966	0.287179468709292	0.191027647379628	0.452140880424868	0.5246220029137	0.410757233149629	0.450439009946322	0.522858382899416	0.409088852985392	0.00418932370075607	0.00504362258755139	0.00504217508220289
199	0.910992249055047	0.19	0.300072422740455	0.203416542271556	0.396728303209354	0.266236592565725	1.03260534236183	0.764957355649682	1.30025332907398	2.1	1.44	3.05	0.298209859966452	0.402549360787312	0.506888861608172	0.349924051927617	0.472357632451909	0.5947912129762	0.35341824771167	0.476953076052053	0.600797432215768	0.300072422740455	2.48741151030722	0.057026655326653	0.79817733115702	0.225972590438966	0.287179468709292	0.191027647379628	0.452140880424868	0.5246220029137	0.410757233149629	0.450439009946322	0.522858382899416	0.409088852985392	0.00418932370075607	0.00504362258755139	0.00504217508220289
199	0.910992249055047	0.19	0.304628973971307	0.204976243804319	0.404281704138295	0.23229101330554	0.794812036199874	0.569215719470968	1.02040835292878	2.01	1.35	3.07	0.229556031784562	0.320535590995668	0.411515150206774	0.271301873754925	0.378826492888152	0.486351112021379	0.272337845563516	0.380280154274533	0.48803169510574	0.304628973971307	2.36215697752006	-0.0130526354519443	0.656380891647942	0.225972590438966	0.287179468709292	0.191027647379628	0.452140880424868	0.5246220029137	0.410757233149629	0.450439009946322	0.522858382899416	0.409088852985392	0.00418932370075607	0.00504362258755139	0.00504217508220289
199	0.910992249055047	0.19	0.309136584470965	0.210379122243293	0.407894046698638	0.295926488544236	0.921899992014438	0.699882928008662	1.14391705602021	1.96	1.33	3.16	0.288781154341544	0.380388395297585	0.471995636253625	0.343001479799695	0.451808508014309	0.560615536228923	0.342826960197181	0.45145442437597	0.560133258439783	0.309136584470965	2.34483768512029	-0.0375101216226994	0.633035653096206	0.225972590438966	0.287179468709292	0.191027647379628	0.452140880424868	0.5246220029137	0.410757233149629	0.450439009946322	0.522858382899416	0.409088852985392	0.00418932370075607	0.00504362258755139	0.00504217508220289
199	0.910992249055047	0.19	0.319250788292132	0.214859674028686	0.423641902555579	0.258632721226414	0.971081103522601	0.714386973781424	1.22777523326378	2.1	1.36	2.95	0.278061652050848	0.377974999308247	0.477888346565647	0.32617634070507	0.443378298456706	0.560580256208342	0.328823367790676	0.447009923406139	0.565003072506551	0.319250788292132	2.42334200792538	-0.0859705901919928	0.629401507643001	0.225972590438966	0.287179468709292	0.191027647379628	0.452140880424868	0.5246220029137	0.410757233149629	0.450439009946322	0.522858382899416	0.409088852985392	0.00418932370075607	0.00504362258755139	0.00504217508220289
199	0.910992249055047	0.19	0.327178062273821	0.222875243942865	0.431480880604777	0.158314944666863	0.685657053703643	0.438822326264306	0.932491781142979	2	1.4	3	0.177989026572751	0.278106705714755	0.37822438485676	0.210617898764679	0.329089108007832	0.447560317250984	0.212476384579441	0.332022807252719	0.451539759010484	0.327178062273821	2.33401195533618	0.0578022780858164	0.746600244874334	0.225972590438966	0.287179468709292	0.191027647379628	0.452140880424868	0.5246220029137	0.410757233149629	0.450439009946322	0.522858382899416	0.409088852985392	0.00418932370075607	0.00504362258755139	0.00504217508220289
199	0.910992249055047	0.19	0.327825300623642	0.222527997256134	0.433122603991151	0.27715468545489	0.999977981514809	0.7478404645694	1.25211549846022	2.2	1.44	3.02	0.280526147683635	0.375106702850491	0.469687258017347	0.326606366576426	0.436723058823827	0.546839751071229	0.33008811875319	0.441619042885941	0.552719148052072	0.327825300623642	2.50158698670404	0.150732585871508	0.89020238891183	0.225972590438966	0.287179468709292	0.191027647379628	0.452140880424868	0.5246220029137	0.410757233149629	0.450439009946322	0.522858382899416	0.409088852985392	0.00418932370075607	0.00504362258755139	0.00504217508220289
199	0.910992249055047	0.19	0.339520949589842	0.22882124938843	0.450220649791253	0.192748456206004	0.808889680865575	0.550435391275276	1.06734397045587	1.93	1.24	3.05	0.229328762958129	0.33700898020514	0.444689197452151	0.272972128498251	0.401144878047497	0.529317627596743	0.271790077564196	0.399428520119898	0.526963544911922	0.339520949589842	2.31616985314092	-0.00222169935949953	0.671673191788051	0.225972590438966	0.287179468709292	0.191027647379628	0.452140880424868	0.5246220029137	0.410757233149629	0.450439009946322	0.522858382899416	0.409088852985392	0.00418932370075607	0.00504362258755139	0.00504217508220289
199	0.910992249055047	0.19	0.34238324206527	0.232367150221849	0.452399333908691	0.263650711970092	0.866694835134541	0.640553927231132	1.09283574303795	1.99	1.28	2.85	0.260374580759518	0.352297120899812	0.444219661040106	0.308250648895567	0.417075337402871	0.525900025910175	0.309847988484068	0.419387393465323	0.528773534592352	0.34238324206527	2.20585357029414	0.0261563195938117	0.645398640645229	0.225972590438966	0.287179468709292	0.191027647379628	0.452140880424868	0.5246220029137	0.410757233149629	0.450439009946322	0.522858382899416	0.409088852985392	0.00418932370075607	0.00504362258755139	0.00504217508220289
199	0.910992249055047	0.19	0.345485081774162	0.233602838172731	0.457367325375592	0.278437602273498	0.99314632752779	0.743530737372521	1.24276191768306	2.01	1.39	2.83	0.300592212360903	0.401505999395039	0.502419786429175	0.355444401688699	0.474772977677963	0.594101553667227	0.359956330438697	0.480880224873971	0.601874563921681	0.345485081774162	2.25032626449132	0.00888682323092631	0.649140880651306	0.225972590438966	0.287179468709292	0.191027647379628	0.452140880424868	0.5246220029137	0.410757233149629	0.450439009946322	0.522858382899416	0.409088852985392	0.00418932370075607	0.00504362258755139	0.00504217508220289
199	0.910992249055047	0.19	0.347430448025533	0.235158037787763	0.459702858263304	0.266697159905686	0.975339186464031	0.722832069701245	1.22784630322682	1.95	1.22	2.74	0.299373207787805	0.403953329095607	0.508533450403408	0.355877551074727	0.480196349463988	0.604515147853248	0.357621092444455	0.482667440199757	0.607673656655147	0.347430448025533	2.27164809051597	0.0832731760048363	0.721853789808122	0.225972590438966	0.287179468709292	0.191027647379628	0.452140880424868	0.5246220029137	0.410757233149629	0.450439009946322	0.522858382899416	0.409088852985392	0.00418932370075607	0.00504362258755139	0.00504217508220289
199	0.910992249055047	0.19	0.355535252644186	0.239135237104552	0.471935268183819	0.227516771563084	0.823012368361029	0.586240748828982	1.05978398789308	1.99	1.32	2.87	0.238345220849594	0.334608375638831	0.430871530428067	0.2821830116338	0.396151426150233	0.510119840666666	0.28423906844846	0.399036479132678	0.513941315946266	0.355535252644186	2.22399811537075	-0.177834594729738	0.451841957658575	0.225972590438966	0.287179468709292	0.191027647379628	0.452140880424868	0.5246220029137	0.410757233149629	0.450439009946322	0.522858382899416	0.409088852985392	0.00418932370075607	0.00504362258755139	0.00504217508220289
199	0.910992249055047	0.19	0.374588333834865	0.252889036648301	0.496287631021429	0.282016670924944	1.01829808734561	0.764621621271753	1.27197455341947	2	1.34	2.82	0.309756296183998	0.412523312410128	0.515290328636258	0.366443758431977	0.488017822083531	0.609591885735085	0.370292285092728	0.492961358277514	0.615845088726285	0.374588333834865	2.282408697529	0.0885059369583074	0.738947132727293	0.225972590438966	0.287179468709292	0.191027647379628	0.452140880424868	0.5246220029137	0.410757233149629	0.450439009946322	0.522858382899416	0.409088852985392	0.00418932370075607	0.00504362258755139	0.00504217508220289
199	0.910992249055047	0.19	0.397627190280062	0.271348229221982	0.523906151338142	0.261273578981909	0.980448544860018	0.723051037600674	1.23784605211936	2.06	1.24	2.83	0.28614229456861	0.388005523460214	0.489868752351818	0.336821401620786	0.45672578548901	0.576630169357234	0.337757758345651	0.458046391399097	0.578438567463616	0.397627190280062	2.20583787718392	0.0835689997445443	0.709014388644933	0.225972590438966	0.287179468709292	0.191027647379628	0.452140880424868	0.5246220029137	0.410757233149629	0.450439009946322	0.522858382899416	0.409088852985392	0.00418932370075607	0.00504362258755139	0.00504217508220289
199	0.910992249055047	0.2	0.18334836064836	0.12635232678432	0.2403443945124	0.360887648373456	0.937031003195716	0.742341732476709	1.13172027391472	1.78	1.23	2.68	0.330250824669679	0.416863619554287	0.503476414438896	0.399094828188853	0.503762904424555	0.608430980660257	0.402190256770655	0.507671068157052	0.612931713949031	0.18334836064836	2.41637622897681	0.0880217010797053	0.701922041953508	0.225972590438966	0.287179468709292	0.191027647379628	0.452140880424868	0.5246220029137	0.410757233149629	0.450439009946322	0.522858382899416	0.409088852985392	0.00418932370075607	0.00504362258755139	0.00504217508220289
199	0.910992249055047	0.2	0.214863423040886	0.146918889874483	0.282807956207289	0.301966544388201	0.870367796349261	0.663759869550228	1.07697572314829	2.24	1.34	3.5	0.245344410503115	0.321712540501887	0.398080670500659	0.284814617267327	0.373468602383264	0.462122587499202	0.282034711110646	0.369845653525954	0.457680963026535	0.214863423040886	2.69016222990955	-0.0928320065808321	0.680799568602306	0.225972590438966	0.287179468709292	0.191027647379628	0.452140880424868	0.5246220029137	0.410757233149629	0.450439009946322	0.522858382899416	0.409088852985392	0.00418932370075607	0.00504362258755139	0.00504217508220289
199	0.910992249055047	0.2	0.218138622309214	0.150545311223426	0.285731933395003	0.339066934701929	0.998792985637423	0.781073667806242	1.2165123034686	1.84	1.25	2.59	0.33958177359977	0.434238033493536	0.528894293387302	0.408149993388717	0.521919208503822	0.635688423618928	0.412801391267545	0.527899947094605	0.642942548045151	0.218138622309214	2.38968501084848	-0.0169218076535903	0.619387622688459	0.225972590438966	0.287179468709292	0.191027647379628	0.452140880424868	0.5246220029137	0.410757233149629	0.450439009946322	0.522858382899416	0.409088852985392	0.00418932370075607	0.00504362258755139	0.00504217508220289
199	0.910992249055047	0.2	0.218685336003059	0.150069257081643	0.287301414924474	0.278347096519688	0.836296865507475	0.626056179740472	1.04653755127448	1.89	1.32	2.93	0.265737802277787	0.354977234125994	0.4442166659742	0.317638091996315	0.424306554744676	0.530975017493037	0.319537117411163	0.426896361136093	0.534202684996902	0.218685336003059	2.46254570792524	-0.0411609803560665	0.642277142941907	0.225972590438966	0.287179468709292	0.191027647379628	0.452140880424868	0.5246220029137	0.410757233149629	0.450439009946322	0.522858382899416	0.409088852985392	0.00418932370075607	0.00504362258755139	0.00504217508220289
199	0.910992249055047	0.2	0.221211031384022	0.151606276757874	0.290815786010169	0.279805042386733	0.913815936519947	0.684918220590421	1.14271365244947	1.88	1.26	2.79	0.29234674703661	0.390048196121177	0.487749645205743	0.349887845298366	0.466819365314377	0.583750885330388	0.352047237319766	0.469726031140363	0.58726866045417	0.221211031384022	2.42382510981855	-0.115112685973968	0.560470221209179	0.225972590438966	0.287179468709292	0.191027647379628	0.452140880424868	0.5246220029137	0.410757233149629	0.450439009946322	0.522858382899416	0.409088852985392	0.00418932370075607	0.00504362258755139	0.00504217508220289
199	0.910992249055047	0.2	0.223064307010067	0.153239465075642	0.292889148944492	0.347072325226646	0.904454285566461	0.710769891979815	1.09813867915311	2.09	1.34	3.23	0.27749851127777	0.353116698660921	0.428734886044072	0.325721792880036	0.414480797226996	0.503239801573957	0.32506508796539	0.413616065542843	0.50216094939484	0.223064307010067	2.56239639319638	-0.0428593863228117	0.675325905480345	0.225972590438966	0.287179468709292	0.191027647379628	0.452140880424868	0.5246220029137	0.410757233149629	0.450439009946322	0.522858382899416	0.409088852985392	0.00418932370075607	0.00504362258755139	0.00504217508220289
199	0.910992249055047	0.2	0.227050921041509	0.157209190310718	0.2968926517723	0.273061805854657	0.861494870820219	0.642034341428595	1.08095540021184	2.16	1.3	3.31	0.243905726911299	0.327277715753045	0.410649704594792	0.284692779635551	0.382006621125353	0.479320462615154	0.28271309602826	0.379290237340948	0.47599371685502	0.227050921041509	2.57654133701328	0.102403126036122	0.845758196458186	0.225972590438966	0.287179468709292	0.191027647379628	0.452140880424868	0.5246220029137	0.410757233149629	0.450439009946322	0.522858382899416	0.409088852985392	0.00418932370075607	0.00504362258755139	0.00504217508220289
199	0.910992249055047	0.2	0.228625484804052	0.156276761636223	0.300974207971881	0.248375609786206	0.901258286732451	0.656475603239239	1.14604097022566	2.2	1.47	3.07	0.245850492777242	0.337521749200477	0.429193005623711	0.286141371956906	0.392836049627228	0.499530727297549	0.289274803109902	0.397232127507596	0.504842635793739	0.228625484804052	2.59023979603725	0.12158169308235	0.889918234268345	0.225972590438966	0.287179468709292	0.191027647379628	0.452140880424868	0.5246220029137	0.410757233149629	0.450439009946322	0.522858382899416	0.409088852985392	0.00418932370075607	0.00504362258755139	0.00504217508220289
199	0.910992249055047	0.2	0.230931245813283	0.158071201139034	0.303791290487532	0.323617640189003	0.913436434994224	0.707257716867079	1.11961515312137	2.01	1.29	3.49	0.285905077745752	0.369251700949496	0.45259832415324	0.338071338683411	0.436625392719097	0.535179446754782	0.333435208067342	0.430624470213695	0.527940512713991	0.230931245813283	2.73600052011199	-0.0252140711742076	0.734519676638356	0.225972590438966	0.287179468709292	0.191027647379628	0.452140880424868	0.5246220029137	0.410757233149629	0.450439009946322	0.522858382899416	0.409088852985392	0.00418932370075607	0.00504362258755139	0.00504217508220289
199	0.910992249055047	0.2	0.238523043920789	0.163550476724487	0.313495611117091	0.299703228133312	0.835793432681936	0.636322431420398	1.03526443394347	2.06	1.23	3.23	0.251654690481977	0.330542076190745	0.409429461899514	0.296184622022967	0.389031015920024	0.481877409817081	0.293043929566091	0.384973686246667	0.476859314741861	0.238523043920789	2.53336738863517	-0.108417231709422	0.591266874595858	0.225972590438966	0.287179468709292	0.191027647379628	0.452140880424868	0.5246220029137	0.410757233149629	0.450439009946322	0.522858382899416	0.409088852985392	0.00418932370075607	0.00504362258755139	0.00504217508220289
199	0.910992249055047	0.2	0.239602386010693	0.164025968250596	0.315178803770791	0.282167080576416	0.837918477374947	0.629255335661047	1.04658161908885	2.02	1.32	3.06	0.25294427049965	0.336821423651702	0.420698576803754	0.298734407674985	0.397795721121012	0.496857034567039	0.29927370851814	0.398458077055693	0.497801393725587	0.239602386010693	2.50162702296768	-0.0115442928744512	0.699770230415367	0.225972590438966	0.287179468709292	0.191027647379628	0.452140880424868	0.5246220029137	0.410757233149629	0.450439009946322	0.522858382899416	0.409088852985392	0.00418932370075607	0.00504362258755139	0.00504217508220289
199	0.910992249055047	0.2	0.244427405527791	0.168150338081963	0.320704472973618	0.265176059120472	0.888778532235589	0.657783037210245	1.11977402726093	2.02	1.39	3.25	0.264911711331002	0.357941492330594	0.450971273330187	0.312995197492	0.422910589794996	0.532825982097992	0.313447178744991	0.42342114217754	0.533423184983399	0.244427405527791	2.60540348880821	0.0999847260485398	0.859235000745149	0.225972590438966	0.287179468709292	0.191027647379628	0.452140880424868	0.5246220029137	0.410757233149629	0.450439009946322	0.522858382899416	0.409088852985392	0.00418932370075607	0.00504362258755139	0.00504217508220289
199	0.910992249055047	0.2	0.245872111398238	0.168218864342583	0.323525358453894	0.313018226421335	0.942168231454996	0.72424591225552	1.16009055065447	1.96	1.33	3.14	0.298873921462552	0.388803732609877	0.478733543757202	0.354999768394786	0.461817593024184	0.568635417653582	0.355076478377692	0.46200077032272	0.568768240481549	0.245872111398238	2.57817689710797	0.112148922862188	0.852803862418353	0.225972590438966	0.287179468709292	0.191027647379628	0.452140880424868	0.5246220029137	0.410757233149629	0.450439009946322	0.522858382899416	0.409088852985392	0.00418932370075607	0.00504362258755139	0.00504217508220289
199	0.910992249055047	0.2	0.246993312909325	0.169132507240871	0.324854118577779	0.270190635212963	0.797581042248358	0.592922510571691	1.00223957392503	1.97	1.36	3.1	0.243411123121788	0.327429122377443	0.411447121633099	0.288791003033223	0.388472734774566	0.48815446651591	0.289755895300533	0.389732147318864	0.489847946544486	0.246993312909325	2.52266245700482	0.0251017700673865	0.742742314151698	0.225972590438966	0.287179468709292	0.191027647379628	0.452140880424868	0.5246220029137	0.410757233149629	0.450439009946322	0.522858382899416	0.409088852985392	0.00418932370075607	0.00504362258755139	0.00504217508220289
199	0.910992249055047	0.2	0.247352418213296	0.16956760724571	0.325137229180881	0.222116116960721	0.712136349947248	0.50406323621987	0.920209463674625	2.15	1.36	3.24	0.192416961081991	0.271845083090131	0.35127320509827	0.22481323826907	0.317614274195792	0.410415310122515	0.224538873205984	0.317297277669267	0.409939582656529	0.247352418213296	2.57482842111859	-0.103759854665866	0.618118407842733	0.225972590438966	0.287179468709292	0.191027647379628	0.452140880424868	0.5246220029137	0.410757233149629	0.450439009946322	0.522858382899416	0.409088852985392	0.00418932370075607	0.00504362258755139	0.00504217508220289
199	0.910992249055047	0.2	0.251290022552133	0.172178363662905	0.33040168144136	0.268076844633426	0.772533654805959	0.57323426838687	0.971833041225048	2.29	1.41	3.47	0.207479425919413	0.27961489401815	0.351750362116887	0.239878495485494	0.323278319260733	0.406678143035972	0.238958009860235	0.322141317864953	0.405247114345519	0.251290022552133	2.6606798100371	0.0490920652458048	0.799798073746942	0.225972590438966	0.287179468709292	0.191027647379628	0.452140880424868	0.5246220029137	0.410757233149629	0.450439009946322	0.522858382899416	0.409088852985392	0.00418932370075607	0.00504362258755139	0.00504217508220289
199	0.910992249055047	0.2	0.253638187863264	0.173869179712851	0.333407196013676	0.271817468997646	0.823938807530077	0.613385597924563	1.03449201713559	2.19	1.4	3.43	0.231110181658876	0.310441992978604	0.389773804298332	0.269310985436726	0.361755758443444	0.454200531450162	0.268265904859936	0.360370783946576	0.452423892132424	0.253638187863264	2.68961919838768	0.0890278775675785	0.870889075910648	0.225972590438966	0.287179468709292	0.191027647379628	0.452140880424868	0.5246220029137	0.410757233149629	0.450439009946322	0.522858382899416	0.409088852985392	0.00418932370075607	0.00504362258755139	0.00504217508220289
199	0.910992249055047	0.2	0.256841284412624	0.176865049342912	0.336817519482336	0.280295586654397	0.928987001019748	0.696572055681836	1.16140194635766	2.07	1.3	3.07	0.274556990120433	0.366164379952517	0.457771769784601	0.322910796763328	0.43065168956344	0.538392582363553	0.322964400674744	0.430748284050287	0.538455784209679	0.256841284412624	2.51802511327115	0.17766921302505	0.904581760874736	0.225972590438966	0.287179468709292	0.191027647379628	0.452140880424868	0.5246220029137	0.410757233149629	0.450439009946322	0.522858382899416	0.409088852985392	0.00418932370075607	0.00504362258755139	0.00504217508220289
199	0.910992249055047	0.2	0.257432169219535	0.176502078262746	0.338362260176324	0.278829115996044	0.909665791821078	0.681254612486838	1.13807697115532	2.04	1.31	3.17	0.271848265940092	0.362993605560885	0.454138945181678	0.320558717823391	0.428035707251227	0.535512696679063	0.319698457443154	0.426871305516761	0.534165518885322	0.257432169219535	2.5569060052495	0.0381728867329539	0.763978896912008	0.225972590438966	0.287179468709292	0.191027647379628	0.452140880424868	0.5246220029137	0.410757233149629	0.450439009946322	0.522858382899416	0.409088852985392	0.00418932370075607	0.00504362258755139	0.00504217508220289
199	0.910992249055047	0.2	0.260362981048149	0.180151432942253	0.340574529154045	0.299559173416025	0.902966621617944	0.687390044250741	1.11854319898515	1.83	1.17	3.04	0.299414872992313	0.393316194479847	0.487217515967381	0.36003074416094	0.472942178102033	0.585853612043126	0.356603378054933	0.468362775240439	0.580226412457511	0.260362981048149	2.41212607884328	-0.0755112860060686	0.553073044885094	0.225972590438966	0.287179468709292	0.191027647379628	0.452140880424868	0.5246220029137	0.410757233149629	0.450439009946322	0.522858382899416	0.409088852985392	0.00418932370075607	0.00504362258755139	0.00504217508220289
199	0.910992249055047	0.2	0.263806761092353	0.180436173213799	0.347177348970906	0.246640289216284	0.891956326021418	0.648568844741486	1.13534380730135	2.08	1.37	3.46	0.254624577276845	0.35017716978548	0.445729762294114	0.299219224196803	0.411506784597307	0.523794344997812	0.297331903461037	0.408851754837451	0.52044184602714	0.263806761092353	2.69594214264087	0.010801616755156	0.786899675976749	0.225972590438966	0.287179468709292	0.191027647379628	0.452140880424868	0.5246220029137	0.410757233149629	0.450439009946322	0.522858382899416	0.409088852985392	0.00418932370075607	0.00504362258755139	0.00504217508220289
199	0.910992249055047	0.2	0.267209164712767	0.184014348561225	0.35040398086431	0.24689556206029	0.834973919538224	0.607291586122249	1.0626562529542	2.01	1.4	3.18	0.24487791019651	0.336686153995141	0.428494397793773	0.289401580540812	0.397902387496731	0.506403194452649	0.290588425909381	0.399417352099954	0.5084239163559	0.267209164712767	2.56927903187351	-0.00907899822505264	0.738692506189624	0.225972590438966	0.287179468709292	0.191027647379628	0.452140880424868	0.5246220029137	0.410757233149629	0.450439009946322	0.522858382899416	0.409088852985392	0.00418932370075607	0.00504362258755139	0.00504217508220289
199	0.910992249055047	0.2	0.26772161016416	0.185273406184392	0.350169814143929	0.268972730738925	0.84688547880975	0.62890238583283	1.06486857178667	1.95	1.23	3.16	0.260246614427442	0.350450377726164	0.440654141024886	0.30930723679365	0.416515842890983	0.523724448988316	0.306733668615396	0.412990245004767	0.519128398398835	0.26772161016416	2.50809028991392	0.0335823523264882	0.735822684818476	0.225972590438966	0.287179468709292	0.191027647379628	0.452140880424868	0.5246220029137	0.410757233149629	0.450439009946322	0.522858382899416	0.409088852985392	0.00418932370075607	0.00504362258755139	0.00504217508220289
199	0.910992249055047	0.2	0.271855205210803	0.186887316550897	0.356823093870708	0.25021945377185	0.830862824926734	0.606308544680863	1.0554171051726	1.96	1.35	2.67	0.250339713844502	0.343056293138134	0.435772872431765	0.297386622385374	0.407527638094873	0.517668653804372	0.301993573414519	0.413879021765429	0.525601175170596	0.271855205210803	2.32112566813059	-0.0165837281017903	0.658306594791826	0.225972590438966	0.287179468709292	0.191027647379628	0.452140880424868	0.5246220029137	0.410757233149629	0.450439009946322	0.522858382899416	0.409088852985392	0.00418932370075607	0.00504362258755139	0.00504217508220289
199	0.910992249055047	0.2	0.273494582305962	0.188133809104092	0.358855355507832	0.233369989491102	0.7187957832081	0.515390894382214	0.922200672033987	1.92	1.26	3.3	0.216479287755428	0.301915305230633	0.387351322705837	0.258145900128197	0.360026120925218	0.46190634172224	0.255530361464139	0.356336456721283	0.45710991676533	0.273494582305962	2.4447233146479	0.000590609623540508	0.667167488573241	0.225972590438966	0.287179468709292	0.191027647379628	0.452140880424868	0.5246220029137	0.410757233149629	0.450439009946322	0.522858382899416	0.409088852985392	0.00418932370075607	0.00504362258755139	0.00504217508220289
199	0.910992249055047	0.2	0.277437607413105	0.191690042253357	0.363185172572853	0.33742315577026	0.973917369475179	0.760839542772517	1.18699519617784	2.12	1.24	2.86	0.294246477662104	0.376652026336249	0.459057575010394	0.34470422825533	0.44124078252565	0.53777733679597	0.345515063375683	0.442318058526742	0.538980092154687	0.277437607413105	2.42385545691918	-0.0516959255313913	0.623090116918326	0.225972590438966	0.287179468709292	0.191027647379628	0.452140880424868	0.5246220029137	0.410757233149629	0.450439009946322	0.522858382899416	0.409088852985392	0.00418932370075607	0.00504362258755139	0.00504217508220289
199	0.910992249055047	0.2	0.27952436313348	0.192652549904385	0.366396176362575	0.286597732196639	0.891450940287735	0.6718603243224	1.11104155625307	1.76	1.12	3.06	0.301907920820557	0.400583410200975	0.499258899581394	0.365723372701613	0.485256284196963	0.604789195692314	0.360490861774608	0.478253944913013	0.59610802776179	0.27952436313348	2.38405513212693	0.0722786359143099	0.700180728721806	0.225972590438966	0.287179468709292	0.191027647379628	0.452140880424868	0.5246220029137	0.410757233149629	0.450439009946322	0.522858382899416	0.409088852985392	0.00418932370075607	0.00504362258755139	0.00504217508220289
199	0.910992249055047	0.2	0.280050562061282	0.193533745340676	0.366567378781889	0.287013961328638	0.891399858774504	0.672045118498862	1.11075459905015	1.97	1.34	2.88	0.276343374238712	0.366541528223413	0.456739682208114	0.327980258454284	0.435032631023373	0.542085003592461	0.330729284511921	0.438537953727701	0.54640071790837	0.280050562061282	2.40101765410588	0.0671486062543861	0.749334621758584	0.225972590438966	0.287179468709292	0.191027647379628	0.452140880424868	0.5246220029137	0.410757233149629	0.450439009946322	0.522858382899416	0.409088852985392	0.00418932370075607	0.00504362258755139	0.00504217508220289
199	0.910992249055047	0.2	0.281030988212846	0.192981828104982	0.369080148320711	0.240819012849808	0.894938898414907	0.646850690336479	1.14302710649334	1.95	1.34	2.91	0.267385458819139	0.369936449852576	0.472487440886013	0.317716173098836	0.439570624580714	0.561425076062592	0.320031964088082	0.442869413669723	0.565580435400398	0.281030988212846	2.40304152280524	0.0096162050099503	0.701531105147459	0.225972590438966	0.287179468709292	0.191027647379628	0.452140880424868	0.5246220029137	0.410757233149629	0.450439009946322	0.522858382899416	0.409088852985392	0.00418932370075607	0.00504362258755139	0.00504217508220289
199	0.910992249055047	0.2	0.284863451204337	0.197101521618515	0.372625380790159	0.268840460140794	0.94090347414559	0.698639245155689	1.18316770313549	1.96	1.3	2.77	0.288240653064031	0.388192667014437	0.488144680964843	0.342352337965388	0.461068436116433	0.579784534267478	0.345556922389334	0.465348157338303	0.584970014975988	0.284863451204337	2.36267015428028	-0.0494825855411706	0.609402439722092	0.225972590438966	0.287179468709292	0.191027647379628	0.452140880424868	0.5246220029137	0.410757233149629	0.450439009946322	0.522858382899416	0.409088852985392	0.00418932370075607	0.00504362258755139	0.00504217508220289
199	0.910992249055047	0.2	0.28651254402795	0.195717297404777	0.377307790651123	0.272539646880741	0.80687871995848	0.601060630020639	1.01269680989632	2.01	1.26	3.06	0.242627653367887	0.325709388700585	0.408791124033282	0.286808939175308	0.38501944422225	0.483229949269193	0.28603474905762	0.383912174978468	0.481932047746466	0.28651254402795	2.3515088239445	0.0793910994572328	0.730545523340168	0.225972590438966	0.287179468709292	0.191027647379628	0.452140880424868	0.5246220029137	0.410757233149629	0.450439009946322	0.522858382899416	0.409088852985392	0.00418932370075607	0.00504362258755139	0.00504217508220289
199	0.910992249055047	0.2	0.287909064090166	0.196837775253692	0.378980352926641	0.258579488380356	0.866813435495824	0.637649454461136	1.09597741653051	1.71	1.3	2.53	0.293075065494961	0.398402919664592	0.503730773834222	0.356987018440358	0.485284103541185	0.613581188642011	0.362895692075129	0.493279966363903	0.623679368687234	0.287909064090166	2.20166735523719	0.0413858011264571	0.641433853075866	0.225972590438966	0.287179468709292	0.191027647379628	0.452140880424868	0.5246220029137	0.410757233149629	0.450439009946322	0.522858382899416	0.409088852985392	0.00418932370075607	0.00504362258755139	0.00504217508220289
199	0.910992249055047	0.2	0.289301937491574	0.198720094158708	0.37988378082444	0.273637579740421	0.852313011687413	0.635505965109249	1.06912005826558	2.05	1.15	3.32	0.252645789348773	0.33883756476303	0.425029340177286	0.297678944804978	0.399234077872182	0.500789210939386	0.291558202398141	0.390961199345475	0.490265194972207	0.289301937491574	2.46223682108287	0.0711812537433481	0.75208279536125	0.225972590438966	0.287179468709292	0.191027647379628	0.452140880424868	0.5246220029137	0.410757233149629	0.450439009946322	0.522858382899416	0.409088852985392	0.00418932370075607	0.00504362258755139	0.00504217508220289
199	0.910992249055047	0.2	0.291652839589945	0.201065445063631	0.38224023411626	0.235850275901976	0.788672141136347	0.567029662763762	1.01031461950893	1.87	1.2	2.86	0.242995831556203	0.337978866619683	0.432961901683164	0.2910894431372	0.404871472265197	0.518653501393194	0.290978800109852	0.404777569850766	0.518406465693351	0.291652839589945	2.35715070551273	-0.0394501994840499	0.588115660096647	0.225972590438966	0.287179468709292	0.191027647379628	0.452140880424868	0.5246220029137	0.410757233149629	0.450439009946322	0.522858382899416	0.409088852985392	0.00418932370075607	0.00504362258755139	0.00504217508220289
199	0.910992249055047	0.2	0.294243607394229	0.203107564351241	0.385379650437216	0.239824971169495	0.835520317875871	0.603272267975662	1.06776836777608	1.82	1.22	2.88	0.263940229349583	0.365552066675291	0.467163904001	0.317703339765758	0.440012925377868	0.562322510989978	0.317648439605987	0.439970353235543	0.562119329163552	0.294243607394229	2.31255323490623	0.0415422584734887	0.678335086366303	0.225972590438966	0.287179468709292	0.191027647379628	0.452140880424868	0.5246220029137	0.410757233149629	0.450439009946322	0.522858382899416	0.409088852985392	0.00418932370075607	0.00504362258755139	0.00504217508220289
199	0.910992249055047	0.2	0.298381800181443	0.204083374195561	0.392680226167324	0.281368454870002	0.925280194060791	0.694406653395109	1.15615373472647	2.08	1.35	3.12	0.272844314560264	0.363558498597881	0.454272682635498	0.320685055814999	0.427305137740473	0.533925219665947	0.321419195064971	0.428169919856896	0.535007599552392	0.298381800181443	2.44308968162947	-0.0223855114182404	0.679042390672592	0.225972590438966	0.287179468709292	0.191027647379628	0.452140880424868	0.5246220029137	0.410757233149629	0.450439009946322	0.522858382899416	0.409088852985392	0.00418932370075607	0.00504362258755139	0.00504217508220289
199	0.910992249055047	0.2	0.298447336950433	0.20637149044681	0.390523183454055	0.274946549516307	0.864788969262591	0.645530449484479	1.0840474890407	2.18	1.45	3.28	0.243802215895381	0.326611187987302	0.409420160079222	0.284236718644335	0.380779526572782	0.47732233450123	0.285470646783201	0.382450841609966	0.479355727841035	0.298447336950433	2.54315873493276	0.0484138987660996	0.792988570866931	0.225972590438966	0.287179468709292	0.191027647379628	0.452140880424868	0.5246220029137	0.410757233149629	0.450439009946322	0.522858382899416	0.409088852985392	0.00418932370075607	0.00504362258755139	0.00504217508220289
199	0.910992249055047	0.2	0.303122323753774	0.209111040086231	0.397133607421317	0.248248439097572	0.860225176625891	0.626507523512904	1.09394282973888	2.11	1.32	3.14	0.242763262220747	0.333325718023589	0.423888173826432	0.284505744858268	0.390640168612028	0.496774592365787	0.284385059210307	0.390564763632542	0.496522568735418	0.303122323753774	2.46362357300008	0.0276024018160283	0.73208466015414	0.225972590438966	0.287179468709292	0.191027647379628	0.452140880424868	0.5246220029137	0.410757233149629	0.450439009946322	0.522858382899416	0.409088852985392	0.00418932370075607	0.00504362258755139	0.00504217508220289
199	0.910992249055047	0.2	0.303366620183682	0.208338037488082	0.398395202879281	0.266464837992161	0.870726999512827	0.645169128505978	1.09628487051968	2.06	1.36	3.1	0.255501276528966	0.344827193450721	0.434153110372476	0.300798271901411	0.405960491875786	0.511122711850162	0.301843144974936	0.407377622185785	0.512893637083501	0.303366620183682	2.44790240386722	-0.232981513023849	0.480443448964363	0.225972590438966	0.287179468709292	0.191027647379628	0.452140880424868	0.5246220029137	0.410757233149629	0.450439009946322	0.522858382899416	0.409088852985392	0.00418932370075607	0.00504362258755139	0.00504217508220289
199	0.910992249055047	0.2	0.30368687487299	0.209974473193549	0.397399276552432	0.311785956917516	0.860883479902371	0.661190257387422	1.06057670241732	1.88	1.15	2.77	0.281465555962371	0.366474013466235	0.451482470970099	0.336659545914275	0.438337737422546	0.540015928930817	0.335906756311409	0.437485795837512	0.538909740095818	0.30368687487299	2.24136307601142	-0.141429691698469	0.446301239638323	0.225972590438966	0.287179468709292	0.191027647379628	0.452140880424868	0.5246220029137	0.410757233149629	0.450439009946322	0.522858382899416	0.409088852985392	0.00418932370075607	0.00504362258755139	0.00504217508220289
199	0.910992249055047	0.2	0.310438399212454	0.212316183466508	0.4085606149584	0.222917423423568	0.834727124948633	0.591399416388087	1.07805483350918	2.06	1.3	3.16	0.234224193999535	0.330594320239139	0.426964446478742	0.275753247374271	0.389210251139185	0.502667254904099	0.274879720807076	0.387903958816605	0.501070797799098	0.310438399212454	2.50955921435166	0.0384825478475532	0.756691736568779	0.225972590438966	0.287179468709292	0.191027647379628	0.452140880424868	0.5246220029137	0.410757233149629	0.450439009946322	0.522858382899416	0.409088852985392	0.00418932370075607	0.00504362258755139	0.00504217508220289
199	0.910992249055047	0.2	0.311496101931514	0.214960212777541	0.408031991085486	0.24898222958085	0.814823104498992	0.593875281200563	1.03577092779742	2.17	1.32	3.46	0.225382110971053	0.309234206530224	0.393086302089395	0.263017824066931	0.360872066457349	0.458726308847766	0.260192018482164	0.357046706513575	0.454011587466476	0.311496101931514	2.47641887529026	0.0219198139575909	0.741066475382415	0.225972590438966	0.287179468709292	0.191027647379628	0.452140880424868	0.5246220029137	0.410757233149629	0.450439009946322	0.522858382899416	0.409088852985392	0.00418932370075607	0.00504362258755139	0.00504217508220289
199	0.910992249055047	0.2	0.314792587579737	0.217103777922124	0.41248139723735	0.267070377455366	0.868948979780677	0.644199851224805	1.09369810833655	1.73	1.23	2.8	0.293479247761705	0.395868599541699	0.498257951321693	0.356702026207576	0.481148608105793	0.605595190004011	0.357923597408626	0.482797006209557	0.607768666440493	0.314792587579737	2.20147776253122	-0.0331554458151397	0.562347539426751	0.225972590438966	0.287179468709292	0.191027647379628	0.452140880424868	0.5246220029137	0.410757233149629	0.450439009946322	0.522858382899416	0.409088852985392	0.00418932370075607	0.00504362258755139	0.00504217508220289
199	0.910992249055047	0.2	0.318374511568103	0.21811024610412	0.418638777032086	0.293283611516225	0.941583368017225	0.713379540852772	1.16978719518168	2.05	1.2	2.94	0.283215828335582	0.373814075465673	0.464412322595764	0.333601089291393	0.44031713728952	0.547033185287647	0.332605135511926	0.439024324326249	0.545321066743206	0.318374511568103	2.32422977053319	0.082896193234181	0.748197342189624	0.225972590438966	0.287179468709292	0.191027647379628	0.452140880424868	0.5246220029137	0.410757233149629	0.450439009946322	0.522858382899416	0.409088852985392	0.00418932370075607	0.00504362258755139	0.00504217508220289
199	0.910992249055047	0.2	0.320238337788265	0.21923002167666	0.421246653899869	0.253499802380298	0.967335347007474	0.708162995032254	1.22650769898269	2.25	1.39	3.18	0.260719903826225	0.356137754173402	0.451555604520578	0.302428528430057	0.41311083401149	0.523793139592923	0.303318200705027	0.414469223410639	0.525507464784431	0.320238337788265	2.58460816204249	-0.0178131680999848	0.766410699607809	0.225972590438966	0.287179468709292	0.191027647379628	0.452140880424868	0.5246220029137	0.410757233149629	0.450439009946322	0.522858382899416	0.409088852985392	0.00418932370075607	0.00504362258755139	0.00504217508220289
199	0.910992249055047	0.2	0.320491978947211	0.221539204423904	0.419444753470518	0.262523724773159	0.955729996321414	0.705631876729859	1.20582811591297	2.34	1.42	3.29	0.251433987674762	0.340550097069205	0.429666206463648	0.289832344751825	0.39255803899791	0.495283733243995	0.290384613927745	0.393399427887243	0.496283313643062	0.320491978947211	2.62585820318155	-0.132169001873914	0.667847519944654	0.225972590438966	0.287179468709292	0.191027647379628	0.452140880424868	0.5246220029137	0.410757233149629	0.450439009946322	0.522858382899416	0.409088852985392	0.00418932370075607	0.00504362258755139	0.00504217508220289
199	0.910992249055047	0.2	0.322708737529868	0.220351371156353	0.425066103903382	0.237297247403961	0.928472369893556	0.66858465388174	1.18836008590537	2.1	1.34	3.36	0.260248537463009	0.361410593163797	0.462572648864585	0.305284457925845	0.423952572791501	0.542620687657157	0.303496801329572	0.421441307692304	0.539347219721208	0.322708737529868	2.51174134165069	0.0716378901735844	0.814203738631431	0.225972590438966	0.287179468709292	0.191027647379628	0.452140880424868	0.5246220029137	0.410757233149629	0.450439009946322	0.522858382899416	0.409088852985392	0.00418932370075607	0.00504362258755139	0.00504217508220289
199	0.910992249055047	0.2	0.32541604745573	0.224524069767353	0.426308025144108	0.257537082475975	0.944944168046129	0.694443372977332	1.19544496311493	1.87	1.25	2.76	0.297032783143123	0.404178954068248	0.511325124993374	0.355666313017891	0.483962870602116	0.612259428186341	0.358064873641797	0.487176357854753	0.61627223012903	0.32541604745573	2.28668586392461	-0.0442559717489213	0.579071312421421	0.225972590438966	0.287179468709292	0.191027647379628	0.452140880424868	0.5246220029137	0.410757233149629	0.450439009946322	0.522858382899416	0.409088852985392	0.00418932370075607	0.00504362258755139	0.00504217508220289
199	0.910992249055047	0.2	0.32592351661681	0.224356206157311	0.427490827076309	0.226379159593695	0.810259857908184	0.576400020341656	1.04411969547471	1.98	1.25	2.98	0.235771652150085	0.331430080895331	0.427088509640577	0.279505377529035	0.392907667399126	0.506309957269217	0.279376888591446	0.392625989461061	0.506001257717133	0.32592351661681	2.33266295304229	-0.0755545233009866	0.579413140925047	0.225972590438966	0.287179468709292	0.191027647379628	0.452140880424868	0.5246220029137	0.410757233149629	0.450439009946322	0.522858382899416	0.409088852985392	0.00418932370075607	0.00504362258755139	0.00504217508220289
199	0.910992249055047	0.2	0.329592812576013	0.227773495327951	0.431412129824075	0.23597360128644	0.840145666728224	0.604118210772458	1.07617312268399	2.19	1.35	3.28	0.226971626286385	0.31564886622262	0.404326106158854	0.264337953307435	0.367614122638486	0.470890291969537	0.263690760696227	0.366699483050252	0.469587358858753	0.329592812576013	2.48496267691356	-0.0523892271067131	0.692471705055131	0.225972590438966	0.287179468709292	0.191027647379628	0.452140880424868	0.5246220029137	0.410757233149629	0.450439009946322	0.522858382899416	0.409088852985392	0.00418932370075607	0.00504362258755139	0.00504217508220289
199	0.910992249055047	0.2	0.329615187860953	0.228182295633222	0.431048080088684	0.278551620325548	0.965026466456553	0.722547276525086	1.20750565638802	2.04	1.42	3.08	0.288719948013691	0.385611295315011	0.482502642616331	0.340552567388261	0.454838391101445	0.569124214814628	0.342975814733242	0.458259545850359	0.57333223630265	0.329615187860953	2.38493281025739	-0.0784398932593887	0.622523700363798	0.225972590438966	0.287179468709292	0.191027647379628	0.452140880424868	0.5246220029137	0.410757233149629	0.450439009946322	0.522858382899416	0.409088852985392	0.00418932370075607	0.00504362258755139	0.00504217508220289
199	0.910992249055047	0.2	0.330465343337745	0.227087214552622	0.433843472122868	0.219583088733709	0.858861080339257	0.606063870938459	1.11165828974005	1.87	1.29	2.85	0.259451782414108	0.367672532261461	0.475893282108814	0.310727694901134	0.440336302048292	0.569944909195451	0.312569668778926	0.443008443236465	0.573415859868711	0.330465343337745	2.27851182297818	0.0710853808200076	0.731291971476608	0.225972590438966	0.287179468709292	0.191027647379628	0.452140880424868	0.5246220029137	0.410757233149629	0.450439009946322	0.522858382899416	0.409088852985392	0.00418932370075607	0.00504362258755139	0.00504217508220289
199	0.910992249055047	0.2	0.337848186505679	0.233811011637344	0.441885361374014	0.323019673251933	1.08957503689207	0.843302409644541	1.33584766413959	1.81	1.23	2.88	0.370747872577774	0.479018703518059	0.587289534458345	0.446775803708841	0.577249344056461	0.70772288440408	0.447225916132359	0.577993537463135	0.70846185733132	0.337848186505679	2.2775316981031	0.148087164339101	0.767900513177249	0.225972590438966	0.287179468709292	0.191027647379628	0.452140880424868	0.5246220029137	0.410757233149629	0.450439009946322	0.522858382899416	0.409088852985392	0.00418932370075607	0.00504362258755139	0.00504217508220289
199	0.910992249055047	0.2	0.347254607554048	0.239767620991517	0.45474159411658	0.257242515872103	0.880460354424698	0.646874031129426	1.11404667771997	1.95	1.2	2.72	0.268086272281239	0.364892271060901	0.461698269840562	0.318730840651721	0.433824601733236	0.548918362814751	0.320071393604701	0.435615431613406	0.551034625017252	0.347254607554048	2.1665470865128	-0.0306652091777752	0.574244802045481	0.225972590438966	0.287179468709292	0.191027647379628	0.452140880424868	0.5246220029137	0.410757233149629	0.450439009946322	0.522858382899416	0.409088852985392	0.00418932370075607	0.00504362258755139	0.00504217508220289
199	0.910992249055047	0.2	0.356911518466212	0.246655091689104	0.46716794524332	0.232856222897098	0.837367090667501	0.60006814469479	1.07466603664021	1.93	1.21	2.85	0.250481905050629	0.349535808476854	0.448589711903078	0.29827700267566	0.416231636609502	0.534186270543344	0.29849011640456	0.416513912235587	0.534649230288749	0.356911518466212	2.1993183722339	0.059593749781403	0.658673304219025	0.225972590438966	0.287179468709292	0.191027647379628	0.452140880424868	0.5246220029137	0.410757233149629	0.450439009946322	0.522858382899416	0.409088852985392	0.00418932370075607	0.00504362258755139	0.00504217508220289
199	0.910992249055047	0.2	0.361313097214228	0.247827245863304	0.474798948565153	0.245691298329847	0.906784220095194	0.658717167473064	1.15485127271732	1.99	1.26	2.92	0.267674645646659	0.368478547056979	0.469282448467298	0.316871694075205	0.436202768305681	0.555533842536158	0.317383851292619	0.436855697414694	0.556346866061765	0.361313097214228	2.28761158965283	-0.0625220603034344	0.596157878541275	0.225972590438966	0.287179468709292	0.191027647379628	0.452140880424868	0.5246220029137	0.410757233149629	0.450439009946322	0.522858382899416	0.409088852985392	0.00418932370075607	0.00504362258755139	0.00504217508220289
199	0.910992249055047	0.2	0.372980904281229	0.257612139481408	0.48834966908105	0.242096834985408	0.955011645824521	0.691192424857649	1.21883086679139	1.84	1.19	2.63	0.300201170100726	0.414784079260397	0.529366988420068	0.360732724506167	0.498419746142831	0.636106767779496	0.362932518746379	0.501306437883886	0.63975482882808	0.372980904281229	2.15854745417621	0.0771969415750995	0.671451471145972	0.225972590438966	0.287179468709292	0.191027647379628	0.452140880424868	0.5246220029137	0.410757233149629	0.450439009946322	0.522858382899416	0.409088852985392	0.00418932370075607	0.00504362258755139	0.00504217508220289
199	0.910992249055047	0.2	0.39155812819334	0.270321468864646	0.512794787522033	0.257167070211682	1.03241013380265	0.758457414531761	1.30636285307354	1.92	1.42	2.76	0.317733863560058	0.43249845582192	0.547263048083781	0.378664836786218	0.51543752796479	0.652210219143363	0.384992841402728	0.523960158335298	0.662895196316294	0.39155812819334	2.23034760692935	-0.0747900863196128	0.577484065131552	0.225972590438966	0.287179468709292	0.191027647379628	0.452140880424868	0.5246220029137	0.410757233149629	0.450439009946322	0.522858382899416	0.409088852985392	0.00418932370075607	0.00504362258755139	0.00504217508220289
199	0.910992249055047	0.21	0.20612636540481	0.144596572094158	0.267656158715462	0.353334643264074	0.972971573812428	0.767461885233856	1.178481262391	1.94	1.32	3.13	0.318715268368934	0.404060321729828	0.489405375090723	0.379096684980528	0.480610575338454	0.582124465696381	0.379081304085343	0.48057168698772	0.582184340344933	0.20612636540481	2.57863243047202	-0.0243284013755751	0.692380583062569	0.225972590438966	0.287179468709292	0.191027647379628	0.452140880424868	0.5246220029137	0.410757233149629	0.450439009946322	0.522858382899416	0.409088852985392	0.00418932370075607	0.00504362258755139	0.00504217508220289
199	0.910992249055047	0.21	0.217986224117022	0.152915108825845	0.283057339408199	0.269688854008846	0.849012249464085	0.630878992793894	1.06714550613428	2.21	1.35	3.14	0.235593377191905	0.317052343497331	0.398511309802757	0.274048398890509	0.368803606177571	0.463558813464633	0.274360069061618	0.369206679274494	0.464083899391517	0.217986224117022	2.62673845625586	-0.083827372920914	0.664467806814262	0.225972590438966	0.287179468709292	0.191027647379628	0.452140880424868	0.5246220029137	0.410757233149629	0.450439009946322	0.522858382899416	0.409088852985392	0.00418932370075607	0.00504362258755139	0.00504217508220289
199	0.910992249055047	0.21	0.220258978028224	0.152955720582134	0.287562235474313	0.267867738249153	0.837890206026437	0.621614796742037	1.05416561531084	2.11	1.43	3.43	0.241140834118619	0.325039790301011	0.408938746483402	0.282670515236057	0.381018691141336	0.479366867046616	0.282175603744355	0.380597855043197	0.478792412307177	0.220258978028224	2.80461821004869	0.027512474529362	0.833205423811266	0.225972590438966	0.287179468709292	0.191027647379628	0.452140880424868	0.5246220029137	0.410757233149629	0.450439009946322	0.522858382899416	0.409088852985392	0.00418932370075607	0.00504362258755139	0.00504217508220289
199	0.910992249055047	0.21	0.22526038797886	0.157898483838102	0.292622292119618	0.306642027357292	0.892302139247714	0.682813578139266	1.10179070035616	1.81	1.2	2.72	0.300192758162561	0.392292492227639	0.484392226292718	0.361752743622665	0.472739203419001	0.583725663215336	0.363241281764522	0.474693735608889	0.58606429009582	0.22526038797886	2.39030736107402	-0.0244560262773861	0.603395356690741	0.225972590438966	0.287179468709292	0.191027647379628	0.452140880424868	0.5246220029137	0.410757233149629	0.450439009946322	0.522858382899416	0.409088852985392	0.00418932370075607	0.00504362258755139	0.00504217508220289
199	0.910992249055047	0.21	0.225261410207735	0.156272679937741	0.294250140477729	0.24509645390002	0.796593958616324	0.578321123876732	1.01486679335592	2.07	1.27	3	0.22799063042222	0.314039988022603	0.400089345622987	0.268153934525393	0.369361926104667	0.470569917683941	0.268136892930579	0.369279545389247	0.470568495359327	0.225261410207735	2.55316901817787	0.0274197674962565	0.712390394403718	0.225972590438966	0.287179468709292	0.191027647379628	0.452140880424868	0.5246220029137	0.410757233149629	0.450439009946322	0.522858382899416	0.409088852985392	0.00418932370075607	0.00504362258755139	0.00504217508220289
199	0.910992249055047	0.21	0.226613298199773	0.157373482711727	0.29585311368782	0.276373563394064	0.84174691308832	0.629091737376527	1.05440208880011	1.98	1.27	2.96	0.257381402808364	0.344385386785983	0.431389370763603	0.305138231531371	0.408285706513786	0.5114331814962	0.305559894499421	0.408843166365114	0.512032813885557	0.226613298199773	2.52587198124043	0.0617764212632208	0.763505054214133	0.225972590438966	0.287179468709292	0.191027647379628	0.452140880424868	0.5246220029137	0.410757233149629	0.450439009946322	0.522858382899416	0.409088852985392	0.00418932370075607	0.00504362258755139	0.00504217508220289
199	0.910992249055047	0.21	0.22853209906348	0.15907200786554	0.29799219026142	0.324429157206523	0.8986338239302	0.69617172626096	1.10109592159944	2.03	1.27	3.33	0.278864791285802	0.359964825199927	0.441064859114051	0.329100575484862	0.42481028379876	0.520519992112658	0.325695000778728	0.420499940841236	0.515150524487399	0.22853209906348	2.69694671402289	-0.0251683802610617	0.713053643963646	0.225972590438966	0.287179468709292	0.191027647379628	0.452140880424868	0.5246220029137	0.410757233149629	0.450439009946322	0.522858382899416	0.409088852985392	0.00418932370075607	0.00504362258755139	0.00504217508220289
199	0.910992249055047	0.21	0.236530870930711	0.164323555967335	0.308738185894086	0.298324431592834	0.949106094400046	0.721845577422065	1.17636661137803	1.96	1.22	3.26	0.297183638822818	0.390746735292108	0.484309831761398	0.3528093020689	0.463885170496556	0.574961038924212	0.348567263553832	0.458394435482273	0.568021737255367	0.236530870930711	2.66932448525674	-0.0438022369328105	0.705998893533189	0.225972590438966	0.287179468709292	0.191027647379628	0.452140880424868	0.5246220029137	0.410757233149629	0.450439009946322	0.522858382899416	0.409088852985392	0.00418932370075607	0.00504362258755139	0.00504217508220289
199	0.910992249055047	0.21	0.242146799725432	0.169052345047536	0.315241254403328	0.304536429829991	0.902703201970937	0.689718695798092	1.11568770814378	2.08	1.36	3.16	0.270888809626435	0.354539027748006	0.438189245869577	0.318358758352837	0.416667653481625	0.514976548610413	0.318966256224667	0.417365388381677	0.515866861731739	0.242146799725432	2.70207543144739	-0.127782820227824	0.625460107195452	0.225972590438966	0.287179468709292	0.191027647379628	0.452140880424868	0.5246220029137	0.410757233149629	0.450439009946322	0.522858382899416	0.409088852985392	0.00418932370075607	0.00504362258755139	0.00504217508220289
199	0.910992249055047	0.21	0.246950056263145	0.171811756867121	0.322088355659169	0.252571404429177	0.79364704443017	0.58048708451911	1.00680700434123	1.89	1.37	3.17	0.246880374754936	0.337537018440963	0.42819366212699	0.29522969283882	0.403640631115269	0.512051569391718	0.295798248576614	0.404290338625693	0.513065098988713	0.246950056263145	2.50046671243105	0.0733698164460358	0.779507060763496	0.225972590438966	0.287179468709292	0.191027647379628	0.452140880424868	0.5246220029137	0.410757233149629	0.450439009946322	0.522858382899416	0.409088852985392	0.00418932370075607	0.00504362258755139	0.00504217508220289
199	0.910992249055047	0.21	0.256519594229148	0.178852948246875	0.334186240211422	0.281490603789315	0.799231593793571	0.599869594861109	0.998593592726032	1.78	1.23	3.03	0.267290444654272	0.356122347118274	0.444954249582275	0.323131846378337	0.430522204823888	0.53791256326944	0.32182250475981	0.428798396432716	0.535776685085631	0.256519594229148	2.40541731295826	0.0281532958031055	0.687700514439727	0.225972590438966	0.287179468709292	0.191027647379628	0.452140880424868	0.5246220029137	0.410757233149629	0.450439009946322	0.522858382899416	0.409088852985392	0.00418932370075607	0.00504362258755139	0.00504217508220289
199	0.910992249055047	0.21	0.262002506396139	0.182146855787572	0.341858157004706	0.266932361231238	0.856523925285877	0.634910344982978	1.07813750558878	2.1	1.25	3.15	0.247595245692616	0.334017634770853	0.42044002384909	0.290552236706835	0.391968636597662	0.49338503648849	0.288658177361118	0.389400786337592	0.490060985273237	0.262002506396139	2.50535010187133	0.0192941452292127	0.701716261284256	0.225972590438966	0.287179468709292	0.191027647379628	0.452140880424868	0.5246220029137	0.410757233149629	0.450439009946322	0.522858382899416	0.409088852985392	0.00418932370075607	0.00504362258755139	0.00504217508220289
199	0.910992249055047	0.21	0.263991406633819	0.183627755952249	0.34435505731539	0.338283722200378	0.995418662072392	0.778055171859805	1.21278215228498	2.07	1.4	3.27	0.306100600807716	0.391615224132814	0.477129847457911	0.359868438753907	0.46040405974069	0.560939680727473	0.360069006774575	0.460861219784148	0.561356438115072	0.263991406633819	2.60650046954769	0.0367805630798208	0.754282734684482	0.225972590438966	0.287179468709292	0.191027647379628	0.452140880424868	0.5246220029137	0.410757233149629	0.450439009946322	0.522858382899416	0.409088852985392	0.00418932370075607	0.00504362258755139	0.00504217508220289
199	0.910992249055047	0.21	0.265697883341504	0.18416310224761	0.347232664435398	0.266046703161685	0.956946646991558	0.70878854510399	1.20510474887912	2.16	1.45	3.41	0.269513647134481	0.36387464600739	0.458235644880299	0.314641570223866	0.424802570117315	0.534963570010764	0.314986317175464	0.425233184338909	0.535352959351383	0.265697883341504	2.72507602064952	-0.0782988841406952	0.713440890848958	0.225972590438966	0.287179468709292	0.191027647379628	0.452140880424868	0.5246220029137	0.410757233149629	0.450439009946322	0.522858382899416	0.409088852985392	0.00418932370075607	0.00504362258755139	0.00504217508220289
199	0.910992249055047	0.21	0.271824060618245	0.189049942496683	0.354598178739808	0.284949425957856	0.874653801623228	0.658329088593448	1.09097851465301	1.84	1.31	2.84	0.285677144347739	0.379549688248583	0.473422232149428	0.343210051870334	0.455987714693062	0.56876537751579	0.345939409141845	0.459493440451544	0.573128695227364	0.271824060618245	2.415651165346	0.00360345545747244	0.687114412329175	0.225972590438966	0.287179468709292	0.191027647379628	0.452140880424868	0.5246220029137	0.410757233149629	0.450439009946322	0.522858382899416	0.409088852985392	0.00418932370075607	0.00504362258755139	0.00504217508220289
199	0.910992249055047	0.21	0.277485050368154	0.193009914646383	0.361960186089925	0.257282552167371	0.860556510076406	0.632274597986375	1.08883842216644	1.95	1.25	3.01	0.261798313647985	0.356320250496056	0.450842187344127	0.311192547688839	0.42354820777833	0.535903867867821	0.310700774764249	0.422911483096323	0.5350289961504	0.277485050368154	2.43115638700194	0.0107586914778858	0.698030768507142	0.225972590438966	0.287179468709292	0.191027647379628	0.452140880424868	0.5246220029137	0.410757233149629	0.450439009946322	0.522858382899416	0.409088852985392	0.00418932370075607	0.00504362258755139	0.00504217508220289
199	0.910992249055047	0.21	0.279927856377566	0.194950566179025	0.364905146576106	0.292046180106806	0.935509371381508	0.708098981096902	1.16291976166611	1.95	1.31	2.99	0.293274300208157	0.387461165111518	0.481648030014879	0.348628325560567	0.460592479861684	0.572556634162801	0.349774438707005	0.462185905614166	0.574567761340428	0.279927856377566	2.56492673611214	-0.0334669081467091	0.680328598618447	0.225972590438966	0.287179468709292	0.191027647379628	0.452140880424868	0.5246220029137	0.410757233149629	0.450439009946322	0.522858382899416	0.409088852985392	0.00418932370075607	0.00504362258755139	0.00504217508220289
199	0.910992249055047	0.21	0.281106048082386	0.196867205626916	0.365344890537857	0.295864657754825	0.933520551697798	0.708671597676017	1.15836950571958	1.87	1.22	2.87	0.303634544311049	0.399972410703757	0.496310277096466	0.363713037495295	0.479112746349282	0.594512455203269	0.36390159132643	0.47939185618063	0.594986573184929	0.281106048082386	2.31477829711642	-0.0731493044685863	0.571756483642628	0.225972590438966	0.287179468709292	0.191027647379628	0.452140880424868	0.5246220029137	0.410757233149629	0.450439009946322	0.522858382899416	0.409088852985392	0.00418932370075607	0.00504362258755139	0.00504217508220289
199	0.910992249055047	0.21	0.281902704895377	0.195625749300095	0.368179660490659	0.310697616700642	0.84832534529151	0.65104499372555	1.04560569685747	1.83	1.25	2.5	0.284357078598317	0.370523265231792	0.456689451865267	0.342142429796958	0.445818795465211	0.549495161133464	0.347153978852666	0.452481078068058	0.557559767020885	0.281902704895377	2.18455582963876	0.0416339357432712	0.643191839671686	0.225972590438966	0.287179468709292	0.191027647379628	0.452140880424868	0.5246220029137	0.410757233149629	0.450439009946322	0.522858382899416	0.409088852985392	0.00418932370075607	0.00504362258755139	0.00504217508220289
199	0.910992249055047	0.21	0.283776140338596	0.196542376986325	0.371009903690867	0.305701240233383	0.891602470176438	0.681814143487174	1.1013907968657	2.16	1.47	3.3	0.259033072754749	0.338735313327909	0.418437553901068	0.302353372078257	0.395384894822471	0.488416417566686	0.303663457608764	0.397186373067234	0.490635951446741	0.283776140338596	2.60509284454071	0.0248570044248421	0.783675805920257	0.225972590438966	0.287179468709292	0.191027647379628	0.452140880424868	0.5246220029137	0.410757233149629	0.450439009946322	0.522858382899416	0.409088852985392	0.00418932370075607	0.00504362258755139	0.00504217508220289
199	0.910992249055047	0.21	0.288436773006652	0.202116804275228	0.374756741738076	0.263247252372935	0.883739089856925	0.652911091574206	1.11456708813964	2.1	1.36	3.15	0.254733420363622	0.344791019747446	0.43484861913127	0.298957736048454	0.404650251727452	0.51034276740645	0.299588642092159	0.405487969217711	0.511503655742102	0.288436773006652	2.49133027677957	-0.0495152096281074	0.67681922273071	0.225972590438966	0.287179468709292	0.191027647379628	0.452140880424868	0.5246220029137	0.410757233149629	0.450439009946322	0.522858382899416	0.409088852985392	0.00418932370075607	0.00504362258755139	0.00504217508220289
199	0.910992249055047	0.21	0.28898806555306	0.202756989777755	0.375219141328365	0.2597745093549	0.909402317099084	0.669725918889676	1.14907871530849	1.95	1.25	3.26	0.27715839888646	0.376345730457446	0.475533062028432	0.329412040931982	0.447299506939391	0.5651869729468	0.32610967258247	0.442843159395852	0.55969189632321	0.28898806555306	2.53977592938812	-0.045880759413786	0.68025342833661	0.225972590438966	0.287179468709292	0.191027647379628	0.452140880424868	0.5246220029137	0.410757233149629	0.450439009946322	0.522858382899416	0.409088852985392	0.00418932370075607	0.00504362258755139	0.00504217508220289
199	0.910992249055047	0.21	0.289108935790881	0.201461620014287	0.376756251567474	0.303450379507361	1.00442398211363	0.766830390523093	1.24201757370417	2.11	1.35	3.27	0.298002907814809	0.390335687067136	0.482668466319463	0.349453788467949	0.457728032320469	0.566002276172989	0.348478323385461	0.456575076754678	0.564406795082454	0.289108935790881	2.57258055581389	-0.0676676072496796	0.679000403740666	0.225972590438966	0.287179468709292	0.191027647379628	0.452140880424868	0.5246220029137	0.410757233149629	0.450439009946322	0.522858382899416	0.409088852985392	0.00418932370075607	0.00504362258755139	0.00504217508220289
199	0.910992249055047	0.21	0.28940286472564	0.200600031135234	0.378205698316046	0.268594000272071	0.887661170408645	0.658962420999458	1.11635991981783	1.98	1.2	3.15	0.269403915758704	0.36290293278384	0.456401949808976	0.319340128758263	0.430169951151493	0.540999773544724	0.316056316798344	0.425687959583866	0.535429911911248	0.28940286472564	2.38169537586652	0.0808270747040663	0.735168536304575	0.225972590438966	0.287179468709292	0.191027647379628	0.452140880424868	0.5246220029137	0.410757233149629	0.450439009946322	0.522858382899416	0.409088852985392	0.00418932370075607	0.00504362258755139	0.00504217508220289
199	0.910992249055047	0.21	0.290716695687094	0.203849704275321	0.377583687098868	0.271453892865742	0.855263636483156	0.636504624709009	1.0740226482573	2.05	1.27	3.21	0.253086677215001	0.340069535235974	0.427052393256947	0.298209375076946	0.400700363612092	0.503191352147238	0.296253275994316	0.398069842788027	0.499949934568283	0.290716695687094	2.4667075793005	0.113802378595841	0.808957083197945	0.225972590438966	0.287179468709292	0.191027647379628	0.452140880424868	0.5246220029137	0.410757233149629	0.450439009946322	0.522858382899416	0.409088852985392	0.00418932370075607	0.00504362258755139	0.00504217508220289
199	0.910992249055047	0.21	0.292008615843051	0.203749705540069	0.380267526146032	0.263126388130836	0.852755076024198	0.629950516159275	1.07555963588912	2.13	1.16	3.07	0.242233341109263	0.327907837067312	0.413582333025362	0.283438092764657	0.383686124772644	0.48393415678063	0.280145875231528	0.379166797046548	0.478334644805693	0.292008615843051	2.5037211539252	-0.0630295899106188	0.636464643064786	0.225972590438966	0.287179468709292	0.191027647379628	0.452140880424868	0.5246220029137	0.410757233149629	0.450439009946322	0.522858382899416	0.409088852985392	0.00418932370075607	0.00504362258755139	0.00504217508220289
199	0.910992249055047	0.21	0.292261560946449	0.204074458513466	0.380448663379432	0.24619683732123	0.81064084542216	0.589177586255144	1.03210410458918	2.21	1.37	3.39	0.220288220696404	0.303091349073392	0.38589447745038	0.256306873004989	0.352648887308992	0.448990901612996	0.255068756550486	0.350967862184433	0.44676729675482	0.292261560946449	2.5054845316906	-0.00454962793991944	0.745291891371536	0.225972590438966	0.287179468709292	0.191027647379628	0.452140880424868	0.5246220029137	0.410757233149629	0.450439009946322	0.522858382899416	0.409088852985392	0.00418932370075607	0.00504362258755139	0.00504217508220289
199	0.910992249055047	0.21	0.294600091986038	0.205615525368022	0.383584658604055	0.276159594615662	0.91476447675111	0.683538780650266	1.14599017285195	2.17	1.45	3.53	0.259560149215421	0.347363471984144	0.435166794752867	0.302938405251533	0.40541561007571	0.507892814899887	0.302128935150756	0.404337305104195	0.506353315643071	0.294600091986038	2.71800056095604	-0.205330245591454	0.589659958950179	0.225972590438966	0.287179468709292	0.191027647379628	0.452140880424868	0.5246220029137	0.410757233149629	0.450439009946322	0.522858382899416	0.409088852985392	0.00418932370075607	0.00504362258755139	0.00504217508220289
199	0.910992249055047	0.21	0.298025407666916	0.208120918828245	0.387929896505587	0.251699749205366	0.87368848348961	0.638487774457026	1.1088891925222	2.01	1.34	3.39	0.257427089891752	0.352255897096752	0.447084704301753	0.304224812756409	0.416292568049708	0.528360323343007	0.302158313156344	0.413566689554555	0.524775549277899	0.298025407666916	2.4978794598821	0.149837953429672	0.85803611454874	0.225972590438966	0.287179468709292	0.191027647379628	0.452140880424868	0.5246220029137	0.410757233149629	0.450439009946322	0.522858382899416	0.409088852985392	0.00418932370075607	0.00504362258755139	0.00504217508220289
199	0.910992249055047	0.21	0.299405605329571	0.207485545028459	0.391325665630684	0.296527768215306	0.937983729084015	0.712418807669404	1.16354865049862	1.9	1.34	2.86	0.300952735530485	0.396239916902804	0.491527098275124	0.359341034253105	0.47311502685376	0.586889019454415	0.362844964874967	0.477491901347821	0.592301312024938	0.299405605329571	2.38328279932636	0.0493277243709058	0.734173913737809	0.225972590438966	0.287179468709292	0.191027647379628	0.452140880424868	0.5246220029137	0.410757233149629	0.450439009946322	0.522858382899416	0.409088852985392	0.00418932370075607	0.00504362258755139	0.00504217508220289
199	0.910992249055047	0.21	0.302551973518523	0.211361514189075	0.393742432847971	0.287795074426329	0.951270675630699	0.717628964214252	1.18491238704715	2.14	1.4	3.08	0.274906764133814	0.364409404154076	0.453912044174338	0.321421195642983	0.426067749754373	0.530714303865762	0.323414296872437	0.428803316415638	0.533980346688671	0.302551973518523	2.45640271058211	0.0316620367816494	0.725159383143536	0.225972590438966	0.287179468709292	0.191027647379628	0.452140880424868	0.5246220029137	0.410757233149629	0.450439009946322	0.522858382899416	0.409088852985392	0.00418932370075607	0.00504362258755139	0.00504217508220289
199	0.910992249055047	0.21	0.302637389707302	0.210178960430763	0.395095818983841	0.245524949648258	0.849279133002581	0.616839307322475	1.08171895868269	2.05	1.19	3.04	0.245183478718643	0.337574486192506	0.429965493666369	0.288876178302333	0.397731641517205	0.506587104732078	0.286725763308402	0.394590341615549	0.502631108444618	0.302637389707302	2.37443712303354	-0.0388311909363393	0.61853522193817	0.225972590438966	0.287179468709292	0.191027647379628	0.452140880424868	0.5246220029137	0.410757233149629	0.450439009946322	0.522858382899416	0.409088852985392	0.00418932370075607	0.00504362258755139	0.00504217508220289
199	0.910992249055047	0.21	0.303142769998321	0.211148015724003	0.395137524272639	0.275896077508289	0.901619932054113	0.673566478917364	1.12967338519086	1.97	1.25	3.23	0.277017035872502	0.370808359499493	0.464599683126484	0.328792336007168	0.440113534342117	0.551434732677065	0.326012427296926	0.436246868364833	0.546649591713103	0.303142769998321	2.45191943493331	0.0240489687544646	0.716241841341982	0.225972590438966	0.287179468709292	0.191027647379628	0.452140880424868	0.5246220029137	0.410757233149629	0.450439009946322	0.522858382899416	0.409088852985392	0.00418932370075607	0.00504362258755139	0.00504217508220289
199	0.910992249055047	0.21	0.304267826932748	0.212619669803306	0.395915984062189	0.250556074737557	0.874800754959369	0.638583447852766	1.11101806206597	2.04	1.32	3.35	0.254655705105914	0.348854959881026	0.443054214656138	0.300244178622135	0.411306987385864	0.522369796149593	0.298183933777105	0.408583321161562	0.51880097212888	0.304267826932748	2.55931339835959	0.0988392010151355	0.821827295827647	0.225972590438966	0.287179468709292	0.191027647379628	0.452140880424868	0.5246220029137	0.410757233149629	0.450439009946322	0.522858382899416	0.409088852985392	0.00418932370075607	0.00504362258755139	0.00504217508220289
199	0.910992249055047	0.21	0.304922644853946	0.212788605569812	0.397056684138081	0.29431776851708	0.824007893444313	0.624796953940314	1.02321883294831	1.81	1.15	3.19	0.274571709127052	0.362116451129178	0.449661193131304	0.330845082068224	0.436332087428024	0.541819092787825	0.325249997095847	0.428965417298775	0.532726502778921	0.304922644853946	2.32586201593182	0.049595421156021	0.664943945722711	0.225972590438966	0.287179468709292	0.191027647379628	0.452140880424868	0.5246220029137	0.410757233149629	0.450439009946322	0.522858382899416	0.409088852985392	0.00418932370075607	0.00504362258755139	0.00504217508220289
199	0.910992249055047	0.21	0.305893502759511	0.21332457699276	0.398462428526263	0.293494562791242	0.906943227440307	0.687246651737896	1.12663980314272	2.05	1.18	3.31	0.272555512336328	0.359685093248342	0.446814674160356	0.320973206656543	0.42358078461468	0.526188362572817	0.315432889625413	0.416217563984355	0.51714313935661	0.305893502759511	2.47148341632235	-0.0870738330799536	0.604538830132865	0.225972590438966	0.287179468709292	0.191027647379628	0.452140880424868	0.5246220029137	0.410757233149629	0.450439009946322	0.522858382899416	0.409088852985392	0.00418932370075607	0.00504362258755139	0.00504217508220289
199	0.910992249055047	0.21	0.306042578937546	0.212287007757601	0.399798150117492	0.27634294089845	0.85683917951484	0.640354587200646	1.07332377182903	1.73	1.11	2.54	0.292408512978499	0.39126302106921	0.490117529159922	0.35560399975372	0.475822997869305	0.59604199598489	0.356469439974023	0.476991959498719	0.597712153208662	0.306042578937546	2.13848182242582	-0.0332143287782838	0.51299204042019	0.225972590438966	0.287179468709292	0.191027647379628	0.452140880424868	0.5246220029137	0.410757233149629	0.450439009946322	0.522858382899416	0.409088852985392	0.00418932370075607	0.00504362258755139	0.00504217508220289
199	0.910992249055047	0.21	0.307488670386969	0.215199210764931	0.399778130009006	0.255558305528553	0.949917982597635	0.696788975664724	1.20304698953055	2.15	1.44	3.23	0.266419947672859	0.36320479808932	0.45998964850578	0.311378718969522	0.424496160067963	0.537613601166403	0.312998891342431	0.426598815438208	0.54023062451879	0.307488670386969	2.60040779842478	0.011281749224818	0.788006366929308	0.225972590438966	0.287179468709292	0.191027647379628	0.452140880424868	0.5246220029137	0.410757233149629	0.450439009946322	0.522858382899416	0.409088852985392	0.00418932370075607	0.00504362258755139	0.00504217508220289
199	0.910992249055047	0.21	0.309372491675692	0.216525973776318	0.402219009575065	0.331364542852382	0.976692554778101	0.760079302763432	1.19330580679277	1.9	1.19	2.81	0.320797470314664	0.412220803419902	0.503644136525141	0.38295799101678	0.492096307923388	0.601234624829996	0.382831163827048	0.491891797010029	0.60106525439774	0.309372491675692	2.25959805243894	0.00833209690363129	0.631728517831101	0.225972590438966	0.287179468709292	0.191027647379628	0.452140880424868	0.5246220029137	0.410757233149629	0.450439009946322	0.522858382899416	0.409088852985392	0.00418932370075607	0.00504362258755139	0.00504217508220289
199	0.910992249055047	0.21	0.3095155437712	0.214854723289604	0.404176364252796	0.263733145800545	0.860087815747375	0.635718468664033	1.08445716283072	2.12	1.27	3.31	0.245241386781265	0.331796446201767	0.418351505622269	0.287147623292787	0.388492995388284	0.489838367483781	0.28426743977762	0.38458023198877	0.48485554632266	0.3095155437712	2.44241782415526	-0.0920148828544254	0.614121533765331	0.225972590438966	0.287179468709292	0.191027647379628	0.452140880424868	0.5246220029137	0.410757233149629	0.450439009946322	0.522858382899416	0.409088852985392	0.00418932370075607	0.00504362258755139	0.00504217508220289
199	0.910992249055047	0.21	0.309725834715129	0.215967080674538	0.40348458875572	0.276519163567149	0.897691513360973	0.670985270410414	1.12439775631153	1.92	1.24	2.7	0.281322423208789	0.376373018856591	0.471423614504394	0.335333007607146	0.4486321955989	0.561931383590654	0.337752492010169	0.451899308472867	0.566093323417759	0.309725834715129	2.28678412759453	-0.13270539322419	0.48944957029283	0.225972590438966	0.287179468709292	0.191027647379628	0.452140880424868	0.5246220029137	0.410757233149629	0.450439009946322	0.522858382899416	0.409088852985392	0.00418932370075607	0.00504362258755139	0.00504217508220289
199	0.910992249055047	0.21	0.310874869626451	0.215453428435496	0.406296310817406	0.19526313547341	0.728930728366123	0.497890003261422	0.959971453470823	1.95	1.35	3.17	0.206336439974203	0.30208473858411	0.397833037194018	0.245314214631196	0.359149747892792	0.472985281154388	0.245477735845634	0.359470510336291	0.473367616346513	0.310874869626451	2.39499883444203	0.0304445774398967	0.719541334133349	0.225972590438966	0.287179468709292	0.191027647379628	0.452140880424868	0.5246220029137	0.410757233149629	0.450439009946322	0.522858382899416	0.409088852985392	0.00418932370075607	0.00504362258755139	0.00504217508220289
199	0.910992249055047	0.21	0.320066528161001	0.223439590208431	0.41669346611357	0.247449396577206	0.879946079335315	0.640357464466256	1.11953469420437	2.01	1.41	3.01	0.258372153661264	0.355041638833947	0.45171112400663	0.305390334262327	0.419651588702917	0.533912843143507	0.308312538344324	0.423523695772383	0.538964728197374	0.320066528161001	2.44513600866403	0.0585785523896325	0.754646885115889	0.225972590438966	0.287179468709292	0.191027647379628	0.452140880424868	0.5246220029137	0.410757233149629	0.450439009946322	0.522858382899416	0.409088852985392	0.00418932370075607	0.00504362258755139	0.00504217508220289
199	0.910992249055047	0.21	0.322737721384758	0.223911183929465	0.421564258840051	0.2556506094777	0.914906303841554	0.671166148359406	1.1586464593237	2.19	1.38	3.2	0.252178273687712	0.343759131554441	0.43533998942117	0.293698146677679	0.400357328030941	0.507016509384203	0.294254603897634	0.401075426952229	0.507872432203209	0.322737721384758	2.5196460432526	0.03922382035187	0.77380513902598	0.225972590438966	0.287179468709292	0.191027647379628	0.452140880424868	0.5246220029137	0.410757233149629	0.450439009946322	0.522858382899416	0.409088852985392	0.00418932370075607	0.00504362258755139	0.00504217508220289
199	0.910992249055047	0.21	0.325634851028601	0.225958388445035	0.425311313612167	0.234978504944379	0.862834624467575	0.61976215297533	1.10590709595982	1.86	1.38	2.86	0.266150203412769	0.370535066898102	0.474919930383435	0.318979843391539	0.444084641284025	0.569189439176511	0.322673073673832	0.449020087895366	0.575620776296564	0.325634851028601	2.3813565059244	0.00559184597243139	0.698563876658537	0.225972590438966	0.287179468709292	0.191027647379628	0.452140880424868	0.5246220029137	0.410757233149629	0.450439009946322	0.522858382899416	0.409088852985392	0.00418932370075607	0.00504362258755139	0.00504217508220289
199	0.910992249055047	0.21	0.326692176504628	0.228757492040833	0.424626860968423	0.266176720213722	0.941577325679084	0.697486104008571	1.1856685473496	1.83	1.3	2.87	0.304546721206551	0.411125448449758	0.517704175692965	0.366408281146946	0.494635989858763	0.62286369857058	0.368546042628499	0.497447769414658	0.626440713060975	0.326692176504628	2.29022750592556	-0.108078043977096	0.541053178078382	0.225972590438966	0.287179468709292	0.191027647379628	0.452140880424868	0.5246220029137	0.410757233149629	0.450439009946322	0.522858382899416	0.409088852985392	0.00418932370075607	0.00504362258755139	0.00504217508220289
199	0.910992249055047	0.21	0.327345733305788	0.22901127916608	0.425680187445495	0.256152212248142	0.889657692581347	0.65295598977081	1.12635939539188	2.06	1.3	2.72	0.258247169290831	0.351863807586157	0.445480445881483	0.303947150066719	0.414130392294813	0.524313634522907	0.307272774021258	0.418740523397756	0.530142365449047	0.327345733305788	2.33005602306895	0.0424181312087771	0.70810137210794	0.225972590438966	0.287179468709292	0.191027647379628	0.452140880424868	0.5246220029137	0.410757233149629	0.450439009946322	0.522858382899416	0.409088852985392	0.00418932370075607	0.00504362258755139	0.00504217508220289
199	0.910992249055047	0.21	0.327658967691039	0.227163397344133	0.428154538037944	0.238519063000692	0.82466561813503	0.594610806815495	1.05472042945456	2.05	1.32	2.96	0.236480043249142	0.327974128299295	0.419468213349448	0.278654734053494	0.386466199185279	0.494277664317065	0.280080636314906	0.388424723853677	0.496716196385928	0.327658967691039	2.31599080905161	0.0734211373378039	0.738490796312916	0.225972590438966	0.287179468709292	0.191027647379628	0.452140880424868	0.5246220029137	0.410757233149629	0.450439009946322	0.522858382899416	0.409088852985392	0.00418932370075607	0.00504362258755139	0.00504217508220289
199	0.910992249055047	0.21	0.329793413700631	0.231186835343861	0.428399992057402	0.289388366660991	0.970503411955404	0.733061079233706	1.2079457446771	1.98	1.32	2.89	0.299945786255654	0.397099801379517	0.494253816503379	0.355607440606297	0.470790557842608	0.585973675078918	0.358102321915067	0.474240882289656	0.590247080907132	0.329793413700631	2.34917937751343	-0.00940080490576299	0.658351949240803	0.225972590438966	0.287179468709292	0.191027647379628	0.452140880424868	0.5246220029137	0.410757233149629	0.450439009946322	0.522858382899416	0.409088852985392	0.00418932370075607	0.00504362258755139	0.00504217508220289
199	0.910992249055047	0.21	0.329938569769096	0.231121000156837	0.428756139381355	0.245380315514176	0.879526542393679	0.638714269781141	1.12033881500622	1.96	1.32	3.06	0.263369126099216	0.362666293537893	0.46196346097657	0.312772928048672	0.43069664320363	0.548620358358589	0.313322040234084	0.431459171822599	0.549641669440508	0.329938569769096	2.36954748011493	0.0936897531925998	0.771544976762327	0.225972590438966	0.287179468709292	0.191027647379628	0.452140880424868	0.5246220029137	0.410757233149629	0.450439009946322	0.522858382899416	0.409088852985392	0.00418932370075607	0.00504362258755139	0.00504217508220289
199	0.910992249055047	0.21	0.329991627592332	0.229167631861482	0.430815623323183	0.269975446672464	0.860203217605357	0.639355394045398	1.08105104116532	2.05	1.4	3.13	0.25374296924154	0.34139153375284	0.42904009826414	0.298863748619297	0.402098051541055	0.505332354462813	0.300311876358205	0.404104004802099	0.50786736461248	0.329991627592332	2.45894005335849	-0.0710435343707433	0.633822990904078	0.225972590438966	0.287179468709292	0.191027647379628	0.452140880424868	0.5246220029137	0.410757233149629	0.450439009946322	0.522858382899416	0.409088852985392	0.00418932370075607	0.00504362258755139	0.00504217508220289
199	0.910992249055047	0.21	0.339411395201456	0.237858709925748	0.440964080477164	0.232173104595016	0.842782442553109	0.603491287020151	1.08207359808607	2.32	1.33	3.25	0.216426169990984	0.302241606632053	0.388057043273122	0.24978222336737	0.348823714349449	0.447865205331528	0.249054279686606	0.347520827403059	0.446541302307424	0.339411395201456	2.46647064395401	0.0810316355838853	0.794787879376419	0.225972590438966	0.287179468709292	0.191027647379628	0.452140880424868	0.5246220029137	0.410757233149629	0.450439009946322	0.522858382899416	0.409088852985392	0.00418932370075607	0.00504362258755139	0.00504217508220289
199	0.910992249055047	0.21	0.342463140252854	0.238455605692051	0.446470674813656	0.239309474035159	0.828019326682518	0.597530438602489	1.05850821476255	1.74	1.13	3	0.271930835784129	0.376824297146777	0.481717758509426	0.330426137301704	0.457883331210304	0.585340525118905	0.326383468793386	0.452294319023713	0.578256425627089	0.342463140252854	2.2299510848596	-0.149209188937302	0.436934548400076	0.225972590438966	0.287179468709292	0.191027647379628	0.452140880424868	0.5246220029137	0.410757233149629	0.450439009946322	0.522858382899416	0.409088852985392	0.00418932370075607	0.00504362258755139	0.00504217508220289
199	0.910992249055047	0.21	0.34378290956237	0.238736365361064	0.448829453763676	0.290872677741088	0.90689681438701	0.685814509928571	1.12797911884545	1.99	1.29	2.96	0.279573037699964	0.369697481765155	0.459821925830346	0.33118556812059	0.437948063727607	0.544710559334624	0.332169507313864	0.439340175595498	0.546276503877232	0.34378290956237	2.2029160862121	0.00937934694765846	0.63169620810783	0.225972590438966	0.287179468709292	0.191027647379628	0.452140880424868	0.5246220029137	0.410757233149629	0.450439009946322	0.522858382899416	0.409088852985392	0.00418932370075607	0.00504362258755139	0.00504217508220289
199	0.910992249055047	0.21	0.348599571541567	0.242157906343626	0.455041236739508	0.236834261447356	0.819978738971117	0.590165406123497	1.04979207181874	1.99	1.32	2.79	0.240415788366494	0.334034887385881	0.427653986405267	0.284756713049248	0.395642387806822	0.506528062564395	0.287563192443357	0.399577212010001	0.511563954771905	0.348599571541567	2.2283079215353	0.122952622752995	0.750525693035944	0.225972590438966	0.287179468709292	0.191027647379628	0.452140880424868	0.5246220029137	0.410757233149629	0.450439009946322	0.522858382899416	0.409088852985392	0.00418932370075607	0.00504362258755139	0.00504217508220289
199	0.910992249055047	0.21	0.357313142021279	0.248058165128375	0.466568118914182	0.261441298526677	0.942351312990952	0.695062929737063	1.18963969624484	1.86	1.29	2.99	0.299150675902217	0.405582027407543	0.512013378912869	0.358714121612336	0.486336861063295	0.613959600514254	0.359387956067212	0.487296558310936	0.615250140942498	0.357313142021279	2.25970863768791	0.0683574425168873	0.704608399381099	0.225972590438966	0.287179468709292	0.191027647379628	0.452140880424868	0.5246220029137	0.410757233149629	0.450439009946322	0.522858382899416	0.409088852985392	0.00418932370075607	0.00504362258755139	0.00504217508220289
199	0.910992249055047	0.21	0.359587280833129	0.25135414714643	0.467820414519828	0.281727258035171	0.9772378679497	0.733616146507452	1.22085958939195	2.08	1.38	3.18	0.287479195850767	0.38294625570955	0.478413315568334	0.337696898121449	0.449840421730793	0.561983945340138	0.338439814895219	0.450904987113332	0.56330396570761	0.359587280833129	2.40032985843371	-0.119053779114778	0.579006028468556	0.225972590438966	0.287179468709292	0.191027647379628	0.452140880424868	0.5246220029137	0.410757233149629	0.450439009946322	0.522858382899416	0.409088852985392	0.00418932370075607	0.00504362258755139	0.00504217508220289
199	0.910992249055047	0.21	0.361819083397063	0.253127412264375	0.470510754529752	0.219630061391498	0.870400837925824	0.614242122863933	1.12655955298772	1.92	1.34	2.92	0.2573427793332	0.364662992699699	0.471983206066197	0.3066990589313	0.434602427850752	0.562505796770204	0.308946207979871	0.437764570131305	0.566611930944399	0.361819083397063	2.26929217851704	0.0285564928814351	0.681873278640048	0.225972590438966	0.287179468709292	0.191027647379628	0.452140880424868	0.5246220029137	0.410757233149629	0.450439009946322	0.522858382899416	0.409088852985392	0.00418932370075607	0.00504362258755139	0.00504217508220289
199	0.910992249055047	0.21	0.362132318243966	0.253536449399731	0.470728187088202	0.25239652097694	0.980071204355912	0.716718934733692	1.24342347397813	1.96	1.33	3.03	0.295181478157007	0.403643398800939	0.512105319444871	0.350460720190365	0.479234527610234	0.608008335030103	0.351858027236131	0.481127020362531	0.610312838130088	0.362132318243966	2.38065512671095	0.130322086170786	0.825456211983374	0.225972590438966	0.287179468709292	0.191027647379628	0.452140880424868	0.5246220029137	0.410757233149629	0.450439009946322	0.522858382899416	0.409088852985392	0.00418932370075607	0.00504362258755139	0.00504217508220289
199	0.910992249055047	0.21	0.376803218050814	0.263997548611395	0.489608887490234	0.284278348982221	0.962159202551642	0.723799637185551	1.20051876791773	2.2	1.35	3.05	0.271586407758481	0.36102444390391	0.450462480049338	0.316216331679343	0.420351762962276	0.52448719424521	0.317551134740579	0.422062957440358	0.526697653126051	0.376803218050814	2.38845754990493	-0.0648825578304463	0.620961392921067	0.225972590438966	0.287179468709292	0.191027647379628	0.452140880424868	0.5246220029137	0.410757233149629	0.450439009946322	0.522858382899416	0.409088852985392	0.00418932370075607	0.00504362258755139	0.00504217508220289
199	0.910992249055047	0.22	0.162546405288116	0.115047350746133	0.2100454598301	0.343527871377886	0.917333979374619	0.719345418355165	1.11532254039407	2.12	1.45	2.96	0.277993457569921	0.354506803220947	0.431020148871974	0.325614589004959	0.41523490530786	0.504855221610762	0.329716455568269	0.420409232597172	0.511311157625823	0.162546405288116	2.64825739783058	0.0134016161201275	0.763006363883032	0.225972590438966	0.287179468709292	0.191027647379628	0.452140880424868	0.5246220029137	0.410757233149629	0.450439009946322	0.522858382899416	0.409088852985392	0.00418932370075607	0.00504362258755139	0.00504217508220289
199	0.910992249055047	0.22	0.204911588211879	0.144972588739983	0.264850587683776	0.331587853038	0.891004551748467	0.693494935748735	1.0885141677482	2.2	1.33	3.3	0.260305539468661	0.334441404768888	0.408577270069116	0.303102604232271	0.389427212941634	0.475751821650996	0.301631388288297	0.387547261627105	0.473350939590137	0.204911588211879	2.6917387149212	-0.0970547483283346	0.626231404253864	0.225972590438966	0.287179468709292	0.191027647379628	0.452140880424868	0.5246220029137	0.410757233149629	0.450439009946322	0.522858382899416	0.409088852985392	0.00418932370075607	0.00504362258755139	0.00504217508220289
199	0.910992249055047	0.22	0.212491818990954	0.149806699533791	0.275176938448117	0.332247414902815	0.864028539484225	0.67278334419856	1.05527373476989	2.04	1.3	3.38	0.267852190769702	0.343991775634821	0.42013136049994	0.315692555213242	0.405431227985987	0.495169900758731	0.312554617000615	0.401469287939835	0.490189069300853	0.212491818990954	2.65881364664568	-0.151985805354498	0.568094342809084	0.225972590438966	0.287179468709292	0.191027647379628	0.452140880424868	0.5246220029137	0.410757233149629	0.450439009946322	0.522858382899416	0.409088852985392	0.00418932370075607	0.00504362258755139	0.00504217508220289
199	0.910992249055047	0.22	0.220989680148555	0.155868083729706	0.286111276567403	0.341005813301581	0.99057840854623	0.775580507803114	1.20557630928935	2.08	1.35	3.12	0.304743760369809	0.389221474913796	0.473699189457783	0.358178967320782	0.457469402407186	0.55675983749359	0.358956449921243	0.458501022117592	0.558032816085813	0.220989680148555	2.69782720579505	-0.0239560148165706	0.72098557394763	0.225972590438966	0.287179468709292	0.191027647379628	0.452140880424868	0.5246220029137	0.410757233149629	0.450439009946322	0.522858382899416	0.409088852985392	0.00418932370075607	0.00504362258755139	0.00504217508220289
199	0.910992249055047	0.22	0.231483122963701	0.163576853558434	0.299389392368968	0.303576190663016	0.823755769794445	0.628956698199879	1.01855484138901	2.04	1.43	3.48	0.250573568209739	0.32818065720823	0.405787746206721	0.295370371671243	0.386851827139923	0.478333282608602	0.294586623402252	0.385848708793182	0.477185224036821	0.231483122963701	2.66472212793153	0.0129903275424694	0.760190147480483	0.225972590438966	0.287179468709292	0.191027647379628	0.452140880424868	0.5246220029137	0.410757233149629	0.450439009946322	0.522858382899416	0.409088852985392	0.00418932370075607	0.00504362258755139	0.00504217508220289
199	0.910992249055047	0.22	0.232320111259291	0.163451326862528	0.301188895656055	0.362195478434294	1.0558857361374	0.837122333730135	1.27464913854467	2.01	1.28	3.08	0.33771678859439	0.425971600043229	0.514226411492067	0.399162214863591	0.503474429121311	0.607786643379031	0.398259797459468	0.502289416494623	0.606455700209325	0.232320111259291	2.6685725000502	0.0809101324692961	0.776085807436731	0.225972590438966	0.287179468709292	0.191027647379628	0.452140880424868	0.5246220029137	0.410757233149629	0.450439009946322	0.522858382899416	0.409088852985392	0.00418932370075607	0.00504362258755139	0.00504217508220289
199	0.910992249055047	0.22	0.238499282994563	0.169159539867631	0.307839026121494	0.295302864619904	0.966875047951937	0.733677898606884	1.20007219729699	2.04	1.4	3.08	0.292895536521934	0.385991436374577	0.479087336227221	0.345409481857136	0.455196769546709	0.564984057236282	0.347579442074857	0.458038267537254	0.568852701384654	0.238499282994563	2.67912159742661	-0.100400459473087	0.668313089078189	0.225972590438966	0.287179468709292	0.191027647379628	0.452140880424868	0.5246220029137	0.410757233149629	0.450439009946322	0.522858382899416	0.409088852985392	0.00418932370075607	0.00504362258755139	0.00504217508220289
199	0.910992249055047	0.22	0.244366339483974	0.173180316636706	0.315552362331242	0.341682643922741	1.066647765632	0.835487767352964	1.29780776391103	2.19	1.46	3.28	0.31416264822371	0.401084132966465	0.48800561770922	0.365944603863436	0.467192949207021	0.568441294550605	0.367764899804023	0.469389605315178	0.571104391820063	0.244366339483974	2.69930673478555	-0.0328729281477619	0.758412858114212	0.225972590438966	0.287179468709292	0.191027647379628	0.452140880424868	0.5246220029137	0.410757233149629	0.450439009946322	0.522858382899416	0.409088852985392	0.00418932370075607	0.00504362258755139	0.00504217508220289
199	0.910992249055047	0.22	0.244816214985867	0.173431186798755	0.316201243172978	0.229303902701682	0.754275735609794	0.538376325715579	0.97017514550401	2.24	1.48	3.22	0.198791271192197	0.278510449195559	0.358229627198922	0.2307248852753	0.323250065524708	0.415775245774117	0.232426460176583	0.325668869021996	0.418788812061671	0.244816214985867	2.68818275151645	0.043830247938632	0.820996584960236	0.225972590438966	0.287179468709292	0.191027647379628	0.452140880424868	0.5246220029137	0.410757233149629	0.450439009946322	0.522858382899416	0.409088852985392	0.00418932370075607	0.00504362258755139	0.00504217508220289
199	0.910992249055047	0.22	0.25064125916125	0.176300607735089	0.324981910587412	0.346668489051941	0.962067690578138	0.755861969600042	1.16827341155623	2.07	1.43	3.13	0.297477613055262	0.37863209382291	0.459786574590558	0.349757459648587	0.445174337378878	0.540591215109168	0.352274564426761	0.448314670202983	0.544544794460972	0.25064125916125	2.62115420655825	0.0153092177900917	0.76012734765714	0.225972590438966	0.287179468709292	0.191027647379628	0.452140880424868	0.5246220029137	0.410757233149629	0.450439009946322	0.522858382899416	0.409088852985392	0.00418932370075607	0.00504362258755139	0.00504217508220289
199	0.910992249055047	0.22	0.253793564392934	0.179093883989046	0.328493244796822	0.311403676769819	0.889397408720494	0.68290608751872	1.09588872992227	2.18	1.43	3.16	0.258259612487284	0.336349952535828	0.414440292584372	0.301171885384082	0.392237672698627	0.483303460013173	0.302953706758581	0.394563132764961	0.486228809437178	0.253793564392934	2.64643245123293	-0.085593307666353	0.683469583816623	0.225972590438966	0.287179468709292	0.191027647379628	0.452140880424868	0.5246220029137	0.410757233149629	0.450439009946322	0.522858382899416	0.409088852985392	0.00418932370075607	0.00504362258755139	0.00504217508220289
199	0.910992249055047	0.22	0.259551697523459	0.183557702984115	0.335545692062803	0.282549352834057	0.837836251749278	0.629390299292087	1.04628220420647	2.04	1.33	3.28	0.251363517667703	0.334611873913687	0.417860230159671	0.296456501902362	0.394639073147375	0.492821644392387	0.295312109943188	0.393028695242538	0.490720388128727	0.259551697523459	2.62456118255794	0.0456993491988472	0.793757709535532	0.225972590438966	0.287179468709292	0.191027647379628	0.452140880424868	0.5246220029137	0.410757233149629	0.450439009946322	0.522858382899416	0.409088852985392	0.00418932370075607	0.00504362258755139	0.00504217508220289
199	0.910992249055047	0.22	0.263037973198452	0.185793027736149	0.340282918660755	0.359910505654887	1.02183065972353	0.809071885897333	1.23458943354974	2.13	1.27	3.33	0.311655761926292	0.393610775960388	0.475565789994484	0.364800294832018	0.460730538822409	0.5566607828128	0.361050189349953	0.455850265216892	0.550854463443443	0.263037973198452	2.64194890017297	-0.086435965329509	0.645906216702581	0.225972590438966	0.287179468709292	0.191027647379628	0.452140880424868	0.5246220029137	0.410757233149629	0.450439009946322	0.522858382899416	0.409088852985392	0.00418932370075607	0.00504362258755139	0.00504217508220289
199	0.910992249055047	0.22	0.263189129582323	0.18689620466157	0.339482054503076	0.332701075031727	0.922481692227636	0.718506980575818	1.12645640387945	2.01	1.25	3.28	0.28996346211327	0.372280287381575	0.45459711264988	0.342745713217704	0.440046727561991	0.537347741906278	0.339158857894492	0.435515162476372	0.531711504663236	0.263189129582323	2.56122414207652	0.0643808168378411	0.770803836800945	0.225972590438966	0.287179468709292	0.191027647379628	0.452140880424868	0.5246220029137	0.410757233149629	0.450439009946322	0.522858382899416	0.409088852985392	0.00418932370075607	0.00504362258755139	0.00504217508220289
199	0.910992249055047	0.22	0.26701389346271	0.187755259079589	0.346272527845832	0.308453425432003	0.915362145438174	0.701371726813448	1.1293525640629	2.04	1.36	3.21	0.279662982497115	0.36498891796117	0.450314853425225	0.329720347111049	0.430318920463793	0.530917493816537	0.329735257863649	0.430465623052169	0.530939100048646	0.26701389346271	2.54718292294125	-0.0531200587466033	0.688243315842077	0.225972590438966	0.287179468709292	0.191027647379628	0.452140880424868	0.5246220029137	0.410757233149629	0.450439009946322	0.522858382899416	0.409088852985392	0.00418932370075607	0.00504362258755139	0.00504217508220289
199	0.910992249055047	0.22	0.26796865873234	0.189652546132905	0.346284771331774	0.324826124123123	0.961655328168764	0.745190548486287	1.17812010785124	2.02	1.33	3.1	0.300212004596032	0.387418324596896	0.474624644597761	0.354727724248765	0.457769904309625	0.560812084370485	0.355156954724498	0.458305966814151	0.561520246227186	0.26796865873234	2.50111302889118	-0.0303206074383622	0.67740095699136	0.225972590438966	0.287179468709292	0.191027647379628	0.452140880424868	0.5246220029137	0.410757233149629	0.450439009946322	0.522858382899416	0.409088852985392	0.00418932370075607	0.00504362258755139	0.00504217508220289
199	0.910992249055047	0.22	0.268786212387266	0.189064813191355	0.348507611583177	0.297228344844405	0.901765145271233	0.685273613385403	1.11825667715706	1.78	1.21	2.79	0.306159951748374	0.402881955428998	0.499603959109621	0.370358350500748	0.48736190219233	0.604365453883911	0.371080426570955	0.488402950857562	0.605667247628016	0.268786212387266	2.37276423929329	-0.0329304567282283	0.576976596133271	0.225972590438966	0.287179468709292	0.191027647379628	0.452140880424868	0.5246220029137	0.410757233149629	0.450439009946322	0.522858382899416	0.409088852985392	0.00418932370075607	0.00504362258755139	0.00504217508220289
199	0.910992249055047	0.22	0.269085965786168	0.189569796336202	0.348602135236135	0.23137387729654	0.843284107834915	0.603312541952507	1.08325567371732	2.23	1.46	3.17	0.223483585665502	0.312375664433836	0.401267743202169	0.259546978830486	0.362783511471477	0.466020044112469	0.26155598474088	0.365627952381753	0.469554632110007	0.269085965786168	2.62376400896513	0.0221106195327013	0.800654901501409	0.225972590438966	0.287179468709292	0.191027647379628	0.452140880424868	0.5246220029137	0.410757233149629	0.450439009946322	0.522858382899416	0.409088852985392	0.00418932370075607	0.00504362258755139	0.00504217508220289
199	0.910992249055047	0.22	0.273893801201504	0.19419627412734	0.353591328275667	0.289257759208851	0.874746738458702	0.660664149467567	1.08882932744984	1.97	1.19	2.85	0.270703245453754	0.358422325839374	0.446141406224993	0.321036894470326	0.425066164993435	0.529095435516543	0.32067429944251	0.424583618005454	0.528569058179551	0.273893801201504	2.42426723970703	-0.0246001842211511	0.632177692290424	0.225972590438966	0.287179468709292	0.191027647379628	0.452140880424868	0.5246220029137	0.410757233149629	0.450439009946322	0.522858382899416	0.409088852985392	0.00418932370075607	0.00504362258755139	0.00504217508220289
199	0.910992249055047	0.22	0.274770597911263	0.194296867509059	0.355244328313466	0.333900244596812	1.004246996347	0.782791088039931	1.22570290465407	1.96	1.41	3.24	0.322798919712107	0.414120511203884	0.505442102695661	0.383356229370495	0.491809817150848	0.600263404931202	0.384246238226387	0.493073197788768	0.601688235768717	0.274770597911263	2.57407503809257	0.0623747517018166	0.781581524474984	0.225972590438966	0.287179468709292	0.191027647379628	0.452140880424868	0.5246220029137	0.410757233149629	0.450439009946322	0.522858382899416	0.409088852985392	0.00418932370075607	0.00504362258755139	0.00504217508220289
199	0.910992249055047	0.22	0.277345900854918	0.195870940150146	0.35882086155969	0.298916220840881	0.911782524473438	0.693767239085829	1.12979780986105	2.03	1.27	3.03	0.277416815428168	0.36459462201729	0.451772428606413	0.327269775651953	0.430113798139259	0.532957820626566	0.327011008788685	0.429862990228668	0.532539226464036	0.277345900854918	2.4968615075485	0.0127741364548401	0.724142030578706	0.225972590438966	0.287179468709292	0.191027647379628	0.452140880424868	0.5246220029137	0.410757233149629	0.450439009946322	0.522858382899416	0.409088852985392	0.00418932370075607	0.00504362258755139	0.00504217508220289
199	0.910992249055047	0.22	0.277642757111259	0.196873107767853	0.358412406454664	0.327829382240059	0.943493819566825	0.732562851556576	1.15442478757707	2.06	1.29	3.21	0.290162595621579	0.373710754042084	0.457258912462589	0.341617374513865	0.439981198644747	0.53834502277563	0.339933381379609	0.437833860838265	0.535758753693311	0.277642757111259	2.50323318843353	-0.0550893991359213	0.641075265952833	0.225972590438966	0.287179468709292	0.191027647379628	0.452140880424868	0.5246220029137	0.410757233149629	0.450439009946322	0.522858382899416	0.409088852985392	0.00418932370075607	0.00504362258755139	0.00504217508220289
199	0.910992249055047	0.22	0.279555748447906	0.196590860316146	0.362520636579666	0.28872654812091	0.897946233837989	0.67790162381883	1.11799084385715	1.93	1.24	3.1	0.283031071473191	0.374902014921863	0.466772958370535	0.337052837059322	0.446459065751866	0.555865294444409	0.335303206421117	0.44404097833849	0.552999324240266	0.279555748447906	2.48221855789777	-0.0120916712580034	0.664015564213393	0.225972590438966	0.287179468709292	0.191027647379628	0.452140880424868	0.5246220029137	0.410757233149629	0.450439009946322	0.522858382899416	0.409088852985392	0.00418932370075607	0.00504362258755139	0.00504217508220289
199	0.910992249055047	0.22	0.281621571639626	0.198203184693582	0.365039958585669	0.3586863288444	1.0515800855264	0.832044133786105	1.27111603726669	1.99	1.24	2.94	0.339188087105212	0.428683315180163	0.518178543255115	0.401807399436216	0.507824816385158	0.6138422333341	0.4018673779435	0.50788284339269	0.613778670641145	0.281621571639626	2.4800019941376	0.0238274417560337	0.699400960784792	0.225972590438966	0.287179468709292	0.191027647379628	0.452140880424868	0.5246220029137	0.410757233149629	0.450439009946322	0.522858382899416	0.409088852985392	0.00418932370075607	0.00504362258755139	0.00504217508220289
199	0.910992249055047	0.22	0.281784999511101	0.197743486278925	0.365826512743278	0.236241167758475	0.805664671184538	0.579492006911159	1.03183733545792	2.08	1.34	3.07	0.227857832941147	0.316789539569084	0.40572124619702	0.267851342903376	0.372392304868614	0.476933266833852	0.268696275338063	0.373507521606956	0.478471017114822	0.281784999511101	2.49941209873551	-0.0348767539155076	0.701238730619923	0.225972590438966	0.287179468709292	0.191027647379628	0.452140880424868	0.5246220029137	0.410757233149629	0.450439009946322	0.522858382899416	0.409088852985392	0.00418932370075607	0.00504362258755139	0.00504217508220289
199	0.910992249055047	0.22	0.283358412735802	0.19913251227386	0.367584313197744	0.311585561167295	0.928195557390535	0.71278783430847	1.1436032804726	1.91	1.25	3.4	0.300127034558131	0.390826788450901	0.481526542343671	0.35809119352933	0.466307979704878	0.574524765880426	0.352943760475319	0.459602875096607	0.566351792188954	0.283358412735802	2.54784947360321	-0.0694513007846898	0.638362304105911	0.225972590438966	0.287179468709292	0.191027647379628	0.452140880424868	0.5246220029137	0.410757233149629	0.450439009946322	0.522858382899416	0.409088852985392	0.00418932370075607	0.00504362258755139	0.00504217508220289
199	0.910992249055047	0.22	0.283486672947548	0.199495327609837	0.36747801828526	0.314576817107059	0.912741324300173	0.702388080814418	1.12309456778593	1.9	1.32	3	0.296425891601759	0.385200387432166	0.473974883262572	0.353857885468385	0.459832283346803	0.565806681225221	0.355114702535706	0.461544327704087	0.568030113245038	0.283486672947548	2.40520677277521	-0.00250927507838622	0.638585298171659	0.225972590438966	0.287179468709292	0.191027647379628	0.452140880424868	0.5246220029137	0.410757233149629	0.450439009946322	0.522858382899416	0.409088852985392	0.00418932370075607	0.00504362258755139	0.00504217508220289
199	0.910992249055047	0.22	0.284138883359682	0.19984104204363	0.368436724675735	0.280995281434457	0.926491196314624	0.695101980019599	1.15788041260965	2.05	1.37	3.23	0.275774198766616	0.367575369761981	0.459376540757346	0.324789404932891	0.432907016490018	0.541024628047145	0.324962810950251	0.433145995530572	0.541414049170731	0.284138883359682	2.54301324926618	-0.0552684257812196	0.673363380292555	0.225972590438966	0.287179468709292	0.191027647379628	0.452140880424868	0.5246220029137	0.410757233149629	0.450439009946322	0.522858382899416	0.409088852985392	0.00418932370075607	0.00504362258755139	0.00504217508220289
199	0.910992249055047	0.22	0.284541103722444	0.20202940462123	0.367052802823658	0.288249661930804	0.886936352500771	0.669337122214888	1.10453558278665	2.02	1.33	3.21	0.268680000944559	0.356026958790379	0.4433739166362	0.3172236646849	0.420352003115441	0.523480341545982	0.316642903342188	0.419640478688689	0.522589236133544	0.284541103722444	2.55815218082994	0.10625504200599	0.837295442166852	0.225972590438966	0.287179468709292	0.191027647379628	0.452140880424868	0.5246220029137	0.410757233149629	0.450439009946322	0.522858382899416	0.409088852985392	0.00418932370075607	0.00504362258755139	0.00504217508220289
199	0.910992249055047	0.22	0.287211419265135	0.201978770228423	0.372444068301847	0.3072945213688	1.01775547906789	0.779179995301316	1.25633096283445	1.83	1.17	3.02	0.339142034123782	0.442983220171392	0.546824406219001	0.407729054964241	0.532570756651107	0.657412458337972	0.40398791116495	0.527765007157476	0.651499793585887	0.287211419265135	2.36359389008189	-0.0836064350808733	0.54937428202241	0.225972590438966	0.287179468709292	0.191027647379628	0.452140880424868	0.5246220029137	0.410757233149629	0.450439009946322	0.522858382899416	0.409088852985392	0.00418932370075607	0.00504362258755139	0.00504217508220289
199	0.910992249055047	0.22	0.291168890594382	0.206151615239556	0.376186165949207	0.319054652100379	0.905987622773814	0.699339571577029	1.1126356739706	1.92	1.23	2.86	0.292894274095702	0.379441687410361	0.46598910072502	0.349042106574875	0.452180659061853	0.555319211548832	0.349568661788992	0.452908736752988	0.556211542526499	0.291168890594382	2.35804033458353	0.127871143612691	0.775649176056586	0.225972590438966	0.287179468709292	0.191027647379628	0.452140880424868	0.5246220029137	0.410757233149629	0.450439009946322	0.522858382899416	0.409088852985392	0.00418932370075607	0.00504362258755139	0.00504217508220289
199	0.910992249055047	0.22	0.291199306563503	0.205216171238971	0.377182441888036	0.247602388469959	0.896083133213968	0.652200961564036	1.1399653048639	1.94	1.39	2.92	0.271563811443517	0.373111610326784	0.47465940921005	0.323201521865398	0.444058579242425	0.564915636619451	0.326503688099115	0.448750710910645	0.570789325848694	0.291199306563503	2.42416750015022	0.0212646360715065	0.722718378894837	0.225972590438966	0.287179468709292	0.191027647379628	0.452140880424868	0.5246220029137	0.410757233149629	0.450439009946322	0.522858382899416	0.409088852985392	0.00418932370075607	0.00504362258755139	0.00504217508220289
199	0.910992249055047	0.22	0.291223659927953	0.20479681474486	0.377650505111045	0.298573181486103	0.996539692680319	0.758063050234295	1.23501633512634	2.04	1.43	3.16	0.302534437035797	0.397707782770424	0.492881128505052	0.356752468040162	0.468982091600175	0.581211715160188	0.359044346857774	0.471912691615236	0.584759592462444	0.291223659927953	2.50439008837661	-0.045391509839987	0.675990309730689	0.225972590438966	0.287179468709292	0.191027647379628	0.452140880424868	0.5246220029137	0.410757233149629	0.450439009946322	0.522858382899416	0.409088852985392	0.00418932370075607	0.00504362258755139	0.00504217508220289
199	0.910992249055047	0.22	0.291294288745783	0.206782077954285	0.375806499537281	0.272561172467259	0.89331268177908	0.665459443275557	1.1211659202826	2.15	1.45	3.3	0.254336648236856	0.341421487976521	0.428506327716187	0.297231562140397	0.399003615574324	0.50077566900825	0.298195975956997	0.400351592487209	0.502526346749155	0.291294288745783	2.62412215733264	-0.0498132659333384	0.732493788690442	0.225972590438966	0.287179468709292	0.191027647379628	0.452140880424868	0.5246220029137	0.410757233149629	0.450439009946322	0.522858382899416	0.409088852985392	0.00418932370075607	0.00504362258755139	0.00504217508220289
199	0.910992249055047	0.22	0.291837639950921	0.206183596188355	0.377491683713488	0.319422145699978	0.960778164972755	0.741818065669126	1.17973826427638	2.14	1.33	2.89	0.284562127955895	0.368555433968297	0.452548739980698	0.332803082652508	0.431035519146781	0.529267955641054	0.335428503878728	0.434382329672484	0.533306684211354	0.291837639950921	2.39036782440588	0.162109969271707	0.836340646823806	0.225972590438966	0.287179468709292	0.191027647379628	0.452140880424868	0.5246220029137	0.410757233149629	0.450439009946322	0.522858382899416	0.409088852985392	0.00418932370075607	0.00504362258755139	0.00504217508220289
199	0.910992249055047	0.22	0.292142219265749	0.205594357925606	0.378690080605892	0.288405233447124	0.895475784559456	0.67586477321423	1.11508679590468	2.03	1.29	2.9	0.270828547958	0.358829777901321	0.446831007844641	0.319641391560559	0.423503542763637	0.527365693966715	0.321225704268272	0.425560668526532	0.529981625348694	0.292142219265749	2.42288159948238	0.189766246788401	0.878603195456832	0.225972590438966	0.287179468709292	0.191027647379628	0.452140880424868	0.5246220029137	0.410757233149629	0.450439009946322	0.522858382899416	0.409088852985392	0.00418932370075607	0.00504362258755139	0.00504217508220289
199	0.910992249055047	0.22	0.293235415605199	0.206013058343579	0.38045777286682	0.281331637747903	0.907088656915989	0.68073361441128	1.1334436994207	2.08	1.28	3.06	0.267081369423036	0.355890285933279	0.444699202443522	0.3138157141273	0.418164563377771	0.522513412628242	0.31349474921942	0.417851837416583	0.522102021541498	0.293235415605199	2.50746102997919	-0.131618990157529	0.596676942608537	0.225972590438966	0.287179468709292	0.191027647379628	0.452140880424868	0.5246220029137	0.410757233149629	0.450439009946322	0.522858382899416	0.409088852985392	0.00418932370075607	0.00504362258755139	0.00504217508220289
199	0.910992249055047	0.22	0.293626886145543	0.207948493192307	0.37930527909878	0.24845634697593	0.899356067160572	0.655142836835544	1.1435692974856	2	1.35	3.44	0.265688681919554	0.364727681698255	0.463766681476956	0.314384047494651	0.431574894260482	0.548765741026312	0.312033406061633	0.428365234186277	0.544707291344076	0.293626886145543	2.64373286577474	-0.0610842107267532	0.696781210014382	0.225972590438966	0.287179468709292	0.191027647379628	0.452140880424868	0.5246220029137	0.410757233149629	0.450439009946322	0.522858382899416	0.409088852985392	0.00418932370075607	0.00504362258755139	0.00504217508220289
199	0.910992249055047	0.22	0.294387550758951	0.207335960714369	0.381439140803533	0.333994805907149	0.951650048278134	0.741837389562216	1.16146270699405	1.88	1.29	3.22	0.317047344768431	0.4067173280837	0.496387311398969	0.37956122536479	0.486911907549001	0.594262589733212	0.377405398321753	0.484121578380225	0.590985113912854	0.294387550758951	2.47199757342512	-0.0230174700513625	0.673214037700658	0.225972590438966	0.287179468709292	0.191027647379628	0.452140880424868	0.5246220029137	0.410757233149629	0.450439009946322	0.522858382899416	0.409088852985392	0.00418932370075607	0.00504362258755139	0.00504217508220289
199	0.910992249055047	0.22	0.29461574229181	0.208889330346877	0.380342154236742	0.24953696757261	0.74543377545172	0.543600980835201	0.947266570068239	2.07	1.3	3.33	0.213824685018365	0.293215332307018	0.372605979595672	0.251374636198511	0.34470714866327	0.438039661128028	0.249346594191746	0.341847227169427	0.434470732158629	0.29461574229181	2.43789127591998	-0.0235374959634331	0.665001471682514	0.225972590438966	0.287179468709292	0.191027647379628	0.452140880424868	0.5246220029137	0.410757233149629	0.450439009946322	0.522858382899416	0.409088852985392	0.00418932370075607	0.00504362258755139	0.00504217508220289
199	0.910992249055047	0.22	0.295728900515061	0.209013690566984	0.382444110463138	0.309926368606262	0.90133370505415	0.691348099146002	1.1113193109623	1.88	1.24	2.87	0.295115877570501	0.384752467938371	0.474389058306242	0.353208749112046	0.460490093034117	0.567771436956187	0.354012895552387	0.461465443359771	0.569005051067589	0.295728900515061	2.28086880687743	-0.0979753511211415	0.524058331342758	0.225972590438966	0.287179468709292	0.191027647379628	0.452140880424868	0.5246220029137	0.410757233149629	0.450439009946322	0.522858382899416	0.409088852985392	0.00418932370075607	0.00504362258755139	0.00504217508220289
199	0.910992249055047	0.22	0.296515955957445	0.208200312386705	0.384831599528184	0.295844289352201	0.884080571380266	0.671129384126758	1.09703175863377	2.11	1.33	3.09	0.260296865108827	0.34288977159498	0.425482678081134	0.305113050269905	0.401926254755143	0.49873945924038	0.305726904125342	0.402673981001271	0.499758123818235	0.296515955957445	2.46438022726715	-0.0561676043428225	0.652840922312342	0.225972590438966	0.287179468709292	0.191027647379628	0.452140880424868	0.5246220029137	0.410757233149629	0.450439009946322	0.522858382899416	0.409088852985392	0.00418932370075607	0.00504362258755139	0.00504217508220289
199	0.910992249055047	0.22	0.296581458036558	0.209080925057152	0.384081991015964	0.326746729590331	1.0694444632878	0.829766939539718	1.30912198703587	1.86	1.25	2.71	0.357009591149954	0.460131528990234	0.563253466830514	0.428060946578962	0.551706012199696	0.675351077820429	0.431641023679285	0.556178937444838	0.681056418092772	0.296581458036558	2.2989599992444	-0.0767874102669233	0.54303230981669	0.225972590438966	0.287179468709292	0.191027647379628	0.452140880424868	0.5246220029137	0.410757233149629	0.450439009946322	0.522858382899416	0.409088852985392	0.00418932370075607	0.00504362258755139	0.00504217508220289
199	0.910992249055047	0.22	0.297131822562719	0.20870919336825	0.385554451757189	0.265346100210697	0.916525224330987	0.678422193784175	1.1546282548778	1.98	1.33	2.87	0.27713531331619	0.374400347651309	0.471665381986429	0.328446602356162	0.443720147517754	0.558993692679345	0.331066373795632	0.447296589607868	0.563559110426791	0.297131822562719	2.38629017656146	-0.079022942468282	0.618369758921778	0.225972590438966	0.287179468709292	0.191027647379628	0.452140880424868	0.5246220029137	0.410757233149629	0.450439009946322	0.522858382899416	0.409088852985392	0.00418932370075607	0.00504362258755139	0.00504217508220289
199	0.910992249055047	0.22	0.298752888477533	0.212173413361628	0.385332363593438	0.271191978215958	0.877996413106827	0.653274017587884	1.10271880862577	1.95	1.26	3.28	0.270452521476372	0.363486588137584	0.456520654798795	0.321468848339795	0.432052229491818	0.542635610643841	0.318476320457036	0.428150950657801	0.53762389433824	0.298752888477533	2.50562633285812	0.0156094690542485	0.722301275677678	0.225972590438966	0.287179468709292	0.191027647379628	0.452140880424868	0.5246220029137	0.410757233149629	0.450439009946322	0.522858382899416	0.409088852985392	0.00418932370075607	0.00504362258755139	0.00504217508220289
199	0.910992249055047	0.22	0.300902883062634	0.212627953720128	0.389177812405139	0.282523497843924	0.945491115040974	0.71024662099788	1.18073560908407	1.67	1.1	3	0.332913091109496	0.443178975329183	0.553444859548869	0.407507277071635	0.542479891343152	0.67745250561467	0.401368738932118	0.534387476697272	0.667288016860309	0.300902883062634	2.2990807468158	0.0681113775699684	0.665493297471211	0.225972590438966	0.287179468709292	0.191027647379628	0.452140880424868	0.5246220029137	0.410757233149629	0.450439009946322	0.522858382899416	0.409088852985392	0.00418932370075607	0.00504362258755139	0.00504217508220289
199	0.910992249055047	0.22	0.301977771299259	0.214462572348109	0.389492970250409	0.258294673808637	0.918226607171957	0.675289806392569	1.16116340795135	1.91	1.36	3.22	0.284453125307366	0.386785681758984	0.489118238210602	0.339421083145955	0.461528467673269	0.583635852200583	0.339310865897751	0.461428098629404	0.583363819099395	0.301977771299259	2.49310318193719	-0.00954077329056397	0.692678396258138	0.225972590438966	0.287179468709292	0.191027647379628	0.452140880424868	0.5246220029137	0.410757233149629	0.450439009946322	0.522858382899416	0.409088852985392	0.00418932370075607	0.00504362258755139	0.00504217508220289
199	0.910992249055047	0.22	0.302578567248272	0.214656911103537	0.390500223393008	0.274175352474073	0.810562218093322	0.604654100269598	1.01647033591705	1.98	1.28	3.1	0.24683340749275	0.330889733795983	0.414946060099215	0.29249102717955	0.392095539676887	0.491700052174224	0.291738740106494	0.391083131124015	0.49041196833453	0.302578567248272	2.39453586203586	0.138692265322193	0.824599071240611	0.225972590438966	0.287179468709292	0.191027647379628	0.452140880424868	0.5246220029137	0.410757233149629	0.450439009946322	0.522858382899416	0.409088852985392	0.00418932370075607	0.00504362258755139	0.00504217508220289
199	0.910992249055047	0.22	0.304638997341539	0.215727947938294	0.393550046744784	0.277544548218801	0.945849146829269	0.707591677900594	1.18410661575794	2.07	1.4	3.08	0.278381269727513	0.372116708955991	0.465852148184469	0.327280646234363	0.437481289962248	0.547681933690134	0.329493389761592	0.440493480781561	0.551342962566535	0.304638997341539	2.47200859009022	-0.0643681154070102	0.64940710882325	0.225972590438966	0.287179468709292	0.191027647379628	0.452140880424868	0.5246220029137	0.410757233149629	0.450439009946322	0.522858382899416	0.409088852985392	0.00418932370075607	0.00504362258755139	0.00504217508220289
199	0.910992249055047	0.22	0.305051768429542	0.21587310099905	0.394230435860035	0.252929354783556	0.839794702973746	0.614453914071668	1.06513549187582	2.03	1.32	3	0.246073846313947	0.336317350971786	0.426560855629624	0.290388094632893	0.396883115388371	0.50337813614385	0.291509905093918	0.398295567977766	0.505324824648986	0.305051768429542	2.46926128527255	0.0736850115242262	0.789500556150489	0.225972590438966	0.287179468709292	0.191027647379628	0.452140880424868	0.5246220029137	0.410757233149629	0.450439009946322	0.522858382899416	0.409088852985392	0.00418932370075607	0.00504362258755139	0.00504217508220289
199	0.910992249055047	0.22	0.306668114102259	0.216756598528838	0.39657962967568	0.244234772286435	0.814685000430519	0.59093405072317	1.03843595013787	2.03	1.31	3.14	0.237066315590438	0.326828977247977	0.416591638905516	0.27986238180321	0.385829322850517	0.491796263897825	0.279604977085683	0.385434139603331	0.491360694006491	0.306668114102259	2.42004001378409	-0.0782452662118438	0.608755543803385	0.225972590438966	0.287179468709292	0.191027647379628	0.452140880424868	0.5246220029137	0.410757233149629	0.450439009946322	0.522858382899416	0.409088852985392	0.00418932370075607	0.00504362258755139	0.00504217508220289
199	0.910992249055047	0.22	0.306691418540433	0.217806328177228	0.395576508903639	0.309627002945159	0.985457759316926	0.755712817475441	1.21520270115841	2.1	1.28	2.96	0.294106085489238	0.38351754437077	0.472929003252302	0.344987106634798	0.449866951090328	0.554746795545857	0.345649415019761	0.450817097606882	0.555732981870756	0.306691418540433	2.46471411036958	-0.0588594578229239	0.635915155008639	0.225972590438966	0.287179468709292	0.191027647379628	0.452140880424868	0.5246220029137	0.410757233149629	0.450439009946322	0.522858382899416	0.409088852985392	0.00418932370075607	0.00504362258755139	0.00504217508220289
199	0.910992249055047	0.22	0.308268410319682	0.216975790621259	0.399561030018105	0.237704614269021	0.817766268516577	0.589123487662078	1.04640904937108	1.86	1.23	3	0.253262606210634	0.351555524050761	0.449848441890887	0.30360860424225	0.421441141934448	0.539273679626647	0.302708266632696	0.420161634668648	0.537660861974821	0.308268410319682	2.33021092034518	-0.143397543363873	0.496843818463375	0.225972590438966	0.287179468709292	0.191027647379628	0.452140880424868	0.5246220029137	0.410757233149629	0.450439009946322	0.522858382899416	0.409088852985392	0.00418932370075607	0.00504362258755139	0.00504217508220289
199	0.910992249055047	0.22	0.311480270041125	0.219541762312986	0.403418777769265	0.262130607937739	0.903144578522454	0.66656697880657	1.13972217823834	2.11	1.38	3.29	0.25825111960666	0.349909470444668	0.441567821282675	0.302648325512607	0.410064109198738	0.517479892884868	0.302430662650181	0.409797007825819	0.517150260416577	0.311480270041125	2.53879493083097	-0.00793768698778859	0.735619220821807	0.225972590438966	0.287179468709292	0.191027647379628	0.452140880424868	0.5246220029137	0.410757233149629	0.450439009946322	0.522858382899416	0.409088852985392	0.00418932370075607	0.00504362258755139	0.00504217508220289
199	0.910992249055047	0.22	0.313732280992521	0.220639015693047	0.406825546291994	0.256568927207701	0.845439364035544	0.620748066667173	1.07013066140392	1.98	1.46	3.36	0.253342750017047	0.345044865958911	0.436746981900776	0.300188783781024	0.408847692129032	0.51750660047704	0.300857101434482	0.409854182379786	0.518720785892784	0.313732280992521	2.52748690216627	0.0610505676485984	0.796176995657972	0.225972590438966	0.287179468709292	0.191027647379628	0.452140880424868	0.5246220029137	0.410757233149629	0.450439009946322	0.522858382899416	0.409088852985392	0.00418932370075607	0.00504362258755139	0.00504217508220289
199	0.910992249055047	0.22	0.313930124815544	0.220382185216135	0.407478064414952	0.217819407473185	0.79762260870943	0.561635570837976	1.03360964658088	2.09	1.23	3.17	0.219504332415047	0.311735273431285	0.403966214447522	0.257705851451344	0.365988238970721	0.474270626490097	0.255509956896657	0.362826593763649	0.470241033832828	0.313930124815544	2.4232192270194	-0.087085499523545	0.61100574351436	0.225972590438966	0.287179468709292	0.191027647379628	0.452140880424868	0.5246220029137	0.410757233149629	0.450439009946322	0.522858382899416	0.409088852985392	0.00418932370075607	0.00504362258755139	0.00504217508220289
199	0.910992249055047	0.22	0.315543269193911	0.222581171600722	0.4085053667871	0.289606826127636	0.895503177159333	0.676526639150049	1.11447971516862	1.77	1.09	2.7	0.302425020954009	0.400313234460419	0.498201447966829	0.36589048524056	0.484321049703144	0.602751614165727	0.36431122985331	0.482250936059291	0.60008653093579	0.315543269193911	2.21320135110695	-0.0416476759520836	0.526574534340337	0.225972590438966	0.287179468709292	0.191027647379628	0.452140880424868	0.5246220029137	0.410757233149629	0.450439009946322	0.522858382899416	0.409088852985392	0.00418932370075607	0.00504362258755139	0.00504217508220289
199	0.910992249055047	0.22	0.315777740034584	0.224104757272054	0.407450722797113	0.255593172360268	0.832410884202018	0.610614857701058	1.05420691070298	1.88	1.31	2.92	0.260868177493316	0.355624347407694	0.450380517322071	0.31227831796803	0.425708394577174	0.539138471186318	0.313951362277965	0.427877020441417	0.541838558286446	0.315777740034584	2.26434087801	0.00239069700747347	0.654944886334715	0.225972590438966	0.287179468709292	0.191027647379628	0.452140880424868	0.5246220029137	0.410757233149629	0.450439009946322	0.522858382899416	0.409088852985392	0.00418932370075607	0.00504362258755139	0.00504217508220289
199	0.910992249055047	0.22	0.317516209754731	0.225120863626882	0.409911555882579	0.307575827598162	0.972022881899174	0.744318200304424	1.19972756349392	2.15	1.36	3.19	0.284720824715399	0.371823712578007	0.458926600440615	0.3327983055839	0.434609240983923	0.536420176383945	0.333062141246739	0.43498541596931	0.537061968330886	0.317516209754731	2.53227223802985	-0.0129575400360573	0.712703400193094	0.225972590438966	0.287179468709292	0.191027647379628	0.452140880424868	0.5246220029137	0.410757233149629	0.450439009946322	0.522858382899416	0.409088852985392	0.00418932370075607	0.00504362258755139	0.00504217508220289
199	0.910992249055047	0.22	0.317754981202981	0.223481110225553	0.412028852180408	0.238468671833234	0.812929001877888	0.586116859995488	1.03974114376029	1.9	1.24	2.98	0.247336225944597	0.343048980517183	0.438761735089769	0.295251736121851	0.409506560091271	0.523761384060692	0.294812072866861	0.408905305438498	0.522896685990233	0.317754981202981	2.32049247519251	0.051875150686952	0.701429495259939	0.225972590438966	0.287179468709292	0.191027647379628	0.452140880424868	0.5246220029137	0.410757233149629	0.450439009946322	0.522858382899416	0.409088852985392	0.00418932370075607	0.00504362258755139	0.00504217508220289
199	0.910992249055047	0.22	0.31924746815243	0.224435369632547	0.414059566672313	0.272852598084204	0.894412005863755	0.666445909062446	1.12237810266507	2.19	1.38	3.31	0.250876857190825	0.336692400708871	0.422507944226917	0.292292445657304	0.392274705364987	0.49225696507267	0.292031633565702	0.391967265199764	0.491836272432977	0.31924746815243	2.52642880224645	0.144721582148124	0.886827669558782	0.225972590438966	0.287179468709292	0.191027647379628	0.452140880424868	0.5246220029137	0.410757233149629	0.450439009946322	0.522858382899416	0.409088852985392	0.00418932370075607	0.00504362258755139	0.00504217508220289
199	0.910992249055047	0.22	0.322257680312602	0.228109568370394	0.416405792254811	0.284893572707215	0.950496846882755	0.715381944530492	1.18561174923502	1.86	1.35	2.88	0.308165303064998	0.409445822782384	0.51072634249977	0.369598215503059	0.491069059171896	0.612539902840733	0.372986432633479	0.495750682514881	0.618356286800492	0.322257680312602	2.31428376930659	-0.0247454205102116	0.630080595263628	0.225972590438966	0.287179468709292	0.191027647379628	0.452140880424868	0.5246220029137	0.410757233149629	0.450439009946322	0.522858382899416	0.409088852985392	0.00418932370075607	0.00504362258755139	0.00504217508220289
199	0.910992249055047	0.22	0.32437082756303	0.229024614082232	0.419717041043828	0.275705467123793	0.969208857706547	0.723942630518868	1.21447508489423	2	1.43	3.08	0.293373767521942	0.392766556511824	0.492159345501706	0.347087925884967	0.464678660972896	0.582269396060825	0.349988781050463	0.468478101192485	0.587038911996642	0.32437082756303	2.45976276932924	0.0613982958320937	0.77887058105356	0.225972590438966	0.287179468709292	0.191027647379628	0.452140880424868	0.5246220029137	0.410757233149629	0.450439009946322	0.522858382899416	0.409088852985392	0.00418932370075607	0.00504362258755139	0.00504217508220289
199	0.910992249055047	0.22	0.324673095596486	0.228640010209771	0.420706180983201	0.20885692668297	0.776580694161403	0.540600733290297	1.01256065503251	1.93	1.36	2.9	0.225302651681685	0.323650485219399	0.421998318757114	0.268198726565667	0.385271311013423	0.502343895461178	0.270592871015593	0.38863004827584	0.506819737032131	0.324673095596486	2.30393223129157	0.113529910052022	0.789402646699666	0.225972590438966	0.287179468709292	0.191027647379628	0.452140880424868	0.5246220029137	0.410757233149629	0.450439009946322	0.522858382899416	0.409088852985392	0.00418932370075607	0.00504362258755139	0.00504217508220289
199	0.910992249055047	0.22	0.32624029768483	0.230312957242226	0.422167638127434	0.249089824953557	0.909657068534318	0.663064967476911	1.15624916959173	1.9	1.37	2.89	0.280563124342419	0.38490380542845	0.48924448651448	0.335119808654378	0.459749975795454	0.584380142936529	0.338607702570287	0.464297067932784	0.590352973823372	0.32624029768483	2.34613668953942	-0.0280146688501043	0.662697077111462	0.225972590438966	0.287179468709292	0.191027647379628	0.452140880424868	0.5246220029137	0.410757233149629	0.450439009946322	0.522858382899416	0.409088852985392	0.00418932370075607	0.00504362258755139	0.00504217508220289
199	0.910992249055047	0.22	0.32672450459543	0.230925509139304	0.422523500051556	0.292519972438995	0.904100003245393	0.684576379835567	1.12362362665522	1.81	1.13	2.87	0.301688316382529	0.398430936057211	0.495173555731893	0.363760374413851	0.480407687696007	0.597055000978164	0.361197875734515	0.47724049650351	0.59299035121622	0.32672450459543	2.25461444077332	0.0194498661022612	0.617142528357018	0.225972590438966	0.287179468709292	0.191027647379628	0.452140880424868	0.5246220029137	0.410757233149629	0.450439009946322	0.522858382899416	0.409088852985392	0.00418932370075607	0.00504362258755139	0.00504217508220289
199	0.910992249055047	0.22	0.329796923457344	0.234188982599917	0.42540486431477	0.25217629051311	0.901576195156003	0.659174648307563	1.14397774200444	1.93	1.4	3.03	0.274903677106421	0.375995363104983	0.477087049103545	0.327292219461269	0.447649002709179	0.568005785957089	0.329929557168384	0.451176445701743	0.5725806609968	0.329796923457344	2.38926303917255	0.0623122071081325	0.752374745776747	0.225972590438966	0.287179468709292	0.191027647379628	0.452140880424868	0.5246220029137	0.410757233149629	0.450439009946322	0.522858382899416	0.409088852985392	0.00418932370075607	0.00504362258755139	0.00504217508220289
199	0.910992249055047	0.22	0.332871176171822	0.235826962131834	0.429915390211809	0.299581546554973	0.979306566500093	0.745516858409005	1.21309627459118	2.14	1.35	3.04	0.286292638777626	0.376072328791998	0.465852018806369	0.334901420121616	0.439924538467477	0.544947656813338	0.33640870410818	0.441929760773069	0.547413807210603	0.332871176171822	2.45139955195461	0.0304941474052428	0.755335623235263	0.225972590438966	0.287179468709292	0.191027647379628	0.452140880424868	0.5246220029137	0.410757233149629	0.450439009946322	0.522858382899416	0.409088852985392	0.00418932370075607	0.00504362258755139	0.00504217508220289
199	0.910992249055047	0.22	0.334136528951925	0.237202184555685	0.431070873348165	0.322329051834974	0.971237871288233	0.751365440115824	1.19111030246064	1.89	1.32	2.69	0.319093281352279	0.41246970219337	0.505846123034462	0.381459429646317	0.49308608654585	0.604712743445384	0.386403432725223	0.499656794735074	0.612491957211273	0.334136528951925	2.28162905256382	0.0877049338196782	0.71127935834439	0.225972590438966	0.287179468709292	0.191027647379628	0.452140880424868	0.5246220029137	0.410757233149629	0.450439009946322	0.522858382899416	0.409088852985392	0.00418932370075607	0.00504362258755139	0.00504217508220289
199	0.910992249055047	0.22	0.335217050753004	0.235517517707845	0.434916583798162	0.304193350426835	0.976057250159868	0.745578875536139	1.2065356247836	1.85	1.21	2.76	0.321488154530849	0.420868742887474	0.520249331244099	0.38566425319968	0.504883390362088	0.624102527524496	0.386822628050641	0.506360049358955	0.626029879820788	0.335217050753004	2.23617696525014	-0.08738393765116	0.513831058210346	0.225972590438966	0.287179468709292	0.191027647379628	0.452140880424868	0.5246220029137	0.410757233149629	0.450439009946322	0.522858382899416	0.409088852985392	0.00418932370075607	0.00504362258755139	0.00504217508220289
199	0.910992249055047	0.22	0.33545250179178	0.235441311389463	0.435463692194097	0.267824373957294	0.927902105209767	0.688366428987714	1.16743778143182	1.99	1.26	3.25	0.280498062984846	0.37810493392836	0.475711804871874	0.332251660566468	0.447867592486224	0.56348352440598	0.329241536578694	0.443818434295258	0.558375928926844	0.33545250179178	2.38474845151872	-0.0816288682275736	0.600660432630913	0.225972590438966	0.287179468709292	0.191027647379628	0.452140880424868	0.5246220029137	0.410757233149629	0.450439009946322	0.522858382899416	0.409088852985392	0.00418932370075607	0.00504362258755139	0.00504217508220289
199	0.910992249055047	0.22	0.336610315310528	0.237456021180113	0.435764609440942	0.242218800084551	0.863743252035628	0.625215937832971	1.10227056623829	1.74	1.17	2.95	0.283475532051223	0.391624818099033	0.499774104146843	0.344141899921533	0.475436126644866	0.606730353368198	0.34195133588334	0.472350123948126	0.602793657520626	0.336610315310528	2.26115957554374	-0.0130349309176676	0.603099944375413	0.225972590438966	0.287179468709292	0.191027647379628	0.452140880424868	0.5246220029137	0.410757233149629	0.450439009946322	0.522858382899416	0.409088852985392	0.00418932370075607	0.00504362258755139	0.00504217508220289
199	0.910992249055047	0.22	0.338372322899034	0.239991527948169	0.436753117849899	0.316982355630066	1.00322179865516	0.773299634316813	1.2331439629935	2.13	1.38	3.31	0.298042465339407	0.3866582691683	0.475274072997192	0.348905516501735	0.452644232962581	0.556382949423426	0.348347596270469	0.45201034112435	0.555437348134717	0.338372322899034	2.50367217332344	-0.0454948262851995	0.677922829767167	0.225972590438966	0.287179468709292	0.191027647379628	0.452140880424868	0.5246220029137	0.410757233149629	0.450439009946322	0.522858382899416	0.409088852985392	0.00418932370075607	0.00504362258755139	0.00504217508220289
199	0.910992249055047	0.22	0.339928979181868	0.238895088718563	0.440962869645173	0.302795497441061	1.06691743475572	0.81414968700906	1.31968518250238	2.14	1.33	2.93	0.312403533995133	0.409394958220992	0.506386382446852	0.365387017090058	0.478828138347527	0.592269259604995	0.367775085257446	0.482104352796614	0.596014932392086	0.339928979181868	2.37164566421355	-0.0972516099506435	0.601772715851953	0.225972590438966	0.287179468709292	0.191027647379628	0.452140880424868	0.5246220029137	0.410757233149629	0.450439009946322	0.522858382899416	0.409088852985392	0.00418932370075607	0.00504362258755139	0.00504217508220289
199	0.910992249055047	0.22	0.340082298323279	0.241204767304354	0.438959829342204	0.287795737215861	0.982668671351974	0.741315684440555	1.22402165826339	1.95	1.26	3.04	0.306974141724654	0.4069168888766	0.506859636028546	0.364898799130031	0.483700298867468	0.602501798604905	0.36425060376996	0.482696982846631	0.601283670083115	0.340082298323279	2.36602109054354	0.0185086313347752	0.704214302536908	0.225972590438966	0.287179468709292	0.191027647379628	0.452140880424868	0.5246220029137	0.410757233149629	0.450439009946322	0.522858382899416	0.409088852985392	0.00418932370075607	0.00504362258755139	0.00504217508220289
199	0.910992249055047	0.22	0.341780291137408	0.240918370719459	0.442642211555356	0.258384714365257	0.875599440578418	0.643995009388641	1.1072038717682	1.88	1.29	3.23	0.274679553065702	0.373464482637807	0.472249412209912	0.328688713912738	0.446897335896512	0.565105957880287	0.326755631053403	0.444196647787067	0.561814353985094	0.341780291137408	2.32237696623772	0.020483202866414	0.670596535986669	0.225972590438966	0.287179468709292	0.191027647379628	0.452140880424868	0.5246220029137	0.410757233149629	0.450439009946322	0.522858382899416	0.409088852985392	0.00418932370075607	0.00504362258755139	0.00504217508220289
199	0.910992249055047	0.22	0.341800595953072	0.24232700677799	0.441274185128154	0.286301421304455	0.93351815847506	0.70339840739411	1.16363790955601	1.81	1.3	2.94	0.309745693738265	0.411080301824047	0.51241490990983	0.373407927192844	0.495569903043218	0.617731878893592	0.374887296884356	0.49742150900712	0.62004164885866	0.341800595953072	2.31906009339302	0.0847305476831287	0.729095828827859	0.225972590438966	0.287179468709292	0.191027647379628	0.452140880424868	0.5246220029137	0.410757233149629	0.450439009946322	0.522858382899416	0.409088852985392	0.00418932370075607	0.00504362258755139	0.00504217508220289
199	0.910992249055047	0.22	0.348776200683394	0.247532852732407	0.45001954863438	0.239001485124781	0.856414366510917	0.617819546679753	1.09500918634208	1.89	1.28	2.77	0.261834495522629	0.362951973304839	0.46406945108705	0.312862067183471	0.433685807631326	0.55450954807918	0.315486680437584	0.437328030883319	0.559221347998915	0.348776200683394	2.30580786994414	-0.00482300943956725	0.639027378634282	0.225972590438966	0.287179468709292	0.191027647379628	0.452140880424868	0.5246220029137	0.410757233149629	0.450439009946322	0.522858382899416	0.409088852985392	0.00418932370075607	0.00504362258755139	0.00504217508220289
199	0.910992249055047	0.22	0.351481734415042	0.248794605118375	0.45416886371171	0.273193750774934	0.963413782292247	0.71807157825001	1.20875598633448	2.11	1.36	2.9	0.278447915191663	0.373584705580411	0.468721495969159	0.326375817401008	0.437888046561219	0.549400275721431	0.329435751346951	0.441996947120916	0.554469470847414	0.351481734415042	2.41409849859525	0.00567617976066254	0.711386033792539	0.225972590438966	0.287179468709292	0.191027647379628	0.452140880424868	0.5246220029137	0.410757233149629	0.450439009946322	0.522858382899416	0.409088852985392	0.00418932370075607	0.00504362258755139	0.00504217508220289
199	0.910992249055047	0.22	0.355215793660682	0.252115267038753	0.458316320282611	0.316817449269358	1.06071356475775	0.817522608463027	1.30390452105248	2.09	1.43	2.88	0.319632056833264	0.414713984548842	0.509795912264419	0.375288492250891	0.486926710414037	0.598564928577184	0.380484762542255	0.493755953991132	0.606927489830923	0.355215793660682	2.38784624253562	0.0063505671597736	0.718212407729059	0.225972590438966	0.287179468709292	0.191027647379628	0.452140880424868	0.5246220029137	0.410757233149629	0.450439009946322	0.522858382899416	0.409088852985392	0.00418932370075607	0.00504362258755139	0.00504217508220289
199	0.910992249055047	0.22	0.35792766551191	0.253411633746915	0.462443697276905	0.246209618827958	0.893924831413323	0.649717189225611	1.13813247360103	1.96	1.33	2.74	0.267995078660792	0.368725746346632	0.469456414032471	0.318289922883421	0.437924793083042	0.557559663282663	0.322187451898242	0.443528007843998	0.564639690445211	0.35792766551191	2.26897202211187	-0.0553269149335389	0.602467523658809	0.225972590438966	0.287179468709292	0.191027647379628	0.452140880424868	0.5246220029137	0.410757233149629	0.450439009946322	0.522858382899416	0.409088852985392	0.00418932370075607	0.00504362258755139	0.00504217508220289
199	0.910992249055047	0.22	0.358775346250142	0.254414422910847	0.463136269589437	0.252617827407033	0.899999503379878	0.658304818101849	1.14169418865791	1.94	1.19	2.9	0.273298521484773	0.373639272943458	0.473980024402144	0.325053060715812	0.444395339623778	0.563737618531743	0.323931404010199	0.442704125084747	0.561690149198154	0.358775346250142	2.26477909614725	-0.105109432610684	0.522146360062745	0.225972590438966	0.287179468709292	0.191027647379628	0.452140880424868	0.5246220029137	0.410757233149629	0.450439009946322	0.522858382899416	0.409088852985392	0.00418932370075607	0.00504362258755139	0.00504217508220289
199	0.910992249055047	0.22	0.360070891703097	0.254564680979697	0.465577102426497	0.30938415405965	0.981777462919165	0.752760444505273	1.21079448133306	1.97	1.16	2.81	0.30917082189645	0.403231794850245	0.497292767804041	0.366847391051018	0.47845566739534	0.590063943739662	0.366125166855346	0.477439024731643	0.588830941296151	0.360070891703097	2.26413964247128	0.0155184735693666	0.645669685831557	0.225972590438966	0.287179468709292	0.191027647379628	0.452140880424868	0.5246220029137	0.410757233149629	0.450439009946322	0.522858382899416	0.409088852985392	0.00418932370075607	0.00504362258755139	0.00504217508220289
199	0.910992249055047	0.22	0.361653161538333	0.25672837456015	0.466577948516515	0.282314180478425	0.940929768114272	0.70669923540098	1.17516030082756	1.96	1.3	2.97	0.291503568116049	0.388120392682028	0.484737217248006	0.346211461934843	0.460960836347896	0.575710210760949	0.347370586774196	0.462184153346607	0.577636155709638	0.361653161538333	2.31829026974201	-0.000197382845771327	0.654438181505161	0.225972590438966	0.287179468709292	0.191027647379628	0.452140880424868	0.5246220029137	0.410757233149629	0.450439009946322	0.522858382899416	0.409088852985392	0.00418932370075607	0.00504362258755139	0.00504217508220289
199	0.910992249055047	0.22	0.373521975114587	0.264111356966198	0.482932593262975	0.315368518108134	1.05792950869612	0.814562638609608	1.30129637878262	1.98	1.27	2.84	0.333368225508799	0.432968646376189	0.53256906724358	0.395251474841028	0.513340753393415	0.631430031945801	0.397249007864161	0.515950662777221	0.634622067572408	0.373521975114587	2.25949779053321	-0.0686501821060248	0.561693701683624	0.225972590438966	0.287179468709292	0.191027647379628	0.452140880424868	0.5246220029137	0.410757233149629	0.450439009946322	0.522858382899416	0.409088852985392	0.00418932370075607	0.00504362258755139	0.00504217508220289
199	0.910992249055047	0.22	0.39468842618009	0.27932363573777	0.51005321662241	0.281003294807441	1.01804033689317	0.763791958531765	1.27228871525458	1.83	1.3	2.8	0.333325088195496	0.444281170141929	0.555237252088363	0.400983571827976	0.534461571626252	0.667939571424528	0.404558936897292	0.539179295316775	0.673766818419857	0.39468842618009	2.20661881984612	-0.0809547729629686	0.546157714611977	0.225972590438966	0.287179468709292	0.191027647379628	0.452140880424868	0.5246220029137	0.410757233149629	0.450439009946322	0.522858382899416	0.409088852985392	0.00418932370075607	0.00504362258755139	0.00504217508220289
199	0.910992249055047	0.23	0.196096454411796	0.139492369316723	0.252700539506869	0.343507386183692	0.940120723824235	0.737204874568133	1.14303657308034	2.35	1.49	3.47	0.261424209932898	0.333381297310699	0.405338384688499	0.301075617753483	0.383946766296204	0.466817914838925	0.301581938024308	0.384661531257118	0.467667637853958	0.196096454411796	2.98018551811756	0.00891617552341221	0.856020628001996	0.225972590438966	0.287179468709292	0.191027647379628	0.452140880424868	0.5246220029137	0.410757233149629	0.450439009946322	0.522858382899416	0.409088852985392	0.00418932370075607	0.00504362258755139	0.00504217508220289
199	0.910992249055047	0.23	0.205462175159745	0.146573164156163	0.264351186163328	0.313891814113991	0.810279620410948	0.623242984333815	0.997316256488082	2.16	1.48	3.31	0.237044144391815	0.308181630867042	0.37931911734227	0.276749189380224	0.35980225009631	0.442855310812395	0.27813607942	0.361645601370401	0.445150196678471	0.205462175159745	2.83110398799762	-0.0574702689264611	0.730691263649533	0.225972590438966	0.287179468709292	0.191027647379628	0.452140880424868	0.5246220029137	0.410757233149629	0.450439009946322	0.522858382899416	0.409088852985392	0.00418932370075607	0.00504362258755139	0.00504217508220289
199	0.910992249055047	0.23	0.215725924323042	0.154793763562235	0.276658085083849	0.366569744883712	1.00667919002822	0.800070946547504	1.21328743350894	2.02	1.35	3.24	0.321866285163023	0.40498419876826	0.488102112373498	0.38019881702045	0.478380372165044	0.576561927309639	0.379589427182855	0.477662286767321	0.575630192906529	0.215725924323042	2.69895136006405	0.0958706504444829	0.84463575361872	0.225972590438966	0.287179468709292	0.191027647379628	0.452140880424868	0.5246220029137	0.410757233149629	0.450439009946322	0.522858382899416	0.409088852985392	0.00418932370075607	0.00504362258755139	0.00504217508220289
199	0.910992249055047	0.23	0.224104927514587	0.159886733975382	0.288323121053792	0.324527684598305	0.971442800844955	0.752626033860606	1.19025956782931	2.15	1.38	3.03	0.287226863159228	0.370734542617468	0.454242222075709	0.335568163583785	0.433130481859741	0.530692800135698	0.337789710768459	0.435943074132852	0.534277795007719	0.224104927514587	2.74587001747795	0.0922849158406273	0.84701310188348	0.225972590438966	0.287179468709292	0.191027647379628	0.452140880424868	0.5246220029137	0.410757233149629	0.450439009946322	0.522858382899416	0.409088852985392	0.00418932370075607	0.00504362258755139	0.00504217508220289
199	0.910992249055047	0.23	0.234188204693323	0.167983166930024	0.300393242456623	0.351356722208292	0.955891956222579	0.753112900688651	1.15867101175651	1.96	1.17	3.11	0.310785502054309	0.394465904451591	0.478146306848872	0.369147992570838	0.468542759567011	0.567937526563183	0.364751240436782	0.462952955562139	0.561093313247812	0.234188204693323	2.52096342504352	-0.0308003158618284	0.63740319054974	0.225972590438966	0.287179468709292	0.191027647379628	0.452140880424868	0.5246220029137	0.410757233149629	0.450439009946322	0.522858382899416	0.409088852985392	0.00418932370075607	0.00504362258755139	0.00504217508220289
199	0.910992249055047	0.23	0.238376027762627	0.169705118032274	0.30704693749298	0.331710893217172	0.996559935643813	0.775713085678243	1.21740678560938	2.01	1.35	2.97	0.313289177156763	0.402483144850219	0.491677112543675	0.370378406941363	0.47582577656611	0.581273146190856	0.372817149213779	0.478890648837669	0.584997743093288	0.238376027762627	2.55503596311846	-0.121309549399164	0.590917001120041	0.225972590438966	0.287179468709292	0.191027647379628	0.452140880424868	0.5246220029137	0.410757233149629	0.450439009946322	0.522858382899416	0.409088852985392	0.00418932370075607	0.00504362258755139	0.00504217508220289
199	0.910992249055047	0.23	0.24448439727362	0.175233682347149	0.313735112200091	0.335726490326612	0.902373650507658	0.704196979623783	1.10055032139153	2.02	1.39	3.46	0.282957940257962	0.362588589384631	0.4422192385113	0.334153332698298	0.428191502351169	0.52222967200404	0.332508282445824	0.426017467555039	0.519518638742079	0.24448439727362	2.71834350465655	-0.0821973145436017	0.671913444286187	0.225972590438966	0.287179468709292	0.191027647379628	0.452140880424868	0.5246220029137	0.410757233149629	0.450439009946322	0.522858382899416	0.409088852985392	0.00418932370075607	0.00504362258755139	0.00504217508220289
199	0.910992249055047	0.23	0.248135185471004	0.177347813820311	0.318922557121697	0.223532788021513	0.751386746567717	0.532741552772547	0.970031940362887	2.01	1.28	2.98	0.215045927521889	0.303304029885381	0.391562132248874	0.254203790082014	0.358532871710229	0.462861953338443	0.254623310550053	0.358993736189768	0.463552277361449	0.248135185471004	2.51565853362469	-0.0266760809699394	0.684847740580873	0.225972590438966	0.287179468709292	0.191027647379628	0.452140880424868	0.5246220029137	0.410757233149629	0.450439009946322	0.522858382899416	0.409088852985392	0.00418932370075607	0.00504362258755139	0.00504217508220289
199	0.910992249055047	0.23	0.250164562053944	0.179533335962084	0.320795788145804	0.338404707916109	1.03802620154246	0.811420004512088	1.26463239857283	2.08	1.43	2.91	0.319157510070439	0.408288994638942	0.497420479207446	0.375201752409277	0.479984776933946	0.584767801458614	0.380091905871765	0.486121167912643	0.592391223825025	0.250164562053944	2.5090462637672	-0.147997008456199	0.564720100508708	0.225972590438966	0.287179468709292	0.191027647379628	0.452140880424868	0.5246220029137	0.410757233149629	0.450439009946322	0.522858382899416	0.409088852985392	0.00418932370075607	0.00504362258755139	0.00504217508220289
199	0.910992249055047	0.23	0.253214130876796	0.181181438301481	0.325246823452111	0.367830526413218	0.973178693266358	0.773987134828952	1.17237025170376	1.92	1.33	2.97	0.324484621864548	0.407993241852729	0.49150186184091	0.386775651113741	0.486315347891795	0.585855044669849	0.388982892924379	0.488910508022786	0.589157845761136	0.253214130876796	2.45075654975307	-0.124184009073813	0.559790317896478	0.225972590438966	0.287179468709292	0.191027647379628	0.452140880424868	0.5246220029137	0.410757233149629	0.450439009946322	0.522858382899416	0.409088852985392	0.00418932370075607	0.00504362258755139	0.00504217508220289
199	0.910992249055047	0.23	0.256554934112221	0.183896867908532	0.329213000315909	0.307819130998433	0.899813666600785	0.689144955308921	1.11048237789265	2.05	1.28	3.24	0.273940784548503	0.357683328996565	0.441425873444627	0.322762397775624	0.421429503830811	0.520096609885998	0.320605149656564	0.418652683538676	0.516739853622227	0.256554934112221	2.55106369959466	0.114511799774258	0.779518240587077	0.225972590438966	0.287179468709292	0.191027647379628	0.452140880424868	0.5246220029137	0.410757233149629	0.450439009946322	0.522858382899416	0.409088852985392	0.00418932370075607	0.00504362258755139	0.00504217508220289
199	0.910992249055047	0.23	0.256672874918822	0.182333649200155	0.331012100637488	0.309447540837211	0.879781086313015	0.674586970372054	1.08497520225398	2.15	1.26	3.38	0.257822395713007	0.336246143697545	0.414669891682083	0.301304538038746	0.392954571358781	0.484604604678816	0.297601474744228	0.388093935343204	0.478669365249175	0.256672874918822	2.68524643850495	-0.041918438458899	0.715676931101032	0.225972590438966	0.287179468709292	0.191027647379628	0.452140880424868	0.5246220029137	0.410757233149629	0.450439009946322	0.522858382899416	0.409088852985392	0.00418932370075607	0.00504362258755139	0.00504217508220289
199	0.910992249055047	0.23	0.257208573527917	0.183600238952833	0.330816908103	0.257527497751823	0.830785108739606	0.610541888684197	1.05102832879502	1.99	1.32	3.21	0.248378733482409	0.337977388495817	0.427576043509225	0.294101413946924	0.400193794553464	0.506286175160003	0.293206270304809	0.399089901495458	0.504862132015184	0.257208573527917	2.54937764666535	0.1274007136527	0.843594175881459	0.225972590438966	0.287179468709292	0.191027647379628	0.452140880424868	0.5246220029137	0.410757233149629	0.450439009946322	0.522858382899416	0.409088852985392	0.00418932370075607	0.00504362258755139	0.00504217508220289
199	0.910992249055047	0.23	0.2636951327654	0.189309006745062	0.338081258785738	0.310474249360993	0.994973883043488	0.763469299143068	1.22647846694391	1.77	1.22	2.79	0.341531495439825	0.445093101426378	0.548654707412932	0.413273678212416	0.538589458452627	0.663905238692839	0.414745829505591	0.540439445918282	0.666195319052264	0.2636951327654	2.43126870144761	-0.0155491131225806	0.645387070888212	0.225972590438966	0.287179468709292	0.191027647379628	0.452140880424868	0.5246220029137	0.410757233149629	0.450439009946322	0.522858382899416	0.409088852985392	0.00418932370075607	0.00504362258755139	0.00504217508220289
199	0.910992249055047	0.23	0.267494992306487	0.190709245425524	0.344280739187449	0.354481345117377	1.0297012881952	0.812753901115948	1.24664867527446	2.11	1.28	3.15	0.31502739315229	0.399117263048871	0.483207132945452	0.369218744356645	0.467773844170839	0.566328943985033	0.367611366366145	0.465787520531171	0.564150887170661	0.267494992306487	2.48345018001872	-0.00435791246627088	0.669254284303167	0.225972590438966	0.287179468709292	0.191027647379628	0.452140880424868	0.5246220029137	0.410757233149629	0.450439009946322	0.522858382899416	0.409088852985392	0.00418932370075607	0.00504362258755139	0.00504217508220289
199	0.910992249055047	0.23	0.269056802062981	0.192632424937532	0.34548117918843	0.258055498980536	0.814797942397175	0.599090794624145	1.0305050901702	2.08	1.34	3.15	0.235551961479821	0.320364217350039	0.405176473220256	0.276892945818889	0.376590334123005	0.47628772242712	0.277147875025104	0.376856984367816	0.476589640073285	0.269056802062981	2.57100815201362	0.0336293250667978	0.786949198303894	0.225972590438966	0.287179468709292	0.191027647379628	0.452140880424868	0.5246220029137	0.410757233149629	0.450439009946322	0.522858382899416	0.409088852985392	0.00418932370075607	0.00504362258755139	0.00504217508220289
199	0.910992249055047	0.23	0.270393256942558	0.193043049341077	0.347743464544039	0.240439614559883	0.75070046142314	0.542380788074367	0.959020134771913	1.99	1.24	3.5	0.220595769142702	0.305323030100972	0.390050291059242	0.261190185266693	0.361509103770131	0.461828022273569	0.256404992906209	0.354944035574252	0.453414334649558	0.270393256942558	2.61639064106392	-0.00250017624936162	0.713840536938765	0.225972590438966	0.287179468709292	0.191027647379628	0.452140880424868	0.5246220029137	0.410757233149629	0.450439009946322	0.522858382899416	0.409088852985392	0.00418932370075607	0.00504362258755139	0.00504217508220289
199	0.910992249055047	0.23	0.270598824408913	0.194268484174447	0.346929164643379	0.335486956824706	1.03222409125061	0.805408247900685	1.25903993460053	2.2	1.49	2.96	0.302254271360361	0.387373908070574	0.472493544780788	0.351934634633599	0.451045056170167	0.550155477706735	0.357209214016984	0.458022701304919	0.55845357737633	0.270598824408913	2.59330210784202	0.0883876296538312	0.828217846220863	0.225972590438966	0.287179468709292	0.191027647379628	0.452140880424868	0.5246220029137	0.410757233149629	0.450439009946322	0.522858382899416	0.409088852985392	0.00418932370075607	0.00504362258755139	0.00504217508220289
199	0.910992249055047	0.23	0.271024086526047	0.192749359703658	0.349298813348435	0.340938029875095	0.976069242040647	0.76418849693432	1.18794998714697	1.97	1.36	2.95	0.313268376564131	0.400125921935378	0.486983467306625	0.371554517468872	0.474572618794327	0.577590720119781	0.374371738883201	0.478139359881629	0.581762552167856	0.271024086526047	2.45539816541925	-0.00343446672504368	0.700728288121374	0.225972590438966	0.287179468709292	0.191027647379628	0.452140880424868	0.5246220029137	0.410757233149629	0.450439009946322	0.522858382899416	0.409088852985392	0.00418932370075607	0.00504362258755139	0.00504217508220289
199	0.910992249055047	0.23	0.271884317376292	0.19527526241987	0.348493372332714	0.369127725678836	1.09225254897557	0.869311050589583	1.31519404736155	2.05	1.32	3.13	0.345229062101787	0.433765707689302	0.522302353276816	0.406673540384939	0.510968094544651	0.615262648704362	0.406408351380196	0.510742962531458	0.615073107162396	0.271884317376292	2.55868811073823	0.047991510097654	0.767586311430613	0.225972590438966	0.287179468709292	0.191027647379628	0.452140880424868	0.5246220029137	0.410757233149629	0.450439009946322	0.522858382899416	0.409088852985392	0.00418932370075607	0.00504362258755139	0.00504217508220289
199	0.910992249055047	0.23	0.273146597591945	0.195672770353746	0.350620424830143	0.349784910142932	0.932260611773528	0.733810757546847	1.13071046600021	1.95	1.1	3.01	0.30332529701788	0.385355793787505	0.46738629055713	0.36041938463288	0.457890256523578	0.555361128414277	0.354955286615171	0.450911097292965	0.547024014114281	0.273146597591945	2.42981657413121	0.0341204166635007	0.67018997664417	0.225972590438966	0.287179468709292	0.191027647379628	0.452140880424868	0.5246220029137	0.410757233149629	0.450439009946322	0.522858382899416	0.409088852985392	0.00418932370075607	0.00504362258755139	0.00504217508220289
199	0.910992249055047	0.23	0.273492585393968	0.194494198825485	0.352490971962452	0.324454405219362	0.878034025364983	0.680224453462433	1.07584359726753	1.99	1.22	3.3	0.277009534653651	0.35756402984101	0.43811852502837	0.32807549538805	0.423479994541374	0.518884493694698	0.323744773258258	0.417780072401911	0.512016929800001	0.273492585393968	2.42485466754281	0.0724592448371389	0.748555841567731	0.225972590438966	0.287179468709292	0.191027647379628	0.452140880424868	0.5246220029137	0.410757233149629	0.450439009946322	0.522858382899416	0.409088852985392	0.00418932370075607	0.00504362258755139	0.00504217508220289
199	0.910992249055047	0.23	0.276172069695986	0.197936480972454	0.354407658419517	0.330605795556152	1.0060000537428	0.782504335043104	1.2294957724425	1.91	1.3	3.12	0.330074868941178	0.424349516064574	0.518624163187971	0.39398260828202	0.506510325062426	0.619038041842833	0.393429746870667	0.505911796508336	0.618372020792513	0.276172069695986	2.47839737479548	-0.0220908403331661	0.657554641902788	0.225972590438966	0.287179468709292	0.191027647379628	0.452140880424868	0.5246220029137	0.410757233149629	0.450439009946322	0.522858382899416	0.409088852985392	0.00418932370075607	0.00504362258755139	0.00504217508220289
199	0.910992249055047	0.23	0.276466130343837	0.197440520582284	0.355491740105391	0.325497940597709	0.94721578636946	0.734327431262342	1.16010414147658	1.92	1.19	3.21	0.308190002699765	0.397537152134758	0.486884301569751	0.367441870663129	0.473966687948635	0.580491505234141	0.362506875276961	0.467678293108321	0.572771725619282	0.276466130343837	2.50707226317279	-0.108182156846958	0.562439250077134	0.225972590438966	0.287179468709292	0.191027647379628	0.452140880424868	0.5246220029137	0.410757233149629	0.450439009946322	0.522858382899416	0.409088852985392	0.00418932370075607	0.00504362258755139	0.00504217508220289
199	0.910992249055047	0.23	0.277412713218123	0.197181844712505	0.357643581723741	0.259747253475584	0.910190219311791	0.670289164467217	1.15009127415637	1.92	1.26	2.93	0.281566871929209	0.38234157211222	0.483116272295231	0.335768049998533	0.45594172077804	0.576115391557547	0.336393691002076	0.456813160606624	0.577113324502716	0.277412713218123	2.42180150670774	0.0228835714414693	0.709566925519285	0.225972590438966	0.287179468709292	0.191027647379628	0.452140880424868	0.5246220029137	0.410757233149629	0.450439009946322	0.522858382899416	0.409088852985392	0.00418932370075607	0.00504362258755139	0.00504217508220289
199	0.910992249055047	0.23	0.277834445082536	0.19914932066535	0.356519569499722	0.287410582134413	0.898871062410682	0.677891978918029	1.11985014590334	2.03	1.41	3.1	0.271558280310908	0.360080790923475	0.448603301536043	0.320481821914057	0.424952418240714	0.52942301456737	0.32275942589913	0.427714159430161	0.533243664652401	0.277834445082536	2.47493212404253	-0.106272678708862	0.600740299398098	0.225972590438966	0.287179468709292	0.191027647379628	0.452140880424868	0.5246220029137	0.410757233149629	0.450439009946322	0.522858382899416	0.409088852985392	0.00418932370075607	0.00504362258755139	0.00504217508220289
199	0.910992249055047	0.23	0.278698701966563	0.198249311117874	0.359148092815252	0.2668196236646	0.816953562176473	0.605517352434666	1.02838977191828	1.88	1.25	3.13	0.258379667534435	0.348601388444942	0.438823109355448	0.309214406368328	0.417186740798061	0.525159075227794	0.307513399169389	0.414789663436795	0.522330094064211	0.278698701966563	2.46579398882639	-0.0131129085600154	0.65151517047248	0.225972590438966	0.287179468709292	0.191027647379628	0.452140880424868	0.5246220029137	0.410757233149629	0.450439009946322	0.522858382899416	0.409088852985392	0.00418932370075607	0.00504362258755139	0.00504217508220289
199	0.910992249055047	0.23	0.278902572430478	0.198976390736747	0.358828754124209	0.288861706405015	0.855392576583907	0.645844834818643	1.06494031834917	2.05	1.24	2.97	0.256700094599272	0.339987785750835	0.423275476902398	0.30244195606371	0.400570833917191	0.498699711770671	0.302032108929235	0.39991928506779	0.497817279725132	0.278902572430478	2.42661830217003	-0.0358822644988197	0.617101181682653	0.225972590438966	0.287179468709292	0.191027647379628	0.452140880424868	0.5246220029137	0.410757233149629	0.450439009946322	0.522858382899416	0.409088852985392	0.00418932370075607	0.00504362258755139	0.00504217508220289
199	0.910992249055047	0.23	0.279148044272174	0.199585812195761	0.358710276348587	0.313378656742432	0.993975870092681	0.764263043770759	1.2236886964146	1.91	1.47	2.89	0.321145360683985	0.417671300364276	0.514197240044566	0.382992968670081	0.498108304956074	0.613223641242068	0.389014657137174	0.506066011570112	0.622785067594782	0.279148044272174	2.48060703718629	0.0211683240488021	0.745849664215482	0.225972590438966	0.287179468709292	0.191027647379628	0.452140880424868	0.5246220029137	0.410757233149629	0.450439009946322	0.522858382899416	0.409088852985392	0.00418932370075607	0.00504362258755139	0.00504217508220289
199	0.910992249055047	0.23	0.28045242606627	0.200339176951066	0.360565675181474	0.328816446617698	0.982612308261139	0.763426945509712	1.20179767101257	1.91	1.19	2.98	0.321573719794974	0.413899845875745	0.506225971956515	0.383713408552252	0.493880285868796	0.604047163185339	0.381426485603821	0.490916375628242	0.600557956026333	0.28045242606627	2.45819624129862	-0.00953208428468716	0.652767002988811	0.225972590438966	0.287179468709292	0.191027647379628	0.452140880424868	0.5246220029137	0.410757233149629	0.450439009946322	0.522858382899416	0.409088852985392	0.00418932370075607	0.00504362258755139	0.00504217508220289
199	0.910992249055047	0.23	0.2820696108978	0.201752922174352	0.362386299621248	0.376483425492229	1.04776508984952	0.837241650583232	1.25828852911581	2.06	1.3	2.96	0.331127923306709	0.41438965449635	0.497651385685992	0.389723777589406	0.487719368187196	0.585714958784987	0.391110969197325	0.489490216061835	0.587674950001926	0.2820696108978	2.46317443707917	0.118166357109681	0.794299737266005	0.225972590438966	0.287179468709292	0.191027647379628	0.452140880424868	0.5246220029137	0.410757233149629	0.450439009946322	0.522858382899416	0.409088852985392	0.00418932370075607	0.00504362258755139	0.00504217508220289
199	0.910992249055047	0.23	0.282923076836036	0.20131122259063	0.364534931081441	0.247153265902776	0.742190612606201	0.539948763644143	0.944432461568259	1.9	1.32	3.06	0.228755468686601	0.314437540880123	0.400119613073645	0.273315560958087	0.375687949081	0.478060337203914	0.273765810745429	0.376301017048445	0.4787486972029	0.282923076836036	2.39073260350038	0.0329502787402279	0.702759358992503	0.225972590438966	0.287179468709292	0.191027647379628	0.452140880424868	0.5246220029137	0.410757233149629	0.450439009946322	0.522858382899416	0.409088852985392	0.00418932370075607	0.00504362258755139	0.00504217508220289
199	0.910992249055047	0.23	0.283606473384722	0.202450922892461	0.364762023876984	0.260261052116601	0.790639733316014	0.582526953859013	0.998752512773014	1.95	1.26	3.16	0.241353479734945	0.327579092415204	0.413804705095463	0.286930751408682	0.389439237568446	0.49194772372821	0.28520247503331	0.387105805679741	0.488921524115842	0.283606473384722	2.49922184626272	-0.0105836249792734	0.689617828774191	0.225972590438966	0.287179468709292	0.191027647379628	0.452140880424868	0.5246220029137	0.410757233149629	0.450439009946322	0.522858382899416	0.409088852985392	0.00418932370075607	0.00504362258755139	0.00504217508220289
199	0.910992249055047	0.23	0.284286430070395	0.202968503198518	0.365604356942271	0.316389682441642	0.930780283506503	0.717168215353531	1.14439235165947	1.99	1.37	3.07	0.291602181464694	0.378457320506077	0.46531245954746	0.34524206979375	0.448074112490596	0.550906155187442	0.346837571674985	0.450138360701328	0.553410554841239	0.284286430070395	2.50021769305361	-0.0237015766397951	0.675308564544576	0.225972590438966	0.287179468709292	0.191027647379628	0.452140880424868	0.5246220029137	0.410757233149629	0.450439009946322	0.522858382899416	0.409088852985392	0.00418932370075607	0.00504362258755139	0.00504217508220289
199	0.910992249055047	0.23	0.287361454906221	0.204432369092267	0.370290540720174	0.297782529873776	1.0084955213519	0.766701452935016	1.25028958976877	2.08	1.3	2.87	0.300830595982147	0.39570331785889	0.490576039735632	0.353475423658038	0.46495070578314	0.576425987908243	0.355696124420501	0.46791817309748	0.579979141953406	0.287361454906221	2.42162224399828	-0.00777599510656354	0.690629090885062	0.225972590438966	0.287179468709292	0.191027647379628	0.452140880424868	0.5246220029137	0.410757233149629	0.450439009946322	0.522858382899416	0.409088852985392	0.00418932370075607	0.00504362258755139	0.00504217508220289
199	0.910992249055047	0.23	0.288433854125349	0.205997505004111	0.370870203246587	0.283247632311525	0.860638791161358	0.646887964757052	1.07438961756566	1.9	1.25	2.98	0.273017573997945	0.3632306174372	0.453443660876456	0.325918065701197	0.43361098886431	0.541303912027423	0.325690359240682	0.433317555156827	0.541105978834573	0.288433854125349	2.41411389366492	0.162988420260631	0.798684192210488	0.225972590438966	0.287179468709292	0.191027647379628	0.452140880424868	0.5246220029137	0.410757233149629	0.450439009946322	0.522858382899416	0.409088852985392	0.00418932370075607	0.00504362258755139	0.00504217508220289
199	0.910992249055047	0.23	0.288476450335971	0.205168299080799	0.371784601591142	0.274921553002692	0.859233092275186	0.641369550206779	1.07709663434359	1.99	1.37	3.01	0.260899952378721	0.349523722765672	0.438147493152622	0.308922454783569	0.413858743389596	0.518795031995622	0.310923546523145	0.416562591108959	0.522064578018762	0.288476450335971	2.42837388865189	0.0120225284728375	0.700904281504521	0.225972590438966	0.287179468709292	0.191027647379628	0.452140880424868	0.5246220029137	0.410757233149629	0.450439009946322	0.522858382899416	0.409088852985392	0.00418932370075607	0.00504362258755139	0.00504217508220289
199	0.910992249055047	0.23	0.289338341835756	0.207206679738782	0.371470003932729	0.294278835277957	0.961161999292792	0.72877110323452	1.19355289535106	2.15	1.37	2.87	0.278565416407947	0.367394496543765	0.456223576679584	0.325554031383137	0.429366864703126	0.533179698023115	0.329210647327818	0.434108894910145	0.538828054494292	0.289338341835756	2.47459155750631	-0.126452300624375	0.589044588117724	0.225972590438966	0.287179468709292	0.191027647379628	0.452140880424868	0.5246220029137	0.410757233149629	0.450439009946322	0.522858382899416	0.409088852985392	0.00418932370075607	0.00504362258755139	0.00504217508220289
199	0.910992249055047	0.23	0.29023600088473	0.206866390037008	0.373605611732452	0.25849959126531	0.76835845015348	0.56518118960203	0.97153571070493	2.12	1.34	3.4	0.218015030470476	0.296389359738623	0.374763689006769	0.255265252041929	0.347030681567944	0.43879611109396	0.253554562825161	0.34465879900381	0.435933373143408	0.29023600088473	2.59049420347252	0.039633902706954	0.768372197165544	0.225972590438966	0.287179468709292	0.191027647379628	0.452140880424868	0.5246220029137	0.410757233149629	0.450439009946322	0.522858382899416	0.409088852985392	0.00418932370075607	0.00504362258755139	0.00504217508220289
199	0.910992249055047	0.23	0.29235359170462	0.209698001086291	0.37500918232295	0.341893732615324	0.991396173606826	0.776645199003626	1.20614714821003	2.07	1.33	3.01	0.306706703572853	0.391514494304201	0.476322285035548	0.360868248085095	0.460652304020864	0.560436359956632	0.362411390247871	0.462538896273414	0.562726624977245	0.29235359170462	2.50010444947715	0.0517128129761074	0.741884298842879	0.225972590438966	0.287179468709292	0.191027647379628	0.452140880424868	0.5246220029137	0.410757233149629	0.450439009946322	0.522858382899416	0.409088852985392	0.00418932370075607	0.00504362258755139	0.00504217508220289
199	0.910992249055047	0.23	0.292885058944446	0.209835143689712	0.37593497419918	0.367263438180644	0.993304364408744	0.789745311032402	1.19686341778509	2.09	1.19	3.2	0.308417436196407	0.387912889325249	0.467408342454092	0.362034600615204	0.455350027197951	0.548665453780699	0.357174707946979	0.449289012636612	0.541374696932076	0.292885058944446	2.42768995826846	0.136424572224311	0.794031148659872	0.225972590438966	0.287179468709292	0.191027647379628	0.452140880424868	0.5246220029137	0.410757233149629	0.450439009946322	0.522858382899416	0.409088852985392	0.00418932370075607	0.00504362258755139	0.00504217508220289
199	0.910992249055047	0.23	0.293243419047359	0.20954217572886	0.376944662365857	0.337060837599625	1.00840041019865	0.787599344601303	1.229201475796	2.02	1.27	3.02	0.316214090642812	0.404863743095449	0.493513395548085	0.373361687096306	0.478032493298946	0.582703299501585	0.373265949367487	0.477910519111727	0.582455854241175	0.293243419047359	2.50999962939399	0.165925495942806	0.857272736476668	0.225972590438966	0.287179468709292	0.191027647379628	0.452140880424868	0.5246220029137	0.410757233149629	0.450439009946322	0.522858382899416	0.409088852985392	0.00418932370075607	0.00504362258755139	0.00504217508220289
199	0.910992249055047	0.23	0.293620569152759	0.210324846029925	0.376916292275593	0.256491624023427	0.845510390326042	0.620754672284874	1.07026610836721	2.03	1.36	3.35	0.248923402256472	0.339050727122951	0.429178051989431	0.293833161529295	0.400220895931262	0.506608630333229	0.292558877978188	0.39853963702335	0.504489335007202	0.293620569152759	2.50431511962692	-0.0926956490935296	0.636358184212259	0.225972590438966	0.287179468709292	0.191027647379628	0.452140880424868	0.5246220029137	0.410757233149629	0.450439009946322	0.522858382899416	0.409088852985392	0.00418932370075607	0.00504362258755139	0.00504217508220289
199	0.910992249055047	0.23	0.294623912183332	0.210359004125944	0.37888882024072	0.33632271720195	1.01859660646762	0.795194089854904	1.24199912308033	2.02	1.36	3.03	0.319678658369413	0.409489457642499	0.499300256915585	0.377557559518515	0.483628907430547	0.589700255342579	0.379823778281866	0.486441100749499	0.59305517236729	0.294623912183332	2.55232223021373	0.155138274410584	0.880755473276507	0.225972590438966	0.287179468709292	0.191027647379628	0.452140880424868	0.5246220029137	0.410757233149629	0.450439009946322	0.522858382899416	0.409088852985392	0.00418932370075607	0.00504362258755139	0.00504217508220289
199	0.910992249055047	0.23	0.295081958013907	0.210342201362361	0.379821714665453	0.309941091018979	0.976050436743806	0.748665743290064	1.20343513019755	1.81	1.32	2.98	0.329057133942735	0.428998337611976	0.528939541281216	0.3965115833315	0.516940046413667	0.637368509495834	0.398163342177651	0.519099707722353	0.639924315547955	0.295081958013907	2.38587425980526	0.121226718430102	0.782898341412909	0.225972590438966	0.287179468709292	0.191027647379628	0.452140880424868	0.5246220029137	0.410757233149629	0.450439009946322	0.522858382899416	0.409088852985392	0.00418932370075607	0.00504362258755139	0.00504217508220289
199	0.910992249055047	0.23	0.295955213967228	0.210377180441827	0.381533247492629	0.284988907688229	0.90880367810239	0.684054584548826	1.13355277165596	1.95	1.26	2.82	0.282838503505542	0.375766317631434	0.468694131757326	0.336097482558128	0.446523764695242	0.556950046832355	0.337834326832834	0.448913179024839	0.559694208831235	0.295955213967228	2.39962043477723	0.129276372840257	0.811525329630731	0.225972590438966	0.287179468709292	0.191027647379628	0.452140880424868	0.5246220029137	0.410757233149629	0.450439009946322	0.522858382899416	0.409088852985392	0.00418932370075607	0.00504362258755139	0.00504217508220289
199	0.910992249055047	0.23	0.298098204227496	0.212471652844525	0.383724755610467	0.255473910912204	0.877740883312734	0.643793349733737	1.11168841689173	1.98	1.28	2.78	0.262911691143632	0.358450953420221	0.453990215696811	0.311569401675548	0.424790349190499	0.538011296705451	0.313894236655574	0.428127099534789	0.542040200210477	0.298098204227496	2.44602345650394	0.105330758293215	0.785517153888539	0.225972590438966	0.287179468709292	0.191027647379628	0.452140880424868	0.5246220029137	0.410757233149629	0.450439009946322	0.522858382899416	0.409088852985392	0.00418932370075607	0.00504362258755139	0.00504217508220289
199	0.910992249055047	0.23	0.298694402500931	0.213125076691742	0.38426372831012	0.249792182713359	0.80739782952246	0.588936581533967	1.02585907751095	2.06	1.33	3.35	0.23336397044764	0.319928442443511	0.406492914439381	0.27476913972331	0.376692523419957	0.478615907116605	0.273047632897173	0.374267535111321	0.475558239337829	0.298694402500931	2.59934739869005	0.0152906266333715	0.758612402900986	0.225972590438966	0.287179468709292	0.191027647379628	0.452140880424868	0.5246220029137	0.410757233149629	0.450439009946322	0.522858382899416	0.409088852985392	0.00418932370075607	0.00504362258755139	0.00504217508220289
199	0.910992249055047	0.23	0.306274942613624	0.218857508511214	0.393692376716035	0.25041752144984	0.937978949334076	0.684608530013609	1.19134936865454	1.91	1.3	2.71	0.287647365208818	0.394104311542714	0.50056125787661	0.343036554216786	0.469992780693292	0.596949007169798	0.346852825502151	0.475299606273944	0.60389547111838	0.306274942613624	2.35227436901054	-0.0597838117965967	0.609534064908071	0.225972590438966	0.287179468709292	0.191027647379628	0.452140880424868	0.5246220029137	0.410757233149629	0.450439009946322	0.522858382899416	0.409088852985392	0.00418932370075607	0.00504362258755139	0.00504217508220289
199	0.910992249055047	0.23	0.306343264326007	0.219304667673186	0.393381860978829	0.314119434846849	1.08881115194888	0.837613909972967	1.3400083939248	1.9	1.39	2.98	0.353759991653337	0.459851274482689	0.565942557312042	0.422371945585535	0.549039693763825	0.675707441942115	0.426169529483087	0.554113209822195	0.681800757300686	0.306343264326007	2.48757677148506	-0.094718220125338	0.62599125613324	0.225972590438966	0.287179468709292	0.191027647379628	0.452140880424868	0.5246220029137	0.410757233149629	0.450439009946322	0.522858382899416	0.409088852985392	0.00418932370075607	0.00504362258755139	0.00504217508220289
199	0.910992249055047	0.23	0.308481125572767	0.219805653442126	0.397156597703408	0.265112340597238	0.909718016709246	0.673241639895304	1.14619439352319	2.03	1.42	3.29	0.270046373997097	0.364900263463154	0.459754152929212	0.318786154226475	0.430759909654988	0.5427336650835	0.319369717004676	0.431732631323393	0.543841546935613	0.308481125572767	2.54959125348473	-0.107649436495365	0.628178428996813	0.225972590438966	0.287179468709292	0.191027647379628	0.452140880424868	0.5246220029137	0.410757233149629	0.450439009946322	0.522858382899416	0.409088852985392	0.00418932370075607	0.00504362258755139	0.00504217508220289
199	0.910992249055047	0.23	0.308792254186076	0.219370237732583	0.398214270639569	0.262213710814895	0.838105719149123	0.618612121195647	1.0575993171026	2.1	1.21	3.21	0.241338656474425	0.326969519853638	0.41260038323285	0.283234332658152	0.383730460375358	0.484226588092564	0.279971827634844	0.379245848004939	0.47861652362561	0.308792254186076	2.41079895852324	-0.147890455374646	0.533945051901114	0.225972590438966	0.287179468709292	0.191027647379628	0.452140880424868	0.5246220029137	0.410757233149629	0.450439009946322	0.522858382899416	0.409088852985392	0.00418932370075607	0.00504362258755139	0.00504217508220289
199	0.910992249055047	0.23	0.310047904865955	0.221210755207559	0.39888505452435	0.306710196324527	0.973823372245751	0.745232463222042	1.20241428126946	2.09	1.28	3.24	0.291606135787798	0.381052737950597	0.470499340113395	0.342440701831498	0.447480183042418	0.552519664253338	0.340160009708239	0.444463656265031	0.54889558787354	0.310047904865955	2.55869506799791	-0.0769415469703275	0.643375252526907	0.225972590438966	0.287179468709292	0.191027647379628	0.452140880424868	0.5246220029137	0.410757233149629	0.450439009946322	0.522858382899416	0.409088852985392	0.00418932370075607	0.00504362258755139	0.00504217508220289
199	0.910992249055047	0.23	0.310411821155538	0.221980634617052	0.398843007694025	0.283777006427405	0.875913423783977	0.658652224796761	1.09317462277119	2	1.31	3	0.266763910464868	0.354757915270666	0.442751920076464	0.315567355410957	0.419659529424285	0.523751703437612	0.316473517504525	0.420801970545887	0.525313672908908	0.310411821155538	2.35456466400119	-0.0398018662074998	0.627700321269341	0.225972590438966	0.287179468709292	0.191027647379628	0.452140880424868	0.5246220029137	0.410757233149629	0.450439009946322	0.522858382899416	0.409088852985392	0.00418932370075607	0.00504362258755139	0.00504217508220289
199	0.910992249055047	0.23	0.310660085827871	0.222417711836377	0.398902459819365	0.270139523814395	0.900110601607677	0.669113145858292	1.13110805735706	1.76	1.17	2.66	0.300545849430454	0.404303079405989	0.508060309381524	0.364036092956436	0.489712014576563	0.61538793619669	0.365186622463513	0.491407142942216	0.617403560858179	0.310660085827871	2.29397063798707	0.0579684769173532	0.67420981123588	0.225972590438966	0.287179468709292	0.191027647379628	0.452140880424868	0.5246220029137	0.410757233149629	0.450439009946322	0.522858382899416	0.409088852985392	0.00418932370075607	0.00504362258755139	0.00504217508220289
199	0.910992249055047	0.23	0.312643652909696	0.223035869491215	0.402251436328176	0.254696211052599	0.838471670737078	0.614532906294458	1.0624104351797	2.04	1.32	3.08	0.24538921436231	0.33481023138025	0.424231248398191	0.289400249269745	0.394859100353303	0.500317951436861	0.289681322854319	0.395226816591458	0.500692157669182	0.312643652909696	2.45465315039506	0.110992345906143	0.806310730273726	0.225972590438966	0.287179468709292	0.191027647379628	0.452140880424868	0.5246220029137	0.410757233149629	0.450439009946322	0.522858382899416	0.409088852985392	0.00418932370075607	0.00504362258755139	0.00504217508220289
199	0.910992249055047	0.23	0.312988381750889	0.224629966045858	0.40134679745592	0.305409176254772	0.938526873586071	0.717545507442398	1.15950823972974	2.11	1.53	3.44	0.277883794918469	0.363463232032011	0.449042669145553	0.32562760803599	0.425910632501398	0.526193656966805	0.327213806920721	0.427995050206134	0.528675926708308	0.312988381750889	2.58659783449261	0.030974094755249	0.797096826189585	0.225972590438966	0.287179468709292	0.191027647379628	0.452140880424868	0.5246220029137	0.410757233149629	0.450439009946322	0.522858382899416	0.409088852985392	0.00418932370075607	0.00504362258755139	0.00504217508220289
199	0.910992249055047	0.23	0.313593569158337	0.223074717923033	0.404112420393641	0.297812816784124	0.953868977567598	0.725188577641212	1.18254937749398	2.15	1.34	3.23	0.27685706637091	0.364160957540952	0.451464848710993	0.323477104664573	0.425482122314371	0.527487139964169	0.322884205167248	0.424660449867851	0.526471876472124	0.313593569158337	2.52093697590174	-0.0453546584024438	0.678812706926758	0.225972590438966	0.287179468709292	0.191027647379628	0.452140880424868	0.5246220029137	0.410757233149629	0.450439009946322	0.522858382899416	0.409088852985392	0.00418932370075607	0.00504362258755139	0.00504217508220289
199	0.910992249055047	0.23	0.313983286202729	0.223177509343576	0.404789063061883	0.325548982696274	0.993006054197734	0.76985219924524	1.21615990915023	1.76	1.17	2.86	0.346168790978609	0.446511298601312	0.546853806224016	0.419406318230285	0.540977883260921	0.662549448291556	0.417985037333176	0.539178931781648	0.660469986050287	0.313983286202729	2.27333346442789	-0.0141847102436007	0.591002742647899	0.225972590438966	0.287179468709292	0.191027647379628	0.452140880424868	0.5246220029137	0.410757233149629	0.450439009946322	0.522858382899416	0.409088852985392	0.00418932370075607	0.00504362258755139	0.00504217508220289
199	0.910992249055047	0.23	0.314498076055302	0.224482556520762	0.404513595589841	0.272682229433114	0.907063736298951	0.675773687669528	1.13835378492837	2.2	1.4	3.41	0.253489698311122	0.340248987284961	0.4270082762588	0.295128089742314	0.396138518934682	0.49714894812705	0.294197772532789	0.394995384246454	0.49567466647286	0.314498076055302	2.57379008589142	0.0565640841866951	0.811229478160013	0.225972590438966	0.287179468709292	0.191027647379628	0.452140880424868	0.5246220029137	0.410757233149629	0.450439009946322	0.522858382899416	0.409088852985392	0.00418932370075607	0.00504362258755139	0.00504217508220289
199	0.910992249055047	0.23	0.315917806487568	0.224937719905764	0.406897893069373	0.279258983684711	0.921908754895161	0.690670627809964	1.15314688198036	1.74	1.18	2.91	0.313363166272425	0.418277880679913	0.523192595087401	0.380488019222007	0.507876289984639	0.635264560747272	0.378886268678296	0.50578534374373	0.632531861222047	0.315917806487568	2.26330929247265	-0.0788915389858546	0.547012674686571	0.225972590438966	0.287179468709292	0.191027647379628	0.452140880424868	0.5246220029137	0.410757233149629	0.450439009946322	0.522858382899416	0.409088852985392	0.00418932370075607	0.00504362258755139	0.00504217508220289
199	0.910992249055047	0.23	0.321079312081315	0.22988312641353	0.412275497749099	0.305877198571053	0.945537247667571	0.723150600744093	1.16792389459105	2.14	1.4	2.91	0.27738458538234	0.362687187340998	0.447989789299657	0.32440477192121	0.424167241038019	0.523929710154827	0.328247448679031	0.429118238719398	0.530093843440977	0.321079312081315	2.42209544331914	-0.0619156969776238	0.64387058763415	0.225972590438966	0.287179468709292	0.191027647379628	0.452140880424868	0.5246220029137	0.410757233149629	0.450439009946322	0.522858382899416	0.409088852985392	0.00418932370075607	0.00504362258755139	0.00504217508220289
199	0.910992249055047	0.23	0.322251479183958	0.231097723161911	0.413405235206006	0.332381911185988	1.03467585743341	0.805728763983584	1.26362295088324	2.03	1.35	3.47	0.322383558327166	0.413988552407434	0.505593546487702	0.380366735158058	0.48844759605334	0.596528456948623	0.377354648484618	0.484557171088584	0.591505149859981	0.322251479183958	2.62047459467751	0.00588991749724104	0.751470770508134	0.225972590438966	0.287179468709292	0.191027647379628	0.452140880424868	0.5246220029137	0.410757233149629	0.450439009946322	0.522858382899416	0.409088852985392	0.00418932370075607	0.00504362258755139	0.00504217508220289
199	0.910992249055047	0.23	0.322485825202678	0.229798388823031	0.415173261582324	0.340162684053762	1.02766066215109	0.804195258899912	1.25112606540226	1.9	1.2	2.86	0.340472339918121	0.435080941366172	0.529689542814223	0.406730767593017	0.51975090043882	0.632771033284623	0.406433160217034	0.519404991110292	0.632124995855088	0.322485825202678	2.27664640217262	-0.00341302238606227	0.622997756037851	0.225972590438966	0.287179468709292	0.191027647379628	0.452140880424868	0.5246220029137	0.410757233149629	0.450439009946322	0.522858382899416	0.409088852985392	0.00418932370075607	0.00504362258755139	0.00504217508220289
199	0.910992249055047	0.23	0.325353462039164	0.23352247570697	0.417184448371359	0.229010887722545	0.832892319126986	0.594292353898557	1.07149228435542	1.83	1.22	3.01	0.259356914492528	0.3634850433061	0.467613172119673	0.312002104812609	0.437266532111959	0.562530959411308	0.310638469264571	0.435395832982098	0.560137657992664	0.325353462039164	2.3694944363476	0.00208247499941903	0.66306091408993	0.225972590438966	0.287179468709292	0.191027647379628	0.452140880424868	0.5246220029137	0.410757233149629	0.450439009946322	0.522858382899416	0.409088852985392	0.00418932370075607	0.00504362258755139	0.00504217508220289
199	0.910992249055047	0.23	0.325583309623146	0.233079583624076	0.418087035622217	0.291690764880778	0.98639024461134	0.746405109219685	1.226375380003	2.09	1.3	3.17	0.291437741322693	0.38514118057525	0.478844619827808	0.3420898388088	0.452079005909312	0.562068173009824	0.341189937380998	0.450769515768093	0.560828301881156	0.325583309623146	2.5470549337951	-0.0379789183302474	0.688229641251443	0.225972590438966	0.287179468709292	0.191027647379628	0.452140880424868	0.5246220029137	0.410757233149629	0.450439009946322	0.522858382899416	0.409088852985392	0.00418932370075607	0.00504362258755139	0.00504217508220289
199	0.910992249055047	0.23	0.325921241853891	0.231488637614868	0.420353846092913	0.277873179844414	0.940066063127376	0.703459243280585	1.17667288297417	1.92	1.24	2.86	0.294774122370026	0.393920687481378	0.49306725259273	0.351323576484891	0.469490414099583	0.587657251714276	0.351996445086823	0.470346427206829	0.588903737219823	0.325921241853891	2.36597621578849	0.0773755492842094	0.754022188427455	0.225972590438966	0.287179468709292	0.191027647379628	0.452140880424868	0.5246220029137	0.410757233149629	0.450439009946322	0.522858382899416	0.409088852985392	0.00418932370075607	0.00504362258755139	0.00504217508220289
199	0.910992249055047	0.23	0.326392478508856	0.232122494296056	0.420662462721657	0.308996516292973	1.00099237313656	0.767281156143183	1.23470359012995	1.87	1.16	3.11	0.328905123711225	0.429088499938393	0.529271876165561	0.394027488975363	0.514046915022746	0.63406634107013	0.389223802063822	0.50769309621749	0.626335780960984	0.326392478508856	2.34178476486146	0.0213640065761619	0.649137906542708	0.225972590438966	0.287179468709292	0.191027647379628	0.452140880424868	0.5246220029137	0.410757233149629	0.450439009946322	0.522858382899416	0.409088852985392	0.00418932370075607	0.00504362258755139	0.00504217508220289
199	0.910992249055047	0.23	0.327486654256121	0.234700958844921	0.420272349667321	0.260915571914643	0.964147017703539	0.71079419332993	1.21749984207715	2.24	1.51	3.53	0.262217602600738	0.355681464352542	0.449145326104346	0.304285964473523	0.412744515823606	0.521203067173688	0.304609722174144	0.413243158485164	0.521480413766039	0.327486654256121	2.66619207833534	-0.0063943589483963	0.806558894111792	0.225972590438966	0.287179468709292	0.191027647379628	0.452140880424868	0.5246220029137	0.410757233149629	0.450439009946322	0.522858382899416	0.409088852985392	0.00418932370075607	0.00504362258755139	0.00504217508220289
199	0.910992249055047	0.23	0.328140705255778	0.233622843307016	0.422658567204541	0.26461729310158	0.98189825009525	0.726334329053528	1.23746217113697	2.16	1.54	3.28	0.27639494623636	0.373645720970255	0.470896495704151	0.322724592779903	0.436276656957977	0.549828721136052	0.325695298216483	0.440256237531823	0.554761777209282	0.328140705255778	2.64098458402975	-0.118594046906813	0.684468681243273	0.225972590438966	0.287179468709292	0.191027647379628	0.452140880424868	0.5246220029137	0.410757233149629	0.450439009946322	0.522858382899416	0.409088852985392	0.00418932370075607	0.00504362258755139	0.00504217508220289
199	0.910992249055047	0.23	0.329256423789698	0.23593948887229	0.422573358707106	0.274316128335331	0.920244351801072	0.68655620405331	1.15393249954883	1.98	1.3	3.14	0.280757797538392	0.376321378910374	0.471884960282356	0.332817363895016	0.446100839956766	0.559384316018516	0.332073270728907	0.445122471793729	0.558042366561328	0.329256423789698	2.449126325836	-0.0436381939901875	0.650580093354333	0.225972590438966	0.287179468709292	0.191027647379628	0.452140880424868	0.5246220029137	0.410757233149629	0.450439009946322	0.522858382899416	0.409088852985392	0.00418932370075607	0.00504362258755139	0.00504217508220289
199	0.910992249055047	0.23	0.336389485132208	0.241602474775461	0.431176495488955	0.249173862911093	0.84207353306882	0.613853413980593	1.07029365215705	2.05	1.37	3.04	0.244019060475514	0.334741141306492	0.42546322213747	0.287509854561721	0.394401063037087	0.501292271512454	0.289184352251817	0.396731494104051	0.504195983714453	0.336389485132208	2.39528826964907	0.0161561281554485	0.698552548676735	0.225972590438966	0.287179468709292	0.191027647379628	0.452140880424868	0.5246220029137	0.410757233149629	0.450439009946322	0.522858382899416	0.409088852985392	0.00418932370075607	0.00504362258755139	0.00504217508220289
199	0.910992249055047	0.23	0.336488430496836	0.24157650615102	0.431400354842652	0.278827395246327	0.884199289928523	0.66218163407282	1.10621694578423	1.94	1.31	3.05	0.274764348207373	0.366887918785007	0.459011489362642	0.326758580815826	0.436314887440132	0.545871194064439	0.327265232842581	0.437106497997957	0.546742437266141	0.336488430496836	2.41392423909898	-0.119123684083035	0.576921712547248	0.225972590438966	0.287179468709292	0.191027647379628	0.452140880424868	0.5246220029137	0.410757233149629	0.450439009946322	0.522858382899416	0.409088852985392	0.00418932370075607	0.00504362258755139	0.00504217508220289
199	0.910992249055047	0.23	0.338615845484013	0.242223500313666	0.43500819065436	0.331853885758825	1.05368164934459	0.820251392461751	1.28711190622743	1.89	1.35	2.82	0.348627690391211	0.447841482738763	0.547055275086315	0.416842336516604	0.535468911962802	0.654095487409001	0.421346360170901	0.541122746969941	0.660992155320025	0.338615845484013	2.34156102843399	-0.0296099258414788	0.6296573068932	0.225972590438966	0.287179468709292	0.191027647379628	0.452140880424868	0.5246220029137	0.410757233149629	0.450439009946322	0.522858382899416	0.409088852985392	0.00418932370075607	0.00504362258755139	0.00504217508220289
199	0.910992249055047	0.23	0.340205605620677	0.244359096109675	0.436052115131678	0.280082655740824	0.924514703402975	0.693096512307434	1.15593289449852	2.07	1.25	3.06	0.272829788440936	0.363925003893376	0.455020219345815	0.320791295126346	0.427900391650562	0.535009488174778	0.319810334950955	0.42669278654954	0.533509831796556	0.340205605620677	2.40990725192649	-0.0370691778960372	0.649072611299234	0.225972590438966	0.287179468709292	0.191027647379628	0.452140880424868	0.5246220029137	0.410757233149629	0.450439009946322	0.522858382899416	0.409088852985392	0.00418932370075607	0.00504362258755139	0.00504217508220289
199	0.910992249055047	0.23	0.341003082868563	0.242558310583928	0.439447855153199	0.301154205306652	0.992316588052357	0.756305762028603	1.22832741407611	1.89	1.29	2.86	0.320731921166864	0.420818697504176	0.520905473841489	0.383293687143316	0.502903326860649	0.622512966577983	0.385480060028158	0.505969869010238	0.626246726880848	0.341003082868563	2.35929731421283	-0.000994198999930259	0.655305275467701	0.225972590438966	0.287179468709292	0.191027647379628	0.452140880424868	0.5246220029137	0.410757233149629	0.450439009946322	0.522858382899416	0.409088852985392	0.00418932370075607	0.00504362258755139	0.00504217508220289
199	0.910992249055047	0.23	0.343768686157126	0.246889907919517	0.440647464394735	0.274762900514964	0.903490038012521	0.674313692464731	1.13266638356031	2.04	1.22	2.81	0.268992992686045	0.360414584343811	0.451836176001577	0.317170371278833	0.424965819329179	0.532761267379525	0.31796084213337	0.426151116287247	0.534366087847002	0.343768686157126	2.29662424184259	-0.0377976803372992	0.607050606390327	0.225972590438966	0.287179468709292	0.191027647379628	0.452140880424868	0.5246220029137	0.410757233149629	0.450439009946322	0.522858382899416	0.409088852985392	0.00418932370075607	0.00504362258755139	0.00504217508220289
199	0.910992249055047	0.23	0.346206398314426	0.246362660283635	0.446050136345217	0.273246967022607	0.962608544807902	0.717504247612588	1.20771284200322	1.83	1.33	2.9	0.31256050448898	0.419333283937596	0.526106063386213	0.37584566158265	0.504237078138924	0.632628494695198	0.378684763912543	0.507977779822204	0.637184396094539	0.346206398314426	2.28881481421178	-0.0221833401058785	0.647425635975373	0.225972590438966	0.287179468709292	0.191027647379628	0.452140880424868	0.5246220029137	0.410757233149629	0.450439009946322	0.522858382899416	0.409088852985392	0.00418932370075607	0.00504362258755139	0.00504217508220289
199	0.910992249055047	0.23	0.346702020143695	0.247654470589714	0.445749569697676	0.250869387119958	0.919786111635115	0.6716287020327	1.16794352123753	2.04	1.31	3.06	0.26773324452978	0.3666569329098	0.465580621289821	0.315637723327283	0.432261446459785	0.548885169592286	0.315949800086258	0.432657784037576	0.549352541302803	0.346702020143695	2.40382699887051	-0.0689754371722683	0.626371191141719	0.225972590438966	0.287179468709292	0.191027647379628	0.452140880424868	0.5246220029137	0.410757233149629	0.450439009946322	0.522858382899416	0.409088852985392	0.00418932370075607	0.00504362258755139	0.00504217508220289
199	0.910992249055047	0.23	0.351067813109345	0.249883286628307	0.452252339590382	0.316214687227236	1.11592573133327	0.859719541114713	1.37213192155183	1.9	1.33	3.08	0.363560596511891	0.471905784554406	0.580250972596921	0.43419888803408	0.563595089446586	0.692991290859091	0.435027837221969	0.564628976471947	0.694324757459299	0.351067813109345	2.39316173916506	-0.081573789108113	0.61553549076462	0.225972590438966	0.287179468709292	0.191027647379628	0.452140880424868	0.5246220029137	0.410757233149629	0.450439009946322	0.522858382899416	0.409088852985392	0.00418932370075607	0.00504362258755139	0.00504217508220289
199	0.910992249055047	0.23	0.351651783133475	0.250937171969581	0.452366394297369	0.275862943133907	1.05981618495016	0.791726741753504	1.32790562814682	2.16	1.46	3.27	0.301532816001912	0.403635928710264	0.505739041418615	0.352136117660505	0.471374196576413	0.59061227549232	0.353837927286918	0.473928562665242	0.593715806961745	0.351651783133475	2.56217263908735	-0.148099839815444	0.626462803160856	0.225972590438966	0.287179468709292	0.191027647379628	0.452140880424868	0.5246220029137	0.410757233149629	0.450439009946322	0.522858382899416	0.409088852985392	0.00418932370075607	0.00504362258755139	0.00504217508220289
199	0.910992249055047	0.23	0.352514560351265	0.251234539921302	0.453794580781228	0.288718563439352	0.89347257129218	0.674519990144888	1.11242515243947	2.16	1.32	3.14	0.257078431198686	0.340527382883807	0.423976334568927	0.300265017091983	0.397732551755267	0.495200086418552	0.299978840909786	0.397488281796905	0.494865044545182	0.352514560351265	2.43330237034645	-0.0437334935026277	0.648554409483775	0.225972590438966	0.287179468709292	0.191027647379628	0.452140880424868	0.5246220029137	0.410757233149629	0.450439009946322	0.522858382899416	0.409088852985392	0.00418932370075607	0.00504362258755139	0.00504217508220289
199	0.910992249055047	0.23	0.355666354908787	0.254579700163114	0.45675300965446	0.333167128492669	1.09198112433092	0.850780726312509	1.33318152234932	1.86	1.24	2.73	0.366415124953435	0.470295562350967	0.574175999748498	0.439439149693133	0.564022246762401	0.68860534383167	0.44219866004166	0.567538226926512	0.692993458368203	0.355666354908787	2.28125024230658	0.0741883808902582	0.706752421903812	0.225972590438966	0.287179468709292	0.191027647379628	0.452140880424868	0.5246220029137	0.410757233149629	0.450439009946322	0.522858382899416	0.409088852985392	0.00418932370075607	0.00504362258755139	0.00504217508220289
199	0.910992249055047	0.23	0.360364921479236	0.256615342051941	0.464114500906531	0.276091711654075	0.968545055870302	0.723683626689753	1.21340648505085	2.14	1.47	3.01	0.277757331423384	0.37173770437835	0.465718077333316	0.324880885110495	0.434805712628669	0.544730540146844	0.329020835903657	0.440270465866976	0.551649976694398	0.360364921479236	2.46973597262234	0.0544539245860297	0.784874602093687	0.225972590438966	0.287179468709292	0.191027647379628	0.452140880424868	0.5246220029137	0.410757233149629	0.450439009946322	0.522858382899416	0.409088852985392	0.00418932370075607	0.00504362258755139	0.00504217508220289
199	0.910992249055047	0.23	0.36104733926953	0.258543072034719	0.463551606504341	0.28532380211587	0.99299828243222	0.747629325531218	1.23836723933322	1.89	1.28	2.97	0.31706631504078	0.421126212550448	0.525186110060116	0.37891683311354	0.503275823482515	0.62763481385149	0.37955834176812	0.503988647174887	0.628551021113558	0.36104733926953	2.30985895477314	0.0264774711130898	0.69366475239103	0.225972590438966	0.287179468709292	0.191027647379628	0.452140880424868	0.5246220029137	0.410757233149629	0.450439009946322	0.522858382899416	0.409088852985392	0.00418932370075607	0.00504362258755139	0.00504217508220289
199	0.910992249055047	0.23	0.365575483807665	0.260907304237853	0.470243663377476	0.283237203236361	0.991582952573386	0.745304116600391	1.23786178854638	2.09	1.31	2.98	0.291424265356754	0.387722712189066	0.484021159021379	0.342175804105739	0.455244626424438	0.568313448743137	0.343409787555174	0.45703544652971	0.570334955834142	0.365575483807665	2.41372132283428	-0.211346458370281	0.489006295525879	0.225972590438966	0.287179468709292	0.191027647379628	0.452140880424868	0.5246220029137	0.410757233149629	0.450439009946322	0.522858382899416	0.409088852985392	0.00418932370075607	0.00504362258755139	0.00504217508220289
199	0.910992249055047	0.23	0.367583093400568	0.263510098707158	0.471656088093979	0.282444246240181	0.979638588323202	0.735850318624763	1.22342685802164	1.99	1.29	3.19	0.30012634115179	0.399558629958923	0.498990918766056	0.355573539307839	0.473375564671385	0.591177590034931	0.354134698615326	0.471338105414051	0.588782888426647	0.367583093400568	2.36360864520772	-0.169697855972688	0.509829101754314	0.225972590438966	0.287179468709292	0.191027647379628	0.452140880424868	0.5246220029137	0.410757233149629	0.450439009946322	0.522858382899416	0.409088852985392	0.00418932370075607	0.00504362258755139	0.00504217508220289
199	0.910992249055047	0.23	0.374881545012242	0.267543534024184	0.482219556000299	0.272915011337238	1.05662809555854	0.78735901156248	1.32589717955461	1.79	1.29	2.88	0.349055869117042	0.468429563658338	0.587803258199633	0.421468595309209	0.565606734233669	0.709744873158128	0.423773385347067	0.568804954346728	0.71381537625615	0.374881545012242	2.30189203982313	0.0206734382795197	0.680129320455722	0.225972590438966	0.287179468709292	0.191027647379628	0.452140880424868	0.5246220029137	0.410757233149629	0.450439009946322	0.522858382899416	0.409088852985392	0.00418932370075607	0.00504362258755139	0.00504217508220289
199	0.910992249055047	0.23	0.37729775508005	0.270383813803166	0.484211696356934	0.310912528363075	1.04883951120493	0.805051375206085	1.29262764720378	1.94	1.28	2.72	0.334790545559853	0.436172849305597	0.537555153051342	0.398340413937395	0.518967084479939	0.639593755022482	0.402068502210875	0.523858550565342	0.645616128049574	0.37729775508005	2.28712404048234	-0.0118213244590068	0.625487742052206	0.225972590438966	0.287179468709292	0.191027647379628	0.452140880424868	0.5246220029137	0.410757233149629	0.450439009946322	0.522858382899416	0.409088852985392	0.00418932370075607	0.00504362258755139	0.00504217508220289
199	0.910992249055047	0.23	0.381339468658356	0.273010160171377	0.489668777145335	0.28006727931534	0.968622587593408	0.726154367827507	1.21109080735931	1.84	1.26	2.69	0.315830407371346	0.421288475264508	0.52674654315767	0.379637935779576	0.506401801043472	0.633165666307367	0.383065455237039	0.51091313072119	0.63896351019384	0.381339468658356	2.18787761742862	0.0315171004120644	0.652292196173299	0.225972590438966	0.287179468709292	0.191027647379628	0.452140880424868	0.5246220029137	0.410757233149629	0.450439009946322	0.522858382899416	0.409088852985392	0.00418932370075607	0.00504362258755139	0.00504217508220289
199	0.910992249055047	0.23	0.386740765795453	0.277332405584906	0.496149126006	0.322262715894235	1.01906746074801	0.788332154496103	1.24980276699991	2.02	1.37	2.92	0.317129014620787	0.409948849372629	0.502768684124471	0.374599252226278	0.484239931844899	0.59388061146352	0.378087065384989	0.48886275431565	0.599499164920706	0.386740765795453	2.3199008275141	0.0683449411845222	0.729583639544382	0.225972590438966	0.287179468709292	0.191027647379628	0.452140880424868	0.5246220029137	0.410757233149629	0.450439009946322	0.522858382899416	0.409088852985392	0.00418932370075607	0.00504362258755139	0.00504217508220289
199	0.910992249055047	0.23	0.388776012427056	0.277444221751938	0.500107803102174	0.233518770782803	0.961136956461708	0.68926738543794	1.23300652748548	1.9	1.29	2.97	0.291624932327306	0.406651331264324	0.521677730201342	0.348325806195695	0.485716881861871	0.623107957528047	0.349183039836137	0.48671540543728	0.624621656214899	0.388776012427056	2.31022741417927	-0.00945460122563152	0.657204226042761	0.225972590438966	0.287179468709292	0.191027647379628	0.452140880424868	0.5246220029137	0.410757233149629	0.450439009946322	0.522858382899416	0.409088852985392	0.00418932370075607	0.00504362258755139	0.00504217508220289
199	0.910992249055047	0.23	0.390075583332252	0.278797925057313	0.50135324160719	0.290325602199909	0.896820022769315	0.677903944901047	1.11573610063758	1.74	1.2	2.9	0.308404434358147	0.407997731719357	0.507591029080567	0.374714786054017	0.495721739766562	0.616728693479106	0.373958323136792	0.494738340674781	0.615547787289739	0.390075583332252	2.11166509980905	-0.0340345514888799	0.537718902229726	0.225972590438966	0.287179468709292	0.191027647379628	0.452140880424868	0.5246220029137	0.410757233149629	0.450439009946322	0.522858382899416	0.409088852985392	0.00418932370075607	0.00504362258755139	0.00504217508220289
199	0.910992249055047	0.23	0.394174284611713	0.280557900074468	0.507790669148958	0.253706866468203	0.93241628578502	0.68273618891934	1.1820963826507	1.93	1.43	3.08	0.284958297532121	0.389168996313323	0.493379695094526	0.339323658825982	0.463416046749039	0.587508434672096	0.342146971190523	0.467279010568655	0.592432344479062	0.394174284611713	2.34482937719897	-0.0105237713065149	0.664815585484244	0.225972590438966	0.287179468709292	0.191027647379628	0.452140880424868	0.5246220029137	0.410757233149629	0.450439009946322	0.522858382899416	0.409088852985392	0.00418932370075607	0.00504362258755139	0.00504217508220289
199	0.910992249055047	0.23	0.397663357485338	0.285159070604292	0.510167644366384	0.281592655206843	1.00643254936944	0.755449231601917	1.25741586713696	2.01	1.4	2.86	0.305406941983	0.40687245993129	0.508337977879581	0.361136796415104	0.481117474851957	0.60109815328881	0.365592288604239	0.48717943238193	0.608728519996362	0.397663357485338	2.27267148480588	-0.120795083107774	0.5559945430197	0.225972590438966	0.287179468709292	0.191027647379628	0.452140880424868	0.5246220029137	0.410757233149629	0.450439009946322	0.522858382899416	0.409088852985392	0.00418932370075607	0.00504362258755139	0.00504217508220289
199	0.910992249055047	0.23	0.408576041124742	0.290836149344933	0.526315932904551	0.262060632336304	0.943917829769112	0.696614992656832	1.19122066688139	2.09	1.31	3.09	0.272255884739012	0.368908488295076	0.46556109185114	0.319637422420433	0.433110778930246	0.546584135440059	0.319779360104076	0.433236585924075	0.546965443029196	0.408576041124742	2.32575681823694	0.00248937944867668	0.647044112446392	0.225972590438966	0.287179468709292	0.191027647379628	0.452140880424868	0.5246220029137	0.410757233149629	0.450439009946322	0.522858382899416	0.409088852985392	0.00418932370075607	0.00504362258755139	0.00504217508220289
199	0.910992249055047	0.24	0.16992962632763	0.122769299765777	0.217089952889482	0.354001809419432	0.892985437789616	0.704645358832971	1.08132551674626	2.07	1.18	3.34	0.277713212110959	0.351941371908829	0.4261695317067	0.326616481579077	0.413915678484348	0.501214875389619	0.3205016337497	0.406162063327082	0.491855363438589	0.16992962632763	2.81771457432947	0.0445890951365355	0.778683824829372	0.225972590438966	0.287179468709292	0.191027647379628	0.452140880424868	0.5246220029137	0.410757233149629	0.450439009946322	0.522858382899416	0.409088852985392	0.00418932370075607	0.00504362258755139	0.00504217508220289
199	0.910992249055047	0.24	0.234140755000634	0.169000190586102	0.299281319415166	0.369327446667362	1.00808855068369	0.802414113491897	1.21376298787548	2.19	1.4	3.09	0.301860112818137	0.379232765879214	0.456605418940292	0.351645477239789	0.441779093294465	0.531912709349142	0.353753888563278	0.444576308288828	0.53508367652139	0.234140755000634	2.69236192101642	-0.0769495493631758	0.668975414657071	0.225972590438966	0.287179468709292	0.191027647379628	0.452140880424868	0.5246220029137	0.410757233149629	0.450439009946322	0.522858382899416	0.409088852985392	0.00418932370075607	0.00504362258755139	0.00504217508220289
199	0.910992249055047	0.24	0.238283520612624	0.172667095414195	0.303899945811053	0.401697426306088	0.967688602579568	0.783300880782397	1.15207632437674	1.96	1.23	3.37	0.322749188247287	0.398723809229918	0.474698430212549	0.383229214602738	0.4734407329865	0.563652251370261	0.377375141038556	0.466168288774785	0.555018601664935	0.238283520612624	2.64216163452979	-0.0313125776751851	0.662068823515705	0.225972590438966	0.287179468709292	0.191027647379628	0.452140880424868	0.5246220029137	0.410757233149629	0.450439009946322	0.522858382899416	0.409088852985392	0.00418932370075607	0.00504362258755139	0.00504217508220289
199	0.910992249055047	0.24	0.23946552922783	0.172368132344354	0.306562926111306	0.355751782473016	0.952244707217476	0.752172345180349	1.1523170692546	2.07	1.3	3.28	0.296464471073481	0.375321859766144	0.454179248458808	0.348674647559784	0.441419562693592	0.5341644778274	0.346283553665489	0.438454489007298	0.530529346660767	0.23946552922783	2.65252619381316	0.0536287928982175	0.76776743932852	0.225972590438966	0.287179468709292	0.191027647379628	0.452140880424868	0.5246220029137	0.410757233149629	0.450439009946322	0.522858382899416	0.409088852985392	0.00418932370075607	0.00504362258755139	0.00504217508220289
199	0.910992249055047	0.24	0.240869602612376	0.17369542881066	0.308043776414091	0.364537249817833	1.05895824862368	0.840665961211971	1.27725053603539	2.22	1.37	3.32	0.312764116118629	0.393978293304307	0.475192470489985	0.363546339260026	0.457946928362997	0.552347517465967	0.362687231897211	0.456952128296547	0.551102578209748	0.240869602612376	2.77648140689781	0.0187563341858798	0.797093534037835	0.225972590438966	0.287179468709292	0.191027647379628	0.452140880424868	0.5246220029137	0.410757233149629	0.450439009946322	0.522858382899416	0.409088852985392	0.00418932370075607	0.00504362258755139	0.00504217508220289
199	0.910992249055047	0.24	0.244462414367423	0.176413334535893	0.312511494198952	0.272446360468048	0.872050825584687	0.649556334416489	1.09454531675288	2.19	1.44	3.36	0.244530706110958	0.328290546710514	0.412050387310071	0.284901391079445	0.382489524213851	0.480077657348257	0.285123405909986	0.382805984082006	0.48047441065855	0.244462414367423	2.78267195337233	-0.077958269992166	0.723535208731828	0.225972590438966	0.287179468709292	0.191027647379628	0.452140880424868	0.5246220029137	0.410757233149629	0.450439009946322	0.522858382899416	0.409088852985392	0.00418932370075607	0.00504362258755139	0.00504217508220289
199	0.910992249055047	0.24	0.251046501099712	0.182207969899552	0.319885032299871	0.320366745176173	0.951028287104964	0.734760173463773	1.16729640074615	2.03	1.3	3.01	0.293779576101277	0.380250178407083	0.46672078071289	0.346565676107227	0.448573253179842	0.550580830252457	0.347067058183006	0.449185958309067	0.551419555222844	0.251046501099712	2.57534460498591	-0.0238286008495685	0.680883720257098	0.225972590438966	0.287179468709292	0.191027647379628	0.452140880424868	0.5246220029137	0.410757233149629	0.450439009946322	0.522858382899416	0.409088852985392	0.00418932370075607	0.00504362258755139	0.00504217508220289
199	0.910992249055047	0.24	0.251674628664167	0.181086215330778	0.322263041997556	0.330738455268388	0.969150745051084	0.753906085767719	1.18439540433445	2.09	1.42	3.35	0.295123540956253	0.379383062425617	0.46364258389498	0.346601506449945	0.445558292409497	0.544515078369049	0.346749656612428	0.44561454724661	0.544639703305452	0.251674628664167	2.67158187353701	-0.0929898353094454	0.661314577630909	0.225972590438966	0.287179468709292	0.191027647379628	0.452140880424868	0.5246220029137	0.410757233149629	0.450439009946322	0.522858382899416	0.409088852985392	0.00418932370075607	0.00504362258755139	0.00504217508220289
199	0.910992249055047	0.24	0.253438201356496	0.183882770037748	0.322993632675245	0.285117088128284	0.906293251169678	0.682235464222194	1.13035103811716	2.02	1.28	3.38	0.274684838916637	0.364896034820758	0.45510723072488	0.324523265551218	0.43110225258068	0.537681239610143	0.320960539610511	0.426340902268777	0.531665709387659	0.253438201356496	2.68513687346444	-0.0384128572621872	0.72327549596119	0.225972590438966	0.287179468709292	0.191027647379628	0.452140880424868	0.5246220029137	0.410757233149629	0.450439009946322	0.522858382899416	0.409088852985392	0.00418932370075607	0.00504362258755139	0.00504217508220289
199	0.910992249055047	0.24	0.257055003358962	0.184923332133711	0.329186674584212	0.297335362769631	0.839394799161695	0.637928456567733	1.04086114175566	1.94	1.3	3.31	0.264680632055247	0.348270317303858	0.431860002552469	0.31476138792905	0.414167246004503	0.513573104079956	0.312372844580399	0.411088219949122	0.509775446033796	0.257055003358962	2.55698301935384	-0.0580714488306173	0.6650607216059	0.225972590438966	0.287179468709292	0.191027647379628	0.452140880424868	0.5246220029137	0.410757233149629	0.450439009946322	0.522858382899416	0.409088852985392	0.00418932370075607	0.00504362258755139	0.00504217508220289
199	0.910992249055047	0.24	0.258680351837701	0.185875827086687	0.331484876588716	0.352981675969841	0.976428170512028	0.77002898845382	1.18282735257024	2.05	1.22	2.98	0.306360069170555	0.388477065595671	0.470594062020788	0.361026210648031	0.457795963081574	0.554565715515117	0.35970416102781	0.456273267670743	0.552645054883269	0.258680351837701	2.43840544582505	-0.0121259846210781	0.669865364176761	0.225972590438966	0.287179468709292	0.191027647379628	0.452140880424868	0.5246220029137	0.410757233149629	0.450439009946322	0.522858382899416	0.409088852985392	0.00418932370075607	0.00504362258755139	0.00504217508220289
199	0.910992249055047	0.24	0.259294891403506	0.18699209507784	0.331597687729171	0.392782706916537	1.00399261984768	0.809092606769122	1.19889263292625	1.94	1.18	3.12	0.336675511206146	0.417776315969814	0.498877120733482	0.400637276424597	0.49714564859564	0.593654020766683	0.396207077428392	0.491671860740219	0.586902805113185	0.259294891403506	2.45202889244298	0.0938476309413704	0.735024287739698	0.225972590438966	0.287179468709292	0.191027647379628	0.452140880424868	0.5246220029137	0.410757233149629	0.450439009946322	0.522858382899416	0.409088852985392	0.00418932370075607	0.00504362258755139	0.00504217508220289
199	0.910992249055047	0.24	0.260437016064218	0.188528757216961	0.332345274911475	0.287512307936385	0.804478514145644	0.606754065181255	1.00220296311003	2.09	1.32	3.46	0.237418494947358	0.314786647517374	0.39215480008739	0.278806333175792	0.369661643026081	0.46051695287637	0.275819381094241	0.365775206601404	0.455517465928678	0.260437016064218	2.67494241392292	0.00606626297271428	0.759084873257285	0.225972590438966	0.287179468709292	0.191027647379628	0.452140880424868	0.5246220029137	0.410757233149629	0.450439009946322	0.522858382899416	0.409088852985392	0.00418932370075607	0.00504362258755139	0.00504217508220289
199	0.910992249055047	0.24	0.261658462663353	0.188558688272911	0.334758237053794	0.304001917622884	0.944166894962625	0.721117992634278	1.16721579729097	2.09	1.39	3.23	0.282013357410756	0.369242868329786	0.456472379248816	0.331137283984069	0.433561309548627	0.535985335113186	0.331673283756313	0.434212388053275	0.536878131497349	0.261658462663353	2.72156881594087	0.0455920958133613	0.828408514258817	0.225972590438966	0.287179468709292	0.191027647379628	0.452140880424868	0.5246220029137	0.410757233149629	0.450439009946322	0.522858382899416	0.409088852985392	0.00418932370075607	0.00504362258755139	0.00504217508220289
199	0.910992249055047	0.24	0.261685647537479	0.189858381309727	0.333512913765232	0.309197142490074	0.862119670676739	0.660926913299772	1.06331242805371	2.23	1.32	3.31	0.24447867959642	0.318900432861557	0.393322186126694	0.283850958066364	0.370258026364343	0.456665094662322	0.282289611588931	0.368210887840905	0.454026324418492	0.261685647537479	2.67770247636132	0.165066100640974	0.904326576806426	0.225972590438966	0.287179468709292	0.191027647379628	0.452140880424868	0.5246220029137	0.410757233149629	0.450439009946322	0.522858382899416	0.409088852985392	0.00418932370075607	0.00504362258755139	0.00504217508220289
199	0.910992249055047	0.24	0.264719191241636	0.191495048451705	0.337943334031567	0.372528323139304	1.04230008192577	0.831099238470601	1.25350092538094	2	1.3	3.02	0.337274836988379	0.422983891636575	0.508692946284771	0.39914899827385	0.500581656610602	0.602014314947355	0.399843301713366	0.501374958018216	0.603079296798821	0.264719191241636	2.52383157956736	0.0527260693090683	0.754674195040875	0.225972590438966	0.287179468709292	0.191027647379628	0.452140880424868	0.5246220029137	0.410757233149629	0.450439009946322	0.522858382899416	0.409088852985392	0.00418932370075607	0.00504362258755139	0.00504217508220289
199	0.910992249055047	0.24	0.268329691551367	0.192855330857063	0.34380405224567	0.382209137888142	1.06867458980073	0.856545049003187	1.28080413059827	1.7	1.1	3.01	0.396641946032967	0.494873176218624	0.593104406404281	0.484038270878125	0.603913829378296	0.723789387878467	0.476841670193136	0.594989835384348	0.712723084810045	0.268329691551367	2.3819050620268	-0.00996985820859438	0.579077128092625	0.225972590438966	0.287179468709292	0.191027647379628	0.452140880424868	0.5246220029137	0.410757233149629	0.450439009946322	0.522858382899416	0.409088852985392	0.00418932370075607	0.00504362258755139	0.00504217508220289
199	0.910992249055047	0.24	0.270084384446615	0.194842783416276	0.345325985476954	0.318189709291742	0.840389973976932	0.648321964696733	1.03245798325713	2.1	1.3	3.16	0.252631184272604	0.327474196367738	0.402317208462871	0.296414625564149	0.384228659568493	0.472042693572837	0.295609437545295	0.38312007122604	0.470764168201102	0.270084384446615	2.5497255803018	0.0929776603241112	0.793868083315683	0.225972590438966	0.287179468709292	0.191027647379628	0.452140880424868	0.5246220029137	0.410757233149629	0.450439009946322	0.522858382899416	0.409088852985392	0.00418932370075607	0.00504362258755139	0.00504217508220289
199	0.910992249055047	0.24	0.271115087361581	0.19513358185303	0.347096592870132	0.328687266597735	0.992312036089148	0.770898216885822	1.21372585529247	1.95	1.29	3.07	0.319517946680987	0.411288413039608	0.50305887939823	0.379886947854924	0.488996319426491	0.598105690998057	0.379715980401545	0.488716912666177	0.597759090714448	0.271115087361581	2.49740134637657	0.0739976420045712	0.790482037611002	0.225972590438966	0.287179468709292	0.191027647379628	0.452140880424868	0.5246220029137	0.410757233149629	0.450439009946322	0.522858382899416	0.409088852985392	0.00418932370075607	0.00504362258755139	0.00504217508220289
199	0.910992249055047	0.24	0.272849076912174	0.19806172595892	0.347636427865427	0.302247629276849	0.946548433959549	0.722006472704642	1.17109039521446	1.79	1.25	2.99	0.320725300007378	0.420469956891064	0.52021461377475	0.387445626066297	0.507940114752344	0.62843460343839	0.386921766308524	0.507241698000315	0.627692194909346	0.272849076912174	2.42351543279092	-0.0427147836961097	0.61348119164774	0.225972590438966	0.287179468709292	0.191027647379628	0.452140880424868	0.5246220029137	0.410757233149629	0.450439009946322	0.522858382899416	0.409088852985392	0.00418932370075607	0.00504362258755139	0.00504217508220289
199	0.910992249055047	0.24	0.275500412896393	0.19866374387426	0.352337081918526	0.320040177089185	0.949898613068975	0.733725294255261	1.16607193188269	1.89	1.33	3.17	0.311596188223272	0.403400004536157	0.495203820849042	0.372495523821865	0.482241765716875	0.591988007611885	0.372262653457211	0.481884589425886	0.591715573918617	0.275500412896393	2.51315197787591	0.0749917028818955	0.793990735241656	0.225972590438966	0.287179468709292	0.191027647379628	0.452140880424868	0.5246220029137	0.410757233149629	0.450439009946322	0.522858382899416	0.409088852985392	0.00418932370075607	0.00504362258755139	0.00504217508220289
199	0.910992249055047	0.24	0.275746200994047	0.200048853965924	0.35144354802217	0.356380965431323	0.992055763420986	0.783904651185428	1.20020687565655	1.96	1.28	3.27	0.322583042522092	0.408238892360162	0.493894742198233	0.382923643191695	0.48460180278816	0.586279962384626	0.380139823247737	0.481088695740515	0.581947206939756	0.275746200994047	2.62238098017423	-0.142080036028857	0.594286904861594	0.225972590438966	0.287179468709292	0.191027647379628	0.452140880424868	0.5246220029137	0.410757233149629	0.450439009946322	0.522858382899416	0.409088852985392	0.00418932370075607	0.00504362258755139	0.00504217508220289
199	0.910992249055047	0.24	0.280273215027711	0.202531932198651	0.358014497856771	0.310573094615741	0.902586289578213	0.692626372263743	1.11254620689268	1.95	1.22	3.04	0.287125950041449	0.374164132738	0.461202315434552	0.341387976570012	0.444874927404019	0.548361878238025	0.33975434685199	0.442646711158011	0.545638270395696	0.280273215027711	2.40336016163888	0.00461675016013231	0.675108673551972	0.225972590438966	0.287179468709292	0.191027647379628	0.452140880424868	0.5246220029137	0.410757233149629	0.450439009946322	0.522858382899416	0.409088852985392	0.00418932370075607	0.00504362258755139	0.00504217508220289
199	0.910992249055047	0.24	0.283118091575579	0.205079462728839	0.361156720422319	0.280594613125795	0.888273642630252	0.666208999929757	1.11033828533075	1.91	1.27	2.98	0.28110335584561	0.3748023546348	0.468501353423989	0.33555207415627	0.447400235112935	0.559248396069599	0.335888242950536	0.447852880689789	0.559784780376571	0.283118091575579	2.422322672992	-0.0409880684110853	0.626187604216931	0.225972590438966	0.287179468709292	0.191027647379628	0.452140880424868	0.5246220029137	0.410757233149629	0.450439009946322	0.522858382899416	0.409088852985392	0.00418932370075607	0.00504362258755139	0.00504217508220289
199	0.910992249055047	0.24	0.285206968193015	0.206305077896059	0.364108858489971	0.33701736548346	1.01990292978485	0.796561527927484	1.24324433164222	1.95	1.46	3.04	0.329154522413546	0.421443479243792	0.513732436074038	0.391081725190331	0.500733946246077	0.610386167301822	0.395570855119149	0.506445496397265	0.617290090308992	0.285206968193015	2.5656771695383	0.101096033582308	0.86121542006265	0.225972590438966	0.287179468709292	0.191027647379628	0.452140880424868	0.5246220029137	0.410757233149629	0.450439009946322	0.522858382899416	0.409088852985392	0.00418932370075607	0.00504362258755139	0.00504217508220289
199	0.910992249055047	0.24	0.285816542677926	0.20671499987795	0.364918085477902	0.27837836175013	0.851944809771734	0.637786978947709	1.06610264059576	1.98	1.32	3.25	0.260363209512125	0.347788669761399	0.435214130010673	0.308524571744873	0.412121784014411	0.515718996283949	0.307242612951233	0.410422519208442	0.513650611489495	0.285816542677926	2.53087283208729	0.0051877607393051	0.696898180077778	0.225972590438966	0.287179468709292	0.191027647379628	0.452140880424868	0.5246220029137	0.410757233149629	0.450439009946322	0.522858382899416	0.409088852985392	0.00418932370075607	0.00504362258755139	0.00504217508220289
199	0.910992249055047	0.24	0.286833851028639	0.206178614613535	0.367489087443743	0.261868648491076	0.81262087773328	0.599611604748136	1.02563015071842	1.9	1.28	2.97	0.253164050400555	0.343099418386717	0.433034786372879	0.302244475442411	0.40961543935964	0.516986403276869	0.302628467876047	0.410230221142575	0.517780747677302	0.286833851028639	2.46666844276211	-0.0018828913589507	0.694799993544741	0.225972590438966	0.287179468709292	0.191027647379628	0.452140880424868	0.5246220029137	0.410757233149629	0.450439009946322	0.522858382899416	0.409088852985392	0.00418932370075607	0.00504362258755139	0.00504217508220289
199	0.910992249055047	0.24	0.289052409570281	0.209043976310674	0.369060842829887	0.311748248075089	0.927337958436401	0.712210844702947	1.14246507216986	1.91	1.18	2.65	0.30049368757621	0.391259421044302	0.482025154512394	0.358692880748306	0.467037993331231	0.575383105914156	0.360608673249953	0.469333180854903	0.578259247508686	0.289052409570281	2.35819231859634	-0.0956102537383529	0.531122178996566	0.225972590438966	0.287179468709292	0.191027647379628	0.452140880424868	0.5246220029137	0.410757233149629	0.450439009946322	0.522858382899416	0.409088852985392	0.00418932370075607	0.00504362258755139	0.00504217508220289
199	0.910992249055047	0.24	0.289683144107144	0.208932091778389	0.3704341964359	0.372028618231118	1.06321392182773	0.847544850748067	1.2788829929074	2.05	1.29	3.09	0.337055061925128	0.422823209821882	0.508591357718635	0.397162096276311	0.498225279300033	0.599288462323756	0.396722233488208	0.497727863538728	0.598657164400801	0.289683144107144	2.56809736833869	-0.0480294557931417	0.675657793983451	0.225972590438966	0.287179468709292	0.191027647379628	0.452140880424868	0.5246220029137	0.410757233149629	0.450439009946322	0.522858382899416	0.409088852985392	0.00418932370075607	0.00504362258755139	0.00504217508220289
199	0.910992249055047	0.24	0.289977628965891	0.209758915987494	0.370196341944289	0.285838643150937	0.847773797584138	0.638553818798428	1.05699377636985	2.05	1.3	3.56	0.25333905114565	0.336344726385401	0.419350401625151	0.298366638711826	0.396125449299031	0.493884259886236	0.293863747072927	0.390174344923435	0.486362915694847	0.289977628965891	2.59728428006865	0.00874205436953081	0.73628351575405	0.225972590438966	0.287179468709292	0.191027647379628	0.452140880424868	0.5246220029137	0.410757233149629	0.450439009946322	0.522858382899416	0.409088852985392	0.00418932370075607	0.00504362258755139	0.00504217508220289
199	0.910992249055047	0.24	0.291383988315338	0.209367995419153	0.373399981211524	0.288707359128757	0.889540775544508	0.671545765493227	1.10753578559579	1.82	1.2	2.88	0.294273498419366	0.389799607795752	0.485325717172139	0.354346234083642	0.469372960227857	0.584399686372072	0.353866947726429	0.468696581688232	0.583431575688519	0.291383988315338	2.31613615649544	-0.0319987413926546	0.58806636713834	0.225972590438966	0.287179468709292	0.191027647379628	0.452140880424868	0.5246220029137	0.410757233149629	0.450439009946322	0.522858382899416	0.409088852985392	0.00418932370075607	0.00504362258755139	0.00504217508220289
199	0.910992249055047	0.24	0.293157846971226	0.210966606314105	0.375349087628347	0.273543734939984	0.844001488023938	0.629257989402443	1.05874498664543	2.07	1.25	3.53	0.248336365447669	0.333084784775361	0.417833204103053	0.292149353097752	0.391849595702212	0.491549838306671	0.286840255827492	0.384762801043689	0.482599436455001	0.293157846971226	2.54428279385337	0.0234873564059664	0.755853060104768	0.225972590438966	0.287179468709292	0.191027647379628	0.452140880424868	0.5246220029137	0.410757233149629	0.450439009946322	0.522858382899416	0.409088852985392	0.00418932370075607	0.00504362258755139	0.00504217508220289
199	0.910992249055047	0.24	0.296289653889177	0.213518630122746	0.379060677655608	0.304425993055605	0.92662782920653	0.707941513879271	1.14531414453379	1.89	1.26	3.04	0.30117681000127	0.394211680184666	0.487246550368063	0.360184177582451	0.471446688807521	0.582709200032591	0.359223605334727	0.470329320408474	0.58128094956013	0.296289653889177	2.47268510322251	0.11052210222475	0.803252973186926	0.225972590438966	0.287179468709292	0.191027647379628	0.452140880424868	0.5246220029137	0.410757233149629	0.450439009946322	0.522858382899416	0.409088852985392	0.00418932370075607	0.00504362258755139	0.00504217508220289
199	0.910992249055047	0.24	0.29724044767024	0.215639575016895	0.378841320323586	0.304590573345223	0.954869020364519	0.729605263694339	1.1801327770347	2.08	1.37	3.39	0.286293334203731	0.374685667951178	0.463078001698624	0.336398627905552	0.440260842765402	0.544123057625252	0.33493997823025	0.438342642780495	0.541678863035398	0.29724044767024	2.64011162643052	-0.0780901749776877	0.698283056652161	0.225972590438966	0.287179468709292	0.191027647379628	0.452140880424868	0.5246220029137	0.410757233149629	0.450439009946322	0.522858382899416	0.409088852985392	0.00418932370075607	0.00504362258755139	0.00504217508220289
199	0.910992249055047	0.24	0.297422970873467	0.214016312620932	0.380829629126001	0.312010943098963	0.904006463360774	0.694420183418549	1.113592743303	2.15	1.41	2.91	0.26546312691161	0.345583824091433	0.425704521271256	0.310248291429848	0.403885813512096	0.497523335594344	0.313908933798394	0.408735346904359	0.503452193508434	0.297422970873467	2.52860044619623	-0.077224616972788	0.648216199871248	0.225972590438966	0.287179468709292	0.191027647379628	0.452140880424868	0.5246220029137	0.410757233149629	0.450439009946322	0.522858382899416	0.409088852985392	0.00418932370075607	0.00504362258755139	0.00504217508220289
199	0.910992249055047	0.24	0.297911503379037	0.2140857296525	0.381737277105573	0.302646612283417	0.951603743178949	0.726075907430874	1.17713157892702	2.13	1.28	3.2	0.279890089671431	0.366827289384179	0.453764489096927	0.327666937578282	0.429444196019081	0.53122145445988	0.325806705595278	0.426989719602591	0.528199260544988	0.297911503379037	2.50367501830033	-0.0639259784504518	0.639769059801322	0.225972590438966	0.287179468709292	0.191027647379628	0.452140880424868	0.5246220029137	0.410757233149629	0.450439009946322	0.522858382899416	0.409088852985392	0.00418932370075607	0.00504362258755139	0.00504217508220289
199	0.910992249055047	0.24	0.298506872780952	0.216621508383811	0.380392237178093	0.327538559266723	0.87804509203253	0.681616475714162	1.0744737083509	2.23	1.46	3.56	0.252687751892747	0.325507449234844	0.39832714657694	0.293509107957383	0.378092726468807	0.46267634498023	0.292704902306286	0.377237373622484	0.461382010569244	0.298506872780952	2.71576761288102	0.0263930949007994	0.81384904823668	0.225972590438966	0.287179468709292	0.191027647379628	0.452140880424868	0.5246220029137	0.410757233149629	0.450439009946322	0.522858382899416	0.409088852985392	0.00418932370075607	0.00504362258755139	0.00504217508220289
199	0.910992249055047	0.24	0.299382497484878	0.215402304377661	0.383362690592094	0.297322066695897	0.840381949248206	0.638672258640332	1.04209163985608	2.03	1.25	2.97	0.255755411926279	0.336529775166614	0.417304138406948	0.301808808751625	0.397128059920642	0.492447311089659	0.301772395564723	0.39699560541485	0.492405901260329	0.299382497484878	2.3597549386948	0.107753971758289	0.761790365750822	0.225972590438966	0.287179468709292	0.191027647379628	0.452140880424868	0.5246220029137	0.410757233149629	0.450439009946322	0.522858382899416	0.409088852985392	0.00418932370075607	0.00504362258755139	0.00504217508220289
199	0.910992249055047	0.24	0.299933063350174	0.217303028890695	0.382563097809653	0.300508542966956	0.873754281659144	0.665622896547504	1.08188566677078	1.97	1.28	3.05	0.272826725875323	0.35813599730579	0.443445268736257	0.323579004391689	0.424757835117626	0.525936665843563	0.323336388125233	0.424504932673108	0.525513278862581	0.299933063350174	2.40943626302454	-0.0880087127135514	0.594252018592194	0.225972590438966	0.287179468709292	0.191027647379628	0.452140880424868	0.5246220029137	0.410757233149629	0.450439009946322	0.522858382899416	0.409088852985392	0.00418932370075607	0.00504362258755139	0.00504217508220289
199	0.910992249055047	0.24	0.300738890548386	0.21774337686028	0.383734404236493	0.350762611311112	1.01097917137509	0.796234308443698	1.22572403430648	2.21	1.34	3.29	0.297511958431493	0.377751109214505	0.457990259997517	0.346112689886835	0.439459486627909	0.532806283368984	0.344735865353175	0.437741434448981	0.530678046561192	0.300738890548386	2.62564613712103	0.0148712819631359	0.745563638697384	0.225972590438966	0.287179468709292	0.191027647379628	0.452140880424868	0.5246220029137	0.410757233149629	0.450439009946322	0.522858382899416	0.409088852985392	0.00418932370075607	0.00504362258755139	0.00504217508220289
199	0.910992249055047	0.24	0.301611574965831	0.217466313061759	0.385756836869902	0.280406289133628	0.906329507407061	0.679645236966135	1.13301377784799	2.12	1.42	3.21	0.262369787138716	0.349878829427854	0.437387871716992	0.307246837428091	0.409723867206994	0.512200896985897	0.308482707868006	0.411397925589426	0.514331132247363	0.301611574965831	2.55921585362476	-0.0231847282947598	0.72341039717396	0.225972590438966	0.287179468709292	0.191027647379628	0.452140880424868	0.5246220029137	0.410757233149629	0.450439009946322	0.522858382899416	0.409088852985392	0.00418932370075607	0.00504362258755139	0.00504217508220289
199	0.910992249055047	0.24	0.301916382316635	0.218859338213897	0.384973426419374	0.312108350509912	0.988105189522369	0.759073294614762	1.21713708442998	1.97	1.24	2.97	0.31207609348552	0.40623746044894	0.500398827412359	0.370376080742789	0.482128050154419	0.593880019566048	0.370120257234743	0.481801707497123	0.593230526776733	0.301916382316635	2.41980923042028	-0.00982485149730829	0.671589423613445	0.225972590438966	0.287179468709292	0.191027647379628	0.452140880424868	0.5246220029137	0.410757233149629	0.450439009946322	0.522858382899416	0.409088852985392	0.00418932370075607	0.00504362258755139	0.00504217508220289
199	0.910992249055047	0.24	0.305757900318653	0.221663763071387	0.389852037565918	0.356475531128039	1.02353341562229	0.808821989100485	1.2382448421441	2	1.38	3.14	0.327590687396884	0.414553535531699	0.501516383666514	0.387523642611896	0.490396407246625	0.593269171881354	0.388740373999656	0.492029215607807	0.595286812755967	0.305757900318653	2.59432525130511	0.00637171919088528	0.733589504967753	0.225972590438966	0.287179468709292	0.191027647379628	0.452140880424868	0.5246220029137	0.410757233149629	0.450439009946322	0.522858382899416	0.409088852985392	0.00418932370075607	0.00504362258755139	0.00504217508220289
199	0.910992249055047	0.24	0.305871726379829	0.22203784997359	0.389705602786068	0.321512706485951	0.996098963897428	0.770176332065145	1.22202159572971	1.87	1.25	2.95	0.32942879578707	0.426063056601072	0.522697317415074	0.394458017366886	0.510167874604271	0.625877731841657	0.394471426753145	0.510275478779872	0.62591389849191	0.305871726379829	2.35992321628197	-0.0705484328399844	0.583750131810537	0.225972590438966	0.287179468709292	0.191027647379628	0.452140880424868	0.5246220029137	0.410757233149629	0.450439009946322	0.522858382899416	0.409088852985392	0.00418932370075607	0.00504362258755139	0.00504217508220289
199	0.910992249055047	0.24	0.306274604896263	0.220988786973163	0.391560422819363	0.263073147955075	0.963910922637585	0.712029409811396	1.21579243546377	2.04	1.45	3.09	0.283777532718875	0.384164276949352	0.484551021179828	0.334537534547588	0.452880708492201	0.571223882436814	0.337746381208854	0.457065500759389	0.576663216703039	0.306274604896263	2.53558608222219	-0.0873344912217833	0.653098360141804	0.225972590438966	0.287179468709292	0.191027647379628	0.452140880424868	0.5246220029137	0.410757233149629	0.450439009946322	0.522858382899416	0.409088852985392	0.00418932370075607	0.00504362258755139	0.00504217508220289
199	0.910992249055047	0.24	0.306476919238549	0.220918409092473	0.392035429384625	0.357197886987436	1.09840042922403	0.868346125210091	1.32845473323796	2.05	1.16	3.05	0.344625813335479	0.435928865575101	0.527231917814723	0.405908095731335	0.513446900530518	0.6209857053297	0.401798779577098	0.508301343728172	0.614694273973441	0.306476919238549	2.44196479857545	0.0873605493962947	0.751518196684273	0.225972590438966	0.287179468709292	0.191027647379628	0.452140880424868	0.5246220029137	0.410757233149629	0.450439009946322	0.522858382899416	0.409088852985392	0.00418932370075607	0.00504362258755139	0.00504217508220289
199	0.910992249055047	0.24	0.307032738372155	0.220970366598615	0.393095110145695	0.309603568317885	0.870244620429185	0.667348800798682	1.07314044005969	1.88	1.2	3.07	0.285167240912012	0.371867390829665	0.458567540747319	0.341382804986628	0.445174321420951	0.548965837855274	0.338653163795709	0.441633991898925	0.544621011752364	0.307032738372155	2.33532694638524	-0.0546941442732586	0.573209926488266	0.225972590438966	0.287179468709292	0.191027647379628	0.452140880424868	0.5246220029137	0.410757233149629	0.450439009946322	0.522858382899416	0.409088852985392	0.00418932370075607	0.00504362258755139	0.00504217508220289
199	0.910992249055047	0.24	0.308610934567058	0.223727035128132	0.393494834005985	0.285674331351153	0.833244450678507	0.627527342855615	1.0389615585014	1.86	1.33	2.99	0.270341874346971	0.358965819020047	0.447589763693124	0.324240681118795	0.430533826617047	0.536826972115299	0.325743596968641	0.432346382423293	0.539173296400118	0.308610934567058	2.34181431122117	-0.00811685073081828	0.645137484396954	0.225972590438966	0.287179468709292	0.191027647379628	0.452140880424868	0.5246220029137	0.410757233149629	0.450439009946322	0.522858382899416	0.409088852985392	0.00418932370075607	0.00504362258755139	0.00504217508220289
199	0.910992249055047	0.24	0.310226274684541	0.224319500550914	0.396133048818168	0.262826488002342	0.787177707130059	0.581347769286769	0.993007644973349	2.2	1.33	3.47	0.218225131738035	0.295489151098754	0.372753170459473	0.254107060394139	0.34407530867801	0.434043556961881	0.251735315542487	0.340839654930142	0.429944780120839	0.310226274684541	2.5416237286594	0.060320257597503	0.796572907022097	0.225972590438966	0.287179468709292	0.191027647379628	0.452140880424868	0.5246220029137	0.410757233149629	0.450439009946322	0.522858382899416	0.409088852985392	0.00418932370075607	0.00504362258755139	0.00504217508220289
199	0.910992249055047	0.24	0.310787245510324	0.225251469891962	0.396323021128685	0.333286208531939	1.03283701288654	0.804761687796074	1.260912337977	2.12	1.42	3.08	0.311241806252148	0.399450001571567	0.487658196890987	0.364616085855721	0.467950940851737	0.571285795847753	0.367363462725416	0.471700374710548	0.575743492567975	0.310787245510324	2.56474534921855	0.075886627816844	0.821218123518818	0.225972590438966	0.287179468709292	0.191027647379628	0.452140880424868	0.5246220029137	0.410757233149629	0.450439009946322	0.522858382899416	0.409088852985392	0.00418932370075607	0.00504362258755139	0.00504217508220289
199	0.910992249055047	0.24	0.311701265521936	0.225222483884478	0.398180047159393	0.309150720275648	0.920073226584775	0.705332519881939	1.13481393328761	1.98	1.21	3.07	0.288140398526959	0.375865650185102	0.463590901843246	0.341492426449532	0.445460871009147	0.549429315568762	0.339163347171075	0.44237378051273	0.545574051616078	0.311701265521936	2.43202192615437	-0.0116038512040525	0.663116989978671	0.225972590438966	0.287179468709292	0.191027647379628	0.452140880424868	0.5246220029137	0.410757233149629	0.450439009946322	0.522858382899416	0.409088852985392	0.00418932370075607	0.00504362258755139	0.00504217508220289
199	0.910992249055047	0.24	0.311909344076061	0.226334714991028	0.397483973161094	0.28027033365361	0.925910101289011	0.69425043818533	1.15756976439269	2.19	1.4	2.96	0.261132764060272	0.348268363579169	0.435403963098066	0.304192349803566	0.405696206910819	0.507200064018071	0.307103986056609	0.40969460257329	0.512064626163263	0.311909344076061	2.4430269407359	-0.0065684764875373	0.72582833347084	0.225972590438966	0.287179468709292	0.191027647379628	0.452140880424868	0.5246220029137	0.410757233149629	0.450439009946322	0.522858382899416	0.409088852985392	0.00418932370075607	0.00504362258755139	0.00504217508220289
199	0.910992249055047	0.24	0.311990455931648	0.225003283959006	0.398977627904289	0.27461223170818	0.949665403040834	0.708685262429164	1.1906455436525	2.24	1.34	3.2	0.261214549573799	0.350037504167694	0.438860458761589	0.303070911560278	0.406126632844454	0.509182354128629	0.302754040450209	0.405781663471853	0.508616463101862	0.311990455931648	2.64200758021637	0.0962662390407177	0.858448380166319	0.225972590438966	0.287179468709292	0.191027647379628	0.452140880424868	0.5246220029137	0.410757233149629	0.450439009946322	0.522858382899416	0.409088852985392	0.00418932370075607	0.00504362258755139	0.00504217508220289
199	0.910992249055047	0.24	0.313689204691772	0.225491608585502	0.401886800798041	0.347384042733699	1.00517746098124	0.790071663666917	1.22028325829557	1.86	1.2	3.02	0.339784568984369	0.432294696847025	0.524804824709681	0.407367497768831	0.518277829625067	0.629188161481304	0.404778482796199	0.515107993705033	0.625454749939001	0.313689204691772	2.42961373421537	-0.0344210151024594	0.617278387535914	0.225972590438966	0.287179468709292	0.191027647379628	0.452140880424868	0.5246220029137	0.410757233149629	0.450439009946322	0.522858382899416	0.409088852985392	0.00418932370075607	0.00504362258755139	0.00504217508220289
199	0.910992249055047	0.24	0.314162605160781	0.227528212104715	0.400796998216846	0.28306997201709	0.927498581285025	0.697041424301776	1.15795573826827	1.87	1.19	3.05	0.298802409227386	0.397593028162647	0.496383647097909	0.357966293628058	0.476317788172287	0.594669282716516	0.354925675600697	0.472278839619685	0.589665922137556	0.314162605160781	2.34621500825323	0.109619331810043	0.748003091118412	0.225972590438966	0.287179468709292	0.191027647379628	0.452140880424868	0.5246220029137	0.410757233149629	0.450439009946322	0.522858382899416	0.409088852985392	0.00418932370075607	0.00504362258755139	0.00504217508220289
199	0.910992249055047	0.24	0.315499747492805	0.227014796410962	0.403984698574649	0.287156588253904	0.950486591892399	0.716673333591777	1.18429985019302	2	1.33	3.29	0.291123252543502	0.386101638167437	0.481080023791372	0.344603758567638	0.457030053556919	0.5694563485462	0.343033849685344	0.454892157937047	0.566932670329555	0.315499747492805	2.57808053522153	-0.0307809682791353	0.702121295378166	0.225972590438966	0.287179468709292	0.191027647379628	0.452140880424868	0.5246220029137	0.410757233149629	0.450439009946322	0.522858382899416	0.409088852985392	0.00418932370075607	0.00504362258755139	0.00504217508220289
199	0.910992249055047	0.24	0.316763819732485	0.227603207553908	0.405924431911063	0.262122703719491	0.812422686925359	0.599605225451425	1.02524014839929	2.19	1.37	3.29	0.225631306623026	0.305714467786954	0.385797628950881	0.262859698995021	0.35615630731228	0.449452915629538	0.262557221506813	0.355608542583146	0.448876115166919	0.316763819732485	2.51399352205744	-0.00831937519616051	0.736627941087958	0.225972590438966	0.287179468709292	0.191027647379628	0.452140880424868	0.5246220029137	0.410757233149629	0.450439009946322	0.522858382899416	0.409088852985392	0.00418932370075607	0.00504362258755139	0.00504217508220289
199	0.910992249055047	0.24	0.317787054579079	0.22897093514022	0.406603174017937	0.27921353419324	0.940701075160879	0.704722714004373	1.17667943631739	1.88	1.23	2.74	0.299949343536103	0.400388215607395	0.500827087678688	0.358754891739336	0.478884965209627	0.599015038679918	0.360740088346665	0.481625491858904	0.602498644651313	0.317787054579079	2.32057362754273	0.0583379372119696	0.711119879494944	0.225972590438966	0.287179468709292	0.191027647379628	0.452140880424868	0.5246220029137	0.410757233149629	0.450439009946322	0.522858382899416	0.409088852985392	0.00418932370075607	0.00504362258755139	0.00504217508220289
199	0.910992249055047	0.24	0.31880213497888	0.230864926050606	0.406739343907154	0.286534838234042	0.847740898872737	0.638885230400662	1.05659656734481	1.81	1.26	2.85	0.280665006327153	0.372416192180073	0.464167378032993	0.338159396456092	0.448705866207253	0.559252335958415	0.339519354135746	0.450544554151202	0.561453905995632	0.31880213497888	2.26174841621787	-0.0360580148591347	0.583000351853825	0.225972590438966	0.287179468709292	0.191027647379628	0.452140880424868	0.5246220029137	0.410757233149629	0.450439009946322	0.522858382899416	0.409088852985392	0.00418932370075607	0.00504362258755139	0.00504217508220289
199	0.910992249055047	0.24	0.318972308086444	0.230390789002371	0.407553827170517	0.313810435625777	0.938896978722148	0.722130677709049	1.15566327973525	1.98	1.27	2.81	0.295399978433255	0.38407196346437	0.472743948495485	0.35019904078531	0.45532038936199	0.56044173793867	0.352418671172273	0.458096083497384	0.564056790798758	0.318972308086444	2.36438953908179	0.0545969088366106	0.712834176912003	0.225972590438966	0.287179468709292	0.191027647379628	0.452140880424868	0.5246220029137	0.410757233149629	0.450439009946322	0.522858382899416	0.409088852985392	0.00418932370075607	0.00504362258755139	0.00504217508220289
199	0.910992249055047	0.24	0.319569620289911	0.231051537457627	0.408087703122195	0.289210209277505	0.942627513791849	0.711905329670271	1.17334969791343	2.3	1.34	3.4	0.256998152074363	0.340288966864681	0.423579781654999	0.296981082323847	0.393230009113431	0.489478935903014	0.294986133107517	0.390529970035784	0.486164275918191	0.319569620289911	2.58597355153443	-0.0252067188241381	0.722995772599844	0.225972590438966	0.287179468709292	0.191027647379628	0.452140880424868	0.5246220029137	0.410757233149629	0.450439009946322	0.522858382899416	0.409088852985392	0.00418932370075607	0.00504362258755139	0.00504217508220289
199	0.910992249055047	0.24	0.320821352051505	0.230689522884391	0.410953181218619	0.34531639104766	1.08692534659479	0.853261073150249	1.32058962003933	2.16	1.36	3.32	0.325037573449232	0.414048628602356	0.50305968375548	0.379601797248581	0.483555183783433	0.587508570318285	0.378420744658438	0.482202615143167	0.585801575390907	0.320821352051505	2.52646250411012	0.0588820570236376	0.797078692965438	0.225972590438966	0.287179468709292	0.191027647379628	0.452140880424868	0.5246220029137	0.410757233149629	0.450439009946322	0.522858382899416	0.409088852985392	0.00418932370075607	0.00504362258755139	0.00504217508220289
199	0.910992249055047	0.24	0.321511067124256	0.232258286411341	0.41076384783717	0.312711416515898	0.957425302281984	0.735815963123415	1.17903464144055	1.8	1.23	3.02	0.325579489510863	0.423635877425873	0.521692265340883	0.392942461626868	0.51128688959882	0.629631317570772	0.391343143093605	0.509240351193099	0.627135075432408	0.321511067124256	2.38152024268426	0.0455394997525408	0.700745137999684	0.225972590438966	0.287179468709292	0.191027647379628	0.452140880424868	0.5246220029137	0.410757233149629	0.450439009946322	0.522858382899416	0.409088852985392	0.00418932370075607	0.00504362258755139	0.00504217508220289
199	0.910992249055047	0.24	0.322004671693867	0.233011072760595	0.410998270627138	0.319258599985968	1.05085858520397	0.811279160619804	1.29043800978813	2.23	1.38	3.35	0.300797381920708	0.389626070213317	0.478454758505925	0.349400221459029	0.452581848782946	0.555763476106863	0.348444679373353	0.451329064929298	0.554112478092381	0.322004671693867	2.65424579107771	-0.151435890911748	0.641035433986855	0.225972590438966	0.287179468709292	0.191027647379628	0.452140880424868	0.5246220029137	0.410757233149629	0.450439009946322	0.522858382899416	0.409088852985392	0.00418932370075607	0.00504362258755139	0.00504217508220289
199	0.910992249055047	0.24	0.322126551392232	0.233516133761475	0.410736969022989	0.295061388290413	0.935526956397303	0.709759559242079	1.16129435355253	2.07	1.33	3.04	0.279751597793383	0.368737775240956	0.457723952688529	0.329019440158418	0.433677224123113	0.538335008087808	0.330068536607166	0.435052701357199	0.540002147458826	0.322126551392232	2.45418744037688	-0.0693816379477377	0.616442628635626	0.225972590438966	0.287179468709292	0.191027647379628	0.452140880424868	0.5246220029137	0.410757233149629	0.450439009946322	0.522858382899416	0.409088852985392	0.00418932370075607	0.00504362258755139	0.00504217508220289
199	0.910992249055047	0.24	0.324578393991107	0.234794989744884	0.414361798237329	0.283266219809956	1.06792134436187	0.802701343808303	1.33314134491544	2.02	1.39	2.98	0.32244938690365	0.42898966771014	0.53552994851663	0.380767363493826	0.506576446953802	0.632385530413778	0.384121753943697	0.510996206422033	0.637975228677077	0.324578393991107	2.48108421910184	0.0115537863850752	0.730870576300475	0.225972590438966	0.287179468709292	0.191027647379628	0.452140880424868	0.5246220029137	0.410757233149629	0.450439009946322	0.522858382899416	0.409088852985392	0.00418932370075607	0.00504362258755139	0.00504217508220289
199	0.910992249055047	0.24	0.326357803027194	0.236299046300179	0.41641655975421	0.260368060232052	0.893433588814381	0.658328671765195	1.12853850586357	1.98	1.29	3.06	0.269504353718376	0.365750805442041	0.461997257165706	0.319552362030331	0.43367215475722	0.54779194748411	0.319472046032321	0.433560817840043	0.547524853649658	0.326357803027194	2.45480029067527	-0.00714711251662351	0.68808275818448	0.225972590438966	0.287179468709292	0.191027647379628	0.452140880424868	0.5246220029137	0.410757233149629	0.450439009946322	0.522858382899416	0.409088852985392	0.00418932370075607	0.00504362258755139	0.00504217508220289
199	0.910992249055047	0.24	0.326953117848055	0.236271836646261	0.417634399049848	0.301738881934366	0.927953648010196	0.707556974003103	1.14835032201729	1.97	1.2	2.83	0.290371935562372	0.380819788066569	0.471267640570766	0.344480907657683	0.451783144927928	0.559085382198173	0.344744384188709	0.451994520449443	0.559445610440124	0.326953117848055	2.26046530681629	0.00271254696252814	0.634351192746989	0.225972590438966	0.287179468709292	0.191027647379628	0.452140880424868	0.5246220029137	0.410757233149629	0.450439009946322	0.522858382899416	0.409088852985392	0.00418932370075607	0.00504362258755139	0.00504217508220289
199	0.910992249055047	0.24	0.32695786466769	0.235096959450351	0.418818769885028	0.260061854127041	0.827279670793449	0.609409790366051	1.04514955122085	1.89	1.23	2.81	0.259109584529402	0.351743761222076	0.444377937914749	0.309834402117109	0.420603190555841	0.531371978994573	0.310896466348424	0.422096061555683	0.533242664426325	0.32695786466769	2.35520942521406	0.0362125765018372	0.685343064145369	0.225972590438966	0.287179468709292	0.191027647379628	0.452140880424868	0.5246220029137	0.410757233149629	0.450439009946322	0.522858382899416	0.409088852985392	0.00418932370075607	0.00504362258755139	0.00504217508220289
199	0.910992249055047	0.24	0.328715231642497	0.238568948681313	0.418861514603681	0.316057009552709	0.993528514345262	0.765340391552142	1.22171663713838	2.18	1.4	3.49	0.288436453886708	0.374434493038974	0.460432532191241	0.336129913325013	0.436347874878951	0.53656583643289	0.334393646290482	0.433968135755905	0.53354595886367	0.328715231642497	2.58819160597499	-0.0215183929902465	0.73985859968386	0.225972590438966	0.287179468709292	0.191027647379628	0.452140880424868	0.5246220029137	0.410757233149629	0.450439009946322	0.522858382899416	0.409088852985392	0.00418932370075607	0.00504362258755139	0.00504217508220289
199	0.910992249055047	0.24	0.329302150378142	0.236888729940186	0.421715570816098	0.254577106817749	0.923055622612299	0.676448836349473	1.16966240887513	1.97	1.34	2.97	0.278184242408994	0.379599335943133	0.481014429477272	0.330172946926091	0.450541088575616	0.570909230225142	0.332124953270945	0.453077819809732	0.57413958517572	0.329302150378142	2.45843968886222	-0.0652767015921438	0.639186090044557	0.225972590438966	0.287179468709292	0.191027647379628	0.452140880424868	0.5246220029137	0.410757233149629	0.450439009946322	0.522858382899416	0.409088852985392	0.00418932370075607	0.00504362258755139	0.00504217508220289
199	0.910992249055047	0.24	0.33022188296545	0.238792272033161	0.421651493897739	0.268727920146534	0.871741676642142	0.647220984857989	1.0962623684263	1.98	1.2	3.03	0.264711630544091	0.356539985624561	0.44836834070503	0.313806043008647	0.422665229454538	0.531524415900429	0.311604515830784	0.419671149953592	0.527809716257707	0.33022188296545	2.41500471259274	0.132052840452262	0.810497128307414	0.225972590438966	0.287179468709292	0.191027647379628	0.452140880424868	0.5246220029137	0.410757233149629	0.450439009946322	0.522858382899416	0.409088852985392	0.00418932370075607	0.00504362258755139	0.00504217508220289
199	0.910992249055047	0.24	0.330674899935242	0.23933675050409	0.422013049366395	0.253271306924252	0.896505688107097	0.656165202156908	1.13684617405729	1.92	1.44	2.86	0.274876508295951	0.375558399629076	0.476240290962201	0.32758751079243	0.447576411874445	0.56756531295646	0.332575948239194	0.454199831873666	0.576061562072755	0.330674899935242	2.3848251222299	-0.0225068778958392	0.673835248291723	0.225972590438966	0.287179468709292	0.191027647379628	0.452140880424868	0.5246220029137	0.410757233149629	0.450439009946322	0.522858382899416	0.409088852985392	0.00418932370075607	0.00504362258755139	0.00504217508220289
199	0.910992249055047	0.24	0.331587547474183	0.240503938238687	0.422671156709679	0.395466713670402	1.15124939189603	0.929015640599513	1.37348314319254	1.92	1.42	3.19	0.388955888602678	0.481999667884221	0.575043447165764	0.463483968880054	0.574355924710143	0.685227880540232	0.465636615728047	0.57700071798945	0.688376011726939	0.331587547474183	2.4742907728353	-0.0878319264448552	0.623332732732453	0.225972590438966	0.287179468709292	0.191027647379628	0.452140880424868	0.5246220029137	0.410757233149629	0.450439009946322	0.522858382899416	0.409088852985392	0.00418932370075607	0.00504362258755139	0.00504217508220289
199	0.910992249055047	0.24	0.331915197314807	0.240131594651124	0.42369879997849	0.255259976368567	0.849467442103105	0.622928334991737	1.07600654921447	2.03	1.22	3.19	0.24960064355524	0.340372412552033	0.431144181548826	0.29458355517694	0.401714170065989	0.508844784955038	0.291713560907566	0.39785448759576	0.503987540530852	0.331915197314807	2.43660026216512	0.0585809538668959	0.750838120223517	0.225972590438966	0.287179468709292	0.191027647379628	0.452140880424868	0.5246220029137	0.410757233149629	0.450439009946322	0.522858382899416	0.409088852985392	0.00418932370075607	0.00504362258755139	0.00504217508220289
199	0.910992249055047	0.24	0.335464252598592	0.243223843570978	0.427704661626207	0.306939294286216	0.972137032495994	0.744064837618965	1.20020922737302	1.96	1.27	2.99	0.306656639872818	0.400653626954237	0.494650614035656	0.364140471208109	0.475757513585427	0.587374555962746	0.364226723091178	0.476086720165426	0.587720723837079	0.335464252598592	2.42153177376894	0.0475902944904896	0.714417925445249	0.225972590438966	0.287179468709292	0.191027647379628	0.452140880424868	0.5246220029137	0.410757233149629	0.450439009946322	0.522858382899416	0.409088852985392	0.00418932370075607	0.00504362258755139	0.00504217508220289
199	0.910992249055047	0.24	0.335612360068696	0.241893957637011	0.429330762500381	0.291423347195694	0.903127874887415	0.683257884887323	1.12299786488751	2.03	1.32	3.09	0.273767708563967	0.361865196607202	0.449962684650438	0.323104400278554	0.427078262607192	0.531052124935831	0.323361149869771	0.427478635779848	0.531504198780143	0.335612360068696	2.36492897783184	-0.10553885441458	0.565896537948557	0.225972590438966	0.287179468709292	0.191027647379628	0.452140880424868	0.5246220029137	0.410757233149629	0.450439009946322	0.522858382899416	0.409088852985392	0.00418932370075607	0.00504362258755139	0.00504217508220289
199	0.910992249055047	0.24	0.33635357274131	0.242410438764053	0.430296706718566	0.310354445669958	1.02200815585863	0.784146844873132	1.25986946684414	2.09	1.39	2.89	0.306073681100742	0.398917371693617	0.491761062286493	0.35924499566144	0.468217551237859	0.577190106814279	0.363190718318219	0.473495368980343	0.583809677319522	0.33635357274131	2.44834898098054	-0.0261850529058648	0.675213192822986	0.225972590438966	0.287179468709292	0.191027647379628	0.452140880424868	0.5246220029137	0.410757233149629	0.450439009946322	0.522858382899416	0.409088852985392	0.00418932370075607	0.00504362258755139	0.00504217508220289
199	0.910992249055047	0.24	0.336660416163164	0.243471023293229	0.4298498090331	0.273426619495651	0.89450919291619	0.666847681653679	1.1221707041787	1.89	1.2	3.02	0.283263045954619	0.379968927823969	0.476674809693319	0.338643411604164	0.454256126450395	0.569868841296626	0.336573114331861	0.451393490260603	0.566228796638933	0.336660416163164	2.3575559847657	0.104215464272402	0.755044586328215	0.225972590438966	0.287179468709292	0.191027647379628	0.452140880424868	0.5246220029137	0.410757233149629	0.450439009946322	0.522858382899416	0.409088852985392	0.00418932370075607	0.00504362258755139	0.00504217508220289
199	0.910992249055047	0.24	0.337100530649659	0.242569085123478	0.431631976175841	0.296256735035659	0.963729286491932	0.731822462599384	1.19563611038448	1.86	1.09	2.59	0.314327999181552	0.413935228634138	0.513542458086723	0.376735802474816	0.496119406919289	0.615503011363762	0.376726193944046	0.495992024022502	0.615441713833351	0.337100530649659	2.21233642425189	-0.00227777114004036	0.590763089538238	0.225972590438966	0.287179468709292	0.191027647379628	0.452140880424868	0.5246220029137	0.410757233149629	0.450439009946322	0.522858382899416	0.409088852985392	0.00418932370075607	0.00504362258755139	0.00504217508220289
199	0.910992249055047	0.24	0.33873254824637	0.243863330910403	0.433601765582338	0.314101753321119	0.981813323508184	0.755292021676024	1.20833462534034	1.93	1.32	2.79	0.315770375207123	0.410473767298068	0.505177159389013	0.376155007569433	0.488968488395347	0.601781969221262	0.37995597660738	0.493607796769233	0.607705037900517	0.33873254824637	2.31637924026972	0.0052946134471461	0.645246373621692	0.225972590438966	0.287179468709292	0.191027647379628	0.452140880424868	0.5246220029137	0.410757233149629	0.450439009946322	0.522858382899416	0.409088852985392	0.00418932370075607	0.00504362258755139	0.00504217508220289
199	0.910992249055047	0.24	0.33979023305057	0.245109959947648	0.434470506153491	0.306340386804674	0.896759538251974	0.686075059177607	1.10744401732634	2.14	1.3	3.19	0.263475552516119	0.344385372495917	0.425295192475715	0.308212604692847	0.402860575341575	0.497508545990303	0.307110238233412	0.401483149249179	0.495749837896483	0.33979023305057	2.46367528979987	0.0844805793432128	0.798626486635197	0.225972590438966	0.287179468709292	0.191027647379628	0.452140880424868	0.5246220029137	0.410757233149629	0.450439009946322	0.522858382899416	0.409088852985392	0.00418932370075607	0.00504362258755139	0.00504217508220289
199	0.910992249055047	0.24	0.339989094536458	0.244911515802227	0.435066673270689	0.273079000506526	0.977071723320136	0.728179480272332	1.22596396636794	2.04	1.44	3.14	0.290865818899606	0.390283954198866	0.489702089498126	0.343057380176341	0.460314626719817	0.577571873263293	0.34562536244066	0.463752844355921	0.581845201604432	0.339989094536458	2.47087684984091	-0.0357814640485754	0.692755801798113	0.225972590438966	0.287179468709292	0.191027647379628	0.452140880424868	0.5246220029137	0.410757233149629	0.450439009946322	0.522858382899416	0.409088852985392	0.00418932370075607	0.00504362258755139	0.00504217508220289
199	0.910992249055047	0.24	0.340643115874778	0.246203590558188	0.435082641191368	0.273171067375214	0.922930665365071	0.687884434552615	1.15797689617753	2.03	1.27	3.3	0.27579838139571	0.370037132492613	0.464275883589517	0.325545675302458	0.436782796094272	0.548019916886087	0.322420406628045	0.432555026090995	0.542532549431438	0.340643115874778	2.48334567830252	-0.149362365450356	0.543644691107953	0.225972590438966	0.287179468709292	0.191027647379628	0.452140880424868	0.5246220029137	0.410757233149629	0.450439009946322	0.522858382899416	0.409088852985392	0.00418932370075607	0.00504362258755139	0.00504217508220289
199	0.910992249055047	0.24	0.342918450797215	0.247587800968726	0.438249100625703	0.274482774395185	0.914931056767424	0.682689385612989	1.14717272792186	1.95	1.14	2.9	0.282759257381642	0.378950122294146	0.47514098720665	0.336130959553644	0.450478153780765	0.564825348007885	0.333736848471113	0.447186738981328	0.560835633170177	0.342918450797215	2.30968258436186	0.0175672263976007	0.653734073372504	0.225972590438966	0.287179468709292	0.191027647379628	0.452140880424868	0.5246220029137	0.410757233149629	0.450439009946322	0.522858382899416	0.409088852985392	0.00418932370075607	0.00504362258755139	0.00504217508220289
199	0.910992249055047	0.24	0.34454473909235	0.247969846197324	0.441119631987376	0.315842534938667	0.95461471129385	0.735255280196232	1.17397414239147	1.86	1.18	3.03	0.315813365715935	0.410034573101188	0.504255780486441	0.378519091365629	0.491448212417832	0.604377333470035	0.375305100560766	0.487274159967856	0.599277145175086	0.34454473909235	2.36655811682817	0.0228907123597605	0.655297817459151	0.225972590438966	0.287179468709292	0.191027647379628	0.452140880424868	0.5246220029137	0.410757233149629	0.450439009946322	0.522858382899416	0.409088852985392	0.00418932370075607	0.00504362258755139	0.00504217508220289
199	0.910992249055047	0.24	0.350456460369712	0.253863307953921	0.447049612785503	0.287084175956262	0.944335940730826	0.711994605807631	1.17667727565402	1.94	1.19	3.11	0.295624675453501	0.392094271108921	0.488563866764342	0.351616771614038	0.466357964077879	0.581099156541719	0.347929711601998	0.461433773147871	0.575128447554288	0.350456460369712	2.42077247529872	-0.091454429182871	0.598880645210294	0.225972590438966	0.287179468709292	0.191027647379628	0.452140880424868	0.5246220029137	0.410757233149629	0.450439009946322	0.522858382899416	0.409088852985392	0.00418932370075607	0.00504362258755139	0.00504217508220289
199	0.910992249055047	0.24	0.35101305726261	0.252401754463228	0.449624360061991	0.315490198055534	1.01111029156334	0.77857927363772	1.24364130948896	2.26	1.32	3.32	0.284968377147016	0.370077227405777	0.455186077664539	0.330178805401458	0.42879023305833	0.527401660715202	0.328232849592087	0.426113625251378	0.524111890697986	0.35101305726261	2.48658130262701	-5.14212269717684e-05	0.732852914419046	0.225972590438966	0.287179468709292	0.191027647379628	0.452140880424868	0.5246220029137	0.410757233149629	0.450439009946322	0.522858382899416	0.409088852985392	0.00418932370075607	0.00504362258755139	0.00504217508220289
199	0.910992249055047	0.24	0.351382706245151	0.253988012659018	0.448777399831284	0.299921385550268	1.02172183929575	0.778003715112226	1.26543996347928	2.22	1.34	3.1	0.289759994803307	0.380530464179155	0.471300933555004	0.336878153331761	0.442408898254469	0.547939643177177	0.337485795309431	0.443251451269513	0.54911636865735	0.351382706245151	2.49765666879358	0.0161323147331593	0.743228490005426	0.225972590438966	0.287179468709292	0.191027647379628	0.452140880424868	0.5246220029137	0.410757233149629	0.450439009946322	0.522858382899416	0.409088852985392	0.00418932370075607	0.00504362258755139	0.00504217508220289
199	0.910992249055047	0.24	0.353249094831	0.256204884401316	0.450293305260684	0.291169474677293	0.961421806119258	0.727215969319058	1.19562764291946	1.98	1.38	3.25	0.297573314476361	0.393409228519343	0.489245142562325	0.352799668622996	0.466421680650664	0.580043692678332	0.352663224223148	0.46643381583959	0.579901158452245	0.353249094831	2.4426770021167	0.0783079516760887	0.789812339810316	0.225972590438966	0.287179468709292	0.191027647379628	0.452140880424868	0.5246220029137	0.410757233149629	0.450439009946322	0.522858382899416	0.409088852985392	0.00418932370075607	0.00504362258755139	0.00504217508220289
199	0.910992249055047	0.24	0.357238793158185	0.258786078281058	0.455691508035312	0.262104400817795	0.990796293260946	0.731240851667592	1.2503517348543	2.16	1.31	3.22	0.27848585792736	0.37733498495165	0.47618411197594	0.325218901752905	0.44065601862962	0.556093135506336	0.324116919649117	0.439213744475837	0.554061960604622	0.357238793158185	2.54963129655045	-0.0416995044584966	0.702338949777122	0.225972590438966	0.287179468709292	0.191027647379628	0.452140880424868	0.5246220029137	0.410757233149629	0.450439009946322	0.522858382899416	0.409088852985392	0.00418932370075607	0.00504362258755139	0.00504217508220289
199	0.910992249055047	0.24	0.361054049881516	0.260905498863364	0.461202600899669	0.301556672425239	1.03296720859555	0.78752281760224	1.27841159958887	2.01	1.21	3.02	0.317497537538221	0.416450847843835	0.515404158149448	0.375210936425167	0.492151573225129	0.609092210025091	0.373180474977562	0.489546336345148	0.605849936741735	0.361054049881516	2.40492819774009	0.0961599478995585	0.783246978429366	0.225972590438966	0.287179468709292	0.191027647379628	0.452140880424868	0.5246220029137	0.410757233149629	0.450439009946322	0.522858382899416	0.409088852985392	0.00418932370075607	0.00504362258755139	0.00504217508220289
199	0.910992249055047	0.24	0.362611665579467	0.261523071201897	0.463700259957037	0.271898110431143	0.878515116557048	0.654060943277308	1.10296928983679	1.85	1.24	2.95	0.282690742690565	0.379701759166356	0.476712775642146	0.339306685752878	0.455746602280138	0.572186518807398	0.339203886282051	0.455678798030567	0.57192655007688	0.362611665579467	2.25064841897143	0.12228379784595	0.74267807728999	0.225972590438966	0.287179468709292	0.191027647379628	0.452140880424868	0.5246220029137	0.410757233149629	0.450439009946322	0.522858382899416	0.409088852985392	0.00418932370075607	0.00504362258755139	0.00504217508220289
199	0.910992249055047	0.24	0.362953863871932	0.263029071591973	0.462878656151891	0.291888780217284	0.942358346035153	0.713195831068522	1.17152086100178	1.97	1.28	2.72	0.29301772207091	0.387169531706363	0.481321341341817	0.347706077810296	0.459430229563694	0.571154381317092	0.35100415211673	0.463893571679887	0.57666391910515	0.362953863871932	2.20489113991596	-0.0142332597139244	0.579784875148318	0.225972590438966	0.287179468709292	0.191027647379628	0.452140880424868	0.5246220029137	0.410757233149629	0.450439009946322	0.522858382899416	0.409088852985392	0.00418932370075607	0.00504362258755139	0.00504217508220289
199	0.910992249055047	0.24	0.364145344358484	0.263030297740401	0.465260390976567	0.311942080113296	1.02443242080943	0.786888296200817	1.26197654541804	2	1.27	3.09	0.318788056158791	0.415023100067228	0.511258143975665	0.377131279398071	0.490978848436355	0.604826417474639	0.376003918864444	0.489454463168567	0.603168164670816	0.364145344358484	2.37050303367818	-0.0791040959936074	0.623315468962226	0.225972590438966	0.287179468709292	0.191027647379628	0.452140880424868	0.5246220029137	0.410757233149629	0.450439009946322	0.522858382899416	0.409088852985392	0.00418932370075607	0.00504362258755139	0.00504217508220289
199	0.910992249055047	0.24	0.364299827843403	0.263564755491095	0.465034900195711	0.296019474715367	1.03031493988941	0.782244144258478	1.27838573552034	1.98	1.42	3.29	0.319511644039746	0.420837436418061	0.522163228796375	0.378659838815439	0.498743125060388	0.618826411305337	0.379518944681149	0.499719870501551	0.620003145950187	0.364299827843403	2.49753698336117	0.00604534278422541	0.722949197064424	0.225972590438966	0.287179468709292	0.191027647379628	0.452140880424868	0.5246220029137	0.410757233149629	0.450439009946322	0.522858382899416	0.409088852985392	0.00418932370075607	0.00504362258755139	0.00504217508220289
199	0.910992249055047	0.24	0.365657343809386	0.262864886322616	0.468449801296156	0.299527863741214	0.991447397539456	0.754729030471507	1.22816576460741	1.9	1.29	2.99	0.319607237081226	0.419851033477531	0.520094829873837	0.381826124760166	0.501584677973154	0.621343231186143	0.382491367481595	0.502384960434608	0.622259018914799	0.365657343809386	2.30983212973433	0.109528322365371	0.765348314707242	0.225972590438966	0.287179468709292	0.191027647379628	0.452140880424868	0.5246220029137	0.410757233149629	0.450439009946322	0.522858382899416	0.409088852985392	0.00418932370075607	0.00504362258755139	0.00504217508220289
199	0.910992249055047	0.24	0.369957593162562	0.268445685636232	0.471469500688892	0.289137901814717	1.02619017689742	0.774970598978186	1.27740975481666	2.31	1.45	3.46	0.278517087061989	0.368803021970053	0.459088956878117	0.321573382314189	0.425816729715431	0.530060077116672	0.321361121523592	0.425515762570992	0.52962052807361	0.369957593162562	2.66389518858348	0.00224557525055296	0.795160054618312	0.225972590438966	0.287179468709292	0.191027647379628	0.452140880424868	0.5246220029137	0.410757233149629	0.450439009946322	0.522858382899416	0.409088852985392	0.00418932370075607	0.00504362258755139	0.00504217508220289
199	0.910992249055047	0.24	0.370841153610408	0.268002509366058	0.473679797854757	0.335998015246404	1.10216237519139	0.860255965623328	1.34406878475945	2.04	1.42	3.34	0.342541902848992	0.43886565433239	0.535189405815788	0.403735428275904	0.517266972109931	0.630798515943957	0.40387927935324	0.517489348245037	0.631023136622752	0.370841153610408	2.45364074396924	0.0572109654293303	0.780853861557664	0.225972590438966	0.287179468709292	0.191027647379628	0.452140880424868	0.5246220029137	0.410757233149629	0.450439009946322	0.522858382899416	0.409088852985392	0.00418932370075607	0.00504362258755139	0.00504217508220289
199	0.910992249055047	0.24	0.371826414465876	0.268767765314879	0.474885063616874	0.289715322108733	0.938044579057801	0.708725900466308	1.16736325764929	2.1	1.21	2.84	0.275568322874511	0.364732502738234	0.453896682601957	0.323181204481518	0.427751231777751	0.532321259073984	0.323377499198432	0.427931262176083	0.532515673460474	0.371826414465876	2.2722155861582	-0.054012551776513	0.583684698989535	0.225972590438966	0.287179468709292	0.191027647379628	0.452140880424868	0.5246220029137	0.410757233149629	0.450439009946322	0.522858382899416	0.409088852985392	0.00418932370075607	0.00504362258755139	0.00504217508220289
199	0.910992249055047	0.24	0.372963085596272	0.268890662038206	0.477035509154339	0.272678129034124	0.94954919987881	0.707423379848526	1.19167501990909	1.77	1.38	2.88	0.317472278957866	0.426131729676071	0.534791180394275	0.38445605213371	0.516041662024653	0.647627271915596	0.388718062826155	0.521667377539598	0.65462301479888	0.372963085596272	2.26562402857542	0.0451857628818934	0.689852135936758	0.225972590438966	0.287179468709292	0.191027647379628	0.452140880424868	0.5246220029137	0.410757233149629	0.450439009946322	0.522858382899416	0.409088852985392	0.00418932370075607	0.00504362258755139	0.00504217508220289
199	0.910992249055047	0.24	0.37658491556867	0.271189805805876	0.481980025331464	0.239677998109496	0.879398064075307	0.634854824334133	1.12394130381648	1.87	1.27	2.9	0.27194018077597	0.376690322499325	0.48144046422268	0.32572903727461	0.451198406018011	0.576667774761413	0.326730607650467	0.452624383867078	0.578399528624135	0.37658491556867	2.28608640904641	-0.179255185948536	0.47329196390067	0.225972590438966	0.287179468709292	0.191027647379628	0.452140880424868	0.5246220029137	0.410757233149629	0.450439009946322	0.522858382899416	0.409088852985392	0.00418932370075607	0.00504362258755139	0.00504217508220289
199	0.910992249055047	0.24	0.381711059331928	0.274349638228491	0.489072480435364	0.351382738033586	1.08504740545221	0.854882972025494	1.31521183887893	2.09	1.41	3.18	0.3348039181804	0.424944857535475	0.51508579689055	0.393240515940301	0.499114633817958	0.604988751695616	0.395087392507632	0.501382622117875	0.60778662720404	0.381711059331928	2.44687440958233	0.0326163244322708	0.72303067280664	0.225972590438966	0.287179468709292	0.191027647379628	0.452140880424868	0.5246220029137	0.410757233149629	0.450439009946322	0.522858382899416	0.409088852985392	0.00418932370075607	0.00504362258755139	0.00504217508220289
199	0.910992249055047	0.24	0.392128361470614	0.282484519530635	0.501772203410593	0.317264177046598	1.02809797252458	0.792627860336256	1.2635680847129	1.71	1.11	2.72	0.364938873062241	0.473353176522874	0.581767479983506	0.444713521868416	0.576826898304107	0.708940274739799	0.443458238563153	0.575001986186095	0.706702554057358	0.392128361470614	2.13446740813549	-0.0866611471255082	0.470440576304404	0.225972590438966	0.287179468709292	0.191027647379628	0.452140880424868	0.5246220029137	0.410757233149629	0.450439009946322	0.522858382899416	0.409088852985392	0.00418932370075607	0.00504362258755139	0.00504217508220289
199	0.910992249055047	0.24	0.395253988206559	0.286900748542516	0.503607227870603	0.296379253916871	1.02579648166308	0.779026638821689	1.27256632450447	1.98	1.27	2.76	0.318703859275463	0.419658688477846	0.520613517680228	0.377833646621326	0.497518834457726	0.617204022294127	0.380613666188515	0.501255449240777	0.621754103469838	0.395253988206559	2.24010875557088	0.010534701802698	0.652188654488384	0.225972590438966	0.287179468709292	0.191027647379628	0.452140880424868	0.5246220029137	0.410757233149629	0.450439009946322	0.522858382899416	0.409088852985392	0.00418932370075607	0.00504362258755139	0.00504217508220289
199	0.910992249055047	0.24	0.396224197421195	0.286461496981523	0.505986897860867	0.287812312043154	1.06962798929412	0.80692756944908	1.33232840913917	1.96	1.28	3.03	0.332506375259188	0.440755947697739	0.54900552013629	0.394820581985225	0.523356942097194	0.651893302209163	0.394617262954682	0.523174388295805	0.651640226265055	0.396224197421195	2.37104738261255	-0.0212177343730555	0.673381421717602	0.225972590438966	0.287179468709292	0.191027647379628	0.452140880424868	0.5246220029137	0.410757233149629	0.450439009946322	0.522858382899416	0.409088852985392	0.00418932370075607	0.00504362258755139	0.00504217508220289
199	0.910992249055047	0.25	0.196021126156829	0.143615664353754	0.248426587959904	0.327836245915572	0.818372056989698	0.635416622359476	1.00132749161992	2.43	1.35	4	0.218890429962711	0.281915526161041	0.344940622359371	0.250742807680586	0.322939155313511	0.395135502946436	0.244704458333596	0.315072526547738	0.385561251138432	0.196021126156829	2.97803525475174	0.00629524640550311	0.83143857184008	0.225972590438966	0.287179468709292	0.191027647379628	0.452140880424868	0.5246220029137	0.410757233149629	0.450439009946322	0.522858382899416	0.409088852985392	0.00418932370075607	0.00504362258755139	0.00504217508220289
199	0.910992249055047	0.25	0.21109129645897	0.153286434106806	0.268896158811134	0.323119330137697	0.807438988121808	0.62497810878532	0.989899867458297	1.86	1.14	3.21	0.269468113730765	0.348138691617117	0.426809269503469	0.323254916072496	0.417628423571925	0.512001931071355	0.317476500227212	0.410167494587654	0.502811578836642	0.21109129645897	2.50750260330229	-0.110121294008059	0.55043417205972	0.225972590438966	0.287179468709292	0.191027647379628	0.452140880424868	0.5246220029137	0.410757233149629	0.450439009946322	0.522858382899416	0.409088852985392	0.00418932370075607	0.00504362258755139	0.00504217508220289
199	0.910992249055047	0.25	0.222548458250681	0.161638515158832	0.28345840134253	0.298335285434565	0.931890907946666	0.708758298941344	1.15502351695199	1.92	1.35	2.67	0.297624962676612	0.391323808286376	0.48502265389614	0.354890097536456	0.466617259661743	0.57834442178703	0.36023953469371	0.473589089850805	0.587216815030843	0.222548458250681	2.42796558974472	-0.0623831056629981	0.601161175808408	0.225972590438966	0.287179468709292	0.191027647379628	0.452140880424868	0.5246220029137	0.410757233149629	0.450439009946322	0.522858382899416	0.409088852985392	0.00418932370075607	0.00504362258755139	0.00504217508220289
199	0.910992249055047	0.25	0.227784424573962	0.165874630214739	0.289694218933184	0.345887342154646	0.936768055007734	0.735638229916098	1.13789788009937	1.99	1.29	3.48	0.299668362817476	0.381600273025364	0.463532183233253	0.354935251250201	0.451977604542459	0.549019957834716	0.350025656629174	0.445704138065776	0.541381993583413	0.227784424573962	2.71207232281429	0.0526217155123761	0.792455314130344	0.225972590438966	0.287179468709292	0.191027647379628	0.452140880424868	0.5246220029137	0.410757233149629	0.450439009946322	0.522858382899416	0.409088852985392	0.00418932370075607	0.00504362258755139	0.00504217508220289
199	0.910992249055047	0.25	0.229026999690047	0.16710252563256	0.290951473747534	0.299366208307708	0.878388595868908	0.668583369913205	1.08819382182461	1.99	1.33	2.92	0.272453495313023	0.357950936199103	0.443448377085182	0.322727126176543	0.424000715494647	0.525274304812752	0.324810051882091	0.426726196443872	0.528593021663011	0.229026999690047	2.53872886705978	0.0730262703588766	0.761082924419319	0.225972590438966	0.287179468709292	0.191027647379628	0.452140880424868	0.5246220029137	0.410757233149629	0.450439009946322	0.522858382899416	0.409088852985392	0.00418932370075607	0.00504362258755139	0.00504217508220289
199	0.910992249055047	0.25	0.236454468635968	0.17219087798072	0.300718059291216	0.323243236748143	0.885569229424446	0.685509554734818	1.08562890411407	2.1	1.32	3.38	0.267036411015923	0.344968537780804	0.422900664545686	0.313295580969291	0.40472802210377	0.496160463238249	0.310859816193306	0.401598093290067	0.492375647424501	0.236454468635968	2.7125271346813	0.139691481238366	0.887346079166788	0.225972590438966	0.287179468709292	0.191027647379628	0.452140880424868	0.5246220029137	0.410757233149629	0.450439009946322	0.522858382899416	0.409088852985392	0.00418932370075607	0.00504362258755139	0.00504217508220289
199	0.910992249055047	0.25	0.236597135224613	0.171826806507644	0.301367463941582	0.33308179409113	0.963386151586628	0.750549361886195	1.17622294128706	1.98	1.18	3.24	0.30653437227725	0.393459756590907	0.480385140904563	0.363272098037377	0.466286864367616	0.569301630697855	0.357817869260398	0.459282438832251	0.560748976723585	0.236597135224613	2.56139460554646	-0.0778986495232489	0.606212936018241	0.225972590438966	0.287179468709292	0.191027647379628	0.452140880424868	0.5246220029137	0.410757233149629	0.450439009946322	0.522858382899416	0.409088852985392	0.00418932370075607	0.00504362258755139	0.00504217508220289
199	0.910992249055047	0.25	0.238663737967769	0.17450265580225	0.302824820133288	0.29846395176313	0.80048225743149	0.608873115769909	0.992091399093071	2.01	1.27	3.22	0.246169652243097	0.323637936763734	0.40110622128437	0.29109497170461	0.38270101609334	0.47430706048207	0.289048083295265	0.379960405211296	0.471067375912531	0.238663737967769	2.55748365216671	0.104832651677424	0.818207773916376	0.225972590438966	0.287179468709292	0.191027647379628	0.452140880424868	0.5246220029137	0.410757233149629	0.450439009946322	0.522858382899416	0.409088852985392	0.00418932370075607	0.00504362258755139	0.00504217508220289
199	0.910992249055047	0.25	0.251371596788005	0.182785007585549	0.31995818599046	0.306939782651756	0.914375610533401	0.699855017154731	1.12889620391207	2.39	1.53	3.58	0.244788366209709	0.319821257714853	0.394854149219997	0.281194472561358	0.367386617548622	0.453578762535886	0.28144925507313	0.367734785802895	0.45381685068146	0.251371596788005	2.86771432147871	-0.0126500259127175	0.803237223642877	0.225972590438966	0.287179468709292	0.191027647379628	0.452140880424868	0.5246220029137	0.410757233149629	0.450439009946322	0.522858382899416	0.409088852985392	0.00418932370075607	0.00504362258755139	0.00504217508220289
199	0.910992249055047	0.25	0.252226791100261	0.184799664278931	0.319653917921591	0.39539921941845	1.10102542181313	0.888456751392908	1.31359409223336	1.74	1.2	2.89	0.403707199144389	0.500296596913786	0.596885994683184	0.490364498366629	0.60768718095715	0.725009863547671	0.48953354301043	0.606784871248373	0.723849239796334	0.252226791100261	2.42164201446193	-0.0684631667602886	0.523496745072039	0.225972590438966	0.287179468709292	0.191027647379628	0.452140880424868	0.5246220029137	0.410757233149629	0.450439009946322	0.522858382899416	0.409088852985392	0.00418932370075607	0.00504362258755139	0.00504217508220289
199	0.910992249055047	0.25	0.253204156969171	0.184914223727631	0.32149409021071	0.313051476057284	0.890301556518365	0.684391852839565	1.09621126019716	1.94	1.29	2.98	0.284680342474859	0.370330755639434	0.455981168804008	0.338736174176794	0.440650106905015	0.542564039633236	0.339542051175943	0.441819554272016	0.544034616486879	0.253204156969171	2.62948187956083	0.00339592627890118	0.713174380638984	0.225972590438966	0.287179468709292	0.191027647379628	0.452140880424868	0.5246220029137	0.410757233149629	0.450439009946322	0.522858382899416	0.409088852985392	0.00418932370075607	0.00504362258755139	0.00504217508220289
199	0.910992249055047	0.25	0.255254113103615	0.186008990820495	0.324499235386734	0.300879422794191	0.82765906628333	0.63068151370657	1.02463661886009	2.18	1.32	3.47	0.238530752111342	0.313029849903269	0.387528947695196	0.278169878991313	0.365049263868568	0.451928648745823	0.275298160300681	0.361201933317307	0.447330586346841	0.255254113103615	2.70975001639492	-0.00899337193159188	0.754020561289878	0.225972590438966	0.287179468709292	0.191027647379628	0.452140880424868	0.5246220029137	0.410757233149629	0.450439009946322	0.522858382899416	0.409088852985392	0.00418932370075607	0.00504362258755139	0.00504217508220289
199	0.910992249055047	0.25	0.256727470303778	0.188117574331641	0.325337366275916	0.277927069612767	0.849903120520078	0.636018285422658	1.0637879556175	2.22	1.4	3.33	0.23679955086477	0.316432218743488	0.396064886622206	0.275287525834937	0.367863208668417	0.460438891501897	0.274933875513159	0.367527251608402	0.460028836058831	0.256727470303778	2.70526416193375	0.0951054218225895	0.857648091414826	0.225972590438966	0.287179468709292	0.191027647379628	0.452140880424868	0.5246220029137	0.410757233149629	0.450439009946322	0.522858382899416	0.409088852985392	0.00418932370075607	0.00504362258755139	0.00504217508220289
199	0.910992249055047	0.25	0.260373059435198	0.190196928218818	0.330549190651578	0.314420181104101	0.858168744174664	0.660320609493112	1.05601687885622	2.05	1.36	3.1	0.262569681613773	0.341241952302237	0.419914222990701	0.309386422192699	0.402086128436326	0.494785834679953	0.310378348662562	0.403417161246817	0.496441245366651	0.260373059435198	2.56597383691355	0.0502573692674293	0.76353342867969	0.225972590438966	0.287179468709292	0.191027647379628	0.452140880424868	0.5246220029137	0.410757233149629	0.450439009946322	0.522858382899416	0.409088852985392	0.00418932370075607	0.00504362258755139	0.00504217508220289
199	0.910992249055047	0.25	0.261036696972128	0.189628539929517	0.332444854014739	0.297265317206401	0.820053526520411	0.623196357469418	1.0169106955714	2.08	1.33	3.28	0.245050527019699	0.322457836040948	0.399865145062196	0.288063667187956	0.379058098316111	0.470052529444266	0.286816637323432	0.377424040129082	0.468017972326174	0.261036696972128	2.64002537882602	0.0196084537883938	0.771059001703374	0.225972590438966	0.287179468709292	0.191027647379628	0.452140880424868	0.5246220029137	0.410757233149629	0.450439009946322	0.522858382899416	0.409088852985392	0.00418932370075607	0.00504362258755139	0.00504217508220289
199	0.910992249055047	0.25	0.261703283975662	0.191269683482857	0.332136884468468	0.341744235010453	0.941001706371787	0.737099178648978	1.1449042340946	1.89	1.17	3.09	0.313518813054996	0.40024700421611	0.486975195377224	0.374927258927065	0.478642766991441	0.582358275055817	0.370654068405361	0.473292156634965	0.575715122485639	0.261703283975662	2.49252080993396	0.118424767375071	0.787808044315973	0.225972590438966	0.287179468709292	0.191027647379628	0.452140880424868	0.5246220029137	0.410757233149629	0.450439009946322	0.522858382899416	0.409088852985392	0.00418932370075607	0.00504362258755139	0.00504217508220289
199	0.910992249055047	0.25	0.262204928471036	0.191909008216711	0.332500848725361	0.391626194622527	1.08695645573309	0.875438619697658	1.29847429176851	2.04	1.41	3.3	0.349343402132452	0.433749503016864	0.518155603901275	0.411941590337849	0.511472261935759	0.611002933533668	0.41235065001647	0.511907620011857	0.611445528778114	0.262204928471036	2.70305557721301	-0.179640110722583	0.583011267403373	0.225972590438966	0.287179468709292	0.191027647379628	0.452140880424868	0.5246220029137	0.410757233149629	0.450439009946322	0.522858382899416	0.409088852985392	0.00418932370075607	0.00504362258755139	0.00504217508220289
199	0.910992249055047	0.25	0.264600723414119	0.192831935928635	0.336369510899603	0.279211894040856	0.760577728715654	0.56978320104987	0.951372256381439	1.99	1.36	3.35	0.232402510110233	0.310223560402911	0.388044610695588	0.275340272267922	0.367539229867812	0.459738187467702	0.27422465372352	0.366115780325626	0.457968279949887	0.264600723414119	2.57400751315213	-0.0663118889801177	0.649822238974438	0.225972590438966	0.287179468709292	0.191027647379628	0.452140880424868	0.5246220029137	0.410757233149629	0.450439009946322	0.522858382899416	0.409088852985392	0.00418932370075607	0.00504362258755139	0.00504217508220289
199	0.910992249055047	0.25	0.270172098624927	0.196788058219753	0.343556139030101	0.311404465159748	0.912148777192863	0.700375662004243	1.12392189238148	1.91	1.21	2.98	0.294981108234453	0.38417476758269	0.473368426930926	0.351973026728379	0.45839937529585	0.564825723863321	0.350393876233185	0.456441402882047	0.562346183440741	0.270172098624927	2.4010238116766	0.025379452944984	0.684678566505941	0.225972590438966	0.287179468709292	0.191027647379628	0.452140880424868	0.5246220029137	0.410757233149629	0.450439009946322	0.522858382899416	0.409088852985392	0.00418932370075607	0.00504362258755139	0.00504217508220289
199	0.910992249055047	0.25	0.271569801194543	0.197572384313503	0.345567218075583	0.272552144816372	0.871064244379023	0.648880756306889	1.09324773245116	1.95	1.3	3.15	0.26917944835359	0.361349277973637	0.453519107593684	0.320099473495105	0.429704846839786	0.539310220184468	0.31918653773705	0.428531440953333	0.537797005468408	0.271569801194543	2.54755416064901	0.108311076927013	0.799673201176877	0.225972590438966	0.287179468709292	0.191027647379628	0.452140880424868	0.5246220029137	0.410757233149629	0.450439009946322	0.522858382899416	0.409088852985392	0.00418932370075607	0.00504362258755139	0.00504217508220289
199	0.910992249055047	0.25	0.274039843600863	0.199302886019762	0.348776801181963	0.396746114391563	1.04746139963689	0.845802584074904	1.24912021519888	2.1	1.26	3.4	0.328937098542759	0.40736327852314	0.485789458503521	0.385788148415678	0.477768928011486	0.569749707607294	0.380683429914643	0.471397302888869	0.562112751559803	0.274039843600863	2.62870177677195	-0.0442424109364579	0.69339104416606	0.225972590438966	0.287179468709292	0.191027647379628	0.452140880424868	0.5246220029137	0.410757233149629	0.450439009946322	0.522858382899416	0.409088852985392	0.00418932370075607	0.00504362258755139	0.00504217508220289
199	0.910992249055047	0.25	0.27558823729824	0.200407899407059	0.35076857518942	0.289068659238836	0.883155639107625	0.666915638517271	1.09939563969798	2.11	1.34	3.12	0.258490015299436	0.342302536453118	0.426115057606801	0.302953387985769	0.401182664693899	0.499411941402028	0.303346837155868	0.401748507702723	0.500038635722744	0.27558823729824	2.57372566344314	-0.0953312579158587	0.635920809408371	0.225972590438966	0.287179468709292	0.191027647379628	0.452140880424868	0.5246220029137	0.410757233149629	0.450439009946322	0.522858382899416	0.409088852985392	0.00418932370075607	0.00504362258755139	0.00504217508220289
199	0.910992249055047	0.25	0.276644075271486	0.202584999192152	0.350703151350821	0.357599496919152	1.00633429818236	0.795746975664924	1.21692162069981	1.95	1.35	3.35	0.329996903989423	0.417327634203143	0.504658364416864	0.392393150532766	0.496236489523567	0.600079828514369	0.390659226898333	0.49410326137921	0.59746371637598	0.276644075271486	2.67940299753599	0.0852145069820462	0.807789828343079	0.225972590438966	0.287179468709292	0.191027647379628	0.452140880424868	0.5246220029137	0.410757233149629	0.450439009946322	0.522858382899416	0.409088852985392	0.00418932370075607	0.00504362258755139	0.00504217508220289
199	0.910992249055047	0.25	0.282394148373222	0.206553662474404	0.35823463427204	0.318975968841866	0.886670970025729	0.684392254508351	1.08894968554311	2.18	1.3	3.27	0.258421495707402	0.334800455097181	0.41117941448696	0.301267046125145	0.390309420167918	0.479351794210691	0.299359678351902	0.387807924105073	0.476199300063118	0.282394148373222	2.73557552607269	-0.0486189087202307	0.723458347397444	0.225972590438966	0.287179468709292	0.191027647379628	0.452140880424868	0.5246220029137	0.410757233149629	0.450439009946322	0.522858382899416	0.409088852985392	0.00418932370075607	0.00504362258755139	0.00504217508220289
199	0.910992249055047	0.25	0.282660634214977	0.206052084689408	0.359269183740545	0.260039307116672	0.815738736610368	0.600895655241022	1.03058181797971	1.84	1.12	3.18	0.261109176788389	0.354465651620163	0.447822126451937	0.313793631441221	0.425986805255846	0.538179979070471	0.30768079536954	0.417736866589962	0.527703432278789	0.282660634214977	2.43803052434935	0.0791828294873795	0.735317459754562	0.225972590438966	0.287179468709292	0.191027647379628	0.452140880424868	0.5246220029137	0.410757233149629	0.450439009946322	0.522858382899416	0.409088852985392	0.00418932370075607	0.00504362258755139	0.00504217508220289
199	0.910992249055047	0.25	0.282790282143675	0.206972498654241	0.358608065633109	0.289667943917187	0.853478170429445	0.64480896237936	1.06214737847953	1.97	1.16	3.09	0.264896610270449	0.350620862111363	0.436345113952277	0.314330172596294	0.416051817313953	0.517773462031611	0.310322012338952	0.410852793591085	0.511472442912032	0.282790282143675	2.46718804810828	0.00306387144801643	0.661898788016653	0.225972590438966	0.287179468709292	0.191027647379628	0.452140880424868	0.5246220029137	0.410757233149629	0.450439009946322	0.522858382899416	0.409088852985392	0.00418932370075607	0.00504362258755139	0.00504217508220289
199	0.910992249055047	0.25	0.284528035451581	0.207960707618997	0.361095363284164	0.34935312020149	0.985287203000198	0.775350357993546	1.19522404800685	1.92	1.24	3.02	0.324998971351592	0.41299694281384	0.500994914276089	0.387373464564385	0.492260193707574	0.597146922850762	0.386088765562992	0.49074094319514	0.595168940397343	0.284528035451581	2.53796351316852	0.0455616489061324	0.747721747607288	0.225972590438966	0.287179468709292	0.191027647379628	0.452140880424868	0.5246220029137	0.410757233149629	0.450439009946322	0.522858382899416	0.409088852985392	0.00418932370075607	0.00504362258755139	0.00504217508220289
199	0.910992249055047	0.25	0.284987797269439	0.208652203829252	0.361323390709626	0.271564275951754	0.934164872464603	0.695291196418201	1.173038548511	1.97	1.35	2.95	0.28490865489017	0.382791639863441	0.480674624836712	0.337888068780266	0.453972617955566	0.570057167130866	0.340266270803926	0.457145057965386	0.573914361268447	0.284987797269439	2.49027213880376	-0.00575631769028689	0.697864919608075	0.225972590438966	0.287179468709292	0.191027647379628	0.452140880424868	0.5246220029137	0.410757233149629	0.450439009946322	0.522858382899416	0.409088852985392	0.00418932370075607	0.00504362258755139	0.00504217508220289
199	0.910992249055047	0.25	0.285025381568518	0.20694448415537	0.363106278981665	0.325133923477786	0.974916324260097	0.75562045029635	1.19421219822384	2.17	1.3	3.44	0.286075905727151	0.369100744112351	0.45212558249755	0.333684594318982	0.430526407838879	0.527368221358776	0.329965858971354	0.42557083148008	0.521340313834358	0.285025381568518	2.69736847043006	-0.0110101683621579	0.774519430781866	0.225972590438966	0.287179468709292	0.191027647379628	0.452140880424868	0.5246220029137	0.410757233149629	0.450439009946322	0.522858382899416	0.409088852985392	0.00418932370075607	0.00504362258755139	0.00504217508220289
199	0.910992249055047	0.25	0.286257663751101	0.208419326202696	0.364096001299506	0.343107968716998	0.935300787376752	0.733246367057207	1.1373552076963	1.98	1.27	3.17	0.299307784619641	0.381785466931472	0.464263149243303	0.354666635362088	0.452399081964416	0.550131528566745	0.352740818819198	0.450077807745402	0.547213146697618	0.286257663751101	2.49029803882258	0.122549906574046	0.819739934749941	0.225972590438966	0.287179468709292	0.191027647379628	0.452140880424868	0.5246220029137	0.410757233149629	0.450439009946322	0.522858382899416	0.409088852985392	0.00418932370075607	0.00504362258755139	0.00504217508220289
199	0.910992249055047	0.25	0.286618017186483	0.209455697506962	0.363780336866005	0.355890658529249	1.01058709272548	0.798320957273648	1.22285322817731	1.84	1.24	3.1	0.346649102201025	0.438819882150668	0.530990662100311	0.416523740730697	0.527273538745254	0.638023336759812	0.414238756263108	0.524245037482821	0.634550278271146	0.286618017186483	2.36609159289529	0.133689316271343	0.776292324043557	0.225972590438966	0.287179468709292	0.191027647379628	0.452140880424868	0.5246220029137	0.410757233149629	0.450439009946322	0.522858382899416	0.409088852985392	0.00418932370075607	0.00504362258755139	0.00504217508220289
199	0.910992249055047	0.25	0.2921212392107	0.213286758933925	0.370955719487475	0.354146032819656	1.03151394810716	0.814025326095245	1.24900257011908	2.12	1.33	2.78	0.31415748450887	0.398093052863127	0.482028621217384	0.367871330097468	0.46615798789026	0.564444645683051	0.372088984594602	0.471403403233404	0.570829639418865	0.2921212392107	2.4578935037416	0.118903138550182	0.81048570397756	0.225972590438966	0.287179468709292	0.191027647379628	0.452140880424868	0.5246220029137	0.410757233149629	0.450439009946322	0.522858382899416	0.409088852985392	0.00418932370075607	0.00504362258755139	0.00504217508220289
199	0.910992249055047	0.25	0.293388421058672	0.213112905111566	0.373663937005778	0.28831876924716	0.855526156379164	0.645668387202933	1.0653839255554	1.89	1.25	2.89	0.274325657939416	0.363488100679352	0.452650543419287	0.327974766620131	0.434574461189603	0.541174155759074	0.328663424160613	0.435572024392564	0.542242354314447	0.293388421058672	2.38913228181018	-0.0607027469797298	0.601338623236858	0.225972590438966	0.287179468709292	0.191027647379628	0.452140880424868	0.5246220029137	0.410757233149629	0.450439009946322	0.522858382899416	0.409088852985392	0.00418932370075607	0.00504362258755139	0.00504217508220289
199	0.910992249055047	0.25	0.294228899782518	0.214798036295433	0.373659763269603	0.307789058081838	1.01220290136276	0.775204355646348	1.24920144707917	2.11	1.36	3.29	0.30022084456959	0.392005550161731	0.483790255753871	0.351804248535471	0.459359236678234	0.566914224820998	0.351050474117983	0.45852261194959	0.565699641996798	0.294228899782518	2.67619947666248	-0.08972962093505	0.688484066625937	0.225972590438966	0.287179468709292	0.191027647379628	0.452140880424868	0.5246220029137	0.410757233149629	0.450439009946322	0.522858382899416	0.409088852985392	0.00418932370075607	0.00504362258755139	0.00504217508220289
199	0.910992249055047	0.25	0.295298576586691	0.214820839566221	0.37577631360716	0.28277146046519	1.0136920577154	0.76163288930368	1.26575122612711	1.95	1.38	2.92	0.315458160014077	0.419857697637161	0.524257235260246	0.375002340859354	0.499107772120171	0.623213203380988	0.378851750216836	0.504028697439396	0.629487974783354	0.295298576586691	2.47277020378881	-0.0313154689538711	0.672353941592424	0.225972590438966	0.287179468709292	0.191027647379628	0.452140880424868	0.5246220029137	0.410757233149629	0.450439009946322	0.522858382899416	0.409088852985392	0.00418932370075607	0.00504362258755139	0.00504217508220289
199	0.910992249055047	0.25	0.296978158471659	0.216088835269063	0.377867481674256	0.312866505627467	0.886036175245936	0.681024809504936	1.09104754098694	1.83	1.23	2.95	0.296326707824138	0.385531010264637	0.474735312705135	0.356228868955024	0.463465735984774	0.570702603014524	0.355672388667525	0.462769854943326	0.56981161696686	0.296978158471659	2.35547950933138	0.024539194301214	0.651552026456333	0.225972590438966	0.287179468709292	0.191027647379628	0.452140880424868	0.5246220029137	0.410757233149629	0.450439009946322	0.522858382899416	0.409088852985392	0.00418932370075607	0.00504362258755139	0.00504217508220289
199	0.910992249055047	0.25	0.298588846871322	0.217699478884871	0.379478214857773	0.324863723184425	0.984925394226397	0.763241618366986	1.20660917008581	2.11	1.45	3.04	0.296161062649664	0.38218113945206	0.468201216254456	0.347185652049591	0.448025837409554	0.548866022769517	0.351061579019006	0.452982545571717	0.554915411081015	0.298588846871322	2.59273749381562	0.00533120845092196	0.762630826405737	0.225972590438966	0.287179468709292	0.191027647379628	0.452140880424868	0.5246220029137	0.410757233149629	0.450439009946322	0.522858382899416	0.409088852985392	0.00418932370075607	0.00504362258755139	0.00504217508220289
199	0.910992249055047	0.25	0.298765157045651	0.218152978536271	0.379377335555031	0.274956625101235	0.889279270503005	0.663817179539939	1.11474136146607	2.18	1.42	3.15	0.250826810340924	0.336018846449804	0.421210882558685	0.292453990012139	0.391784483604256	0.491114977196373	0.294098693150455	0.394098277394187	0.49391247174396	0.298765157045651	2.62618418225689	-0.0608801937887555	0.694238155582774	0.225972590438966	0.287179468709292	0.191027647379628	0.452140880424868	0.5246220029137	0.410757233149629	0.450439009946322	0.522858382899416	0.409088852985392	0.00418932370075607	0.00504362258755139	0.00504217508220289
199	0.910992249055047	0.25	0.299554559191212	0.218882017457132	0.380227100925293	0.323013981203396	1.13892427754997	0.881494073070008	1.39635448202994	2.04	1.22	3.01	0.351816071422151	0.454559908246961	0.55730374507177	0.414871445676779	0.536029879245724	0.657188312814669	0.413092085834109	0.533803085133331	0.654218561936432	0.299554559191212	2.45515159542927	0.0531515569009666	0.748722035556296	0.225972590438966	0.287179468709292	0.191027647379628	0.452140880424868	0.5246220029137	0.410757233149629	0.450439009946322	0.522858382899416	0.409088852985392	0.00418932370075607	0.00504362258755139	0.00504217508220289
199	0.910992249055047	0.25	0.299766463019219	0.219067381488537	0.3804655445499	0.345404840442644	1.02933690791433	0.808096122407974	1.25057769342068	1.83	1.24	2.42	0.352092093971903	0.44848796728559	0.544883840599278	0.423400387371192	0.539319065469248	0.655237743567303	0.430397459996129	0.548338663467652	0.665919932466312	0.299766463019219	2.20802778270333	-0.0379757266948168	0.5572686540822	0.225972590438966	0.287179468709292	0.191027647379628	0.452140880424868	0.5246220029137	0.410757233149629	0.450439009946322	0.522858382899416	0.409088852985392	0.00418932370075607	0.00504362258755139	0.00504217508220289
199	0.910992249055047	0.25	0.300771140834745	0.219459989513049	0.382082292156442	0.33955119802652	1.05041039447414	0.821686563232789	1.2791342257155	2.02	1.44	3.01	0.330857281483634	0.422954375924738	0.515051470365842	0.390894151347359	0.499703047472239	0.608511943597118	0.395078909539666	0.505227188121429	0.615177877941563	0.300771140834745	2.55868760112505	0.0572043055800171	0.777753959553878	0.225972590438966	0.287179468709292	0.191027647379628	0.452140880424868	0.5246220029137	0.410757233149629	0.450439009946322	0.522858382899416	0.409088852985392	0.00418932370075607	0.00504362258755139	0.00504217508220289
199	0.910992249055047	0.25	0.301946761277344	0.219476076166702	0.384417446387985	0.27669384840866	0.860458770267007	0.643250251236562	1.07766728929745	1.97	1.24	3.21	0.263594136786138	0.352602873224811	0.441611609663484	0.312612724832342	0.41817373605678	0.523734747281218	0.309678160738282	0.414261325492646	0.518823761127031	0.301946761277344	2.46132105683105	0.0244492936270809	0.721346259329056	0.225972590438966	0.287179468709292	0.191027647379628	0.452140880424868	0.5246220029137	0.410757233149629	0.450439009946322	0.522858382899416	0.409088852985392	0.00418932370075607	0.00504362258755139	0.00504217508220289
199	0.910992249055047	0.25	0.302327250427277	0.220030401630096	0.384624099224458	0.263943874038762	0.877779960113497	0.648919484829076	1.10664043539792	1.86	1.31	2.83	0.278725200273789	0.377025811211996	0.475326422150203	0.33406572837633	0.451883798506527	0.569701868636723	0.336904664820464	0.455577339088382	0.574426560379284	0.302327250427277	2.31250395450471	0.0633639027656019	0.72109554860751	0.225972590438966	0.287179468709292	0.191027647379628	0.452140880424868	0.5246220029137	0.410757233149629	0.450439009946322	0.522858382899416	0.409088852985392	0.00418932370075607	0.00504362258755139	0.00504217508220289
199	0.910992249055047	0.25	0.303936445751112	0.222629249815596	0.385243641686629	0.3180230034194	1.03256715226344	0.796487062072896	1.26864724245397	1.96	1.34	2.97	0.328145762773763	0.425408712745176	0.522671662716588	0.389627482702651	0.505113716738598	0.620599950774545	0.391849361629966	0.507985876015953	0.624083311554256	0.303936445751112	2.48643367506681	0.0103651614959315	0.727876475899006	0.225972590438966	0.287179468709292	0.191027647379628	0.452140880424868	0.5246220029137	0.410757233149629	0.450439009946322	0.522858382899416	0.409088852985392	0.00418932370075607	0.00504362258755139	0.00504217508220289
199	0.910992249055047	0.25	0.304862271294682	0.22339202130776	0.386332521281605	0.264462454145299	0.891364607577658	0.659272026179796	1.12345718897552	1.86	1.43	3.14	0.283578927455271	0.383411110059029	0.483243292662787	0.339995604077118	0.459688923800444	0.579382243523771	0.342297265220057	0.462730903208285	0.583540112371006	0.304862271294682	2.46441365776201	0.0220556842792272	0.733170939767905	0.225972590438966	0.287179468709292	0.191027647379628	0.452140880424868	0.5246220029137	0.410757233149629	0.450439009946322	0.522858382899416	0.409088852985392	0.00418932370075607	0.00504362258755139	0.00504217508220289
199	0.910992249055047	0.25	0.308409178762192	0.225799797489679	0.391018560034706	0.325500173742488	0.984722965318629	0.763405933669933	1.20603999696732	2.08	1.34	3.25	0.299769645129778	0.386675084441166	0.473580523752554	0.352285854172347	0.454416131261547	0.556546408350746	0.351483242102882	0.453429126307926	0.55522010998684	0.308409178762192	2.60971670387618	-0.130154940021278	0.624299778580968	0.225972590438966	0.287179468709292	0.191027647379628	0.452140880424868	0.5246220029137	0.410757233149629	0.450439009946322	0.522858382899416	0.409088852985392	0.00418932370075607	0.00504362258755139	0.00504217508220289
199	0.910992249055047	0.25	0.309315410449038	0.226067460599659	0.392563360298416	0.312473164592519	0.961960374718893	0.739177856557122	1.18474289288067	2.05	1.38	3.17	0.294008008918558	0.382619760482227	0.471231512045896	0.34645064653647	0.450868205544076	0.555285764551681	0.347522940028528	0.452266953710331	0.556854359786395	0.309315410449038	2.56371233231067	0.00698741131250002	0.737857932675844	0.225972590438966	0.287179468709292	0.191027647379628	0.452140880424868	0.5246220029137	0.410757233149629	0.450439009946322	0.522858382899416	0.409088852985392	0.00418932370075607	0.00504362258755139	0.00504217508220289
199	0.910992249055047	0.25	0.310655325984828	0.226216220419894	0.395094431549763	0.300051172095989	0.895925725799909	0.682280619098131	1.10957083250169	2.12	1.35	3.52	0.263303482023335	0.345752695641894	0.428201909260454	0.308320118203178	0.404865561101577	0.501411003999976	0.305192718906073	0.400675446888613	0.496326256151511	0.310655325984828	2.61521530357297	-0.0126584425446594	0.747415682783599	0.225972590438966	0.287179468709292	0.191027647379628	0.452140880424868	0.5246220029137	0.410757233149629	0.450439009946322	0.522858382899416	0.409088852985392	0.00418932370075607	0.00504362258755139	0.00504217508220289
199	0.910992249055047	0.25	0.313293364132193	0.228462677286474	0.398124050977912	0.379311641775363	1.03451192434571	0.8278979573542	1.24112589133722	1.75	1.22	2.83	0.374411559338789	0.467851405246476	0.561291251154163	0.454255554701099	0.567621630013893	0.680987705326686	0.455097703187877	0.5687931291674	0.68236631815458	0.313293364132193	2.29326772433181	-0.0345696066839212	0.568701036041894	0.225972590438966	0.287179468709292	0.191027647379628	0.452140880424868	0.5246220029137	0.410757233149629	0.450439009946322	0.522858382899416	0.409088852985392	0.00418932370075607	0.00504362258755139	0.00504217508220289
199	0.910992249055047	0.25	0.314795359028257	0.230293365303121	0.399297352753392	0.283377533214806	0.874605643791559	0.657455441089627	1.09175584649349	1.88	1.34	3.24	0.280792373264493	0.373534963804904	0.466277554345316	0.336105184723549	0.447116980246798	0.558128775770047	0.335365507875873	0.445965619388153	0.556908890816433	0.314795359028257	2.46221943508999	-0.0881473672967152	0.595772320029291	0.225972590438966	0.287179468709292	0.191027647379628	0.452140880424868	0.5246220029137	0.410757233149629	0.450439009946322	0.522858382899416	0.409088852985392	0.00418932370075607	0.00504362258755139	0.00504217508220289
199	0.910992249055047	0.25	0.315283000082412	0.229570723267546	0.400995276897278	0.319335684584424	0.858610875181189	0.662895649977618	1.05432610038476	2.1	1.22	2.85	0.258474585531694	0.334787368272754	0.411100151013813	0.303310810916036	0.392861170263113	0.48241152961019	0.303602599971873	0.393250615710638	0.48313927804117	0.315283000082412	2.33713795045105	-0.125206380527455	0.512860973160271	0.225972590438966	0.287179468709292	0.191027647379628	0.452140880424868	0.5246220029137	0.410757233149629	0.450439009946322	0.522858382899416	0.409088852985392	0.00418932370075607	0.00504362258755139	0.00504217508220289
199	0.910992249055047	0.25	0.315643389903661	0.231364987434337	0.399921792372986	0.303072318557241	0.962098722834331	0.734313355893694	1.18988408977497	1.97	1.35	2.96	0.301797268406044	0.395415341635676	0.489033414865308	0.358151155166387	0.469250308742996	0.580349462319604	0.360553643163439	0.47235477427136	0.584163982697179	0.315643389903661	2.393109869415	-0.00157158467829163	0.687559277599015	0.225972590438966	0.287179468709292	0.191027647379628	0.452140880424868	0.5246220029137	0.410757233149629	0.450439009946322	0.522858382899416	0.409088852985392	0.00418932370075607	0.00504362258755139	0.00504217508220289
199	0.910992249055047	0.25	0.315747669302761	0.230884692890695	0.400610645714827	0.329756689526725	0.940375399246409	0.731057601160266	1.14969319733255	1.85	1.12	2.95	0.316528390105535	0.40715739874109	0.497786407376645	0.380076907940519	0.488901248658999	0.597725589377479	0.375899711010289	0.483600319093239	0.591184488908752	0.315747669302761	2.36139261115364	-0.00828904078686434	0.626140327824582	0.225972590438966	0.287179468709292	0.191027647379628	0.452140880424868	0.5246220029137	0.410757233149629	0.450439009946322	0.522858382899416	0.409088852985392	0.00418932370075607	0.00504362258755139	0.00504217508220289
199	0.910992249055047	0.25	0.316329831452969	0.230171658895598	0.40248800401034	0.286491926779545	0.843197949568157	0.635439710830603	1.05095618830571	1.6	1.11	2.76	0.309066114900363	0.410115877121275	0.511165639342188	0.381938158563421	0.506813575974899	0.631688993386377	0.380013120302088	0.504313640923778	0.628511424290082	0.316329831452969	2.15857105542859	-0.0540856968344283	0.494868791560933	0.225972590438966	0.287179468709292	0.191027647379628	0.452140880424868	0.5246220029137	0.410757233149629	0.450439009946322	0.522858382899416	0.409088852985392	0.00418932370075607	0.00504362258755139	0.00504217508220289
199	0.910992249055047	0.25	0.316461472313742	0.230913578621726	0.402009366005759	0.310168268632009	0.973208294135227	0.746606072247479	1.19981051602298	2.14	1.28	3.34	0.286508814840703	0.373467033433664	0.460425252026626	0.335106046001812	0.436813998045977	0.538521950090142	0.331701745103587	0.43234677863232	0.533109566685107	0.316461472313742	2.57753726327281	0.0136896611677912	0.747276416788442	0.225972590438966	0.287179468709292	0.191027647379628	0.452140880424868	0.5246220029137	0.410757233149629	0.450439009946322	0.522858382899416	0.409088852985392	0.00418932370075607	0.00504362258755139	0.00504217508220289
199	0.910992249055047	0.25	0.318424023433457	0.231432645451354	0.405415401415559	0.22707664884748	0.814387870822752	0.579803683444501	1.048972058201	2.1	1.28	3.53	0.225966941440098	0.31739145778184	0.408815974123582	0.265137786928011	0.372410531247733	0.479683275567456	0.260888373531577	0.366566589770321	0.472140658697143	0.318424023433457	2.56796209386442	-0.121494846339642	0.618357386248934	0.225972590438966	0.287179468709292	0.191027647379628	0.452140880424868	0.5246220029137	0.410757233149629	0.450439009946322	0.522858382899416	0.409088852985392	0.00418932370075607	0.00504362258755139	0.00504217508220289
199	0.910992249055047	0.25	0.318600884083144	0.231323049918791	0.405878718247498	0.317826282490137	0.982483348470954	0.757752212262135	1.20721448467977	2.08	1.41	3.24	0.297997145270301	0.386375952959499	0.474754760648697	0.350313030727941	0.454207475574526	0.55810192042111	0.351095697322989	0.455268481837494	0.559421138564412	0.318600884083144	2.550634541895	-0.0476473837528393	0.708171263208767	0.225972590438966	0.287179468709292	0.191027647379628	0.452140880424868	0.5246220029137	0.410757233149629	0.450439009946322	0.522858382899416	0.409088852985392	0.00418932370075607	0.00504362258755139	0.00504217508220289
199	0.910992249055047	0.25	0.31883268654469	0.232136006516807	0.405529366572572	0.376417757984505	1.04422527369201	0.834383726530904	1.25406682085311	2.07	1.32	3.22	0.328463715885493	0.411069994191357	0.493676272497222	0.386209648381411	0.483338616226757	0.580467584072103	0.385066428919254	0.482095317983902	0.578883479861548	0.31883268654469	2.5465951451039	0.0833043613062099	0.789866247651681	0.225972590438966	0.287179468709292	0.191027647379628	0.452140880424868	0.5246220029137	0.410757233149629	0.450439009946322	0.522858382899416	0.409088852985392	0.00418932370075607	0.00504362258755139	0.00504217508220289
199	0.910992249055047	0.25	0.318901040131292	0.231521104907912	0.406280975354672	0.266548144489415	0.879384910036355	0.651632781498136	1.10713703857457	2.04	1.26	2.86	0.25956716264487	0.350288463766466	0.441009764888062	0.305961687400366	0.412898335670843	0.51983498394132	0.307220717184101	0.414432295551523	0.521921015974111	0.318901040131292	2.40958699238222	0.097800426233285	0.766053479690388	0.225972590438966	0.287179468709292	0.191027647379628	0.452140880424868	0.5246220029137	0.410757233149629	0.450439009946322	0.522858382899416	0.409088852985392	0.00418932370075607	0.00504362258755139	0.00504217508220289
199	0.910992249055047	0.25	0.320074669735225	0.23258797573096	0.407561363739489	0.326213632114395	0.926425484341767	0.718548689554308	1.13430227912923	2.03	1.35	2.98	0.28762852684446	0.370839723412018	0.454050919979576	0.339392718665169	0.43757934339352	0.53576596812187	0.341708300967911	0.440351775448971	0.53938596364834	0.320074669735225	2.33623168945415	-0.0842118407058622	0.592305629776668	0.225972590438966	0.287179468709292	0.191027647379628	0.452140880424868	0.5246220029137	0.410757233149629	0.450439009946322	0.522858382899416	0.409088852985392	0.00418932370075607	0.00504362258755139	0.00504217508220289
199	0.910992249055047	0.25	0.320187275198654	0.233717608920146	0.406656941477161	0.287421795060719	0.891295005693453	0.672184423286457	1.11040558810045	2	1.28	3.39	0.272676902577785	0.361560835116182	0.450444767654578	0.322672825789953	0.427853827218214	0.533034828646475	0.319086568754215	0.42299234647393	0.527180626631343	0.320187275198654	2.53197219914832	-0.0532303621982921	0.665672963031403	0.225972590438966	0.287179468709292	0.191027647379628	0.452140880424868	0.5246220029137	0.410757233149629	0.450439009946322	0.522858382899416	0.409088852985392	0.00418932370075607	0.00504362258755139	0.00504217508220289
199	0.910992249055047	0.25	0.321424446451016	0.235361817485992	0.40748707541604	0.284709246465827	0.910780502061435	0.685387874853681	1.13617312926919	1.97	1.36	2.88	0.281486566723233	0.374054584228627	0.466622601734021	0.333995120029959	0.443830791684046	0.553666463338133	0.337108151582959	0.448082867892191	0.558791666841717	0.321424446451016	2.44091371789616	0.0825857052490483	0.775070156700525	0.225972590438966	0.287179468709292	0.191027647379628	0.452140880424868	0.5246220029137	0.410757233149629	0.450439009946322	0.522858382899416	0.409088852985392	0.00418932370075607	0.00504362258755139	0.00504217508220289
199	0.910992249055047	0.25	0.324438835801739	0.236319433083699	0.412558238519779	0.338597909163925	0.930207287781268	0.727226074088886	1.13318850147365	2.26	1.54	3.3	0.265944247814885	0.340173828022944	0.414403408231003	0.308085177982742	0.394077011300763	0.480068844618784	0.310757376563436	0.397395907179206	0.484095594151006	0.324438835801739	2.59447885402573	0.104010317116399	0.887200839796917	0.225972590438966	0.287179468709292	0.191027647379628	0.452140880424868	0.5246220029137	0.410757233149629	0.450439009946322	0.522858382899416	0.409088852985392	0.00418932370075607	0.00504362258755139	0.00504217508220289
199	0.910992249055047	0.25	0.324956018047016	0.237775267097488	0.412136768996545	0.267011451615838	0.904846978124647	0.670777787843724	1.13891616840557	1.92	1.26	2.86	0.281259142928213	0.379405058069415	0.477550973210616	0.335263916467563	0.452254900486635	0.569245884505707	0.336400396949443	0.453803891427879	0.571331609062668	0.324956018047016	2.35319985707384	-0.078752230729997	0.58997519988859	0.225972590438966	0.287179468709292	0.191027647379628	0.452140880424868	0.5246220029137	0.410757233149629	0.450439009946322	0.522858382899416	0.409088852985392	0.00418932370075607	0.00504362258755139	0.00504217508220289
199	0.910992249055047	0.25	0.325162261174071	0.237594652610499	0.412729869737644	0.305489693994458	0.871534413924149	0.666365732301071	1.07670309554723	2.04	1.25	3.19	0.266028480378978	0.347936522686421	0.429844564993864	0.313726621485652	0.410320540110496	0.506914458735339	0.31124305744006	0.4071273196314	0.502974159806274	0.325162261174071	2.42040546622132	-0.000563699238799621	0.660023608487339	0.225972590438966	0.287179468709292	0.191027647379628	0.452140880424868	0.5246220029137	0.410757233149629	0.450439009946322	0.522858382899416	0.409088852985392	0.00418932370075607	0.00504362258755139	0.00504217508220289
199	0.910992249055047	0.25	0.325883959489469	0.237224189110868	0.414543729868069	0.313662514762407	1.06908605394968	0.822177761879023	1.31599434602034	2.19	1.4	3.06	0.308659689505573	0.401353314048162	0.494046938590751	0.359418926910951	0.467356063496396	0.57529320008184	0.361954997846226	0.470690436352516	0.579408632502601	0.325883959489469	2.48875182279078	-0.00312228081956514	0.732956069702123	0.225972590438966	0.287179468709292	0.191027647379628	0.452140880424868	0.5246220029137	0.410757233149629	0.450439009946322	0.522858382899416	0.409088852985392	0.00418932370075607	0.00504362258755139	0.00504217508220289
199	0.910992249055047	0.25	0.326210612707041	0.238648374818439	0.413772850595643	0.326173744748009	0.980514688084253	0.760481075119636	1.20054830104887	2.13	1.19	3.22	0.29234324950995	0.376928314832412	0.461513380154874	0.342052088913724	0.441019649590945	0.539987210268167	0.33743048108845	0.434962526471339	0.532426711835734	0.326210612707041	2.48110325845804	0.0734519571412623	0.760723166364237	0.225972590438966	0.287179468709292	0.191027647379628	0.452140880424868	0.5246220029137	0.410757233149629	0.450439009946322	0.522858382899416	0.409088852985392	0.00418932370075607	0.00504362258755139	0.00504217508220289
199	0.910992249055047	0.25	0.326244776087249	0.237265424041892	0.415224128132606	0.309835715871432	0.917918688369139	0.704023914032539	1.13181346270574	2.1	1.4	3.11	0.273991033611761	0.35723430012093	0.4404775666301	0.321392368292529	0.419036989049344	0.51668160980616	0.322926048538647	0.421253623221583	0.519282994911782	0.326244776087249	2.43697483301049	-0.023502727739906	0.676707005633402	0.225972590438966	0.287179468709292	0.191027647379628	0.452140880424868	0.5246220029137	0.410757233149629	0.450439009946322	0.522858382899416	0.409088852985392	0.00418932370075607	0.00504362258755139	0.00504217508220289
199	0.910992249055047	0.25	0.326898843595532	0.238156449211508	0.415641237979556	0.268348374995804	0.866979916810337	0.643469800377902	1.09049003324277	2.04	1.28	3.32	0.256631979377393	0.345773448887293	0.434914918397192	0.30258118595063	0.407683175293986	0.512785164637342	0.299898988530161	0.403964961182828	0.508177017767343	0.326898843595532	2.51299376045721	-0.0369979211015246	0.669343043399048	0.225972590438966	0.287179468709292	0.191027647379628	0.452140880424868	0.5246220029137	0.410757233149629	0.450439009946322	0.522858382899416	0.409088852985392	0.00418932370075607	0.00504362258755139	0.00504217508220289
199	0.910992249055047	0.25	0.328027177292513	0.238690338472229	0.417364016112798	0.325409758305144	0.917031751570252	0.710885911314291	1.12317759182621	2.07	1.41	3.27	0.280376604426674	0.361681452065012	0.44298629970335	0.329799266337905	0.425435916035086	0.521072565732268	0.330380404814832	0.426203985485063	0.521990456288464	0.328027177292513	2.50916410665456	-0.0127528016101671	0.701555272578751	0.225972590438966	0.287179468709292	0.191027647379628	0.452140880424868	0.5246220029137	0.410757233149629	0.450439009946322	0.522858382899416	0.409088852985392	0.00418932370075607	0.00504362258755139	0.00504217508220289
199	0.910992249055047	0.25	0.328638579395628	0.23927369214261	0.418003466648645	0.324461082420772	0.989347515220869	0.766463866181943	1.21223116425979	1.98	1.37	2.9	0.313268881384908	0.404365819537027	0.495462757689146	0.371313860589761	0.479289972496035	0.58726608440231	0.375042771277003	0.484266666656729	0.593128306589371	0.328638579395628	2.38890135139775	-0.00423673520963569	0.674526099893769	0.225972590438966	0.287179468709292	0.191027647379628	0.452140880424868	0.5246220029137	0.410757233149629	0.450439009946322	0.522858382899416	0.409088852985392	0.00418932370075607	0.00504362258755139	0.00504217508220289
199	0.910992249055047	0.25	0.331152870285045	0.241000044857898	0.421305695712191	0.282181058655093	0.914069689498959	0.686450801502665	1.14168857749525	1.91	1.32	2.85	0.288881915774943	0.384671709139583	0.480461502504223	0.344632480286269	0.458908495054475	0.573184509822681	0.347291341082507	0.462495757458601	0.577733995340532	0.331152870285045	2.36493225148915	0.115742609924465	0.805778089223055	0.225972590438966	0.287179468709292	0.191027647379628	0.452140880424868	0.5246220029137	0.410757233149629	0.450439009946322	0.522858382899416	0.409088852985392	0.00418932370075607	0.00504362258755139	0.00504217508220289
199	0.910992249055047	0.25	0.331340447801653	0.241203234509618	0.421477661093688	0.337882704132951	0.971471385176328	0.759146958444958	1.1837958119077	2	1.23	3.21	0.307232968986535	0.393162397126071	0.479091825265606	0.36338060378765	0.465013861388465	0.566647118989281	0.359788986603507	0.460453544144363	0.561073178843617	0.331340447801653	2.45329102723168	-0.0557619935140014	0.624579082816529	0.225972590438966	0.287179468709292	0.191027647379628	0.452140880424868	0.5246220029137	0.410757233149629	0.450439009946322	0.522858382899416	0.409088852985392	0.00418932370075607	0.00504362258755139	0.00504217508220289
199	0.910992249055047	0.25	0.331542890608379	0.241485280617277	0.421600500599481	0.319643639600838	1.11550293989534	0.861410717485656	1.36959516230502	2.23	1.43	3.17	0.31939983668386	0.413613912145073	0.507827987606286	0.371011939125744	0.480450150468355	0.589888361810966	0.373287833643735	0.483302418370567	0.59341004380904	0.331542890608379	2.62858508159286	-0.0313822450811527	0.734090043251348	0.225972590438966	0.287179468709292	0.191027647379628	0.452140880424868	0.5246220029137	0.410757233149629	0.450439009946322	0.522858382899416	0.409088852985392	0.00418932370075607	0.00504362258755139	0.00504217508220289
199	0.910992249055047	0.25	0.33194615572503	0.242918938533644	0.420973372916417	0.301240879218045	0.914309641785542	0.696896619751438	1.13172266381965	1.94	1.23	3.13	0.289171160194837	0.379384793094207	0.469598425993576	0.343892215811142	0.451177347887362	0.558462479963583	0.341304793217116	0.447784172451066	0.554235620004107	0.33194615572503	2.41658442830138	0.019929837936137	0.676637835202424	0.225972590438966	0.287179468709292	0.191027647379628	0.452140880424868	0.5246220029137	0.410757233149629	0.450439009946322	0.522858382899416	0.409088852985392	0.00418932370075607	0.00504362258755139	0.00504217508220289
199	0.910992249055047	0.25	0.334380723994757	0.243036937713305	0.42572451027621	0.344571885278047	1.03575620595588	0.812725006794315	1.25878740511744	2.14	1.31	3.51	0.312122914461055	0.397776914665418	0.483430914869781	0.36512237701357	0.465320698592552	0.565519020171534	0.360493402083171	0.459577433444949	0.558481870254491	0.334380723994757	2.59523552475817	-0.0808330981903322	0.646186404743354	0.225972590438966	0.287179468709292	0.191027647379628	0.452140880424868	0.5246220029137	0.410757233149629	0.450439009946322	0.522858382899416	0.409088852985392	0.00418932370075607	0.00504362258755139	0.00504217508220289
199	0.910992249055047	0.25	0.334472284048007	0.243824812462947	0.425119755633066	0.302677940621539	1.01472734305432	0.774257211216314	1.25519747489232	2.01	1.29	3.12	0.312254452941469	0.40923497618113	0.506215499420791	0.369041504155394	0.483659047101531	0.598276590047669	0.368305709428932	0.482852917917666	0.597307975128592	0.334472284048007	2.48011091748519	0.0226134989269859	0.745589013188833	0.225972590438966	0.287179468709292	0.191027647379628	0.452140880424868	0.5246220029137	0.410757233149629	0.450439009946322	0.522858382899416	0.409088852985392	0.00418932370075607	0.00504362258755139	0.00504217508220289
199	0.910992249055047	0.25	0.334906713152366	0.243330692601863	0.426482733702868	0.300495324999323	0.947944664049352	0.722133765656131	1.17375556244257	1.91	1.35	2.84	0.303882875030286	0.398906911130517	0.493930947230748	0.362524232525701	0.475885394306527	0.589246556087352	0.366299780193049	0.480910095737701	0.595452285163085	0.334906713152366	2.38699579095127	-0.00797904334859876	0.668912498324336	0.225972590438966	0.287179468709292	0.191027647379628	0.452140880424868	0.5246220029137	0.410757233149629	0.450439009946322	0.522858382899416	0.409088852985392	0.00418932370075607	0.00504362258755139	0.00504217508220289
199	0.910992249055047	0.25	0.336795014015234	0.245173346655673	0.428416681374795	0.268520732605076	0.919543324224101	0.682586207755439	1.15650044069276	1.98	1.3	3.01	0.278525786924767	0.375214918029367	0.471904049133968	0.330014351293701	0.44457753494339	0.559140718593079	0.330636292482264	0.445580665448051	0.560353853633613	0.336795014015234	2.37231391949739	0.0382508449590683	0.71074583859692	0.225972590438966	0.287179468709292	0.191027647379628	0.452140880424868	0.5246220029137	0.410757233149629	0.450439009946322	0.522858382899416	0.409088852985392	0.00418932370075607	0.00504362258755139	0.00504217508220289
199	0.910992249055047	0.25	0.337473072155304	0.245037181960587	0.429908962350021	0.30374270403903	0.927172088826249	0.708003776717937	1.14634040093456	1.93	1.25	2.95	0.295471196067388	0.386936701546623	0.478402207025859	0.351833422052211	0.460746311771434	0.569659201490658	0.351807881174523	0.460793991118752	0.569600333271763	0.337473072155304	2.31874840368399	0.0526599779428106	0.686927695823473	0.225972590438966	0.287179468709292	0.191027647379628	0.452140880424868	0.5246220029137	0.410757233149629	0.450439009946322	0.522858382899416	0.409088852985392	0.00418932370075607	0.00504362258755139	0.00504217508220289
199	0.910992249055047	0.25	0.337723695928362	0.247536311645723	0.427911080211001	0.307534279854807	0.928788592021828	0.711190688197403	1.14638649584625	1.93	1.2	3.27	0.297276480594929	0.388232028955264	0.4791875773156	0.354109587856982	0.462453953609452	0.570798319361922	0.34909821731166	0.455957109341398	0.562657128573135	0.337723695928362	2.36559546261712	-0.0765277329622066	0.576116949851188	0.225972590438966	0.287179468709292	0.191027647379628	0.452140880424868	0.5246220029137	0.410757233149629	0.450439009946322	0.522858382899416	0.409088852985392	0.00418932370075607	0.00504362258755139	0.00504217508220289
199	0.910992249055047	0.25	0.338352604430066	0.24797524664057	0.428729962219561	0.321740518509002	0.903725055593934	0.698860492048643	1.10858961913922	2.13	1.29	3.28	0.268982029198579	0.347831651748794	0.42668127429901	0.314796944932761	0.407076791143544	0.499356637354327	0.312438047619867	0.40401287284576	0.495661330683607	0.338352604430066	2.42183751004298	0.122651543113703	0.813106638634747	0.225972590438966	0.287179468709292	0.191027647379628	0.452140880424868	0.5246220029137	0.410757233149629	0.450439009946322	0.522858382899416	0.409088852985392	0.00418932370075607	0.00504362258755139	0.00504217508220289
199	0.910992249055047	0.25	0.339292336917708	0.247494407414128	0.431090266421288	0.298081459990368	1.03316834164897	0.785635728793803	1.28070095450414	1.96	1.4	2.84	0.323350561661579	0.425229596006368	0.527108630351158	0.383849128551964	0.504789628392171	0.625730128232378	0.388989880664235	0.511573657644028	0.633954968876438	0.339292336917708	2.41268638535628	0.0164714505366178	0.711694894126644	0.225972590438966	0.287179468709292	0.191027647379628	0.452140880424868	0.5246220029137	0.410757233149629	0.450439009946322	0.522858382899416	0.409088852985392	0.00418932370075607	0.00504362258755139	0.00504217508220289
199	0.910992249055047	0.25	0.339445482478563	0.246944865697439	0.431946099259687	0.309384252981814	0.991407283447313	0.760143992014018	1.22267057488061	2.11	1.35	3.23	0.294909526222466	0.384631668903011	0.474353811583556	0.345706495091486	0.450882912671132	0.556059330250778	0.345322249045086	0.45045185057651	0.555476184133204	0.339445482478563	2.48135590514731	0.0631010762433431	0.760985378948955	0.225972590438966	0.287179468709292	0.191027647379628	0.452140880424868	0.5246220029137	0.410757233149629	0.450439009946322	0.522858382899416	0.409088852985392	0.00418932370075607	0.00504362258755139	0.00504217508220289
199	0.910992249055047	0.25	0.339806145207915	0.248881866367058	0.430730424048773	0.292562572425455	0.94523624661824	0.715747992511625	1.17472450072486	2.25	1.47	3.12	0.263139076854024	0.347508614688915	0.431878152523805	0.305150241505872	0.402989700220466	0.50082915893506	0.308118100251886	0.406915181432706	0.505802974107064	0.339806145207915	2.59722881953005	-0.0377103459806493	0.736151158904945	0.225972590438966	0.287179468709292	0.191027647379628	0.452140880424868	0.5246220029137	0.410757233149629	0.450439009946322	0.522858382899416	0.409088852985392	0.00418932370075607	0.00504362258755139	0.00504217508220289
199	0.910992249055047	0.25	0.340159011868841	0.247191960747542	0.433126062990139	0.256726280660815	0.858539240260228	0.630460484319069	1.08661799620139	2	1.34	2.84	0.255498666509011	0.347929230281679	0.440359794054346	0.302280280004389	0.411634810421009	0.520989340837628	0.305305406260857	0.415965482149477	0.526291947950956	0.340159011868841	2.37855805461653	-0.127364199278508	0.565728520745138	0.225972590438966	0.287179468709292	0.191027647379628	0.452140880424868	0.5246220029137	0.410757233149629	0.450439009946322	0.522858382899416	0.409088852985392	0.00418932370075607	0.00504362258755139	0.00504217508220289
199	0.910992249055047	0.25	0.340233303783267	0.247123406480366	0.433343201086168	0.328104103104132	0.99498833067445	0.772683647111968	1.21729301423693	2.09	1.4	3.07	0.302315989088809	0.389293706996339	0.476271424903869	0.35500981298817	0.457147789419907	0.559285765851644	0.357505285012303	0.460387575504092	0.563222394551576	0.340233303783267	2.48358361147927	-0.0941969910980506	0.627099292282156	0.225972590438966	0.287179468709292	0.191027647379628	0.452140880424868	0.5246220029137	0.410757233149629	0.450439009946322	0.522858382899416	0.409088852985392	0.00418932370075607	0.00504362258755139	0.00504217508220289
199	0.910992249055047	0.25	0.340399951262454	0.247869938231771	0.432929964293138	0.274639896575661	0.967207298098396	0.721792896199565	1.21262169999723	1.86	1.27	2.88	0.310601436360054	0.416207997652872	0.521814558945691	0.372429995462666	0.499058679489482	0.625687363516297	0.373890374283556	0.50107088113864	0.628293871512844	0.340399951262454	2.37192125737724	0.00878139367135257	0.666334042534591	0.225972590438966	0.287179468709292	0.191027647379628	0.452140880424868	0.5246220029137	0.410757233149629	0.450439009946322	0.522858382899416	0.409088852985392	0.00418932370075607	0.00504362258755139	0.00504217508220289
199	0.910992249055047	0.25	0.341135207537184	0.248195950822138	0.434074464252231	0.319214058840234	1.01064193682397	0.780207670206461	1.24107620344148	1.9	1.32	2.84	0.329610849238831	0.426961384505198	0.524311919771566	0.39356496261945	0.50980433963501	0.626043716650571	0.397051311783039	0.514190536046758	0.631358918833894	0.341135207537184	2.33831618798586	-0.00734797537330175	0.658468344853356	0.225972590438966	0.287179468709292	0.191027647379628	0.452140880424868	0.5246220029137	0.410757233149629	0.450439009946322	0.522858382899416	0.409088852985392	0.00418932370075607	0.00504362258755139	0.00504217508220289
199	0.910992249055047	0.25	0.341955027517611	0.249143073991186	0.434766981044035	0.318957204730939	1.00019158331541	0.772005239239656	1.22837792739116	1.88	1.12	3.05	0.329177159224252	0.426474079891011	0.523771000557771	0.393874139768547	0.510293945504951	0.626713751241354	0.38807961315914	0.503025284294081	0.617768790249578	0.341955027517611	2.33550006352094	-0.161666017118842	0.461231778338811	0.225972590438966	0.287179468709292	0.191027647379628	0.452140880424868	0.5246220029137	0.410757233149629	0.450439009946322	0.522858382899416	0.409088852985392	0.00418932370075607	0.00504362258755139	0.00504217508220289
199	0.910992249055047	0.25	0.346049721736732	0.252680929003314	0.43941851447015	0.304554004750622	1.06066473173235	0.810421040322696	1.31090842314201	1.96	1.38	2.71	0.333473870310839	0.43644470663318	0.539415542955521	0.395846201206266	0.518076510751169	0.640306820296072	0.402196631448805	0.526257384975543	0.650663329242356	0.346049721736732	2.33065951436426	-0.0389325926772081	0.625316623331205	0.225972590438966	0.287179468709292	0.191027647379628	0.452140880424868	0.5246220029137	0.410757233149629	0.450439009946322	0.522858382899416	0.409088852985392	0.00418932370075607	0.00504362258755139	0.00504217508220289
199	0.910992249055047	0.25	0.347368336381597	0.253587344368053	0.441149328395141	0.263177695879411	0.846294908451393	0.625207488645826	1.06738232825696	1.8	1.14	3.1	0.276053786984925	0.373672610496213	0.471291434007501	0.333002722888615	0.450759970088478	0.568517217288341	0.32826083749369	0.444261110193427	0.560330406634067	0.347368336381597	2.32704697807528	0.0682438511806053	0.707013956905151	0.225972590438966	0.287179468709292	0.191027647379628	0.452140880424868	0.5246220029137	0.410757233149629	0.450439009946322	0.522858382899416	0.409088852985392	0.00418932370075607	0.00504362258755139	0.00504217508220289
199	0.910992249055047	0.25	0.350124075736512	0.255983937790082	0.444264213682941	0.301413633974293	0.939975259268685	0.716550915718088	1.16339960281928	2.01	1.32	2.93	0.289937007116656	0.380340890588279	0.470744774059903	0.342909203880286	0.449830096860559	0.556750989840832	0.344925079614041	0.452495421332424	0.559885830335827	0.350124075736512	2.29852835200168	-0.00851937237371948	0.652446577351844	0.225972590438966	0.287179468709292	0.191027647379628	0.452140880424868	0.5246220029137	0.410757233149629	0.450439009946322	0.522858382899416	0.409088852985392	0.00418932370075607	0.00504362258755139	0.00504217508220289
199	0.910992249055047	0.25	0.350188586108109	0.255393561951038	0.444983610265179	0.302501401923235	0.992084929546996	0.756882237799287	1.2272876212947	2.26	1.31	3.03	0.27737296043259	0.363567170910385	0.449761381388179	0.321456295667963	0.421349492052369	0.521242688436774	0.321993932180408	0.422075818386679	0.522006826684259	0.350188586108109	2.46102424335485	-0.0584655412610622	0.656656225621254	0.225972590438966	0.287179468709292	0.191027647379628	0.452140880424868	0.5246220029137	0.410757233149629	0.450439009946322	0.522858382899416	0.409088852985392	0.00418932370075607	0.00504362258755139	0.00504217508220289
199	0.910992249055047	0.25	0.351273109472741	0.256736686329216	0.445809532616267	0.329739649874333	1.03747220668099	0.806532765353093	1.26841164800889	2	1.25	2.79	0.32725032936157	0.420953910274425	0.514657491187279	0.387271367707436	0.498161138269321	0.609050908831206	0.389393110232186	0.500862125093231	0.612451528185989	0.351273109472741	2.37792371397517	-0.0232882846431839	0.652403768274107	0.225972590438966	0.287179468709292	0.191027647379628	0.452140880424868	0.5246220029137	0.410757233149629	0.450439009946322	0.522858382899416	0.409088852985392	0.00418932370075607	0.00504362258755139	0.00504217508220289
199	0.910992249055047	0.25	0.353224393176501	0.258899696404164	0.447549089948837	0.351006764257171	1.08379306843616	0.85370496047602	1.31388117639629	2.01	1.28	3.35	0.344658697215466	0.437550118966247	0.530441540717029	0.407431334331948	0.517241056871033	0.627050779410117	0.403367241159867	0.512077570146857	0.620912303389378	0.353224393176501	2.51622753189292	0.0637060973230915	0.763389635563969	0.225972590438966	0.287179468709292	0.191027647379628	0.452140880424868	0.5246220029137	0.410757233149629	0.450439009946322	0.522858382899416	0.409088852985392	0.00418932370075607	0.00504362258755139	0.00504217508220289
199	0.910992249055047	0.25	0.353333451955734	0.256495244698309	0.450171659213158	0.221958196724336	0.815425277391167	0.577064110103984	1.05378644467835	1.97	1.38	2.9	0.236834593129314	0.334661106828314	0.432487620527313	0.280971169699732	0.397028666277722	0.513086162855711	0.283991179502425	0.401156639810483	0.518493352495846	0.353333451955734	2.40434283662989	-0.139781280926123	0.560996473473805	0.225972590438966	0.287179468709292	0.191027647379628	0.452140880424868	0.5246220029137	0.410757233149629	0.450439009946322	0.522858382899416	0.409088852985392	0.00418932370075607	0.00504362258755139	0.00504217508220289
199	0.910992249055047	0.25	0.353927008766474	0.259142446347752	0.448711571185197	0.314607955629102	0.981588802137572	0.755385085596509	1.20779251867864	1.89	1.33	2.92	0.321073159724951	0.41722006995156	0.513366980178168	0.383900478295994	0.498861332869752	0.61382218744351	0.386364706433125	0.502041196169734	0.617772128466711	0.353927008766474	2.38527085892845	-0.0136657470390051	0.655827119675046	0.225972590438966	0.287179468709292	0.191027647379628	0.452140880424868	0.5246220029137	0.410757233149629	0.450439009946322	0.522858382899416	0.409088852985392	0.00418932370075607	0.00504362258755139	0.00504217508220289
199	0.910992249055047	0.25	0.357450932467215	0.261490656398676	0.453411208535754	0.295982307602719	0.832391570422339	0.631957269435923	1.03282587140876	1.84	1.13	2.88	0.274853797114561	0.362027616235737	0.449201435356913	0.330380836542133	0.435165851659906	0.53995086677768	0.327765351396147	0.431726596268396	0.535858457428448	0.357450932467215	2.19051461519522	-0.000932499855042399	0.567302561889911	0.225972590438966	0.287179468709292	0.191027647379628	0.452140880424868	0.5246220029137	0.410757233149629	0.450439009946322	0.522858382899416	0.409088852985392	0.00418932370075607	0.00504362258755139	0.00504217508220289
199	0.910992249055047	0.25	0.357996667486238	0.261918061251782	0.454075273720694	0.320009156219676	1.01629309537085	0.784993556654129	1.24759263408757	1.89	1.31	2.88	0.334006698516212	0.432422277396095	0.530837856275978	0.399459789584162	0.5171612207405	0.634862651896837	0.402140616275968	0.52046569833239	0.638955532947278	0.357996667486238	2.35559796418238	-0.0333034576729086	0.642276523194131	0.225972590438966	0.287179468709292	0.191027647379628	0.452140880424868	0.5246220029137	0.410757233149629	0.450439009946322	0.522858382899416	0.409088852985392	0.00418932370075607	0.00504362258755139	0.00504217508220289
199	0.910992249055047	0.25	0.358783705974177	0.260621421915359	0.456945990032996	0.34946997132772	1.04226948399565	0.820248396215933	1.26429057177536	2.03	1.28	3.22	0.327978092692094	0.416753704132906	0.505529315573717	0.386913412262195	0.491641366700521	0.596369321138848	0.384724592445082	0.488925039934668	0.59293869342921	0.358783705974177	2.43773509930714	0.0328472625340668	0.706236310774128	0.225972590438966	0.287179468709292	0.191027647379628	0.452140880424868	0.5246220029137	0.410757233149629	0.450439009946322	0.522858382899416	0.409088852985392	0.00418932370075607	0.00504362258755139	0.00504217508220289
199	0.910992249055047	0.25	0.359512113443103	0.261194336447265	0.457829890438941	0.287085439763775	0.978605541205346	0.737833368929264	1.21937771348143	1.97	1.19	3.08	0.302328594252002	0.400985439340025	0.499642284428048	0.358544037288232	0.475545287638026	0.592546537987819	0.355393079642863	0.471428681690258	0.587117587827177	0.359512113443103	2.41541086957847	0.107445477753833	0.771889331685475	0.225972590438966	0.287179468709292	0.191027647379628	0.452140880424868	0.5246220029137	0.410757233149629	0.450439009946322	0.522858382899416	0.409088852985392	0.00418932370075607	0.00504362258755139	0.00504217508220289
199	0.910992249055047	0.25	0.360280299545121	0.264008005367661	0.45655259372258	0.346492677120861	1.06028606519743	0.832940380998881	1.28763174939598	1.95	1.27	2.95	0.345389936678626	0.439661883700007	0.533933830721387	0.410688521906706	0.522783294996469	0.634878068086232	0.41141900558664	0.523620470170317	0.635973051852023	0.360280299545121	2.34241734863091	0.000849835219768326	0.657321360081223	0.225972590438966	0.287179468709292	0.191027647379628	0.452140880424868	0.5246220029137	0.410757233149629	0.450439009946322	0.522858382899416	0.409088852985392	0.00418932370075607	0.00504362258755139	0.00504217508220289
199	0.910992249055047	0.25	0.36122846775607	0.264594294104713	0.457862641407427	0.287805057635306	0.937655810720239	0.707363656310016	1.16794796513046	2.13	1.33	3.05	0.271916043188138	0.36044212287275	0.448968202557363	0.318149641786572	0.421727717615449	0.525305793444326	0.318974959168599	0.422934392258046	0.526511149713405	0.36122846775607	2.47172557793799	0.0226520410633511	0.737097789832599	0.225972590438966	0.287179468709292	0.191027647379628	0.452140880424868	0.5246220029137	0.410757233149629	0.450439009946322	0.522858382899416	0.409088852985392	0.00418932370075607	0.00504362258755139	0.00504217508220289
199	0.910992249055047	0.25	0.362403001546046	0.263387745487654	0.461418257604439	0.290071529599189	0.906605560404267	0.685164280010273	1.12804684079826	1.74	1.17	2.64	0.31183134402854	0.412613498182321	0.513395652336102	0.378915368330294	0.501378705623306	0.623842042916319	0.380506127738248	0.503456545582185	0.626577686170682	0.362403001546046	2.15159690567399	0.0332075732611622	0.612871471850799	0.225972590438966	0.287179468709292	0.191027647379628	0.452140880424868	0.5246220029137	0.410757233149629	0.450439009946322	0.522858382899416	0.409088852985392	0.00418932370075607	0.00504362258755139	0.00504217508220289
199	0.910992249055047	0.25	0.362432482713654	0.264060653666038	0.460804311761269	0.322508025967928	1.029482062852	0.796519540721702	1.26244458498229	2.01	1.27	3.03	0.322121363282156	0.416333998862027	0.510546634441899	0.380929507482531	0.492342089698122	0.603754671913714	0.380607669694592	0.492104077233626	0.603037939110795	0.362432482713654	2.38056888106612	0.0430687553259873	0.716836316652447	0.225972590438966	0.287179468709292	0.191027647379628	0.452140880424868	0.5246220029137	0.410757233149629	0.450439009946322	0.522858382899416	0.409088852985392	0.00418932370075607	0.00504362258755139	0.00504217508220289
[truncated: 1,361 more rows]
