# Supplementary material for: Re-expressing coefficients from regression models for inclusion in a meta-analysis
Source: BMC Med Res Methodol. 2024 Jan 8;24:6. doi: 10.1186/s12874-023-02132-y (PMC10773134; doi:10.1186/s12874-023-02132-y)
Supplement: Supplementary file 2 — Additional file 2. [file 12874_2023_2132_MOESM2_ESM.zip › Supp_Files_R1/simdata/simdata_scenario_2.csv]

ex_no	errsd	rsquare	beta	b_low_ci	b_hi_ci	lrsquare	lbeta	lb_low_ci	lb_hi_ci	x_median	x_25	x_75	rbl	rb	rbu	altl	alt	altu	dzl	dz	dzu	observed_beta	xlog	error	ylog	RelBias_rb	RelBias_rbl	RelBias_rbu	RelBias_alt	RelBias_altl	RelBias_altu	RelBias_dz	RelBias_dzl	RelBias_dzu	MC_SE_RelBias_rb	MC_SE_RelBias_alt	MC_SE_RelBias_dz
2	12.1639532432449	0.07	-54.1991818353704	-58.2664545368239	-50.1319091339168	0.0784962231634361	-14.489703388574	-15.547009743092	-13.432397034056	0.25	0.21	0.3	-25.0674654361121	-23.3627009228566	-21.657936409601	-59.8892030551491	-55.8163146988938	-51.7434263426384	-62.0124936930505	-57.8233778878115	-53.5980055004978	-54.1991818353704	0.257167156519429	-0.0193744835845005	20.8155743044416	0.571698865207316	0.572179394488632	0.571145303130352	-0.0213913397831654	-0.0202453928498671	-0.0227114522266398	-0.0551244649461341	-0.050883862406736	-0.057959515036517	7.54626953472228e-05	0.000186968769961584	0.000998266140559654
2	12.1639532432449	0.07	-54.1441336233322	-58.2481200417004	-50.0401472049641	0.0756248576055738	-14.2899409643335	-15.3539356202056	-13.2259463084614	0.25	0.21	0.3	-24.6756947032477	-22.9657222282013	-21.2557497531548	-58.7592999434014	-54.6874070640091	-50.6155141846167	-60.8771553461413	-56.5963898173807	-52.451285264238	-54.1441336233322	0.257699293093154	-0.223064943579189	20.577745745634	0.571698865207316	0.572179394488632	0.571145303130352	-0.0213913397831654	-0.0202453928498671	-0.0227114522266398	-0.0551244649461341	-0.050883862406736	-0.057959515036517	7.54626953472228e-05	0.000186968769961584	0.000998266140559654
2	12.1639532432449	0.07	-53.9140269586962	-57.9514362374528	-49.8766176799395	0.0769986965231149	-14.2049954527872	-15.2524079163904	-13.157582989184	0.25	0.21	0.3	-24.4835305965548	-22.8021990166221	-21.1208674366895	-58.2320953423138	-54.2331842997023	-50.2342732570908	-60.2485442511867	-56.1814802739656	-52.0518526469201	-53.9140269586962	0.25889696063644	0.184362551292103	20.9133133845384	0.571698865207316	0.572179394488632	0.571145303130352	-0.0213913397831654	-0.0202453928498671	-0.0227114522266398	-0.0551244649461341	-0.050883862406736	-0.057959515036517	7.54626953472228e-05	0.000186968769961584	0.000998266140559654
2	12.1639532432449	0.07	-53.7707458591663	-57.8299942948068	-49.7114974235258	0.0749774257367155	-14.1142843685347	-15.1700971959	-13.0584715411693	0.25	0.21	0.29	-24.4047736221076	-22.706243104707	-21.0077125873065	-58.1732619751331	-54.1245024049156	-50.0757428346981	-60.2277971048693	-56.0735381962864	-51.8498792089156	-53.7707458591663	0.257520345475364	-0.177894166456274	20.6293475762219	0.571698865207316	0.572179394488632	0.571145303130352	-0.0213913397831654	-0.0202453928498671	-0.0227114522266398	-0.0551244649461341	-0.050883862406736	-0.057959515036517	7.54626953472228e-05	0.000186968769961584	0.000998266140559654
2	12.1639532432449	0.07	-53.660221959678	-57.7006806314619	-49.6197632878941	0.0768414347995342	-14.2682291366952	-15.3214699069681	-13.2149883664222	0.25	0.21	0.3	-24.6245984419897	-22.9318345500013	-21.2390706580128	-58.6402246702206	-54.6091313237165	-50.5780379772125	-60.7399368677148	-56.6092904840621	-52.4040507569161	-53.660221959678	0.258247730854801	0.0712958556891438	20.8406806219855	0.571698865207316	0.572179394488632	0.571145303130352	-0.0213913397831654	-0.0202453928498671	-0.0227114522266398	-0.0551244649461341	-0.050883862406736	-0.057959515036517	7.54626953472228e-05	0.000186968769961584	0.000998266140559654
2	12.1639532432449	0.07	-53.6510607030195	-57.6818102489071	-49.6203111571319	0.0775270646545138	-14.2948936812124	-15.3450362019246	-13.2447511605002	0.25	0.21	0.29	-24.6799304894882	-22.9909514558654	-21.3019724222427	-58.8140290821463	-54.7890719598022	-50.7641148374581	-60.8651222375085	-56.6781934732813	-52.5474170403859	-53.6510607030195	0.257581801743063	-0.0470761660313831	20.7595694244359	0.571698865207316	0.572179394488632	0.571145303130352	-0.0213913397831654	-0.0202453928498671	-0.0227114522266398	-0.0551244649461341	-0.050883862406736	-0.057959515036517	7.54626953472228e-05	0.000186968769961584	0.000998266140559654
2	12.1639532432449	0.07	-53.5835802375975	-57.6172869986449	-49.5498734765501	0.0763569495112034	-14.2265564378184	-15.2803238345795	-13.1727890410573	0.25	0.21	0.3	-24.5553750506303	-22.8619781093273	-21.1685811680244	-58.4679382295592	-54.4358504460056	-50.4037626624519	-60.5013704455045	-56.3787464730389	-52.2124228614105	-53.5835802375975	0.258066269353704	0.235601141570085	21.0122610181606	0.571698865207316	0.572179394488632	0.571145303130352	-0.0213913397831654	-0.0202453928498671	-0.0227114522266398	-0.0551244649461341	-0.050883862406736	-0.057959515036517	7.54626953472228e-05	0.000186968769961584	0.000998266140559654
2	12.1639532432449	0.07	-53.5754780886359	-57.6251764928488	-49.525779684423	0.0757716244786543	-14.1636392223906	-15.2171242643332	-13.1101541804479	0.25	0.21	0.29	-24.5700285545818	-22.8690397795197	-21.1680510044575	-58.7844325675424	-54.7147726677316	-50.6451127679208	-60.9061118261152	-56.6842839157539	-52.3971161043544	-53.5754780886359	0.256418726112621	0.134677410989079	21.0124188577419	0.571698865207316	0.572179394488632	0.571145303130352	-0.0213913397831654	-0.0202453928498671	-0.0227114522266398	-0.0551244649461341	-0.050883862406736	-0.057959515036517	7.54626953472228e-05	0.000186968769961584	0.000998266140559654
2	12.1639532432449	0.07	-53.5653431499022	-57.5971117665894	-49.533574533215	0.0771436804391644	-14.2036257539166	-15.2498704189958	-13.1573810888374	0.25	0.21	0.29	-24.6309024082715	-22.9410552467743	-21.251208085277	-58.9495275022597	-54.9051896184863	-50.860851734713	-61.025147483051	-56.8820958546549	-52.6653418084332	-53.5653431499022	0.256921479197466	-0.134706899137575	20.7133064747692	0.571698865207316	0.572179394488632	0.571145303130352	-0.0213913397831654	-0.0202453928498671	-0.0227114522266398	-0.0551244649461341	-0.050883862406736	-0.057959515036517	7.54626953472228e-05	0.000186968769961584	0.000998266140559654
2	12.1639532432449	0.07	-53.53815312823	-57.5976709479641	-49.4786353084959	0.0755397301924673	-14.0885573103167	-15.1381966560724	-13.038917964561	0.25	0.21	0.3	-24.4110167132563	-22.7184264930165	-21.0258362727768	-58.3274278858251	-54.2831705256769	-50.2389131655287	-60.3642973869348	-56.2142276644093	-52.0357042400683	-53.53815312823	0.257355151537475	-0.0704926532427051	20.7550336270876	0.571698865207316	0.572179394488632	0.571145303130352	-0.0213913397831654	-0.0202453928498671	-0.0227114522266398	-0.0551244649461341	-0.050883862406736	-0.057959515036517	7.54626953472228e-05	0.000186968769961584	0.000998266140559654
2	12.1639532432449	0.07	-53.5047942831418	-57.5342343291488	-49.4753542371348	0.0769056453969039	-14.2915293361608	-15.3460128880597	-13.237045784262	0.25	0.21	0.29	-24.7433060453089	-23.0430983474073	-21.3428906495056	-59.1145558458583	-55.0525674145985	-50.9905789833386	-61.1505215508346	-57.0501267370113	-52.8714820763663	-53.5047942831418	0.257533652493913	-0.134733697261744	20.6697129731305	0.571698865207316	0.572179394488632	0.571145303130352	-0.0213913397831654	-0.0202453928498671	-0.0227114522266398	-0.0551244649461341	-0.050883862406736	-0.057959515036517	7.54626953472228e-05	0.000186968769961584	0.000998266140559654
2	12.1639532432449	0.07	-53.4542021189999	-57.4831052402603	-49.4252989977394	0.0763658690409395	-14.2354605362624	-15.2898207923087	-13.1811002802162	0.25	0.21	0.3	-24.5367392939515	-22.8447271326628	-21.1527149713741	-58.3422285029876	-54.3190468177148	-50.295865132442	-60.3918003954118	-56.2868120333381	-52.1154359589536	-53.4542021189999	0.259280604089384	-0.120033266906406	20.5877871391195	0.571698865207316	0.572179394488632	0.571145303130352	-0.0213913397831654	-0.0202453928498671	-0.0227114522266398	-0.0551244649461341	-0.050883862406736	-0.057959515036517	7.54626953472228e-05	0.000186968769961584	0.000998266140559654
2	12.1639532432449	0.07	-53.4406015924858	-57.4962163550824	-49.3849868298891	0.0739737948678698	-13.9600541250695	-15.0119601897777	-12.9081480603613	0.25	0.21	0.3	-24.1514862616556	-22.4591626377459	-20.7668390138363	-57.5721912925524	-53.5380387625973	-49.5038862326421	-59.6027655149704	-55.4456216058771	-51.3053848095435	-53.4406015924858	0.257280121783638	-0.0985446313199245	20.7216180029434	0.571698865207316	0.572179394488632	0.571145303130352	-0.0213913397831654	-0.0202453928498671	-0.0227114522266398	-0.0551244649461341	-0.050883862406736	-0.057959515036517	7.54626953472228e-05	0.000186968769961584	0.000998266140559654
2	12.1639532432449	0.07	-53.376375501606	-57.481089445006	-49.271661558206	0.0738117701179955	-14.1509184254194	-15.2184693815961	-13.0833674692426	0.25	0.21	0.29	-24.5214025291451	-22.8012658938248	-21.0811292585044	-58.5450612213693	-54.4382200851718	-50.3313789489744	-60.6092049245566	-56.426307108933	-52.0933878055404	-53.376375501606	0.256544651988388	0.0337221348744866	20.8940160298996	0.571698865207316	0.572179394488632	0.571145303130352	-0.0213913397831654	-0.0202453928498671	-0.0227114522266398	-0.0551244649461341	-0.050883862406736	-0.057959515036517	7.54626953472228e-05	0.000186968769961584	0.000998266140559654
2	12.1639532432449	0.07	-53.3749150841631	-57.3791452792394	-49.3706848890868	0.0761092143334461	-14.099839577788	-15.1460596256462	-13.0536195299298	0.25	0.21	0.3	-24.3475121581988	-22.665698144193	-20.9838841301872	-57.9920080890723	-53.9861872367888	-49.9803663845053	-60.0433492390594	-55.9129855350448	-51.7699266937672	-53.3749150841631	0.258019061587353	0.00899930669221381	20.7797988395203	0.571698865207316	0.572179394488632	0.571145303130352	-0.0213913397831654	-0.0202453928498671	-0.0227114522266398	-0.0551244649461341	-0.050883862406736	-0.057959515036517	7.54626953472228e-05	0.000186968769961584	0.000998266140559654
2	12.1639532432449	0.07	-53.3614433093003	-57.3722052795829	-49.3506813390177	0.0768003384555656	-14.2120125413329	-15.2614075670531	-13.1626175156128	0.25	0.21	0.29	-24.5750045399844	-22.8851939895484	-21.1953834391124	-58.6353773906336	-54.6035295355385	-50.5716816804435	-60.7396905421989	-56.5851390904766	-52.3418131933421	-53.3614433093003	0.257580412141486	0.13079646836869	20.9358787421125	0.571698865207316	0.572179394488632	0.571145303130352	-0.0213913397831654	-0.0202453928498671	-0.0227114522266398	-0.0551244649461341	-0.050883862406736	-0.057959515036517	7.54626953472228e-05	0.000186968769961584	0.000998266140559654
2	12.1639532432449	0.07	-53.3512798126089	-57.3472102400407	-49.3553493851771	0.0788253779135612	-14.3692406960683	-15.4153786030848	-13.3231027890519	0.25	0.21	0.3	-24.7875949659025	-23.1054278660681	-21.4232607662337	-59.0574285176996	-55.0495986580479	-51.0417687983962	-61.2049111431605	-56.9962273913216	-52.8424799129991	-53.3512798126089	0.258350632734545	0.305478281010455	21.0617520767377	0.571698865207316	0.572179394488632	0.571145303130352	-0.0213913397831654	-0.0202453928498671	-0.0227114522266398	-0.0551244649461341	-0.050883862406736	-0.057959515036517	7.54626953472228e-05	0.000186968769961584	0.000998266140559654
2	12.1639532432449	0.07	-53.3418981406356	-57.4468607707091	-49.2369355105622	0.0735598578122163	-14.155375863092	-15.225235529894	-13.0855161962899	0.25	0.21	0.3	-24.4994419538734	-22.7778945430539	-21.0563471322344	-58.4133059039001	-54.3086705523847	-50.2040352008694	-60.4976316743198	-56.3381500493719	-51.9711764870315	-53.3418981406356	0.257595937145298	-0.187841509178129	20.6020703454505	0.571698865207316	0.572179394488632	0.571145303130352	-0.0213913397831654	-0.0202453928498671	-0.0227114522266398	-0.0551244649461341	-0.050883862406736	-0.057959515036517	7.54626953472228e-05	0.000186968769961584	0.000998266140559654
2	12.1639532432449	0.07	-53.3293189934241	-57.4250639856533	-49.2335740011949	0.0746126263654946	-14.2460257510858	-15.3145060378928	-13.1775454642788	0.25	0.21	0.29	-24.748901972065	-23.022191765948	-21.295481559831	-59.2650464169362	-55.130173660576	-50.9953009042157	-61.3758523497382	-57.0923919525638	-52.7882739793026	-53.3293189934241	0.256728291757878	0.172830321936114	21.0169360391419	0.571698865207316	0.572179394488632	0.571145303130352	-0.0213913397831654	-0.0202453928498671	-0.0227114522266398	-0.0551244649461341	-0.050883862406736	-0.057959515036517	7.54626953472228e-05	0.000186968769961584	0.000998266140559654
2	12.1639532432449	0.07	-53.2800759759912	-57.2997894420989	-49.2603625098836	0.0783491391523547	-14.3510250487147	-15.3992782378035	-13.3027718596258	0.25	0.21	0.29	-24.8384571102012	-23.1476641083645	-21.4568711065278	-59.3643480788332	-55.3233231534538	-51.2822982280745	-61.4199224750768	-57.2902794401717	-53.1534271286548	-53.2800759759912	0.25698731143834	-0.0162768529171045	20.8237168758399	0.571698865207316	0.572179394488632	0.571145303130352	-0.0213913397831654	-0.0202453928498671	-0.0227114522266398	-0.0551244649461341	-0.050883862406736	-0.057959515036517	7.54626953472228e-05	0.000186968769961584	0.000998266140559654
2	12.1639532432449	0.07	-53.1077149151906	-57.1439707770349	-49.0714590533464	0.0760878046480965	-14.1128924532473	-15.1602404899015	-13.0655444165931	0.25	0.21	0.29	-24.4897155505176	-22.7978389924156	-21.1059624343135	-58.6203290081983	-54.5705326652145	-50.5207363222307	-60.7034489221203	-56.5778507177226	-52.3000802010807	-53.1077149151906	0.255374155047717	0.121926989297949	21.0619526169459	0.571698865207316	0.572179394488632	0.571145303130352	-0.0213913397831654	-0.0202453928498671	-0.0227114522266398	-0.0551244649461341	-0.050883862406736	-0.057959515036517	7.54626953472228e-05	0.000186968769961584	0.000998266140559654
2	12.1639532432449	0.07	-53.0799574259073	-57.1023923542536	-49.0575224975609	0.0751995542508661	-14.0971182971685	-15.1499619762081	-13.0442746181289	0.25	0.21	0.3	-24.4338331904199	-22.7358086759267	-21.0377841614335	-58.391263084056	-54.3333735430968	-50.2754840021375	-60.4417004700906	-56.2334822254376	-52.0836738189367	-53.0799574259073	0.257669334001955	-0.146505540887789	20.6592331979919	0.571698865207316	0.572179394488632	0.571145303130352	-0.0213913397831654	-0.0202453928498671	-0.0227114522266398	-0.0551244649461341	-0.050883862406736	-0.057959515036517	7.54626953472228e-05	0.000186968769961584	0.000998266140559654
2	12.1639532432449	0.07	-53.0318256344022	-57.0311332837896	-49.0325179850148	0.0779378197601265	-14.2444175296976	-15.2878583946495	-13.2009766647457	0.25	0.21	0.29	-24.6280565968641	-22.9471199990663	-21.2661834012685	-58.7872405107479	-54.7748401140946	-50.7624397174413	-60.9126272270728	-56.6461811338163	-52.5572542485472	-53.0318256344022	0.25708795442422	0.0617076371917257	20.9007770983512	0.571698865207316	0.572179394488632	0.571145303130352	-0.0213913397831654	-0.0202453928498671	-0.0227114522266398	-0.0551244649461341	-0.050883862406736	-0.057959515036517	7.54626953472228e-05	0.000186968769961584	0.000998266140559654
2	12.1639532432449	0.07	-53.0243211360339	-57.025842576501	-49.0227996955668	0.0771089054517288	-14.2432830639036	-15.2927052261548	-13.1938609016524	0.25	0.21	0.3	-24.5907221442218	-22.9032477293111	-21.2157733144003	-58.5892942657325	-54.5687561749335	-50.5482180841344	-60.6432025295746	-56.5211429218606	-52.3165017610441	-53.0243211360339	0.258559170985365	0.0861703953603302	20.8386762659628	0.571698865207316	0.572179394488632	0.571145303130352	-0.0213913397831654	-0.0202453928498671	-0.0227114522266398	-0.0551244649461341	-0.050883862406736	-0.057959515036517	7.54626953472228e-05	0.000186968769961584	0.000998266140559654
2	12.1639532432449	0.07	-52.96444253742	-56.9683339073286	-48.9605511675114	0.0763090400277825	-14.1214412537531	-15.1677781579345	-13.0751043495717	0.25	0.21	0.29	-24.4003354361371	-22.7170980380558	-21.0338606399746	-58.1609774627453	-54.1487894897363	-50.1366015167273	-60.245208070492	-56.0721283063652	-51.8921812138047	-52.96444253742	0.257390453459504	0.160354844420941	20.982593181388	0.571698865207316	0.572179394488632	0.571145303130352	-0.0213913397831654	-0.0202453928498671	-0.0227114522266398	-0.0551244649461341	-0.050883862406736	-0.057959515036517	7.54626953472228e-05	0.000186968769961584	0.000998266140559654
2	12.1639532432449	0.07	-52.8734239789309	-56.8382148892544	-48.9086330686075	0.0771912288590542	-14.1931237332165	-15.2382458449406	-13.1480016214925	0.25	0.21	0.3	-24.461904636851	-22.7841736374298	-21.1064426380086	-58.1833164337627	-54.1927868703778	-50.2022573069929	-60.2721376002043	-56.2076360550864	-51.9940330077521	-52.8734239789309	0.259398252963655	-0.08846238805057	20.6208637279928	0.571698865207316	0.572179394488632	0.571145303130352	-0.0213913397831654	-0.0202453928498671	-0.0227114522266398	-0.0551244649461341	-0.050883862406736	-0.057959515036517	7.54626953472228e-05	0.000186968769961584	0.000998266140559654
2	12.1639532432449	0.07	-52.8539338617695	-56.8339921043513	-48.8738756191877	0.0764604233473806	-14.0657323528289	-15.1068239075856	-13.0246407980723	0.25	0.21	0.3	-24.2884760392933	-22.6146280195437	-20.9407799997941	-57.8611081843948	-53.8735915860589	-49.8860749877229	-59.9488225039188	-55.7499298369589	-51.6410157781205	-52.8539338617695	0.258232915185056	-0.248001101423283	20.5206400675944	0.571698865207316	0.572179394488632	0.571145303130352	-0.0213913397831654	-0.0202453928498671	-0.0227114522266398	-0.0551244649461341	-0.050883862406736	-0.057959515036517	7.54626953472228e-05	0.000186968769961584	0.000998266140559654
2	12.1639532432449	0.07	-52.8459335701706	-56.8499737656524	-48.8418933746888	0.0749656732666169	-14.0132190334342	-15.0615605372434	-12.9648775296251	0.25	0.21	0.3	-24.2536881241663	-22.5655398198698	-20.8773915155733	-57.8699113464055	-53.8419469308871	-49.8139825153686	-59.8970597804259	-55.7110116472899	-51.5685199452943	-52.8459335701706	0.257600918543909	0.0932695654132062	20.8991777729658	0.571698865207316	0.572179394488632	0.571145303130352	-0.0213913397831654	-0.0202453928498671	-0.0227114522266398	-0.0551244649461341	-0.050883862406736	-0.057959515036517	7.54626953472228e-05	0.000186968769961584	0.000998266140559654
2	12.1639532432449	0.07	-52.7628134861085	-56.7353051979648	-48.7903217742522	0.0761530975140757	-14.0221916255182	-15.0623256013387	-12.9820576496977	0.25	0.21	0.3	-24.190375280525	-22.5199007546731	-20.8494262288213	-57.5635863247144	-53.5885134514332	-49.6134405781519	-59.6304602010526	-55.4839501863623	-51.3556371712142	-52.7628134861085	0.25860721596847	-0.119784528247425	20.6317897328853	0.571698865207316	0.572179394488632	0.571145303130352	-0.0213913397831654	-0.0202453928498671	-0.0227114522266398	-0.0551244649461341	-0.050883862406736	-0.057959515036517	7.54626953472228e-05	0.000186968769961584	0.000998266140559654
2	12.1639532432449	0.07	-52.6937794638872	-56.6902933456955	-48.697265582079	0.0761631181171108	-14.0601897566332	-15.1030680790029	-13.0173114342636	0.25	0.21	0.3	-24.3138460109945	-22.6349564763871	-20.9560669417797	-57.9973151777216	-53.9925565129192	-49.9877978481167	-57.2036807691191	-55.9454210112311	-51.7202981802244	-52.6937794638872	0.257770768927258	0.104480458145539	20.9153468247396	0.571698865207316	0.572179394488632	0.571145303130352	-0.0213913397831654	-0.0202453928498671	-0.0227114522266398	-0.0551244649461341	-0.050883862406736	-0.057959515036517	7.54626953472228e-05	0.000186968769961584	0.000998266140559654
2	12.1639532432449	0.07	-52.6723771052936	-56.6135310656794	-48.7312231449079	0.0780419113399457	-14.0928065394416	-15.124394580517	-13.0612184983663	0.25	0.21	0.3	-24.3503502825131	-22.6894884203269	-21.0286265581406	-58.0896345198448	-54.1275207332667	-50.1654069466887	-60.1636883989889	-56.064477628299	-51.9274834300505	-52.6723771052936	0.257851009879039	-0.0531860945897916	20.744108964571	0.571698865207316	0.572179394488632	0.571145303130352	-0.0213913397831654	-0.0202453928498671	-0.0227114522266398	-0.0551244649461341	-0.050883862406736	-0.057959515036517	7.54626953472228e-05	0.000186968769961584	0.000998266140559654
2	12.1639532432449	0.07	-52.6377486632219	-56.6327128501948	-48.642784476249	0.0753927379159733	-14.0580556117106	-15.106526357464	-13.0095848659572	0.25	0.21	0.3	-24.3137856353814	-22.6262836674242	-20.938781699467	-57.983589415599	-53.959229625832	-49.9348698360649	-38.8975886239259	-55.8446560839895	-51.7659391576768	-52.6377486632219	0.258031007756072	-0.179886628130145	20.6096700678293	0.571698865207316	0.572179394488632	0.571145303130352	-0.0213913397831654	-0.0202453928498671	-0.0227114522266398	-0.0551244649461341	-0.050883862406736	-0.057959515036517	7.54626953472228e-05	0.000186968769961584	0.000998266140559654
2	12.1639532432449	0.07	-52.6259283843125	-56.5925665243157	-48.6592902443094	0.0758471819916377	-14.0336782875693	-15.0769342019424	-12.9904223731961	0.25	0.21	0.3	-24.1982816834329	-22.5238696215526	-20.8494575596722	-57.5450811907318	-53.5632208541934	-49.5813605176551	-59.626296257787	-55.4989363018439	-51.3614828343673	-52.6259283843125	0.258683343566232	0.188693258458456	20.9401880135107	0.571698865207316	0.572179394488632	0.571145303130352	-0.0213913397831654	-0.0202453928498671	-0.0227114522266398	-0.0551244649461341	-0.050883862406736	-0.057959515036517	7.54626953472228e-05	0.000186968769961584	0.000998266140559654
2	12.1639532432449	0.07	-52.6182103319292	-56.6028893257445	-48.633531338114	0.0782498804986664	-14.1817802977359	-15.2183838212922	-13.1451767741797	0.25	0.21	0.3	-24.4545572830957	-22.7888297955817	-21.1231023080677	-58.2248052739248	-54.2588100004397	-50.2928147269547	-60.3141049934995	-56.264011231259	-52.1024865192724	-52.6182103319292	0.25789347349167	-0.209650482938338	20.584282946583	0.571698865207316	0.572179394488632	0.571145303130352	-0.0213913397831654	-0.0202453928498671	-0.0227114522266398	-0.0551244649461341	-0.050883862406736	-0.057959515036517	7.54626953472228e-05	0.000186968769961584	0.000998266140559654
2	12.1639532432449	0.07	-52.615945061559	-56.7289627344295	-48.5029273886884	0.0726303837898025	-14.1107545532446	-15.1845824134458	-13.0369266930434	0.25	0.21	0.3	-24.4616162302191	-22.7317323059632	-21.0018483817072	-58.389783978986	-54.2605576966587	-50.1313314143314	-60.4056309403959	-56.1863677567932	-51.948455648015	-52.615945061559	0.257361301546538	-0.123822761588579	20.6890272894048	0.571698865207316	0.572179394488632	0.571145303130352	-0.0213913397831654	-0.0202453928498671	-0.0227114522266398	-0.0551244649461341	-0.050883862406736	-0.057959515036517	7.54626953472228e-05	0.000186968769961584	0.000998266140559654
2	12.1639532432449	0.07	-52.610792278732	-56.5694420294644	-48.6521425279995	0.0768104907882483	-13.9353428804213	-14.9642353465667	-12.9064504142759	0.25	0.21	0.3	-24.1345550513798	-22.4751410358262	-20.8157270202725	-57.6766906750498	-53.7110278039849	-49.7453649329199	-59.8009545786505	-55.619939400788	-51.5389700586399	-52.610792278732	0.256838739950331	0.181835886842238	21.0458145023696	0.571698865207316	0.572179394488632	0.571145303130352	-0.0213913397831654	-0.0202453928498671	-0.0227114522266398	-0.0551244649461341	-0.050883862406736	-0.057959515036517	7.54626953472228e-05	0.000186968769961584	0.000998266140559654
2	12.1639532432449	0.07	-52.6025474367099	-56.6559572118445	-48.5491376615754	0.0724123278232171	-13.8901003187705	-14.9488511879416	-12.8313494495995	0.25	0.21	0.3	-24.018092787019	-22.3170138014578	-20.6159348158967	-57.1775563976063	-53.1279617650853	-49.0783671325643	-59.2170657832959	-54.9747942131915	-50.7987066019152	-52.6025474367099	0.258232445158523	-0.227342161710807	20.5364964443753	0.571698865207316	0.572179394488632	0.571145303130352	-0.0213913397831654	-0.0202453928498671	-0.0227114522266398	-0.0551244649461341	-0.050883862406736	-0.057959515036517	7.54626953472228e-05	0.000186968769961584	0.000998266140559654
2	12.1639532432449	0.07	-52.5904925837491	-56.5679174331603	-48.6130677343378	0.0775311986873169	-14.1893292347916	-15.2316865720655	-13.1469718975176	0.25	0.21	0.3	-24.4828343042806	-22.8073887222312	-21.1319431401818	-58.3087315855759	-54.318462096521	-50.328192607466	-60.4144721731455	-56.302680867701	-52.0751882165842	-52.5904925837491	0.258450960491138	0.0274224321906148	20.7909923630435	0.571698865207316	0.572179394488632	0.571145303130352	-0.0213913397831654	-0.0202453928498671	-0.0227114522266398	-0.0551244649461341	-0.050883862406736	-0.057959515036517	7.54626953472228e-05	0.000186968769961584	0.000998266140559654
2	12.1639532432449	0.07	-52.5788334450115	-56.5319950259693	-48.6256718640537	0.0759672916322264	-13.9272265795139	-14.9616829048676	-12.8927702541602	0.25	0.21	0.3	-24.0571684026724	-22.3938468243126	-20.7305252459527	-57.3150062896601	-53.3522254199534	-49.3894445502468	-59.3716651893685	-55.2339679780515	-51.1556175626571	-52.5788334450115	0.258231914908799	0.110939905452195	20.8870819339522	0.571698865207316	0.572179394488632	0.571145303130352	-0.0213913397831654	-0.0202453928498671	-0.0227114522266398	-0.0551244649461341	-0.050883862406736	-0.057959515036517	7.54626953472228e-05	0.000186968769961584	0.000998266140559654
2	12.1639532432449	0.07	-52.5765618024277	-56.511779329409	-48.6413442754464	0.0799013083564957	-14.2819343357192	-15.3140882431746	-13.2497804282639	0.25	0.21	0.29	-24.63486669586	-22.9745018399172	-21.3141369839744	-58.7179917604119	-54.7604590838941	-50.8029264073763	-60.8205428238106	-56.7124720929743	-52.6221074312095	-52.5765618024277	0.25748869512271	0.0589264439551349	20.886987539669	0.571698865207316	0.572179394488632	0.571145303130352	-0.0213913397831654	-0.0202453928498671	-0.0227114522266398	-0.0551244649461341	-0.050883862406736	-0.057959515036517	7.54626953472228e-05	0.000186968769961584	0.000998266140559654
2	12.1639532432449	0.07	-52.5622802478414	-56.5096856046391	-48.6148748910436	0.0772628492989313	-14.0721090424507	-15.1077995665211	-13.0364185183802	0.25	0.21	0.3	-24.2912235287532	-22.6259783740215	-20.9607332192898	-57.8704915478715	-53.9032745183149	-49.9360574887583	-59.905047642401	-55.8538899234273	-51.6742235597535	-52.5622802478414	0.258353696860783	0.0582015086474669	20.8299344272007	0.571698865207316	0.572179394488632	0.571145303130352	-0.0213913397831654	-0.0202453928498671	-0.0227114522266398	-0.0551244649461341	-0.050883862406736	-0.057959515036517	7.54626953472228e-05	0.000186968769961584	0.000998266140559654
2	12.1639532432449	0.07	-52.5537550864223	-56.4982799050237	-48.6092302678209	0.0763922684055252	-13.9620305959204	-14.9959455814192	-12.9281156104217	0.25	0.21	0.29	-24.1583442138262	-22.4927157296537	-20.8270872454812	-57.6673562045576	-53.6914052763372	-49.7154543481167	-59.68100469043	-55.6264741145589	-51.4881685927101	-52.5537550864223	0.257310117046033	0.0377462499786612	20.8629736660229	0.571698865207316	0.572179394488632	0.571145303130352	-0.0213913397831654	-0.0202453928498671	-0.0227114522266398	-0.0551244649461341	-0.050883862406736	-0.057959515036517	7.54626953472228e-05	0.000186968769961584	0.000998266140559654
2	12.1639532432449	0.07	-52.5448440265382	-56.4882207394018	-48.6014673136746	0.0766817352529752	-13.9680342583048	-15.0002778768592	-12.9357906397504	0.25	0.21	0.3	-24.1442445144905	-22.4827591387196	-20.8212737629488	-57.5828017587991	-53.620243188754	-49.657684618709	-59.675583091171	-55.4356239666455	-51.3811801247444	-52.5448440265382	0.257767560120735	0.0308536131962239	20.8338900082558	0.571698865207316	0.572179394488632	0.571145303130352	-0.0213913397831654	-0.0202453928498671	-0.0227114522266398	-0.0551244649461341	-0.050883862406736	-0.057959515036517	7.54626953472228e-05	0.000186968769961584	0.000998266140559654
2	12.1639532432449	0.07	-52.5377338762184	-56.5646411380889	-48.5108266143479	0.0756059771217541	-14.0133994919359	-15.0569444639915	-12.9698545198802	0.25	0.21	0.29	-24.3013096978282	-22.6170696044824	-20.9328295111366	-58.117018499505	-54.0891280738572	-50.0612376482093	-60.2246366299099	-55.9864262318872	-51.8671505066734	-52.5377338762184	0.25637731019983	0.0269930327982634	20.9030637908183	0.571698865207316	0.572179394488632	0.571145303130352	-0.0213913397831654	-0.0202453928498671	-0.0227114522266398	-0.0551244649461341	-0.050883862406736	-0.057959515036517	7.54626953472228e-05	0.000186968769961584	0.000998266140559654
2	12.1639532432449	0.07	-52.5167414102009	-56.5757756263506	-48.4577071940512	0.0737674214419162	-14.0138672932035	-15.0714221235662	-12.9563124628408	0.25	0.21	0.3	-24.2493656326653	-22.5477986837868	-20.8462317349084	-57.8108588844114	-53.7542972302177	-49.6977355760241	-59.8977450605339	-55.6711129386717	-51.4654191973146	-52.5167414102009	0.258019308228181	-0.251680673588058	20.5207904080457	0.571698865207316	0.572179394488632	0.571145303130352	-0.0213913397831654	-0.0202453928498671	-0.0227114522266398	-0.0551244649461341	-0.050883862406736	-0.057959515036517	7.54626953472228e-05	0.000186968769961584	0.000998266140559654
2	12.1639532432449	0.07	-52.5132665811891	-56.4808944496365	-48.5456387127417	0.0759038911493246	-13.9590877233984	-14.9963790703522	-12.9217963764445	0.25	0.21	0.3	-24.1456537650944	-22.4755120862546	-20.8053704074149	-57.604718113263	-53.620231233978	-49.635744354693	-59.6766267077147	-55.4839742900199	-51.4277510028816	-52.5132665811891	0.258341517123659	-0.113459991153413	20.654830931695	0.571698865207316	0.572179394488632	0.571145303130352	-0.0213913397831654	-0.0202453928498671	-0.0227114522266398	-0.0551244649461341	-0.050883862406736	-0.057959515036517	7.54626953472228e-05	0.000186968769961584	0.000998266140559654
2	12.1639532432449	0.07	-52.4789582652613	-56.508634277045	-48.4492822534776	0.0737463783988666	-13.8147319616604	-14.8574196405863	-12.7720442827345	0.25	0.21	0.3	-23.8993346178926	-22.222089016474	-20.5448434150554	-56.9626190847821	-52.9650056016978	-48.9673921186134	-58.9736254304385	-54.8765724667778	-50.7565061728559	-52.4789582652613	0.257504017468537	-0.026250336283645	20.798645093834	0.571698865207316	0.572179394488632	0.571145303130352	-0.0213913397831654	-0.0202453928498671	-0.0227114522266398	-0.0551244649461341	-0.050883862406736	-0.057959515036517	7.54626953472228e-05	0.000186968769961584	0.000998266140559654
2	12.1639532432449	0.07	-52.4733611608762	-56.4191412887902	-48.5275810329621	0.0782171567305499	-14.138074120264	-15.171717482021	-13.104430758507	0.25	0.21	0.3	-24.3699817872514	-22.7096641646498	-21.0493465420483	-58.0003985999849	-54.0488534263301	-50.0973082526753	-59.9974378162302	-55.993786580773	-51.8676910940328	-52.4733611608762	0.25894786927223	0.171812127768203	20.9033337676756	0.571698865207316	0.572179394488632	0.571145303130352	-0.0213913397831654	-0.0202453928498671	-0.0227114522266398	-0.0551244649461341	-0.050883862406736	-0.057959515036517	7.54626953472228e-05	0.000186968769961584	0.000998266140559654
2	12.1639532432449	0.07	-52.456372323959	-56.501082222758	-48.4116624251599	0.0748109089063516	-14.0694728422553	-15.1231990444923	-13.0157466400183	0.25	0.21	0.29	-24.3853612235455	-22.6862832707481	-20.9872053179507	-58.2625624362799	-54.2030517158324	-50.143540995385	-60.4195486872257	-56.1722756087763	-51.9173119988903	-52.456372323959	0.257169279102791	-0.178327907759694	20.6573786693086	0.571698865207316	0.572179394488632	0.571145303130352	-0.0213913397831654	-0.0202453928498671	-0.0227114522266398	-0.0551244649461341	-0.050883862406736	-0.057959515036517	7.54626953472228e-05	0.000186968769961584	0.000998266140559654
2	12.1639532432449	0.07	-52.4465295429721	-56.4311850329058	-48.4618740530384	0.0765316635732864	-14.1480940420269	-15.1947538162427	-13.1014342678111	0.25	0.21	0.3	-24.4783280653054	-22.792188122806	-21.1060481803066	-58.4304637980705	-54.4055999018989	-50.3807360057272	-60.585777271421	-56.3446225947903	-52.1800221225401	-52.4465295429721	0.257852840339421	0.0106095483101364	20.8011446462239	0.571698865207316	0.572179394488632	0.571145303130352	-0.0213913397831654	-0.0202453928498671	-0.0227114522266398	-0.0551244649461341	-0.050883862406736	-0.057959515036517	7.54626953472228e-05	0.000186968769961584	0.000998266140559654
2	12.1639532432449	0.07	-52.4290800500546	-56.4626250719863	-48.3955350281228	0.0727759276007109	-13.8717495537963	-14.9262502757194	-12.8172488318731	0.25	0.21	0.3	-24.0251308231183	-22.327817879191	-20.6305049352637	-57.2988184901972	-53.2508061396642	-49.2027937891313	-59.3131322133285	-55.1143790389611	-50.9294746396937	-52.4290800500546	0.257603466361509	-0.00888381295159574	20.7902293468973	0.571698865207316	0.572179394488632	0.571145303130352	-0.0213913397831654	-0.0202453928498671	-0.0227114522266398	-0.0551244649461341	-0.050883862406736	-0.057959515036517	7.54626953472228e-05	0.000186968769961584	0.000998266140559654
2	12.1639532432449	0.07	-52.4049544524732	-56.3313263316273	-48.4785825733192	0.0781296435277578	-14.051533731847	-15.079474053279	-13.0235934104151	0.25	0.21	0.3	-24.2764250316342	-22.6215452883444	-20.9666655450545	-57.9094097898862	-53.9618306433572	-50.0142514968282	-59.9970860006504	-55.8473373556599	-51.8460439958591	-52.4049544524732	0.257341789824365	-0.277245897639555	20.5615215613188	0.571698865207316	0.572179394488632	0.571145303130352	-0.0213913397831654	-0.0202453928498671	-0.0227114522266398	-0.0551244649461341	-0.050883862406736	-0.057959515036517	7.54626953472228e-05	0.000186968769961584	0.000998266140559654
2	12.1639532432449	0.07	-52.4001243795613	-56.3481764280549	-48.4520723310677	0.0767415062329647	-13.9984281209097	-15.0324814469676	-12.9643747948519	0.25	0.21	0.3	-24.1156709061061	-22.4568037524329	-20.7979365987598	-57.3216324161255	-53.3785958080932	-49.4355592000608	-59.3830247518613	-55.2452895525097	-51.2641041081253	-52.4001243795613	0.258864524367605	0.0525603955479745	20.7964403130217	0.571698865207316	0.572179394488632	0.571145303130352	-0.0213913397831654	-0.0202453928498671	-0.0227114522266398	-0.0551244649461341	-0.050883862406736	-0.057959515036517	7.54626953472228e-05	0.000186968769961584	0.000998266140559654
2	12.1639532432449	0.07	-52.3869061007458	-56.3524502120416	-48.42136198945	0.0753797230419003	-13.9231959530715	-14.9617056144406	-12.8846862917025	0.25	0.21	0.3	-24.0408743735757	-22.3721688831655	-20.7034633927553	-57.2369077001397	-53.2640263211536	-49.2911449421674	-59.2512807270325	-55.3517744901709	-51.0482809326722	-52.3869061007458	0.257662409387328	0.0653204033835104	20.866641729112	0.571698865207316	0.572179394488632	0.571145303130352	-0.0213913397831654	-0.0202453928498671	-0.0227114522266398	-0.0551244649461341	-0.050883862406736	-0.057959515036517	7.54626953472228e-05	0.000186968769961584	0.000998266140559654
2	12.1639532432449	0.07	-52.377286631456	-56.3156331619704	-48.4389401009415	0.0754745154746489	-13.9699515360366	-15.0112406880734	-12.9286623839998	0.25	0.21	0.3	-24.0756589319037	-22.405595611032	-20.7355322901603	-57.2123087271955	-53.2436456647254	-49.2749826022552	-59.3013624725921	-55.1001540415956	2.94667467865978	-52.377286631456	0.259976666616006	0.110581454416256	20.7838744673889	0.571698865207316	0.572179394488632	0.571145303130352	-0.0213913397831654	-0.0202453928498671	-0.0227114522266398	-0.0551244649461341	-0.050883862406736	-0.057959515036517	7.54626953472228e-05	0.000186968769961584	0.000998266140559654
2	12.1639532432449	0.07	-52.3639380575954	-56.3199502035868	-48.407925911604	0.0762694845356737	-13.9766258248428	-15.0125232325333	-12.9407284171522	0.25	0.21	0.3	-24.1186132487318	-22.4543754284492	-20.7901376081667	-57.4125764392202	-53.4509812975494	-49.4893861558786	-59.4018869168027	-55.3898040684098	-51.287501392359	-52.3639380575954	0.258035953136968	-0.118008947981841	20.6705083930327	0.571698865207316	0.572179394488632	0.571145303130352	-0.0213913397831654	-0.0202453928498671	-0.0227114522266398	-0.0551244649461341	-0.050883862406736	-0.057959515036517	7.54626953472228e-05	0.000186968769961584	0.000998266140559654
2	12.1639532432449	0.07	-52.3440676928186	-56.3181481946385	-48.3699871909987	0.0762878240913289	-14.0352833073938	-15.0753928275252	-12.9951737872625	0.25	0.21	0.3	-24.3125922697408	-22.6351727180155	-20.9577531662903	-58.0991596107751	-54.0906744114732	-50.0821892121713	-60.1900968132231	-55.9692990553484	-51.8771236957182	-52.3440676928186	0.257294560152113	0.0256380093517527	20.8564931780623	0.571698865207316	0.572179394488632	0.571145303130352	-0.0213913397831654	-0.0202453928498671	-0.0227114522266398	-0.0551244649461341	-0.050883862406736	-0.057959515036517	7.54626953472228e-05	0.000186968769961584	0.000998266140559654
2	12.1639532432449	0.07	-52.3323007332102	-56.2840290435374	-48.380572422883	0.0768481194408163	-14.0277916202843	-15.0632351794849	-12.9923480610838	0.25	0.21	0.3	-24.1901121053395	-22.5272889815311	-20.8644658577226	-57.5588202393717	-53.6022392670977	-49.6456582948237	-59.6304602010526	-55.5026820224175	-51.4669967651474	-52.3323007332102	0.258496424928542	-0.116256710755657	20.6450314252045	0.571698865207316	0.572179394488632	0.571145303130352	-0.0213913397831654	-0.0202453928498671	-0.0227114522266398	-0.0551244649461341	-0.050883862406736	-0.057959515036517	7.54626953472228e-05	0.000186968769961584	0.000998266140559654
2	12.1639532432449	0.07	-52.3274396638672	-56.3057168841194	-48.349162443615	0.0750600194257789	-13.9223249732048	-14.9631587432576	-12.8814912031521	0.25	0.21	0.29	-24.1519951176343	-22.4719880707325	-20.7919810238307	-57.7649121744337	-53.7467985964851	-49.7286850185366	-59.7981471730237	-55.6329854347516	-51.477395750691	-52.3274396638672	0.256968117744737	-0.0676022623166245	20.7745932299928	0.571698865207316	0.572179394488632	0.571145303130352	-0.0213913397831654	-0.0202453928498671	-0.0227114522266398	-0.0551244649461341	-0.050883862406736	-0.057959515036517	7.54626953472228e-05	0.000186968769961584	0.000998266140559654
2	12.1639532432449	0.07	-52.3021296774771	-56.2992403077572	-48.305019047197	0.0754799587726405	-13.8906772430547	-14.9260170832136	-12.8553374028958	0.25	0.21	0.29	-24.0566524278233	-22.3879681069812	-20.719283786139	-57.4511384962572	-53.4660531103805	-49.4809677245037	-59.5344167169096	-55.3532543911753	-51.2874914117801	-52.3021296774771	0.256863286555944	-0.0474860170513921	20.8095284651215	0.571698865207316	0.572179394488632	0.571145303130352	-0.0213913397831654	-0.0202453928498671	-0.0227114522266398	-0.0551244649461341	-0.050883862406736	-0.057959515036517	7.54626953472228e-05	0.000186968769961584	0.000998266140559654
2	12.1639532432449	0.07	-52.262597030563	-56.2275042770549	-48.2976897840711	0.0750344083997814	-13.9152331776095	-14.9557286947001	-12.8747376605188	0.25	0.21	0.3	-24.043791847259	-22.3710242983399	-20.6982567494208	-57.273983356484	-53.2893347883763	-49.3046862202686	-59.2766916136379	-55.1802507107854	-51.0446227635131	-52.262597030563	0.257690195226305	-0.14598109337574	20.6625901539237	0.571698865207316	0.572179394488632	0.571145303130352	-0.0213913397831654	-0.0202453928498671	-0.0227114522266398	-0.0551244649461341	-0.050883862406736	-0.057959515036517	7.54626953472228e-05	0.000186968769961584	0.000998266140559654
2	12.1639532432449	0.07	-52.2422648797759	-56.1617269005577	-48.322802858994	0.0772128775496432	-14.075298691046	-15.1115871972934	-13.0390101847986	0.25	0.21	0.3	-24.2817208772236	-22.6165835274235	-20.9514461776233	-57.8103495642407	-53.8459611771427	-49.8815727900447	-59.8745672234509	-55.7745628897678	-51.6217775509599	-52.2422648797759	0.258581794534254	-0.140800471546377	20.6271842494667	0.571698865207316	0.572179394488632	0.571145303130352	-0.0213913397831654	-0.0202453928498671	-0.0227114522266398	-0.0551244649461341	-0.050883862406736	-0.057959515036517	7.54626953472228e-05	0.000186968769961584	0.000998266140559654
2	12.1639532432449	0.07	-52.1083999228707	-56.1104715345944	-48.106328311147	0.0734621027633843	-13.7990126011113	-14.8426871556171	-12.7553380466056	0.25	0.21	0.29	-23.88282392221	-22.2034854469045	-20.5241469715989	-56.9405976794872	-52.9367773271907	-48.9329569748942	-58.9366634226492	-54.8034022704276	-50.6621724155559	-52.1083999228707	0.257137039712798	-0.278084242845983	20.5559702125331	0.571698865207316	0.572179394488632	0.571145303130352	-0.0213913397831654	-0.0202453928498671	-0.0227114522266398	-0.0551244649461341	-0.050883862406736	-0.057959515036517	7.54626953472228e-05	0.000186968769961584	0.000998266140559654
2	12.1639532432449	0.07	-52.0965584669031	-56.1617592580727	-48.0313576757336	0.0705325648817048	-13.6162132697133	-14.6688917956826	-12.563534743744	0.25	0.21	0.3	-23.5901241567363	-21.8972343685619	-20.2043445803876	-56.2113043426516	-52.177432266804	-48.1435601909565	-58.0811408731968	-54.0356067214408	-49.9048151293321	-52.0965584669031	0.25765542410728	0.12463055612615	20.9154012952116	0.571698865207316	0.572179394488632	0.571145303130352	-0.0213913397831654	-0.0202453928498671	-0.0227114522266398	-0.0551244649461341	-0.050883862406736	-0.057959515036517	7.54626953472228e-05	0.000186968769961584	0.000998266140559654
2	12.1639532432449	0.07	-52.0727037968732	-56.0405423176048	-48.1048652761416	0.0751957017551598	-13.8325627596028	-14.8656767163289	-12.7994488028767	0.25	0.21	0.29	-24.0502701272342	-22.3788581756891	-20.707446224144	-57.6571777243041	-53.6502000300438	-49.6432223357835	-59.6834435899209	-55.5728942931493	-51.4136578599221	-52.0727037968732	0.255749698899616	-0.0102229481617907	20.9302118125551	0.571698865207316	0.572179394488632	0.571145303130352	-0.0213913397831654	-0.0202453928498671	-0.0227114522266398	-0.0551244649461341	-0.050883862406736	-0.057959515036517	7.54626953472228e-05	0.000186968769961584	0.000998266140559654
2	12.1639532432449	0.07	-51.9478774326573	-55.9172767945514	-47.9784780707633	0.0747769119752399	-13.9313590650764	-14.9749976357424	-12.8877204944104	0.25	0.21	0.3	-24.0868711482521	-22.4082072587181	-20.7295433691841	-57.4057527197758	-53.4050270319483	-49.4043013441207	-59.4221741578151	-55.254708299465	-51.1907174089608	-51.9478774326573	0.259000365591571	-0.148535438272288	20.5784098789255	0.571698865207316	0.572179394488632	0.571145303130352	-0.0213913397831654	-0.0202453928498671	-0.0227114522266398	-0.0551244649461341	-0.050883862406736	-0.057959515036517	7.54626953472228e-05	0.000186968769961584	0.000998266140559654
2	12.1639532432449	0.07	-51.9392582261601	-55.9825574174986	-47.8959590348217	0.0719102749076417	-13.7709599356653	-14.824572377474	-12.7173474938566	0.25	0.21	0.3	-23.8815308792381	-22.1842220177672	-20.4869131562963	-57.0048157219193	-52.9533677908553	-48.9019198597914	-58.9690236299276	-54.8152959260935	-50.580403889551	-51.9392582261601	0.257695222927535	-0.0302296522078807	20.7733558453241	0.571698865207316	0.572179394488632	0.571145303130352	-0.0213913397831654	-0.0202453928498671	-0.0227114522266398	-0.0551244649461341	-0.050883862406736	-0.057959515036517	7.54626953472228e-05	0.000186968769961584	0.000998266140559654
2	12.1639532432449	0.07	-51.9238896627315	-55.9104956160194	-47.9372837094437	0.0741710733579612	-13.843212654713	-14.8848154800383	-12.8016098293878	0.25	0.21	0.3	-23.9214332533141	-22.2474701130994	-20.5735069728846	-56.9624198215788	-52.9763296007702	-48.9902393799616	-59.0149312326918	-54.8359398464087	-50.7562580120257	-51.9238896627315	0.258160430974601	0.0663764170691833	20.8474232606622	0.571698865207316	0.572179394488632	0.571145303130352	-0.0213913397831654	-0.0202453928498671	-0.0227114522266398	-0.0551244649461341	-0.050883862406736	-0.057959515036517	7.54626953472228e-05	0.000186968769961584	0.000998266140559654
2	12.1639532432449	0.07	-51.8874728161032	-55.8400316748128	-47.9349139573936	0.0764253991578036	-13.9790443430879	-15.0139762656777	-12.9441124204982	0.25	0.21	0.3	-24.1658551058389	-22.50007287446	-20.834290643081	-57.6332845468454	-53.6605510799901	-49.6878176131349	-59.7209686203026	-55.5143359822451	-51.4928961979411	-51.8874728161032	0.257810976194084	-0.0149786231944696	20.7918199175277	0.571698865207316	0.572179394488632	0.571145303130352	-0.0213913397831654	-0.0202453928498671	-0.0227114522266398	-0.0551244649461341	-0.050883862406736	-0.057959515036517	7.54626953472228e-05	0.000186968769961584	0.000998266140559654
2	12.1639532432449	0.07	-51.879610094864	-55.8932381811773	-47.8659820085507	0.0731706809102324	-13.8466290854944	-14.8961535349021	-12.7971046360866	0.25	0.21	0.3	-23.9679286481336	-22.2792425682716	-20.5905564884096	-57.1412682208326	-53.1153189764579	-49.0893697320831	-59.2039478628268	-55.0792813664046	-50.8836716404501	-51.879610094864	0.257977163856567	0.183996232032336	20.9687744243899	0.571698865207316	0.572179394488632	0.571145303130352	-0.0213913397831654	-0.0202453928498671	-0.0227114522266398	-0.0551244649461341	-0.050883862406736	-0.057959515036517	7.54626953472228e-05	0.000186968769961584	0.000998266140559654
2	12.1639532432449	0.07	-51.8723579834291	-55.8421881100226	-47.9025278568355	0.0746762296652585	-13.8962595844005	-14.9380269632025	-12.8544922055985	0.25	0.21	0.29	-24.0522550555717	-22.3748678902356	-20.6974807248995	-57.3832330153319	-53.3813671469126	-49.3795012784932	-59.4113308439655	-55.3522940180053	-51.1298896885075	-51.8723579834291	0.25767791938091	-0.0808435881008004	20.727096329122	0.571698865207316	0.572179394488632	0.571145303130352	-0.0213913397831654	-0.0202453928498671	-0.0227114522266398	-0.0551244649461341	-0.050883862406736	-0.057959515036517	7.54626953472228e-05	0.000186968769961584	0.000998266140559654
2	12.1639532432449	0.07	-51.8511689292884	-55.7488249449359	-47.9535129136409	0.0752073014731452	-13.7154070756921	-14.7396855904737	-12.6911285609106	0.25	0.21	0.3	-23.6362839161008	-21.993770062197	-20.3512562082932	-56.1589969825171	-52.2564406038347	-48.3538842251523	-58.1502330335115	-54.1105955584365	-50.0237366746079	-51.8511689292884	0.259472895877661	0.0291400665930217	20.7455280978832	0.571698865207316	0.572179394488632	0.571145303130352	-0.0213913397831654	-0.0202453928498671	-0.0227114522266398	-0.0551244649461341	-0.050883862406736	-0.057959515036517	7.54626953472228e-05	0.000186968769961584	0.000998266140559654
2	12.1639532432449	0.07	-51.8383706433667	-55.7547995882718	-47.9219416984617	0.0748094635136176	-13.6425909298786	-14.6643566913981	-12.6208251683592	0.25	0.21	0.3	-23.6285936660507	-21.9822283662358	-20.3358630664209	-56.4135416158426	-52.4828253544922	-48.5521090931417	-58.3791343313921	-54.3991960160665	-50.2674150771988	-51.8383706433667	0.257092937530967	0.335488627961392	21.1889747638443	0.571698865207316	0.572179394488632	0.571145303130352	-0.0213913397831654	-0.0202453928498671	-0.0227114522266398	-0.0551244649461341	-0.050883862406736	-0.057959515036517	7.54626953472228e-05	0.000186968769961584	0.000998266140559654
2	12.1639532432449	0.07	-51.8165973713333	-55.80860102985	-47.8245937128166	0.0731355569743347	-13.8216872827342	-14.8695926263188	-12.7737819391495	0.25	0.21	0.3	-23.8427714172175	-22.162498917368	-20.4822264175184	-56.6452268331274	-52.6532656961468	-48.6613045591662	-58.691013365393	-54.5457052453738	-50.377808972379	-51.8165973713333	0.259344123748438	0.0729337534784742	20.7846713068151	0.571698865207316	0.572179394488632	0.571145303130352	-0.0213913397831654	-0.0202453928498671	-0.0227114522266398	-0.0551244649461341	-0.050883862406736	-0.057959515036517	7.54626953472228e-05	0.000186968769961584	0.000998266140559654
2	12.1639532432449	0.07	-51.815772234558	-55.8599574699961	-47.7715869991198	0.0710694575188483	-13.7128230705821	-14.7686534684736	-12.6569926726907	0.25	0.21	0.29	-23.8030706644676	-22.1013579372814	-20.3996452100953	-56.8456542657861	-52.7816839187287	-48.7177135716712	-58.8378757104289	-54.7028509999558	-50.4853219994144	-51.815772234558	0.257199938509464	-0.151986683296165	20.6755532644166	0.571698865207316	0.572179394488632	0.571145303130352	-0.0213913397831654	-0.0202453928498671	-0.0227114522266398	-0.0551244649461341	-0.050883862406736	-0.057959515036517	7.54626953472228e-05	0.000186968769961584	0.000998266140559654
2	12.1639532432449	0.07	-51.7932492742756	-55.7094347696413	-47.8770637789099	0.0754495396650807	-13.7453635134769	-14.7700957768732	-12.7206312500805	0.25	0.21	0.3	-23.7761318033044	-22.1265711148924	-20.4770104264805	-56.7106290186892	-52.7761107792108	-48.8415925397324	-58.6780819300231	-54.5979120935591	-50.5877007982135	-51.7932492742756	0.257880106120647	-0.108076525692995	20.6964527638802	0.571698865207316	0.572179394488632	0.571145303130352	-0.0213913397831654	-0.0202453928498671	-0.0227114522266398	-0.0551244649461341	-0.050883862406736	-0.057959515036517	7.54626953472228e-05	0.000186968769961584	0.000998266140559654
2	12.1639532432449	0.07	-51.6922257845311	-55.5830885282993	-47.8013630407629	0.0788035416931288	-13.9670370279064	-14.9840458350846	-12.9500282207281	0.25	0.21	0.3	-24.1587155666689	-22.5189964432872	-20.8792773199054	-57.7155556424548	-53.7982405831185	-49.8809255237822	-59.675512160124	-55.6793389745674	-51.6432456524985	-51.6922257845311	0.257539261961762	-0.069499819382212	20.7511487883674	0.571698865207316	0.572179394488632	0.571145303130352	-0.0213913397831654	-0.0202453928498671	-0.0227114522266398	-0.0551244649461341	-0.050883862406736	-0.057959515036517	7.54626953472228e-05	0.000186968769961584	0.000998266140559654
2	12.1639532432449	0.07	-51.6337182962163	-55.5647799156735	-47.7026566767591	0.0763429342554755	-13.8646148613307	-14.8916751374869	-12.8375545851746	0.25	0.21	0.3	-23.9650414828437	-22.3122024371205	-20.6593633913974	-57.1448019279474	-53.2035961531007	-49.2623903782539	-59.1058575689824	-55.0556175928252	-51.0531929593194	-51.6337182962163	0.258007234476594	0.0555434024805626	20.8514407348339	0.571698865207316	0.572179394488632	0.571145303130352	-0.0213913397831654	-0.0202453928498671	-0.0227114522266398	-0.0551244649461341	-0.050883862406736	-0.057959515036517	7.54626953472228e-05	0.000186968769961584	0.000998266140559654
2	12.1639532432449	0.07	-51.6074246274689	-55.5625020402725	-47.6523472146654	0.0748349490424847	-13.8354952149251	-14.8715178690201	-12.7994725608301	0.25	0.21	0.3	-23.9040173510424	-22.2387466155548	-20.5734758800673	-56.9304628743465	-52.9644084496798	-48.9983540250131	-58.88280032653	-54.8875184480794	-50.7130027304099	-51.6074246274689	0.258445490707733	0.160299443252268	20.9249928449186	0.571698865207316	0.572179394488632	0.571145303130352	-0.0213913397831654	-0.0202453928498671	-0.0227114522266398	-0.0551244649461341	-0.050883862406736	-0.057959515036517	7.54626953472228e-05	0.000186968769961584	0.000998266140559654
2	12.1639532432449	0.07	-51.5225401193151	-55.4681199994196	-47.5769602392105	0.0742524814195906	-13.7634193686096	-14.7984049586961	-12.728433778523	0.25	0.21	0.3	-23.7579806793859	-22.0963713558575	-20.434762032329	-56.5141756554229	-52.5616309317018	-48.6090862079806	-58.5147715838696	-54.4425658421197	-50.2898363734385	-51.5225401193151	0.259237549821415	-0.100735184045518	20.6147428501412	0.571698865207316	0.572179394488632	0.571145303130352	-0.0213913397831654	-0.0202453928498671	-0.0227114522266398	-0.0551244649461341	-0.050883862406736	-0.057959515036517	7.54626953472228e-05	0.000186968769961584	0.000998266140559654
2	12.1639532432449	0.07	-51.483518926272	-55.3957776913737	-47.5712601611704	0.0746079919052292	-13.6959501621558	-14.7232081609982	-12.6686921633134	0.25	0.21	0.3	-23.6904398743149	-22.0375260806044	-20.3846122868939	-56.4815972999342	-52.5408004315282	-48.6000035631221	-58.4545703234405	-54.4114114918563	-50.3232971932943	-51.483518926272	0.258208058639579	0.0708330847996221	20.853945488713	0.571698865207316	0.572179394488632	0.571145303130352	-0.0213913397831654	-0.0202453928498671	-0.0227114522266398	-0.0551244649461341	-0.050883862406736	-0.057959515036517	7.54626953472228e-05	0.000186968769961584	0.000998266140559654
2	12.1639532432449	0.07	-51.3535400203682	-55.2420650975315	-47.4650149432049	0.0779218275460919	-13.8871264997695	-14.9045080679761	-12.8697449315628	0.25	0.21	0.3	-23.9071688418182	-22.2752657413106	-20.6433626408031	-56.8183639478715	-52.9399430061953	-49.061522064519	-58.8714459768117	-54.8033528494894	-50.8460300677877	-51.3535400203682	0.259015709549772	0.00318536159103537	20.736596181836	0.571698865207316	0.572179394488632	0.571145303130352	-0.0213913397831654	-0.0202453928498671	-0.0227114522266398	-0.0551244649461341	-0.050883862406736	-0.057959515036517	7.54626953472228e-05	0.000186968769961584	0.000998266140559654
2	12.1639532432449	0.07	-51.337692509055	-55.2672893026391	-47.4080957154708	0.07550693647144	-13.7623715056917	-14.78794986556	-12.7367931458234	0.25	0.21	0.3	-23.8212645205168	-22.1692049977943	-20.5171454750718	-56.8578915071093	-52.9146658640986	-48.971440221088	-58.9030656844815	-54.8092842819003	-50.719962152586	-51.337692509055	0.257377879429042	0.0888493912488078	20.9272035247301	0.571698865207316	0.572179394488632	0.571145303130352	-0.0213913397831654	-0.0202453928498671	-0.0227114522266398	-0.0551244649461341	-0.050883862406736	-0.057959515036517	7.54626953472228e-05	0.000186968769961584	0.000998266140559654
2	12.1639532432449	0.07	-51.297669679837	-55.2174154279319	-47.3779239317422	0.0758479569372291	-13.8377965682222	-14.8664850570203	-12.8091080794241	0.25	0.21	0.3	-23.9615968900986	-22.30357088062	-20.6455448711414	-57.2262941169646	-53.2665127840599	-49.3067314511553	-59.3631989927505	-55.1779557955328	-51.0801857396194	-51.297669679837	0.257858214511594	0.0951355079622679	20.8957466404405	0.571698865207316	0.572179394488632	0.571145303130352	-0.0213913397831654	-0.0202453928498671	-0.0227114522266398	-0.0551244649461341	-0.050883862406736	-0.057959515036517	7.54626953472228e-05	0.000186968769961584	0.000998266140559654
2	12.1639532432449	0.07	-51.2975459621344	-55.2525518027834	-47.3425401214854	0.07531419404496	-13.8926789127905	-14.9293997925925	-12.8559580329885	0.25	0.21	0.3	-24.0347885215558	-22.3657752023274	-20.696761883099	-57.3329281787049	-53.3516399441609	-49.3703517096168	-59.352338408427	-55.2906987856537	-51.1317901577862	-51.2975459621344	0.257714340208256	0.0346220894623831	20.8466954389338	0.571698865207316	0.572179394488632	0.571145303130352	-0.0213913397831654	-0.0202453928498671	-0.0227114522266398	-0.0551244649461341	-0.050883862406736	-0.057959515036517	7.54626953472228e-05	0.000186968769961584	0.000998266140559654
2	12.1639532432449	0.07	-50.9775615642228	-54.8735840604054	-47.0815390680402	0.0748245696090202	-13.6338410444755	-14.6548400659298	-12.6128420230212	0.25	0.21	0.3	-23.6227674451893	-21.9769751788068	-20.3311829124243	-56.4226456946806	-52.4916941603777	-48.5607426260748	-58.4133054916337	-54.3882353591833	-50.2479661264754	-50.9775615642228	0.257744079126739	-0.0924951449923861	20.7252910113601	0.571698865207316	0.572179394488632	0.571145303130352	-0.0213913397831654	-0.0202453928498671	-0.0227114522266398	-0.0551244649461341	-0.050883862406736	-0.057959515036517	7.54626953472228e-05	0.000186968769961584	0.000998266140559654
2	12.1639532432449	0.07	-50.7456250637395	-54.6816794522069	-46.809570675272	0.0716847443363776	-13.5579527790338	-14.5970248180468	-12.5188807400209	0.25	0.21	0.3	-23.4228445307497	-21.7555168986174	-20.0881892664852	-55.6886017569244	-51.7244741556745	-47.7603465544247	-57.6339278147201	-53.5652641639128	-49.4991605950494	-50.7456250637395	0.259428192788247	-0.149407021625867	20.5633978632211	0.571698865207316	0.572179394488632	0.571145303130352	-0.0213913397831654	-0.0202453928498671	-0.0227114522266398	-0.0551244649461341	-0.050883862406736	-0.057959515036517	7.54626953472228e-05	0.000186968769961584	0.000998266140559654
2	12.1639532432449	0.07	-50.5748270371052	-54.5326948482308	-46.6169592259797	0.0706312868953914	-13.3708316986523	-14.4037620875636	-12.337901309741	0.25	0.21	0.29	-23.2485029739802	-21.58129373569	-19.9140844973999	-55.6026204731094	-51.615215235462	-47.6278099978147	-57.6316057740288	-53.4232565913219	-49.3147894709715	-50.5748270371052	0.257092390393521	0.073306505290306	20.9126223280389	0.571698865207316	0.572179394488632	0.571145303130352	-0.0213913397831654	-0.0202453928498671	-0.0227114522266398	-0.0551244649461341	-0.050883862406736	-0.057959515036517	7.54626953472228e-05	0.000186968769961584	0.000998266140559654
2	12.1639532432449	0.07	-50.4616150841289	-54.4191442130396	-46.5040859552181	0.0706444777020407	-13.4527663446613	-14.4919219861574	-12.4136107031651	0.25	0.21	0.3	-23.3230941917579	-21.6506918058175	-19.9782894198771	-55.6173842363627	-51.6292922048377	-47.6412001733126	-57.6582255538838	-53.4941368668788	-49.3199518645978	-50.4616150841289	0.25785325666794	-0.0772778347435748	20.7233522779963	0.571698865207316	0.572179394488632	0.571145303130352	-0.0213913397831654	-0.0202453928498671	-0.0227114522266398	-0.0551244649461341	-0.050883862406736	-0.057959515036517	7.54626953472228e-05	0.000186968769961584	0.000998266140559654
2	12.1639532432449	0.07	-50.3561496350191	-54.2295579453823	-46.482741324656	0.0749268748282685	-13.7117876908683	-14.7378659146108	-12.6857094671258	0.25	0.21	0.3	-23.6457402356959	-21.999478878679	-20.3532175216621	-56.2111088946072	-52.2975847043784	-48.3840605141497	-58.1974730655848	-54.1756712328537	-50.1186081852187	-50.3561496350191	0.259380632284469	-0.0499543793713257	20.6675815759611	0.571698865207316	0.572179394488632	0.571145303130352	-0.0213913397831654	-0.0202453928498671	-0.0227114522266398	-0.0551244649461341	-0.050883862406736	-0.057959515036517	7.54626953472228e-05	0.000186968769961584	0.000998266140559654
2	12.1639532432449	0.07	-49.1609244028763	-53.0842317121531	-45.2376170935996	0.0702404288696469	-13.2690380729289	-14.297168849366	-12.2409072964917	0.25	0.21	0.3	-22.9971595489019	-21.3433994407313	-19.6896393325606	-54.8100081477744	-50.86853855843	-46.9270689690856	-56.7186451377593	-52.6714509187881	-48.586526821396	-49.1609244028763	0.258090811222641	0.0772869976967578	20.8659867484389	0.571698865207316	0.572179394488632	0.571145303130352	-0.0213913397831654	-0.0202453928498671	-0.0227114522266398	-0.0551244649461341	-0.050883862406736	-0.057959515036517	7.54626953472228e-05	0.000186968769961584	0.000998266140559654
2	12.1639532432449	0.08	-58.175259908573	-62.2595938891024	-54.0909259280437	0.0879239137671708	-15.4730529183394	-16.5343945682029	-14.411711268476	0.25	0.21	0.3	-26.5503481873403	-24.8460831637034	-23.1418181400665	-63.1693167767796	-59.1144826785572	-55.0596485803347	-65.4275588882709	-61.252410799115	-57.0577122053358	-58.175259908573	0.25825908121088	-0.0635224248497797	20.7002841549985	0.571698865207316	0.572179394488632	0.571145303130352	-0.0213913397831654	-0.0202453928498671	-0.0227114522266398	-0.0551244649461341	-0.050883862406736	-0.057959515036517	7.54626953472228e-05	0.000186968769961584	0.000998266140559654
2	12.1639532432449	0.08	-58.005454833947	-62.06285419971	-53.9480554681839	0.0884317941958493	-15.4351420188041	-16.4905446291541	-14.379739408454	0.25	0.21	0.3	-26.5292538589019	-24.8313691375068	-23.1334844161117	-63.2378834524232	-59.1906291761329	-55.1433748998427	-65.4934060965192	-61.2909346768737	-57.0992256415233	-58.005454833947	0.257464108090776	0.000749322537928926	20.8152035377116	0.571698865207316	0.572179394488632	0.571145303130352	-0.0213913397831654	-0.0202453928498671	-0.0227114522266398	-0.0551244649461341	-0.050883862406736	-0.057959515036517	7.54626953472228e-05	0.000186968769961584	0.000998266140559654
2	12.1639532432449	0.08	-57.9922252850649	-62.07160043233	-53.9128501377997	0.0850130502973415	-15.2428335023485	-16.3078283926601	-14.177838612037	0.25	0.21	0.29	-26.2787500508333	-24.562596688531	-22.8464433262288	-62.7457557969904	-58.6480974390813	-54.5504390811723	-64.9461481885206	-60.7863237124642	-56.4595359851911	-57.9922252850649	0.2564624236786	0.0457809073316124	20.9141816861847	0.571698865207316	0.572179394488632	0.571145303130352	-0.0213913397831654	-0.0202453928498671	-0.0227114522266398	-0.0551244649461341	-0.050883862406736	-0.057959515036517	7.54626953472228e-05	0.000186968769961584	0.000998266140559654
2	12.1639532432449	0.08	-57.9187566559087	-61.9756297837002	-53.8618835281171	0.0864100780412907	-15.2633805918502	-16.3203474080639	-14.2064137756365	0.25	0.21	0.3	-26.2561414629013	-24.5556954151421	-22.855249367383	-62.5885357749169	-58.5350678103315	-54.4815998457462	-64.8309351717889	-60.5778612401129	-56.4181395929259	-57.9187566559087	0.257285096479803	-0.282548149688525	20.5473144054509	0.571698865207316	0.572179394488632	0.571145303130352	-0.0213913397831654	-0.0202453928498671	-0.0227114522266398	-0.0551244649461341	-0.050883862406736	-0.057959515036517	7.54626953472228e-05	0.000186968769961584	0.000998266140559654
2	12.1639532432449	0.08	-57.8419488253075	-61.8915413588979	-53.792356291717	0.088326383502244	-15.4503285681042	-16.5074609017303	-14.393196234478	0.25	0.21	0.3	-26.5636239784355	-24.8624982890845	-23.1613725997336	-63.3370693366242	-59.2809843753176	-55.224899414011	-65.6340331670554	-61.5305041625384	-57.2079726275034	-57.8419488253075	0.257673316651354	-0.0699186420363576	20.725958309515	0.571698865207316	0.572179394488632	0.571145303130352	-0.0213913397831654	-0.0202453928498671	-0.0227114522266398	-0.0551244649461341	-0.050883862406736	-0.057959515036517	7.54626953472228e-05	0.000186968769961584	0.000998266140559654
2	12.1639532432449	0.08	-57.7294538692221	-61.7852506403769	-53.6736570980674	0.0874565355647925	-15.4735509325767	-16.538031656384	-14.4090702087693	0.25	0.21	0.3	-26.5563999767278	-24.8470807266324	-23.137761476537	-63.1842230845394	-59.1173311520722	-55.050439219605	-65.4925448135903	-61.1629472167963	-57.0430980288557	-57.7294538692221	0.259006796487868	0.120820999416467	20.8411739843477	0.571698865207316	0.572179394488632	0.571145303130352	-0.0213913397831654	-0.0202453928498671	-0.0227114522266398	-0.0551244649461341	-0.050883862406736	-0.057959515036517	7.54626953472228e-05	0.000186968769961584	0.000998266140559654
2	12.1639532432449	0.08	-57.6844823927813	-61.722073845649	-53.6468909399135	0.0866515047942664	-15.2684211717946	-16.3241235583951	-14.212718785194	0.25	0.21	0.3	-26.2496519756312	-24.5520527055095	-22.8544534353878	-62.5427995329461	-58.4980750186149	-54.4533505042836	-64.8061397127422	-60.5236347165292	-56.3735967464468	-57.6844823927813	0.257797728459318	0.205505477024379	20.998480257165	0.571698865207316	0.572179394488632	0.571145303130352	-0.0213913397831654	-0.0202453928498671	-0.0227114522266398	-0.0551244649461341	-0.050883862406736	-0.057959515036517	7.54626953472228e-05	0.000186968769961584	0.000998266140559654
2	12.1639532432449	0.08	-57.6701012378886	-61.7275665714032	-53.612635904374	0.0858183935766748	-15.1295794894892	-16.1812267004345	-14.0779322785439	0.25	0.21	0.29	-26.1521319370423	-24.4524575476386	-22.7527831582348	-62.6315591886233	-58.561020795134	-54.4904824016448	-64.9069496024993	-60.5964488004988	-56.4222815172807	-57.6701012378886	0.256144610968353	0.0790034427817081	20.9755697459732	0.571698865207316	0.572179394488632	0.571145303130352	-0.0213913397831654	-0.0202453928498671	-0.0227114522266398	-0.0551244649461341	-0.050883862406736	-0.057959515036517	7.54626953472228e-05	0.000186968769961584	0.000998266140559654
2	12.1639532432449	0.08	-57.6698802844952	-61.7034169051269	-53.6363436638634	0.0869244157475027	-15.1531837683405	-16.1991159668823	-14.1072515697987	0.25	0.21	0.3	-26.0646676232665	-24.3817439892114	-22.6988203551564	-62.1406981785247	-58.1284448433635	-54.1161915082022	-64.3073606883888	-60.2256558381181	-56.0250924383466	-57.6698802844952	0.257372695579003	-0.0645943664311337	20.7619966306343	0.571698865207316	0.572179394488632	0.571145303130352	-0.0213913397831654	-0.0202453928498671	-0.0227114522266398	-0.0551244649461341	-0.050883862406736	-0.057959515036517	7.54626953472228e-05	0.000186968769961584	0.000998266140559654
2	12.1639532432449	0.08	-57.639332360082	-61.6907362471275	-53.5879284730364	0.0870817375298752	-15.3553124057717	-16.4141472607698	-14.2964775507735	0.25	0.21	0.3	-26.3603429172747	-24.6599043000811	-22.9594656828876	-62.7246554691909	-58.6784476203516	-54.6322397715123	-64.8984815170838	-60.8622106410333	-56.5799122201132	-57.639332360082	0.258417368518136	0.254661665484618	21.0107081000632	0.571698865207316	0.572179394488632	0.571145303130352	-0.0213913397831654	-0.0202453928498671	-0.0227114522266398	-0.0551244649461341	-0.050883862406736	-0.057959515036517	7.54626953472228e-05	0.000186968769961584	0.000998266140559654
2	12.1639532432449	0.08	-57.6331763108138	-61.6863778433861	-53.5799747782415	0.0874905127303498	-15.2583349406877	-16.3077868095304	-14.208883071845	0.25	0.21	0.3	-26.2518876516593	-24.5625049734051	-22.8731222951509	-62.6168933779948	-58.587320478608	-54.5577475792212	-64.8585845972111	-60.5355552734173	-56.5559747594679	-57.6331763108138	0.256975746740321	0.130565239188311	20.9749608670229	0.571698865207316	0.572179394488632	0.571145303130352	-0.0213913397831654	-0.0202453928498671	-0.0227114522266398	-0.0551244649461341	-0.050883862406736	-0.057959515036517	7.54626953472228e-05	0.000186968769961584	0.000998266140559654
2	12.1639532432449	0.08	-57.5911173990128	-61.622594496159	-53.5596403018666	0.0879453208332401	-15.2309833869765	-16.2755813662579	-14.1863854076951	0.25	0.21	0.29	-26.1757760541595	-24.4957646212662	-22.815753188373	-62.3768537247445	-58.3733878030978	-54.3699218814512	-64.6281306459506	-60.4221101604235	-56.2247136599749	-57.5911173990128	0.256719437852866	-0.0284061012282385	20.8217699308016	0.571698865207316	0.572179394488632	0.571145303130352	-0.0213913397831654	-0.0202453928498671	-0.0227114522266398	-0.0551244649461341	-0.050883862406736	-0.057959515036517	7.54626953472228e-05	0.000186968769961584	0.000998266140559654
2	12.1639532432449	0.08	-57.5560650540275	-61.619924861163	-53.492205246892	0.0874426066863003	-15.3879074663311	-16.4465888593234	-14.3292260733388	0.25	0.21	0.3	-26.5280075588203	-24.8203763754847	-23.112745192149	-63.4030767541105	-59.3217649275558	-55.2404531010012	-65.6188563620865	-61.5326987937534	-57.2632868418223	-57.5560650540275	0.257158798620135	0.0083573365560196	20.8461372390432	0.571698865207316	0.572179394488632	0.571145303130352	-0.0213913397831654	-0.0202453928498671	-0.0227114522266398	-0.0551244649461341	-0.050883862406736	-0.057959515036517	7.54626953472228e-05	0.000186968769961584	0.000998266140559654
2	12.1639532432449	0.08	-57.5526924059062	-61.5758696052623	-53.5295152065501	0.0872561708993409	-15.3515807859226	-16.4089986608799	-14.2941629109653	0.25	0.21	0.29	-26.4029650020386	-24.7015225361074	-23.0000800701763	-62.9486605021263	-58.8921644175566	-54.835668332987	-65.2130423308627	-60.9726128622751	-56.7291978740834	-57.5526924059062	0.257860117646711	-0.146983784865882	20.6449540562997	0.571698865207316	0.572179394488632	0.571145303130352	-0.0213913397831654	-0.0202453928498671	-0.0227114522266398	-0.0551244649461341	-0.050883862406736	-0.057959515036517	7.54626953472228e-05	0.000186968769961584	0.000998266140559654
2	12.1639532432449	0.08	-57.5496241544809	-61.6162651452095	-53.4829831637522	0.08622341603248	-15.2843280693828	-16.3439987513612	-14.2246573874045	0.25	0.21	0.3	-26.2484804541001	-24.5466481420182	-22.8448158299364	-62.46038152532	-58.4107339394101	-54.3610863535002	-64.713834630025	-60.5090384921513	-56.2837197088693	-57.5496241544809	0.258678206764295	0.194302777271518	20.9284524716729	0.571698865207316	0.572179394488632	0.571145303130352	-0.0213913397831654	-0.0202453928498671	-0.0227114522266398	-0.0551244649461341	-0.050883862406736	-0.057959515036517	7.54626953472228e-05	0.000186968769961584	0.000998266140559654
2	12.1639532432449	0.08	-57.5162760743735	-61.5468305959707	-53.4857215527764	0.0884404244543771	-15.2471148753132	-16.2896050245273	-14.204624726099	0.25	0.21	0.29	-26.1839952351053	-24.5082911858932	-22.832587136681	-62.3619366971268	-58.3709433860684	-54.37995007501	-64.573179322193	-60.4343839352783	-56.3180349773567	-57.5162760743735	0.257262843727169	0.070420550506765	20.8974566853031	0.571698865207316	0.572179394488632	0.571145303130352	-0.0213913397831654	-0.0202453928498671	-0.0227114522266398	-0.0551244649461341	-0.050883862406736	-0.057959515036517	7.54626953472228e-05	0.000186968769961584	0.000998266140559654
2	12.1639532432449	0.08	-57.4898290199434	-61.5153876037816	-53.4642704361052	0.086223766165755	-15.2244757628004	-16.2799945068575	-14.1689570187433	0.25	0.21	0.3	-26.1768229510852	-24.4796401127804	-22.7824572744757	-62.3647773850199	-58.3213367394405	-54.2778960938611	-64.5855071100355	-60.4023679510023	-56.2241901148758	-57.4898290199434	0.257994867171539	0.0519710747547909	20.8422211226149	0.571698865207316	0.572179394488632	0.571145303130352	-0.0213913397831654	-0.0202453928498671	-0.0227114522266398	-0.0551244649461341	-0.050883862406736	-0.057959515036517	7.54626953472228e-05	0.000186968769961584	0.000998266140559654
2	12.1639532432449	0.08	-57.4662035014665	-61.5475317923401	-53.384875210593	0.0837824248962361	-15.1455508000834	-16.2122085326293	-14.0788930675375	0.25	0.21	0.3	-26.0501203638503	-24.3361921063937	-22.6222638489371	-62.0203226385972	-57.9397893426982	-53.8592560467992	-64.2727413090034	-34.7675903320307	-55.8293825866841	-57.4662035014665	0.258653133836329	-0.0750059011982172	20.6615203280746	0.571698865207316	0.572179394488632	0.571145303130352	-0.0213913397831654	-0.0202453928498671	-0.0227114522266398	-0.0551244649461341	-0.050883862406736	-0.057959515036517	7.54626953472228e-05	0.000186968769961584	0.000998266140559654
2	12.1639532432449	0.08	-57.4321106457444	-61.4911521463914	-53.3730691450973	0.0865990202794671	-15.208368770069	-16.2602677882169	-14.1564697519212	0.25	0.21	0.29	-26.2593553733036	-24.5606016692355	-22.8618479651673	-62.8384318002307	-58.7733274874646	-54.7082231746984	-65.0781844267359	-60.8606844932113	-56.6984933005521	-57.4321106457444	0.255892348744285	-0.0706595627922198	20.8309926306451	0.571698865207316	0.572179394488632	0.571145303130352	-0.0213913397831654	-0.0202453928498671	-0.0227114522266398	-0.0551244649461341	-0.050883862406736	-0.057959515036517	7.54626953472228e-05	0.000186968769961584	0.000998266140559654
2	12.1639532432449	0.08	-57.421058798294	-61.438742477166	-53.4033751194219	0.0866275242564609	-15.1995032478962	-16.2505997021152	-14.1484067936771	0.25	0.21	0.29	-26.1641129338388	-24.4718057675399	-22.7794986012409	-62.4178736716216	-58.380656159729	-54.3434386478365	-64.6780431474606	-60.5005759820784	-56.3086193865181	-57.421058798294	0.25753637927878	-0.0547398082247724	20.7530819909735	0.571698865207316	0.572179394488632	0.571145303130352	-0.0213913397831654	-0.0202453928498671	-0.0227114522266398	-0.0551244649461341	-0.050883862406736	-0.057959515036517	7.54626953472228e-05	0.000186968769961584	0.000998266140559654
2	12.1639532432449	0.08	-57.3723224556448	-61.3828334072131	-53.3618115040765	0.0878054742764446	-15.2867682792144	-16.3361072076162	-14.2374293508126	0.25	0.21	0.29	-26.3829780820951	-24.6882851178002	-22.9935921535053	-63.1370476354087	-59.081481577584	-55.0259155197593	-65.4021146671782	-61.2104589036194	-56.9762215219117	-57.3723224556448	0.257140488185272	-0.161870185022909	20.6720300932417	0.571698865207316	0.572179394488632	0.571145303130352	-0.0213913397831654	-0.0202453928498671	-0.0227114522266398	-0.0551244649461341	-0.050883862406736	-0.057959515036517	7.54626953472228e-05	0.000186968769961584	0.000998266140559654
2	12.1639532432449	0.08	-57.3417399587035	-61.4343887763099	-53.249091141097	0.0837344372883949	-15.13534634582	-16.2016187275078	-14.0690739641322	0.25	0.21	0.3	-26.0598896132631	-24.3448177410139	-22.6297458687646	-62.1080853796227	-58.0205841716501	-53.9330829636775	-64.3707521315127	-60.0852900716031	-55.85889879493	-57.3417399587035	0.257478848311853	0.221677508871398	21.0254599009715	0.571698865207316	0.572179394488632	0.571145303130352	-0.0213913397831654	-0.0202453928498671	-0.0227114522266398	-0.0551244649461341	-0.050883862406736	-0.057959515036517	7.54626953472228e-05	0.000186968769961584	0.000998266140559654
2	12.1639532432449	0.08	-57.3361263588479	-61.3444388960584	-53.3278138216375	0.0871485828051725	-15.1677617916821	-16.2132245090359	-14.1222990743284	0.25	0.21	0.3	-26.092189647551	-24.4097105407308	-22.7272314339106	-62.2179428232786	-58.2059993917956	-54.1940559603126	-64.4393937303289	-60.2742105858985	-56.0848319869625	-57.3361263588479	0.257183829922695	-0.0310132210900929	20.796415894677	0.571698865207316	0.572179394488632	0.571145303130352	-0.0213913397831654	-0.0202453928498671	-0.0227114522266398	-0.0551244649461341	-0.050883862406736	-0.057959515036517	7.54626953472228e-05	0.000186968769961584	0.000998266140559654
2	12.1639532432449	0.08	-57.335174758478	-61.3482514723388	-53.3220980446172	0.0873227398917458	-15.2464773656299	-16.2962170588394	-14.1967376724204	0.25	0.21	0.29	-26.2182948193279	-24.5294129972004	-22.8405311750729	-62.5006669005687	-58.4746140650731	-54.4485612295775	3.97045627794805	-60.5395963033334	-56.3738207263469	-57.335174758478	0.25789383819136	0.124484221715843	20.9115375682494	0.571698865207316	0.572179394488632	0.571145303130352	-0.0213913397831654	-0.0202453928498671	-0.0227114522266398	-0.0551244649461341	-0.050883862406736	-0.057959515036517	7.54626953472228e-05	0.000186968769961584	0.000998266140559654
2	12.1639532432449	0.08	-57.2905855047274	-61.2975814933246	-53.2835895161303	0.0875348091544821	-15.2745520478832	-16.3248279689229	-14.2242761268436	0.25	0.21	0.3	-26.2245401749128	-24.5373552846046	-22.8501703942964	-62.4198663967235	-58.4040150324218	-54.3881636681201	-64.6953877569934	-60.4663411325969	-56.282681723433	-57.2905855047274	0.259042224201146	-0.0621194964095266	20.6617122652913	0.571698865207316	0.572179394488632	0.571145303130352	-0.0213913397831654	-0.0202453928498671	-0.0227114522266398	-0.0551244649461341	-0.050883862406736	-0.057959515036517	7.54626953472228e-05	0.000186968769961584	0.000998266140559654
2	12.1639532432449	0.08	-57.2768301299761	-61.2892469621217	-53.2644132978304	0.0860404967376776	-15.1888204642323	-16.2430938384249	-14.1345470900396	0.25	0.21	0.3	-26.1377136929007	-24.441220655133	-22.7447276173653	-62.3203578192802	-58.2753960298212	-54.2304342403623	-64.5861267679109	-60.3748037490515	-56.1612801722372	-57.2768301299761	0.257601650109048	-0.191380202367957	20.6236962141425	0.571698865207316	0.572179394488632	0.571145303130352	-0.0213913397831654	-0.0202453928498671	-0.0227114522266398	-0.0551244649461341	-0.050883862406736	-0.057959515036517	7.54626953472228e-05	0.000186968769961584	0.000998266140559654
2	12.1639532432449	0.08	-57.265401338528	-61.2773225157152	-53.2534801613407	0.0862687027797977	-15.1129783286935	-16.1604682283063	-14.0654884290807	0.25	0.21	0.3	-25.9495275712792	-24.2675300173328	-22.5855324633865	-61.73890871094	-57.7371135665054	-53.7353184220708	-63.9758765657188	-59.7713829708375	-55.6596391810025	-57.265401338528	0.258566436541737	-0.0083126092486308	20.7461905670729	0.571698865207316	0.572179394488632	0.571145303130352	-0.0213913397831654	-0.0202453928498671	-0.0227114522266398	-0.0551244649461341	-0.050883862406736	-0.057959515036517	7.54626953472228e-05	0.000186968769961584	0.000998266140559654
2	12.1639532432449	0.08	-57.2610386165208	-61.2740669391109	-53.2480102939306	0.0862277304001938	-15.1064824199751	-16.1537942930888	-14.0591705468614	0.25	0.21	0.29	-26.0323375833521	-24.3445622074075	-22.656786831463	-62.1617548668447	-58.1315720661708	-54.1013892654968	-64.3384202582395	-60.1909178069312	-56.0830490484405	-57.2610386165208	0.257265398222612	0.0191951772191777	20.8479970451663	0.571698865207316	0.572179394488632	0.571145303130352	-0.0213913397831654	-0.0202453928498671	-0.0227114522266398	-0.0551244649461341	-0.050883862406736	-0.057959515036517	7.54626953472228e-05	0.000186968769961584	0.000998266140559654
2	12.1639532432449	0.08	-57.2606286570742	-61.2719952007688	-53.2492621133795	0.0862144970772958	-15.0059017882253	-16.046327915971	-13.9654756604797	0.25	0.21	0.3	-25.8330568961332	-24.1580701019568	-22.4830833077803	-61.622856403468	-57.6272986531698	-53.6317409028715	-63.7844488643516	-59.6819943277339	-55.5074576273295	-57.2606286570742	0.257306721418758	-0.122851509450325	20.7035610257539	0.571698865207316	0.572179394488632	0.571145303130352	-0.0213913397831654	-0.0202453928498671	-0.0227114522266398	-0.0551244649461341	-0.050883862406736	-0.057959515036517	7.54626953472228e-05	0.000186968769961584	0.000998266140559654
2	12.1639532432449	0.08	-57.2534746941893	-61.2608572586761	-53.2460921297025	0.0898989768932383	-15.3694040940771	-16.410861766612	-14.3279464215422	0.25	0.21	0.3	-26.4183498732542	-24.7418021353902	-23.0652543975262	-63.0152352846736	-59.0161948194534	-55.0171543542332	-65.1981740607813	-61.0769977071898	-56.9485284486507	-57.2534746941893	0.257645657460041	0.0274536099636878	20.8315682395325	0.571698865207316	0.572179394488632	0.571145303130352	-0.0213913397831654	-0.0202453928498671	-0.0227114522266398	-0.0551244649461341	-0.050883862406736	-0.057959515036517	7.54626953472228e-05	0.000186968769961584	0.000998266140559654
2	12.1639532432449	0.08	-57.2130839993392	-61.2196382977621	-53.2065297009163	0.0884806940764834	-15.3316582342443	-16.3796671390672	-14.2836493294215	0.25	0.21	0.3	-26.3500139877032	-24.6640792817741	-22.978144575845	-62.8085433732422	-58.7899078176323	-54.7712722620223	-65.0945271074565	-60.932088336386	-56.6976168262234	-57.2130839993392	0.258064483954888	-0.066923462986602	20.7105586340732	0.571698865207316	0.572179394488632	0.571145303130352	-0.0213913397831654	-0.0202453928498671	-0.0227114522266398	-0.0551244649461341	-0.050883862406736	-0.057959515036517	7.54626953472228e-05	0.000186968769961584	0.000998266140559654
2	12.1639532432449	0.08	-57.2018464113014	-61.2084330595713	-53.1952597630316	0.0883170164024646	-15.2617090585572	-16.3059965305913	-14.2174215865231	0.25	0.21	0.3	-26.3362811706177	-24.6496226192776	-22.9629640679376	-63.0299955058349	-58.993355700005	-54.9567158941751	-65.1982083713037	-61.0401567622155	-56.9836014896207	-57.2018464113014	0.257478453561301	0.140096045516591	20.956653822779	0.571698865207316	0.572179394488632	0.571145303130352	-0.0213913397831654	-0.0202453928498671	-0.0227114522266398	-0.0551244649461341	-0.050883862406736	-0.057959515036517	7.54626953472228e-05	0.000186968769961584	0.000998266140559654
2	12.1639532432449	0.08	-57.1863868467012	-61.184334752276	-53.1884389411263	0.0870688988224394	-15.1512449657029	-16.1960925986195	-14.1063973327863	0.25	0.21	0.3	-26.0253210429797	-24.3463670037833	-22.6674129645869	-61.963915704321	-57.966479269843	-53.9690428353649	-64.2039440594647	-60.0098213511265	-55.8512346031934	-57.1863868467012	0.258604705055428	-0.0892785576540083	20.6595557390956	0.571698865207316	0.572179394488632	0.571145303130352	-0.0213913397831654	-0.0202453928498671	-0.0227114522266398	-0.0551244649461341	-0.050883862406736	-0.057959515036517	7.54626953472228e-05	0.000186968769961584	0.000998266140559654
2	12.1639532432449	0.08	-57.1788870902588	-61.2263873140575	-53.13138686646	0.0858831586136353	-15.1674888832545	-16.2213362241985	-14.1136415423105	0.25	0.21	0.3	-26.1484456046061	-24.4496663246892	-22.7508870447723	-62.4565858368537	-58.3989850326473	-54.3413842284409	-64.7100906172632	-60.5382704932357	-56.3142016632287	-57.1788870902588	0.257658156000442	0.158382637465429	20.9618035474553	0.571698865207316	0.572179394488632	0.571145303130352	-0.0213913397831654	-0.0202453928498671	-0.0227114522266398	-0.0551244649461341	-0.050883862406736	-0.057959515036517	7.54626953472228e-05	0.000186968769961584	0.000998266140559654
2	12.1639532432449	0.08	-57.1615798941452	-61.1785459899811	-53.1446137983094	0.0879681402628182	-15.2442565581406	-16.2896161695447	-14.1988969467365	0.25	0.21	0.3	-26.2019457070251	-24.520478476782	-22.839011246539	-62.4478849362134	-58.4403935349135	-54.4329021336135	-64.6581387563158	-60.543213801166	-56.3785736305394	-57.1615798941452	0.257873022700606	0.152640507778714	20.9531025798473	0.571698865207316	0.572179394488632	0.571145303130352	-0.0213913397831654	-0.0202453928498671	-0.0227114522266398	-0.0551244649461341	-0.050883862406736	-0.057959515036517	7.54626953472228e-05	0.000186968769961584	0.000998266140559654
2	12.1639532432449	0.08	-57.1579810549703	-61.1759099576458	-53.1400521522948	0.0856630153461903	-15.0477834732066	-16.0947822302594	-14.0007847161539	0.25	0.21	0.29	-26.0097028187066	-24.317718041721	-22.6257332647354	-62.2838402574048	-58.232148075365	-54.1804558933252	-64.5404663741056	-60.3511329496481	-56.1506348915126	-57.1579810549703	0.256094913070205	0.000424149033395863	20.8927073693479	0.571698865207316	0.572179394488632	0.571145303130352	-0.0213913397831654	-0.0202453928498671	-0.0227114522266398	-0.0551244649461341	-0.050883862406736	-0.057959515036517	7.54626953472228e-05	0.000186968769961584	0.000998266140559654
2	12.1639532432449	0.08	-57.1494333203053	-61.1460465259693	-53.1528201146412	0.0868412889149565	-15.0967958518584	-16.1393820058839	-14.054209697833	0.25	0.21	0.29	-26.0834710887403	-24.3985078233482	-22.7135445579562	-62.4646123175009	-58.429467731726	-54.3943231459512	-64.77340048942	-60.4927348296851	-56.3262428892709	-57.1494333203053	0.256190535327125	0.0179849906276807	20.9033508881443	0.571698865207316	0.572179394488632	0.571145303130352	-0.0213913397831654	-0.0202453928498671	-0.0227114522266398	-0.0551244649461341	-0.050883862406736	-0.057959515036517	7.54626953472228e-05	0.000186968769961584	0.000998266140559654
2	12.1639532432449	0.08	-57.1464214667826	-61.1550459149918	-53.1377970185734	0.0867524793283939	-15.2096110701672	-16.2605768607116	-14.1586452796228	0.25	0.21	0.3	-26.1579347556058	-24.4672755117842	-22.7766162679625	-62.3494972878706	-58.3196778498212	-54.2898584117717	-64.5057330875365	-60.325711099177	-56.2345700186706	-57.1464214667826	0.258366571425173	0.135659603978161	20.8955393292011	0.571698865207316	0.572179394488632	0.571145303130352	-0.0213913397831654	-0.0202453928498671	-0.0227114522266398	-0.0551244649461341	-0.050883862406736	-0.057959515036517	7.54626953472228e-05	0.000186968769961584	0.000998266140559654
2	12.1639532432449	0.08	-57.1271621366607	-61.1671536448711	-53.0871706284503	0.0849671284433824	-15.092745341881	-16.1475651814097	-14.0379255023524	0.25	0.21	0.3	-25.9778140596406	-24.2808452999639	-22.5838765402872	-61.9242104545673	-57.8790875520862	-53.8339646496051	-64.1419079454556	-59.8814110968515	-55.7845045103483	-57.1271621366607	0.25783707196456	0.00807776376890237	20.7966840378826	0.571698865207316	0.572179394488632	0.571145303130352	-0.0213913397831654	-0.0202453928498671	-0.0227114522266398	-0.0551244649461341	-0.050883862406736	-0.057959515036517	7.54626953472228e-05	0.000186968769961584	0.000998266140559654
2	12.1639532432449	0.08	-57.1248603315333	-61.1514534348003	-53.0982672282664	0.0843502702492113	-15.0442250809927	-16.0998470911803	-13.9886030708051	0.25	0.21	0.3	-25.856474392736	-24.1611375786506	-22.4658007645651	-61.5278158396236	-57.4936087896289	-53.4594017396342	-63.7190544259548	-59.6001067863618	-55.4207898546408	-57.1248603315333	0.258674576965293	0.134480636237262	20.8814282677396	0.571698865207316	0.572179394488632	0.571145303130352	-0.0213913397831654	-0.0202453928498671	-0.0227114522266398	-0.0551244649461341	-0.050883862406736	-0.057959515036517	7.54626953472228e-05	0.000186968769961584	0.000998266140559654
2	12.1639532432449	0.08	-57.1110850187113	-61.1206857556027	-53.10148428182	0.084893934550441	-15.0423106503288	-16.0941008192373	-13.9905204814203	0.25	0.21	0.29	-25.9598894254555	-24.2633450337981	-22.5668006421407	-62.0463114899245	-57.991428202246	-53.9365449145675	-64.2723354578933	-60.0903350692835	-55.8171093724053	-57.1110850187113	0.257250293390175	0.104652111962283	20.9318021712155	0.571698865207316	0.572179394488632	0.571145303130352	-0.0213913397831654	-0.0202453928498671	-0.0227114522266398	-0.0551244649461341	-0.050883862406736	-0.057959515036517	7.54626953472228e-05	0.000186968769961584	0.000998266140559654
2	12.1639532432449	0.08	-57.1082843619802	-61.1011498479339	-53.1154188760264	0.0865521115534185	-15.1319085330341	-16.178829577279	-14.0849874887893	0.25	0.21	0.3	-26.0197290743427	-24.3360101252455	-22.6522911761483	-62.0039278832345	-57.9916959342708	-53.979463985307	-64.1874843200923	-34.7675903320313	-55.9592836451764	-57.1082843619802	0.257806933266005	-0.242064114053859	20.5448897277354	0.571698865207316	0.572179394488632	0.571145303130352	-0.0213913397831654	-0.0202453928498671	-0.0227114522266398	-0.0551244649461341	-0.050883862406736	-0.057959515036517	7.54626953472228e-05	0.000186968769961584	0.000998266140559654
2	12.1639532432449	0.08	-57.1066246490736	-61.1114595029185	-53.1017897952288	0.0895312698649346	-15.3295849144474	-16.3706855424656	-14.2884842864292	0.25	0.21	0.3	-26.3946178026097	-24.7160409892371	-23.0374641758644	-63.0577156987739	-59.0475337644197	-55.0373518300656	-65.3265487226865	-61.1007795629291	-56.9356872295742	-57.1066246490736	0.256946629972756	0.143339385586662	20.997341456631	0.571698865207316	0.572179394488632	0.571145303130352	-0.0213913397831654	-0.0202453928498671	-0.0227114522266398	-0.0551244649461341	-0.050883862406736	-0.057959515036517	7.54626953472228e-05	0.000186968769961584	0.000998266140559654
2	12.1639532432449	0.08	-57.1009403006595	-61.1412052752632	-53.0606753260559	0.0846605988993202	-14.984028549535	-16.0333200864698	-13.9347370126002	0.25	0.21	0.3	-25.8043208133193	-24.1155716771616	-22.4268225410038	-61.5354981179003	-57.508342354281	-53.4811865906616	-63.7101325831651	-59.5889237840824	-55.470671618631	-57.1009403006595	0.257475945925324	0.0951219279384752	20.9074205240894	0.571698865207316	0.572179394488632	0.571145303130352	-0.0213913397831654	-0.0202453928498671	-0.0227114522266398	-0.0551244649461341	-0.050883862406736	-0.057959515036517	7.54626953472228e-05	0.000186968769961584	0.000998266140559654
2	12.1639532432449	0.08	-57.0826912011541	-61.0769424283102	-53.0884399739981	0.0879417414028482	-15.3280360211551	-16.3793136910936	-14.2767583512166	0.25	0.21	0.3	-26.3529653279231	-24.661546230127	-22.9701271323308	-62.8240646470697	-58.791811675802	-54.7595587045344	-64.9830892679004	-60.9037374033139	-56.6840513659912	-57.0826912011541	0.257692148088588	0.0326940493162419	20.8344437675274	0.571698865207316	0.572179394488632	0.571145303130352	-0.0213913397831654	-0.0202453928498671	-0.0227114522266398	-0.0551244649461341	-0.050883862406736	-0.057959515036517	7.54626953472228e-05	0.000186968769961584	0.000998266140559654
2	12.1639532432449	0.08	-57.0798928100482	-61.0824084292807	-53.0773771908156	0.0868039636295887	-15.1641776210743	-16.2116637035481	-14.1166915386005	0.25	0.21	0.3	-26.0722376665898	-24.3876291899949	-22.7030207134	-62.128337858631	-58.1140324533255	-54.0997270480201	-64.3350511545795	-60.1573467406879	-56.0506257555487	-57.0798928100482	0.257949513511508	-0.0628616383881728	20.7308962968541	0.571698865207316	0.572179394488632	0.571145303130352	-0.0213913397831654	-0.0202453928498671	-0.0227114522266398	-0.0551244649461341	-0.050883862406736	-0.057959515036517	7.54626953472228e-05	0.000186968769961584	0.000998266140559654
2	12.1639532432449	0.08	-57.0588670880919	-61.0601285909056	-53.0576055852783	0.086890102999949	-15.1069203086905	-16.1498846856668	-14.0639559317142	0.25	0.21	0.3	-25.9120213719839	-24.2386152918518	-22.5652092117196	-61.6004940606392	-57.622315754115	-53.6441374475908	-63.8139466655676	-59.6767776954651	-55.5734301463441	-57.0588670880919	0.258182909068324	-0.138803665403572	20.6313230681795	0.571698865207316	0.572179394488632	0.571145303130352	-0.0213913397831654	-0.0202453928498671	-0.0227114522266398	-0.0551244649461341	-0.050883862406736	-0.057959515036517	7.54626953472228e-05	0.000186968769961584	0.000998266140559654
2	12.1639532432449	0.08	-57.0469954981963	-61.0637393683252	-53.0302516280673	0.087714298404878	-15.2857701083074	-16.3356381809118	-14.235902035703	0.25	0.21	0.3	-26.3051390656882	-24.6145454479405	-22.9239518301928	-62.7642391563587	-58.7304713866633	-54.6967036169678	-64.9629312422124	-60.7948115977724	-56.6192201656343	-57.0469954981963	0.257541890948633	0.0812516489253847	20.8940405200673	0.571698865207316	0.572179394488632	0.571145303130352	-0.0213913397831654	-0.0202453928498671	-0.0227114522266398	-0.0551244649461341	-0.050883862406736	-0.057959515036517	7.54626953472228e-05	0.000186968769961584	0.000998266140559654
2	12.1639532432449	0.08	-57.0435973650652	-61.0618700744228	-53.0253246557075	0.0851133206312172	-15.0066952789403	-16.0545163238953	-13.9588742339852	0.25	0.21	0.29	-25.8595979133153	-24.1718341488401	-22.4840703843648	-61.7184473983194	-57.6903043673359	-53.6621613363524	-63.9867288233552	-59.720537539719	-55.5598739578283	-57.0435973650652	0.25725731272248	0.0795621513835862	20.9059995002994	0.571698865207316	0.572179394488632	0.571145303130352	-0.0213913397831654	-0.0202453928498671	-0.0227114522266398	-0.0551244649461341	-0.050883862406736	-0.057959515036517	7.54626953472228e-05	0.000186968769961584	0.000998266140559654
2	12.1639532432449	0.08	-57.026768367775	-61.0935802927874	-52.9599564427626	0.0837248033613511	-15.0680693780831	-16.1296688068318	-14.0064699493344	0.25	0.21	0.3	-25.9316121049386	-24.2248824177502	-22.5181527305619	-61.7721507201606	-57.7065198195853	-53.64088891901	-63.9583633537678	-59.7200146377819	-55.527997581434	-57.026768367775	0.257941488898374	0.126445909258974	20.8997475068513	0.571698865207316	0.572179394488632	0.571145303130352	-0.0213913397831654	-0.0202453928498671	-0.0227114522266398	-0.0551244649461341	-0.050883862406736	-0.057959515036517	7.54626953472228e-05	0.000186968769961584	0.000998266140559654
2	12.1639532432449	0.08	-57.0223181657714	-61.0300930288823	-53.0145433026605	0.085910169134676	-15.0970757734604	-16.1458503581609	-14.04830118876	0.25	0.21	0.29	-26.08309671903	-24.3888354492682	-22.6945741795063	-62.4373663710767	-58.38166651427	-54.3259666574633	-64.6945147952333	-60.4764778126272	-56.2696581097637	-57.0223181657714	0.256572635921691	-0.0703503532429116	20.801919828804	0.571698865207316	0.572179394488632	0.571145303130352	-0.0213913397831654	-0.0202453928498671	-0.0227114522266398	-0.0551244649461341	-0.050883862406736	-0.057959515036517	7.54626953472228e-05	0.000186968769961584	0.000998266140559654
2	12.1639532432449	0.08	-56.9969421532783	-61.0419500384745	-52.9519342680821	0.0852021675901123	-15.3141764221625	-16.382857341658	-14.2454955026671	0.25	0.21	0.3	-26.3409106299698	-24.6226494008492	-22.9043881717287	-62.7525603968013	-58.6591069443914	-54.5656534919816	-64.9925388622533	-60.8173240051157	-56.4804578755053	-56.9969421532783	0.258622465713335	-0.152129870516763	20.6027774200104	0.571698865207316	0.572179394488632	0.571145303130352	-0.0213913397831654	-0.0202453928498671	-0.0227114522266398	-0.0551244649461341	-0.050883862406736	-0.057959515036517	7.54626953472228e-05	0.000186968769961584	0.000998266140559654
2	12.1639532432449	0.08	-56.9951781011886	-61.0125426622811	-52.9778135400962	0.0871714375641064	-15.2246496758277	-16.2738827748196	-14.1754165768358	0.25	0.21	0.3	-26.2142251949287	-24.5241040898717	-22.8339829848146	-62.5679353157347	-58.5339656984513	-54.4999960811679	-64.7564048428273	-60.5774721629196	-56.4348504692644	-56.9951781011886	0.257418185287056	0.0142937673560005	20.8332662470744	0.571698865207316	0.572179394488632	0.571145303130352	-0.0213913397831654	-0.0202453928498671	-0.0227114522266398	-0.0551244649461341	-0.050883862406736	-0.057959515036517	7.54626953472228e-05	0.000186968769961584	0.000998266140559654
2	12.1639532432449	0.08	-56.9942484591436	-60.9792270174976	-53.0092699007896	0.086518116482589	-15.0903056163718	-16.1345728339943	-14.0460383987493	0.25	0.21	0.29	-25.9966114895859	-24.314050108683	-22.6314887277801	-62.0649548699639	-58.0479661091973	-54.0309773484307	-64.2329162970629	-61.2381306280362	-55.9021183391513	-56.9942484591436	0.25775291406383	-0.0394400525950339	20.760631118036	0.571698865207316	0.572179394488632	0.571145303130352	-0.0213913397831654	-0.0202453928498671	-0.0227114522266398	-0.0551244649461341	-0.050883862406736	-0.057959515036517	7.54626953472228e-05	0.000186968769961584	0.000998266140559654
2	12.1639532432449	0.08	-56.9873167179591	-61.0368637682378	-52.9377696676803	0.0864324258348162	-15.1497740755338	-16.198725341371	-14.1008228096966	0.25	0.21	0.3	-26.0359280354428	-24.3499670048996	-22.6640059743564	-62.0045079816066	-57.9893953252539	-53.9742826689013	-64.1903740048776	-60.0246323820131	-55.9345741040198	-56.9873167179591	0.257501298414633	0.0181283613567671	20.8287266761183	0.571698865207316	0.572179394488632	0.571145303130352	-0.0213913397831654	-0.0202453928498671	-0.0227114522266398	-0.0551244649461341	-0.050883862406736	-0.057959515036517	7.54626953472228e-05	0.000186968769961584	0.000998266140559654
2	12.1639532432449	0.08	-56.9725730176545	-60.9972885009821	-52.9478575343269	0.0859223255570178	-15.0564612615041	-16.1023334591899	-14.0105890638184	0.25	0.21	0.29	-25.9838456307082	-24.2961534832943	-22.6084613358803	-62.1294736749303	-58.0940654318863	-54.0586571888424	-64.3383455468692	-60.1189345179673	-55.9844042215071	-56.9725730176545	0.256802002176091	-0.134537473722716	20.731447842554	0.571698865207316	0.572179394488632	0.571145303130352	-0.0213913397831654	-0.0202453928498671	-0.0227114522266398	-0.0551244649461341	-0.050883862406736	-0.057959515036517	7.54626953472228e-05	0.000186968769961584	0.000998266140559654
2	12.1639532432449	0.08	-56.9678853033482	-60.9696597979696	-52.9661108087268	0.0857788039805315	-14.9897630721964	-16.0319547145261	-13.9475714298666	0.25	0.21	0.3	-25.7619572818775	-24.0872459290004	-22.4125345761233	-61.3378025524024	-57.3504069841587	-53.3630114159151	-63.4628117989966	-59.3969009365702	-55.2148562289296	-56.9678853033482	0.258206911719924	-0.0482049236693334	20.7324714656082	0.571698865207316	0.572179394488632	0.571145303130352	-0.0213913397831654	-0.0202453928498671	-0.0227114522266398	-0.0551244649461341	-0.050883862406736	-0.057959515036517	7.54626953472228e-05	0.000186968769961584	0.000998266140559654
2	12.1639532432449	0.08	-56.9594688113176	-60.955582548678	-52.9633550739573	0.0867555694730415	-15.1793822880404	-16.2282388515433	-14.1305257245375	0.25	0.21	0.3	-26.0563537651579	-24.3722906996861	-22.6882276342142	-61.9882778338454	-57.9818780845537	-53.975478335262	-64.1511865214219	-60.1096305357755	-55.8997251540233	-56.9594688113176	0.25858870280294	0.0425099639508346	20.7926333646219	0.571698865207316	0.572179394488632	0.571145303130352	-0.0213913397831654	-0.0202453928498671	-0.0227114522266398	-0.0551244649461341	-0.050883862406736	-0.057959515036517	7.54626953472228e-05	0.000186968769961584	0.000998266140559654
2	12.1639532432449	0.08	-56.9510437230503	-61.0009412414657	-52.9011462046348	0.0840323782371579	-15.0651904352483	-16.1244649591107	-14.0059159113859	0.25	0.21	0.3	-26.0122518759633	-24.3034128050004	-22.5945737340375	-62.1796710466498	-58.094863171853	-54.0100552970561	-64.3652699544585	-60.1077657635592	-55.9615815970484	-56.9510437230503	0.257333431185756	0.248639771154283	21.0731990382216	0.571698865207316	0.572179394488632	0.571145303130352	-0.0213913397831654	-0.0202453928498671	-0.0227114522266398	-0.0551244649461341	-0.050883862406736	-0.057959515036517	7.54626953472228e-05	0.000186968769961584	0.000998266140559654
2	12.1639532432449	0.08	-56.9496394198664	-60.9317931801607	-52.967485659572	0.0881420672706995	-15.0454076247572	-16.0760146549907	-14.0148005945236	0.25	0.21	0.29	-25.955783503313	-24.2918006364257	-22.6278177695383	-62.0973713803917	-58.1164103725098	-54.1354493646279	-64.2893172336756	-60.1850469662257	-56.0712694056237	-56.9496394198664	0.25576255975835	0.0068359242270367	20.928011062606	0.571698865207316	0.572179394488632	0.571145303130352	-0.0213913397831654	-0.0202453928498671	-0.0227114522266398	-0.0551244649461341	-0.050883862406736	-0.057959515036517	7.54626953472228e-05	0.000186968769961584	0.000998266140559654
2	12.1639532432449	0.08	-56.9491804029261	-61.0106112404071	-52.8877495654452	0.0846237820179205	-15.1227006098954	-16.1819546258725	-14.0634465939184	0.25	0.21	0.3	-26.0043685802049	-24.30214950418	-22.5999304281551	-61.9182757973684	-57.8651694936421	-53.8120631899158	-64.165819091897	-59.9593111596478	-55.6807546661521	-56.9491804029261	0.258170169709462	-0.125156399428451	20.6428380338997	0.571698865207316	0.572179394488632	0.571145303130352	-0.0213913397831654	-0.0202453928498671	-0.0227114522266398	-0.0551244649461341	-0.050883862406736	-0.057959515036517	7.54626953472228e-05	0.000186968769961584	0.000998266140559654
2	12.1639532432449	0.08	-56.9447536576934	-60.9449956047805	-52.9445117106063	0.087597520056539	-15.0506187078985	-16.0850909559589	-14.0161464598381	0.25	0.21	0.3	-25.8829431948098	-24.2183466745623	-22.5537501543147	-61.7116552158012	-57.7428250191047	-53.7739948224082	-63.9519197095744	-59.7790414403056	-55.6507000978856	-56.9447536576934	0.257745961861762	0.164588894482783	20.9622198038271	0.571698865207316	0.572179394488632	0.571145303130352	-0.0213913397831654	-0.0202453928498671	-0.0227114522266398	-0.0551244649461341	-0.050883862406736	-0.057959515036517	7.54626953472228e-05	0.000186968769961584	0.000998266140559654
2	12.1639532432449	0.08	-56.9392741975514	-60.9859489556785	-52.8925994394243	0.0848681391907074	-15.0722669354876	-16.126326717044	-14.0182071539313	0.25	0.21	0.29	-26.0441701787848	-24.3418536617536	-22.6395371447223	-62.3262221515631	-58.2524138219281	-54.178605492293	-64.4991869648669	-60.2968562773869	-56.1390929666011	-56.9392741975514	0.256383688243501	0.0123506744279755	20.8846234947926	0.571698865207316	0.572179394488632	0.571145303130352	-0.0213913397831654	-0.0202453928498671	-0.0227114522266398	-0.0551244649461341	-0.050883862406736	-0.057959515036517	7.54626953472228e-05	0.000186968769961584	0.000998266140559654
2	12.1639532432449	0.08	-56.9360615938702	-60.9402869810587	-52.9318362066817	0.084985198078536	-14.952933453113	-15.9978605290912	-13.9080063771348	0.25	0.21	0.3	-25.724994299956	-24.0447231771688	-22.3644520543816	-61.2927004295467	-57.2892649625235	-53.2858294955003	-63.4004153895973	-59.2757723338044	-55.1887883222346	-56.9360615938702	0.257730199407808	0.0539833024488477	20.8601661188964	0.571698865207316	0.572179394488632	0.571145303130352	-0.0213913397831654	-0.0202453928498671	-0.0227114522266398	-0.0551244649461341	-0.050883862406736	-0.057959515036517	7.54626953472228e-05	0.000186968769961584	0.000998266140559654
2	12.1639532432449	0.08	-56.934272970568	-60.9403622960693	-52.9281836450668	0.0881449332701538	-15.2160589515404	-16.2583369761441	-14.1737809269367	0.25	0.21	0.3	-26.1132710566169	-24.43921985367	-22.765168650723	-62.1443167320142	-58.160412610773	-54.1765084895317	-64.3284120522786	-60.2818837070614	-56.1292666639738	-56.934272970568	0.258123163358317	0.065941453845526	20.8563793485813	0.571698865207316	0.572179394488632	0.571145303130352	-0.0213913397831654	-0.0202453928498671	-0.0227114522266398	-0.0551244649461341	-0.050883862406736	-0.057959515036517	7.54626953472228e-05	0.000186968769961584	0.000998266140559654
2	12.1639532432449	0.08	-56.9181258510725	-60.9633172068267	-52.8729344953183	0.0845597297303734	-15.037261177942	-16.0909663803312	-13.9835559755528	0.25	0.21	0.29	-25.9279587888191	-24.230085310163	-22.5322118315069	-61.9049405702571	-57.8511406684558	-53.7973407666546	-64.0718188161788	-59.9207293638969	-55.7401424295683	-56.9181258510725	0.256692892708092	0.179631635971016	21.0406444856319	0.571698865207316	0.572179394488632	0.571145303130352	-0.0213913397831654	-0.0202453928498671	-0.0227114522266398	-0.0551244649461341	-0.050883862406736	-0.057959515036517	7.54626953472228e-05	0.000186968769961584	0.000998266140559654
2	12.1639532432449	0.08	-56.9136393801356	-60.9390804882535	-52.8881982720177	0.0851654606437066	-15.140358307414	-16.1971584120837	-14.0835582027443	0.25	0.21	0.3	-26.0467831946693	-24.3473342847975	-22.6478853749258	-62.0625597609925	-58.0132248108228	-53.9638898606531	-64.3146211086305	-60.1081269588515	-55.844280388475	-56.9136393801356	0.258325978414285	0.128143764211981	20.8925630214384	0.571698865207316	0.572179394488632	0.571145303130352	-0.0213913397831654	-0.0202453928498671	-0.0227114522266398	-0.0551244649461341	-0.050883862406736	-0.057959515036517	7.54626953472228e-05	0.000186968769961584	0.000998266140559654
2	12.1639532432449	0.08	-56.9119776185608	-60.9065864780849	-52.9173687590367	0.0877010472392464	-15.2055751465942	-16.2500216931272	-14.1611286000613	0.25	0.21	0.3	-26.1868735197041	-24.5037502520153	-22.8206269843264	-62.5294655497673	-58.5104749549653	-54.4914843601633	-64.7351355921442	-60.5755786735013	-56.4439086990511	-56.9119776185608	0.257804957482287	0.0356923684771966	20.8361823782555	0.571698865207316	0.572179394488632	0.571145303130352	-0.0213913397831654	-0.0202453928498671	-0.0227114522266398	-0.0551244649461341	-0.050883862406736	-0.057959515036517	7.54626953472228e-05	0.000186968769961584	0.000998266140559654
2	12.1639532432449	0.08	-56.9100687583686	-60.9819329443807	-52.8382045723566	0.0844288561921104	-15.0777349554048	-16.1351704108646	-14.0202994999451	0.25	0.21	0.3	-25.9429670213608	-24.2427672435055	-22.5425674656501	-61.8052422945461	-57.7547703831043	-53.7042984716625	-64.0212447791569	-59.8321979857043	-55.5810785292387	-56.9100687583686	0.257550919835947	0.139715075816748	20.9404456823008	0.571698865207316	0.572179394488632	0.571145303130352	-0.0213913397831654	-0.0202453928498671	-0.0227114522266398	-0.0551244649461341	-0.050883862406736	-0.057959515036517	7.54626953472228e-05	0.000186968769961584	0.000998266140559654
2	12.1639532432449	0.08	-56.9056613292644	-60.9748225642346	-52.8365000942942	0.0849212612252106	-15.0805888147015	-16.1348700608999	-14.026307568503	0.25	0.21	0.3	-26.0060455723605	-24.3067640763685	-22.6074825803765	-62.1091507542707	-58.0508278418214	-53.9925049293722	-64.267113846842	-60.0943448146701	-55.9235411567716	-56.9056613292644	0.256771521123185	-0.129869904872874	20.7240620388016	0.571698865207316	0.572179394488632	0.571145303130352	-0.0213913397831654	-0.0202453928498671	-0.0227114522266398	-0.0551244649461341	-0.050883862406736	-0.057959515036517	7.54626953472228e-05	0.000186968769961584	0.000998266140559654
2	12.1639532432449	0.08	-56.8982066544705	-60.8819351998851	-52.9144781090558	0.0872803082367462	-15.1195606436598	-16.1608391733957	-14.0782821139239	0.25	0.21	0.3	-25.9249522262924	-24.2545503462894	-22.5841484662863	-61.6201051156062	-57.6497857671792	-53.6794664187521	-63.7769248882144	-59.7225741737336	-55.6274973370217	-56.8982066544705	0.258553877590862	0.0608942588024712	20.818710958653	0.571698865207316	0.572179394488632	0.571145303130352	-0.0213913397831654	-0.0202453928498671	-0.0227114522266398	-0.0551244649461341	-0.050883862406736	-0.057959515036517	7.54626953472228e-05	0.000186968769961584	0.000998266140559654
2	12.1639532432449	0.08	-56.897002135345	-60.9294238193798	-52.8645804513102	0.0875964055890251	-15.2548290093555	-16.3033445282085	-14.2063134905024	0.25	0.21	0.3	-26.264193667248	-24.5750669606005	-22.8859402539531	-62.6932708130853	-58.661284170011	-54.6292975269366	-64.9864224401664	-60.800041571408	-56.5921135941368	-56.897002135345	0.257213957426661	0.0561445278571175	20.8894081200317	0.571698865207316	0.572179394488632	0.571145303130352	-0.0213913397831654	-0.0202453928498671	-0.0227114522266398	-0.0551244649461341	-0.050883862406736	-0.057959515036517	7.54626953472228e-05	0.000186968769961584	0.000998266140559654
2	12.1639532432449	0.08	-56.8952461741483	-60.9002609224713	-52.8902314258253	0.0864622629686322	-15.0873880035037	-16.1318224195297	-14.0429535874776	0.25	0.21	0.29	-25.9668230619749	-24.2856339826832	-22.6044449033915	-61.9325998395944	-57.9228520836227	-53.9131043276511	-64.1136960699024	-59.9981149683819	-55.8910870894614	-56.8952461741483	0.256997636816259	0.0752198882446088	20.9117144781936	0.571698865207316	0.572179394488632	0.571145303130352	-0.0213913397831654	-0.0202453928498671	-0.0227114522266398	-0.0551244649461341	-0.050883862406736	-0.057959515036517	7.54626953472228e-05	0.000186968769961584	0.000998266140559654
2	12.1639532432449	0.08	-56.8937473022311	-60.8780681572189	-52.9094264472433	0.0864763993448011	-15.0423739282257	-16.0835990427856	-14.0011488136659	0.25	0.21	0.29	-25.9409943519431	-24.2616180665703	-22.5822417811975	-61.9964095027508	-57.9828663638627	-53.9693232249745	-64.1717020629171	-60.0076341836437	-55.857690369045	-56.8937473022311	0.257002904468368	0.155848399559784	20.9953797785005	0.571698865207316	0.572179394488632	0.571145303130352	-0.0213913397831654	-0.0202453928498671	-0.0227114522266398	-0.0551244649461341	-0.050883862406736	-0.057959515036517	7.54626953472228e-05	0.000186968769961584	0.000998266140559654
2	12.1639532432449	0.08	-56.8875381478451	-60.9039453755279	-52.8711309201624	0.0867576841923352	-15.1149346008974	-16.1593240558015	-14.0705451459932	0.25	0.21	0.3	-26.0332820110513	-24.3507311125732	-22.6681802140951	-62.1447412627368	-58.1282791738263	-54.1118170849157	-64.3765599542522	-60.2385593913682	-56.0044732565476	-56.8875381478451	0.257292047321595	0.188818581216205	21.0109447342356	0.571698865207316	0.572179394488632	0.571145303130352	-0.0213913397831654	-0.0202453928498671	-0.0227114522266398	-0.0551244649461341	-0.050883862406736	-0.057959515036517	7.54626953472228e-05	0.000186968769961584	0.000998266140559654
2	12.1639532432449	0.08	-56.8786749951733	-60.9399543336818	-52.8173956566647	0.0856320496692085	-15.1768332113525	-16.2330198209305	-14.1206466017746	0.25	0.21	0.29	-26.1524370173619	-24.4508525869682	-22.7492681565744	-62.4302151735688	-58.3682502387158	-54.3062853038628	-64.708145368363	-60.5195373619814	-56.2660684365639	-56.8786749951733	0.257271271399506	0.250824260721462	21.0750336787294	0.571698865207316	0.572179394488632	0.571145303130352	-0.0213913397831654	-0.0202453928498671	-0.0227114522266398	-0.0551244649461341	-0.050883862406736	-0.057959515036517	7.54626953472228e-05	0.000186968769961584	0.000998266140559654
2	12.1639532432449	0.08	-56.872308844398	-60.8885539354633	-52.8560637533328	0.086431451345259	-15.1327543215772	-16.1805336265741	-14.0849750165803	0.25	0.21	0.3	-26.0855343233322	-24.3963512806366	-22.707168237941	-62.3132497231193	-58.2781211548154	-54.2429925865115	-64.4848494734738	-60.3324439064311	-56.1344197924506	-56.872308844398	0.257381926582	0.169092784412514	20.9900613367423	0.571698865207316	0.572179394488632	0.571145303130352	-0.0213913397831654	-0.0202453928498671	-0.0227114522266398	-0.0551244649461341	-0.050883862406736	-0.057959515036517	7.54626953472228e-05	0.000186968769961584	0.000998266140559654
2	12.1639532432449	0.08	-56.8660904840978	-60.8678449606958	-52.8643360074998	0.0853986555288543	-15.0184310530166	-16.065154937128	-13.9717071689053	0.25	0.21	0.3	-25.8884957131254	-24.2017328469911	-22.5149699808568	-61.8158677232719	-57.7882598093589	-53.7606518954459	-64.0479655379365	-59.8721935218038	-55.6250491151712	-56.8660904840978	0.257612207627773	0.0715355994794508	20.8793411362553	0.571698865207316	0.572179394488632	0.571145303130352	-0.0213913397831654	-0.0202453928498671	-0.0227114522266398	-0.0551244649461341	-0.050883862406736	-0.057959515036517	7.54626953472228e-05	0.000186968769961584	0.000998266140559654
2	12.1639532432449	0.08	-56.8593379126045	-60.8806918243973	-52.8379840008116	0.0844783962532259	-15.0810556235222	-16.1383851926383	-14.0237260544062	0.25	0.21	0.3	-25.9195485935325	-24.2213920048185	-22.5232354161046	-61.6807447893632	-57.6396418826955	-53.5985389760277	-63.9139411214025	-59.6869553541951	-55.4837342481024	-56.8593379126045	0.258721946534333	0.163668129721122	20.8997660470517	0.571698865207316	0.572179394488632	0.571145303130352	-0.0213913397831654	-0.0202453928498671	-0.0227114522266398	-0.0551244649461341	-0.050883862406736	-0.057959515036517	7.54626953472228e-05	0.000186968769961584	0.000998266140559654
2	12.1639532432449	0.08	-56.8497366674996	-60.8552111051162	-52.8442622298829	0.0868353615479391	-15.12691866566	-16.1716241484391	-14.0822131828808	0.25	0.21	0.3	-26.0363414386507	-24.3543638955916	-22.6723863525324	-62.1115666408042	-58.0990881403122	-54.0866096398202	-64.2557733590748	-60.1421833568823	-55.9817763179042	-56.8497366674996	0.257779277309111	-0.0530794070501401	20.7394851895247	0.571698865207316	0.572179394488632	0.571145303130352	-0.0213913397831654	-0.0202453928498671	-0.0227114522266398	-0.0551244649461341	-0.050883862406736	-0.057959515036517	7.54626953472228e-05	0.000186968769961584	0.000998266140559654
2	12.1639532432449	0.08	-56.8447011538493	-60.8246879283392	-52.8647143793595	0.0866695007516755	-15.0021064918563	-16.0392772041538	-13.9649357795588	0.25	0.21	0.3	-25.8076735995553	-24.1388351058195	-22.4699966120836	-61.5284562313649	-57.5497537023306	-53.5710511732962	-63.7166656445361	-59.592065466969	-55.4794688524425	-56.8447011538493	0.257677491614703	-0.0746897060500121	20.7375489755693	0.571698865207316	0.572179394488632	0.571145303130352	-0.0213913397831654	-0.0202453928498671	-0.0227114522266398	-0.0551244649461341	-0.050883862406736	-0.057959515036517	7.54626953472228e-05	0.000186968769961584	0.000998266140559654
2	12.1639532432449	0.08	-56.8423873161314	-60.8672185436983	-52.8175560885645	0.0863268575741294	-15.272797651159	-16.3309744352089	-14.2146208671092	0.25	0.21	0.3	-26.2334304830557	-24.5336172102294	-22.8338039374031	-62.4386640417241	-58.3929076186663	-54.3471511956084	-64.6303887021107	-60.471601778293	-56.1505671533686	-56.8423873161314	0.258527085533853	-0.0487145626270138	20.7059343691491	0.571698865207316	0.572179394488632	0.571145303130352	-0.0213913397831654	-0.0202453928498671	-0.0227114522266398	-0.0551244649461341	-0.050883862406736	-0.057959515036517	7.54626953472228e-05	0.000186968769961584	0.000998266140559654
2	12.1639532432449	0.08	-56.8156055885934	-60.8318513882619	-52.7993597889248	0.0851912543168585	-15.0697885775772	-16.1214888220641	-14.0180883330902	0.25	0.21	0.29	-25.9142816505363	-24.2237395022036	-22.533197353871	-61.7208095155181	-57.6943953813245	-53.6679812471308	-63.9566806608481	-59.7850790429347	-55.536492890948	-56.8156055885934	0.258257728013414	-0.00458783183548579	20.7597969541331	0.571698865207316	0.572179394488632	0.571145303130352	-0.0213913397831654	-0.0202453928498671	-0.0227114522266398	-0.0551244649461341	-0.050883862406736	-0.057959515036517	7.54626953472228e-05	0.000186968769961584	0.000998266140559654
2	12.1639532432449	0.08	-56.8131694083191	-60.8300239107564	-52.7963149058818	0.0844889519523291	-14.972714923181	-16.022377121131	-13.923052725231	0.25	0.21	0.3	-25.776365937363	-24.0876978501981	-22.3990297630332	-61.4438945015778	-57.4185658711543	-53.3932372407307	-63.664767996454	-59.484568214511	-55.2573284038691	-56.8131694083191	0.257808603936156	0.0452372828652874	20.8427567639932	0.571698865207316	0.572179394488632	0.571145303130352	-0.0213913397831654	-0.0202453928498671	-0.0227114522266398	-0.0551244649461341	-0.050883862406736	-0.057959515036517	7.54626953472228e-05	0.000186968769961584	0.000998266140559654
2	12.1639532432449	0.08	-56.809787918676	-60.8753818214572	-52.7441940158949	0.0840384001000055	-15.1883025866901	-16.2561916879453	-14.1204134854349	0.25	0.21	0.3	-26.1297855298598	-24.4132879810418	-22.6967904322239	-62.231621150282	-58.1435498937706	-54.0554786372593	-64.4330198768527	-60.189530799231	-55.9647851052872	-56.809787918676	0.258063941214399	0.124637544451129	20.896150574373	0.571698865207316	0.572179394488632	0.571145303130352	-0.0213913397831654	-0.0202453928498671	-0.0227114522266398	-0.0551244649461341	-0.050883862406736	-0.057959515036517	7.54626953472228e-05	0.000186968769961584	0.000998266140559654
2	12.1639532432449	0.08	-56.8074908029206	-60.8559443148262	-52.759037291015	0.084485788140069	-15.0754128348577	-16.1322962846325	-14.0185293850829	0.25	0.21	0.3	-25.9113125818377	-24.2137713920088	-22.51623020218	-61.6648525341458	-57.6249712347782	-53.5850899354106	-63.83149174959	-59.6295425363738	-55.5467980509051	-56.8074908029206	0.258100118902155	-0.0844919350501717	20.67953237219	0.571698865207316	0.572179394488632	0.571145303130352	-0.0213913397831654	-0.0202453928498671	-0.0227114522266398	-0.0551244649461341	-0.050883862406736	-0.057959515036517	7.54626953472228e-05	0.000186968769961584	0.000998266140559654
2	12.1639532432449	0.08	-56.8037990918583	-60.7812082918675	-52.8263898918492	0.0875144288966477	-15.1319742779127	-16.1725793386442	-14.0913692171812	0.25	0.21	0.29	-26.021231076341	-24.3469264291039	-22.6726217818667	-62.0353601096464	-58.0437698801185	-54.0521796505905	-64.2211389172095	-60.0288558274272	-55.9802581566293	-56.8037990918583	0.257476899981012	-0.297443863965984	20.5181215491167	0.571698865207316	0.572179394488632	0.571145303130352	-0.0213913397831654	-0.0202453928498671	-0.0227114522266398	-0.0551244649461341	-0.050883862406736	-0.057959515036517	7.54626953472228e-05	0.000186968769961584	0.000998266140559654
2	12.1639532432449	0.08	-56.7999128384252	-60.8457005749232	-52.7541251019272	0.08407246762506	-15.0257770064259	-16.0820052267672	-13.9695487860845	0.25	0.21	0.3	-25.8393026998025	-24.1422381658321	-22.4451736318617	-61.5145497785595	-57.4744190534703	-53.4342883283812	-63.745943741083	-59.4788437642472	-55.3018288870546	-56.7999128384252	0.257932967293282	0.0973513115951129	20.8865053278692	0.571698865207316	0.572179394488632	0.571145303130352	-0.0213913397831654	-0.0202453928498671	-0.0227114522266398	-0.0551244649461341	-0.050883862406736	-0.057959515036517	7.54626953472228e-05	0.000186968769961584	0.000998266140559654
2	12.1639532432449	0.08	-56.7918114226304	-60.788919270329	-52.7947035749318	0.0864182508387852	-14.9977763931913	-16.0362967498083	-13.9592560365743	0.25	0.21	0.3	-25.8168174790321	-24.144904635728	-22.4729917924239	-61.5839006992118	-57.595689735432	-53.6074787716522	-63.7237171522995	-59.5827327803313	-55.5295833291032	-56.7918114226304	0.256939913498047	-0.247792329396567	20.6036007072785	0.571698865207316	0.572179394488632	0.571145303130352	-0.0213913397831654	-0.0202453928498671	-0.0227114522266398	-0.0551244649461341	-0.050883862406736	-0.057959515036517	7.54626953472228e-05	0.000186968769961584	0.000998266140559654
2	12.1639532432449	0.08	-56.7902278212971	-60.822205608641	-52.7582500339531	0.0852660962114052	-14.9843362969847	-16.0295711373321	-13.9391014566373	0.25	0.21	0.3	-25.8298111945285	-24.1455354051882	-22.4612596158479	-61.6724947756714	-57.6510372033883	-53.6295796311052	-63.8818811981817	-59.7225138785544	-55.5558748722644	-56.7902278212971	0.257068382595101	-0.0734168697259184	20.7672822285792	0.571698865207316	0.572179394488632	0.571145303130352	-0.0213913397831654	-0.0202453928498671	-0.0227114522266398	-0.0551244649461341	-0.050883862406736	-0.057959515036517	7.54626953472228e-05	0.000186968769961584	0.000998266140559654
2	12.1639532432449	0.08	-56.7899617450638	-60.7746858782848	-52.8052376118429	0.0854005020618277	-14.982615204949	-16.026830526014	-13.9383998838839	0.25	0.21	0.3	-25.8058847167948	-24.1245229434126	-22.4431611700303	-61.5682227722769	-57.556794473637	-53.5453661749971	-63.785815888127	-59.5757081800658	-55.3519233230544	-56.7899617450638	0.257998206068224	-0.142919194034394	20.6540270750998	0.571698865207316	0.572179394488632	0.571145303130352	-0.0213913397831654	-0.0202453928498671	-0.0227114522266398	-0.0551244649461341	-0.050883862406736	-0.057959515036517	7.54626953472228e-05	0.000186968769961584	0.000998266140559654
2	12.1639532432449	0.08	-56.7684299373697	-60.7491989936693	-52.7876608810701	0.0861343657935166	-14.9700100352785	-16.0084758443429	-13.9315442262141	0.25	0.21	0.3	-25.727693340347	-24.0587443323447	-22.3897953243425	-61.2645544776533	-57.2903382092701	-53.316121940887	-63.449371777892	-59.273830937727	-55.2082176220799	-56.7684299373697	0.258438862229915	-0.0799694913088956	20.6795175186568	0.571698865207316	0.572179394488632	0.571145303130352	-0.0213913397831654	-0.0202453928498671	-0.0227114522266398	-0.0551244649461341	-0.050883862406736	-0.057959515036517	7.54626953472228e-05	0.000186968769961584	0.000998266140559654
2	12.1639532432449	0.08	-56.767821215636	-60.7450344498349	-52.790607981437	0.087826147264667	-15.2245830974001	-16.2695185653597	-14.1796476294405	0.25	0.21	0.3	-26.1623078827761	-24.481992431488	-22.8016769801999	-62.3358055354317	-58.3321901938879	-54.3285748523441	-64.5896754095789	-60.3863914519979	-56.2889702803473	-56.767821215636	0.25864199033698	-0.0487558268028123	20.7045864716091	0.571698865207316	0.572179394488632	0.571145303130352	-0.0213913397831654	-0.0202453928498671	-0.0227114522266398	-0.0551244649461341	-0.050883862406736	-0.057959515036517	7.54626953472228e-05	0.000186968769961584	0.000998266140559654
2	12.1639532432449	0.08	-56.7648319465748	-60.738019267252	-52.7916446258975	0.0883147445147575	-15.164440419505	-16.2020868921461	-14.126793946864	0.25	0.21	0.3	-26.0907858239862	-24.4198275049183	-22.7488691858503	-62.254489802214	-58.2674631815476	-54.2804365608812	-64.4002975828477	-60.3886323229849	-56.2375846933425	-56.7648319465748	0.257937720644088	0.0344452421021618	20.828009917467	0.571698865207316	0.572179394488632	0.571145303130352	-0.0213913397831654	-0.0202453928498671	-0.0227114522266398	-0.0551244649461341	-0.050883862406736	-0.057959515036517	7.54626953472228e-05	0.000186968769961584	0.000998266140559654
2	12.1639532432449	0.08	-56.7608887436372	-60.8199655236805	-52.7018119635938	0.0840716341181126	-14.9682454242338	-16.0204351901475	-13.9160556583201	0.25	0.21	0.29	-25.7971964279376	-24.1028887672172	-22.4085811064969	-61.5513812872458	-57.508811113614	-53.4662409399822	-63.8060192141023	-59.5376702526493	-55.3594447192448	-56.7608887436372	0.256605245529128	-0.0135270105557309	20.851272879594	0.571698865207316	0.572179394488632	0.571145303130352	-0.0213913397831654	-0.0202453928498671	-0.0227114522266398	-0.0551244649461341	-0.050883862406736	-0.057959515036517	7.54626953472228e-05	0.000186968769961584	0.000998266140559654
2	12.1639532432449	0.08	-56.7580872034723	-60.737421833292	-52.7787525736526	0.0869079807879614	-14.975764678354	-16.0095577532923	-13.9419716034157	0.25	0.21	0.29	-25.8376048831038	-24.1691804698404	-22.5007560565769	-61.7882197880521	-57.7983385737183	-53.8084573593845	-63.9915743313353	-59.8907960032261	-55.7179699355514	-56.7580872034723	0.256871730185342	0.0894273013856708	20.9431330301199	0.571698865207316	0.572179394488632	0.571145303130352	-0.0213913397831654	-0.0202453928498671	-0.0227114522266398	-0.0551244649461341	-0.050883862406736	-0.057959515036517	7.54626953472228e-05	0.000186968769961584	0.000998266140559654
2	12.1639532432449	0.08	-56.7515831984567	-60.745878160018	-52.7572882368955	0.0862532864033924	-15.1085098186411	-16.1557924168173	-14.0612272204649	0.25	0.21	0.29	-26.0491578622448	-24.3605480421609	-22.6719382220771	-62.2348564574773	-58.2005460079284	-54.1662355583794	-64.4088682500126	3.66792068558749	-56.1135201263798	-56.7515831984567	0.257754406590091	0.0587259725956378	20.8499795732588	0.571698865207316	0.572179394488632	0.571145303130352	-0.0213913397831654	-0.0202453928498671	-0.0227114522266398	-0.0551244649461341	-0.050883862406736	-0.057959515036517	7.54626953472228e-05	0.000186968769961584	0.000998266140559654
2	12.1639532432449	0.08	-56.7387946264642	-60.7423553113914	-52.7352339415371	0.0870459225089852	-15.2040631189958	-16.2527047180171	-14.1554215199745	0.25	0.21	0.3	-26.1761529574936	-24.4872400430085	-22.7983271285235	-62.4674982657607	-58.4370295896364	-54.4065609135121	-64.6597628910053	-60.5593941956168	-56.3136652061643	-56.7387946264642	0.257891420593607	0.203026659351843	20.9948498028909	0.571698865207316	0.572179394488632	0.571145303130352	-0.0213913397831654	-0.0202453928498671	-0.0227114522266398	-0.0551244649461341	-0.050883862406736	-0.057959515036517	7.54626953472228e-05	0.000186968769961584	0.000998266140559654
2	12.1639532432449	0.08	-56.736491235525	-60.7597878789963	-52.7131945920537	0.0850302989203684	-14.9948823780714	-16.0424371385594	-13.9473276175834	0.25	0.21	0.3	-25.8340788781021	-24.1471399125424	-22.4602009469827	-61.6428929522953	-57.6176750003908	-53.5924570484863	-63.7844488643516	-59.6060981362144	-55.4503385993989	-56.736491235525	0.257233133360128	0.154962706278275	20.9888417278254	0.571698865207316	0.572179394488632	0.571145303130352	-0.0213913397831654	-0.0202453928498671	-0.0227114522266398	-0.0551244649461341	-0.050883862406736	-0.057959515036517	7.54626953472228e-05	0.000186968769961584	0.000998266140559654
2	12.1639532432449	0.08	-56.7288553406598	-60.7337941591628	-52.7239165221567	0.0862168282865437	-14.9163213349875	-15.9505211488743	-13.8821215211008	0.25	0.21	0.3	-25.7155438184871	-24.0481995114985	-22.38085520451	-61.4314135894359	-57.4483238892302	-53.4652341890245	-63.5689800450423	-59.4362593647801	-55.4658300349207	-56.7288553406598	0.257081529492394	-0.0894084839478755	20.749704795455	0.571698865207316	0.572179394488632	0.571145303130352	-0.0213913397831654	-0.0202453928498671	-0.0227114522266398	-0.0551244649461341	-0.050883862406736	-0.057959515036517	7.54626953472228e-05	0.000186968769961584	0.000998266140559654
2	12.1639532432449	0.08	-56.7283527372982	-60.7797219846278	-52.6769834899686	0.0840591097567937	-15.2073334041827	-16.2764167546429	-14.1382500537225	0.25	0.21	0.3	-26.1674986393228	-24.4487396802596	-22.7299807211963	-62.3339648067318	-58.2396850308076	-54.1454052548835	-64.5813781000195	-60.3620182440317	-56.0956480863974	-56.7283527372982	0.258481495105863	-0.157716007767655	20.5928128397879	0.571698865207316	0.572179394488632	0.571145303130352	-0.0213913397831654	-0.0202453928498671	-0.0227114522266398	-0.0551244649461341	-0.050883862406736	-0.057959515036517	7.54626953472228e-05	0.000186968769961584	0.000998266140559654
2	12.1639532432449	0.08	-56.7257339515725	-60.6945202007734	-52.7569477023716	0.0870258924437794	-15.0820348434236	-16.1223911286733	-14.0416785581739	0.25	0.21	0.3	-25.9931024803674	-24.3158024246396	-22.6385023689118	-62.0956037519783	-58.0886576895637	-54.0817116271492	-64.3041497225091	-60.2210145817906	-56.0561390144925	-56.7257339515725	0.257621151472932	0.10954412509322	20.9264942872778	0.571698865207316	0.572179394488632	0.571145303130352	-0.0213913397831654	-0.0202453928498671	-0.0227114522266398	-0.0551244649461341	-0.050883862406736	-0.057959515036517	7.54626953472228e-05	0.000186968769961584	0.000998266140559654
2	12.1639532432449	0.08	-56.7256627157458	-60.7193267189459	-52.7319987125457	0.0870756266750419	-15.1342414221788	-16.1778723049548	-14.0906105394028	0.25	0.21	0.3	-25.9778516629874	-24.3020263286903	-22.6262009943932	-61.8072038084132	-57.8200350722171	-53.8328663360209	-64.0078449331826	-59.9034267698911	-55.7153252308077	-56.7256627157458	0.258831570467641	0.0848851746378169	20.8327235951561	0.571698865207316	0.572179394488632	0.571145303130352	-0.0213913397831654	-0.0202453928498671	-0.0227114522266398	-0.0551244649461341	-0.050883862406736	-0.057959515036517	7.54626953472228e-05	0.000186968769961584	0.000998266140559654
2	12.1639532432449	0.08	-56.725159015902	-60.7034442314086	-52.7468738003955	0.0846391217761598	-14.9355584510975	-15.9816007175663	-13.8895161846288	0.25	0.21	0.3	-25.758465350239	-24.0724988471399	-22.3865323440408	-61.5165533145506	-57.4901159137106	-53.4636785128706	-63.6949675414262	-59.4636326093602	-55.3606124834544	-56.725159015902	0.258167357572804	-0.0439476877453449	20.7340660929149	0.571698865207316	0.572179394488632	0.571145303130352	-0.0213913397831654	-0.0202453928498671	-0.0227114522266398	-0.0551244649461341	-0.050883862406736	-0.057959515036517	7.54626953472228e-05	0.000186968769961584	0.000998266140559654
2	12.1639532432449	0.08	-56.7240781315959	-60.7209841656865	-52.7271720975053	0.0858000176284892	-14.9262100834299	-15.9638427449384	-13.8885774219215	0.25	0.21	0.3	-25.7056207686376	-24.0347829810162	-22.3639451933949	-61.3318054613914	-57.3453038682082	-53.3588022750251	-63.4664714064584	-59.3583338897462	-55.2882941004827	-56.7240781315959	0.257167060893675	0.00217786120120884	20.8405605787574	0.571698865207316	0.572179394488632	0.571145303130352	-0.0213913397831654	-0.0202453928498671	-0.0227114522266398	-0.0551244649461341	-0.050883862406736	-0.057959515036517	7.54626953472228e-05	0.000186968769961584	0.000998266140559654
2	12.1639532432449	0.08	-56.7066835183302	-60.7602462021034	-52.6531208345571	0.0835222242841986	-14.93950159991	-15.9934351268835	-13.8855680729365	0.25	0.21	0.29	-25.7510684521843	-24.0541275397516	-22.3571866273189	-61.4349194246337	-57.38648825304	-53.3380570814462	-63.6526682723999	-59.3919450589163	-55.2255257309107	-56.7066835183302	0.257116135421687	0.0685715596668043	20.8992111328199	0.571698865207316	0.572179394488632	0.571145303130352	-0.0213913397831654	-0.0202453928498671	-0.0227114522266398	-0.0551244649461341	-0.050883862406736	-0.057959515036517	7.54626953472228e-05	0.000186968769961584	0.000998266140559654
2	12.1639532432449	0.08	-56.6989085489235	-60.6827012557626	-52.7151158420843	0.0851063253493408	-14.947290709254	-15.9910107964838	-13.9035706220242	0.25	0.21	0.3	-25.7734178113151	-24.0912080855765	-22.4089983598378	-61.551744168588	-57.5343125871577	-53.5168810057274	-63.7685704414509	-59.5408732907402	-55.3898987905663	-56.6989085489235	0.257143567201623	0.131348249372004	20.9728078684502	0.571698865207316	0.572179394488632	0.571145303130352	-0.0213913397831654	-0.0202453928498671	-0.0227114522266398	-0.0551244649461341	-0.050883862406736	-0.057959515036517	7.54626953472228e-05	0.000186968769961584	0.000998266140559654
2	12.1639532432449	0.08	-56.686582594711	-60.7525162945544	-52.6206488948676	0.0817657890870341	-14.8447657353663	-15.9042181004397	-13.7853133702929	0.25	0.21	0.29	-25.6162828751155	-23.9098656652258	-22.2034484553361	-61.1347747608681	-57.0623091231617	-52.9898434854552	-63.2347593861559	-59.108976985691	-54.9533480591941	-56.686582594711	0.256808167008984	0.095752897019823	20.9393343630266	0.571698865207316	0.572179394488632	0.571145303130352	-0.0213913397831654	-0.0202453928498671	-0.0227114522266398	-0.0551244649461341	-0.050883862406736	-0.057959515036517	7.54626953472228e-05	0.000186968769961584	0.000998266140559654
2	12.1639532432449	0.08	-56.679997024083	-60.7267406781945	-52.6332533699716	0.0841869577225796	-14.9617967476287	-16.0127464287976	-13.9108470664597	0.25	0.21	0.3	-25.7768615888921	-24.085072826181	-22.3932840634698	-61.4836590483366	-57.448359285034	-53.4130595217314	-63.6960446024364	-59.493759275338	-55.2879467300418	-56.679997024083	0.257893721737314	0.0771065404632863	20.8569753677498	0.571698865207316	0.572179394488632	0.571145303130352	-0.0213913397831654	-0.0202453928498671	-0.0227114522266398	-0.0551244649461341	-0.050883862406736	-0.057959515036517	7.54626953472228e-05	0.000186968769961584	0.000998266140559654
2	12.1639532432449	0.08	-56.6769894326983	-60.6590165671857	-52.6949622982109	0.0870255586911286	-15.168823974842	-16.2151691577888	-14.1224787918952	0.25	0.21	0.3	-26.0739460167858	-24.3914259302177	-22.7089058436495	-62.1229457870592	-58.1142275034431	-54.1055092198269	-64.3087263697884	-60.1830660430202	-56.0554837869801	-56.6769894326983	0.258380600450528	-0.130920778836962	20.625132247231	0.571698865207316	0.572179394488632	0.571145303130352	-0.0213913397831654	-0.0202453928498671	-0.0227114522266398	-0.0551244649461341	-0.050883862406736	-0.057959515036517	7.54626953472228e-05	0.000186968769961584	0.000998266140559654
2	12.1639532432449	0.08	-56.6768193603261	-60.6506565358649	-52.7029821847874	0.0881022336177343	-15.0596354030412	-16.0914727476507	-14.0277980584318	0.25	0.21	0.3	-25.8691786617066	-24.2103631489115	-22.5515476361164	-61.6209579105157	-57.669622530604	-53.7182871506924	-63.8428351271588	-59.7246955435767	-55.5696475139844	-56.6768193603261	0.257739253838267	0.210399140387336	21.0101200544151	0.571698865207316	0.572179394488632	0.571145303130352	-0.0213913397831654	-0.0202453928498671	-0.0227114522266398	-0.0551244649461341	-0.050883862406736	-0.057959515036517	7.54626953472228e-05	0.000186968769961584	0.000998266140559654
2	12.1639532432449	0.08	-56.6759099236891	-60.6495496115651	-52.702270235813	0.088684588845243	-15.2601347616152	-16.30193826994	-14.2183312532904	0.25	0.21	0.3	-26.2498066243862	-24.5722674151647	-22.8947282059432	-62.6296412098478	-58.6271858663715	-54.6247305228952	-64.8034833356926	-60.7815822432935	-56.5134404336739	-56.6759099236891	0.25799449938704	0.22435377088172	21.0133082088264	0.571698865207316	0.572179394488632	0.571145303130352	-0.0213913397831654	-0.0202453928498671	-0.0227114522266398	-0.0551244649461341	-0.050883862406736	-0.057959515036517	7.54626953472228e-05	0.000186968769961584	0.000998266140559654
2	12.1639532432449	0.08	-56.6635939309418	-60.6426277037604	-52.6845601581232	0.0875593364858008	-15.0633317475795	-16.0989251945698	-14.0277383005892	0.25	0.21	0.3	-25.8872489151132	-24.2220032534873	-22.5567575918614	-61.6786639556926	-57.7110686386353	-53.743473321578	-63.9311877195405	-59.7471646676687	-55.6254788946766	-56.6635939309418	0.257466207938169	-0.0505734454068593	20.7711143660887	0.571698865207316	0.572179394488632	0.571145303130352	-0.0213913397831654	-0.0202453928498671	-0.0227114522266398	-0.0551244649461341	-0.050883862406736	-0.057959515036517	7.54626953472228e-05	0.000186968769961584	0.000998266140559654
2	12.1639532432449	0.08	-56.6614331690395	-60.6607841313517	-52.6620822067273	0.0856297766328637	-14.9911006992897	-16.0343769498895	-13.9478244486898	0.25	0.21	0.3	-25.8244840553295	-24.1442147824342	-22.463945509539	-61.6281781400458	-57.6183425959407	-53.6085070518357	-63.9092979429943	-59.6859102344361	-55.5369481494312	-56.6614331690395	0.257833436086255	0.229572460901578	21.0250100737008	0.571698865207316	0.572179394488632	0.571145303130352	-0.0213913397831654	-0.0202453928498671	-0.0227114522266398	-0.0551244649461341	-0.050883862406736	-0.057959515036517	7.54626953472228e-05	0.000186968769961584	0.000998266140559654
2	12.1639532432449	0.08	-56.6555322414041	-60.6763899626954	-52.6346745201128	0.0855971214311483	-15.1547767628908	-16.2096637222931	-14.0998898034886	0.25	0.21	0.3	-26.0826580879795	-24.3852597733114	-22.6878614586433	-62.1860464889164	-58.1391241947962	-54.092201900676	-64.4365632219564	-60.1778909089546	-56.0484870437874	-56.6555322414041	0.25864774825405	0.0891729021486251	20.8312718904714	0.571698865207316	0.572179394488632	0.571145303130352	-0.0213913397831654	-0.0202453928498671	-0.0227114522266398	-0.0551244649461341	-0.050883862406736	-0.057959515036517	7.54626953472228e-05	0.000186968769961584	0.000998266140559654
2	12.1639532432449	0.08	-56.6494315437208	-60.7351411772956	-52.563721910146	0.0835087511546121	-15.0396623031424	-16.1007552295904	-13.9785693766945	0.25	0.21	0.29	-25.9778264293931	-24.2658019016206	-22.553777373848	-62.1066559391351	-58.0136222669483	-53.9205885947615	-64.3148624680399	-60.0238078321953	-55.8182990648606	-56.6494315437208	0.256007960714624	0.174250177947755	21.0710712678697	0.571698865207316	0.572179394488632	0.571145303130352	-0.0213913397831654	-0.0202453928498671	-0.0227114522266398	-0.0551244649461341	-0.050883862406736	-0.057959515036517	7.54626953472228e-05	0.000186968769961584	0.000998266140559654
2	12.1639532432449	0.08	-56.6446282084547	-60.6696668394152	-52.6195895774942	0.084530924070533	-15.0018655532214	-16.0532861197874	-13.9504449866553	0.25	0.21	0.29	-25.846587428064	-24.1537481305748	-22.4609088330856	-61.660755202824	-57.6222433563098	-53.5837315097956	-63.7618047910142	-59.6546682061513	-55.5386969420444	-56.6446282084547	0.25753203270748	-0.0921791883343655	20.7218988691545	0.571698865207316	0.572179394488632	0.571145303130352	-0.0213913397831654	-0.0202453928498671	-0.0227114522266398	-0.0551244649461341	-0.050883862406736	-0.057959515036517	7.54626953472228e-05	0.000186968769961584	0.000998266140559654
2	12.1639532432449	0.08	-56.6378339905015	-60.6475842025908	-52.6280837784123	0.0852803511840637	-15.0294096308457	-16.0776927766658	-13.9811264850256	0.25	0.21	0.3	-25.8282525278856	-24.1442222265812	-22.4601919252767	-61.4783384545131	-57.4698835766822	-53.4614286988514	-63.6567451270433	-59.5576007084045	-55.3825277325709	-56.6378339905015	0.258613187915842	0.00105759747893082	20.7550119633817	0.571698865207316	0.572179394488632	0.571145303130352	-0.0213913397831654	-0.0202453928498671	-0.0227114522266398	-0.0551244649461341	-0.050883862406736	-0.057959515036517	7.54626953472228e-05	0.000186968769961584	0.000998266140559654
2	12.1639532432449	0.08	-56.6269391052465	-60.6095993102915	-52.6442789002014	0.0862721305587681	-14.9377436780969	-15.9730654450083	-13.9024219111855	0.25	0.21	0.3	-25.7044303923011	-24.0383534340098	-22.3722764757185	-61.2902564776855	-57.3176228683517	-53.3449892590179	-63.5453358672834	-59.3670771950556	-55.2837866229935	-56.6269391052465	0.257543405803345	-0.14974556996928	20.6727493459731	0.571698865207316	0.572179394488632	0.571145303130352	-0.0213913397831654	-0.0202453928498671	-0.0227114522266398	-0.0551244649461341	-0.050883862406736	-0.057959515036517	7.54626953472228e-05	0.000186968769961584	0.000998266140559654
2	12.1639532432449	0.08	-56.6259042468734	-60.6672454008688	-52.5845630928781	0.0863894661681605	-15.1725827180328	-16.2233991024062	-14.1217663336593	0.25	0.21	0.29	-26.2026394438723	-24.5054511624494	-22.8082628810265	-62.709579438345	-58.6477762912346	-54.5859731441243	-64.9341647245093	-60.7028845717365	-56.5289871084558	-56.6259042468734	0.257036019911565	-0.0239846543204994	20.8191341702317	0.571698865207316	0.572179394488632	0.571145303130352	-0.0213913397831654	-0.0202453928498671	-0.0227114522266398	-0.0551244649461341	-0.050883862406736	-0.057959515036517	7.54626953472228e-05	0.000186968769961584	0.000998266140559654
2	12.1639532432449	0.08	-56.6218567668039	-60.6236780451345	-52.6200354884733	0.0870938985443399	-15.0604135586752	-16.0988340628481	-14.0219930545022	0.25	0.21	0.29	-25.948314005429	-24.2745740807386	-22.6008341560482	-61.9721223992601	-57.9747445559158	-53.9773667125714	-64.2460684580389	-60.0265025282776	-55.9029654297967	-56.6218567668039	0.256605060457612	0.00345269065624833	20.8748220609418	0.571698865207316	0.572179394488632	0.571145303130352	-0.0213913397831654	-0.0202453928498671	-0.0227114522266398	-0.0551244649461341	-0.050883862406736	-0.057959515036517	7.54626953472228e-05	0.000186968769961584	0.000998266140559654
2	12.1639532432449	0.08	-56.6168154039779	-60.6457885164085	-52.5878422915472	0.0845122213976219	-14.875197489812	-15.9178664022435	-13.8325285773804	0.25	0.21	0.3	-25.6405700523014	-23.9610343271625	-22.2814986020235	-61.198307854088	-57.1896315980868	-53.1809553420857	-63.4225111485394	-59.2325524060005	-55.12862288692	-56.6168154039779	0.257177122271648	-0.077104026010389	20.7514795895843	0.571698865207316	0.572179394488632	0.571145303130352	-0.0213913397831654	-0.0202453928498671	-0.0227114522266398	-0.0551244649461341	-0.050883862406736	-0.057959515036517	7.54626953472228e-05	0.000186968769961584	0.000998266140559654
2	12.1639532432449	0.08	-56.6141095811325	-60.6622094135256	-52.5660097487394	0.0846062472539333	-15.0737369633789	-16.1296808895373	-14.0177930372205	0.25	0.21	0.3	-25.9701383922094	-24.2699801507321	-22.5698219092547	-61.9568358900111	-57.9007764434483	-53.8447169968855	-64.1437878590897	-59.9267407579526	-55.7981734842808	-56.6141095811325	0.257453991298094	0.0897221387705796	20.9104466472771	0.571698865207316	0.572179394488632	0.571145303130352	-0.0213913397831654	-0.0202453928498671	-0.0227114522266398	-0.0551244649461341	-0.050883862406736	-0.057959515036517	7.54626953472228e-05	0.000186968769961584	0.000998266140559654
2	12.1639532432449	0.08	-56.6123077850553	-60.5722706856461	-52.6523448844644	0.0885759786466769	-15.2823424054162	-16.3263636819439	-14.2383211288885	0.25	0.21	0.3	-26.2302595796595	-24.5529142979116	-22.8755690161636	-62.4412966018325	-58.4483656922762	-54.4554347827199	-64.7155159241543	-60.4280694011961	-56.3058754202988	-56.6123077850553	0.259274159931157	0.189130676468653	20.9045202211626	0.571698865207316	0.572179394488632	0.571145303130352	-0.0213913397831654	-0.0202453928498671	-0.0227114522266398	-0.0551244649461341	-0.050883862406736	-0.057959515036517	7.54626953472228e-05	0.000186968769961584	0.000998266140559654
2	12.1639532432449	0.08	-56.6087897753504	-60.6451943800263	-52.5723851706744	0.0845985927257716	-15.0098660763293	-16.061387689539	-13.9583444631197	0.25	0.21	0.29	-25.8731560347051	-24.1792686011705	-22.4853811676358	-61.7568262357266	-57.7136738752121	-53.6705215146976	-64.0291922715695	-59.7431556986258	-55.564186518972	-56.6087897753504	0.256631584767775	-0.135209704312347	20.7269135384801	0.571698865207316	0.572179394488632	0.571145303130352	-0.0213913397831654	-0.0202453928498671	-0.0227114522266398	-0.0551244649461341	-0.050883862406736	-0.057959515036517	7.54626953472228e-05	0.000186968769961584	0.000998266140559654
2	12.1639532432449	0.08	-56.6075901005936	-60.5921930994538	-52.6229871017334	0.0860994627857234	-14.98310216317	-16.0227066713408	-13.9434976549992	0.25	0.21	0.29	-25.8491693576787	-24.1719924893796	-22.4948156210806	-61.7924476321481	-57.7831557910765	-53.773863950005	-64.0429874130021	-59.8751337391612	-55.6843445080509	-56.6075901005936	0.256540905957931	0.169568411277409	21.0396166435282	0.571698865207316	0.572179394488632	0.571145303130352	-0.0213913397831654	-0.0202453928498671	-0.0227114522266398	-0.0551244649461341	-0.050883862406736	-0.057959515036517	7.54626953472228e-05	0.000186968769961584	0.000998266140559654
2	12.1639532432449	0.08	-56.6075694761393	-60.5641828163873	-52.6509561358913	0.0890329610297125	-15.1667278531808	-16.1999292507477	-14.133526455614	0.25	0.21	0.3	-25.9863440340288	-24.3289832790506	-22.6716225240725	-61.7628731681708	-57.8237518369987	-53.8846305058265	-63.9979749959953	-59.9055336647601	-55.8512602842069	-56.6075694761393	0.259027490234271	0.143064260240911	20.8733319021436	0.571698865207316	0.572179394488632	0.571145303130352	-0.0213913397831654	-0.0202453928498671	-0.0227114522266398	-0.0551244649461341	-0.050883862406736	-0.057959515036517	7.54626953472228e-05	0.000186968769961584	0.000998266140559654
2	12.1639532432449	0.08	-56.6051984910674	-60.5661360155865	-52.6442609665483	0.090565525610614	-15.2865129762334	-16.3181569551265	-14.2548689973403	0.25	0.21	0.3	-26.2635514679544	-24.6031534946555	-22.9427555213567	-62.6325762157939	-58.672905996095	-54.7132357763961	-64.8723850349365	-60.8139484127088	-56.6896933647012	-56.6051984910674	0.258291309991997	0.0332471446922491	20.806576210041	0.571698865207316	0.572179394488632	0.571145303130352	-0.0213913397831654	-0.0202453928498671	-0.0227114522266398	-0.0551244649461341	-0.050883862406736	-0.057959515036517	7.54626953472228e-05	0.000186968769961584	0.000998266140559654
2	12.1639532432449	0.08	-56.6013614270066	-60.6271618277934	-52.5755610262198	0.0877259838067098	-15.2409060760835	-16.2876163417065	-14.1941958104604	0.25	0.21	0.3	-26.175607342978	-24.4934534697524	-22.8112995965269	-62.329472320987	-58.3239200559702	-54.3183677909535	-64.5826736674864	-60.3597980064331	-56.2056072199183	-56.6013614270066	0.257620045283792	0.266829514675389	21.0652891901279	0.571698865207316	0.572179394488632	0.571145303130352	-0.0213913397831654	-0.0202453928498671	-0.0227114522266398	-0.0551244649461341	-0.050883862406736	-0.057959515036517	7.54626953472228e-05	0.000186968769961584	0.000998266140559654
2	12.1639532432449	0.08	-56.6006693443044	-60.6432918072593	-52.5580468813494	0.0847193451168246	-14.96864727513	-16.0164645862889	-13.920829963971	0.25	0.21	0.29	-25.8448452105466	-24.1540428446476	-22.4632404787487	-61.7960533154769	-57.7532775782715	-53.7105018410661	-63.8998145423994	-59.7737606856798	-55.6394860939302	-56.6006693443044	0.256498977989533	-0.016197619470049	20.8525897585663	0.571698865207316	0.572179394488632	0.571145303130352	-0.0213913397831654	-0.0202453928498671	-0.0227114522266398	-0.0551244649461341	-0.050883862406736	-0.057959515036517	7.54626953472228e-05	0.000186968769961584	0.000998266140559654
2	12.1639532432449	0.08	-56.5948737266066	-60.5606081494776	-52.6291393037356	0.0872685815230154	-15.0359616342777	-16.0715589556562	-14.0003643128992	0.25	0.21	0.29	-25.9089378208162	-24.2394528205725	-22.5699678203288	-61.889185588389	-57.901254175234	-53.913322762079	-64.0356488395453	-59.9839051904397	-55.8227336746545	-56.5948737266066	0.257506699958635	-0.199674374353538	20.6225251462851	0.571698865207316	0.572179394488632	0.571145303130352	-0.0213913397831654	-0.0202453928498671	-0.0227114522266398	-0.0551244649461341	-0.050883862406736	-0.057959515036517	7.54626953472228e-05	0.000186968769961584	0.000998266140559654
2	12.1639532432449	0.08	-56.5921763403223	-60.6096066349568	-52.5747460456878	0.0855309315258066	-15.0556984033319	-16.1041321304608	-14.0072646762029	0.25	0.21	0.3	-25.9383026810387	-24.2496310323603	-22.5609593836819	-61.9033577369402	-57.8732387868369	-53.8431198367336	-64.1319366427444	-59.9239773363757	-55.7191014620109	-56.5921763403223	0.257548871408028	0.169061915695494	20.9807767699494	0.571698865207316	0.572179394488632	0.571145303130352	-0.0213913397831654	-0.0202453928498671	-0.0227114522266398	-0.0551244649461341	-0.050883862406736	-0.057959515036517	7.54626953472228e-05	0.000186968769961584	0.000998266140559654
2	12.1639532432449	0.08	-56.5867951301502	-60.5697001480032	-52.6038901122972	0.0873074960592385	-15.1526227631323	-16.1960002326624	-14.1092452936022	0.25	0.21	0.3	-26.0855246418457	-24.4050449986506	-22.7245653554554	-62.2529080371386	-58.2424560288899	-54.2320040206411	-64.4932859045097	-60.3205778078041	-56.1870303118199	-56.5867951301502	0.257517893246316	0.066106969337653	20.8819586730209	0.571698865207316	0.572179394488632	0.571145303130352	-0.0213913397831654	-0.0202453928498671	-0.0227114522266398	-0.0551244649461341	-0.050883862406736	-0.057959515036517	7.54626953472228e-05	0.000186968769961584	0.000998266140559654
2	12.1639532432449	0.08	-56.5791312239702	-60.5347067507207	-52.6235556972196	0.0870964637009263	-15.0270665514799	-16.0631710548085	-13.9909620481512	0.25	0.21	0.29	-25.8986959383767	-24.2281817291627	-22.5576675199488	-61.8726658079273	-57.8817634227253	-53.8908610375234	-64.0643155067058	-59.9826514828437	-55.7911940838752	-56.5791312239702	0.257706645555647	-0.0361894894853115	20.7751693227089	0.571698865207316	0.572179394488632	0.571145303130352	-0.0213913397831654	-0.0202453928498671	-0.0227114522266398	-0.0551244649461341	-0.050883862406736	-0.057959515036517	7.54626953472228e-05	0.000186968769961584	0.000998266140559654
2	12.1639532432449	0.08	-56.5726504892813	-60.5408498917417	-52.6044510868209	0.0864374218928407	-14.9026049036022	-15.9344098457148	-13.8707999614897	0.25	0.21	0.3	-25.6474260110856	-23.9866716331743	-22.325917255263	-61.1668852062351	-57.2061301446727	-53.2453750831103	-63.3476384244437	-59.2573581225529	-55.2088331926883	-56.5726504892813	0.257715885818051	0.0440947128009048	20.8599690340072	0.571698865207316	0.572179394488632	0.571145303130352	-0.0213913397831654	-0.0202453928498671	-0.0227114522266398	-0.0551244649461341	-0.050883862406736	-0.057959515036517	7.54626953472228e-05	0.000186968769961584	0.000998266140559654
2	12.1639532432449	0.08	-56.5671778837342	-60.5460097933212	-52.5883459741473	0.088356092979212	-15.1051932045089	-16.1385203001166	-14.0718661089012	0.25	0.21	0.3	-25.9359841224666	-24.2753389922683	-22.6146938620699	-61.7588491933108	-57.8045156436274	-53.850182093944	-63.9912476397556	-59.8851655866707	-55.8096566925171	-56.5671778837342	0.258368762236057	0.0190154095040915	20.7924824651013	0.571698865207316	0.572179394488632	0.571145303130352	-0.0213913397831654	-0.0202453928498671	-0.0227114522266398	-0.0551244649461341	-0.050883862406736	-0.057959515036517	7.54626953472228e-05	0.000186968769961584	0.000998266140559654
2	12.1639532432449	0.08	-56.5590716952268	-60.6306401990757	-52.4875031913779	0.0821994921486744	-14.9536263644124	-16.0177774013708	-13.889475327454	0.25	0.21	0.29	-25.819547872128	-24.1042100975144	-22.3888723229009	-61.6691478764632	-57.5721195549519	-53.4750912334406	-63.8765556486598	-59.6652688141685	-55.3760232375538	-56.5590716952268	0.257387568991473	-0.092097060656647	20.7197867716227	0.571698865207316	0.572179394488632	0.571145303130352	-0.0213913397831654	-0.0202453928498671	-0.0227114522266398	-0.0551244649461341	-0.050883862406736	-0.057959515036517	7.54626953472228e-05	0.000186968769961584	0.000998266140559654
2	12.1639532432449	0.08	-56.553344227721	-60.5204043842744	-52.5862840711676	0.0861061319141598	-15.0456756298327	-16.0895775684065	-14.0017736912588	0.25	0.21	0.3	-25.8185395357131	-24.1434164097088	-22.4682932837045	-61.3861204809499	-57.403350274638	-53.4205800683261	-63.6320594029771	-59.4220239500534	-55.3132588568612	-56.553344227721	0.25876566745975	-0.0417261546916562	20.710611585643	0.571698865207316	0.572179394488632	0.571145303130352	-0.0213913397831654	-0.0202453928498671	-0.0227114522266398	-0.0551244649461341	-0.050883862406736	-0.057959515036517	7.54626953472228e-05	0.000186968769961584	0.000998266140559654
2	12.1639532432449	0.08	-56.5502083250355	-60.5368494776194	-52.5635671724516	0.0847759065166441	-14.9084386106257	-15.9516608343555	-13.8652163868959	0.25	0.21	0.3	-25.6829761140226	-24.0033358726776	-22.3236956313326	-61.2704620696877	-57.2634368230356	-53.2564115763836	-63.4743624833109	-59.2443388599183	-55.1317737550008	-56.5502083250355	0.257999741153481	0.0779447617179181	20.8637887717178	0.571698865207316	0.572179394488632	0.571145303130352	-0.0213913397831654	-0.0202453928498671	-0.0227114522266398	-0.0551244649461341	-0.050883862406736	-0.057959515036517	7.54626953472228e-05	0.000186968769961584	0.000998266140559654
2	12.1639532432449	0.08	-56.5486260198826	-60.5815219548682	-52.5157300848969	0.0858229076775836	-15.2947452114688	-16.3578423999062	-14.2316480230314	0.25	0.21	0.29	-26.2924775645242	-24.5837278228065	-22.8749780810888	-62.6174131793608	-58.5479036272586	-54.4783940751564	-64.8643623030597	-60.6356631496378	-56.4637274686776	-56.5486260198826	0.258530524110679	0.287534624307519	21.0318604479526	0.571698865207316	0.572179394488632	0.571145303130352	-0.0213913397831654	-0.0202453928498671	-0.0227114522266398	-0.0551244649461341	-0.050883862406736	-0.057959515036517	7.54626953472228e-05	0.000186968769961584	0.000998266140559654
2	12.1639532432449	0.08	-56.5340827012808	-60.5188665364642	-52.5492988660974	0.0881092568872938	-15.1790659225946	-16.2190408026307	-14.1390910425586	0.25	0.21	0.3	-26.1134898590041	-24.4390768148593	-22.7646637707145	-62.2975598044743	-58.3030019220075	-54.3084440395408	-64.4632880376402	-60.3923768856769	-56.1997985926384	-56.5340827012808	0.257741067482443	0.0284626031548284	20.8283682399028	0.571698865207316	0.572179394488632	0.571145303130352	-0.0213913397831654	-0.0202453928498671	-0.0227114522266398	-0.0551244649461341	-0.050883862406736	-0.057959515036517	7.54626953472228e-05	0.000186968769961584	0.000998266140559654
2	12.1639532432449	0.08	-56.5292508708539	-60.5232202635111	-52.5352814781966	0.0854400603758754	-14.9329511238136	-15.9734416380588	-13.8924606095683	0.25	0.21	0.3	-25.7501074700296	-24.0727768627343	-22.395446255439	-61.5081969577673	-57.5016279957974	-53.4950590338274	-63.652925009492	-59.5004044527974	-55.453596955299	-56.5292508708539	0.256919319668336	-0.0586606459330382	20.7877659562981	0.571698865207316	0.572179394488632	0.571145303130352	-0.0213913397831654	-0.0202453928498671	-0.0227114522266398	-0.0551244649461341	-0.050883862406736	-0.057959515036517	7.54626953472228e-05	0.000186968769961584	0.000998266140559654
2	12.1639532432449	0.08	-56.5269670772827	-60.5510393832591	-52.5028947713063	0.084839172324038	-14.957462899673	-16.003689124465	-13.911236674881	0.25	0.21	0.3	-25.7464119229362	-24.0632642974993	-22.3801166720624	-61.3727591515635	-57.3605723605785	-53.3483855695934	-63.4319686519635	-59.4207587212649	-55.279880845388	-56.5269670772827	0.257494945236649	-0.0241732576839108	20.7822210513172	0.571698865207316	0.572179394488632	0.571145303130352	-0.0213913397831654	-0.0202453928498671	-0.0227114522266398	-0.0551244649461341	-0.050883862406736	-0.057959515036517	7.54626953472228e-05	0.000186968769961584	0.000998266140559654
2	12.1639532432449	0.08	-56.5184029013174	-60.4796799851881	-52.5571258174467	0.0867750433551036	-15.0543213243512	-16.0944086769775	-14.014233971725	0.25	0.21	0.3	-25.8831223757879	-24.2104477985577	-22.5377732213275	-61.6763857260365	-57.6906022134612	-53.7048187008859	-63.882711106867	-59.6908283017982	-55.5874814556642	-56.5184029013174	0.257772415425351	-0.0128576239815307	20.7913544777773	0.571698865207316	0.572179394488632	0.571145303130352	-0.0213913397831654	-0.0202453928498671	-0.0227114522266398	-0.0551244649461341	-0.050883862406736	-0.057959515036517	7.54626953472228e-05	0.000186968769961584	0.000998266140559654
2	12.1639532432449	0.08	-56.5153175481257	-60.5177831705464	-52.512851925705	0.0850689389356219	-14.9956797778315	-16.043030179484	-13.948329376179	0.25	0.21	0.3	-25.7719703269214	-24.0894774829077	-22.406984638894	-61.3429344922797	-57.3382329888695	-53.3335314854594	-63.5555213699052	-59.4593388464956	-55.181376065707	-56.5153175481257	0.258390699635651	0.0987982161410133	20.8631456250508	0.571698865207316	0.572179394488632	0.571145303130352	-0.0213913397831654	-0.0202453928498671	-0.0227114522266398	-0.0551244649461341	-0.050883862406736	-0.057959515036517	7.54626953472228e-05	0.000186968769961584	0.000998266140559654
2	12.1639532432449	0.08	-56.5099277708749	-60.4717442532537	-52.5481112884962	0.0879608574098054	-15.0522731009123	-16.0845144907275	-14.0200317110971	0.25	0.21	0.3	-25.8596155351943	-24.2000462957545	-22.5404770563146	-61.6020856113199	-57.6487040837891	-53.6953225562583	-63.7072942803271	-59.6733075657798	-55.6400229839343	-56.5099277708749	0.257880348840375	-0.200986435513312	20.5952187375062	0.571698865207316	0.572179394488632	0.571145303130352	-0.0213913397831654	-0.0202453928498671	-0.0227114522266398	-0.0551244649461341	-0.050883862406736	-0.057959515036517	7.54626953472228e-05	0.000186968769961584	0.000998266140559654
2	12.1639532432449	0.08	-56.5073361219059	-60.5262521810373	-52.4884200627746	0.0861480920877176	-15.0420824209041	-16.0854569043606	-13.9987079374476	0.25	0.21	0.29	-25.9429903179555	-24.2602122480969	-22.5774341782383	-61.9987542265959	-57.9772384841003	-53.9557227416047	-64.1666705031659	-59.9910425267826	-55.8825539985582	-56.5073361219059	0.256788090936274	-0.247237956495407	20.6216338484538	0.571698865207316	0.572179394488632	0.571145303130352	-0.0213913397831654	-0.0202453928498671	-0.0227114522266398	-0.0551244649461341	-0.050883862406736	-0.057959515036517	7.54626953472228e-05	0.000186968769961584	0.000998266140559654
2	12.1639532432449	0.08	-56.4979928945079	-60.4468752086215	-52.5491105803944	0.0885157007911013	-15.1382858651359	-16.1728521230226	-14.1037196072492	0.25	0.21	0.3	-26.0218426534139	-24.3572432263942	-22.6926437993744	-62.0372345057955	-58.0687551637421	-54.1002758216887	-64.269407055214	-60.136643728846	-56.0630249004003	-56.4979928945079	0.258309778365819	0.220754109328155	20.9886327493237	0.571698865207316	0.572179394488632	0.571145303130352	-0.0213913397831654	-0.0202453928498671	-0.0227114522266398	-0.0551244649461341	-0.050883862406736	-0.057959515036517	7.54626953472228e-05	0.000186968769961584	0.000998266140559654
2	12.1639532432449	0.08	-56.4945082058724	-60.4423847839719	-52.5466316277729	0.0857503445968513	-14.974081632678	-16.0153719497966	-13.9327913155594	0.25	0.21	0.29	-25.8309689942408	-24.1514864333731	-22.4720038725054	-61.7335012200598	-57.7197013992512	-53.7059015784427	-63.9695826802464	-59.7162829340991	-55.573862165513	-56.4945082058724	0.257572840499839	0.0863707296199065	20.9020472226791	0.571698865207316	0.572179394488632	0.571145303130352	-0.0213913397831654	-0.0202453928498671	-0.0227114522266398	-0.0551244649461341	-0.050883862406736	-0.057959515036517	7.54626953472228e-05	0.000186968769961584	0.000998266140559654
2	12.1639532432449	0.08	-56.4944662224806	-60.5220146887536	-52.4669177562077	0.0860602388908646	-15.0129354792043	-16.0548696909808	-13.9710012674277	0.25	0.21	0.29	-25.9378890656679	-24.2545634131423	-22.5712377606167	-62.0940735322303	-58.0642719326481	-54.0344703330659	-64.2828518124032	-60.1209317214374	-56.0245913629187	-56.4944662224806	0.256367240679723	-0.00598132616896422	20.8723810989513	0.571698865207316	0.572179394488632	0.571145303130352	-0.0213913397831654	-0.0202453928498671	-0.0227114522266398	-0.0551244649461341	-0.050883862406736	-0.057959515036517	7.54626953472228e-05	0.000186968769961584	0.000998266140559654
2	12.1639532432449	0.08	-56.4931862298029	-60.4451006870714	-52.5412717725345	0.0889454390758115	-15.2601336021801	-16.3002593694709	-14.2200078348893	0.25	0.21	0.3	-26.1616825757238	-24.4922956324916	-22.8229086892594	-62.2141278167909	-58.2442205923105	-54.27431336783	-64.4434490433838	-60.3124832920501	3.47555881773036	-56.4931862298029	0.258989111438677	-0.0696792552441915	20.6641299642441	0.571698865207316	0.572179394488632	0.571145303130352	-0.0213913397831654	-0.0202453928498671	-0.0227114522266398	-0.0551244649461341	-0.050883862406736	-0.057959515036517	7.54626953472228e-05	0.000186968769961584	0.000998266140559654
2	12.1639532432449	0.08	-56.4902071074907	-60.4578231976033	-52.522591017378	0.0882544813902036	-15.0868758909464	-16.1196014383137	-14.054150343579	0.25	0.21	0.3	-25.9286713861592	-24.2675136055373	-22.6063558249153	-61.797052905461	-57.8379354588105	-53.8788180121599	-64.0233569409951	-59.9535741067035	-55.755136948053	-56.4902071074907	0.25801922294723	-0.133788211541283	20.6514499212262	0.571698865207316	0.572179394488632	0.571145303130352	-0.0213913397831654	-0.0202453928498671	-0.0227114522266398	-0.0551244649461341	-0.050883862406736	-0.057959515036517	7.54626953472228e-05	0.000186968769961584	0.000998266140559654
2	12.1639532432449	0.08	-56.4831529232526	-60.4307786287831	-52.5355272177221	0.0864233977958988	-15.0051713788795	-16.0441699338527	-13.9661728239064	0.25	0.21	0.3	-25.8855076578612	-24.2091974989594	-22.5328873400576	-61.8834673002979	-57.8759783889474	-53.8684894775968	-64.01912602323	-59.8888100937237	-55.7619609087301	-56.4831529232526	0.257407467813354	-0.0425238632623476	20.7918972946285	0.571698865207316	0.572179394488632	0.571145303130352	-0.0213913397831654	-0.0202453928498671	-0.0227114522266398	-0.0551244649461341	-0.050883862406736	-0.057959515036517	7.54626953472228e-05	0.000186968769961584	0.000998266140559654
2	12.1639532432449	0.08	-56.4828137197742	-60.4615461453817	-52.5040812941666	0.0857170745116821	-14.9719674864635	-16.0133317685283	-13.9306032043988	0.25	0.21	0.3	-25.7651081113398	-24.0895752679238	-22.4140424245078	-61.425001470105	-57.4304671982018	-53.4359329262986	-63.6416167785703	-59.4059462103529	-55.4583693926899	-56.4828137197742	0.257745995087696	0.0548374451119977	20.8562323116313	0.571698865207316	0.572179394488632	0.571145303130352	-0.0213913397831654	-0.0202453928498671	-0.0227114522266398	-0.0551244649461341	-0.050883862406736	-0.057959515036517	7.54626953472228e-05	0.000186968769961584	0.000998266140559654
2	12.1639532432449	0.08	-56.4794101379648	-60.4446735522425	-52.5141467236872	0.0865976711696735	-14.997235309833	-16.0345399590135	-13.9599306606525	0.25	0.21	0.3	-25.7581891563082	-24.0918432907825	-22.4254974252569	-61.3097904854118	-57.3435444394784	-53.377298393545	-63.2946811295042	-59.3275105511156	-55.2339209940187	-56.4794101379648	0.258692294325527	0.120668585514444	20.8610668901814	0.571698865207316	0.572179394488632	0.571145303130352	-0.0213913397831654	-0.0202453928498671	-0.0227114522266398	-0.0551244649461341	-0.050883862406736	-0.057959515036517	7.54626953472228e-05	0.000186968769961584	0.000998266140559654
2	12.1639532432449	0.08	-56.4742551780513	-60.4468521444867	-52.501658211616	0.0886807040834606	-15.2154258795571	-16.2542020954164	-14.1766496636979	0.25	0.21	0.3	-26.1882576222292	-24.5146141549539	-22.8409706876786	-62.5198232706022	-58.5242961415566	-54.5287690125111	-64.7357338651602	-60.5750454411357	-56.5235398706752	-56.4742551780513	0.257990378564726	0.155909028791122	20.9515283389581	0.571698865207316	0.572179394488632	0.571145303130352	-0.0213913397831654	-0.0202453928498671	-0.0227114522266398	-0.0551244649461341	-0.050883862406736	-0.057959515036517	7.54626953472228e-05	0.000186968769961584	0.000998266140559654
2	12.1639532432449	0.08	-56.4641270786938	-60.4393704917735	-52.4888836656141	0.0874074052259489	-15.2127060150711	-16.2595645464836	-14.1658474836586	0.25	0.21	0.3	-26.1500008703882	-24.46635482751	-22.7827087846317	-62.3153939727256	-58.3032691933577	-54.2911444139897	-64.4466604108563	-60.4221939194975	-56.2634694735279	-56.4641270786938	0.258143541866858	-0.233656606632761	20.5517567571047	0.571698865207316	0.572179394488632	0.571145303130352	-0.0213913397831654	-0.0202453928498671	-0.0227114522266398	-0.0551244649461341	-0.050883862406736	-0.057959515036517	7.54626953472228e-05	0.000186968769961584	0.000998266140559654
2	12.1639532432449	0.08	-56.4523579336033	-60.3987580388872	-52.5059578283194	0.0861899535968295	-15.0404070348007	-16.083388037863	-13.9974260317384	0.25	0.21	0.3	-25.8025553306227	-24.129302470159	-22.4560496096952	-61.3336140424764	-57.3562310343154	-53.3788480261543	-63.5100307946764	-59.4694553619572	-55.3479030732812	-56.4523579336033	0.259119800938353	0.0366768022220761	20.7636639634189	0.571698865207316	0.572179394488632	0.571145303130352	-0.0213913397831654	-0.0202453928498671	-0.0227114522266398	-0.0551244649461341	-0.050883862406736	-0.057959515036517	7.54626953472228e-05	0.000186968769961584	0.000998266140559654
2	12.1639532432449	0.08	-56.4518816937606	-60.4733775310171	-52.4303858565041	0.0843842990349104	-14.9510350259475	-15.9998870457824	-13.9021830061125	0.25	0.21	0.29	-25.772300545954	-24.0828305261926	-22.3933605064313	-61.5117794218545	-57.4794538244523	-53.44712822705	-63.6937090592861	-59.539389604795	-55.325210253401	-56.4518816937606	0.25748032367597	-0.0989101498689919	20.7098030947036	0.571698865207316	0.572179394488632	0.571145303130352	-0.0213913397831654	-0.0202453928498671	-0.0227114522266398	-0.0551244649461341	-0.050883862406736	-0.057959515036517	7.54626953472228e-05	0.000186968769961584	0.000998266140559654
2	12.1639532432449	0.08	-56.4365956156967	-60.4415298768711	-52.4316613545224	0.0862532478514307	-15.0208176638083	-16.0620219245834	-13.9796134030333	0.25	0.21	0.29	-25.8931524240853	-24.2146551118887	-22.5361577996921	-61.8504840062919	-57.841089187836	-53.83169436938	-64.0998915994324	-59.8755300545	-55.792882512742	-56.4365956156967	0.257065586550941	0.121967737178085	20.9648065674358	0.571698865207316	0.572179394488632	0.571145303130352	-0.0213913397831654	-0.0202453928498671	-0.0227114522266398	-0.0551244649461341	-0.050883862406736	-0.057959515036517	7.54626953472228e-05	0.000186968769961584	0.000998266140559654
2	12.1639532432449	0.08	-56.4229310732271	-60.3983089051988	-52.4475532412555	0.0863013781280244	-14.9860631949021	-16.0245413060522	-13.9475850837521	0.25	0.21	0.29	-25.7828736181423	-24.1120020853094	-22.4411305524764	-61.4667031016984	-57.4833238263388	-53.4999445509792	-63.6131547212463	-59.6594769486095	-55.4536345538038	-56.4229310732271	0.25763854152176	-0.133141381888113	20.6747600317612	0.571698865207316	0.572179394488632	0.571145303130352	-0.0213913397831654	-0.0202453928498671	-0.0227114522266398	-0.0551244649461341	-0.050883862406736	-0.057959515036517	7.54626953472228e-05	0.000186968769961584	0.000998266140559654
2	12.1639532432449	0.08	-56.4223829584781	-60.4019506571926	-52.4428152597636	0.087227804397484	-15.062063720529	-16.0997244453096	-14.0244029957484	0.25	0.21	0.29	-25.9286750396476	-24.2575180067656	-22.5863609738836	-61.8742709581355	-57.8863455084925	-53.8984200588495	-64.042828129754	-59.9123940446793	-55.8651941844828	-56.4223829584781	0.257153958612744	-0.0695709938255541	20.7656715855924	0.571698865207316	0.572179394488632	0.571145303130352	-0.0213913397831654	-0.0202453928498671	-0.0227114522266398	-0.0551244649461341	-0.050883862406736	-0.057959515036517	7.54626953472228e-05	0.000186968769961584	0.000998266140559654
2	12.1639532432449	0.08	-56.415711474977	-60.4124565506348	-52.4189663993192	0.0866391514764698	-15.1004758221474	-16.1446474797665	-14.0563041645282	0.25	0.21	0.3	-25.9586075316073	-24.2797079279007	-22.6008083241941	-61.8434732571484	-57.8436831059685	-53.8438929547886	-64.0131285778155	-59.8708917191637	-55.7357896443026	-56.415711474977	0.257974443729979	0.100483920068701	20.8917585485755	0.571698865207316	0.572179394488632	0.571145303130352	-0.0213913397831654	-0.0202453928498671	-0.0227114522266398	-0.0551244649461341	-0.050883862406736	-0.057959515036517	7.54626953472228e-05	0.000186968769961584	0.000998266140559654
2	12.1639532432449	0.08	-56.4105390198981	-60.4383837833255	-52.3826942564708	0.081574774727182	-14.6573337117984	-15.7047422354994	-13.6099251880974	0.25	0.21	0.29	-25.3112016144829	-23.6231020634952	-21.9350025125075	-60.4458897696794	-56.4145252800195	-52.3831607903597	-62.5043525562682	-58.4536393831977	-54.1991806734498	-56.4105390198981	0.25708551098932	0.0714872355685231	20.9125277668198	0.571698865207316	0.572179394488632	0.571145303130352	-0.0213913397831654	-0.0202453928498671	-0.0227114522266398	-0.0551244649461341	-0.050883862406736	-0.057959515036517	7.54626953472228e-05	0.000186968769961584	0.000998266140559654
2	12.1639532432449	0.08	-56.4079629234649	-60.3736023910557	-52.442323455874	0.087812744728154	-15.1127652231706	-16.1501128735987	-14.0754175727424	0.25	0.21	0.3	-25.9799611443506	-24.3112265749864	-22.6424920056222	-61.9246244669029	-57.9471065264927	-53.9695885860825	-64.0860792987089	-60.020707399894	-55.9129768608194	-56.4079629234649	0.257968913429321	0.0433206053083934	20.8377777640806	0.571698865207316	0.572179394488632	0.571145303130352	-0.0213913397831654	-0.0202453928498671	-0.0227114522266398	-0.0551244649461341	-0.050883862406736	-0.057959515036517	7.54626953472228e-05	0.000186968769961584	0.000998266140559654
2	12.1639532432449	0.08	-56.4044164183644	-60.3697635486365	-52.4390692880922	0.0860748960038965	-14.9698606454997	-16.0087085676642	-13.9310127233351	0.25	0.21	0.3	-25.7595742248607	-24.0879665466878	-22.4163588685149	-61.4164020147915	-57.4309273995086	-53.4454527842256	-63.6498155426476	-59.4224055469943	-55.3780279040451	-56.4044164183644	0.258575224494736	-0.272021320992194	20.4802833729728	0.571698865207316	0.572179394488632	0.571145303130352	-0.0213913397831654	-0.0202453928498671	-0.0227114522266398	-0.0551244649461341	-0.050883862406736	-0.057959515036517	7.54626953472228e-05	0.000186968769961584	0.000998266140559654
2	12.1639532432449	0.08	-56.4011317025423	-60.380582963474	-52.4216804416105	0.0859815343311197	-15.0800436422185	-16.1271593048254	-14.0329279796115	0.25	0.21	0.29	-25.9925685173953	-24.3049045530537	-22.6172405887122	-62.074425170691	-58.0440127704052	-54.0136003701193	-64.2827975516599	-60.1154459349386	-55.8914671582273	-56.4011317025423	0.257936875353849	0.106137391252375	20.8948279809931	0.571698865207316	0.572179394488632	0.571145303130352	-0.0213913397831654	-0.0202453928498671	-0.0227114522266398	-0.0551244649461341	-0.050883862406736	-0.057959515036517	7.54626953472228e-05	0.000186968769961584	0.000998266140559654
2	12.1639532432449	0.08	-56.4001514486975	-60.3932808754274	-52.4070220219676	0.0834940260993357	-14.8695226427655	-15.9187126432669	-13.8203326422641	0.25	0.21	0.29	-25.6599606466812	-23.9687325475834	-22.2775044484855	-61.2882169987055	-57.2487581640239	-53.2092993293423	-63.3699211928705	-59.2859291972801	-55.0867991356221	-56.4001514486975	0.257481572675114	0.0111927417990968	20.8308991193529	0.571698865207316	0.572179394488632	0.571145303130352	-0.0213913397831654	-0.0202453928498671	-0.0227114522266398	-0.0551244649461341	-0.050883862406736	-0.057959515036517	7.54626953472228e-05	0.000186968769961584	0.000998266140559654
2	12.1639532432449	0.08	-56.3959981694288	-60.3458936633885	-52.446102675469	0.0875689617771846	-14.9991858524676	-16.0303072019869	-13.9680645029482	0.25	0.21	0.3	-25.7200549600207	-24.0656576084341	-22.4112602568474	-61.1438750878014	-57.2109027373051	-53.2779303868089	-63.3560488237719	-59.1824822696908	-55.2207557819049	-56.3959981694288	0.258934688792207	0.0652872956063291	20.8019510550322	0.571698865207316	0.572179394488632	0.571145303130352	-0.0213913397831654	-0.0202453928498671	-0.0227114522266398	-0.0551244649461341	-0.050883862406736	-0.057959515036517	7.54626953472228e-05	0.000186968769961584	0.000998266140559654
2	12.1639532432449	0.08	-56.3945530255208	-60.3738934562997	-52.4152125947418	0.0861683586556168	-14.9571069811947	-15.9944537374717	-13.9197602249177	0.25	0.21	0.3	-25.7538066856679	-24.083500949338	-22.4131952130081	-61.4441044017275	-57.4590453656598	-53.4739863295921	-63.5839379109489	-59.5820523821588	-55.4206938773847	-56.3945530255208	0.257201075512472	-0.121902666809973	20.7172068280505	0.571698865207316	0.572179394488632	0.571145303130352	-0.0213913397831654	-0.0202453928498671	-0.0227114522266398	-0.0551244649461341	-0.050883862406736	-0.057959515036517	7.54626953472228e-05	0.000186968769961584	0.000998266140559654
2	12.1639532432449	0.08	-56.3885645199444	-60.3827642879344	-52.3943647519544	0.086634416647739	-15.1055596159475	-16.1501140592879	-14.061005172607	0.25	0.21	0.3	-25.9922083773218	-24.3110885627439	-22.629968748166	-61.983353315037	-57.9744040976705	-53.9654548803039	-64.2252539986695	-60.0590789100209	-55.8969413375034	-56.3885645199444	0.258236621754856	0.135299764217624	20.9043796863255	0.571698865207316	0.572179394488632	0.571145303130352	-0.0213913397831654	-0.0202453928498671	-0.0227114522266398	-0.0551244649461341	-0.050883862406736	-0.057959515036517	7.54626953472228e-05	0.000186968769961584	0.000998266140559654
2	12.1639532432449	0.08	-56.3872771415882	-60.3352331999215	-52.4393210832548	0.0871714767285957	-15.1216473996561	-16.1637816619409	-14.0795131373713	0.25	0.21	0.3	-26.022923955754	-24.3451370846917	-22.6673502136293	-62.0776481575889	-58.0752899582444	-54.0729317588998	-64.255409328377	-60.1894765079552	-55.9656738032517	-56.3872771415882	0.258719446448444	0.218640748896224	20.972820652991	0.571698865207316	0.572179394488632	0.571145303130352	-0.0213913397831654	-0.0202453928498671	-0.0227114522266398	-0.0551244649461341	-0.050883862406736	-0.057959515036517	7.54626953472228e-05	0.000186968769961584	0.000998266140559654
2	12.1639532432449	0.08	-56.3840703758422	-60.3557975721707	-52.4123431795136	0.0865970288476361	-14.9955436673702	-16.0327355230263	-13.9583518117141	0.25	0.21	0.3	-25.8615544824618	-24.1885153653821	-22.5154762483024	-61.8128531961206	-57.8140478882051	-53.8152425802897	-64.0078609121041	-59.8402933821343	-55.7537715803958	-56.3840703758422	0.257084618307155	0.103741639369573	20.9472998563391	0.571698865207316	0.572179394488632	0.571145303130352	-0.0213913397831654	-0.0202453928498671	-0.0227114522266398	-0.0551244649461341	-0.050883862406736	-0.057959515036517	7.54626953472228e-05	0.000186968769961584	0.000998266140559654
2	12.1639532432449	0.08	-56.383543718944	-60.3393471704406	-52.4277402674475	0.0862897943901163	-14.8697947786245	-15.9002916164267	-13.8392979408223	0.25	0.21	0.3	-25.5558484558316	-23.8995756240881	-22.2433027923447	-60.8602076707151	-56.9158616759622	-52.9715156812093	-62.9775520199487	-58.8853134038585	-54.8176885586634	-56.383543718944	0.257959535494308	0.0183576019213803	20.8118491858889	0.571698865207316	0.572179394488632	0.571145303130352	-0.0213913397831654	-0.0202453928498671	-0.0227114522266398	-0.0551244649461341	-0.050883862406736	-0.057959515036517	7.54626953472228e-05	0.000186968769961584	0.000998266140559654
2	12.1639532432449	0.08	-56.3828694047109	-60.36454590582	-52.4011929036019	0.0869361919773065	-15.1203168123533	-16.1639029859898	-14.0767306387168	0.25	0.21	0.3	-25.9994531476762	-24.3208567189211	-22.6422602901661	-61.9645984302403	-57.9639929927548	-53.9633875552693	-64.2031351128916	-34.7675903320312	-55.8743679992671	-56.3828694047109	0.258171233992238	0.0793238130570112	20.8630109077901	0.571698865207316	0.572179394488632	0.571145303130352	-0.0213913397831654	-0.0202453928498671	-0.0227114522266398	-0.0551244649461341	-0.050883862406736	-0.057959515036517	7.54626953472228e-05	0.000186968769961584	0.000998266140559654
2	12.1639532432449	0.08	-56.3709270733261	-60.3373516465111	-52.404502500141	0.0858326933926007	-15.0255246639914	-16.0698439201128	-13.98120540787	0.25	0.21	0.29	-25.8675549119569	-24.1865189393845	-22.505482966812	-61.6970369603051	-57.6875765035897	-53.6781160468744	-63.9390139699832	-59.7132051179491	-55.6487326158486	-56.3709270733261	0.257986312134204	0.00556168795631475	20.7870207688301	0.571698865207316	0.572179394488632	0.571145303130352	-0.0213913397831654	-0.0202453928498671	-0.0227114522266398	-0.0551244649461341	-0.050883862406736	-0.057959515036517	7.54626953472228e-05	0.000186968769961584	0.000998266140559654
2	12.1639532432449	0.08	-56.3707321967887	-60.3375851196133	-52.4038792739642	0.085582085046492	-14.93218364299	-15.9716762903852	-13.8926909955948	0.25	0.21	0.3	-25.6849888824961	-24.0133198224454	-22.3416507623948	-61.2024398292928	-57.2191706314632	-53.2359014336336	-63.4661340162561	-59.2353778782228	-55.0890659405767	-56.3707321967887	0.258438723300378	0.114268889250428	20.8740184282096	0.571698865207316	0.572179394488632	0.571145303130352	-0.0213913397831654	-0.0202453928498671	-0.0227114522266398	-0.0551244649461341	-0.050883862406736	-0.057959515036517	7.54626953472228e-05	0.000186968769961584	0.000998266140559654
2	12.1639532432449	0.08	-56.3687289156056	-60.3486000833096	-52.3888577479016	0.084393866255918	-14.9569526195704	-16.0061548154215	-13.9077504237193	0.25	0.21	0.3	-25.7476868856585	-24.0599280247676	-22.3721691638767	-61.3693103419111	-57.3465568504502	-53.3238033589893	-63.6542231012686	-59.5011691046139	-55.2565592930011	-56.3687289156056	0.258556416135315	0.0580118388621795	20.8161423451559	0.571698865207316	0.572179394488632	0.571145303130352	-0.0213913397831654	-0.0202453928498671	-0.0227114522266398	-0.0551244649461341	-0.050883862406736	-0.057959515036517	7.54626953472228e-05	0.000186968769961584	0.000998266140559654
2	12.1639532432449	0.08	-56.3566250444195	-60.4110729984419	-52.302177090397	0.0825607662025875	-14.8782656744406	-15.9345267460666	-13.8220046028147	0.25	0.21	0.3	-25.68223931215	-23.9798260525719	-22.2774127929938	-61.333652385254	-57.2679935534864	-53.2023347217189	-63.5729751224331	-59.3200410262933	-55.1749814185804	-56.3566250444195	0.257483891580775	-0.141691615836965	20.6745550692978	0.571698865207316	0.572179394488632	0.571145303130352	-0.0213913397831654	-0.0202453928498671	-0.0227114522266398	-0.0551244649461341	-0.050883862406736	-0.057959515036517	7.54626953472228e-05	0.000186968769961584	0.000998266140559654
2	12.1639532432449	0.08	-56.3505594606547	-60.3297946206985	-52.3713243006109	0.0850577687765579	-14.905023418597	-15.946116773478	-13.8639300637159	0.25	0.21	0.3	-25.6151740601544	-23.9428053024827	-22.270436544811	-60.9670534439025	-56.986623906807	-53.0061943697115	-63.177018619899	-59.0243917796729	-54.8924075940972	-56.3505594606547	0.258622842104184	-0.152565670667532	20.5983463872313	0.571698865207316	0.572179394488632	0.571145303130352	-0.0213913397831654	-0.0202453928498671	-0.0227114522266398	-0.0551244649461341	-0.050883862406736	-0.057959515036517	7.54626953472228e-05	0.000186968769961584	0.000998266140559654
2	12.1639532432449	0.08	-56.3485061362381	-60.3233740045593	-52.3736382679168	0.0858717371538907	-14.9091831180925	-15.9451585606834	-13.8732076755016	0.25	0.21	0.3	-25.650163609691	-23.983642734596	-22.3171218595011	-61.1383012716434	-57.1660749386097	-53.1938486055759	-63.3205437423844	-59.2020140102391	-55.0650482643569	-56.3485061362381	0.257506879452073	0.0805307996354528	20.9092455321473	0.571698865207316	0.572179394488632	0.571145303130352	-0.0213913397831654	-0.0202453928498671	-0.0227114522266398	-0.0551244649461341	-0.050883862406736	-0.057959515036517	7.54626953472228e-05	0.000186968769961584	0.000998266140559654
2	12.1639532432449	0.08	-56.3430890103935	-60.3416905968037	-52.3444874239833	0.0847130530872891	-15.0165356442156	-16.0677478297116	-13.9653234587196	0.25	0.21	0.3	-25.8707227994993	-24.1781633105998	-22.4856038217003	-61.7203895019766	-57.6824106747223	-53.644431847468	-63.9152109843707	-59.7235517978102	-55.5553336832019	-56.3430890103935	0.258170697233413	0.0223442377521097	20.7978927249838	0.571698865207316	0.572179394488632	0.571145303130352	-0.0213913397831654	-0.0202453928498671	-0.0227114522266398	-0.0551244649461341	-0.050883862406736	-0.057959515036517	7.54626953472228e-05	0.000186968769961584	0.000998266140559654
2	12.1639532432449	0.08	-56.3423602151512	-60.3917823254865	-52.2929381048159	0.0851147382932323	-15.0467291102646	-16.0973358967634	-13.9961223237658	0.25	0.21	0.3	-25.8594757349325	-24.1717343051296	-22.4839928753267	-61.5518585895135	-57.534622397731	-53.5173862059485	-63.892407229481	-59.6154732364985	-55.4576832121665	-56.3423602151512	0.258090691178048	0.0409542245466104	20.8172826742389	0.571698865207316	0.572179394488632	0.571145303130352	-0.0213913397831654	-0.0202453928498671	-0.0227114522266398	-0.0551244649461341	-0.050883862406736	-0.057959515036517	7.54626953472228e-05	0.000186968769961584	0.000998266140559654
2	12.1639532432449	0.08	-56.339692805387	-60.3106291380745	-52.3687564726994	0.0860614468309047	-14.8915100557516	-15.9250091119639	-13.8580109995393	0.25	0.21	0.29	-25.7220574726146	-24.052750916186	-22.3834443597574	-61.5627121537141	-57.5674237076349	-53.5721352615558	-63.6809225012957	-59.544554391126	-55.5129122163947	-56.339692805387	0.256156823289683	-0.0539845629808782	20.8445444815708	0.571698865207316	0.572179394488632	0.571145303130352	-0.0213913397831654	-0.0202453928498671	-0.0227114522266398	-0.0551244649461341	-0.050883862406736	-0.057959515036517	7.54626953472228e-05	0.000186968769961584	0.000998266140559654
2	12.1639532432449	0.08	-56.3362648222184	-60.376980242315	-52.2955494021218	0.0834338146651877	-14.9158141130135	-15.9686847050999	-13.8629435209271	0.25	0.21	0.29	-25.6739436784311	-23.9811718076665	-22.2883999369018	-61.1611109289363	-57.1285474294612	-53.0959839299861	-63.3113270567406	-59.2150029294594	-54.97308190185	-56.3362648222184	0.257590256958785	-0.0873346765405724	20.7197547342242	0.571698865207316	0.572179394488632	0.571145303130352	-0.0213913397831654	-0.0202453928498671	-0.0227114522266398	-0.0551244649461341	-0.050883862406736	-0.057959515036517	7.54626953472228e-05	0.000186968769961584	0.000998266140559654
2	12.1639532432449	0.08	-56.3299391727933	-60.3574775563954	-52.3024007891912	0.0848763587870653	-14.9620664727205	-16.0083641597665	-13.9157687856745	0.25	0.21	0.3	-25.7711663344974	-24.0867773826249	-22.4023884307523	-61.4733559002548	-57.455491897945	-53.4376278956351	-63.7074022390653	-59.5480545468398	-55.299230247182	-56.3299391727933	0.257672557354865	0.171345520392568	20.975088139262	0.571698865207316	0.572179394488632	0.571145303130352	-0.0213913397831654	-0.0202453928498671	-0.0227114522266398	-0.0551244649461341	-0.050883862406736	-0.057959515036517	7.54626953472228e-05	0.000186968769961584	0.000998266140559654
2	12.1639532432449	0.08	-56.3257934760076	-60.3021940234647	-52.3493929285506	0.0851774408631334	-14.8171214020414	-15.8512799977359	-13.7829628063468	0.25	0.21	0.3	-25.4794826057932	-23.8171672625279	-22.1548519192626	-60.6841402169902	-56.7250261746732	-52.7659121323562	-62.8741748469554	-58.7712841173729	-54.5551860503831	-56.3257934760076	0.258307934449022	-0.226376991054449	20.546877028926	0.571698865207316	0.572179394488632	0.571145303130352	-0.0213913397831654	-0.0202453928498671	-0.0227114522266398	-0.0551244649461341	-0.050883862406736	-0.057959515036517	7.54626953472228e-05	0.000186968769961584	0.000998266140559654
2	12.1639532432449	0.08	-56.3227083464427	-60.2765894322005	-52.3688272606848	0.0854758168249661	-14.7963891498011	-15.8271285563032	-13.765649743299	0.25	0.21	0.3	-25.4426906585441	-23.7857391922114	-22.1287877258786	-60.601396769553	-56.6547397674799	-52.7080827654068	-62.7194223895151	-58.6517913740402	-54.5076301619816	-56.3227083464427	0.257568967688036	-0.0828890738137096	20.7319381233621	0.571698865207316	0.572179394488632	0.571145303130352	-0.0213913397831654	-0.0202453928498671	-0.0227114522266398	-0.0551244649461341	-0.050883862406736	-0.057959515036517	7.54626953472228e-05	0.000186968769961584	0.000998266140559654
2	12.1639532432449	0.08	-56.3184843725182	-60.376049040843	-52.2609197041934	0.082351182937428	-14.8931204313467	-15.9519015863899	-13.8343392763035	0.25	0.21	0.29	-25.7198512459242	-24.0127385445185	-22.3056258431129	-61.4467465027235	-57.368320060367	-53.2898936180106	-63.6645298474175	-59.43532335745	-55.1098781625554	-56.3184843725182	0.257131763165235	-0.165750741743176	20.6519382072933	0.571698865207316	0.572179394488632	0.571145303130352	-0.0213913397831654	-0.0202453928498671	-0.0227114522266398	-0.0551244649461341	-0.050883862406736	-0.057959515036517	7.54626953472228e-05	0.000186968769961584	0.000998266140559654
2	12.1639532432449	0.08	-56.3170714254987	-60.2737501345059	-52.3603927164914	0.0853868207863007	-14.8687053339741	-15.9050724594294	-13.8323382085187	0.25	0.21	0.3	-25.6398571260166	-23.9691759584485	-22.2984947908804	-61.2447611450439	-57.2540809881951	-53.2634008313464	-63.5015093152276	-59.2590021590245	-55.183207548387	-56.3170714254987	0.257912965316547	-0.0528579663943378	20.7388836424881	0.571698865207316	0.572179394488632	0.571145303130352	-0.0213913397831654	-0.0202453928498671	-0.0227114522266398	-0.0551244649461341	-0.050883862406736	-0.057959515036517	7.54626953472228e-05	0.000186968769961584	0.000998266140559654
2	12.1639532432449	0.08	-56.3145700238483	-60.2873864616102	-52.3417535860865	0.0885199762754734	-15.1862283881108	-16.2240435899966	-14.148413186225	0.25	0.21	0.3	-26.086258211047	-24.4175795501714	-22.7489008892958	-62.1475662272011	-58.1721276361361	-54.1966890450711	-64.2903699473007	-60.3436814240317	-56.0448933647698	-56.3145700238483	0.258322546454355	0.0623194972073202	20.8341794960021	0.571698865207316	0.572179394488632	0.571145303130352	-0.0213913397831654	-0.0202453928498671	-0.0227114522266398	-0.0551244649461341	-0.050883862406736	-0.057959515036517	7.54626953472228e-05	0.000186968769961584	0.000998266140559654
2	12.1639532432449	0.08	-56.3141431852673	-60.294715014259	-52.3335713562757	0.0830419617682523	-14.7120255380182	-15.7531809688222	-13.6708701072142	0.25	0.21	0.3	-25.3138842686131	-23.6408451450753	-21.9678060215376	-60.2707060554869	-56.2873091115773	-52.3039121676677	-62.4610123390856	-58.3382807386693	-54.2252430426056	-56.3141431852673	0.25836870453629	-0.0910559141216652	20.67367649325	0.571698865207316	0.572179394488632	0.571145303130352	-0.0213913397831654	-0.0202453928498671	-0.0227114522266398	-0.0551244649461341	-0.050883862406736	-0.057959515036517	7.54626953472228e-05	0.000186968769961584	0.000998266140559654
2	12.1639532432449	0.08	-56.3118268063326	-60.2609739493208	-52.3626796633443	0.0864640848165199	-14.9696326588982	-16.0059034323889	-13.9333618854075	0.25	0.21	0.3	-25.6989790630491	-24.0351491502872	-22.3713192375253	-61.1371469794516	-57.1789425046447	-53.2207380298377	-63.3358794521311	-59.1989912434555	-55.1048653722451	-56.3118268063326	0.258853238079319	-0.111551705907662	20.6290419581352	0.571698865207316	0.572179394488632	0.571145303130352	-0.0213913397831654	-0.0202453928498671	-0.0227114522266398	-0.0551244649461341	-0.050883862406736	-0.057959515036517	7.54626953472228e-05	0.000186968769961584	0.000998266140559654
2	12.1639532432449	0.08	-56.3107118791978	-60.3225502277218	-52.2988735306738	0.0850088939051558	-15.0027075910261	-16.0509532348179	-13.9544619472343	0.25	0.21	0.29	-25.9444210129424	-24.2500589454907	-22.555696878039	-62.1410245477067	-58.082757270372	-54.0244899930373	-64.3982313326257	-60.1259756599902	-55.9680660771875	-56.3107118791978	0.256705834999949	0.0591479182104585	20.9237875858891	0.571698865207316	0.572179394488632	0.571145303130352	-0.0213913397831654	-0.0202453928498671	-0.0227114522266398	-0.0551244649461341	-0.050883862406736	-0.057959515036517	7.54626953472228e-05	0.000186968769961584	0.000998266140559654
2	12.1639532432449	0.08	-56.3077521690359	-60.315881005044	-52.2996233330277	0.0842507204328571	-14.8348932500489	-15.8764982948004	-13.7932882052975	0.25	0.21	0.3	-25.5574173918177	-23.8806789579494	-22.2039405240812	-60.9599552432698	-56.9605722729074	-52.961189302545	-63.1506500748623	-58.9799546498316	-54.8147695575805	-56.3077521690359	0.257515940503418	0.0412516490702555	20.8650198389332	0.571698865207316	0.572179394488632	0.571145303130352	-0.0213913397831654	-0.0202453928498671	-0.0227114522266398	-0.0551244649461341	-0.050883862406736	-0.057959515036517	7.54626953472228e-05	0.000186968769961584	0.000998266140559654
2	12.1639532432449	0.08	-56.3057164168402	-60.2882483276266	-52.3231845060538	0.0844051804766651	-14.8122336920701	-15.8512080640836	-13.7732593200566	0.25	0.21	0.3	-25.5341303437932	-23.8604845918985	-22.1868388400037	-60.9465176364874	-56.9517514564094	-52.9569852763315	-63.0933341760264	-59.0413376123875	-54.8194221334308	-56.3057164168402	0.257649416507547	0.0352265953479948	20.8432476248965	0.571698865207316	0.572179394488632	0.571145303130352	-0.0213913397831654	-0.0202453928498671	-0.0227114522266398	-0.0551244649461341	-0.050883862406736	-0.057959515036517	7.54626953472228e-05	0.000186968769961584	0.000998266140559654
2	12.1639532432449	0.08	-56.3007558543052	-60.2594044931436	-52.3421072154667	0.0874169872885819	-15.0513550782586	-16.08704808045	-14.0156620760672	0.25	0.21	0.29	-25.9421853850875	-24.2720132235745	-22.6018410620616	-61.988660306103	-57.9977962660885	-54.006932226074	-64.1765822919061	-60.0997972440104	-55.9732178669353	-56.3007558543052	0.257005015569383	-0.269636648158191	20.5774733136205	0.571698865207316	0.572179394488632	0.571145303130352	-0.0213913397831654	-0.0202453928498671	-0.0227114522266398	-0.0551244649461341	-0.050883862406736	-0.057959515036517	7.54626953472228e-05	0.000186968769961584	0.000998266140559654
2	12.1639532432449	0.08	-56.2974796417061	-60.2487162175902	-52.3462430658221	0.0887977809458905	-15.0964268842011	-16.1263330631655	-14.0665207052367	0.25	0.21	0.3	-25.9834750165522	-24.3240437394171	-22.664612462282	-62.033930548532	-58.0721415834192	-54.1103526183065	-64.2880995398928	-60.178671482456	-56.1357078622905	-56.2974796417061	0.256994008026748	0.138208697831706	20.9906468226077	0.571698865207316	0.572179394488632	0.571145303130352	-0.0213913397831654	-0.0202453928498671	-0.0227114522266398	-0.0551244649461341	-0.050883862406736	-0.057959515036517	7.54626953472228e-05	0.000186968769961584	0.000998266140559654
2	12.1639532432449	0.08	-56.2974410318205	-60.328174890834	-52.2667071728071	0.0830140390792445	-14.8320033417112	-15.8818419818605	-13.7821647015619	0.25	0.21	0.29	-25.5781463148727	-23.8873521125745	-22.1965579102763	-61.0386938605931	-57.0038483160849	-52.9690027715766	-63.1774099852988	-59.0010957835923	-54.8342641116276	-56.2974410318205	0.256726223156482	0.259305939345411	21.1192140246993	0.571698865207316	0.572179394488632	0.571145303130352	-0.0213913397831654	-0.0202453928498671	-0.0227114522266398	-0.0551244649461341	-0.050883862406736	-0.057959515036517	7.54626953472228e-05	0.000186968769961584	0.000998266140559654
2	12.1639532432449	0.08	-56.2914438984103	-60.2290598619553	-52.3538279348654	0.0868330350956213	-14.9818545387195	-16.0165566834453	-13.9471523939936	0.25	0.21	0.3	-25.74993552403	-24.0864373052896	-22.4229390865492	-61.3397930925132	-57.3771176733038	-53.4144422540944	-63.4476047567308	-59.4346570341243	-55.3201948861307	-56.2914438984103	0.258564614466874	0.0834716752630057	20.845314119397	0.571698865207316	0.572179394488632	0.571145303130352	-0.0213913397831654	-0.0202453928498671	-0.0227114522266398	-0.0551244649461341	-0.050883862406736	-0.057959515036517	7.54626953472228e-05	0.000186968769961584	0.000998266140559654
2	12.1639532432449	0.08	-56.290005159188	-60.2353968974622	-52.3446134209138	0.0883604166025773	-15.1994898089949	-16.2392397106847	-14.1597399073052	0.25	0.21	0.3	-26.0995922570151	-24.4285135016767	-22.7574347463382	-62.1526269719143	-58.1731803392442	-54.1937337065741	-64.423078366427	-60.2762450168691	-56.081566643325	-56.290005159188	0.259095747259603	-0.0997689159756397	20.6200509778033	0.571698865207316	0.572179394488632	0.571145303130352	-0.0213913397831654	-0.0202453928498671	-0.0227114522266398	-0.0551244649461341	-0.050883862406736	-0.057959515036517	7.54626953472228e-05	0.000186968769961584	0.000998266140559654
2	12.1639532432449	0.08	-56.2882059339065	-60.3534895902348	-52.2229222775783	0.0835690114702919	-14.9869055364192	-16.0438602707402	-13.9299508020983	0.25	0.21	0.3	-25.8247969825991	-24.1234831483333	-22.4221693140676	-61.5928046245245	-57.5351273978831	-53.4774501712418	-63.7676550929244	-59.6070635788871	-55.3591860608787	-56.2882059339065	0.257614126751569	0.023325762400899	20.8135879644445	0.571698865207316	0.572179394488632	0.571145303130352	-0.0213913397831654	-0.0202453928498671	-0.0227114522266398	-0.0551244649461341	-0.050883862406736	-0.057959515036517	7.54626953472228e-05	0.000186968769961584	0.000998266140559654
2	12.1639532432449	0.08	-56.2830592867912	-60.3524339972601	-52.2136845763224	0.0799967870264257	-14.6342392023785	-15.6911679661226	-13.5773104386344	0.25	0.21	0.3	-25.2037348333492	-23.5060567282738	-21.8083786231985	-59.9832159175813	-55.9428547168063	-51.9024935160313	-62.1736006330695	-57.9647594188577	-53.7108245850764	-56.2830592867912	0.257636402573572	0.0774046650500601	20.8798343758531	0.571698865207316	0.572179394488632	0.571145303130352	-0.0213913397831654	-0.0202453928498671	-0.0227114522266398	-0.0551244649461341	-0.050883862406736	-0.057959515036517	7.54626953472228e-05	0.000186968769961584	0.000998266140559654
2	12.1639532432449	0.08	-56.2707921408708	-60.2857446421059	-52.2558396396358	0.0848597525846424	-15.0165441662272	-16.066763751191	-13.9663245812634	0.25	0.21	0.3	-25.8694482929902	-24.1784667319094	-22.4874851708285	-61.7180974684186	-57.6838342084493	-53.6495709484799	-63.9065008448567	-59.7427230529412	-55.5864144958081	-56.2707921408708	0.258183602660293	-0.267511408558628	20.5123755133569	0.571698865207316	0.572179394488632	0.571145303130352	-0.0213913397831654	-0.0202453928498671	-0.0227114522266398	-0.0551244649461341	-0.050883862406736	-0.057959515036517	7.54626953472228e-05	0.000186968769961584	0.000998266140559654
2	12.1639532432449	0.08	-56.2704958927437	-60.2128394658553	-52.328152319632	0.0861806279074784	-14.9488853191647	-15.9855811005906	-13.9121895377389	0.25	0.21	0.29	-25.8288178011848	-24.1537691254306	-22.4787204496763	-61.8399461821327	-57.8295063409278	-53.8190664997229	-63.98806002261	-59.8689096420061	-55.6755666600394	-56.2704958927437	0.256984657370825	-0.0616502092701205	20.8043327395077	0.571698865207316	0.572179394488632	0.571145303130352	-0.0213913397831654	-0.0202453928498671	-0.0227114522266398	-0.0551244649461341	-0.050883862406736	-0.057959515036517	7.54626953472228e-05	0.000186968769961584	0.000998266140559654
2	12.1639532432449	0.08	-56.2701075572773	-60.2133931615576	-52.3268219529971	0.0846160568644464	-14.7219342980395	-15.7531684718125	-13.6907001242665	0.25	0.21	0.3	-25.39315692107	-23.7308696647733	-22.0685824084766	-60.651066724764	-56.6807255966107	-52.7103844684575	-62.8025201012527	-58.6559981464049	-54.6175255414667	-56.2701075572773	0.257881196182169	-0.12572670844784	20.669264448258	0.571698865207316	0.572179394488632	0.571145303130352	-0.0213913397831654	-0.0202453928498671	-0.0227114522266398	-0.0551244649461341	-0.050883862406736	-0.057959515036517	7.54626953472228e-05	0.000186968769961584	0.000998266140559654
2	12.1639532432449	0.08	-56.2678342591626	-60.2257973689947	-52.3098711493305	0.0868215810698928	-14.9341841847414	-15.9656685406045	-13.9026998288783	0.25	0.21	0.3	-25.6966535536125	-24.0364852950034	-22.3763170363943	-61.2816697361573	-57.3224817151073	-53.3632936940572	-63.4494761324547	-59.3152960582615	-55.2275966915556	-56.2678342591626	0.257532051420942	0.0513263118866817	20.8616676542249	0.571698865207316	0.572179394488632	0.571145303130352	-0.0213913397831654	-0.0202453928498671	-0.0227114522266398	-0.0551244649461341	-0.050883862406736	-0.057959515036517	7.54626953472228e-05	0.000186968769961584	0.000998266140559654
2	12.1639532432449	0.08	-56.2653449864007	-60.2093661523856	-52.3213238204157	0.0857133933941067	-14.8662143523371	-15.9002473373423	-13.832181367332	0.25	0.21	0.3	-25.6221693061574	-23.9558953389763	-22.2896213717952	-61.1785300953645	-57.1999367596389	-53.2213434239133	-63.3911936358126	-59.1966225291871	-55.1156706999227	-56.2653449864007	0.257816477263663	0.0197391611717778	20.8243932605381	0.571698865207316	0.572179394488632	0.571145303130352	-0.0213913397831654	-0.0202453928498671	-0.0227114522266398	-0.0551244649461341	-0.050883862406736	-0.057959515036517	7.54626953472228e-05	0.000186968769961584	0.000998266140559654
2	12.1639532432449	0.08	-56.265119273592	-60.2425947775713	-52.2876437696128	0.0859353563346385	-15.0158662889351	-16.0588321053463	-13.972900472524	0.25	0.21	0.3	-25.8404425253676	-24.1621948135727	-22.4839471017778	-61.6097272073129	-57.6083876943198	-53.6070481813268	-63.7607198354494	-59.6394250360436	-55.4806548085789	-56.265119273592	0.257829225477361	-0.0247050574449995	20.7867260153689	0.571698865207316	0.572179394488632	0.571145303130352	-0.0213913397831654	-0.0202453928498671	-0.0227114522266398	-0.0551244649461341	-0.050883862406736	-0.057959515036517	7.54626953472228e-05	0.000186968769961584	0.000998266140559654
2	12.1639532432449	0.08	-56.2649974299296	-60.2280577369675	-52.3019371228917	0.0865491061823826	-14.962202036771	-15.997401389146	-13.9270026843961	0.25	0.21	0.3	-25.7394801167944	-24.0738662774459	-22.4082524380975	-61.3639121418517	-57.3930245856052	-53.4221370293587	-63.5732353298561	-59.415755121318	-55.2896182116663	-56.2649974299296	0.257428116440936	-0.0114179529511001	20.8077497921774	0.571698865207316	0.572179394488632	0.571145303130352	-0.0213913397831654	-0.0202453928498671	-0.0227114522266398	-0.0551244649461341	-0.050883862406736	-0.057959515036517	7.54626953472228e-05	0.000186968769961584	0.000998266140559654
2	12.1639532432449	0.08	-56.2554981296586	-60.2104953772049	-52.3005008821124	0.0863757518460643	-14.9733537126608	-16.0104620850415	-13.9362453402802	0.25	0.21	0.29	-25.8207500444764	-24.1481614639572	-22.4755728834381	-61.7035041811512	-57.7065414169543	-53.7095786527574	-63.6915494556927	-59.7294252384381	-55.6576613215784	-56.2554981296586	0.257483070420522	0.208473253478788	21.0308004016078	0.571698865207316	0.572179394488632	0.571145303130352	-0.0213913397831654	-0.0202453928498671	-0.0227114522266398	-0.0551244649461341	-0.050883862406736	-0.057959515036517	7.54626953472228e-05	0.000186968769961584	0.000998266140559654
2	12.1639532432449	0.08	-56.2539441164414	-60.2043710590189	-52.3035171738639	0.0870619627068216	-14.9886647730365	-16.022345785228	-13.954983760845	0.25	0.21	0.3	-25.7620521272468	-24.1000143410211	-22.4379765547954	-61.3754203640271	-57.415787517752	-53.4561546714769	-63.6244693951753	-59.438351302467	-55.2955407170732	-56.2539441164414	0.258587987864795	0.0476103590348374	20.7923729369095	0.571698865207316	0.572179394488632	0.571145303130352	-0.0213913397831654	-0.0202453928498671	-0.0227114522266398	-0.0551244649461341	-0.050883862406736	-0.057959515036517	7.54626953472228e-05	0.000186968769961584	0.000998266140559654
2	12.1639532432449	0.08	-56.2518541197434	-60.2180139189549	-52.2856943205319	0.0882145603466738	-15.1082444419759	-16.1426893353853	-14.0737995485665	0.25	0.21	0.3	-25.9963636558935	-24.3304822731611	-22.6646008904286	-62.0321580683268	-58.0570552953158	-54.0819525223048	-64.2463869911162	-60.066301070692	-55.973657394828	-56.2518541197434	0.257847020015086	0.00153940021580087	20.8000207367852	0.571698865207316	0.572179394488632	0.571145303130352	-0.0213913397831654	-0.0202453928498671	-0.0227114522266398	-0.0551244649461341	-0.050883862406736	-0.057959515036517	7.54626953472228e-05	0.000186968769961584	0.000998266140559654
2	12.1639532432449	0.08	-56.2487584581994	-60.2071326859906	-52.2903842304081	0.0865598287333292	-15.1347203575295	-16.1817848400552	-14.0876558750037	0.25	0.21	0.3	-26.0173146174777	-24.3338287513681	-22.6503428852585	-61.9809161701922	-57.9703563612661	-53.9597965523399	-64.1525452594322	-34.7675903320307	-55.8844759418114	-56.2487584581994	0.259123097748626	-0.0274440233700863	20.699196443187	0.571698865207316	0.572179394488632	0.571145303130352	-0.0213913397831654	-0.0202453928498671	-0.0227114522266398	-0.0551244649461341	-0.050883862406736	-0.057959515036517	7.54626953472228e-05	0.000186968769961584	0.000998266140559654
2	12.1639532432449	0.08	-56.2485147933201	-60.197982325326	-52.2990472613143	0.0833099208635919	-14.6195063229014	-15.6522981201378	-13.5867145256651	0.25	0.21	0.29	-25.1856075396884	-23.5237756044828	-21.8619436692771	-60.0468137258085	-56.0847209909144	-52.1226282560203	-62.2011959839562	-58.1229408257328	-53.976081236598	-56.2485147933201	0.257516405336687	-0.119380390240364	20.701569929252	0.571698865207316	0.572179394488632	0.571145303130352	-0.0213913397831654	-0.0202453928498671	-0.0227114522266398	-0.0551244649461341	-0.050883862406736	-0.057959515036517	7.54626953472228e-05	0.000186968769961584	0.000998266140559654
2	12.1639532432449	0.08	-56.2428995058473	-60.251729684104	-52.2340693275905	0.0835699131030327	-14.9185329080803	-15.9706594547961	-13.8664063613644	0.25	0.21	0.3	-25.7026972121244	-24.0094365089193	-22.3161758057143	-61.2912833083635	-57.2534922306978	-53.215701153032	-63.4233869715159	-59.3215551673908	-55.15278355356	-56.2428995058473	0.258119513909837	0.191456187447216	20.9644883180714	0.571698865207316	0.572179394488632	0.571145303130352	-0.0213913397831654	-0.0202453928498671	-0.0227114522266398	-0.0551244649461341	-0.050883862406736	-0.057959515036517	7.54626953472228e-05	0.000186968769961584	0.000998266140559654
2	12.1639532432449	0.08	-56.2384361797341	-60.1708025565021	-52.306069802966	0.0862708757548821	-14.79267203834	-15.8179471787408	-13.7673968979392	0.25	0.21	0.3	-25.4727304979815	-23.8216592785245	-22.1705880590676	-60.7810657593528	-56.8414069005924	-52.901748041832	-62.9096580473749	-58.8965078726845	-54.7231834220536	-56.2384361797341	0.257794501056206	-0.0251913318134506	20.7764531857139	0.571698865207316	0.572179394488632	0.571145303130352	-0.0213913397831654	-0.0202453928498671	-0.0227114522266398	-0.0551244649461341	-0.050883862406736	-0.057959515036517	7.54626953472228e-05	0.000186968769961584	0.000998266140559654
2	12.1639532432449	0.08	-56.2375907693548	-60.2425401586662	-52.2326413800434	0.0859880581591107	-15.0911928641359	-16.1390392057761	-14.0433465224957	0.25	0.21	0.3	-25.9581556988353	-24.2727915245531	-22.5874273502709	-61.8630311971153	-57.8465002192693	-53.8299692414233	-64.0374374583897	-59.9356338348635	-55.7122000860486	-56.2375907693548	0.258026438050053	0.0351054299761846	20.824839031733	0.571698865207316	0.572179394488632	0.571145303130352	-0.0213913397831654	-0.0202453928498671	-0.0227114522266398	-0.0551244649461341	-0.050883862406736	-0.057959515036517	7.54626953472228e-05	0.000186968769961584	0.000998266140559654
2	12.1639532432449	0.08	-56.2371122716893	-60.1867960463199	-52.2874284970587	0.0877198818031941	-15.097061064847	-16.13393191626	-14.0601902134341	0.25	0.21	0.29	-26.0147101157969	-24.3428365286868	-22.6709629415767	-62.1544932645638	-58.1600433880635	-54.1655935115631	-64.2671079540468	-60.2449013182257	-56.0247915124396	-56.2371122716893	0.257231408979683	0.174035266399858	21.0100087299374	0.571698865207316	0.572179394488632	0.571145303130352	-0.0213913397831654	-0.0202453928498671	-0.0227114522266398	-0.0551244649461341	-0.050883862406736	-0.057959515036517	7.54626953472228e-05	0.000186968769961584	0.000998266140559654
2	12.1639532432449	0.08	-56.2368364957712	-60.1852070566961	-52.2884659348464	0.0877711871474743	-15.0195825280638	-16.0508015985159	-13.9883634576116	0.25	0.21	0.3	-25.9186219477041	-24.2534230435706	-22.5882241394372	-62.0170844509886	-58.032660384242	-54.0482363174955	-64.245744504153	-60.1326381537463	-55.9295845082839	-56.2368364957712	0.256712347638491	0.125803004190702	20.9955798346205	0.571698865207316	0.572179394488632	0.571145303130352	-0.0213913397831654	-0.0202453928498671	-0.0227114522266398	-0.0551244649461341	-0.050883862406736	-0.057959515036517	7.54626953472228e-05	0.000186968769961584	0.000998266140559654
2	12.1639532432449	0.08	-56.2354176995046	-60.1687882467426	-52.3020471522665	0.0882337711449629	-15.0618376275339	-16.092981961322	-14.0306932937458	0.25	0.21	0.3	-25.8174742363107	-24.1632412088038	-22.5090081812969	-61.3679445015147	-57.4358448818765	-53.5037452622383	-63.5456252649745	-59.2944459540391	-55.3703064083905	-56.2354176995046	0.259352217073206	-0.179414428107217	20.5373929555605	0.571698865207316	0.572179394488632	0.571145303130352	-0.0213913397831654	-0.0202453928498671	-0.0227114522266398	-0.0551244649461341	-0.050883862406736	-0.057959515036517	7.54626953472228e-05	0.000186968769961584	0.000998266140559654
2	12.1639532432449	0.08	-56.2317866093938	-60.206470006131	-52.2571032126565	0.0850313390907265	-14.8813694923946	-15.9209872000354	-13.8417517847538	0.25	0.21	0.3	-25.5702195656005	-23.9005207765329	-22.2308219874652	-60.8490375140596	-56.8756823384224	-52.9023271627851	-62.960871041193	-58.8842895696655	-54.819033366978	-56.2317866093938	0.258841289706469	-0.0350699448283843	20.6988339379473	0.571698865207316	0.572179394488632	0.571145303130352	-0.0213913397831654	-0.0202453928498671	-0.0227114522266398	-0.0551244649461341	-0.050883862406736	-0.057959515036517	7.54626953472228e-05	0.000186968769961584	0.000998266140559654
2	12.1639532432449	0.08	-56.2215376664007	-60.1826131481359	-52.2604621846655	0.0873182072927682	-15.0936176100285	-16.1328622638089	-14.0543729562481	0.25	0.21	0.3	-25.980473286316	-24.3068664877221	-22.6332596891283	-61.9940842613563	-58.0005572863472	-54.0070303113382	-64.2255329658736	-60.5876596943075	-55.8945703818959	-56.2215376664007	0.258102101523768	-0.0928849726576202	20.686674336245	0.571698865207316	0.572179394488632	0.571145303130352	-0.0213913397831654	-0.0202453928498671	-0.0227114522266398	-0.0551244649461341	-0.050883862406736	-0.057959515036517	7.54626953472228e-05	0.000186968769961584	0.000998266140559654
2	12.1639532432449	0.08	-56.2024169137569	-60.1700692334959	-52.2347645940179	0.086150627729877	-15.074159308558	-16.1197419255285	-14.0285766915875	0.25	0.21	0.3	-25.9239541913167	-24.242436212257	-22.5609182331972	-61.7739016278464	-57.7670311690687	-53.7601607102909	-63.9382724053242	-59.8407695843501	-55.6870839257688	-56.2024169137569	0.258494003839339	0.00731833300796576	20.7641524759862	0.571698865207316	0.572179394488632	0.571145303130352	-0.0213913397831654	-0.0202453928498671	-0.0227114522266398	-0.0551244649461341	-0.050883862406736	-0.057959515036517	7.54626953472228e-05	0.000186968769961584	0.000998266140559654
2	12.1639532432449	0.08	-56.2015329926569	-60.1293861679454	-52.2736798173683	0.0885079700528461	-15.084779451767	-16.115738418986	-14.0538204845481	0.25	0.21	0.3	-25.9896160492683	-24.327003575427	-22.6643911015856	-62.1048171099059	-58.1318363849569	-54.158855660008	-64.3440046583527	-60.2279899683257	-56.1078073120732	-56.2015329926569	0.257887109617863	0.114295027718489	20.9140689813071	0.571698865207316	0.572179394488632	0.571145303130352	-0.0213913397831654	-0.0202453928498671	-0.0227114522266398	-0.0551244649461341	-0.050883862406736	-0.057959515036517	7.54626953472228e-05	0.000186968769961584	0.000998266140559654
2	12.1639532432449	0.08	-56.1985250027533	-60.2586112903604	-52.1384387151463	0.0814658936984813	-14.8533731135948	-15.9155625763478	-13.7911836508418	0.25	0.21	0.3	-25.5900643593838	-23.8822078771943	-22.1743513950049	-60.9649721192666	-56.8962280411686	-52.8274839630707	-63.2111941332142	-58.8682151715484	-54.755693405489	-56.1985250027533	0.257939986400954	0.01785517984466	20.8023915385512	0.571698865207316	0.572179394488632	0.571145303130352	-0.0213913397831654	-0.0202453928498671	-0.0227114522266398	-0.0551244649461341	-0.050883862406736	-0.057959515036517	7.54626953472228e-05	0.000186968769961584	0.000998266140559654
2	12.1639532432449	0.08	-56.1915837724787	-60.2367202456199	-52.1464472993374	0.0847998309817706	-15.0945186008516	-16.1505990124157	-14.0384381892874	0.25	0.21	0.29	-25.9456175318721	-24.2490452610677	-22.5524729902632	-61.7582850038134	-57.7199385007402	-53.681591997667	-63.9277412655188	-59.8138899365698	-55.5602672072273	-56.1915837724787	0.25732782633327	0.189189052523586	21.0105683897834	0.571698865207316	0.572179394488632	0.571145303130352	-0.0213913397831654	-0.0202453928498671	-0.0227114522266398	-0.0551244649461341	-0.050883862406736	-0.057959515036517	7.54626953472228e-05	0.000186968769961584	0.000998266140559654
2	12.1639532432449	0.08	-56.1878864760347	-60.1738228438272	-52.2019501082422	0.0854984445116799	-14.8938910592817	-15.9312724623464	-13.8565096562171	0.25	0.21	0.29	-25.7056230948907	-24.0317746677889	-22.357926240687	-61.4589152673228	-57.4569539738018	-53.4549926802807	-63.6283403685054	-59.5338165841328	-55.3792047766736	-56.1878864760347	0.256559917123911	-0.0765729574265659	20.789663187669	0.571698865207316	0.572179394488632	0.571145303130352	-0.0213913397831654	-0.0202453928498671	-0.0227114522266398	-0.0551244649461341	-0.050883862406736	-0.057959515036517	7.54626953472228e-05	0.000186968769961584	0.000998266140559654
2	12.1639532432449	0.08	-56.1851014170501	-60.1156716744839	-52.2545311596162	0.0892016981826365	-15.1285031225924	-16.158029959671	-14.0989762855137	0.25	0.21	0.3	-25.9459784726121	-24.2928016176062	-22.6396247626003	-61.7313437074377	-57.7980625342773	-53.864781361117	-63.8954723158393	-59.9482475130451	-55.7566712831218	-56.1851014170501	0.258865087328828	0.0563172143945885	20.8007774782341	0.571698865207316	0.572179394488632	0.571145303130352	-0.0213913397831654	-0.0202453928498671	-0.0227114522266398	-0.0551244649461341	-0.050883862406736	-0.057959515036517	7.54626953472228e-05	0.000186968769961584	0.000998266140559654
2	12.1639532432449	0.08	-56.1819894589774	-60.156203132382	-52.2077757855728	0.0850223089109212	-14.7854039316775	-15.8183774000334	-13.7524304633217	0.25	0.21	0.3	-25.4819413301503	-23.8179167181069	-22.1538921060636	-60.8236339078042	-56.8517220936621	-52.8798102795199	-63.0257975231785	-58.8313275385713	-54.7492892846838	-56.1819894589774	0.257196343297102	0.000112031946898267	20.8459122575394	0.571698865207316	0.572179394488632	0.571145303130352	-0.0213913397831654	-0.0202453928498671	-0.0227114522266398	-0.0551244649461341	-0.050883862406736	-0.057959515036517	7.54626953472228e-05	0.000186968769961584	0.000998266140559654
2	12.1639532432449	0.08	-56.180747397415	-60.1283517252007	-52.2331430696293	0.0871134091995777	-14.9768785337281	-16.0094125882184	-13.9443444792377	0.25	0.21	0.3	-25.711458563061	-24.0531868175684	-22.3949150720757	-61.1832723074677	-57.2372304477491	-53.2911885880306	-63.3019562756882	-59.2811198598888	-55.2249717800203	-56.180747397415	0.258591069233142	0.0425860071114197	20.8065908562507	0.571698865207316	0.572179394488632	0.571145303130352	-0.0213913397831654	-0.0202453928498671	-0.0227114522266398	-0.0551244649461341	-0.050883862406736	-0.057959515036517	7.54626953472228e-05	0.000186968769961584	0.000998266140559654
2	12.1639532432449	0.08	-56.1805646815966	-60.1975108882535	-52.1636184749396	0.0854530389499886	-15.0087369404706	-16.0544211815743	-13.9630526993669	0.25	0.21	0.3	-25.8208996906907	-24.1390883321683	-22.4572769736459	-61.5331405614032	-57.5252579561726	-53.517375350942	-63.6048951593705	-59.6291845048841	-55.3730426602398	-56.1805646815966	0.257906868217945	-0.0464752953565725	20.7418917984784	0.571698865207316	0.572179394488632	0.571145303130352	-0.0213913397831654	-0.0202453928498671	-0.0227114522266398	-0.0551244649461341	-0.050883862406736	-0.057959515036517	7.54626953472228e-05	0.000186968769961584	0.000998266140559654
2	12.1639532432449	0.08	-56.1767941778467	-60.1685349809715	-52.1850533747218	0.0842492371088252	-14.8406750427875	-15.8826960625071	-13.7986540230679	0.25	0.21	0.3	-25.6276070921346	-23.9462486395128	-22.264890186891	-61.2732710363867	-57.2532963346349	-53.2333216328831	-63.4909266619756	-59.223781500429	-55.0914658966201	-56.1767941778467	0.25763487432067	-0.0781820684589427	20.7401166161952	0.571698865207316	0.572179394488632	0.571145303130352	-0.0213913397831654	-0.0202453928498671	-0.0227114522266398	-0.0551244649461341	-0.050883862406736	-0.057959515036517	7.54626953472228e-05	0.000186968769961584	0.000998266140559654
2	12.1639532432449	0.08	-56.1748842107815	-60.1572532878427	-52.1925151337204	0.0849577826041055	-14.8361690579432	-15.8731193129452	-13.7992188029411	0.25	0.21	0.3	-25.5586523569065	-23.8889710197676	-22.2192896826287	-60.9790190419607	-56.9954158132135	-53.0118125844663	-63.1499005901913	-59.0557472319731	-54.8571416136501	-56.1748842107815	0.257492111099548	0.155147336977162	20.9684520633957	0.571698865207316	0.572179394488632	0.571145303130352	-0.0213913397831654	-0.0202453928498671	-0.0227114522266398	-0.0551244649461341	-0.050883862406736	-0.057959515036517	7.54626953472228e-05	0.000186968769961584	0.000998266140559654
2	12.1639532432449	0.08	-56.1635290487236	-60.1027861095825	-52.2242719878647	0.0874464419312282	-14.9161750188657	-15.9423767621351	-13.8899732755963	0.25	0.21	0.29	-25.7125240943498	-24.0574235128513	-22.4023229313528	-61.4487034842438	-57.4932853193096	-53.5378671543754	-63.6434818442047	-59.5197300103981	-55.4611018128629	-56.1635290487236	0.257174559810316	-0.159298754378396	20.6849635863925	0.571698865207316	0.572179394488632	0.571145303130352	-0.0213913397831654	-0.0202453928498671	-0.0227114522266398	-0.0551244649461341	-0.050883862406736	-0.057959515036517	7.54626953472228e-05	0.000186968769961584	0.000998266140559654
2	12.1639532432449	0.08	-56.1583882439402	-60.0925224390124	-52.224254048868	0.0892110461585169	-15.2351990025787	-16.2719270798109	-14.1984709253464	0.25	0.21	0.3	-26.2117355620225	-24.5417156512369	-22.8716957404513	-62.5635901564618	-58.5774961794227	-54.5914022023835	-64.8289524120173	-60.7192171767752	-56.4636346343848	-56.1583882439402	0.258060454118583	0.0686716333755322	20.8585424289103	0.571698865207316	0.572179394488632	0.571145303130352	-0.0213913397831654	-0.0202453928498671	-0.0227114522266398	-0.0551244649461341	-0.050883862406736	-0.057959515036517	7.54626953472228e-05	0.000186968769961584	0.000998266140559654
2	12.1639532432449	0.08	-56.1529945786317	-60.142594808893	-52.1633943483705	0.0856687798812417	-14.9888024802977	-16.0316590663456	-13.9459458942498	0.25	0.21	0.3	-25.795239659365	-24.117263883051	-22.4392881067371	-61.4983875551261	-57.4979283245639	-53.4974690940017	-63.7241084803678	-59.5217821811303	-55.3833897489032	-56.1529945786317	0.258204576125467	-0.0352791682944948	20.746947577164	0.571698865207316	0.572179394488632	0.571145303130352	-0.0213913397831654	-0.0202453928498671	-0.0227114522266398	-0.0551244649461341	-0.050883862406736	-0.057959515036517	7.54626953472228e-05	0.000186968769961584	0.000998266140559654
2	12.1639532432449	0.08	-56.1473496530296	-60.1464364582532	-52.1482628478061	0.0832211906779616	-14.7172265709353	-15.757526249618	-13.6769268922527	0.25	0.21	0.3	-25.3629104173343	-23.6884707153379	-22.0140310133416	-60.4887977233372	-56.4953741466502	-52.5019505699632	-62.6882243101547	-58.4772659335424	-54.3441215576547	-56.1473496530296	0.257383386631036	-0.0511161780007539	20.76655483711	0.571698865207316	0.572179394488632	0.571145303130352	-0.0213913397831654	-0.0202453928498671	-0.0227114522266398	-0.0551244649461341	-0.050883862406736	-0.057959515036517	7.54626953472228e-05	0.000186968769961584	0.000998266140559654
2	12.1639532432449	0.08	-56.1447277416776	-60.2052798352246	-52.0841756481305	0.0830884933971567	-14.8870934808291	-15.9403165247523	-13.8338704369059	0.25	0.21	0.29	-25.7256998971073	-24.0259281321857	-22.3261563672642	-61.5202270740559	-57.4554068604064	-53.390586646757	-63.7396308992276	-59.5541220229135	-55.3296944943995	-56.1447277416776	0.257040801469057	-0.0178533741301577	20.8202156529201	0.571698865207316	0.572179394488632	0.571145303130352	-0.0213913397831654	-0.0202453928498671	-0.0227114522266398	-0.0551244649461341	-0.050883862406736	-0.057959515036517	7.54626953472228e-05	0.000186968769961584	0.000998266140559654
2	12.1639532432449	0.08	-56.1442822890979	-60.094513948505	-52.1940506296907	0.0871939505042088	-15.0086344357951	-16.0428341775299	-13.9744346940603	0.25	0.21	0.29	-25.8207516975173	-24.1562194558032	-22.4916872140891	-61.5773802616794	-57.6078004443842	-53.638220627089	-63.7150802083123	-59.5961414410025	-55.5508707526822	-56.1442822890979	0.25756998765664	0.0695732491722986	20.8817658135809	0.571698865207316	0.572179394488632	0.571145303130352	-0.0213913397831654	-0.0202453928498671	-0.0227114522266398	-0.0551244649461341	-0.050883862406736	-0.057959515036517	7.54626953472228e-05	0.000186968769961584	0.000998266140559654
2	12.1639532432449	0.08	-56.1380082954127	-60.1362678334165	-52.139748757409	0.0845830685618814	-14.7793835077371	-15.8148623718593	-13.7439046436148	0.25	0.21	0.3	-25.4620501150096	-23.7949211757007	-22.1277922363918	-60.7417844944681	-56.7647132728425	-52.7876420512169	-62.928804608003	-58.8241725169469	-54.6217382388537	-56.1380082954127	0.257375200669126	-0.0767430045221619	20.7463543988309	0.571698865207316	0.572179394488632	0.571145303130352	-0.0213913397831654	-0.0202453928498671	-0.0227114522266398	-0.0551244649461341	-0.050883862406736	-0.057959515036517	7.54626953472228e-05	0.000186968769961584	0.000998266140559654
2	12.1639532432449	0.08	-56.1377545502061	-60.0676704055132	-52.207838694899	0.0881027300167876	-15.064005639673	-16.0961392300893	-14.0318720492566	0.25	0.21	0.3	-25.9201785744656	-24.2580975875986	-22.5960166007316	-61.8474182296209	-57.8815729469217	-53.9157276642225	-64.0091744795257	-59.8332485974313	-55.876201826487	-56.1377545502061	0.258399177403384	-0.0494175516309071	20.729837234838	0.571698865207316	0.572179394488632	0.571145303130352	-0.0213913397831654	-0.0202453928498671	-0.0227114522266398	-0.0551244649461341	-0.050883862406736	-0.057959515036517	7.54626953472228e-05	0.000186968769961584	0.000998266140559654
2	12.1639532432449	0.08	-56.1311619628311	-60.120489513024	-52.1418344126382	0.0862375166642007	-14.9513955025525	-15.9878910440786	-13.9148999610265	0.25	0.21	0.3	-25.7520442329596	-24.082538295056	-22.4130323571525	-61.4611767225272	-57.476646463082	-53.4921162036368	-63.6558709097657	-59.487139101428	-55.3725725709033	-56.1311619628311	0.25728298501942	0.0274286310017951	20.8548323089661	0.571698865207316	0.572179394488632	0.571145303130352	-0.0213913397831654	-0.0202453928498671	-0.0227114522266398	-0.0551244649461341	-0.050883862406736	-0.057959515036517	7.54626953472228e-05	0.000186968769961584	0.000998266140559654
2	12.1639532432449	0.08	-56.1294106072485	-60.1346691167096	-52.1241520977874	0.0846883469990168	-14.9357609458872	-15.9814852203861	-13.8900366713883	0.25	0.21	0.3	-25.7003321514359	-24.0186698514165	-22.3370075513971	-61.2379617095979	-57.2309484566072	-53.2239352036166	-63.4624469543934	-59.264558195802	-55.1569923413161	-56.1294106072485	0.258314516178444	-0.0887504206250785	20.6790094271788	0.571698865207316	0.572179394488632	0.571145303130352	-0.0213913397831654	-0.0202453928498671	-0.0227114522266398	-0.0551244649461341	-0.050883862406736	-0.057959515036517	7.54626953472228e-05	0.000186968769961584	0.000998266140559654
2	12.1639532432449	0.08	-56.1284286211005	-60.0999899785063	-52.1568672636946	0.0854897533961702	-14.8701553498387	-15.9059410938004	-13.8343696058769	0.25	0.21	0.29	-25.6527460100276	-23.9822539307495	-22.3117618514714	-61.30338790781	-57.3113465141564	-53.3193051205029	-63.4954771732258	-59.3660230690179	-55.2690703523447	-56.1284286211005	0.257042092943587	0.0817946793669655	20.9220416161334	0.571698865207316	0.572179394488632	0.571145303130352	-0.0213913397831654	-0.0202453928498671	-0.0227114522266398	-0.0551244649461341	-0.050883862406736	-0.057959515036517	7.54626953472228e-05	0.000186968769961584	0.000998266140559654
2	12.1639532432449	0.08	-56.1253490663809	-60.1487820829635	-52.1019160497984	0.084550506322473	-14.8915711246473	-15.9351295674436	-13.848012681851	0.25	0.21	0.3	-25.6666046412499	-23.9857521663498	-22.3048996914498	-61.2561610854937	-57.2446226914377	-53.2330842973818	-63.3729036353125	-59.337251627765	-55.0753879450818	-56.1253490663809	0.257205975724574	0.0131204796978017	20.8516553079347	0.571698865207316	0.572179394488632	0.571145303130352	-0.0213913397831654	-0.0202453928498671	-0.0227114522266398	-0.0551244649461341	-0.050883862406736	-0.057959515036517	7.54626953472228e-05	0.000186968769961584	0.000998266140559654
2	12.1639532432449	0.08	-56.1218537424154	-60.1641412785404	-52.0795662062904	0.0834232212509059	-14.9195496582779	-15.972756883069	-13.8663424334868	0.25	0.21	0.3	-25.7042004296165	-24.0093239722751	-22.3144475149337	-61.2903512176378	-57.2490049938794	-53.207658770121	-63.5453358672834	-59.2518294238384	-55.0720313127248	-56.1218537424154	0.257865986332696	0.0765782581539718	20.8613242344503	0.571698865207316	0.572179394488632	0.571145303130352	-0.0213913397831654	-0.0202453928498671	-0.0227114522266398	-0.0551244649461341	-0.050883862406736	-0.057959515036517	7.54626953472228e-05	0.000186968769961584	0.000998266140559654
2	12.1639532432449	0.08	-56.1177880406549	-60.1306293154875	-52.1049467658223	0.0844424321882319	-14.9811176603168	-16.0316848768694	-13.9305504437643	0.25	0.21	0.3	-25.8292255376936	-24.1366188162383	-22.444012094783	-61.6614417312695	-57.6207255055096	-53.5800092797496	-63.8437918603827	-59.6636916577017	-55.4804502601355	-56.1177880406549	0.257819292625744	-0.144916044447292	20.6575872409059	0.571698865207316	0.572179394488632	0.571145303130352	-0.0213913397831654	-0.0202453928498671	-0.0227114522266398	-0.0551244649461341	-0.050883862406736	-0.057959515036517	7.54626953472228e-05	0.000186968769961584	0.000998266140559654
2	12.1639532432449	0.08	-56.1171480845737	-60.154468898158	-52.0798272709894	0.0835280285722861	-14.9593606002024	-16.0146551059229	-13.9040660944819	0.25	0.21	0.3	-25.7697153376924	-24.071605773048	-22.3734962084037	-61.4419615190339	-57.3932096737477	-53.3444578284615	-63.6309523270039	-59.3904509563206	-55.2678096974691	-56.1171480845737	0.257690113780679	0.0741763573633365	20.8700866602262	0.571698865207316	0.572179394488632	0.571145303130352	-0.0213913397831654	-0.0202453928498671	-0.0227114522266398	-0.0551244649461341	-0.050883862406736	-0.057959515036517	7.54626953472228e-05	0.000186968769961584	0.000998266140559654
2	12.1639532432449	0.08	-56.1159925292724	-60.085188879784	-52.1467961787609	0.0860056805697845	-14.9179500077887	-15.9536512453316	-13.8822487702458	0.25	0.21	0.3	-25.6653263987084	-23.9991491766845	-22.3329719546606	-61.1780606856147	-57.2064185713302	-53.2347764570457	-63.3250393462878	-59.273273145211	-55.1803309578368	-56.1159925292724	0.257852430797962	0.332872454214388	21.1221382102459	0.571698865207316	0.572179394488632	0.571145303130352	-0.0213913397831654	-0.0202453928498671	-0.0227114522266398	-0.0551244649461341	-0.050883862406736	-0.057959515036517	7.54626953472228e-05	0.000186968769961584	0.000998266140559654
2	12.1639532432449	0.08	-56.1122917018701	-60.0339901103965	-52.1905932933437	0.0889549140138044	-15.0725567490189	-16.099837282323	-14.0452762157148	0.25	0.21	0.3	-25.8905264224214	-24.2385324721501	-22.5865385218789	-61.6908342315415	-57.7545340082507	-53.81823378496	-63.9139910743029	-59.7367113638382	-55.7633196043198	-56.1122917018701	0.258067750659146	-0.096724796200387	20.6954352019766	0.571698865207316	0.572179394488632	0.571145303130352	-0.0213913397831654	-0.0202453928498671	-0.0227114522266398	-0.0551244649461341	-0.050883862406736	-0.057959515036517	7.54626953472228e-05	0.000186968769961584	0.000998266140559654
2	12.1639532432449	0.08	-56.112068825815	-60.1179021974551	-52.1062354541749	0.0837867472898244	-14.7628750044168	-15.8025527065108	-13.7231973023228	0.25	0.21	0.3	-25.4295891423284	-23.7565318018015	-22.0834744612746	-60.6338425715828	-56.6446355564415	-52.6554285413001	-62.815389781657	-58.6636101408848	-54.5569007184784	-56.112068825815	0.257494109208874	-0.111816492816763	20.7134004147	0.571698865207316	0.572179394488632	0.571145303130352	-0.0213913397831654	-0.0202453928498671	-0.0227114522266398	-0.0551244649461341	-0.050883862406736	-0.057959515036517	7.54626953472228e-05	0.000186968769961584	0.000998266140559654
2	12.1639532432449	0.08	-56.1114603283308	-60.1057185321836	-52.117202124478	0.0842885170316757	-14.9412784957499	-15.9900963028605	-13.8924606886392	0.25	0.21	0.3	-25.7294717769869	-24.0418316492394	-22.3541915214919	-61.3442610692826	-57.3205859046748	-53.2969107400671	-63.5777860897632	-59.2830949966236	-55.2503477313336	-56.1114603283308	0.257807208123109	-0.083606562077778	20.7125479373439	0.571698865207316	0.572179394488632	0.571145303130352	-0.0213913397831654	-0.0202453928498671	-0.0227114522266398	-0.0551244649461341	-0.050883862406736	-0.057959515036517	7.54626953472228e-05	0.000186968769961584	0.000998266140559654
2	12.1639532432449	0.08	-56.1113593175502	-60.0649259306472	-52.1577927044533	0.0873398392369743	-15.0123439313487	-16.0458523672991	-13.9788354953983	0.25	0.21	0.3	-25.8433509054306	-24.1787885897246	-22.5142262740186	-61.6741325939617	-57.701720605074	-53.7293086161863	-63.8105473495893	-59.7776369113741	-55.6660214078992	-56.1113593175502	0.257626791380487	0.0496522748107208	20.8597107286885	0.571698865207316	0.572179394488632	0.571145303130352	-0.0213913397831654	-0.0202453928498671	-0.0227114522266398	-0.0551244649461341	-0.050883862406736	-0.057959515036517	7.54626953472228e-05	0.000186968769961584	0.000998266140559654
2	12.1639532432449	0.08	-56.109333649168	-60.0342031199459	-52.1844641783901	0.0869242542510051	-14.9558594903409	-15.9881726432545	-13.9235463374273	0.25	0.21	0.3	-25.6600633166737	-24.0032622889731	-22.3464612612725	-61.0195081289493	-57.079643190575	-53.1397782522008	-63.2321221273109	-59.1618321003593	-55.079992582824	-56.109333649168	0.258410211105241	-0.102537007070946	20.6597147300849	0.571698865207316	0.572179394488632	0.571145303130352	-0.0213913397831654	-0.0202453928498671	-0.0227114522266398	-0.0551244649461341	-0.050883862406736	-0.057959515036517	7.54626953472228e-05	0.000186968769961584	0.000998266140559654
2	12.1639532432449	0.08	-56.1010839002937	-60.0504008449806	-52.1517669556068	0.0871775968066392	-15.0244855636324	-16.0598839346548	-13.9890871926099	0.25	0.21	0.3	-25.8114709515196	-24.1473770461317	-22.4832831407439	-61.4668373494798	-57.5040027784141	-53.5411682073485	-63.7484824477404	-59.5449168576695	-55.4144468809153	-56.1010839002937	0.258552883749467	-0.0634965705072831	20.6867419189989	0.571698865207316	0.572179394488632	0.571145303130352	-0.0213913397831654	-0.0202453928498671	-0.0227114522266398	-0.0551244649461341	-0.050883862406736	-0.057959515036517	7.54626953472228e-05	0.000186968769961584	0.000998266140559654
2	12.1639532432449	0.08	-56.0951351338903	-60.0729232275951	-52.1173470401855	0.0850158036895021	-14.8324533704892	-15.8687572492698	-13.7961494917086	0.25	0.21	0.3	-25.4909844661514	-23.8263042608112	-22.161624055471	-60.6716541847636	-56.7095121230972	-52.7473700614308	-62.8465388598672	-58.7977849206233	-54.634052853376	-56.0951351338903	0.258066516427502	0.218906184625801	20.9965827992156	0.571698865207316	0.572179394488632	0.571145303130352	-0.0213913397831654	-0.0202453928498671	-0.0227114522266398	-0.0551244649461341	-0.050883862406736	-0.057959515036517	7.54626953472228e-05	0.000186968769961584	0.000998266140559654
2	12.1639532432449	0.08	-56.0929014153753	-60.0330209164643	-52.1527819142862	0.0858432431112753	-14.8978184550604	-15.933192142988	-13.8624447671328	0.25	0.21	0.29	-25.6783483816054	-24.009713118492	-22.3410778553785	-61.3201492778021	-57.3354318067353	-53.3507143356686	-63.4761687891373	-59.3537913028575	-55.2462473427486	-56.0929014153753	0.257004051294404	-0.0856286910931503	20.7674122955531	0.571698865207316	0.572179394488632	0.571145303130352	-0.0213913397831654	-0.0202453928498671	-0.0227114522266398	-0.0551244649461341	-0.050883862406736	-0.057959515036517	7.54626953472228e-05	0.000186968769961584	0.000998266140559654
2	12.1639532432449	0.08	-56.0924388674649	-60.097465755273	-52.0874119796569	0.0837815130212986	-14.7847071392551	-15.8259578715978	-13.7434564069124	0.25	0.21	0.3	-25.5007737176393	-23.8229795819396	-22.1451854462399	-60.8845997151722	-56.8787673632746	-52.8729350113771	-63.0727544829452	-58.9192381112357	-54.7034925929536	-56.0924388674649	0.257065112489169	-0.150086534885411	20.6914169206319	0.571698865207316	0.572179394488632	0.571145303130352	-0.0213913397831654	-0.0202453928498671	-0.0227114522266398	-0.0551244649461341	-0.050883862406736	-0.057959515036517	7.54626953472228e-05	0.000186968769961584	0.000998266140559654
2	12.1639532432449	0.08	-56.0889710675238	-60.0421009107363	-52.1358412243114	0.0877921683782319	-15.0446168572677	-16.0774194279042	-14.0118142866312	0.25	0.21	0.3	-25.8272856164681	-24.1681582237377	-22.5090308310073	-61.474768673443	-57.5256710337421	-53.5765733940413	-63.6397507917091	-59.5090927867383	-55.4749459641829	-56.0889710675238	0.258762839348753	-0.0565979404740443	20.6891224382927	0.571698865207316	0.572179394488632	0.571145303130352	-0.0213913397831654	-0.0202453928498671	-0.0227114522266398	-0.0551244649461341	-0.050883862406736	-0.057959515036517	7.54626953472228e-05	0.000186968769961584	0.000998266140559654
2	12.1639532432449	0.08	-56.0832765091052	-60.0903783043037	-52.0761747139066	0.0844060855427992	-14.9049724309802	-15.950445653554	-13.8594992084065	0.25	0.21	0.3	-25.6150572184532	-23.9361162660654	-22.2571753136776	-60.9497942387437	-56.9548351522062	-52.9598760656687	-63.1445337981024	-58.9793030014292	-54.8083947095105	-56.0832765091052	0.258456106619081	-0.0735553201391148	20.684777757878	0.571698865207316	0.572179394488632	0.571145303130352	-0.0213913397831654	-0.0202453928498671	-0.0227114522266398	-0.0551244649461341	-0.050883862406736	-0.057959515036517	7.54626953472228e-05	0.000186968769961584	0.000998266140559654
2	12.1639532432449	0.08	-56.0802277353785	-60.0816255627995	-52.0788299079576	0.0832627064288022	-14.8250046147784	-15.8726376700375	-13.7773715595194	0.25	0.21	0.3	-25.4913539546677	-23.8088620096377	-22.1263700646076	-60.6584494509376	-56.6548428641432	-52.6512362773487	-62.8411792464008	-58.6860773974214	-54.4765652771839	-56.0802277353785	0.258385389210359	-0.101233002909852	20.6607545481154	0.571698865207316	0.572179394488632	0.571145303130352	-0.0213913397831654	-0.0202453928498671	-0.0227114522266398	-0.0551244649461341	-0.050883862406736	-0.057959515036517	7.54626953472228e-05	0.000186968769961584	0.000998266140559654
2	12.1639532432449	0.08	-56.0745260403642	-60.0402342535025	-52.1088178272259	0.0860447165376809	-14.9381700563842	-15.9750176804198	-13.9013224323486	0.25	0.21	0.3	-25.7263245583726	-24.0565750139816	-22.3868254695907	-61.3877490731995	-57.4034190996899	-53.4190891261803	-63.5968264575953	-59.5019509752232	-55.3421420912505	-56.0745260403642	0.257455881196507	0.00503399433015605	20.8352591564469	0.571698865207316	0.572179394488632	0.571145303130352	-0.0213913397831654	-0.0202453928498671	-0.0227114522266398	-0.0551244649461341	-0.050883862406736	-0.057959515036517	7.54626953472228e-05	0.000186968769961584	0.000998266140559654
2	12.1639532432449	0.08	-56.072086880487	-60.0230342211797	-52.1211395397943	0.0856923995412446	-14.7381074219038	-15.7633671494102	-13.7128476943974	0.25	0.21	0.3	-25.3546317691023	-23.7055499065646	-22.056468044027	-60.4264339193884	-56.4962590660612	-52.5660842127341	-62.5335135165054	-58.4610876354869	-54.4651601742656	-56.072086880487	0.257492810941849	0.046608997522001	20.8701922964888	0.571698865207316	0.572179394488632	0.571145303130352	-0.0213913397831654	-0.0202453928498671	-0.0227114522266398	-0.0551244649461341	-0.050883862406736	-0.057959515036517	7.54626953472228e-05	0.000186968769961584	0.000998266140559654
2	12.1639532432449	0.08	-56.0605878718022	-60.0278951021229	-52.0932806414816	0.0839309530664354	-14.7624142936501	-15.801084284616	-13.7237443026843	0.25	0.21	0.3	-25.4733345495135	-23.7988679312844	-22.1244013130553	-60.8496894227056	-56.8497900977908	-52.849890772876	-63.0897444785367	-58.9299730797729	-54.6950321631318	-56.0605878718022	0.257625543953173	0.175619510649102	20.9810180277157	0.571698865207316	0.572179394488632	0.571145303130352	-0.0213913397831654	-0.0202453928498671	-0.0227114522266398	-0.0551244649461341	-0.050883862406736	-0.057959515036517	7.54626953472228e-05	0.000186968769961584	0.000998266140559654
2	12.1639532432449	0.08	-56.0506408884011	-59.9993123798364	-52.1019693969658	0.0856061549850573	-14.8520015242085	-15.88575338543	-13.818249662987	0.25	0.21	0.3	-25.531065532385	-23.8696532044511	-22.2082408765172	-60.7977814044192	-56.8414176009499	-52.8850537974805	-62.9320411549926	-58.8887162916942	-54.7448825548728	-56.0506408884011	0.258214254675626	0.0379841827705707	20.8149375326979	0.571698865207316	0.572179394488632	0.571145303130352	-0.0213913397831654	-0.0202453928498671	-0.0227114522266398	-0.0551244649461341	-0.050883862406736	-0.057959515036517	7.54626953472228e-05	0.000186968769961584	0.000998266140559654
2	12.1639532432449	0.08	-56.0492436257781	-60.0409321337421	-52.0575551178142	0.0837019232172176	-14.9472238139865	-16.0004663120787	-13.8939813158943	0.25	0.21	0.3	-25.7333206755393	-24.039405859316	-22.3454910430926	-61.3225023748193	-57.2859034200899	-53.2493044653604	-63.4732410171798	-59.2034281428931	-55.1594591156386	-56.0492436257781	0.258059531408335	0.0591518768398507	20.8422500947738	0.571698865207316	0.572179394488632	0.571145303130352	-0.0213913397831654	-0.0202453928498671	-0.0227114522266398	-0.0551244649461341	-0.050883862406736	-0.057959515036517	7.54626953472228e-05	0.000186968769961584	0.000998266140559654
2	12.1639532432449	0.08	-56.0474693032534	-60.0718884789412	-52.0230501275655	0.0829575378567115	-14.8876183173346	-15.9417847659548	-13.8334518687143	0.25	0.21	0.29	-25.6646628737554	-23.9675613939737	-22.270459914192	-61.2209487039095	-57.1726522914408	-53.124355878972	3.58368954212182	-59.2159044918355	-55.0399052613848	-56.0474693032534	0.257529913209113	-0.0755702473641628	20.739911381679	0.571698865207316	0.572179394488632	0.571145303130352	-0.0213913397831654	-0.0202453928498671	-0.0227114522266398	-0.0551244649461341	-0.050883862406736	-0.057959515036517	7.54626953472228e-05	0.000186968769961584	0.000998266140559654
2	12.1639532432449	0.08	-56.0336378657946	-60.0015013420261	-52.0657743895631	0.0851697698835192	-14.9384712688041	-15.9811507824731	-13.8957917551351	0.25	0.21	0.3	-25.7182527427933	-24.0402825122839	-22.3623122817745	-61.3251715337325	-57.3240516581483	-53.3229317825642	-63.4746787150643	-59.3656997492839	-55.1932830075261	-56.0336378657946	0.258263223231296	0.0304542017992503	20.8054740293693	0.571698865207316	0.572179394488632	0.571145303130352	-0.0213913397831654	-0.0202453928498671	-0.0227114522266398	-0.0551244649461341	-0.050883862406736	-0.057959515036517	7.54626953472228e-05	0.000186968769961584	0.000998266140559654
2	12.1639532432449	0.08	-56.03299107159	-60.1014309703105	-51.9645511728694	0.0823129935691433	-14.9663291759401	-16.0305838200054	-13.9020745318748	0.25	0.21	0.3	-25.7704204559741	-24.059547666952	-22.3486748779299	-61.3836169526214	-57.308419184102	-53.2332214155825	-63.4393470016997	-59.3486077805017	-55.086097029975	-56.03299107159	0.258469493658759	-0.162046608991721	20.5945488338613	0.571698865207316	0.572179394488632	0.571145303130352	-0.0213913397831654	-0.0202453928498671	-0.0227114522266398	-0.0551244649461341	-0.050883862406736	-0.057959515036517	7.54626953472228e-05	0.000186968769961584	0.000998266140559654
2	12.1639532432449	0.08	-56.0328673756805	-59.9633510130284	-52.1023837383325	0.0854657177766606	-14.7033151772112	-15.7276370759684	-13.6789932784541	0.25	0.21	0.29	-25.3301774918746	-23.6804537998154	-22.0307301077563	-60.4478748946457	-56.5109782274071	-52.5740815601685	-62.6187606654164	-58.5381605865778	-54.4174068180361	-56.0328673756805	0.257155516796114	-0.124195112194939	20.7136668933764	0.571698865207316	0.572179394488632	0.571145303130352	-0.0213913397831654	-0.0202453928498671	-0.0227114522266398	-0.0551244649461341	-0.050883862406736	-0.057959515036517	7.54626953472228e-05	0.000186968769961584	0.000998266140559654
2	12.1639532432449	0.08	-56.029682094549	-60.0047492167635	-52.0546149723345	0.0853092396549669	-14.9183181359364	-15.9586601617425	-13.8779761101303	0.25	0.21	0.29	-25.7461014225095	-24.0677179592967	-22.3893344960838	-61.5466876793312	-57.534470795644	-53.5222539119568	-63.7623559380582	-59.6649302809015	-55.3760743447375	-56.029682094549	0.257049319769393	-0.0651867528659209	20.7759359109169	0.571698865207316	0.572179394488632	0.571145303130352	-0.0213913397831654	-0.0202453928498671	-0.0227114522266398	-0.0551244649461341	-0.050883862406736	-0.057959515036517	7.54626953472228e-05	0.000186968769961584	0.000998266140559654
2	12.1639532432449	0.08	-56.0292601282272	-59.9480202826462	-52.1104999738083	0.0882590536552376	-15.0460709089337	-16.0759740165274	-14.0161678013399	0.25	0.21	0.3	-25.7533869343876	-24.1035028771279	-22.4536188198681	-61.1276379446103	-57.2115116673286	-53.2953853900469	-63.3288471393023	-59.2475003757792	-55.1868031917297	-56.0292601282272	0.259811431837831	0.241702549188297	20.9337091053269	0.571698865207316	0.572179394488632	0.571145303130352	-0.0213913397831654	-0.0202453928498671	-0.0227114522266398	-0.0551244649461341	-0.050883862406736	-0.057959515036517	7.54626953472228e-05	0.000186968769961584	0.000998266140559654
2	12.1639532432449	0.08	-56.0281720829974	-59.9967214122575	-52.0596227537373	0.0857427521273035	-15.0573377227956	-16.1044683338167	-14.0102071117745	0.25	0.21	0.3	-25.9982382960711	-24.3078036546944	-22.6173690133177	-62.1904740269522	-58.1467795865222	-54.1030851460923	-64.3393495106851	-60.2158745255644	-56.0453833602798	-56.0281720829974	0.257811997486868	-0.0544910515993622	20.7530256811696	0.571698865207316	0.572179394488632	0.571145303130352	-0.0213913397831654	-0.0202453928498671	-0.0227114522266398	-0.0551244649461341	-0.050883862406736	-0.057959515036517	7.54626953472228e-05	0.000186968769961584	0.000998266140559654
2	12.1639532432449	0.08	-56.0210192850081	-59.9566603290119	-52.0853782410044	0.0876555078758923	-14.8408856372636	-15.860572463249	-13.8211988112782	0.25	0.21	0.3	-25.454415744471	-23.8179343086379	-22.1814528728049	-60.5284244054807	-56.637011462667	-52.7455985198533	-62.6538381038195	-58.6535293406389	-54.5950525770056	-56.0210192850081	0.258210578807118	0.118582170486637	20.8963177133372	0.571698865207316	0.572179394488632	0.571145303130352	-0.0213913397831654	-0.0202453928498671	-0.0227114522266398	-0.0551244649461341	-0.050883862406736	-0.057959515036517	7.54626953472228e-05	0.000186968769961584	0.000998266140559654
2	12.1639532432449	0.08	-56.0181101102216	-60.0404276593568	-51.9957925610864	0.0844669655177339	-14.9663629911499	-16.0157290319113	-13.9169969503885	0.25	0.21	0.3	-25.7702572896314	-24.0817651324813	-22.3932729753312	-61.4403930953204	-57.4147591752661	-53.3891252552117	-63.6985377434991	-59.5152969117751	-55.2923955374778	-56.0181101102216	0.257882326215448	0.222173934378694	21.0109824684573	0.571698865207316	0.572179394488632	0.571145303130352	-0.0213913397831654	-0.0202453928498671	-0.0227114522266398	-0.0551244649461341	-0.050883862406736	-0.057959515036517	7.54626953472228e-05	0.000186968769961584	0.000998266140559654
2	12.1639532432449	0.08	-56.0145016945661	-59.9848094539201	-52.044193935212	0.0858840080743525	-14.9894497343441	-16.0309211609031	-13.947978307785	0.25	0.21	0.3	-25.7734724349548	-24.0990624098043	-22.4246523846538	-61.3969276498303	-57.4081895614815	-53.4194514731326	-63.5021545643583	-59.4565761984347	-55.2623624592515	-56.0145016945661	0.258509284515209	0.110529153397748	20.8755184728133	0.571698865207316	0.572179394488632	0.571145303130352	-0.0213913397831654	-0.0202453928498671	-0.0227114522266398	-0.0551244649461341	-0.050883862406736	-0.057959515036517	7.54626953472228e-05	0.000186968769961584	0.000998266140559654
2	12.1639532432449	0.08	-56.012720972097	-60.0006104977155	-52.0248314464784	0.0846903326905572	-15.0073601255161	-16.0580839442044	-13.9566363068279	0.25	0.21	0.29	-25.8320798324293	-24.1418170550955	-22.4515542777617	-61.572530711657	-57.5436736686596	-53.5148166256621	-63.8187142632317	-59.5756730861394	-55.4295157173858	-56.012720972097	0.258167005555052	0.0968523499316589	20.8714728555782	0.571698865207316	0.572179394488632	0.571145303130352	-0.0213913397831654	-0.0202453928498671	-0.0227114522266398	-0.0551244649461341	-0.050883862406736	-0.057959515036517	7.54626953472228e-05	0.000186968769961584	0.000998266140559654
2	12.1639532432449	0.08	-56.0027911248693	-59.9653165720093	-52.0402656777294	0.0882301321792841	-15.1285455650722	-16.1642801977631	-14.0928109323813	0.25	0.21	0.3	-25.9957055241301	-24.330017217372	-22.6643289106138	-61.9451766703234	-57.9760073648762	-54.0068380594289	-64.0999481423176	-34.7675903320307	-55.9805825748848	-56.0027911248693	0.258015655264137	0.106592076533355	20.9005381779363	0.571698865207316	0.572179394488632	0.571145303130352	-0.0213913397831654	-0.0202453928498671	-0.0227114522266398	-0.0551244649461341	-0.050883862406736	-0.057959515036517	7.54626953472228e-05	0.000186968769961584	0.000998266140559654
2	12.1639532432449	0.08	-56.0021628041313	-59.9885892948616	-52.015736313401	0.0849355276158579	-14.9593266394814	-16.0050344831898	-13.9136187957729	0.25	0.21	0.3	-25.7262833602243	-24.0454262319559	-22.3645691036874	-61.2711108920442	-57.2678904478874	-53.2646700037307	-63.5002392187658	-59.3421089760175	-55.1567013185798	-56.0021628041313	0.258240907505545	0.0485688804924307	20.8261365828689	0.571698865207316	0.572179394488632	0.571145303130352	-0.0213913397831654	-0.0202453928498671	-0.0227114522266398	-0.0551244649461341	-0.050883862406736	-0.057959515036517	7.54626953472228e-05	0.000186968769961584	0.000998266140559654
2	12.1639532432449	0.08	-56.0006512683955	-60.0035409807463	-51.9977615560448	0.0831374820725355	-14.7409230444031	-15.7834697556308	-13.6983763331754	0.25	0.21	0.3	-25.4416883893178	-23.7611866384971	-22.0806848876763	-60.7662269249445	-56.7524307815636	-52.7386346381827	-62.9201008185225	-58.7778130918687	-54.580475934468	-56.0006512683955	0.257681442973643	0.180645622117864	20.9895743239384	0.571698865207316	0.572179394488632	0.571145303130352	-0.0213913397831654	-0.0202453928498671	-0.0227114522266398	-0.0551244649461341	-0.050883862406736	-0.057959515036517	7.54626953472228e-05	0.000186968769961584	0.000998266140559654
2	12.1639532432449	0.08	-55.9974887637947	-59.9317809127408	-52.0631966148487	0.0870563566566256	-14.8728330663365	-15.8985620134312	-13.8471041192418	0.25	0.21	0.3	-25.6057273030409	-23.9537203049266	-22.3017133068123	-61.1060898620731	-57.16370279824	-53.2213157344069	-63.2999537147538	-59.2347380094113	-55.0815852286262	-55.9974887637947	0.257874990096577	-0.210636816995938	20.5916803981213	0.571698865207316	0.572179394488632	0.571145303130352	-0.0213913397831654	-0.0202453928498671	-0.0227114522266398	-0.0551244649461341	-0.050883862406736	-0.057959515036517	7.54626953472228e-05	0.000186968769961584	0.000998266140559654
2	12.1639532432449	0.08	-55.9967771270494	-59.9631958411947	-52.0303584129041	0.086304219596482	-14.9723585078872	-16.0098682423826	-13.9348487733917	0.25	0.21	0.3	-25.8234060434338	-24.1499359847006	-22.4764659259673	-61.7186119966485	-57.7189750367042	-53.71933807676	-63.9919398586793	-59.8310494271499	-55.6634220887634	-55.9967771270494	0.257302890888517	-0.0691834902641184	20.7692473034657	0.571698865207316	0.572179394488632	0.571145303130352	-0.0213913397831654	-0.0202453928498671	-0.0227114522266398	-0.0551244649461341	-0.050883862406736	-0.057959515036517	7.54626953472228e-05	0.000186968769961584	0.000998266140559654
2	12.1639532432449	0.08	-55.9933077384775	-60.043457265763	-51.943158211192	0.0823637940019765	-14.9018858505674	-15.9612017693899	-13.8425699317449	0.25	0.21	0.3	-25.707392364838	-24.0012395101254	-22.2950866554127	-61.3505893278791	-57.2788623462178	-53.2071353645565	-63.4849614315519	-59.3794208302156	-55.0665654664133	-55.9933077384775	0.257669001007099	-0.0989211460102467	20.7035863066111	0.571698865207316	0.572179394488632	0.571145303130352	-0.0213913397831654	-0.0202453928498671	-0.0227114522266398	-0.0551244649461341	-0.050883862406736	-0.057959515036517	7.54626953472228e-05	0.000186968769961584	0.000998266140559654
2	12.1639532432449	0.08	-55.991889760463	-59.9166341129225	-52.0671454080035	0.0884601647907456	-14.9616906238209	-15.984540253575	-13.9388409940669	0.25	0.21	0.3	-25.7919483596708	-24.141523360777	-22.4910983618831	-61.6662203832801	-57.7202031887435	-53.7741859942068	-63.7414717487389	-59.7304961624467	-55.6174783044414	-55.991889760463	0.25741992877384	-0.0964065437882649	20.738782324051	0.571698865207316	0.572179394488632	0.571145303130352	-0.0213913397831654	-0.0202453928498671	-0.0227114522266398	-0.0551244649461341	-0.050883862406736	-0.057959515036517	7.54626953472228e-05	0.000186968769961584	0.000998266140559654
2	12.1639532432449	0.08	-55.9916324179099	-59.9343535670459	-52.0489112687739	0.0864831147045224	-14.8994574132912	-15.9307460902892	-13.8681687362931	0.25	0.21	0.3	-25.6538401643457	-23.993119772905	-22.3323993814643	-61.2119154841185	-57.2493166843916	-53.2867178846648	-63.3693346612502	-59.3283358224966	-55.2100497631952	-55.9916324179099	0.257981238847946	-0.0782539577408784	20.7146169624841	0.571698865207316	0.572179394488632	0.571145303130352	-0.0213913397831654	-0.0202453928498671	-0.0227114522266398	-0.0551244649461341	-0.050883862406736	-0.057959515036517	7.54626953472228e-05	0.000186968769961584	0.000998266140559654
2	12.1639532432449	0.08	-55.9909672476269	-59.9652772224065	-52.0166572728472	0.0861940568453113	-14.937798529906	-15.9736371370942	-13.9019599227178	0.25	0.21	0.3	-25.702010923396	-24.0353188000973	-22.3686266767986	-61.2764336961416	-57.3028555317875	-53.3292773674335	-63.3912600248731	-59.3345175997246	-55.2278140285046	-55.9909672476269	0.258058982844393	0.201535211611891	20.9903692817829	0.571698865207316	0.572179394488632	0.571145303130352	-0.0213913397831654	-0.0202453928498671	-0.0227114522266398	-0.0551244649461341	-0.050883862406736	-0.057959515036517	7.54626953472228e-05	0.000186968769961584	0.000998266140559654
2	12.1639532432449	0.08	-55.9796504974344	-59.9141306942503	-52.0451703006185	0.0862245989352748	-14.8633200602937	-15.8937942951395	-13.832845825448	0.25	0.21	0.3	-25.5606260834294	-23.9034027598865	-22.2461794363435	-60.9082358331411	-56.9592500497305	-53.0102642663198	-63.0435792714974	-59.0024003425591	-54.9181065277645	-55.9796504974344	0.258233475627516	-0.165803954770569	20.6141418926535	0.571698865207316	0.572179394488632	0.571145303130352	-0.0213913397831654	-0.0202453928498671	-0.0227114522266398	-0.0551244649461341	-0.050883862406736	-0.057959515036517	7.54626953472228e-05	0.000186968769961584	0.000998266140559654
2	12.1639532432449	0.08	-55.9786811044652	-59.938030787271	-52.0193314216594	0.0857494809490838	-14.9505938099633	-15.990256522003	-13.9109310979235	0.25	0.21	0.3	-25.660820833385	-23.9923924036039	-22.3239639738228	-61.0151067489641	-57.0479951975807	-53.0808836461973	-63.2328242199663	-59.1472902801827	-54.9407006569111	-55.9786811044652	0.258969899777106	0.316993238677072	21.0465833916262	0.571698865207316	0.572179394488632	0.571145303130352	-0.0213913397831654	-0.0202453928498671	-0.0227114522266398	-0.0551244649461341	-0.050883862406736	-0.057959515036517	7.54626953472228e-05	0.000186968769961584	0.000998266140559654
2	12.1639532432449	0.08	-55.9745191271079	-59.9368498595613	-52.0121883946545	0.088326658721265	-15.0803116520609	-16.1121251656138	-14.0484981385079	0.25	0.21	0.29	-25.9949391612779	-24.3302345220763	-22.6655298828747	-62.1445792107226	-58.1648672878949	-54.1851553650671	-64.3484058394616	-60.2020881115483	-56.0736391663786	-55.9745191271079	0.257163357164514	-0.0583056965364049	20.7774780306317	0.571698865207316	0.572179394488632	0.571145303130352	-0.0213913397831654	-0.0202453928498671	-0.0227114522266398	-0.0551244649461341	-0.050883862406736	-0.057959515036517	7.54626953472228e-05	0.000186968769961584	0.000998266140559654
2	12.1639532432449	0.08	-55.9717627981052	-59.923255270831	-52.0202703253794	0.0876981347890273	-15.1277024077247	-16.1668189135306	-14.0885859019187	0.25	0.21	0.3	-26.051450381191	-24.3770027216936	-22.7025550621962	-62.2028528282392	-58.2047867010839	-54.2067205739287	-64.3962996364224	-60.3156398588989	-56.0788223966354	-55.9717627981052	0.257922612185059	0.0996154383506879	20.8901447448848	0.571698865207316	0.572179394488632	0.571145303130352	-0.0213913397831654	-0.0202453928498671	-0.0227114522266398	-0.0551244649461341	-0.050883862406736	-0.057959515036517	7.54626953472228e-05	0.000186968769961584	0.000998266140559654
2	12.1639532432449	0.08	-55.9697181942319	-59.9520995812292	-51.9873368072347	0.0854772845570127	-15.0423720997608	-16.0902372224497	-13.994506977072	0.25	0.21	0.3	-25.8957671358259	-24.209323932301	-22.5228807287761	-61.7531907268122	-57.7315586102208	-53.7099264936294	-64.0032463266112	-59.6998493809122	-55.6056024263118	-55.9697181942319	0.258113723659385	0.0977191452622904	20.8767949487173	0.571698865207316	0.572179394488632	0.571145303130352	-0.0213913397831654	-0.0202453928498671	-0.0227114522266398	-0.0551244649461341	-0.050883862406736	-0.057959515036517	7.54626953472228e-05	0.000186968769961584	0.000998266140559654
2	12.1639532432449	0.08	-55.9682430224202	-59.8855114776936	-52.0509745671467	0.086268470798509	-14.8488492580116	-15.8780337223614	-13.8196647936619	0.25	0.21	0.3	-25.5329847050388	-23.8779843664327	-22.2229840278266	-60.8368419220489	-56.893511553749	-52.9501811854492	-62.9913525444576	-58.9154988934832	-54.8490092941671	-55.9682430224202	0.258309554456468	0.124066397055859	20.8969533566995	0.571698865207316	0.572179394488632	0.571145303130352	-0.0213913397831654	-0.0202453928498671	-0.0227114522266398	-0.0551244649461341	-0.050883862406736	-0.057959515036517	7.54626953472228e-05	0.000186968769961584	0.000998266140559654
2	12.1639532432449	0.08	-55.9640769768222	-59.9809802445009	-51.9471737091434	0.0838762577968379	-14.8472458808364	-15.8922562865778	-13.802235475095	0.25	0.21	0.3	-25.5404275721144	-23.860992500174	-22.1815574282336	-60.8174556807406	-56.8183461212775	-52.8192365618143	-63.0195141757008	-58.8091653579821	-54.6630586117141	-55.9640769768222	0.258084609803282	-0.00554433635598285	20.7755104241636	0.571698865207316	0.572179394488632	0.571145303130352	-0.0213913397831654	-0.0202453928498671	-0.0227114522266398	-0.0551244649461341	-0.050883862406736	-0.057959515036517	7.54626953472228e-05	0.000186968769961584	0.000998266140559654
2	12.1639532432449	0.08	-55.9608791347708	-59.9834694305016	-51.93828883904	0.0841121807865828	-14.9761968258571	-16.0286684657515	-13.9237251859626	0.25	0.21	0.3	-25.8641682902432	-24.165879772198	-22.4675912541528	-61.8413586170339	-57.7807420875922	-53.7201255581506	-63.9701927046441	-59.8341873592382	-55.6638916817426	-55.9608791347708	0.257454219891511	0.171023876928212	20.9903287293629	0.571698865207316	0.572179394488632	0.571145303130352	-0.0213913397831654	-0.0202453928498671	-0.0227114522266398	-0.0551244649461341	-0.050883862406736	-0.057959515036517	7.54626953472228e-05	0.000186968769961584	0.000998266140559654
2	12.1639532432449	0.08	-55.9578350986396	-59.9405546248058	-51.9751155724735	0.0838652084676013	-14.8566480329599	-15.9023953891831	-13.8109006767368	0.25	0.21	0.3	-25.5346088726477	-23.855443623183	-22.1762783737183	-60.7504878389244	-56.7555134660677	-52.7605390932109	-62.8651605162736	-58.7346943419434	-54.6447222786772	-55.9578350986396	0.258588808877376	-0.207252254952833	20.5385648764944	0.571698865207316	0.572179394488632	0.571145303130352	-0.0213913397831654	-0.0202453928498671	-0.0227114522266398	-0.0551244649461341	-0.050883862406736	-0.057959515036517	7.54626953472228e-05	0.000186968769961584	0.000998266140559654
2	12.1639532432449	0.08	-55.9553548076983	-59.912209762522	-51.9984998528745	0.0865665489288025	-14.9366656489099	-15.9699842119523	-13.9033470858675	0.25	0.21	0.3	-25.6776605774733	-24.0162185260562	-22.354776474639	-61.173884015695	-57.2157016475802	-53.2575192794654	-63.2868887056225	-59.2123188081864	-55.1802264025714	-55.9553548076983	0.258349245393042	-0.136722339694362	20.6366116975117	0.571698865207316	0.572179394488632	0.571145303130352	-0.0213913397831654	-0.0202453928498671	-0.0227114522266398	-0.0551244649461341	-0.050883862406736	-0.057959515036517	7.54626953472228e-05	0.000186968769961584	0.000998266140559654
2	12.1639532432449	0.08	-55.9517320088015	-59.8883910757172	-52.0150729418857	0.0881510363928597	-14.9996009020977	-16.027012856861	-13.9721889473344	0.25	0.21	0.3	-25.7057243177377	-24.0578583862777	-22.4099924548176	-61.0881429553862	-57.1720864246281	-53.25602989387	-63.2488793631649	-59.132457537973	-54.9600345811745	-55.9517320088015	0.258673890771885	0.0776557425432841	20.8297907754614	0.571698865207316	0.572179394488632	0.571145303130352	-0.0213913397831654	-0.0202453928498671	-0.0227114522266398	-0.0551244649461341	-0.050883862406736	-0.057959515036517	7.54626953472228e-05	0.000186968769961584	0.000998266140559654
2	12.1639532432449	0.08	-55.9484553657812	-59.8931586887842	-52.0037520427781	0.0861608258455872	-14.8837841048206	-15.9160949473034	-13.8514732623378	0.25	0.21	0.3	-25.5672910693379	-23.9090079370006	-22.2507248046634	-60.8539101331322	-56.9069525756472	-52.9599950181622	-62.960871041193	-58.9032503201281	-54.8238556777733	-55.9484553657812	0.258619417096985	0.148260619034367	20.9131450947334	0.571698865207316	0.572179394488632	0.571145303130352	-0.0213913397831654	-0.0202453928498671	-0.0227114522266398	-0.0551244649461341	-0.050883862406736	-0.057959515036517	7.54626953472228e-05	0.000186968769961584	0.000998266140559654
2	12.1639532432449	0.08	-55.9466064929859	-59.88331632835	-52.0098966576219	0.0878681562263082	-15.0577129227728	-16.0909244266829	-14.0245014188627	0.25	0.21	0.3	-25.8412986256493	-24.1820075676587	-22.5227165096681	-61.489672348876	-57.5413698674369	-53.5930673859978	-63.7392359614023	-59.6256679462589	-55.5275789159262	-55.9466064929859	0.258779025996797	-0.094714026952685	20.6552414047948	0.571698865207316	0.572179394488632	0.571145303130352	-0.0213913397831654	-0.0202453928498671	-0.0227114522266398	-0.0551244649461341	-0.050883862406736	-0.057959515036517	7.54626953472228e-05	0.000186968769961584	0.000998266140559654
2	12.1639532432449	0.08	-55.9464379416156	-60.0342973731072	-51.858578510124	0.0832469461434925	-15.0295737552621	-16.09177268428	-13.9673748262443	0.25	0.21	0.29	-25.8567262491352	-24.1499542564777	-22.4431822638203	-61.5601884292276	-57.4966730227776	-53.4331576163275	-63.714326176843	-59.5079206995695	-55.3603065986434	-55.9464379416156	0.257432305037939	-0.164577841072911	20.6386296565499	0.571698865207316	0.572179394488632	0.571145303130352	-0.0213913397831654	-0.0202453928498671	-0.0227114522266398	-0.0551244649461341	-0.050883862406736	-0.057959515036517	7.54626953472228e-05	0.000186968769961584	0.000998266140559654
2	12.1639532432449	0.08	-55.9461640571783	-59.9862040511574	-51.9061240631992	0.081628207737997	-14.6927416818523	-15.7423062195292	-13.6431771441754	0.25	0.21	0.3	-25.3548323267882	-23.6643854190837	-21.9739385113791	-60.50919891805	-56.4749546020018	-52.4407102859537	-62.6716257256442	-58.428347604069	-54.2585977494317	-55.9461640571783	0.257091966337776	0.0314354627705972	20.8702493441667	0.571698865207316	0.572179394488632	0.571145303130352	-0.0213913397831654	-0.0202453928498671	-0.0227114522266398	-0.0551244649461341	-0.050883862406736	-0.057959515036517	7.54626953472228e-05	0.000186968769961584	0.000998266140559654
2	12.1639532432449	0.08	-55.9440997749396	-59.8923189373024	-51.9958806125767	0.0853654174107975	-14.8198754932123	-15.852980693964	-13.7867702924605	0.25	0.21	0.29	-25.5550925995891	-23.8897212993907	-22.2243499991922	-61.0403757634191	-57.0625036600965	-53.084631556774	-63.3096055746066	-59.1791241014202	-55.0582037228672	-55.9440997749396	0.25710238370447	-0.116582406697364	20.7351548679246	0.571698865207316	0.572179394488632	0.571145303130352	-0.0213913397831654	-0.0202453928498671	-0.0227114522266398	-0.0551244649461341	-0.050883862406736	-0.057959515036517	7.54626953472228e-05	0.000186968769961584	0.000998266140559654
2	12.1639532432449	0.08	-55.9428523764568	-59.8833600975118	-52.0023446554019	0.0864771843855792	-14.8410820079181	-15.8683686986291	-13.813795317207	0.25	0.21	0.3	-25.5433247693625	-23.8897006274969	-22.2360764856314	-60.9239132958968	-56.9798200835733	-53.0357268712499	-63.1170028327526	-58.9713491964175	-54.916220182383	-55.9428523764568	0.257772533193118	0.026638909101238	20.8255415161202	0.571698865207316	0.572179394488632	0.571145303130352	-0.0213913397831654	-0.0202453928498671	-0.0227114522266398	-0.0551244649461341	-0.050883862406736	-0.057959515036517	7.54626953472228e-05	0.000186968769961584	0.000998266140559654
2	12.1639532432449	0.08	-55.9363523461081	-59.9902840813215	-51.8824206108947	0.0819840356469347	-14.885040256661	-15.9458259454277	-13.8242545678943	0.25	0.21	0.29	-25.7004629214815	-23.9907563590815	-22.2810497966814	-61.3772032818382	-57.2941247959246	-53.2110463100109	-63.5440100284997	-59.4689106511884	-55.1858197111573	-55.9363523461081	0.257550551270492	-0.085056630748677	20.7229602598435	0.571698865207316	0.572179394488632	0.571145303130352	-0.0213913397831654	-0.0202453928498671	-0.0227114522266398	-0.0551244649461341	-0.050883862406736	-0.057959515036517	7.54626953472228e-05	0.000186968769961584	0.000998266140559654
2	12.1639532432449	0.08	-55.9299643223784	-59.8626642656951	-51.9972643790617	0.0850696789778101	-14.7451606600419	-15.7750090397063	-13.7153122803775	0.25	0.21	0.3	-25.4238973622357	-23.7641354288289	-22.1043734954221	-60.7136818279152	-56.750077959508	-52.7864740911008	-62.8530419533688	-58.8280279574366	-54.7422105939527	-55.9299643223784	0.257401610242302	0.124955593593249	20.949721307438	0.571698865207316	0.572179394488632	0.571145303130352	-0.0213913397831654	-0.0202453928498671	-0.0227114522266398	-0.0551244649461341	-0.050883862406736	-0.057959515036517	7.54626953472228e-05	0.000186968769961584	0.000998266140559654
2	12.1639532432449	0.08	-55.923703622028	-59.9070027250574	-51.9404045189987	0.0857021271944059	-14.9016130821399	-15.9381827696317	-13.8650433946481	0.25	0.21	0.3	-25.6396644901101	-23.9721406957069	-22.3046169013036	-61.1150175971941	-57.1402875035923	-53.1655574099904	-63.3350432445022	-59.1952954860429	-55.0869868469596	-55.923703622028	0.257643530977979	0.0743644569302306	20.8733951455064	0.571698865207316	0.572179394488632	0.571145303130352	-0.0213913397831654	-0.0202453928498671	-0.0227114522266398	-0.0551244649461341	-0.050883862406736	-0.057959515036517	7.54626953472228e-05	0.000186968769961584	0.000998266140559654
2	12.1639532432449	0.08	-55.9169321340341	-59.8719671736836	-51.9618970943845	0.0852417565915215	-14.8500261778334	-15.8860538551487	-13.813998500518	0.25	0.21	0.3	-25.5407212301926	-23.8750530702865	-22.2093849103804	-60.8428515031843	-56.8749134174364	-52.9069753316885	-63.0031001027214	-58.8853698470758	-54.8215153346264	-55.9169321340341	0.258548236806001	-0.0530674231849445	20.7052956814492	0.571698865207316	0.572179394488632	0.571145303130352	-0.0213913397831654	-0.0202453928498671	-0.0227114522266398	-0.0551244649461341	-0.050883862406736	-0.057959515036517	7.54626953472228e-05	0.000186968769961584	0.000998266140559654
2	12.1639532432449	0.08	-55.9145184543237	-59.8604703524269	-51.9685665562206	0.0853312568313523	-14.7466513262362	-15.7748769622687	-13.7184256902037	0.25	0.21	0.29	-25.392319812604	-23.7372175730047	-22.0821153334054	-60.5625142898933	-56.6149760666541	-52.667437843415	-62.7609197670152	-58.6642317390371	-54.58087405044	-55.9145184543237	0.25733085455426	-0.0288120218872759	20.798587115933	0.571698865207316	0.572179394488632	0.571145303130352	-0.0213913397831654	-0.0202453928498671	-0.0227114522266398	-0.0551244649461341	-0.050883862406736	-0.057959515036517	7.54626953472228e-05	0.000186968769961584	0.000998266140559654
2	12.1639532432449	0.08	-55.9124245812835	-59.8831143965675	-51.9417347659996	0.0844606217942494	-14.7395755237173	-15.7730827596934	-13.7060682877412	0.25	0.21	0.3	-25.4008433919081	-23.7364917971446	-22.0721402023812	-60.6104068467016	-56.6390022071727	-52.6675975676438	-62.7909823090349	-58.6907239453711	-54.5884471362388	-55.9124245812835	0.257134895617353	-0.00329824628250857	20.8300204786558	0.571698865207316	0.572179394488632	0.571145303130352	-0.0213913397831654	-0.0202453928498671	-0.0227114522266398	-0.0551244649461341	-0.050883862406736	-0.057959515036517	7.54626953472228e-05	0.000186968769961584	0.000998266140559654
2	12.1639532432449	0.08	-55.9095735438355	-59.8332113730585	-51.9859357146125	0.087467702062684	-14.8351641138863	-15.8556565423123	-13.8146716854604	0.25	0.21	0.3	-25.5422960388051	-23.8983578239065	-22.2544196090079	-60.9684252909562	-57.0444114088166	-53.1203975266769	-63.1145579385154	-59.0309342240441	-54.9404185255117	-55.9095735438355	0.257190038598812	-0.164048849340491	20.6885048704191	0.571698865207316	0.572179394488632	0.571145303130352	-0.0213913397831654	-0.0202453928498671	-0.0227114522266398	-0.0551244649461341	-0.050883862406736	-0.057959515036517	7.54626953472228e-05	0.000186968769961584	0.000998266140559654
2	12.1639532432449	0.08	-55.9074659576689	-59.9082091349861	-51.9067227803518	0.0849658504424704	-14.9542205115398	-15.9993675520091	-13.9090734710704	0.25	0.21	0.3	-25.6958438240099	-24.0172815284863	-22.3387192329626	-61.1473589048352	-57.1529521894347	-53.1585454740341	-63.3267045896905	-59.1139154241233	-55.0134616541512	-55.9074659576689	0.258982253040787	0.112818437586602	20.8481116498425	0.571698865207316	0.572179394488632	0.571145303130352	-0.0213913397831654	-0.0202453928498671	-0.0227114522266398	-0.0551244649461341	-0.050883862406736	-0.057959515036517	7.54626953472228e-05	0.000186968769961584	0.000998266140559654
2	12.1639532432449	0.08	-55.9047070369398	-59.8810341939877	-51.9283798798919	0.0843020237085589	-14.7192327815302	-15.7523734766013	-13.6860920864591	0.25	0.21	0.29	-25.3993173263417	-23.7334687863838	-22.0676202464258	-60.68380692375	-56.7037774661008	-52.7237480084516	-62.9634059275031	-58.7684854179666	-54.6129663925585	-55.9047070369398	0.256429448245569	0.0166917957620199	20.8997191615626	0.571698865207316	0.572179394488632	0.571145303130352	-0.0213913397831654	-0.0202453928498671	-0.0227114522266398	-0.0551244649461341	-0.050883862406736	-0.057959515036517	7.54626953472228e-05	0.000186968769961584	0.000998266140559654
2	12.1639532432449	0.08	-55.898724787561	-59.8509378074302	-51.9465117676917	0.0845437030894014	-14.7005562953313	-15.730774244899	-13.6703383457636	0.25	0.21	0.3	-25.3331702663271	-23.6740855752931	-22.015000884259	-60.4500399104843	-56.4911301201376	-52.532220329791	-62.6266374459671	-58.3826103365824	-54.4930185664695	-55.898724787561	0.257482273967019	-0.237811206002081	20.5891018188466	0.571698865207316	0.572179394488632	0.571145303130352	-0.0213913397831654	-0.0202453928498671	-0.0227114522266398	-0.0551244649461341	-0.050883862406736	-0.057959515036517	7.54626953472228e-05	0.000186968769961584	0.000998266140559654
2	12.1639532432449	0.08	-55.898688841441	-59.8927150644651	-51.9046626184169	0.0841906094822087	-14.845198789367	-15.8879336781951	-13.8024639005388	0.25	0.21	0.3	-25.6046300873467	-23.9241824187957	-22.2437347502447	-61.1422251464206	-57.1294231904143	-53.1166212344079	-63.354329319918	-59.1784198156928	-55.019934572867	-55.898688841441	0.257693708151647	-0.184795978091852	20.6178095193106	0.571698865207316	0.572179394488632	0.571145303130352	-0.0213913397831654	-0.0202453928498671	-0.0227114522266398	-0.0551244649461341	-0.050883862406736	-0.057959515036517	7.54626953472228e-05	0.000186968769961584	0.000998266140559654
2	12.1639532432449	0.08	-55.892215278387	-59.8747203525724	-51.9097102042017	0.0854181175577209	-14.9992298259728	-16.0444852415904	-13.9539744103553	0.25	0.21	0.3	-25.8118545292199	-24.1302810584885	-22.4487075877571	-61.5283008374578	-57.5198961616015	-53.5114914857451	-63.7121551422636	-59.641384987041	-55.4906101176928	-55.892215278387	0.258569560861167	-0.055212744903652	20.7025024908008	0.571698865207316	0.572179394488632	0.571145303130352	-0.0213913397831654	-0.0202453928498671	-0.0227114522266398	-0.0551244649461341	-0.050883862406736	-0.057959515036517	7.54626953472228e-05	0.000186968769961584	0.000998266140559654
2	12.1639532432449	0.08	-55.8882381383999	-59.8880909604123	-51.8883853163876	0.083293122183836	-14.7985304863636	-15.8440844035754	-13.7529765691517	0.25	0.21	0.3	-25.5109901380393	-23.8275154107297	-22.1440406834201	-60.8631049072304	-56.846737906871	-52.8303709065116	-63.0156672851446	-58.8250857322995	-54.7589150582316	-55.8882381383999	0.257764380090836	0.114190349197836	20.9110034863409	0.571698865207316	0.572179394488632	0.571145303130352	-0.0213913397831654	-0.0202453928498671	-0.0227114522266398	-0.0551244649461341	-0.050883862406736	-0.057959515036517	7.54626953472228e-05	0.000186968769961584	0.000998266140559654
2	12.1639532432449	0.08	-55.8856637424344	-59.8537799394432	-51.9175475454256	0.0853931869926652	-14.9492903515546	-15.991231884445	-13.9073488186642	0.25	0.21	0.3	-25.7115383268376	-24.0362502783106	-22.3609622297835	-61.253905625038	-57.2627816901424	-53.2716577552468	-63.501076233195	-59.2720070531732	-55.1620662338681	-55.8856637424344	0.258747099258978	-0.21181697272983	20.5347977190006	0.571698865207316	0.572179394488632	0.571145303130352	-0.0213913397831654	-0.0202453928498671	-0.0227114522266398	-0.0551244649461341	-0.050883862406736	-0.057959515036517	7.54626953472228e-05	0.000186968769961584	0.000998266140559654
2	12.1639532432449	0.08	-55.8834610008429	-59.8201784907637	-51.9467435109221	0.0880260187980293	-14.989928430935	-16.017477147363	-13.962379714507	0.25	0.21	0.29	-25.7525101002089	-24.1004422711235	-22.4483744420381	-61.3485614674611	-57.412945701593	-53.4773299357249	-63.514937265011	-59.5354965008797	-55.3301151178349	-55.8834610008429	0.258129379982518	0.136601933665533	20.9143722580226	0.571698865207316	0.572179394488632	0.571145303130352	-0.0213913397831654	-0.0202453928498671	-0.0227114522266398	-0.0551244649461341	-0.050883862406736	-0.057959515036517	7.54626953472228e-05	0.000186968769961584	0.000998266140559654
2	12.1639532432449	0.08	-55.8787847519074	-59.8288806991995	-51.9286888046153	0.0851123434102674	-14.8475491519194	-15.8842645512294	-13.8108337526095	0.25	0.21	0.3	-25.4606035828806	-23.7988710094291	-22.1371384359777	-60.4669534873214	-56.5204678551105	-52.5739822228996	-62.6379442836887	-58.5371930074866	-54.3726368844462	-55.8787847519074	0.259669422053034	-0.09323981800677	20.5993430949941	0.571698865207316	0.572179394488632	0.571145303130352	-0.0213913397831654	-0.0202453928498671	-0.0227114522266398	-0.0551244649461341	-0.050883862406736	-0.057959515036517	7.54626953472228e-05	0.000186968769961584	0.000998266140559654
2	12.1639532432449	0.08	-55.8785883184648	-59.9184094655666	-51.8387671713631	0.0825183820990922	-14.8036319307634	-15.8548886388736	-13.7523752226532	0.25	0.21	0.3	-25.4822691135827	-23.7926699651004	-22.103070816618	-60.6835258410562	-56.6599111020805	-52.6362963631049	-62.8096753578231	-58.6264396273851	-54.5347595442582	-55.8785883184648	0.257997706860074	0.0695649392559378	20.8484233092953	0.571698865207316	0.572179394488632	0.571145303130352	-0.0213913397831654	-0.0202453928498671	-0.0227114522266398	-0.0551244649461341	-0.050883862406736	-0.057959515036517	7.54626953472228e-05	0.000186968769961584	0.000998266140559654
2	12.1639532432449	0.08	-55.877047513561	-59.7958217741573	-51.9582732529646	0.0861228931661855	-14.8762647614969	-15.908302695419	-13.8442268275749	0.25	0.21	0.3	-25.5501025251586	-23.8925608297046	-22.2350191342505	-60.80177816849	-56.8573132735729	-52.9128483786557	-62.9729097324046	-58.8784769881416	-54.7305362999577	-55.877047513561	0.259420074736257	0.131976047871859	20.8411650334862	0.571698865207316	0.572179394488632	0.571145303130352	-0.0213913397831654	-0.0202453928498671	-0.0227114522266398	-0.0551244649461341	-0.050883862406736	-0.057959515036517	7.54626953472228e-05	0.000186968769961584	0.000998266140559654
2	12.1639532432449	0.08	-55.8747809366609	-59.867996978681	-51.8815648946408	0.0871068453487612	-15.217358380634	-16.2665148646479	-14.16820189662	0.25	0.21	0.3	-26.1458219001791	-24.4594705947706	-22.7731192893621	-62.2684741932968	-58.2522867067239	-54.2360992201509	-64.4913652587473	-60.3330924252808	-56.1650500229635	-55.8747809366609	0.259109787799071	0.146380491331698	20.8762634675841	0.571698865207316	0.572179394488632	0.571145303130352	-0.0213913397831654	-0.0202453928498671	-0.0227114522266398	-0.0551244649461341	-0.050883862406736	-0.057959515036517	7.54626953472228e-05	0.000186968769961584	0.000998266140559654
2	12.1639532432449	0.08	-55.8717005960651	-59.8556431455415	-51.8877580465888	0.0854196809368759	-14.9935909205247	-16.0384429214175	-13.9487389196318	0.25	0.21	0.3	-25.8498526464575	-24.1658194524142	-22.4817862583709	-61.7342519045052	-57.7124676862937	-53.6906834680821	-63.8917070289472	-59.7291212392393	-55.6338286532651	-55.8717005960651	0.257885015024495	0.0626308599935169	20.8647574935941	0.571698865207316	0.572179394488632	0.571145303130352	-0.0213913397831654	-0.0202453928498671	-0.0227114522266398	-0.0551244649461341	-0.050883862406736	-0.057959515036517	7.54626953472228e-05	0.000186968769961584	0.000998266140559654
2	12.1639532432449	0.08	-55.8701937612131	-59.889043782056	-51.8513437403701	0.0828133432756326	-14.8422517525259	-15.8942031299602	-13.7903003750917	0.25	0.21	0.3	-25.5731749236735	-23.8806247299732	-22.1880745362729	-60.96680388966	-56.9317407408443	-52.8966775920286	-63.1434696933459	-58.9856780879771	-54.8084412481478	-55.8701937612131	0.257876992363119	0.260421877854573	21.0564922533161	0.571698865207316	0.572179394488632	0.571145303130352	-0.0213913397831654	-0.0202453928498671	-0.0227114522266398	-0.0551244649461341	-0.050883862406736	-0.057959515036517	7.54626953472228e-05	0.000186968769961584	0.000998266140559654
2	12.1639532432449	0.08	-55.8670996019571	-59.7781921372987	-51.9560070666155	0.0872241458936898	-14.9893919696656	-16.0220698939006	-13.9567140454306	0.25	0.21	0.3	-25.7331209447641	-24.0745321296296	-22.415943314495	-61.2380255173552	-57.2910225711511	-53.344019624947	-63.4017587394481	-59.2706634194461	-55.2964228808731	-55.8670996019571	0.258894406834192	-0.157144847993303	20.5916428699665	0.571698865207316	0.572179394488632	0.571145303130352	-0.0213913397831654	-0.0202453928498671	-0.0227114522266398	-0.0551244649461341	-0.050883862406736	-0.057959515036517	7.54626953472228e-05	0.000186968769961584	0.000998266140559654
2	12.1639532432449	0.08	-55.8654895667345	-59.8568840878296	-51.8740950456394	0.0850914645628909	-14.9364700889329	-15.979534149334	-13.8934060285318	0.25	0.21	0.29	-25.6942772659857	-24.0170833676111	-22.3398894692365	-61.2165090983191	-57.2206015864386	-53.2246940745581	-63.3949833787209	-59.2419669777116	-55.2068145324411	-55.8654895667345	0.257780152877506	-0.164502744757834	20.6352430269646	0.571698865207316	0.572179394488632	0.571145303130352	-0.0213913397831654	-0.0202453928498671	-0.0227114522266398	-0.0551244649461341	-0.050883862406736	-0.057959515036517	7.54626953472228e-05	0.000186968769961584	0.000998266140559654
2	12.1639532432449	0.08	-55.8641243258606	-59.9015991667313	-51.82664948499	0.083638339427542	-14.8606292446992	-15.9082042348094	-13.813054254589	0.25	0.21	0.29	-25.6156450761014	-23.9288230601666	-22.2420010442318	-61.1162014524494	-57.0916237448015	-53.0670460371536	-63.2603452197482	-59.0976627409746	-54.999017261148	-55.8641243258606	0.257234512749597	-0.000188698325298704	20.8296461717039	0.571698865207316	0.572179394488632	0.571145303130352	-0.0213913397831654	-0.0202453928498671	-0.0227114522266398	-0.0551244649461341	-0.050883862406736	-0.057959515036517	7.54626953472228e-05	0.000186968769961584	0.000998266140559654
2	12.1639532432449	0.08	-55.863513552251	-59.7978218023387	-51.9292053021634	0.0857591587592116	-14.7794441225368	-15.8071416716371	-13.7517465734366	0.25	0.21	0.29	-25.4772435129901	-23.8208465969613	-22.1644496809326	-60.8448497726651	-56.8890363634047	-52.9332229541444	-62.9799580093205	-58.9805898067035	-54.8073094251454	-55.863513552251	0.257317964699483	-0.134956766773778	20.6933832035108	0.571698865207316	0.572179394488632	0.571145303130352	-0.0213913397831654	-0.0202453928498671	-0.0227114522266398	-0.0551244649461341	-0.050883862406736	-0.057959515036517	7.54626953472228e-05	0.000186968769961584	0.000998266140559654
2	12.1639532432449	0.08	-55.8610860672127	-59.7979265442741	-51.9242455901512	0.0857636692281402	-14.813187577477	-15.8432018709019	-13.7831732840521	0.25	0.21	0.3	-25.479751807882	-23.823236365556	-22.16672092323	-60.7166994796894	-56.7693238908872	-52.8219483020849	-62.9407440154172	-58.7514115436712	-54.6657111311124	-55.8610860672127	0.258196106944404	0.0726389225244197	20.8577797962444	0.571698865207316	0.572179394488632	0.571145303130352	-0.0213913397831654	-0.0202453928498671	-0.0227114522266398	-0.0551244649461341	-0.050883862406736	-0.057959515036517	7.54626953472228e-05	0.000186968769961584	0.000998266140559654
2	12.1639532432449	0.08	-55.8609109148119	-59.8490448562641	-51.8727769733598	0.0849063323213668	-14.9445880093464	-15.9894618329956	-13.8997141856972	0.25	0.21	0.3	-25.7348083735914	-24.0530990135737	-22.3713896535561	-61.3723231137028	-57.3617857618003	-53.3512484098979	-63.5470979606174	-59.3781178489747	-55.1986658123757	-55.8609109148119	0.258725103902315	0.117639715990705	20.8718546357032	0.571698865207316	0.572179394488632	0.571145303130352	-0.0213913397831654	-0.0202453928498671	-0.0227114522266398	-0.0551244649461341	-0.050883862406736	-0.057959515036517	7.54626953472228e-05	0.000186968769961584	0.000998266140559654
2	12.1639532432449	0.08	-55.8551481638697	-59.7983469156428	-51.9119494120965	0.0856604555895958	-14.9588945812756	-15.9997256108484	-13.9180635517029	0.25	0.21	0.3	-25.7574474244369	-24.0818467814006	-22.4062461383642	-61.4410851140989	-57.4441548271186	-53.4472245401382	-63.6260638962471	-59.6422182699229	-55.3902170184314	-55.8551481638697	0.258031966624188	0.0294226321848976	20.8186672184434	0.571698865207316	0.572179394488632	0.571145303130352	-0.0213913397831654	-0.0202453928498671	-0.0227114522266398	-0.0551244649461341	-0.050883862406736	-0.057959515036517	7.54626953472228e-05	0.000186968769961584	0.000998266140559654
2	12.1639532432449	0.08	-55.8501390334603	-59.949399447749	-51.7508786191717	0.0808050601659486	-14.8921220635521	-15.9618129324617	-13.8224311946424	0.25	0.21	0.29	-25.6836932472142	-23.9624844933797	-22.2412757395453	-61.234469237921	-57.1308030138219	-53.0271367897227	-63.4290783014205	-59.2160566408068	-54.9676915107016	-55.8501390334603	0.257657586373048	0.204818820138315	20.9959204812984	0.571698865207316	0.572179394488632	0.571145303130352	-0.0213913397831654	-0.0202453928498671	-0.0227114522266398	-0.0551244649461341	-0.050883862406736	-0.057959515036517	7.54626953472228e-05	0.000186968769961584	0.000998266140559654
2	12.1639532432449	0.08	-55.8499335401074	-59.8415319640962	-51.8583351161187	0.0875739461123293	-15.1907925220403	-16.2350533306361	-14.1465317134445	0.25	0.21	0.3	-26.0800025935563	-24.4025011993886	-22.724999805221	-62.0750637257662	-58.0823108274691	-54.089557929172	-64.334534832503	-60.1896164551746	-55.996653196069	-55.8499335401074	0.258388448785611	0.0936099478659593	20.8580231058025	0.571698865207316	0.572179394488632	0.571145303130352	-0.0213913397831654	-0.0202453928498671	-0.0227114522266398	-0.0551244649461341	-0.050883862406736	-0.057959515036517	7.54626953472228e-05	0.000186968769961584	0.000998266140559654
2	12.1639532432449	0.08	-55.8488774039888	-59.7955519278421	-51.9022028801355	0.0850265521317389	-14.8270946872902	-15.862952605533	-13.7912367690475	0.25	0.21	0.3	-25.4921960604031	-23.8275442267115	-22.1628923930198	-60.6998697866842	-56.7361410712049	-52.7724123557256	-62.8584208279097	-58.7058128398425	-54.7496183482461	-55.8488774039888	0.258305698696384	0.105823484028018	20.881745872334	0.571698865207316	0.572179394488632	0.571145303130352	-0.0213913397831654	-0.0202453928498671	-0.0227114522266398	-0.0551244649461341	-0.050883862406736	-0.057959515036517	7.54626953472228e-05	0.000186968769961584	0.000998266140559654
2	12.1639532432449	0.08	-55.8470011934873	-59.8011782076711	-51.8928241793035	0.0849361486045079	-14.7691951669807	-15.801608049236	-13.7367822847254	0.25	0.21	0.29	-25.4949703972727	-23.8292325945853	-22.1634947918979	-60.9517896274	-56.9694472852936	-52.9871049431872	-63.0841122724957	-59.0391852464885	-54.8052223578375	-55.8470011934873	0.257099615911286	-0.047234982149674	20.7877045479742	0.571698865207316	0.572179394488632	0.571145303130352	-0.0213913397831654	-0.0202453928498671	-0.0227114522266398	-0.0551244649461341	-0.050883862406736	-0.057959515036517	7.54626953472228e-05	0.000186968769961584	0.000998266140559654
2	12.1639532432449	0.08	-55.8445594115918	-59.8678819934491	-51.8212368297345	0.0832414694790768	-14.8525264366539	-15.9022504028946	-13.8028024704131	0.25	0.21	0.29	-25.6374102714733	-23.9450583519354	-22.2527064323974	-61.2440082354624	-57.2012280248258	-53.1584478141893	-63.4351448023112	-59.1837940326291	-55.0844586409289	-55.8445594115918	0.256947989270365	0.0979752129165895	20.9489589246133	0.571698865207316	0.572179394488632	0.571145303130352	-0.0213913397831654	-0.0202453928498671	-0.0227114522266398	-0.0551244649461341	-0.050883862406736	-0.057959515036517	7.54626953472228e-05	0.000186968769961584	0.000998266140559654
2	12.1639532432449	0.08	-55.8426323422894	-59.7450710173052	-51.9401936672736	0.0857209033340906	-14.704368531736	-15.7270951806886	-13.6816418827835	0.25	0.21	0.3	-25.2726072349147	-23.6291397915819	-21.9856723482491	-60.1739680052464	-56.2608791642918	-52.3477903233373	-62.3537003529241	-58.3174731822262	-54.2752788203467	-55.8426323422894	0.258609193478321	-0.0449568857339399	20.7126371391089	0.571698865207316	0.572179394488632	0.571145303130352	-0.0213913397831654	-0.0202453928498671	-0.0227114522266398	-0.0551244649461341	-0.050883862406736	-0.057959515036517	7.54626953472228e-05	0.000186968769961584	0.000998266140559654
2	12.1639532432449	0.08	-55.8323560018466	-59.8168486535794	-51.8478633501138	0.083756496296698	-14.8137016403912	-15.8571644254913	-13.7702388552911	0.25	0.21	0.3	-25.4671591079048	-23.7913214828245	-22.1154838577443	-60.6024493942957	-56.6145736977301	-52.6266980011645	-62.7273284066322	-58.5653380644248	-54.459611191325	-55.8323560018466	0.25869590528431	-0.111370450139025	20.6349183179872	0.571698865207316	0.572179394488632	0.571145303130352	-0.0213913397831654	-0.0202453928498671	-0.0227114522266398	-0.0551244649461341	-0.050883862406736	-0.057959515036517	7.54626953472228e-05	0.000186968769961584	0.000998266140559654
2	12.1639532432449	0.08	-55.8317930082028	-59.820037966335	-51.8435480500707	0.084008807845726	-14.8235476671696	-15.8659912496536	-13.7811040846857	0.25	0.21	0.3	-25.4999307135074	-23.8245081881949	-22.1490856628823	-60.725145671507	-56.7353200498619	-52.7454944282167	-62.8911116298027	-58.7589307800993	-54.6335301852175	-55.8317930082028	0.25829925903281	-0.180655187345353	20.5874610946296	0.571698865207316	0.572179394488632	0.571145303130352	-0.0213913397831654	-0.0202453928498671	-0.0227114522266398	-0.0551244649461341	-0.050883862406736	-0.057959515036517	7.54626953472228e-05	0.000186968769961584	0.000998266140559654
2	12.1639532432449	0.08	-55.8311464521948	-59.8295922949271	-51.8327006094626	0.0838501506985946	-14.777215269891	-15.8174733586192	-13.7369571811628	0.25	0.21	0.29	-25.5348142137766	-23.8554817168719	-22.1761492199673	-61.0816389734789	-57.0645202103035	-53.0474014471281	-63.1840346891687	-59.0883535307961	-54.9662421570426	-55.8311464521948	0.255996778210041	-0.00809355185164932	20.9014515688593	0.571698865207316	0.572179394488632	0.571145303130352	-0.0213913397831654	-0.0202453928498671	-0.0227114522266398	-0.0551244649461341	-0.050883862406736	-0.057959515036517	7.54626953472228e-05	0.000186968769961584	0.000998266140559654
2	12.1639532432449	0.08	-55.8300645400948	-59.8353414246949	-51.8247876554946	0.0845603785304477	-14.8929289630042	-15.9365160084145	-13.8493419175938	0.25	0.21	0.3	-25.6512885121147	-23.971539163186	-22.2917898142573	-61.1772372420597	-57.1711061512932	-53.1649750605267	-63.3871241058783	-59.1537219135857	-55.0527245666248	-55.8300645400948	0.257524572247741	-0.0828313980770243	20.7372045789793	0.571698865207316	0.572179394488632	0.571145303130352	-0.0213913397831654	-0.0202453928498671	-0.0227114522266398	-0.0551244649461341	-0.050883862406736	-0.057959515036517	7.54626953472228e-05	0.000186968769961584	0.000998266140559654
2	12.1639532432449	0.08	-55.8227290692355	-59.8011445809964	-51.8443135574746	0.0832935181256948	-14.6775413079635	-15.7145443424874	-13.6405382734396	0.25	0.21	0.29	-25.3190842053435	-23.6482774304172	-21.9774706554909	-60.4455662071913	-56.4567623186242	-52.4679584300572	-62.63968004	-58.4410608389825	-54.4591107631848	-55.8227290692355	0.257356459108481	-0.105543254085348	20.7207288578854	0.571698865207316	0.572179394488632	0.571145303130352	-0.0213913397831654	-0.0202453928498671	-0.0227114522266398	-0.0551244649461341	-0.050883862406736	-0.057959515036517	7.54626953472228e-05	0.000186968769961584	0.000998266140559654
2	12.1639532432449	0.08	-55.8168637678834	-59.802020972305	-51.8317065634617	0.0851733799575527	-14.8305436061549	-15.8656659752701	-13.7954212370397	0.25	0.21	0.3	-25.4820023809498	-23.8194821491813	-22.1569619174127	-60.6406278660468	-56.6842562596372	-52.7278846532277	-62.8102021630469	-58.6417741381888	-54.6045931048112	-55.8168637678834	0.25800415011523	0.229982855574885	21.0230578018918	0.571698865207316	0.572179394488632	0.571145303130352	-0.0213913397831654	-0.0202453928498671	-0.0227114522266398	-0.0551244649461341	-0.050883862406736	-0.057959515036517	7.54626953472228e-05	0.000186968769961584	0.000998266140559654
2	12.1639532432449	0.08	-55.815077155702	-59.7459680654917	-51.8841862459124	0.0863563698643833	-14.8635743411042	-15.8932054458746	-13.8339432363339	0.25	0.21	0.3	-25.6031383951732	-23.9444555220935	-22.2857726490137	-61.1145090426984	-57.1552448352718	-53.1959806278452	-63.2495014261586	-59.2005981361884	-55.1132004433905	-55.815077155702	0.257603239892839	-0.0299860576918268	20.7885553522609	0.571698865207316	0.572179394488632	0.571145303130352	-0.0213913397831654	-0.0202453928498671	-0.0227114522266398	-0.0551244649461341	-0.050883862406736	-0.057959515036517	7.54626953472228e-05	0.000186968769961584	0.000998266140559654
2	12.1639532432449	0.08	-55.8092612381291	-59.81128368849	-51.8072387877683	0.0814383890074988	-14.6035384723966	-15.6480538198391	-13.559023124954	0.25	0.21	0.3	-25.1961676278247	-23.5143109517804	-21.832454275736	-60.1139742395553	-56.1013366673753	-52.0886990951953	-62.2875821184554	-58.1062030004705	-53.9492814507758	-55.8092612381291	0.257433102638558	0.0443626660342379	20.8599384264013	0.571698865207316	0.572179394488632	0.571145303130352	-0.0213913397831654	-0.0202453928498671	-0.0227114522266398	-0.0551244649461341	-0.050883862406736	-0.057959515036517	7.54626953472228e-05	0.000186968769961584	0.000998266140559654
2	12.1639532432449	0.08	-55.8079094959057	-59.8413959921056	-51.7744229997058	0.0819819921018892	-14.7229486581723	-15.7721970980487	-13.6737002182959	0.25	0.21	0.29	-25.4118405322155	-23.7213129622732	-22.030785392331	-60.6666862981268	-56.6308233454215	-52.5949603927162	-62.86630104477	-58.6717596378966	-54.4744563795631	-55.8079094959057	0.257509025339612	-0.0500782280810045	20.762530685716	0.571698865207316	0.572179394488632	0.571145303130352	-0.0213913397831654	-0.0202453928498671	-0.0227114522266398	-0.0551244649461341	-0.050883862406736	-0.057959515036517	7.54626953472228e-05	0.000186968769961584	0.000998266140559654
2	12.1639532432449	0.08	-55.8044472938206	-59.7633365697201	-51.845558017921	0.0851526470585972	-14.8944499043097	-15.9341710516152	-13.8547287570042	0.25	0.21	0.3	-25.6164694917542	-23.9449683535018	-22.2734672152493	-61.0194183192412	-57.0378381405619	-53.0562579618825	-63.2396624984648	-59.0811080880886	-55.00230076534	-55.8044472938206	0.258362614213296	0.0703159820318485	20.8450170026865	0.571698865207316	0.572179394488632	0.571145303130352	-0.0213913397831654	-0.0202453928498671	-0.0227114522266398	-0.0551244649461341	-0.050883862406736	-0.057959515036517	7.54626953472228e-05	0.000186968769961584	0.000998266140559654
2	12.1639532432449	0.08	-55.7993954004812	-59.8493604400614	-51.749430360901	0.0787983057035903	-14.5558958472839	-15.6158205928109	-13.4959711017569	0.25	0.21	0.29	-25.1290887549575	-23.4234503707547	-21.7178119865519	-59.9173117555015	-55.8504206793868	-51.7835296032721	-62.035896104183	-57.826902481772	-53.6178320910431	-55.7993954004812	0.257588869906384	0.112788071361086	20.9227855953989	0.571698865207316	0.572179394488632	0.571145303130352	-0.0213913397831654	-0.0202453928498671	-0.0227114522266398	-0.0551244649461341	-0.050883862406736	-0.057959515036517	7.54626953472228e-05	0.000186968769961584	0.000998266140559654
2	12.1639532432449	0.08	-55.7978835377037	-59.7902749004388	-51.8054921749686	0.0834738442980557	-14.832677775199	-15.8794060465247	-13.7859495038734	0.25	0.21	0.3	-25.558828408806	-23.8740583236356	-22.1892882384653	-60.9554294040488	-56.9374093936607	-52.9193893832727	-63.0808403589023	-58.9413296984892	-54.8018796813927	-55.7978835377037	0.258460963087072	0.078157916697557	20.8346754334698	0.571698865207316	0.572179394488632	0.571145303130352	-0.0213913397831654	-0.0202453928498671	-0.0227114522266398	-0.0551244649461341	-0.050883862406736	-0.057959515036517	7.54626953472228e-05	0.000186968769961584	0.000998266140559654
2	12.1639532432449	0.08	-55.7916439704645	-59.7618046422461	-51.821483298683	0.0858629543709132	-14.8347691563935	-15.8656315611479	-13.8039067516391	0.25	0.21	0.3	-25.5738619193414	-23.9122115340149	-22.2505611486884	-61.0812760467088	-57.1125471077884	-53.1438181688679	-63.2032686735586	-59.1199942357523	-54.9845029444062	-55.7916439704645	0.257357181776913	-0.162059778896822	20.6674902516464	0.571698865207316	0.572179394488632	0.571145303130352	-0.0213913397831654	-0.0202453928498671	-0.0227114522266398	-0.0551244649461341	-0.050883862406736	-0.057959515036517	7.54626953472228e-05	0.000186968769961584	0.000998266140559654
2	12.1639532432449	0.08	-55.7908955588187	-59.7046516731972	-51.8771394444402	0.0877615056120979	-14.9852279269352	-16.0141504772167	-13.9563053766537	0.25	0.21	0.3	-25.725288830589	-24.072417526054	-22.4195462215189	-61.231129455512	-57.2969782206016	-53.3628269856912	-63.3571842405157	-59.2479503580141	-55.2938555151996	-55.7908955588187	0.259214819065315	0.086532833552313	20.8082726362539	0.571698865207316	0.572179394488632	0.571145303130352	-0.0213913397831654	-0.0202453928498671	-0.0227114522266398	-0.0551244649461341	-0.050883862406736	-0.057959515036517	7.54626953472228e-05	0.000186968769961584	0.000998266140559654
2	12.1639532432449	0.08	-55.7866838831223	-59.8086021675612	-51.7647655986833	0.0835074607719222	-14.8489414782578	-15.8965873147069	-13.8012956418086	0.25	0.21	0.3	-25.5331481294169	-23.850416119102	-22.1676841087871	-60.7659032113869	-56.7611980355416	-52.7564928596964	-62.9499113564433	-58.7390908036973	-54.5232983000027	-55.7866838831223	0.258031003658464	-0.0793937534612632	20.7012926251005	0.571698865207316	0.572179394488632	0.571145303130352	-0.0213913397831654	-0.0202453928498671	-0.0227114522266398	-0.0551244649461341	-0.050883862406736	-0.057959515036517	7.54626953472228e-05	0.000186968769961584	0.000998266140559654
2	12.1639532432449	0.08	-55.7826037711727	-59.7912460050317	-51.7739615373136	0.0850139773421954	-14.9860373639665	-16.0330840375174	-13.9389906904156	0.25	0.21	0.3	-25.7527543043941	-24.070960853671	-22.3891674029479	-61.2894163341511	-57.2868876037842	-53.2843588734173	-63.527810885605	-59.2855836907138	-55.2450202600158	-55.7826037711727	0.258355927153286	-0.00936049057123839	20.7458339425273	0.571698865207316	0.572179394488632	0.571145303130352	-0.0213913397831654	-0.0202453928498671	-0.0227114522266398	-0.0551244649461341	-0.050883862406736	-0.057959515036517	7.54626953472228e-05	0.000186968769961584	0.000998266140559654
2	12.1639532432449	0.08	-55.7789535581491	-59.8195768056337	-51.7383303106644	0.0835331810642161	-14.894061410323	-15.9447140858007	-13.8434087348454	0.25	0.21	0.3	-25.6724743378731	-23.9808257009598	-22.2891770640464	-61.2470576039374	-57.2112759279263	-53.1754942519152	-63.4744230886084	-59.2901603257107	-54.9689958349477	-55.7789535581491	0.257511904065574	0.0899819399619006	20.9085524541484	0.571698865207316	0.572179394488632	0.571145303130352	-0.0213913397831654	-0.0202453928498671	-0.0227114522266398	-0.0551244649461341	-0.050883862406736	-0.057959515036517	7.54626953472228e-05	0.000186968769961584	0.000998266140559654
2	12.1639532432449	0.08	-55.7750748122512	-59.7270282100831	-51.8231214144193	0.086886092784738	-15.0127569502137	-16.0492465920505	-13.9762673083769	0.25	0.21	0.3	-25.8228220775936	-24.1551370898336	-22.4874521020737	-61.5624196318457	-57.5866061935736	-53.6107927553014	-63.724850420244	-59.6690843823879	-55.4830538611546	-55.7750748122512	0.258215647089103	-0.280580087363456	20.4948433309296	0.571698865207316	0.572179394488632	0.571145303130352	-0.0213913397831654	-0.0202453928498671	-0.0227114522266398	-0.0551244649461341	-0.050883862406736	-0.057959515036517	7.54626953472228e-05	0.000186968769961584	0.000998266140559654
2	12.1639532432449	0.08	-55.7708695429334	-59.6961069332683	-51.8456321525985	0.0866874400919461	-14.9121391915669	-15.9429732108405	-13.8813051722934	0.25	0.21	0.3	-25.6306136265864	-23.9734002504028	-22.3161868742192	-61.0530943059747	-57.1055491548783	-53.1580040037818	-63.1755215330286	-59.227930929458	-54.9813070226171	-55.7708695429334	0.258274837134991	-0.0507535903392672	20.7296454411069	0.571698865207316	0.572179394488632	0.571145303130352	-0.0213913397831654	-0.0202453928498671	-0.0227114522266398	-0.0551244649461341	-0.050883862406736	-0.057959515036517	7.54626953472228e-05	0.000186968769961584	0.000998266140559654
2	12.1639532432449	0.08	-55.7687199338461	-59.7129080136258	-51.8245318540663	0.0835086199003195	-14.7046814490328	-15.7421413690776	-13.6672215289881	0.25	0.21	0.29	-25.3513660439788	-23.6806259856615	-22.0098859273442	-60.4931927363419	-56.5064884228629	-52.5197841093838	-62.6846213379592	-58.4991776025872	-54.359870230498	-55.7687199338461	0.257706431626856	-0.0773311472336438	20.7279013694774	0.571698865207316	0.572179394488632	0.571145303130352	-0.0213913397831654	-0.0202453928498671	-0.0227114522266398	-0.0551244649461341	-0.050883862406736	-0.057959515036517	7.54626953472228e-05	0.000186968769961584	0.000998266140559654
2	12.1639532432449	0.08	-55.7627644361887	-59.7416374357477	-51.7838914366296	0.0842379672388957	-14.8446166276229	-15.886990535395	-13.8022427198508	0.25	0.21	0.3	-25.5970611310062	-23.9175920975751	-22.238123064144	-61.1095183517171	-57.1000133857241	-53.090508419731	-63.2777503951831	-59.1561923290844	-54.8261095823112	-55.7627644361887	0.257701243690513	-0.0138492049166677	20.7957002561211	0.571698865207316	0.572179394488632	0.571145303130352	-0.0213913397831654	-0.0202453928498671	-0.0227114522266398	-0.0551244649461341	-0.050883862406736	-0.057959515036517	7.54626953472228e-05	0.000186968769961584	0.000998266140559654
2	12.1639532432449	0.08	-55.7586432247201	-59.6810461359575	-51.8362403134827	0.0866808019320244	-14.9083995864175	-15.9390183035613	-13.8777808692737	0.25	0.21	0.3	-25.608278071907	-23.9524439300494	-22.2966097881918	-60.9614715746387	-57.0196959625601	-53.0779203504816	-63.1138726481933	-59.0556856305241	-55.0020842400787	-55.7586432247201	0.258769310718351	0.235941198725461	20.9829463687322	0.571698865207316	0.572179394488632	0.571145303130352	-0.0213913397831654	-0.0202453928498671	-0.0227114522266398	-0.0551244649461341	-0.050883862406736	-0.057959515036517	7.54626953472228e-05	0.000186968769961584	0.000998266140559654
2	12.1639532432449	0.08	-55.7550658154485	-59.7129164862005	-51.7972151446965	0.0871142361504804	-14.999857392628	-16.0339702759939	-13.9657445092622	0.25	0.21	0.3	-25.8103273790595	-24.1456871429143	-22.4810469067691	-61.5617934436616	-57.5913580101799	-53.6209225766982	-63.7688724746287	-59.6307231420394	-55.5405722101426	-55.7550658154485	0.257764410236371	-0.0600865932119261	20.7494784914606	0.571698865207316	0.572179394488632	0.571145303130352	-0.0213913397831654	-0.0202453928498671	-0.0227114522266398	-0.0551244649461341	-0.050883862406736	-0.057959515036517	7.54626953472228e-05	0.000186968769961584	0.000998266140559654
2	12.1639532432449	0.08	-55.7508474063922	-59.6900977950302	-51.8115970177542	0.0857366806559013	-14.8232982508932	-15.8541930058285	-13.7924034959578	0.25	0.21	0.3	-25.500750479477	-23.8426030161186	-22.1844555527603	-60.7747427264641	-56.8229576380508	-52.8711725496375	-62.9415153301942	-58.8993740140688	-54.6952140534785	-55.7508474063922	0.258398879380394	-0.011165870925518	20.7574658461665	0.571698865207316	0.572179394488632	0.571145303130352	-0.0213913397831654	-0.0202453928498671	-0.0227114522266398	-0.0551244649461341	-0.050883862406736	-0.057959515036517	7.54626953472228e-05	0.000186968769961584	0.000998266140559654
2	12.1639532432449	0.08	-55.7464224824657	-59.7070314849844	-51.785813479947	0.0854751573928568	-14.7768311158235	-15.8062124212456	-13.7474498104014	0.25	0.21	0.29	-25.4856454174226	-23.8258899839167	-22.1661345504108	-60.8888923290367	-56.9234965845685	-52.9581008401002	-63.0280891149512	-58.9759358384159	-54.8414731061563	-55.7464224824657	0.2569357601659	-0.102544464513758	20.7507151923824	0.571698865207316	0.572179394488632	0.571145303130352	-0.0213913397831654	-0.0202453928498671	-0.0227114522266398	-0.0551244649461341	-0.050883862406736	-0.057959515036517	7.54626953472228e-05	0.000186968769961584	0.000998266140559654
2	12.1639532432449	0.08	-55.7415912336184	-59.6585747048982	-51.8246077623386	0.0859949052702372	-14.7582027348918	-15.7828835071635	-13.7335219626201	0.25	0.21	0.3	-25.4058575107283	-23.756419137664	-22.1069807645997	-60.5963711506343	-56.6622398267026	-52.7281085027709	-62.7904153692051	-58.6403009830914	-54.5856455088946	-55.7415912336184	0.257926069074907	0.0155284872996082	20.8164679152854	0.571698865207316	0.572179394488632	0.571145303130352	-0.0213913397831654	-0.0202453928498671	-0.0227114522266398	-0.0551244649461341	-0.050883862406736	-0.057959515036517	7.54626953472228e-05	0.000186968769961584	0.000998266140559654
2	12.1639532432449	0.08	-55.7371261388053	-59.7503301122431	-51.7239221653675	0.0837218858891568	-14.8602436544411	-15.9072209253933	-13.8132663834889	0.25	0.21	0.3	-25.6260127685575	-23.939366619639	-22.2527204707204	-61.169826080215	-57.1437666022926	-53.1177071243702	-63.2863553738572	-59.1496681019944	-54.973166682661	-55.7371261388053	0.257407928115141	-0.0371738040339121	20.7907284436813	0.571698865207316	0.572179394488632	0.571145303130352	-0.0213913397831654	-0.0202453928498671	-0.0227114522266398	-0.0551244649461341	-0.050883862406736	-0.057959515036517	7.54626953472228e-05	0.000186968769961584	0.000998266140559654
2	12.1639532432449	0.08	-55.7356806547585	-59.6565608361103	-51.8148004734067	0.0867795018885695	-14.8505212818048	-15.8764994403272	-13.8245431232825	0.25	0.21	0.3	-25.5520821454611	-23.9008442082479	-22.2496062710348	-60.9343504374547	-56.9966239324685	-53.0588974274823	-63.0930327108085	-59.0635837076022	-54.9881496081796	-55.7356806547585	0.258304365709152	-0.0819182485895406	20.6975507307464	0.571698865207316	0.572179394488632	0.571145303130352	-0.0213913397831654	-0.0202453928498671	-0.0227114522266398	-0.0551244649461341	-0.050883862406736	-0.057959515036517	7.54626953472228e-05	0.000186968769961584	0.000998266140559654
2	12.1639532432449	0.08	-55.7335678778847	-59.721010619903	-51.7461251358663	0.083188733566002	-14.7825090673651	-15.8276456182715	-13.7373725164588	0.25	0.21	0.3	-25.458810643821	-23.7777056842973	-22.0966007247735	-60.6766219249909	-56.6700023121455	-52.6633826993001	-62.8732381892835	-58.6713430691464	-54.5560631670514	-55.7335678778847	0.257984056641148	0.122563171405047	20.9183916598996	0.571698865207316	0.572179394488632	0.571145303130352	-0.0213913397831654	-0.0202453928498671	-0.0227114522266398	-0.0551244649461341	-0.050883862406736	-0.057959515036517	7.54626953472228e-05	0.000186968769961584	0.000998266140559654
2	12.1639532432449	0.08	-55.7334369208226	-59.6676817876525	-51.7991920539926	0.085469924885788	-14.8848644638492	-15.9218062774402	-13.8479226502581	0.25	0.21	0.3	-25.6530684937361	-23.9823573379446	-22.3116461821532	-61.2430163929668	-57.2544334783329	-53.265850563699	-63.3748009266418	-59.2373621739592	-55.1826039795934	-55.7334369208226	0.258212451427677	-0.129173742387521	20.6518790047218	0.571698865207316	0.572179394488632	0.571145303130352	-0.0213913397831654	-0.0202453928498671	-0.0227114522266398	-0.0551244649461341	-0.050883862406736	-0.057959515036517	7.54626953472228e-05	0.000186968769961584	0.000998266140559654
2	12.1639532432449	0.08	-55.7267745265899	-59.6823859779941	-51.7711630751857	0.0863198987424304	-14.8713537440604	-15.9017619161149	-13.8409455720058	0.25	0.21	0.3	-25.6123130473013	-23.9526770391421	-22.2930410309829	-61.1252672978405	-57.1644499195545	-53.2036325412686	-63.2562739301649	-59.1509143447916	-55.0999261069927	-55.7267745265899	0.257753837014336	-0.123466142487667	20.6767513458279	0.571698865207316	0.572179394488632	0.571145303130352	-0.0213913397831654	-0.0202453928498671	-0.0227114522266398	-0.0551244649461341	-0.050883862406736	-0.057959515036517	7.54626953472228e-05	0.000186968769961584	0.000998266140559654
2	12.1639532432449	0.08	-55.7261278959284	-59.7221045115711	-51.7301512802857	0.0826451317577173	-14.803703185799	-15.854085942325	-13.753320429273	0.25	0.21	0.3	-25.5308762897995	-23.8393759212913	-22.147875552783	-60.9196856742321	-56.8835660519478	-52.8474464296635	-63.0856857767281	-58.8938118326246	-54.8249289623277	-55.7261278959284	0.258205869173851	-0.0583335977734922	20.7165010006751	0.571698865207316	0.572179394488632	0.571145303130352	-0.0213913397831654	-0.0202453928498671	-0.0227114522266398	-0.0551244649461341	-0.050883862406736	-0.057959515036517	7.54626953472228e-05	0.000186968769961584	0.000998266140559654
2	12.1639532432449	0.08	-55.7247321569089	-59.7375677821923	-51.7118965316255	0.0832872474738713	-14.6993228280257	-15.7379074255491	-13.6607382305024	0.25	0.21	0.29	-25.4103427118463	-23.7334494728207	-22.056556233795	-60.7935499740485	-56.7816287621272	-52.7697075502058	-63.0330517624423	-58.7746502882547	-54.6593769843229	-55.7247321569089	0.256267102576219	-0.141693495524742	20.7421263815117	0.571698865207316	0.572179394488632	0.571145303130352	-0.0213913397831654	-0.0202453928498671	-0.0227114522266398	-0.0551244649461341	-0.050883862406736	-0.057959515036517	7.54626953472228e-05	0.000186968769961584	0.000998266140559654
2	12.1639532432449	0.08	-55.7132231070446	-59.6100585268304	-51.8163876872588	0.0885416788640746	-14.9599949641301	-15.9822120743256	-13.9377778539346	0.25	0.21	0.3	-25.6897933015608	-24.0466824388019	-22.4035715760429	-61.184671902184	-57.2713200952346	-53.3579682882852	-63.3578363255995	-59.3458698930488	-55.2310718681936	-55.7132231070446	0.258262530175751	0.0518146608813244	20.8384816670369	0.571698865207316	0.572179394488632	0.571145303130352	-0.0213913397831654	-0.0202453928498671	-0.0227114522266398	-0.0551244649461341	-0.050883862406736	-0.057959515036517	7.54626953472228e-05	0.000186968769961584	0.000998266140559654
2	12.1639532432449	0.08	-55.7121976820687	-59.6726102894236	-51.7517850747138	0.0854308694927629	-14.886996001249	-15.9243454860531	-13.8496465164449	0.25	0.21	0.3	-25.627492468012	-23.9580570659857	-22.2886216639595	-61.1103355906479	-57.1294639625683	-53.1485923344887	-63.256629543865	-59.1719692693296	-55.0213134219157	-55.7121976820687	0.258045175899008	0.0606473497792225	20.8502635454266	0.571698865207316	0.572179394488632	0.571145303130352	-0.0213913397831654	-0.0202453928498671	-0.0227114522266398	-0.0551244649461341	-0.050883862406736	-0.057959515036517	7.54626953472228e-05	0.000186968769961584	0.000998266140559654
2	12.1639532432449	0.08	-55.711004305451	-59.7592300486211	-51.6627785622809	0.0824424661777005	-14.9045024118468	-15.9634532900719	-13.8455515336216	0.25	0.21	0.29	-25.6582929653006	-23.9562256634681	-22.2541583616355	-61.1064064550448	-57.052854782676	-52.9993031103072	-63.2600478194672	-59.0845152495051	-54.9241943613761	-55.711004305451	0.258117428800393	0.0755305571065487	20.8459903903075	0.571698865207316	0.572179394488632	0.571145303130352	-0.0213913397831654	-0.0202453928498671	-0.0227114522266398	-0.0551244649461341	-0.050883862406736	-0.057959515036517	7.54626953472228e-05	0.000186968769961584	0.000998266140559654
2	12.1639532432449	0.08	-55.7092552816958	-59.6823081654189	-51.7362023979727	0.0823998515206462	-14.6421498660599	-15.6827539800802	-13.6015457520397	0.25	0.21	0.3	-25.2707729670395	-23.5939711535714	-21.9171693401032	-60.3372674150942	-56.3336843211657	-52.3301012272373	-62.4815437932038	-58.2370154766174	-54.1544947010297	-55.7092552816958	0.257785862809277	-0.249264175595861	20.5567536399669	0.571698865207316	0.572179394488632	0.571145303130352	-0.0213913397831654	-0.0202453928498671	-0.0227114522266398	-0.0551244649461341	-0.050883862406736	-0.057959515036517	7.54626953472228e-05	0.000186968769961584	0.000998266140559654
2	12.1639532432449	0.08	-55.7069518386068	-59.6978532744982	-51.7160504027154	0.0841236935881873	-14.8495385261644	-15.8930311197438	-13.806045932585	0.25	0.21	0.3	-25.5609401024122	-23.8826792671547	-22.2044184318973	-60.9126973546563	-56.9133376311631	-52.9139779076699	-63.1021038302156	-58.9254511682291	-54.7547984125165	-55.7069518386068	0.258021286742375	0.0486192853647404	20.8373606087254	0.571698865207316	0.572179394488632	0.571145303130352	-0.0213913397831654	-0.0202453928498671	-0.0227114522266398	-0.0551244649461341	-0.050883862406736	-0.057959515036517	7.54626953472228e-05	0.000186968769961584	0.000998266140559654
2	12.1639532432449	0.08	-55.7039329627244	-59.6634604624528	-51.744405462996	0.0826747259766965	-14.6522243497816	-15.6916562118298	-13.6127924877334	0.25	0.21	0.29	-25.2930256080498	-23.6175889078251	-21.9421522076004	-60.4095390846001	-56.4079474840371	-52.4063558834741	-62.5488943877554	-58.4043754477188	-54.254360442639	-55.7039329627244	0.257760039542398	0.0949889764912161	20.8979609730327	0.571698865207316	0.572179394488632	0.571145303130352	-0.0213913397831654	-0.0202453928498671	-0.0227114522266398	-0.0551244649461341	-0.050883862406736	-0.057959515036517	7.54626953472228e-05	0.000186968769961584	0.000998266140559654
2	12.1639532432449	0.08	-55.6995080805867	-59.6145610921893	-51.7844550689841	0.0868312006564242	-14.8568331556016	-15.8829127315701	-13.830753579633	0.25	0.21	0.3	-25.5325004251594	-23.883031108515	-22.2335617918707	-60.8156367815546	-56.8867804152383	-52.9579240489219	-62.9781275857817	-58.8811977218312	-54.851022089144	-55.6995080805867	0.257999993866691	-0.0940321096383985	20.7032909879153	0.571698865207316	0.572179394488632	0.571145303130352	-0.0213913397831654	-0.0202453928498671	-0.0227114522266398	-0.0551244649461341	-0.050883862406736	-0.057959515036517	7.54626953472228e-05	0.000186968769961584	0.000998266140559654
2	12.1639532432449	0.08	-55.6907708731291	-59.6050424447329	-51.7764993015253	0.0877635953063113	-14.9298498244862	-15.9549565997517	-13.9047430492206	0.25	0.21	0.3	-25.6748203870046	-24.0252118676775	-22.3756033483503	-61.2185233509674	-57.2852301034128	-53.3519368558582	-63.4185544082685	-59.3406145309336	-55.2989482250737	-55.6907708731291	0.258149838979325	-0.117064267751527	20.6661344954754	0.571698865207316	0.572179394488632	0.571145303130352	-0.0213913397831654	-0.0202453928498671	-0.0227114522266398	-0.0551244649461341	-0.050883862406736	-0.057959515036517	7.54626953472228e-05	0.000186968769961584	0.000998266140559654
2	12.1639532432449	0.08	-55.6817950031679	-59.6130538963308	-51.750536110005	0.087149617597895	-14.9077968989374	-15.9353344292839	-13.8802593685909	0.25	0.21	0.3	-25.6584079988973	-24.0039101090156	-22.3494122191338	-61.216001006522	-57.2686889013967	-53.3213767962715	-63.3246015724783	-59.2364127332258	-55.1947687307687	-55.6817950031679	0.257844770314601	0.243577501063479	21.0468883540162	0.571698865207316	0.572179394488632	0.571145303130352	-0.0213913397831654	-0.0202453928498671	-0.0227114522266398	-0.0551244649461341	-0.050883862406736	-0.057959515036517	7.54626953472228e-05	0.000186968769961584	0.000998266140559654
2	12.1639532432449	0.08	-55.6797459806775	-59.6178235174171	-51.741668443938	0.0870089381524208	-14.9382477509751	-15.9687955839936	-13.9076999179567	0.25	0.21	0.29	-25.7323368533577	-24.0716979001413	-22.4110589469249	-61.440869587597	-57.4757768741718	-53.5106841607467	-63.6608533212784	-59.4816601745317	-55.4285176728662	-55.6797459806775	0.25732856088458	0.253472347140504	21.086165472885	0.571698865207316	0.572179394488632	0.571145303130352	-0.0213913397831654	-0.0202453928498671	-0.0227114522266398	-0.0551244649461341	-0.050883862406736	-0.057959515036517	7.54626953472228e-05	0.000186968769961584	0.000998266140559654
2	12.1639532432449	0.08	-55.6796482523699	-59.7136807955432	-51.6456157091966	0.0791990348626769	-14.548499380343	-15.6049721460482	-13.4920266146378	0.25	0.21	0.3	-25.0789464431475	-23.3810758118004	-21.6832051804533	-59.7190782210092	-55.6760348151617	-51.6329914093141	-61.8482247318948	-57.6830729455847	-53.3823153037733	-55.6796482523699	0.257939169799588	0.03730219963622	20.8272640083416	0.571698865207316	0.572179394488632	0.571145303130352	-0.0213913397831654	-0.0202453928498671	-0.0227114522266398	-0.0551244649461341	-0.050883862406736	-0.057959515036517	7.54626953472228e-05	0.000186968769961584	0.000998266140559654
2	12.1639532432449	0.08	-55.6759623307537	-59.6395452137705	-51.7123794477368	0.0834164631335259	-14.6170061624666	-15.6489017093287	-13.5851106156045	0.25	0.21	0.3	-25.1554810291654	-23.4967174088599	-21.8379537885545	-59.9156055574202	-55.9647438477199	-52.0138821380197	-62.028493715743	-57.9081145558137	-53.7574530153836	-55.6759623307537	0.257972194130326	-0.179884434470174	20.6089148919696	0.571698865207316	0.572179394488632	0.571145303130352	-0.0213913397831654	-0.0202453928498671	-0.0227114522266398	-0.0551244649461341	-0.050883862406736	-0.057959515036517	7.54626953472228e-05	0.000186968769961584	0.000998266140559654
2	12.1639532432449	0.08	-55.6716384373639	-59.6636143954495	-51.6796624792783	0.0838048930441287	-14.764712720045	-15.8043969702363	-13.7250284698536	0.25	0.21	0.29	-25.4495847511691	-23.7753967078334	-22.1012086644978	-60.7226365307427	-56.7280286409257	-52.7334207511087	-62.9325511111402	-58.6696184153335	-54.5804179910966	-55.6716384373639	0.256789485132573	0.142683483600557	20.9941801130527	0.571698865207316	0.572179394488632	0.571145303130352	-0.0213913397831654	-0.0202453928498671	-0.0227114522266398	-0.0551244649461341	-0.050883862406736	-0.057959515036517	7.54626953472228e-05	0.000186968769961584	0.000998266140559654
2	12.1639532432449	0.08	-55.6606106000874	-59.6730195510326	-51.6482016491423	0.0837536567982226	-14.9058231622808	-15.9557943231482	-13.8558520014134	0.25	0.21	0.29	-25.7039381565901	-24.0124903202398	-22.3210424838895	-61.3550503617317	-57.3175808288031	-53.2801112958745	3.91347976423168	-59.3120023449924	-55.1523527113093	-55.6606106000874	0.257152138867873	0.116099145215305	20.9503153176438	0.571698865207316	0.572179394488632	0.571145303130352	-0.0213913397831654	-0.0202453928498671	-0.0227114522266398	-0.0551244649461341	-0.050883862406736	-0.057959515036517	7.54626953472228e-05	0.000186968769961584	0.000998266140559654
2	12.1639532432449	0.08	-55.658891206351	-59.6323588951544	-51.6854235175475	0.0849430876747299	-14.8393582047086	-15.8766293990575	-13.8020870103598	0.25	0.21	0.3	-25.5778748878979	-23.906790165378	-22.2357054428581	-61.0576864070848	-57.0685916369182	-53.0794968667516	-63.2572575122129	-59.0580600783545	-54.9593875907035	-55.658891206351	0.257348028732873	-0.0226851261259122	20.8159786379817	0.571698865207316	0.572179394488632	0.571145303130352	-0.0213913397831654	-0.0202453928498671	-0.0227114522266398	-0.0551244649461341	-0.050883862406736	-0.057959515036517	7.54626953472228e-05	0.000186968769961584	0.000998266140559654
2	12.1639532432449	0.08	-55.6580911809983	-59.6344773648969	-51.6817049970996	0.0851510411754482	-14.9166408608209	-15.9579218014507	-13.8753599201912	0.25	0.21	0.3	-25.6117356511206	-23.9405272994457	-22.2693189477709	-60.9051202602465	-56.930959858734	-52.9567994572216	-62.9988137818873	-59.0074594691301	-54.8140387309853	-55.6580911809983	0.25891589523006	0.0391492002982518	20.7761087945604	0.571698865207316	0.572179394488632	0.571145303130352	-0.0213913397831654	-0.0202453928498671	-0.0227114522266398	-0.0551244649461341	-0.050883862406736	-0.057959515036517	7.54626953472228e-05	0.000186968769961584	0.000998266140559654
2	12.1639532432449	0.08	-55.6565996128307	-59.6334943667132	-51.6797048589483	0.0853957075539884	-14.8907948734885	-15.9286426183341	-13.8529471286428	0.25	0.21	0.3	-25.6321692416834	-23.9620778421586	-22.2919864426339	-61.1160874925342	-57.1340034507397	-53.1519194089452	-63.2362932728846	-59.1398051480327	-55.0028372905102	-55.6565996128307	0.258617609470418	-0.158638173648246	20.6054831738369	0.571698865207316	0.572179394488632	0.571145303130352	-0.0213913397831654	-0.0202453928498671	-0.0227114522266398	-0.0551244649461341	-0.050883862406736	-0.057959515036517	7.54626953472228e-05	0.000186968769961584	0.000998266140559654
2	12.1639532432449	0.08	-55.6531200514403	-59.5788312704775	-51.727408832403	0.0863540632535313	-14.877696103229	-15.9083205174346	-13.8470716890235	0.25	0.21	0.3	-25.6425120000449	-23.9812556229282	-22.3199992458116	-61.2448533973708	-57.277090673041	-53.3093279487111	-63.3636029917867	-59.2975731659583	-55.2241141971006	-55.6531200514403	0.257879445951548	0.0134968302868727	20.816479753723	0.571698865207316	0.572179394488632	0.571145303130352	-0.0213913397831654	-0.0202453928498671	-0.0227114522266398	-0.0551244649461341	-0.050883862406736	-0.057959515036517	7.54626953472228e-05	0.000186968769961584	0.000998266140559654
2	12.1639532432449	0.08	-55.6522598498864	-59.6163244888419	-51.6881952109309	0.0838008665539777	-14.7371342191568	-15.7749036897353	-13.6993647485783	0.25	0.21	0.3	-25.4721957077691	-23.796479166227	-22.1207626246848	-60.9466813122353	-56.9372365357153	-52.9277917591953	-63.1506179362868	-59.0293603883772	-54.748867551707	-55.6522598498864	0.257197750725982	0.0562344816698837	20.9009198805733	0.571698865207316	0.572179394488632	0.571145303130352	-0.0213913397831654	-0.0202453928498671	-0.0227114522266398	-0.0551244649461341	-0.050883862406736	-0.057959515036517	7.54626953472228e-05	0.000186968769961584	0.000998266140559654
2	12.1639532432449	0.08	-55.6476505599488	-59.5360473545884	-51.7592537653091	0.0867564587358703	-14.7733839620586	-15.794181349061	-13.7525865750562	0.25	0.21	0.3	-25.4432940300995	-23.7988626101574	-22.1544311902153	-60.7321840529858	-56.8069882218057	-52.8817923906255	-62.9053697052401	-58.7838311238525	-54.7492892846838	-55.6476505599488	0.258139180033807	-0.0645843972548212	20.730474865581	0.571698865207316	0.572179394488632	0.571145303130352	-0.0213913397831654	-0.0202453928498671	-0.0227114522266398	-0.0551244649461341	-0.050883862406736	-0.057959515036517	7.54626953472228e-05	0.000186968769961584	0.000998266140559654
2	12.1639532432449	0.08	-55.6433324611443	-59.5909882209837	-51.695676701305	0.08613922242673	-14.8954747290482	-15.9287381675564	-13.8622112905401	0.25	0.21	0.3	-25.6105442070857	-23.9492425590131	-22.2879409109405	-61.0120660218765	-57.05434278824	-53.0966195546034	-63.137637135286	-59.0928621089433	-55.0425126057148	-55.6433324611443	0.258024454398233	-0.174140442881255	20.6156712605938	0.571698865207316	0.572179394488632	0.571145303130352	-0.0213913397831654	-0.0202453928498671	-0.0227114522266398	-0.0551244649461341	-0.050883862406736	-0.057959515036517	7.54626953472228e-05	0.000186968769961584	0.000998266140559654
2	12.1639532432449	0.08	-55.6423235622513	-59.6018997251174	-51.6827473993853	0.0843271284872542	-14.7950143792068	-15.8333053499326	-13.756723408481	0.25	0.21	0.3	-25.5025286614384	-23.830164953758	-22.1578012460777	-60.8644104646157	-56.8731422848335	-52.8818741050513	-63.012985747266	-58.9206581845252	-54.7839534226296	-55.6423235622513	0.258409042920016	-0.395755944033286	20.3731582763432	0.571698865207316	0.572179394488632	0.571145303130352	-0.0213913397831654	-0.0202453928498671	-0.0227114522266398	-0.0551244649461341	-0.050883862406736	-0.057959515036517	7.54626953472228e-05	0.000186968769961584	0.000998266140559654
2	12.1639532432449	0.08	-55.6421469950962	-59.7029360554736	-51.5813579347189	0.0815090631713334	-14.7992079713456	-15.8572188373665	-13.7411971053247	0.25	0.21	0.29	-25.5225936990389	-23.8196985230583	-22.1168033470776	-60.8677506446384	-56.806588202929	-52.7454257612196	-63.0919379295983	-58.8396155282923	-54.6819553002729	-55.6421469950962	0.257693380071593	0.124022044474639	20.9251491444928	0.571698865207316	0.572179394488632	0.571145303130352	-0.0213913397831654	-0.0202453928498671	-0.0227114522266398	-0.0551244649461341	-0.050883862406736	-0.057959515036517	7.54626953472228e-05	0.000186968769961584	0.000998266140559654
2	12.1639532432449	0.08	-55.6416529187298	-59.6792708687344	-51.6040349687251	0.0832371435368769	-14.885871898449	-15.9379824247828	-13.8337613721152	0.25	0.21	0.29	-25.6520204105171	-23.9586592324002	-22.2652980542834	-61.1750531775405	-57.1367178549314	-53.0983825323224	-63.416409875283	-59.2380925809017	-54.9666482700705	-55.6416529187298	0.257510300979782	-0.050724863474104	20.763838476604	0.571698865207316	0.572179394488632	0.571145303130352	-0.0213913397831654	-0.0202453928498671	-0.0227114522266398	-0.0551244649461341	-0.050883862406736	-0.057959515036517	7.54626953472228e-05	0.000186968769961584	0.000998266140559654
2	12.1639532432449	0.08	-55.636938321869	-59.5818902283737	-51.6919864153642	0.0862173181091582	-14.8486945444548	-15.8782023601839	-13.8191867287256	0.25	0.21	0.3	-25.5270052531905	-23.8718902203818	-22.2167751875731	-60.8075469995655	-56.8649190199429	-52.9222910403202	-62.9762099051465	-58.9174886343993	-54.8076615462198	-55.636938321869	0.258112696411398	0.0178461348017933	20.8018403319924	0.571698865207316	0.572179394488632	0.571145303130352	-0.0213913397831654	-0.0202453928498671	-0.0227114522266398	-0.0551244649461341	-0.050883862406736	-0.057959515036517	7.54626953472228e-05	0.000186968769961584	0.000998266140559654
2	12.1639532432449	0.08	-55.6360858829369	-59.6178288751658	-51.6543428907081	0.0838506646790201	-14.8558745174701	-15.9016664106317	-13.8100826243086	0.25	0.21	0.3	-25.5428310368133	-23.8629765525793	-22.1831220683452	-60.7926107510606	-56.7945128256082	-52.7964149001558	-62.9942261360369	-58.7648462167855	-54.6427814498768	-55.6360858829369	0.258688163090691	-0.14553427362212	20.5951831119867	0.571698865207316	0.572179394488632	0.571145303130352	-0.0213913397831654	-0.0202453928498671	-0.0227114522266398	-0.0551244649461341	-0.050883862406736	-0.057959515036517	7.54626953472228e-05	0.000186968769961584	0.000998266140559654
2	12.1639532432449	0.08	-55.633172482496	-59.6608995114128	-51.6054454535792	0.0828624589910998	-14.6597445653474	-15.6984248727476	-13.6210642579472	0.25	0.21	0.29	-25.3197886127175	-23.6445144350374	-21.9692402573573	-60.5118762184077	-56.5081309572503	-52.5043856960929	-62.6476540840825	-58.5860679687363	-54.3897266256303	-55.633172482496	0.256336021259714	0.175561754100131	21.0557618755323	0.571698865207316	0.572179394488632	0.571145303130352	-0.0213913397831654	-0.0202453928498671	-0.0227114522266398	-0.0551244649461341	-0.050883862406736	-0.057959515036517	7.54626953472228e-05	0.000186968769961584	0.000998266140559654
2	12.1639532432449	0.08	-55.6302570469963	-59.560820428014	-51.6996936659786	0.0848961398638293	-14.5587669520976	-15.5767322746182	-13.540801629577	0.25	0.21	0.3	-25.1566864744131	-23.5126552354475	-21.868623996482	-60.2026709688007	-56.2683264420468	-52.3339819152928	-62.3246353407736	-58.2556105995563	-54.0882227930394	-55.6302570469963	0.256547996036065	-0.00710566710329599	20.8741156447448	0.571698865207316	0.572179394488632	0.571145303130352	-0.0213913397831654	-0.0202453928498671	-0.0227114522266398	-0.0551244649461341	-0.050883862406736	-0.057959515036517	7.54626953472228e-05	0.000186968769961584	0.000998266140559654
2	12.1639532432449	0.08	-55.6285074601425	-59.5857984103746	-51.6712165099103	0.0857617516426453	-14.9280979965336	-15.9661151184774	-13.8900808745899	0.25	0.21	0.3	-25.7009703998467	-24.0300537662358	-22.3591371326249	-61.3006488832542	-57.3152634181676	-53.329877953081	-63.5244400858599	-59.2880663801996	-55.2163234666809	-55.6285074601425	0.258022803022638	0.079151491287845	20.8681919187917	0.571698865207316	0.572179394488632	0.571145303130352	-0.0213913397831654	-0.0202453928498671	-0.0227114522266398	-0.0551244649461341	-0.050883862406736	-0.057959515036517	7.54626953472228e-05	0.000186968769961584	0.000998266140559654
2	12.1639532432449	0.08	-55.627793542311	-59.6297521353468	-51.6258349492752	0.0851549592871706	-14.9086896935881	-15.9493894182151	-13.8679899689611	0.25	0.21	0.29	-25.7026046198721	-24.0255063405142	-22.3484080611564	-61.3736023025566	-57.3689668058089	-53.3643313090612	-63.5593527492095	-59.4505969058772	-55.2640132681787	-55.627793542311	0.257151073332392	-0.0333760496399539	20.8055617020257	0.571698865207316	0.572179394488632	0.571145303130352	-0.0213913397831654	-0.0202453928498671	-0.0227114522266398	-0.0551244649461341	-0.050883862406736	-0.057959515036517	7.54626953472228e-05	0.000186968769961584	0.000998266140559654
2	12.1639532432449	0.08	-55.624487003867	-59.5747578796191	-51.6742161281148	0.0841033152813924	-14.7657345072157	-15.8034753480113	-13.7279936664201	0.25	0.21	0.29	-25.4616152952827	-23.7896692528658	-22.1177232104489	-60.7840157971114	-56.7926117374869	-52.8012076778625	-62.9734717910736	-58.8291708516038	-54.6192452374398	-55.624487003867	0.257559396601383	0.17190713415825	20.9939927263169	0.571698865207316	0.572179394488632	0.571145303130352	-0.0213913397831654	-0.0202453928498671	-0.0227114522266398	-0.0551244649461341	-0.050883862406736	-0.057959515036517	7.54626953472228e-05	0.000186968769961584	0.000998266140559654
2	12.1639532432449	0.08	-55.6232411236129	-59.5220648845807	-51.7244173626451	0.0889532137891525	-15.0282232144022	-16.052492909385	-14.0039535194195	0.25	0.21	0.3	-25.794617727825	-24.1487272495411	-22.5028367712572	-61.4147413835034	-57.4960193021779	-53.5772972208525	-63.6437637891186	-59.5030244073051	-55.4524310901691	-55.6232411236129	0.259075637560533	-0.0747424708550585	20.6602499994439	0.571698865207316	0.572179394488632	0.571145303130352	-0.0213913397831654	-0.0202453928498671	-0.0227114522266398	-0.0551244649461341	-0.050883862406736	-0.057959515036517	7.54626953472228e-05	0.000186968769961584	0.000998266140559654
2	12.1639532432449	0.08	-55.6146151290018	-59.6632873615228	-51.5659428964807	0.0831741943091944	-14.9239639795745	-15.9792021034287	-13.8687258557202	0.25	0.21	0.29	-25.770464643977	-24.0686289336741	-22.3667932233712	-61.5836502423364	-57.5167753682853	-53.4499004942343	-63.785804015359	-59.5550063454182	-55.3466360245286	-55.6146151290018	0.256965541539578	-0.107761853082285	20.7256927932644	0.571698865207316	0.572179394488632	0.571145303130352	-0.0213913397831654	-0.0202453928498671	-0.0227114522266398	-0.0551244649461341	-0.050883862406736	-0.057959515036517	7.54626953472228e-05	0.000186968769961584	0.000998266140559654
2	12.1639532432449	0.08	-55.6119612482274	-59.6280131851836	-51.5959093112711	0.0819329692160135	-14.7776970854594	-15.8311903827722	-13.7242037881467	0.25	0.21	0.3	-25.4998395080334	-23.802941842429	-22.1060441768247	-60.8597265508758	-56.8097901628069	-52.759853774738	-62.9588315366714	-58.8907313378998	-54.6060783277371	-55.6119612482274	0.257944933757042	-0.00782619812545988	20.7767715817692	0.571698865207316	0.572179394488632	0.571145303130352	-0.0213913397831654	-0.0202453928498671	-0.0227114522266398	-0.0551244649461341	-0.050883862406736	-0.057959515036517	7.54626953472228e-05	0.000186968769961584	0.000998266140559654
2	12.1639532432449	0.08	-55.6057711581833	-59.5286748235662	-51.6828674928005	0.0856318308547239	-14.783213719744	-15.812008987972	-13.754418451516	0.25	0.21	0.3	-25.3945150349258	-23.7422419476319	-22.0899688603379	-60.429288204752	-56.4975066193301	-52.5657250339082	-62.48909416116	-58.4489072346784	-54.446134171927	-55.6057711581833	0.258747709133685	0.015415772062588	20.7711472606269	0.571698865207316	0.572179394488632	0.571145303130352	-0.0213913397831654	-0.0202453928498671	-0.0227114522266398	-0.0551244649461341	-0.050883862406736	-0.057959515036517	7.54626953472228e-05	0.000186968769961584	0.000998266140559654
2	12.1639532432449	0.08	-55.6013571675404	-59.5575550385533	-51.6451592965275	0.0841754427435024	-14.8699964398764	-15.9145758715063	-13.8254170082464	0.25	0.21	0.3	-25.5721246817641	-23.8936561079661	-22.215187534168	-60.8829002669152	-56.8867507075252	-52.8906011481352	-63.0860875192013	-58.8586566741257	-54.7733931478746	-55.6013571675404	0.258489511553611	-0.0565652334831642	20.7015679770831	0.571698865207316	0.572179394488632	0.571145303130352	-0.0213913397831654	-0.0202453928498671	-0.0227114522266398	-0.0551244649461341	-0.050883862406736	-0.057959515036517	7.54626953472228e-05	0.000186968769961584	0.000998266140559654
2	12.1639532432449	0.08	-55.5924438524398	-59.6092627760619	-51.5756249288177	0.0834253760652719	-14.8865090476494	-15.9373690485429	-13.8356490467559	0.25	0.21	0.3	-25.5483656205271	-23.8637867269192	-22.1792078333113	-60.6816998953495	-56.6805394144684	-52.6793789335873	-62.8308895311185	-58.7151636118535	-54.5527518241311	-55.5924438524398	0.258983286920699	0.0114141564263531	20.7307432549077	0.571698865207316	0.572179394488632	0.571145303130352	-0.0213913397831654	-0.0202453928498671	-0.0227114522266398	-0.0551244649461341	-0.050883862406736	-0.057959515036517	7.54626953472228e-05	0.000186968769961584	0.000998266140559654
2	12.1639532432449	0.08	-55.5896658220771	-59.5174520606138	-51.6618795835405	0.0857091051286945	-14.7701021838721	-15.7974781096218	-13.7427262581224	0.25	0.21	0.3	-25.4510259175249	-23.7958394927137	-22.1406530679026	-60.7564942170035	-56.8052458558183	-52.8539974946331	-62.936792038139	-58.7885237465938	-54.7515682978122	-55.5896658220771	0.257850070120173	-0.1097627996299	20.6911855190552	0.571698865207316	0.572179394488632	0.571145303130352	-0.0213913397831654	-0.0202453928498671	-0.0227114522266398	-0.0551244649461341	-0.050883862406736	-0.057959515036517	7.54626953472228e-05	0.000186968769961584	0.000998266140559654
2	12.1639532432449	0.08	-55.5889761951663	-59.553242186275	-51.6247102040576	0.0853017467142521	-14.8525610863756	-15.8883672186972	-13.816754954054	0.25	0.21	0.3	-25.5911013580385	-23.9227474388059	-22.2543935195734	-61.0755207538106	-57.0938404426277	-53.1121601314447	-63.2118883745262	-59.0918713571226	-54.9822333636873	-55.5889761951663	0.257506731960314	-0.133693602458743	20.689420362681	0.571698865207316	0.572179394488632	0.571145303130352	-0.0213913397831654	-0.0202453928498671	-0.0227114522266398	-0.0551244649461341	-0.050883862406736	-0.057959515036517	7.54626953472228e-05	0.000186968769961584	0.000998266140559654
2	12.1639532432449	0.08	-55.5878999662125	-59.5954825093968	-51.5803174230282	0.0821552666870435	-14.7062841747694	-15.7531403683869	-13.6594279811519	0.25	0.21	0.29	-25.4161041708744	-23.7271072187301	-22.0381102665858	-60.7616243353782	-56.7237829093347	-52.6859414832913	-62.9700920893758	-58.7824168219418	-54.570516890897	-55.5878999662125	0.25740897650775	-0.0573610280946243	20.7670968976483	0.571698865207316	0.572179394488632	0.571145303130352	-0.0213913397831654	-0.0202453928498671	-0.0227114522266398	-0.0551244649461341	-0.050883862406736	-0.057959515036517	7.54626953472228e-05	0.000186968769961584	0.000998266140559654
2	12.1639532432449	0.08	-55.5877631368484	-59.5635825367187	-51.6119437369782	0.0864132619505123	-15.1051507951031	-16.1511393359282	-14.059162254278	0.25	0.21	0.3	-25.8443728919577	-24.1706260851511	-22.4968792783444	-61.2734444321983	-57.3052215471172	-53.3369986620361	-63.4640068709892	-59.3562710008745	-55.2740231001663	-55.5877631368484	0.259783060389952	0.170561656703433	20.849537611803	0.571698865207316	0.572179394488632	0.571145303130352	-0.0213913397831654	-0.0202453928498671	-0.0227114522266398	-0.0551244649461341	-0.050883862406736	-0.057959515036517	7.54626953472228e-05	0.000186968769961584	0.000998266140559654
2	12.1639532432449	0.08	-55.5860963711879	-59.4816867566485	-51.6905059857273	0.086920693563042	-14.7140214988291	-15.7296648101686	-13.6983781874896	0.25	0.21	0.3	-25.3250903909276	-23.6898833490085	-22.0546763070895	-60.415560672228	-56.5146091365089	-52.6136576007897	-62.5231159488176	-58.4894195204503	-54.4799466446777	-55.5860963711879	0.257757742708238	0.0314634084769496	20.8432650429957	0.571698865207316	0.572179394488632	0.571145303130352	-0.0213913397831654	-0.0202453928498671	-0.0227114522266398	-0.0551244649461341	-0.050883862406736	-0.057959515036517	7.54626953472228e-05	0.000186968769961584	0.000998266140559654
2	12.1639532432449	0.08	-55.5815925678059	-59.5477941827117	-51.6153909529002	0.0858323525694894	-14.9661190351203	-16.0063116800628	-13.9259263901779	0.25	0.21	0.29	-25.7698930383513	-24.0952003461656	-22.42050765398	-61.4752223409768	-57.4801686769315	-53.4851150128863	-63.7122700239883	-59.5554012190484	-55.4330608317852	-55.5815925678059	0.258290419894981	0.158355128762981	20.9277114008377	0.571698865207316	0.572179394488632	0.571145303130352	-0.0213913397831654	-0.0202453928498671	-0.0227114522266398	-0.0551244649461341	-0.050883862406736	-0.057959515036517	7.54626953472228e-05	0.000186968769961584	0.000998266140559654
2	12.1639532432449	0.08	-55.5787264915405	-59.4916494173605	-51.6658035657205	0.0876909854884423	-14.879825664004	-15.9019612731019	-13.857690054906	0.25	0.21	0.3	-25.5962657466567	-23.9510061318036	-22.3057465169506	-61.0474493236641	-57.123482290499	-53.1995152573339	-63.2223402084595	-59.1643743609028	-55.0512359722118	-55.5787264915405	0.258220295877235	0.358734525278469	21.1419681901517	0.571698865207316	0.572179394488632	0.571145303130352	-0.0213913397831654	-0.0202453928498671	-0.0227114522266398	-0.0551244649461341	-0.050883862406736	-0.057959515036517	7.54626953472228e-05	0.000186968769961584	0.000998266140559654
2	12.1639532432449	0.08	-55.572588873095	-59.5884919886024	-51.5566857575875	0.0820822470105	-14.7208391387057	-15.76923911191	-13.6724391655015	0.25	0.21	0.3	-25.4317415467466	-23.7409410606274	-22.0501405745083	-60.7739490619891	-56.7334620025986	-52.6929749432082	-62.9724264104202	-58.718889793465	-54.5677241833662	-55.572588873095	0.25727504559715	0.169579548826617	20.995170720657	0.571698865207316	0.572179394488632	0.571145303130352	-0.0213913397831654	-0.0202453928498671	-0.0227114522266398	-0.0551244649461341	-0.050883862406736	-0.057959515036517	7.54626953472228e-05	0.000186968769961584	0.000998266140559654
2	12.1639532432449	0.08	-55.5696737525772	-59.527260894342	-51.6120866108123	0.0849865337884208	-14.952310652655	-15.9971852329234	-13.9074360723867	0.25	0.21	0.3	-25.8162877222045	-24.1300671524564	-22.4438465827083	-61.7339664934118	-57.7017413619961	-53.6695162305804	-63.9890257860012	-59.8114205264775	-55.5147198170691	-55.5696737525772	0.257961194637113	0.00299426933561347	20.7980978125973	0.571698865207316	0.572179394488632	0.571145303130352	-0.0213913397831654	-0.0202453928498671	-0.0227114522266398	-0.0551244649461341	-0.050883862406736	-0.057959515036517	7.54626953472228e-05	0.000186968769961584	0.000998266140559654
2	12.1639532432449	0.08	-55.5674060778352	-59.5298888737876	-51.6049232818828	0.0821423875762214	-14.5305028637294	-15.564934533614	-13.4960711938449	0.25	0.21	0.3	-25.0415781164747	-23.3773371643764	-21.7130962122781	-59.6950912724349	-55.7278087364564	-51.7605262004779	-61.7799376776599	-57.7105560598172	-53.5272146969467	-55.5674060778352	0.257948029145405	0.0515867714121085	20.8520449871453	0.571698865207316	0.572179394488632	0.571145303130352	-0.0213913397831654	-0.0202453928498671	-0.0227114522266398	-0.0551244649461341	-0.050883862406736	-0.057959515036517	7.54626953472228e-05	0.000186968769961584	0.000998266140559654
2	12.1639532432449	0.08	-55.5666652567536	-59.5121399037945	-51.6211906097126	0.0857100414768583	-14.8309077535747	-15.8625070182432	-13.7993084889063	0.25	0.21	0.3	-25.5407720362799	-23.8797583250558	-22.2187446138316	-60.9344451318304	-56.9716460157334	-53.0088468996364	-63.0868367284223	-58.9614798918964	-54.8571416136501	-55.5666652567536	0.257477382931765	-0.0844258934618718	20.7348609869338	0.571698865207316	0.572179394488632	0.571145303130352	-0.0213913397831654	-0.0202453928498671	-0.0227114522266398	-0.0551244649461341	-0.050883862406736	-0.057959515036517	7.54626953472228e-05	0.000186968769961584	0.000998266140559654
2	12.1639532432449	0.08	-55.5656084117793	-59.4756967488222	-51.6555200747364	0.0859627206644851	-14.7634352776071	-15.7886892737498	-13.7381812814643	0.25	0.21	0.3	-25.3378831474249	-23.6925428978143	-22.0472026482037	-60.24851873027	-56.3362221793087	-52.4239256283474	-62.3582800259215	-58.3278979968734	-54.2606048000737	-55.5656084117793	0.258780235139312	0.212898703255802	20.9670526138841	0.571698865207316	0.572179394488632	0.571145303130352	-0.0213913397831654	-0.0202453928498671	-0.0227114522266398	-0.0551244649461341	-0.050883862406736	-0.057959515036517	7.54626953472228e-05	0.000186968769961584	0.000998266140559654
2	12.1639532432449	0.08	-55.5640228098611	-59.5280606771252	-51.599984942597	0.0858834881995805	-14.8155585699493	-15.8449513949692	-13.7861657449294	0.25	0.21	0.3	-25.4830870554035	-23.8275372010493	-22.1719873466952	-60.7259036714714	-56.7807473895715	-52.8355911076716	-62.7519900821121	-58.8325758087943	-54.6953759547641	-55.5640228098611	0.25739158677275	0.0849574976495268	20.9160182621992	0.571698865207316	0.572179394488632	0.571145303130352	-0.0213913397831654	-0.0202453928498671	-0.0227114522266398	-0.0551244649461341	-0.050883862406736	-0.057959515036517	7.54626953472228e-05	0.000186968769961584	0.000998266140559654
2	12.1639532432449	0.08	-55.5636218554254	-59.5578377978936	-51.5694059129573	0.0834770660358534	-14.7895251620892	-15.8331862190349	-13.7458641051434	0.25	0.21	0.29	-25.5662911647522	-23.8810622986185	-22.1958334324848	-61.1717845954631	-57.1395823284674	-53.1073800614717	-63.3521414829688	-59.115033768402	-55.0184835887503	-55.5636218554254	0.257282894789374	0.0219288075889892	20.8613888234126	0.571698865207316	0.572179394488632	0.571145303130352	-0.0213913397831654	-0.0202453928498671	-0.0227114522266398	-0.0551244649461341	-0.050883862406736	-0.057959515036517	7.54626953472228e-05	0.000186968769961584	0.000998266140559654
2	12.1639532432449	0.08	-55.5635837224144	-59.6058049009977	-51.5213625438312	0.0817594598767558	-14.7186779565348	-15.7691758733172	-13.6681800397523	0.25	0.21	0.29	-25.4481281506072	-23.7528457957784	-22.0575634409497	-60.853114243221	-56.7992518057808	-52.7453893683406	-62.9749838104183	-58.8681099300973	-54.6379246749393	-55.5635837224144	0.256456838414289	-0.108564473362704	20.7597888976678	0.571698865207316	0.572179394488632	0.571145303130352	-0.0213913397831654	-0.0202453928498671	-0.0227114522266398	-0.0551244649461341	-0.050883862406736	-0.057959515036517	7.54626953472228e-05	0.000186968769961584	0.000998266140559654
2	12.1639532432449	0.08	-55.562699111033	-59.5423249407072	-51.5830732813588	0.0847014967699228	-14.8397947102482	-15.8787118102907	-13.8008776102056	0.25	0.21	0.3	-25.6383579686546	-23.9608838240968	-22.283409679539	-61.3407062181637	-57.3272881663646	-53.3138701145654	-63.5294309861998	-59.3711449166374	-55.2138623494811	-55.562699111033	0.257176727155339	-0.356663148733504	20.4892210893916	0.571698865207316	0.572179394488632	0.571145303130352	-0.0213913397831654	-0.0202453928498671	-0.0227114522266398	-0.0551244649461341	-0.050883862406736	-0.057959515036517	7.54626953472228e-05	0.000186968769961584	0.000998266140559654
2	12.1639532432449	0.08	-55.5582243488599	-59.5122308284147	-51.6042178693051	0.0851061146111115	-14.8477782406035	-15.8845511028751	-13.8110053783319	0.25	0.21	0.3	-25.5197021370159	-23.854050117166	-22.1883980973161	-60.7480494093935	-56.78306930667	-52.8180892039465	-62.939013250955	-58.8824058698476	-54.6954542609294	-55.5582243488599	0.258989261425828	-0.0326583706883837	20.6948394106745	0.571698865207316	0.572179394488632	0.571145303130352	-0.0213913397831654	-0.0202453928498671	-0.0227114522266398	-0.0551244649461341	-0.050883862406736	-0.057959515036517	7.54626953472228e-05	0.000186968769961584	0.000998266140559654
2	12.1639532432449	0.08	-55.5568294374748	-59.5627942452104	-51.5508646297392	0.0843493854240258	-14.9209714297805	-15.967950984628	-13.8739918749329	0.25	0.21	0.3	-25.7187521464313	-24.0324363693207	-22.3461205922102	-61.3788821405994	-57.3544187161769	-53.3299552917544	-63.6314845851327	-59.3592619950416	-55.1955143468237	-55.5568294374748	0.257692033059191	-0.0872234321558111	20.7142225846204	0.571698865207316	0.572179394488632	0.571145303130352	-0.0213913397831654	-0.0202453928498671	-0.0227114522266398	-0.0551244649461341	-0.050883862406736	-0.057959515036517	7.54626953472228e-05	0.000186968769961584	0.000998266140559654
2	12.1639532432449	0.08	-55.5482047381056	-59.5749582868226	-51.5214511893886	0.0813091500462846	-14.7433929712602	-15.7988233588629	-13.6879625836576	0.25	0.21	0.3	-25.3623106903785	-23.6679975890533	-21.973684487728	-60.3261876387037	-56.2961348837694	-52.2660821288351	-62.3926137760374	-58.3461741550676	-54.1168305634109	-55.5482047381056	0.258765366710667	-0.183904586957753	20.5564164071437	0.571698865207316	0.572179394488632	0.571145303130352	-0.0213913397831654	-0.0202453928498671	-0.0227114522266398	-0.0551244649461341	-0.050883862406736	-0.057959515036517	7.54626953472228e-05	0.000186968769961584	0.000998266140559654
2	12.1639532432449	0.08	-55.5477651940735	-59.4822728473221	-51.6132575408249	0.0840409087618406	-14.7562403770551	-15.7937342912771	-13.7187464628331	0.25	0.21	0.3	-25.3939264245912	-23.7257937564188	-22.0576610882464	-60.4970862574003	-56.5230192215327	-52.5489521856652	-62.7223011771408	-58.5626041225516	-54.4658596942813	-55.5477651940735	0.258722282729246	-0.0419266002491542	20.7083667609653	0.571698865207316	0.572179394488632	0.571145303130352	-0.0213913397831654	-0.0202453928498671	-0.0227114522266398	-0.0551244649461341	-0.050883862406736	-0.057959515036517	7.54626953472228e-05	0.000186968769961584	0.000998266140559654
2	12.1639532432449	0.08	-55.5473976037168	-59.5353921585592	-51.5594030488744	0.0833132127830477	-14.9054640680809	-15.9584345930021	-13.8524935431597	0.25	0.21	0.3	-25.6539353910837	-23.9612356680864	-22.2685359450892	-61.1049542327698	-57.0731229551595	-53.0412916775491	-63.2686367453862	-59.1041562696028	-54.9542427649796	-55.5473976037168	0.258772310243119	0.030885217884436	20.7678005391274	0.571698865207316	0.572179394488632	0.571145303130352	-0.0213913397831654	-0.0202453928498671	-0.0227114522266398	-0.0551244649461341	-0.050883862406736	-0.057959515036517	7.54626953472228e-05	0.000186968769961584	0.000998266140559654
2	12.1639532432449	0.08	-55.5439243729243	-59.4944795264686	-51.5933692193799	0.0865042311557116	-14.9170296975138	-15.9493967053898	-13.8846626896378	0.25	0.21	0.3	-25.7210145024092	-24.0561536131936	-22.3912927239781	-61.4621311578385	-57.4838316890155	-53.5055322201924	-63.6629443775973	-59.5517339849901	-55.443433005797	-55.5439243729243	0.257286068300191	0.143037889156544	20.9773030276133	0.571698865207316	0.572179394488632	0.571145303130352	-0.0213913397831654	-0.0202453928498671	-0.0227114522266398	-0.0551244649461341	-0.050883862406736	-0.057959515036517	7.54626953472228e-05	0.000186968769961584	0.000998266140559654
2	12.1639532432449	0.08	-55.540464193959	-59.4682779759635	-51.6126504119546	0.0866071192898852	-14.8608609953558	-15.888671741791	-13.8330502489206	0.25	0.21	0.29	-25.5968898791389	-23.9410712606511	-22.2852526421634	-61.1021449943658	-57.1495527150332	-53.1969604357007	-63.3416585015948	-59.1830210615275	-55.1413551320085	-55.540464193959	0.258077186376164	-0.120011897927202	20.6630025884681	0.571698865207316	0.572179394488632	0.571145303130352	-0.0213913397831654	-0.0202453928498671	-0.0227114522266398	-0.0551244649461341	-0.050883862406736	-0.057959515036517	7.54626953472228e-05	0.000186968769961584	0.000998266140559654
2	12.1639532432449	0.08	-55.5359429495914	-59.5192942399235	-51.5525916592594	0.0820375621912035	-14.6271346385839	-15.6691701245961	-13.5850991525717	0.25	0.21	0.3	-25.1769216238246	-23.5025990175883	-21.8282764113521	-59.9398824084813	-55.9537437680569	-51.9676051276325	-62.0747252407664	-57.8795412972748	-53.7795783975011	-55.5359429495914	0.258660453120108	-0.161330178521953	20.5898612913941	0.571698865207316	0.572179394488632	0.571145303130352	-0.0213913397831654	-0.0202453928498671	-0.0227114522266398	-0.0551244649461341	-0.050883862406736	-0.057959515036517	7.54626953472228e-05	0.000186968769961584	0.000998266140559654
2	12.1639532432449	0.08	-55.5336746447552	-59.4982180502442	-51.5691312392663	0.0844957100241337	-14.8294804200233	-15.8690557500816	-13.7899050899649	0.25	0.21	0.3	-25.4938583155035	-23.8237661190813	-22.1536739226591	-60.6842481471165	-56.7088479537839	-52.7334477604513	-62.877807796176	-58.7778089308956	-54.6136003013811	-55.5336746447552	0.257974705924188	-0.131285824713588	20.6666603138996	0.571698865207316	0.572179394488632	0.571145303130352	-0.0213913397831654	-0.0202453928498671	-0.0227114522266398	-0.0551244649461341	-0.050883862406736	-0.057959515036517	7.54626953472228e-05	0.000186968769961584	0.000998266140559654
2	12.1639532432449	0.08	-55.5291779273108	-59.4347296913394	-51.6236261632822	0.0885530032040617	-14.9969111261862	-16.0215788288427	-13.9722434235298	0.25	0.21	0.3	-25.6594400477648	-24.0183783417948	-22.3773166358247	-60.8883973691916	-56.9942509234989	-53.1001044778062	-63.0940592284486	-59.0717503911191	-54.9797578443811	-55.5291779273108	0.259417510678144	-0.0168761026278546	20.7037279908965	0.571698865207316	0.572179394488632	0.571145303130352	-0.0213913397831654	-0.0202453928498671	-0.0227114522266398	-0.0551244649461341	-0.050883862406736	-0.057959515036517	7.54626953472228e-05	0.000186968769961584	0.000998266140559654
2	12.1639532432449	0.08	-55.5287261326245	-59.4654955424014	-51.5919567228476	0.0865637744076624	-14.8507223968349	-15.8781134302579	-13.8233313634119	0.25	0.21	0.3	-25.576350973449	-23.9214368822241	-22.2665227909993	-61.0445845109474	-57.0947034976236	-53.1448224842997	-63.183167027803	-59.0249011983439	-54.9995446128564	-55.5287261326245	0.257219788533089	-0.241464649952208	20.596341313631	0.571698865207316	0.572179394488632	0.571145303130352	-0.0213913397831654	-0.0202453928498671	-0.0227114522266398	-0.0551244649461341	-0.050883862406736	-0.057959515036517	7.54626953472228e-05	0.000186968769961584	0.000998266140559654
2	12.1639532432449	0.08	-55.528527289458	-59.5132363631763	-51.5438182157396	0.0846223633657067	-14.8357320047287	-15.8748951154608	-13.7965688939967	0.25	0.21	0.3	-25.6017305032691	-23.9258533578516	-22.249976212434	-61.1791830751047	-57.1744227454157	-53.1696624157266	-63.4213105878071	-59.1557777129605	-55.1827731620342	-55.528527289458	0.257296337199641	-0.166786778017712	20.6645330892022	0.571698865207316	0.572179394488632	0.571145303130352	-0.0213913397831654	-0.0202453928498671	-0.0227114522266398	-0.0551244649461341	-0.050883862406736	-0.057959515036517	7.54626953472228e-05	0.000186968769961584	0.000998266140559654
2	12.1639532432449	0.08	-55.5270750819031	-59.4084794135849	-51.6456707502213	0.0895993864231897	-15.0458926609775	-16.0672997791539	-14.0244855428012	0.25	0.21	0.3	-25.8214108950516	-24.179929547714	-22.5384482003764	-61.4857486610579	-57.5770656706348	-53.6683826802117	-63.6290856392104	-59.6281711271891	-55.5458147514805	-55.5270750819031	0.259009572899582	-0.0977635045742332	20.6411176552401	0.571698865207316	0.572179394488632	0.571145303130352	-0.0213913397831654	-0.0202453928498671	-0.0227114522266398	-0.0551244649461341	-0.050883862406736	-0.057959515036517	7.54626953472228e-05	0.000186968769961584	0.000998266140559654
2	12.1639532432449	0.08	-55.5258237146743	-59.5130044687597	-51.5386429605889	0.0836683746376045	-14.8233359128133	-15.8680772766425	-13.778594548984	0.25	0.21	0.3	-25.4360047980199	-23.7613188307309	-22.0866328634419	-60.4117558759885	-56.4342947680757	-52.456833660163	-62.5884510637087	-58.4931400875914	-54.3242380637789	-55.5258237146743	0.258551048680386	-0.174301848909297	20.5782899438209	0.571698865207316	0.572179394488632	0.571145303130352	-0.0213913397831654	-0.0202453928498671	-0.0227114522266398	-0.0551244649461341	-0.050883862406736	-0.057959515036517	7.54626953472228e-05	0.000186968769961584	0.000998266140559654
2	12.1639532432449	0.08	-55.5255317574146	-59.5048882634606	-51.5461752513686	0.0845557489014756	-14.7567275282834	-15.7908015003641	-13.7226535562027	0.25	0.21	0.29	-25.333614242059	-23.6746211183825	-22.0156279947059	-60.2200143146436	-56.27645581955	-52.3328973244564	-62.3191839750606	-58.3433887927742	-54.2416205798912	-55.5255317574146	0.25758079269209	0.000183263716176891	20.8064027618052	0.571698865207316	0.572179394488632	0.571145303130352	-0.0213913397831654	-0.0202453928498671	-0.0227114522266398	-0.0551244649461341	-0.050883862406736	-0.057959515036517	7.54626953472228e-05	0.000186968769961584	0.000998266140559654
2	12.1639532432449	0.08	-55.5224178416792	-59.6164371404034	-51.4283985429549	0.0804197813192579	-14.7083913218454	-15.7676345839329	-13.6491480597578	0.25	0.21	0.3	-25.3544710296536	-23.6512001643253	-21.9479292989971	-60.4091315143975	-56.3509473153299	-52.2927631162624	-62.482297446442	-58.2954091573605	-54.1681176063446	-55.5224178416792	0.257627175934816	0.298612374926725	21.0954194927998	0.571698865207316	0.572179394488632	0.571145303130352	-0.0213913397831654	-0.0202453928498671	-0.0227114522266398	-0.0551244649461341	-0.050883862406736	-0.057959515036517	7.54626953472228e-05	0.000186968769961584	0.000998266140559654
2	12.1639532432449	0.08	-55.5204045802165	-59.4748576048712	-51.5659515555617	0.0875667677312194	-14.9509393272079	-15.9787580737417	-13.9231205806741	0.25	0.21	0.3	-25.7345175600055	-24.0791686612294	-22.4238197624534	-61.4125412945742	-57.4622367137336	-53.511932132893	-63.5740612886227	-59.5053855648486	-55.3626767216033	-55.5204045802165	0.257782061733025	0.0626130729159081	20.8686878932346	0.571698865207316	0.572179394488632	0.571145303130352	-0.0213913397831654	-0.0202453928498671	-0.0227114522266398	-0.0551244649461341	-0.050883862406736	-0.057959515036517	7.54626953472228e-05	0.000186968769961584	0.000998266140559654
2	12.1639532432449	0.08	-55.5203231565071	-59.4720208093089	-51.5686255037053	0.0839198485968739	-14.6200145085789	-15.6487396701507	-13.5912893470071	0.25	0.21	0.29	-25.2616802248358	-23.6010144703637	-21.9403487158915	-60.4264795606499	-56.454131546719	-52.4817835327881	-62.5474958093936	-58.4580112669667	-54.3968748935644	-55.5203231565071	0.25668240202424	0.0559382376153417	20.9151057539905	0.571698865207316	0.572179394488632	0.571145303130352	-0.0213913397831654	-0.0202453928498671	-0.0227114522266398	-0.0551244649461341	-0.050883862406736	-0.057959515036517	7.54626953472228e-05	0.000186968769961584	0.000998266140559654
2	12.1639532432449	0.08	-55.5197102319586	-59.4611976829621	-51.5782227809551	0.084464680984392	-14.7860131134251	-15.8227492421271	-13.7492769847231	0.25	0.21	0.3	-25.5282031105837	-23.8555474892002	-22.1828918678168	-61.0291118778774	-57.030370305336	-53.0316287327945	-63.1523360307442	-59.068486997669	-54.8606579048801	-55.5197102319586	0.257591204104947	-0.285486714722443	20.5248818537461	0.571698865207316	0.572179394488632	0.571145303130352	-0.0213913397831654	-0.0202453928498671	-0.0227114522266398	-0.0551244649461341	-0.050883862406736	-0.057959515036517	7.54626953472228e-05	0.000186968769961584	0.000998266140559654
2	12.1639532432449	0.08	-55.5191531136108	-59.4586104201583	-51.5796958070633	0.085175523986831	-14.7074780203074	-15.7339967000373	-13.6809593405774	0.25	0.21	0.3	-25.296289468277	-23.64590691373	-21.9955243591829	-60.2606584984984	-56.3291277640736	-52.3975970296487	-62.3427194577849	-58.3031405726604	-54.2232130671387	-55.5191531136108	0.257925826142362	-0.140167465630126	20.6573520315473	0.571698865207316	0.572179394488632	0.571145303130352	-0.0213913397831654	-0.0202453928498671	-0.0227114522266398	-0.0551244649461341	-0.050883862406736	-0.057959515036517	7.54626953472228e-05	0.000186968769961584	0.000998266140559654
2	12.1639532432449	0.08	-55.5178980632726	-59.5127569957912	-51.5230391307539	0.0856079426668806	-14.933319383227	-15.9727193864901	-13.8939193799639	0.25	0.21	0.29	-25.7161526507458	-24.0427138015222	-22.3692749522986	-61.3478496426987	-57.355733236225	-53.3636168297514	-63.5471488358747	-59.4189858262376	-55.2215903610164	-55.5178980632726	0.257349820766562	0.216940427757014	21.0429040992122	0.571698865207316	0.572179394488632	0.571145303130352	-0.0213913397831654	-0.0202453928498671	-0.0227114522266398	-0.0551244649461341	-0.050883862406736	-0.057959515036517	7.54626953472228e-05	0.000186968769961584	0.000998266140559654
2	12.1639532432449	0.08	-55.5120459821595	-59.3939747030246	-51.6301172612945	0.0888539878565836	-14.9824033181798	-16.004175745528	-13.9606308908316	0.25	0.21	0.3	-25.7117321200074	-24.0701893528375	-22.4286465856677	-61.2047902282112	-57.2972245983917	-53.3896589685723	-63.6623568056424	-59.2471643607279	-55.3102020531855	-55.5120459821595	0.258503589267825	-0.0813609456157226	20.6888430622288	0.571698865207316	0.572179394488632	0.571145303130352	-0.0213913397831654	-0.0202453928498671	-0.0227114522266398	-0.0551244649461341	-0.050883862406736	-0.057959515036517	7.54626953472228e-05	0.000186968769961584	0.000998266140559654
2	12.1639532432449	0.08	-55.5090892070217	-59.3884978049929	-51.6296806090505	0.0864111756566478	-14.74733269704	-15.7685568506972	-13.7261085433828	0.25	0.21	0.3	-25.4173091644033	-23.7711997400957	-22.1250903157882	-60.7071732193802	-56.7755749013551	-52.8439765833301	-62.8457712092313	-58.756837939525	-54.8471536839745	-55.5090892070217	0.258331506618647	-0.10976541067344	20.6601169227347	0.571698865207316	0.572179394488632	0.571145303130352	-0.0213913397831654	-0.0202453928498671	-0.0227114522266398	-0.0551244649461341	-0.050883862406736	-0.057959515036517	7.54626953472228e-05	0.000186968769961584	0.000998266140559654
2	12.1639532432449	0.08	-55.5088912837039	-59.4728489227222	-51.5449336446856	0.0836680155997744	-14.7415430670945	-15.7805221445037	-13.7025639896853	0.25	0.21	0.3	-25.3737131745534	-23.7031247831722	-22.0325363917909	-60.4514110396078	-56.4713303619928	-52.4912496843777	-62.5452692976562	-58.4844418190547	-54.3705831292549	-55.5088912837039	0.258089919377113	-0.246035078362421	20.5347877076503	0.571698865207316	0.572179394488632	0.571145303130352	-0.0213913397831654	-0.0202453928498671	-0.0227114522266398	-0.0551244649461341	-0.050883862406736	-0.057959515036517	7.54626953472228e-05	0.000186968769961584	0.000998266140559654
2	12.1639532432449	0.08	-55.4997477653121	-59.4225779487402	-51.5769175818839	0.0882565130340074	-14.9446842772538	-15.9676636220138	-13.9217049324939	0.25	0.21	0.29	-25.6935822768512	-24.0475052686987	-22.4014282605463	-61.2591916494785	-57.3345794320899	-53.4099672147012	-63.354224965872	-59.3413725612378	-55.3807371407673	-55.4997477653121	0.257429671219572	0.0240804656945959	20.8462467718552	0.571698865207316	0.572179394488632	0.571145303130352	-0.0213913397831654	-0.0202453928498671	-0.0227114522266398	-0.0551244649461341	-0.050883862406736	-0.057959515036517	7.54626953472228e-05	0.000186968769961584	0.000998266140559654
2	12.1639532432449	0.08	-55.4992365705217	-59.4345759225395	-51.5638972185038	0.085047063955102	-14.7208841213012	-15.749186349527	-13.6925818930755	0.25	0.21	0.3	-25.3649274640355	-23.7087903880502	-22.0526533120649	-60.5309078599154	-56.5786994062546	-52.6264909525938	-62.6958003654823	-58.5713607955866	-54.4963798963081	-55.4992365705217	0.257774591437501	0.0369117904938605	20.8463027742081	0.571698865207316	0.572179394488632	0.571145303130352	-0.0213913397831654	-0.0202453928498671	-0.0227114522266398	-0.0551244649461341	-0.050883862406736	-0.057959515036517	7.54626953472228e-05	0.000186968769961584	0.000998266140559654
2	12.1639532432449	0.08	-55.4899986691389	-59.443989553761	-51.5360077845169	0.0842743775601225	-14.7952616004488	-15.8339247475087	-13.7565984533888	0.25	0.21	0.29	-25.490196709672	-23.8181079284107	-22.1460191471493	-60.8027884155159	-56.8142879917269	-52.8257875679379	-62.9519356232192	-58.8539310620533	-54.7349188369225	-55.4899986691389	0.257743212060198	-0.120007477940962	20.6817794771519	0.571698865207316	0.572179394488632	0.571145303130352	-0.0213913397831654	-0.0202453928498671	-0.0227114522266398	-0.0551244649461341	-0.050883862406736	-0.057959515036517	7.54626953472228e-05	0.000186968769961584	0.000998266140559654
2	12.1639532432449	0.08	-55.4890790062132	-59.5233953115654	-51.454762700861	0.0819599561055522	-14.6769770988632	-15.7231024783636	-13.6308517193627	0.25	0.21	0.3	-25.3001964731936	-23.6168659935139	-21.9335355138343	-60.3216049944301	-56.3081501432828	-52.2946952921355	-62.5090411898804	-58.3292198656929	-54.1425988384125	-55.4890790062132	0.257153148891373	-0.108102981654704	20.7248864191165	0.571698865207316	0.572179394488632	0.571145303130352	-0.0213913397831654	-0.0202453928498671	-0.0227114522266398	-0.0551244649461341	-0.050883862406736	-0.057959515036517	7.54626953472228e-05	0.000186968769961584	0.000998266140559654
2	12.1639532432449	0.08	-55.4871763294422	-59.4417534782359	-51.5325991806485	0.0842884736337884	-14.73676166646	-15.7712235034819	-13.7022998294381	0.25	0.21	0.3	-25.4216914475753	-23.7542387208255	-22.0867859940757	-60.7178430924739	-56.7352547098047	-52.7526663271355	-62.8818714837107	-58.6512081073621	-54.6402414406469	-55.4871763294422	0.257472624185263	-0.0100103321639431	20.8092345892717	0.571698865207316	0.572179394488632	0.571145303130352	-0.0213913397831654	-0.0202453928498671	-0.0227114522266398	-0.0551244649461341	-0.050883862406736	-0.057959515036517	7.54626953472228e-05	0.000186968769961584	0.000998266140559654
2	12.1639532432449	0.08	-55.483425858146	-59.4702712135432	-51.4965805027488	0.0854498003256518	-14.9603677049355	-16.0027035768055	-13.9180318330655	0.25	0.21	0.3	-25.770467355403	-24.0919083275194	-22.4133492996359	-61.4920120134495	-57.4867306778644	-53.4814493422793	-63.7006014423815	-59.5258791866238	-55.4209707501124	-55.483425858146	0.257972009242439	-0.261476383996674	20.5250685164915	0.571698865207316	0.572179394488632	0.571145303130352	-0.0213913397831654	-0.0202453928498671	-0.0227114522266398	-0.0551244649461341	-0.050883862406736	-0.057959515036517	7.54626953472228e-05	0.000186968769961584	0.000998266140559654
2	12.1639532432449	0.08	-55.4758574479932	-59.4487274975489	-51.5029873984376	0.0842316972458437	-14.7807868160413	-15.8187208407637	-13.7428527913188	0.25	0.21	0.3	-25.5021394797247	-23.8288348847656	-22.1555302898065	-60.9193998183679	-56.922217083199	-52.9250343480302	-63.0423200522974	-58.9192195639558	-54.8162889248361	-55.4758574479932	0.257770232873058	-0.236399068371012	20.5628145750456	0.571698865207316	0.572179394488632	0.571145303130352	-0.0213913397831654	-0.0202453928498671	-0.0227114522266398	-0.0551244649461341	-0.050883862406736	-0.057959515036517	7.54626953472228e-05	0.000186968769961584	0.000998266140559654
2	12.1639532432449	0.08	-55.4740956197279	-59.4009265141075	-51.5472647253483	0.085218100333309	-14.8210635879924	-15.8552275401107	-13.7868996358741	0.25	0.21	0.3	-25.4685692128839	-23.8073709660998	-22.1461727193157	-60.6166654419794	-56.662917686602	-52.7091699312246	-62.7658485913089	-58.6387508692676	-54.6054674517631	-55.4740956197279	0.25889920823427	0.0791210819733828	20.8215799826099	0.571698865207316	0.572179394488632	0.571145303130352	-0.0213913397831654	-0.0202453928498671	-0.0227114522266398	-0.0551244649461341	-0.050883862406736	-0.057959515036517	7.54626953472228e-05	0.000186968769961584	0.000998266140559654
2	12.1639532432449	0.08	-55.4679400335023	-59.4459146239488	-51.4899654430559	0.0827867785304945	-14.7281964174288	-15.7722466555631	-13.6841461792944	0.25	0.21	0.29	-25.4505724392052	-23.7658615165266	-22.081150593848	-60.8528645735154	-56.8246846232147	-52.7965046729141	-63.0193662048965	-58.8862367302543	-54.662911887025	-55.4679400335023	0.257190067174778	0.179098744264061	21.0121194970187	0.571698865207316	0.572179394488632	0.571145303130352	-0.0213913397831654	-0.0202453928498671	-0.0227114522266398	-0.0551244649461341	-0.050883862406736	-0.057959515036517	7.54626953472228e-05	0.000186968769961584	0.000998266140559654
2	12.1639532432449	0.08	-55.4677994577853	-59.4709437588151	-51.4646551567556	0.084673595593004	-15.0183411727605	-16.0699473490335	-13.9667349964876	0.25	0.21	0.29	-25.9292413708236	-24.2324498518849	-22.5356583329462	-61.9932232998303	-57.9364298895461	-53.879636479262	-64.2479630757659	-59.9901619357282	-55.7570086890481	-55.4677994577853	0.257027519574052	0.021409278983028	20.8631850122603	0.571698865207316	0.572179394488632	0.571145303130352	-0.0213913397831654	-0.0202453928498671	-0.0227114522266398	-0.0551244649461341	-0.050883862406736	-0.057959515036517	7.54626953472228e-05	0.000186968769961584	0.000998266140559654
2	12.1639532432449	0.08	-55.4668150423535	-59.4107389815285	-51.5228911031786	0.0834256625574455	-14.6284635910365	-15.6611058589682	-13.5958213231047	0.25	0.21	0.3	-25.1535987868653	-23.4950524791	-21.8365061713347	-59.8594536594241	-55.912516416252	-51.9655791730799	-62.0123701649534	-57.9056354683351	-53.7830245023343	-55.4668150423535	0.25844784564699	0.0831054398135532	20.851559530911	0.571698865207316	0.572179394488632	0.571145303130352	-0.0213913397831654	-0.0202453928498671	-0.0227114522266398	-0.0551244649461341	-0.050883862406736	-0.057959515036517	7.54626953472228e-05	0.000186968769961584	0.000998266140559654
2	12.1639532432449	0.08	-55.4604459111492	-59.447031402234	-51.4738604200643	0.0830488393473831	-14.721799804058	-15.763599902477	-13.6799997056391	0.25	0.21	0.3	-25.4013068376789	-23.7225606041294	-22.0438143705799	-60.6495652541679	-56.6412978887337	-52.6330305232995	-62.8370495125487	-58.6987873817233	-54.5099507422903	-55.4604459111492	0.257483655924413	0.000262740746355144	20.8173107982157	0.571698865207316	0.572179394488632	0.571145303130352	-0.0213913397831654	-0.0202453928498671	-0.0227114522266398	-0.0551244649461341	-0.050883862406736	-0.057959515036517	7.54626953472228e-05	0.000186968769961584	0.000998266140559654
2	12.1639532432449	0.08	-55.4568327667332	-59.4423267931235	-51.4713387403429	0.0836267550428562	-14.8177540260658	-15.8623855486155	-13.7731225035161	0.25	0.21	0.3	-25.5531110030648	-23.8702881280817	-22.1874652530985	-60.9941798010757	-56.9773537872969	-52.9605277735182	-63.2504415932553	-58.9864658870112	-54.8962175174269	-55.4568327667332	0.257989181506612	-0.133464277312703	20.6403288504085	0.571698865207316	0.572179394488632	0.571145303130352	-0.0213913397831654	-0.0202453928498671	-0.0227114522266398	-0.0551244649461341	-0.050883862406736	-0.057959515036517	7.54626953472228e-05	0.000186968769961584	0.000998266140559654
2	12.1639532432449	0.08	-55.4495480974887	-59.4047847238644	-51.494311471113	0.0835680695118557	-14.6126750659243	-15.6432434536146	-13.5821066782341	0.25	0.21	0.3	-25.1631958793056	-23.5054581931688	-21.847720507032	-59.9744776133933	-56.0233915819144	-52.0723055504356	-62.0679970469899	-58.0528568350047	-53.8740527225098	-55.4495480974887	0.257928697756791	0.101889369496875	20.9016902843848	0.571698865207316	0.572179394488632	0.571145303130352	-0.0213913397831654	-0.0202453928498671	-0.0227114522266398	-0.0551244649461341	-0.050883862406736	-0.057959515036517	7.54626953472228e-05	0.000186968769961584	0.000998266140559654
2	12.1639532432449	0.08	-55.4478902450121	-59.3587133317889	-51.5370671582352	0.0865513994320053	-14.7791835822319	-15.8017054907312	-13.7566616737326	0.25	0.21	0.3	-25.3800651818952	-23.7377315298188	-22.0953978777424	-60.3999419609188	-56.4914863854523	-52.5830308099859	-62.5493864282528	-58.5093453923474	-54.3856016235404	-55.4478902450121	0.258238738935687	0.107852563294212	20.882439602653	0.571698865207316	0.572179394488632	0.571145303130352	-0.0213913397831654	-0.0202453928498671	-0.0227114522266398	-0.0551244649461341	-0.050883862406736	-0.057959515036517	7.54626953472228e-05	0.000186968769961584	0.000998266140559654
2	12.1639532432449	0.08	-55.445814503291	-59.34176935863	-51.5498596479521	0.0866596675321155	-14.8193422961151	-15.8439412453565	-13.7947433468736	0.25	0.21	0.3	-25.3955552191573	-23.7532707149416	-22.110986210726	-60.311476652009	-56.4112428245856	-52.5110089971621	-62.5023435288942	-58.4209899492002	-54.3993393190017	-55.445814503291	0.260055942281488	-0.154789673053971	20.5265317197607	0.571698865207316	0.572179394488632	0.571145303130352	-0.0213913397831654	-0.0202453928498671	-0.0227114522266398	-0.0551244649461341	-0.050883862406736	-0.057959515036517	7.54626953472228e-05	0.000186968769961584	0.000998266140559654
2	12.1639532432449	0.08	-55.4442712108603	-59.382361176268	-51.5061812454527	0.0834526392394667	-14.5603453601433	-15.5879978094228	-13.5326929108639	0.25	0.21	0.29	-25.171507244733	-23.5120535170408	-21.8525997893486	-60.2299389648929	-56.2592273280329	-52.2885156911729	-62.3161755629734	-58.2117715225933	-54.1551890041428	-55.4442712108603	0.256348861360024	0.0282305488204046	20.9236751037797	0.571698865207316	0.572179394488632	0.571145303130352	-0.0213913397831654	-0.0202453928498671	-0.0227114522266398	-0.0551244649461341	-0.050883862406736	-0.057959515036517	7.54626953472228e-05	0.000186968769961584	0.000998266140559654
2	12.1639532432449	0.08	-55.4371930222777	-59.4106481076666	-51.4637379368888	0.0810060305257514	-14.5507468276479	-15.5945055249654	-13.5069881303305	0.25	0.21	0.3	-25.1155983081674	-23.4345816109394	-21.7535649137114	-59.9354075861356	-55.9238598749789	-51.9123121638221	-61.9785177410157	-57.8580476436804	-53.7268079958296	-55.4371930222777	0.258582173407902	0.122166765086205	20.8799255966393	0.571698865207316	0.572179394488632	0.571145303130352	-0.0213913397831654	-0.0202453928498671	-0.0227114522266398	-0.0551244649461341	-0.050883862406736	-0.057959515036517	7.54626953472228e-05	0.000186968769961584	0.000998266140559654
2	12.1639532432449	0.08	-55.4365699566578	-59.4044617205029	-51.4686781928128	0.0856882612816829	-14.9134728852016	-15.950959349536	-13.8759864208671	0.25	0.21	0.29	-25.6823254548611	-24.0118889345132	-22.3414524141652	-61.270066026871	-57.2849223888737	-53.2997787508765	-63.5154319305818	-59.3662377685516	-55.2246186225702	-55.4365699566578	0.2579450533431	-0.144946162970529	20.6470956975685	0.571698865207316	0.572179394488632	0.571145303130352	-0.0213913397831654	-0.0202453928498671	-0.0227114522266398	-0.0551244649461341	-0.050883862406736	-0.057959515036517	7.54626953472228e-05	0.000186968769961584	0.000998266140559654
2	12.1639532432449	0.08	-55.4359694125835	-59.3715032161217	-51.5004356090452	0.0845986739748513	-14.6387118143308	-15.6642315431004	-13.6131920855612	0.25	0.21	0.3	-25.2127634490998	-23.5621120103293	-21.9114605715588	-60.1307504842223	-56.194057467548	-52.2573644508737	-62.2583597888407	-58.2912794444458	-54.118225246042	-55.4359694125835	0.257270597302903	-0.157317167166319	20.666992660317	0.571698865207316	0.572179394488632	0.571145303130352	-0.0213913397831654	-0.0202453928498671	-0.0227114522266398	-0.0551244649461341	-0.050883862406736	-0.057959515036517	7.54626953472228e-05	0.000186968769961584	0.000998266140559654
2	12.1639532432449	0.08	-55.434562592424	-59.4483975381392	-51.4207276467088	0.0818659091835037	-14.652554637169	-15.6975925087214	-13.6075167656166	0.25	0.21	0.3	-25.2155171413731	-23.5368412330213	-21.8581653246695	-60.0147718782285	-56.0194006497753	-52.0240294213221	-62.1790799069264	-57.9841608661189	-53.8534979754616	-55.434562592424	0.258478185525414	-0.0301949132741742	20.7281903496484	0.571698865207316	0.572179394488632	0.571145303130352	-0.0213913397831654	-0.0202453928498671	-0.0227114522266398	-0.0551244649461341	-0.050883862406736	-0.057959515036517	7.54626953472228e-05	0.000186968769961584	0.000998266140559654
2	12.1639532432449	0.08	-55.4334188329448	-59.3781928994446	-51.488644766445	0.0839438111611907	-14.7170048773604	-15.75239332925	-13.6816164254709	0.25	0.21	0.3	-25.318682615137	-23.6545119047668	-21.9903411943965	-60.2967172323104	-56.3334766374188	-52.3702360425271	-62.3671018186104	-58.3723548701224	-54.2728992185057	-55.4334188329448	0.259097668326362	0.0689772327312387	20.8016836470999	0.571698865207316	0.572179394488632	0.571145303130352	-0.0213913397831654	-0.0202453928498671	-0.0227114522266398	-0.0551244649461341	-0.050883862406736	-0.057959515036517	7.54626953472228e-05	0.000186968769961584	0.000998266140559654
2	12.1639532432449	0.08	-55.4274177342774	-59.3083720817021	-51.5464633868528	0.0884756326108317	-14.8727011136714	-15.8893695050313	-13.8560327223115	0.25	0.21	0.3	-25.5349094254682	-23.9010790031288	-22.2672485807895	-60.8022022007207	-56.9118227188305	-53.0214432369403	-62.9396949173655	-58.9347157326464	-54.8907497483906	-55.4274177342774	0.259139350488269	-0.0845559948444592	20.6449624133538	0.571698865207316	0.572179394488632	0.571145303130352	-0.0213913397831654	-0.0202453928498671	-0.0227114522266398	-0.0551244649461341	-0.050883862406736	-0.057959515036517	7.54626953472228e-05	0.000186968769961584	0.000998266140559654
2	12.1639532432449	0.08	-55.4273596316077	-59.3821918162378	-51.4725274469777	0.0846840834094778	-14.8325570981111	-15.8710841372038	-13.7940300590185	0.25	0.21	0.3	-25.5318831512513	-23.8612001164753	-22.1905170816993	-60.858493992529	-56.876208282031	-52.893922571533	-63.0276010772833	-58.8724852621387	-54.7706476135123	-55.4273596316077	0.258477888043254	-0.0836327081327309	20.6890732698434	0.571698865207316	0.572179394488632	0.571145303130352	-0.0213913397831654	-0.0202453928498671	-0.0227114522266398	-0.0551244649461341	-0.050883862406736	-0.057959515036517	7.54626953472228e-05	0.000186968769961584	0.000998266140559654
2	12.1639532432449	0.08	-55.4185815445969	-59.3871186001948	-51.450044488999	0.0829740460944186	-14.7884500177948	-15.8354809334041	-13.7414191021856	0.25	0.21	0.29	-25.5058602027505	-23.8194305784279	-22.1330009541053	-60.8719442501289	-56.8471339023305	-52.8223235545321	-62.9703542786533	-58.9799111739686	-54.7694501893328	-55.4185815445969	0.2580472453604	0.0501386368028965	20.835448485343	0.571698865207316	0.572179394488632	0.571145303130352	-0.0213913397831654	-0.0202453928498671	-0.0227114522266398	-0.0551244649461341	-0.050883862406736	-0.057959515036517	7.54626953472228e-05	0.000186968769961584	0.000998266140559654
2	12.1639532432449	0.08	-55.4102354323343	-59.3380295575743	-51.4824413070942	0.0849238665816001	-14.757109278514	-15.7887588347715	-13.7254597222564	0.25	0.21	0.3	-25.4124754268762	-23.7520048812241	-22.091534335572	-60.6053027583804	-56.6453060067775	-52.6853092551745	-62.7897964709835	-58.6749787492152	-54.5757348909473	-55.4102354323343	0.25801015342783	0.165170604199576	20.9570803331645	0.571698865207316	0.572179394488632	0.571145303130352	-0.0213913397831654	-0.0202453928498671	-0.0227114522266398	-0.0551244649461341	-0.050883862406736	-0.057959515036517	7.54626953472228e-05	0.000186968769961584	0.000998266140559654
2	12.1639532432449	0.08	-55.4102263404754	-59.3451197586239	-51.4753329223268	0.0848421725821439	-14.7272148105923	-15.7573160224423	-13.6971135987423	0.25	0.21	0.3	-25.3734652218364	-23.7147285920308	-22.0559919622252	-60.5402769032216	-56.5825843295038	-52.6248917557861	-62.6666543746393	-58.6010474399512	-54.4709794529354	-55.4102263404754	0.257469497575585	-0.0724645241240244	20.7557999222129	0.571698865207316	0.572179394488632	0.571145303130352	-0.0213913397831654	-0.0202453928498671	-0.0227114522266398	-0.0551244649461341	-0.050883862406736	-0.057959515036517	7.54626953472228e-05	0.000186968769961584	0.000998266140559654
2	12.1639532432449	0.08	-55.4068744610902	-59.3179671222801	-51.4957817999002	0.086604869891234	-14.7763568155578	-15.7983375920021	-13.7543760391135	0.25	0.21	0.3	-25.451934850661	-23.8054712281938	-22.1590076057266	-60.7575135181285	-56.8271625885778	-52.8968116590271	-62.8884266364265	-58.8281159772557	-54.8085884149926	-55.4068744610902	0.257776361928136	-0.204980398143904	20.6012517607442	0.571698865207316	0.572179394488632	0.571145303130352	-0.0213913397831654	-0.0202453928498671	-0.0227114522266398	-0.0551244649461341	-0.050883862406736	-0.057959515036517	7.54626953472228e-05	0.000186968769961584	0.000998266140559654
2	12.1639532432449	0.08	-55.4009657640505	-59.3331772654966	-51.4687542626044	0.0863937029447259	-14.8705187712109	-15.9003872956623	-13.8406502467596	0.25	0.21	0.29	-25.6392076017872	-23.9785554170346	-22.317903232282	-61.2599330528058	-57.2921254964268	-53.3243179400478	-63.4225629738915	-59.2313961790046	-55.2285433941777	-55.4009657640505	0.257186395198196	0.10015807002544	20.9372729972935	0.571698865207316	0.572179394488632	0.571145303130352	-0.0213913397831654	-0.0202453928498671	-0.0227114522266398	-0.0551244649461341	-0.050883862406736	-0.057959515036517	7.54626953472228e-05	0.000186968769961584	0.000998266140559654
2	12.1639532432449	0.08	-55.3969757945741	-59.421745974727	-51.3722056144212	0.0815967123392903	-14.8306051178035	-15.8902404328661	-13.7709698027409	0.25	0.21	0.3	-25.5492014200788	-23.8454615546726	-22.1417216892664	-60.8672643032493	-56.8083513459871	-52.7494383887248	-63.0775621253906	-58.852817280785	-54.6575771778587	-55.3969757945741	0.258782383250329	0.0383438283031647	20.777675642145	0.571698865207316	0.572179394488632	0.571145303130352	-0.0213913397831654	-0.0202453928498671	-0.0227114522266398	-0.0551244649461341	-0.050883862406736	-0.057959515036517	7.54626953472228e-05	0.000186968769961584	0.000998266140559654
2	12.1639532432449	0.08	-55.3952832153081	-59.3270425153598	-51.4635239152564	0.0841017654227986	-14.6087221929491	-15.6354384838289	-13.5820059020694	0.25	0.21	0.3	-25.1778355390335	-23.5245084549385	-21.8711813708434	-60.0750218309578	-56.1301370327097	-52.1852522344616	-62.1482125648886	-58.1480938162391	-54.0548654394458	-55.3952832153081	0.257954189499892	-0.0554520292520914	20.7419241659537	0.571698865207316	0.572179394488632	0.571145303130352	-0.0213913397831654	-0.0202453928498671	-0.0227114522266398	-0.0551244649461341	-0.050883862406736	-0.057959515036517	7.54626953472228e-05	0.000186968769961584	0.000998266140559654
2	12.1639532432449	0.08	-55.3878227735305	-59.3435590442295	-51.4320865028315	0.0831521958912999	-14.6193844109883	-15.6532355653618	-13.5855332566148	0.25	0.21	0.3	-25.2076055160009	-23.5427157267373	-21.8778259374736	-60.148738458157	-56.1760874091508	-52.2034363601447	-62.3479287293172	-58.1474341004086	-54.1140680125779	-55.3878227735305	0.258192488316211	-0.374925195255904	20.4069179203437	0.571698865207316	0.572179394488632	0.571145303130352	-0.0213913397831654	-0.0202453928498671	-0.0227114522266398	-0.0551244649461341	-0.050883862406736	-0.057959515036517	7.54626953472228e-05	0.000186968769961584	0.000998266140559654
2	12.1639532432449	0.08	-55.3851804459439	-59.3158841534528	-51.4544767384349	0.0850554367819465	-14.6714402592105	-15.6962335377393	-13.6466469806816	0.25	0.21	0.3	-25.2307041398585	-23.5834136639039	-21.9361231879493	-60.0926975589973	-56.1692982034091	-52.245898847821	-62.2190118618661	-58.1882066989616	-54.1047861844573	-55.3851804459439	0.257799635208699	0.352600299888968	21.1564775353441	0.571698865207316	0.572179394488632	0.571145303130352	-0.0213913397831654	-0.0202453928498671	-0.0227114522266398	-0.0551244649461341	-0.050883862406736	-0.057959515036517	7.54626953472228e-05	0.000186968769961584	0.000998266140559654
2	12.1639532432449	0.08	-55.3844874877926	-59.34771604963	-51.4212589259551	0.0829987896911283	-14.6621537231372	-15.7000740350061	-13.6242334112683	0.25	0.21	0.3	-25.3001257353757	-23.6275530879454	-21.954980440515	-60.4108439520083	-56.4171276258861	-52.4234112997639	-62.5410541502892	-58.3815988674658	-54.3257639597884	-55.3844874877926	0.257437130779236	-0.0849803485154166	20.7340643180511	0.571698865207316	0.572179394488632	0.571145303130352	-0.0213913397831654	-0.0202453928498671	-0.0227114522266398	-0.0551244649461341	-0.050883862406736	-0.057959515036517	7.54626953472228e-05	0.000186968769961584	0.000998266140559654
2	12.1639532432449	0.08	-55.3841015825788	-59.3841930804128	-51.3840100847448	0.0815243213093505	-14.6872333164667	-15.7371320121344	-13.637334620799	0.25	0.21	0.29	-25.3808655329419	-23.687587647403	-21.9943097618642	-60.6545636818905	-56.6080101391733	-52.5614565964561	-62.7976416107002	-58.6795382815561	-54.3992965139438	-55.3841015825788	0.257407774228067	0.106681319428653	20.9307921402609	0.571698865207316	0.572179394488632	0.571145303130352	-0.0213913397831654	-0.0202453928498671	-0.0227114522266398	-0.0551244649461341	-0.050883862406736	-0.057959515036517	7.54626953472228e-05	0.000186968769961584	0.000998266140559654
2	12.1639532432449	0.08	-55.3784313173673	-59.322984567679	-51.4338780670556	0.083840671505284	-14.7106205595819	-15.7462545393293	-13.6749865798345	0.25	0.21	0.3	-25.390722029699	-23.7207696966791	-22.0508173636592	-60.6663504873627	-56.6763137560846	-52.6862770248064	-62.7784274289122	-58.7374423652253	-54.5993523579773	-55.3784313173673	0.258530820311937	-0.100588662711402	20.66524764362	0.571698865207316	0.572179394488632	0.571145303130352	-0.0213913397831654	-0.0202453928498671	-0.0227114522266398	-0.0551244649461341	-0.050883862406736	-0.057959515036517	7.54626953472228e-05	0.000186968769961584	0.000998266140559654
2	12.1639532432449	0.08	-55.3774169211111	-59.4015633950404	-51.3532704471818	0.0828554063809205	-14.7952313826437	-15.8435599210253	-13.7469028442622	0.25	0.21	0.29	-25.5418738089041	-23.8518322165419	-22.1617906241798	-61.0135663197893	-56.9764519894051	-52.9393376590209	-63.1446287467073	-59.0355678413732	-54.8161161884743	-55.3774169211111	0.257197695107542	-0.151968481988137	20.6687819197066	0.571698865207316	0.572179394488632	0.571145303130352	-0.0213913397831654	-0.0202453928498671	-0.0227114522266398	-0.0551244649461341	-0.050883862406736	-0.057959515036517	7.54626953472228e-05	0.000186968769961584	0.000998266140559654
2	12.1639532432449	0.08	-55.374486172955	-59.3124979477539	-51.4364743981561	0.08464864325644	-14.8044649909421	-15.8412621515425	-13.7676678303417	0.25	0.21	0.3	-25.4806688794885	-23.8129807311751	-22.1452925828617	-60.7286111888888	-56.753975137448	-52.7793390860072	-62.9108175703095	-58.7870447486072	-54.7118315610632	-55.374486172955	0.25854881473469	-0.123133422530998	20.6392660054806	0.571698865207316	0.572179394488632	0.571145303130352	-0.0213913397831654	-0.0202453928498671	-0.0227114522266398	-0.0551244649461341	-0.050883862406736	-0.057959515036517	7.54626953472228e-05	0.000186968769961584	0.000998266140559654
2	12.1639532432449	0.08	-55.3655976977076	-59.2678664822493	-51.463328913166	0.0849976216296359	-14.577001138928	-15.5955762975484	-13.5584259803077	0.25	0.21	0.3	-25.042376044739	-23.4068133912441	-21.7712507377492	-59.58042574466	-55.6891208998961	-51.7978160551321	-61.7252970497782	-57.7398656089591	-53.6814822271707	-55.3655976977076	0.258280713733938	-0.00869838541056167	20.7783158063552	0.571698865207316	0.572179394488632	0.571145303130352	-0.0213913397831654	-0.0202453928498671	-0.0227114522266398	-0.0551244649461341	-0.050883862406736	-0.057959515036517	7.54626953472228e-05	0.000186968769961584	0.000998266140559654
2	12.1639532432449	0.08	-55.3605621325355	-59.33984658157	-51.3812776835011	0.0819108613590797	-14.5292595226893	-15.5651940958878	-13.4933249494908	0.25	0.21	0.3	-25.0027463717677	-23.3386997025219	-21.6746530332761	-59.5081331856775	-55.5475958371693	-51.5870584886612	-61.6421565027295	-57.5668403310405	-53.4611302304146	-55.3605621325355	0.258458957034903	-0.0835447179787018	20.6792273962062	0.571698865207316	0.572179394488632	0.571145303130352	-0.0213913397831654	-0.0202453928498671	-0.0227114522266398	-0.0551244649461341	-0.050883862406736	-0.057959515036517	7.54626953472228e-05	0.000186968769961584	0.000998266140559654
2	12.1639532432449	0.08	-55.3570485102712	-59.3869879187857	-51.3271091017566	0.0805115055043496	-14.5758910105998	-15.6249416575485	-13.5268403636512	0.25	0.21	0.3	-25.1502605184418	-23.4616848011013	-21.7731090837607	-59.9834641387768	-55.9562048222209	-51.9289455056649	-62.0941348218247	-57.9093460296288	-53.7928105136955	-55.3570485102712	0.257577782427141	0.204218669912968	21.0132388503397	0.571698865207316	0.572179394488632	0.571145303130352	-0.0213913397831654	-0.0202453928498671	-0.0227114522266398	-0.0551244649461341	-0.050883862406736	-0.057959515036517	7.54626953472228e-05	0.000186968769961584	0.000998266140559654
2	12.1639532432449	0.08	-55.3535056068148	-59.2872786653454	-51.4197325482842	0.0848643143065833	-14.7206634787586	-15.7501596712145	-13.6911672863026	0.25	0.21	0.3	-25.3163823258681	-23.6615978820713	-22.0068134382746	-60.2943424257355	-56.3532524780966	-52.4121625304578	-62.4495729995806	-58.3430802950119	-54.2734683124101	-55.3535056068148	0.258237480728276	0.101302144944827	20.8775135311148	0.571698865207316	0.572179394488632	0.571145303130352	-0.0213913397831654	-0.0202453928498671	-0.0227114522266398	-0.0551244649461341	-0.050883862406736	-0.057959515036517	7.54626953472228e-05	0.000186968769961584	0.000998266140559654
2	12.1639532432449	0.08	-55.3503718660013	-59.4186704292997	-51.282073302703	0.0773708826919911	-14.3610333035187	-15.4171883040951	-13.3048783029423	0.25	0.21	0.3	-24.7903180068754	-23.0920564424183	-21.3937948779613	-59.0634661658605	-55.0173214401144	-50.9711767143683	-61.2520271928807	-57.002206579408	-52.7889057020195	-55.3503718660013	0.257390120438869	0.0446545874903922	20.8569082508712	0.571698865207316	0.572179394488632	0.571145303130352	-0.0213913397831654	-0.0202453928498671	-0.0227114522266398	-0.0551244649461341	-0.050883862406736	-0.057959515036517	7.54626953472228e-05	0.000186968769961584	0.000998266140559654
2	12.1639532432449	0.08	-55.3500591464878	-59.3104054812526	-51.3897128117231	0.0850452583986178	-14.9434559615071	-15.9873176763021	-13.899594246712	0.25	0.21	0.3	-25.7059395631695	-24.0275187863932	-22.3490980096168	-61.2422400731227	-57.2435436666966	-53.2448472602705	-63.41703740733	-59.3196988912826	-55.2248685056104	-55.3500591464878	0.2586206242093	0.0545998168919267	20.8000165487995	0.571698865207316	0.572179394488632	0.571145303130352	-0.0213913397831654	-0.0202453928498671	-0.0227114522266398	-0.0551244649461341	-0.050883862406736	-0.057959515036517	7.54626953472228e-05	0.000186968769961584	0.000998266140559654
2	12.1639532432449	0.08	-55.3496626185486	-59.2460747034213	-51.4532505336758	0.0851649276050171	-14.6615244945832	-15.6849054019848	-13.6381435871815	0.25	0.21	0.3	-25.2448588170154	-23.5977270134589	-21.9505952099025	-60.2044464316876	-56.2763334185816	-52.3482204054756	-62.3546728155914	-58.2695583642088	-54.2548308210244	-55.3496626185486	0.258291032232946	-0.195589845110211	20.5892143606636	0.571698865207316	0.572179394488632	0.571145303130352	-0.0213913397831654	-0.0202453928498671	-0.0227114522266398	-0.0551244649461341	-0.050883862406736	-0.057959515036517	7.54626953472228e-05	0.000186968769961584	0.000998266140559654
2	12.1639532432449	0.08	-55.3495664210096	-59.3381517512174	-51.3609810908018	0.0823360523687682	-14.6452102832398	-15.6864712638823	-13.6039493025974	0.25	0.21	0.3	-25.220421803365	-23.546301429355	-21.872181055345	-60.0812299586436	-56.0930646554	-52.1048993521565	-62.2004458925406	-58.1927866275956	-53.9847331178069	-55.3495664210096	0.258073048332509	0.0365418754278402	20.8068613534883	0.571698865207316	0.572179394488632	0.571145303130352	-0.0213913397831654	-0.0202453928498671	-0.0227114522266398	-0.0551244649461341	-0.050883862406736	-0.057959515036517	7.54626953472228e-05	0.000186968769961584	0.000998266140559654
2	12.1639532432449	0.08	-55.3437090730595	-59.3654936323367	-51.3219245137822	0.0801148013153016	-14.6108508592962	-15.6652453087878	-13.5564564098046	0.25	0.21	0.29	-25.215158868906	-23.5179799846718	-21.8208011004376	-60.138306506714	-56.0905245963387	-52.0427426859633	-62.3079716096474	-58.1282642292509	-53.9550124919935	-55.3437090730595	0.257634422551839	-0.0140490788229684	20.791297583817	0.571698865207316	0.572179394488632	0.571145303130352	-0.0213913397831654	-0.0202453928498671	-0.0227114522266398	-0.0551244649461341	-0.050883862406736	-0.057959515036517	7.54626953472228e-05	0.000186968769961584	0.000998266140559654
2	12.1639532432449	0.08	-55.343700174922	-59.2735163448489	-51.4138840049952	0.0861194821836827	-14.8674391667264	-15.8988871775746	-13.8359911558782	0.25	0.21	0.3	-25.5606080399414	-23.9023512057112	-22.244094371481	-60.8884301601516	-56.9382637446718	-52.9880973291921	-63.0224899486132	-58.9530560476782	-54.8818596749862	-55.343700174922	0.258436864450581	-0.0158463633992952	20.7513054986731	0.571698865207316	0.572179394488632	0.571145303130352	-0.0213913397831654	-0.0202453928498671	-0.0227114522266398	-0.0551244649461341	-0.050883862406736	-0.057959515036517	7.54626953472228e-05	0.000186968769961584	0.000998266140559654
2	12.1639532432449	0.08	-55.3393924473593	-59.3120933300842	-51.3666915646344	0.0845080425308445	-14.755528429439	-15.7898371364362	-13.7212197224418	0.25	0.21	0.29	-25.4957737975794	-23.825680521594	-22.1555872456085	-61.0017948874529	-57.0058899867649	-53.0099850860769	-63.0983510249361	-59.0857896995245	-54.9369678477838	-55.3393924473593	0.256820808636365	0.0119974376607695	20.872366722878	0.571698865207316	0.572179394488632	0.571145303130352	-0.0213913397831654	-0.0202453928498671	-0.0227114522266398	-0.0551244649461341	-0.050883862406736	-0.057959515036517	7.54626953472228e-05	0.000186968769961584	0.000998266140559654
2	12.1639532432449	0.08	-55.329526915266	-59.2926664057948	-51.3663874247372	0.0833263964048011	-14.5915377531711	-15.6222425414654	-13.5608329648769	0.25	0.21	0.3	-25.1328487540024	-23.4746650786774	-21.8164814033523	-59.9104259268134	-55.9577307418798	-52.0050355569462	-62.0069501796766	-57.9664869851596	-53.8506265914738	-55.329526915266	0.257670220651264	-0.168322916982877	20.643332803622	0.571698865207316	0.572179394488632	0.571145303130352	-0.0213913397831654	-0.0202453928498671	-0.0227114522266398	-0.0551244649461341	-0.050883862406736	-0.057959515036517	7.54626953472228e-05	0.000186968769961584	0.000998266140559654
2	12.1639532432449	0.08	-55.3219637887089	-59.2546221228373	-51.3893054545804	0.0856976164229082	-14.7443610358455	-15.7700216509711	-13.7187004207198	0.25	0.21	0.29	-25.3740943834148	-23.7237980281179	-22.0735016728211	-60.4939360514158	-56.559493281767	-52.6250505121182	-62.5720220244455	-58.6078525966371	-54.5288281800794	-55.3219637887089	0.257413927306507	-0.0675280650160137	20.7632150727358	0.571698865207316	0.572179394488632	0.571145303130352	-0.0213913397831654	-0.0202453928498671	-0.0227114522266398	-0.0551244649461341	-0.050883862406736	-0.057959515036517	7.54626953472228e-05	0.000186968769961584	0.000998266140559654
2	12.1639532432449	0.08	-55.3192991182289	-59.2589612462319	-51.3796369902258	0.0842859050369348	-14.718799619383	-15.7520177846893	-13.6855814540767	0.25	0.21	0.3	-25.2770966078248	-23.6191023280829	-21.9611080483411	-60.0993397506229	-56.1572587802971	-52.2151778099713	-62.2347984275495	-58.1961082770834	-54.0412545567179	-55.3192991182289	0.258744896210151	0.0650455984380008	20.8149467621191	0.571698865207316	0.572179394488632	0.571145303130352	-0.0213913397831654	-0.0202453928498671	-0.0227114522266398	-0.0551244649461341	-0.050883862406736	-0.057959515036517	7.54626953472228e-05	0.000186968769961584	0.000998266140559654
2	12.1639532432449	0.08	-55.3183313736547	-59.2438783634129	-51.3927843838966	0.0850919224130795	-14.7646845993424	-15.7957492679769	-13.733619930708	0.25	0.21	0.3	-25.377603427427	-23.7210849663697	-22.0645665053124	-60.4111575049619	-56.4678301554355	-52.5245028059091	-62.5788748165006	-58.5035951564134	-54.2658790126407	-55.3183313736547	0.258748800061904	0.27509516734921	21.0211307052026	0.571698865207316	0.572179394488632	0.571145303130352	-0.0213913397831654	-0.0202453928498671	-0.0227114522266398	-0.0551244649461341	-0.050883862406736	-0.057959515036517	7.54626953472228e-05	0.000186968769961584	0.000998266140559654
2	12.1639532432449	0.08	-55.3180935393017	-59.3005649712282	-51.3356221073753	0.08179813629605	-14.5595101183052	-15.5983803717459	-13.5206398648646	0.25	0.21	0.29	-25.1501924249239	-23.4751603923747	-21.8001283598254	-60.08660254139	-56.0847650093581	-52.0829274773262	-62.1904380074863	-58.0786354893216	-53.9852340200696	-55.3180935393017	0.256940233284265	0.0568481128202136	20.8954620338615	0.571698865207316	0.572179394488632	0.571145303130352	-0.0213913397831654	-0.0202453928498671	-0.0227114522266398	-0.0551244649461341	-0.050883862406736	-0.057959515036517	7.54626953472228e-05	0.000186968769961584	0.000998266140559654
2	12.1639532432449	0.08	-55.3124498028495	-59.2778994354955	-51.3470001702036	0.0828890704766322	-14.6488005574019	-15.6865237756577	-13.6110773391462	0.25	0.21	0.3	-25.2580026982972	-23.5870897400379	-21.9161767817786	-60.2612407758537	-56.2747304687681	-52.2882201616824	-62.4188253737892	-58.2783056330419	-54.1062762069935	-55.3124498028495	0.257862185015596	-0.150736165647364	20.648783822587	0.571698865207316	0.572179394488632	0.571145303130352	-0.0213913397831654	-0.0202453928498671	-0.0227114522266398	-0.0551244649461341	-0.050883862406736	-0.057959515036517	7.54626953472228e-05	0.000186968769961584	0.000998266140559654
2	12.1639532432449	0.08	-55.3114906064275	-59.2594086884638	-51.3635725243913	0.0845688026927537	-14.7531537293982	-15.7868901059944	-13.7194173528021	0.25	0.21	0.29	-25.4208128493527	-23.7562406132389	-22.0916683771251	-60.6525837500696	-56.6810110251045	-52.7094383001393	-62.8636615500559	-58.6464289926846	-54.5486358866968	-55.3114906064275	0.257425726805753	-0.0765179678988994	20.7436434758742	0.571698865207316	0.572179394488632	0.571145303130352	-0.0213913397831654	-0.0202453928498671	-0.0227114522266398	-0.0551244649461341	-0.050883862406736	-0.057959515036517	7.54626953472228e-05	0.000186968769961584	0.000998266140559654
2	12.1639532432449	0.08	-55.311027744868	-59.3026971697275	-51.3193583200086	0.083281646698229	-14.8066436198381	-15.8528493699661	-13.7604378697101	0.25	0.21	0.29	-25.5389003568128	-23.8534655317104	-22.168030706608	-60.9630436684241	-56.9397993075684	-52.9165549467127	-63.1667209799677	-58.9950650182464	-54.8240505247303	-55.311027744868	0.257906247016856	0.0156752351924225	20.8083035622636	0.571698865207316	0.572179394488632	0.571145303130352	-0.0213913397831654	-0.0202453928498671	-0.0227114522266398	-0.0551244649461341	-0.050883862406736	-0.057959515036517	7.54626953472228e-05	0.000186968769961584	0.000998266140559654
2	12.1639532432449	0.08	-55.3108774515401	-59.2458591214534	-51.3758957816267	0.0840777177223302	-14.6623399176553	-15.6929854061324	-13.6316944291781	0.25	0.21	0.3	-25.2634205731552	-23.6042314664701	-21.945042359785	-60.2621269782952	-56.3043784881994	-52.3466299981035	-62.4193630834899	-58.2895401521199	-54.2438641869464	-55.3108774515401	0.257787435774287	0.110665421182223	20.914069457225	0.571698865207316	0.572179394488632	0.571145303130352	-0.0213913397831654	-0.0202453928498671	-0.0227114522266398	-0.0551244649461341	-0.050883862406736	-0.057959515036517	7.54626953472228e-05	0.000186968769961584	0.000998266140559654
2	12.1639532432449	0.08	-55.3005976476152	-59.3032330873691	-51.2979622078612	0.0819475164827041	-14.5997773607226	-15.6404862345528	-13.5590684868925	0.25	0.21	0.3	-25.1662592551633	-23.4917109748101	-21.8171626944568	-59.9998589421257	-56.0075031615438	-52.0151473809619	-62.1515296431719	-58.0513663550891	-53.7793172153981	-55.3005976476152	0.257594468199117	-0.0610205983921525	20.75061111336	0.571698865207316	0.572179394488632	0.571145303130352	-0.0213913397831654	-0.0202453928498671	-0.0227114522266398	-0.0551244649461341	-0.050883862406736	-0.057959515036517	7.54626953472228e-05	0.000186968769961584	0.000998266140559654
2	12.1639532432449	0.08	-55.298902312177	-59.316619159465	-51.2811854648891	0.082282241280919	-14.8346767857019	-15.8897844257316	-13.7795691456721	0.25	0.21	0.29	-25.5797454633711	-23.8812085829894	-22.1826717026078	-61.0154830361848	-56.963955300709	-52.9124275652332	-63.1749025059866	-58.9846984200551	-54.8299016368138	-55.298902312177	0.257891920008087	-0.0163293632452732	20.7805321399287	0.571698865207316	0.572179394488632	0.571145303130352	-0.0213913397831654	-0.0202453928498671	-0.0227114522266398	-0.0551244649461341	-0.050883862406736	-0.057959515036517	7.54626953472228e-05	0.000186968769961584	0.000998266140559654
2	12.1639532432449	0.08	-55.2955903907523	-59.2415734534808	-51.3496073280238	0.0846733874519772	-14.7368027298271	-15.7686965588722	-13.7049089007819	0.25	0.21	0.3	-25.3564226278574	-23.6971138867285	-22.0378051455995	-60.4143687984924	-56.4608895672782	-52.5074103360639	-62.5628492879627	-58.4022379391475	-54.3278986164822	-55.2955903907523	0.257446257662733	-0.153837560638674	20.6831494954139	0.571698865207316	0.572179394488632	0.571145303130352	-0.0213913397831654	-0.0202453928498671	-0.0227114522266398	-0.0551244649461341	-0.050883862406736	-0.057959515036517	7.54626953472228e-05	0.000186968769961584	0.000998266140559654
2	12.1639532432449	0.08	-55.295336365604	-59.2062282779597	-51.3844444532482	0.0871927228820573	-14.7802235009137	-15.7986919883792	-13.7617550134482	0.25	0.21	0.3	-25.4079346087146	-23.7700027628635	-22.1320709170123	-60.5449988191446	-56.6419432107252	-52.7388876023057	-62.7091227770092	-58.646673750121	-54.6340418947382	-55.295336365604	0.258171750696961	-0.0371810629718163	20.7553161037788	0.571698865207316	0.572179394488632	0.571145303130352	-0.0213913397831654	-0.0202453928498671	-0.0227114522266398	-0.0551244649461341	-0.050883862406736	-0.057959515036517	7.54626953472228e-05	0.000186968769961584	0.000998266140559654
2	12.1639532432449	0.08	-55.29523643261	-59.2584795130027	-51.3319933522173	0.0849098472068126	-14.8303221450837	-15.8671834426287	-13.7934608475387	0.25	0.21	0.3	-25.5703231464594	-23.8993978349733	-22.2284725234871	-61.0582060025422	-57.0682798174399	-53.0783536323377	-63.2299895558174	-59.0704427576127	-54.9905461098028	-55.29523643261	0.25745720859588	-0.138425655570281	20.6859336684883	0.571698865207316	0.572179394488632	0.571145303130352	-0.0213913397831654	-0.0202453928498671	-0.0227114522266398	-0.0551244649461341	-0.050883862406736	-0.057959515036517	7.54626953472228e-05	0.000186968769961584	0.000998266140559654
2	12.1639532432449	0.08	-55.2950474350448	-59.2623618065339	-51.3277330635556	0.083218594045265	-14.667914059874	-15.7047456855917	-13.6310824341563	0.25	0.21	0.3	-25.2730508337605	-23.604517072857	-21.9359833119535	-60.2626543608783	-56.2840973602147	-52.3055403595511	-62.4372333521002	-58.2261999994897	-54.1475476227942	-55.2950474350448	0.258103570433086	0.296935789249741	21.0782995304317	0.571698865207316	0.572179394488632	0.571145303130352	-0.0213913397831654	-0.0202453928498671	-0.0227114522266398	-0.0551244649461341	-0.050883862406736	-0.057959515036517	7.54626953472228e-05	0.000186968769961584	0.000998266140559654
2	12.1639532432449	0.08	-55.2945489415519	-59.2659734702617	-51.3231244128421	0.0834397173255196	-14.7306064499336	-15.7703635619692	-13.6908493378979	0.25	0.21	0.3	-25.36801036871	-23.6954700309167	-22.0229296931233	-60.4634400670114	-56.4770201229955	-52.4906001789796	-62.6698820176394	-58.4582742921807	-54.3251587160898	-55.2945489415519	0.257952656493265	0.0306387177735075	20.8183670489334	0.571698865207316	0.572179394488632	0.571145303130352	-0.0213913397831654	-0.0202453928498671	-0.0227114522266398	-0.0551244649461341	-0.050883862406736	-0.057959515036517	7.54626953472228e-05	0.000186968769961584	0.000998266140559654
2	12.1639532432449	0.08	-55.2928282313134	-59.3003320429356	-51.2853244196912	0.082442513978017	-14.70478791686	-15.7495489379631	-13.660026895757	0.25	0.21	0.29	-25.3466202860087	-23.6652285841999	-21.9838368823911	-60.4416226397939	-56.4321712177238	-52.4227197956538	-62.6825330898588	-58.4957076732686	-54.3197248248614	-55.2928282313134	0.257166651944168	-0.0765627877778331	20.7645889616414	0.571698865207316	0.572179394488632	0.571145303130352	-0.0213913397831654	-0.0202453928498671	-0.0227114522266398	-0.0551244649461341	-0.050883862406736	-0.057959515036517	7.54626953472228e-05	0.000186968769961584	0.000998266140559654
2	12.1639532432449	0.08	-55.2921635713006	-59.1928612202696	-51.3914659223315	0.0846959043603661	-14.6585624480462	-15.6848286993644	-13.632296196728	0.25	0.21	0.3	-25.2208105767467	-23.5706002224026	-21.9203898680586	-60.0894511213987	-56.1577680327193	-52.2260849440399	-62.2168745185491	-58.1260178949622	-54.038176256393	-55.2921635713006	0.258674784300789	-0.025213695784988	20.7330903253907	0.571698865207316	0.572179394488632	0.571145303130352	-0.0213913397831654	-0.0202453928498671	-0.0227114522266398	-0.0551244649461341	-0.050883862406736	-0.057959515036517	7.54626953472228e-05	0.000186968769961584	0.000998266140559654
2	12.1639532432449	0.08	-55.2888741645669	-59.1974199313607	-51.380328397773	0.084930431738447	-14.8000774155933	-15.8346871144877	-13.7654677166989	0.25	0.21	0.3	-25.4894838211997	-23.8240472394376	-22.1586106576754	-60.7964044961694	-56.8240778379372	-52.8517511797051	-62.9868282125351	-58.8832702109024	-54.7095993638385	-55.2888741645669	0.258892482544359	0.203420058340572	20.9527066005679	0.571698865207316	0.572179394488632	0.571145303130352	-0.0213913397831654	-0.0202453928498671	-0.0227114522266398	-0.0551244649461341	-0.050883862406736	-0.057959515036517	7.54626953472228e-05	0.000186968769961584	0.000998266140559654
2	12.1639532432449	0.08	-55.28795403913	-59.2430146938535	-51.3328933844065	0.0839569486662012	-14.5650382088197	-15.5896477964251	-13.5404286212143	0.25	0.21	0.29	-25.146819386657	-23.4940769656732	-21.8413345446893	-60.1044995294604	-56.1542084593677	-52.203917389275	-62.2855178326159	-58.1383641266828	-54.0155290527223	-55.28795403913	0.256478505729885	-0.112723088651867	20.7654515935034	0.571698865207316	0.572179394488632	0.571145303130352	-0.0213913397831654	-0.0202453928498671	-0.0227114522266398	-0.0551244649461341	-0.050883862406736	-0.057959515036517	7.54626953472228e-05	0.000186968769961584	0.000998266140559654
2	12.1639532432449	0.08	-55.2852141820849	-59.2572297695341	-51.3131985946356	0.0835760179960782	-14.8483005846702	-15.8954322764241	-13.8011688929164	0.25	0.21	0.3	-25.5832466673412	-23.8979179579696	-22.212589248598	-61.010342173587	-56.9912087707499	-52.9720753679128	-63.1609217907423	-58.9730225430997	-54.9150584883551	-55.2852141820849	0.258312050113464	-0.125596231777719	20.6395062446549	0.571698865207316	0.572179394488632	0.571145303130352	-0.0213913397831654	-0.0202453928498671	-0.0227114522266398	-0.0551244649461341	-0.050883862406736	-0.057959515036517	7.54626953472228e-05	0.000186968769961584	0.000998266140559654
2	12.1639532432449	0.08	-55.2798601278655	-59.2847773476031	-51.2749429081279	0.0820970878136675	-14.7768187703284	-15.8291019120166	-13.7245356286402	0.25	0.21	0.3	-25.4370565047005	-23.7460581219213	-22.0550597391421	-60.5667951909562	-56.5404506845037	-52.5141061780511	-62.6772255150384	-58.534842612774	-54.3416185143969	-55.2798601278655	0.259001243339601	-0.0830174792121258	20.6406501955343	0.571698865207316	0.572179394488632	0.571145303130352	-0.0213913397831654	-0.0202453928498671	-0.0227114522266398	-0.0551244649461341	-0.050883862406736	-0.057959515036517	7.54626953472228e-05	0.000186968769961584	0.000998266140559654
2	12.1639532432449	0.08	-55.2783993087508	-59.2499060810104	-51.3068925364913	0.0834295543430996	-14.8135883892821	-15.8592722472519	-13.7679045313123	0.25	0.21	0.3	-25.5067502521821	-23.8249582637385	-22.1431662752949	-60.7838136461763	-56.7760223828246	-52.7682311194729	-62.9398258214172	-58.7842029234882	-54.6829965548433	-55.2783993087508	0.258305201085146	0.090717774628168	20.8628895252059	0.571698865207316	0.572179394488632	0.571145303130352	-0.0213913397831654	-0.0202453928498671	-0.0227114522266398	-0.0551244649461341	-0.050883862406736	-0.057959515036517	7.54626953472228e-05	0.000186968769961584	0.000998266140559654
2	12.1639532432449	0.08	-55.2687048562394	-59.2566686178398	-51.2807410946391	0.0836416644054455	-14.7936535556333	-15.8364845872815	-13.7508225239851	0.25	0.21	0.3	-25.4777398756886	-23.8000330833638	-22.122326291039	-60.7330940083968	-56.7338254377174	-52.734556867038	-62.8794420135639	-58.6475350842859	-54.6375142579982	-55.2687048562394	0.257974036834144	-0.152252566632707	20.6332376654061	0.571698865207316	0.572179394488632	0.571145303130352	-0.0213913397831654	-0.0202453928498671	-0.0227114522266398	-0.0551244649461341	-0.050883862406736	-0.057959515036517	7.54626953472228e-05	0.000186968769961584	0.000998266140559654
2	12.1639532432449	0.08	-55.2667188357456	-59.2272317935545	-51.3062058779368	0.0816584441390949	-14.5300936674829	-15.5678303050218	-13.492357029944	0.25	0.21	0.3	-25.0557437819202	-23.385551931557	-21.7153600811937	-59.7517939139195	-55.7687966375974	-51.7857993612753	-61.9085616487285	-57.8418600450645	-53.6330019566513	-55.2667188357456	0.257837340565057	-0.0418970371950282	20.7560257548894	0.571698865207316	0.572179394488632	0.571145303130352	-0.0213913397831654	-0.0202453928498671	-0.0227114522266398	-0.0551244649461341	-0.050883862406736	-0.057959515036517	7.54626953472228e-05	0.000186968769961584	0.000998266140559654
2	12.1639532432449	0.08	-55.2652938494156	-59.2200414475735	-51.3105462512577	0.083936560204653	-14.7062254226019	-15.7409042881263	-13.6715465570775	0.25	0.21	0.3	-25.2740315233645	-23.6127225041902	-21.951413485016	-60.1274891659605	-56.1751976623524	-52.2229061587444	-62.3156137380144	-58.1500838444828	-54.1215789634597	-55.2652938494156	0.258651975555327	-0.00153755630256021	20.7474507133145	0.571698865207316	0.572179394488632	0.571145303130352	-0.0213913397831654	-0.0202453928498671	-0.0227114522266398	-0.0551244649461341	-0.050883862406736	-0.057959515036517	7.54626953472228e-05	0.000186968769961584	0.000998266140559654
2	12.1639532432449	0.08	-55.2649267780459	-59.2495713793731	-51.2802821767187	0.0835798026751883	-14.8254371599772	-15.8709306466939	-13.7799436732605	0.25	0.21	0.3	-25.5598432248522	-23.8760951064865	-22.1923469881208	-60.9932519457668	-56.9753371137683	-52.9574222817699	-63.1971838824837	-58.9381023072111	-54.9215772269119	-55.2649267780459	0.258178279631514	0.139246253549586	20.9208040677398	0.571698865207316	0.572179394488632	0.571145303130352	-0.0213913397831654	-0.0202453928498671	-0.0227114522266398	-0.0551244649461341	-0.050883862406736	-0.057959515036517	7.54626953472228e-05	0.000186968769961584	0.000998266140559654
2	12.1639532432449	0.08	-55.259935889376	-59.1689731006349	-51.3508986781171	0.0863159455624996	-14.8787935554249	-15.9097430556536	-13.8478440551963	0.25	0.21	0.3	-25.5990388242522	-23.9402240847635	-22.2814093452749	-61.0305394061899	-57.0757675485052	-53.1209956908205	-63.2055094721756	-59.0717421669991	-55.0373187532728	-55.259935889376	0.258649120351568	0.178689862161089	20.9378418570966	0.571698865207316	0.572179394488632	0.571145303130352	-0.0213913397831654	-0.0202453928498671	-0.0227114522266398	-0.0551244649461341	-0.050883862406736	-0.057959515036517	7.54626953472228e-05	0.000186968769961584	0.000998266140559654
2	12.1639532432449	0.08	-55.2596353991561	-59.1821947029729	-51.3370760953393	0.0850245485550138	-14.7067985499223	-15.7342655098354	-13.6793315900092	0.25	0.21	0.3	-25.283921298078	-23.6328500272533	-21.9817787564285	-60.2004059169734	-56.2692451001953	-52.3380842834173	-62.3808865706536	-58.2878240369909	-54.1562566070437	-55.2596353991561	0.258666071057848	-0.0360810206009737	20.7192006697683	0.571698865207316	0.572179394488632	0.571145303130352	-0.0213913397831654	-0.0202453928498671	-0.0227114522266398	-0.0551244649461341	-0.050883862406736	-0.057959515036517	7.54626953472228e-05	0.000186968769961584	0.000998266140559654
2	12.1639532432449	0.08	-55.256993953236	-59.2013518930966	-51.3126360133755	0.0838739491538814	-14.811349048702	-15.8538485480497	-13.7688495493543	0.25	0.21	0.3	-25.4827559231144	-23.8070895881339	-22.1314232531535	-60.6898781203126	-56.6991015360567	-52.7083249518007	-62.8086102083989	-58.7459611283232	-54.6415945062527	-55.256993953236	0.259065543465859	0.0684799841943822	20.8007375095171	0.571698865207316	0.572179394488632	0.571145303130352	-0.0213913397831654	-0.0202453928498671	-0.0227114522266398	-0.0551244649461341	-0.050883862406736	-0.057959515036517	7.54626953472228e-05	0.000186968769961584	0.000998266140559654
2	12.1639532432449	0.08	-55.2568579299786	-59.2201165317712	-51.293599328186	0.0843878694300384	-14.7677686404359	-15.8037401346212	-13.7317971462506	0.25	0.21	0.3	-25.4529558697984	-23.7844561033347	-22.115956336871	-60.7413814739067	-56.7596442909122	-52.7779071079176	-62.8636047932675	-58.8087888776715	-54.6274108726617	-55.2568579299786	0.257835968776507	-0.0148196004916677	20.7953554462636	0.571698865207316	0.572179394488632	0.571145303130352	-0.0213913397831654	-0.0202453928498671	-0.0227114522266398	-0.0551244649461341	-0.050883862406736	-0.057959515036517	7.54626953472228e-05	0.000186968769961584	0.000998266140559654
2	12.1639532432449	0.08	-55.254499499802	-59.1473946660845	-51.3616043335194	0.0854013912755134	-14.5954205142266	-15.6126444605227	-13.5781965679304	0.25	0.21	0.3	-25.1342388687097	-23.4966463574714	-21.8590538462331	-59.9543587164707	-56.0481012259199	-52.1418437353692	-62.110882337964	-58.0286535520898	-53.9953675340284	-55.254499499802	0.258228547232969	-0.235168551538103	20.5455565749666	0.571698865207316	0.572179394488632	0.571145303130352	-0.0213913397831654	-0.0202453928498671	-0.0227114522266398	-0.0551244649461341	-0.050883862406736	-0.057959515036517	7.54626953472228e-05	0.000186968769961584	0.000998266140559654
2	12.1639532432449	0.08	-55.2527175710169	-59.1570483582933	-51.3483867837404	0.084240886959062	-14.4935648472818	-15.5112689962056	-13.4758606983581	0.25	0.21	0.3	-25.0200488964191	-23.3784676966869	-21.7368864969547	-59.800670940319	-55.8771111761712	-51.9535514120234	-61.9155849560849	-57.8268178724432	-53.8220126527427	-55.2527175710169	0.257057064355642	-0.106785337150571	20.7440567232857	0.571698865207316	0.572179394488632	0.571145303130352	-0.0213913397831654	-0.0202453928498671	-0.0227114522266398	-0.0551244649461341	-0.050883862406736	-0.057959515036517	7.54626953472228e-05	0.000186968769961584	0.000998266140559654
2	12.1639532432449	0.08	-55.2462077979118	-59.2074683251501	-51.2849472706734	0.0833845264173558	-14.6513623697217	-15.6858993909001	-13.6168253485432	0.25	0.21	0.3	-25.3028341232723	-23.6340284023553	-21.9652226814383	-60.4792314935036	-56.4904258513644	-52.5016202092252	-62.7022214308693	-58.4801327375088	-54.3298165897333	-55.2462077979118	0.257672634278456	0.191707926152858	20.9921477899864	0.571698865207316	0.572179394488632	0.571145303130352	-0.0213913397831654	-0.0202453928498671	-0.0227114522266398	-0.0551244649461341	-0.050883862406736	-0.057959515036517	7.54626953472228e-05	0.000186968769961584	0.000998266140559654
2	12.1639532432449	0.08	-55.2431486359871	-59.1819940081302	-51.304303263844	0.084496104623442	-14.6973240285277	-15.7276323114714	-13.6670157455839	0.25	0.21	0.3	-25.3142304560357	-23.6559095594964	-21.997588662957	-60.3713396440297	-56.4164473846089	-52.4615551251882	-62.5445723250933	-58.4179121968249	-54.2906534128905	-55.2431486359871	0.257804833546173	0.194673968091624	20.9976597108871	0.571698865207316	0.572179394488632	0.571145303130352	-0.0213913397831654	-0.0202453928498671	-0.0227114522266398	-0.0551244649461341	-0.050883862406736	-0.057959515036517	7.54626953472228e-05	0.000186968769961584	0.000998266140559654
2	12.1639532432449	0.08	-55.239571101231	-59.2228557522252	-51.2562864502369	0.0801644237222975	-14.5481893553857	-15.5977085283742	-13.4986701823972	0.25	0.21	0.29	-25.1305351500729	-23.4395830195415	-21.7486308890101	-59.9946965372589	-55.9578481643753	-51.9209997914918	-62.1101930306929	-57.9893368780964	-53.7987919617418	-55.239571101231	0.257822092644976	-0.232199728200528	20.5603572731513	0.571698865207316	0.572179394488632	0.571145303130352	-0.0213913397831654	-0.0202453928498671	-0.0227114522266398	-0.0551244649461341	-0.050883862406736	-0.057959515036517	7.54626953472228e-05	0.000186968769961584	0.000998266140559654
2	12.1639532432449	0.08	-55.2371440427376	-59.1786282001839	-51.2956598852913	0.0852628275310072	-14.7963563320651	-15.8285002269842	-13.7642124371461	0.25	0.21	0.3	-25.4659995822667	-23.8054142065255	-22.1448288307842	-60.7077717837108	-56.7491430366945	-52.7905142896782	-62.8920078580433	-58.7050956038981	-54.6846613198385	-55.2371440427376	0.258177398019937	0.0488977276416792	20.8297018676747	0.571698865207316	0.572179394488632	0.571145303130352	-0.0213913397831654	-0.0202453928498671	-0.0227114522266398	-0.0551244649461341	-0.050883862406736	-0.057959515036517	7.54626953472228e-05	0.000186968769961584	0.000998266140559654
[truncated: 1,375 more rows]
