# Supplementary material for: Re-expressing coefficients from regression models for inclusion in a meta-analysis
Source: BMC Med Res Methodol. 2024 Jan 8;24:6. doi: 10.1186/s12874-023-02132-y (PMC10773134; doi:10.1186/s12874-023-02132-y)
Supplement: Supplementary file 2 — Additional file 2. [file 12874_2023_2132_MOESM2_ESM.zip › Supp_Files_R1/simdata/simdata_scenario_20.csv]

ex_no	errsd	rsquare	beta	b_low_ci	b_hi_ci	lrsquare	lbeta	lb_low_ci	lb_hi_ci	x_median	x_25	x_75	rbl	rb	rbu	altl	alt	altu	dzl	dz	dzu	observed_beta	xlog	error	ylog	RelBias_rb	RelBias_rbl	RelBias_rbu	RelBias_alt	RelBias_altl	RelBias_altu	RelBias_dz	RelBias_dzl	RelBias_dzu	MC_SE_RelBias_rb	MC_SE_RelBias_alt	MC_SE_RelBias_dz
20	0.405785764645593	0.06	0.826154984519529	0.759408011276125	0.892901957762933	0.0667925640132808	0.437453007209242	0.402629411520142	0.472276602898343	0.5	0.42	0.59	0.442487718860756	0.480758677161646	0.519029635462536	0.773103501204256	0.839969564590234	0.906835627976212	0.800664344905931	0.870002497433099	0.93941075027767	0.826154984519529	0.51578042384535	0.000355330011961116	-0.346052212065249	-0.415176873991826	-0.414417870301594	-0.415835562734323	0.0215575816681153	0.0228834099626899	0.0204069834957721	0.0578737140207214	0.0592110755042905	0.0562596793919201	0.000104916066631696	0.000189788086222514	0.000196818082807235
20	0.405785764645593	0.07	0.827977863820999	0.763963835133866	0.891991892508131	0.0735752225054718	0.444752899729273	0.411142378693163	0.478363420765383	0.5	0.42	0.59	0.450808867557687	0.487662088513585	0.524515309469483	0.78647413238054	0.850767687948209	0.915061243515879	0.814081510114056	0.880530773275675	0.947549328864505	0.827977863820999	0.516901666198092	-0.00808365440128045	-0.354381532786681	-0.415176873991826	-0.414417870301594	-0.415835562734323	0.0215575816681153	0.0228834099626899	0.0204069834957721	0.0578737140207214	0.0592110755042905	0.0562596793919201	0.000104916066631696	0.000189788086222514	0.000196818082807235
20	0.405785764645593	0.07	0.828389157452111	0.762529232520231	0.89424908238399	0.0701685929820899	0.442374558796469	0.408078988273747	0.47667012931919	0.5	0.42	0.59	0.449251704123424	0.487007491468403	0.524763278813382	0.785801076781495	0.851840978418166	0.917880880054837	0.813878604424781	0.881666337038326	0.950287268665077	0.828389157452111	0.515408109014527	-0.00159462635577384	-0.348640938276726	-0.415176873991826	-0.414417870301594	-0.415835562734323	0.0215575816681153	0.0228834099626899	0.0204069834957721	0.0578737140207214	0.0592110755042905	0.0562596793919201	0.000104916066631696	0.000189788086222514	0.000196818082807235
20	0.405785764645593	0.07	0.833208195115607	0.767001634441479	0.899414755789735	0.0711681516328807	0.449927283130756	0.415310619911125	0.484543946350387	0.5	0.42	0.59	0.456763060389934	0.49483483672946	0.532906613068986	0.798429054451596	0.864979121696768	0.93152918894194	0.826242264231087	0.895493951207778	0.964446518557371	0.833208195115607	0.515173057083515	0.00363322626501234	-0.34365627254002	-0.415176873991826	-0.414417870301594	-0.415835562734323	0.0215575816681153	0.0228834099626899	0.0204069834957721	0.0578737140207214	0.0592110755042905	0.0562596793919201	0.000104916066631696	0.000189788086222514	0.000196818082807235
20	0.405785764645593	0.07	0.835536823744226	0.770156871372622	0.90091677611583	0.0713938222061708	0.446965289104991	0.412635081240064	0.481295496969918	0.5	0.42	0.59	0.452890122877094	0.490569449636268	0.528248776395442	0.790607111380925	0.8563836478587	0.922160184336474	0.818105026941125	0.88719131167585	0.954949695811717	0.835536823744226	0.51771607351507	0.00706485217058466	-0.337966006638047	-0.415176873991826	-0.414417870301594	-0.415835562734323	0.0215575816681153	0.0228834099626899	0.0204069834957721	0.0578737140207214	0.0592110755042905	0.0562596793919201	0.000104916066631696	0.000189788086222514	0.000196818082807235
20	0.405785764645593	0.07	0.839584525294903	0.773318874150174	0.905850176439632	0.072262543320352	0.455156350217041	0.420424037835943	0.489888662598138	0.5	0.42	0.59	0.462842099538444	0.501078677225672	0.5393152549129	0.809572266799974	0.876453116454298	0.943333966108623	0.838876479075151	0.907792818954147	0.977419378648829	0.839584525294903	0.514307109216696	-0.00529215364417794	-0.353226289591151	-0.415176873991826	-0.414417870301594	-0.415835562734323	0.0215575816681153	0.0228834099626899	0.0204069834957721	0.0578737140207214	0.0592110755042905	0.0562596793919201	0.000104916066631696	0.000189788086222514	0.000196818082807235
20	0.405785764645593	0.07	0.841585468767718	0.77561049442108	0.907560443114356	0.0704687810502849	0.447811108339884	0.413173679953	0.482448536726768	0.5	0.42	0.59	0.454427102777669	0.492522913312627	0.530618723847585	0.794361948359837	0.860955384569785	0.927548820779734	0.823138804189572	0.8912932545996	0.960208195960922	0.841585468767718	0.516346380822316	0.000470708292971718	-0.345640591115219	-0.415176873991826	-0.414417870301594	-0.415835562734323	0.0215575816681153	0.0228834099626899	0.0204069834957721	0.0578737140207214	0.0592110755042905	0.0562596793919201	0.000104916066631696	0.000189788086222514	0.000196818082807235
20	0.405785764645593	0.07	0.844417667794184	0.77933972189055	0.909495613697819	0.0732327383409026	0.455424772575284	0.420921004730385	0.489928540420183	0.5	0.42	0.59	0.460754959617937	0.49852399936977	0.536293039121602	0.80295282626152	0.868772534939349	0.934592243617178	0.831467548961239	0.899622522786577	0.967794802129186	0.844417667794184	0.519145177890573	-0.00255166728083737	-0.346302637804941	-0.415176873991826	-0.414417870301594	-0.415835562734323	0.0215575816681153	0.0228834099626899	0.0204069834957721	0.0578737140207214	0.0592110755042905	0.0562596793919201	0.000104916066631696	0.000189788086222514	0.000196818082807235
20	0.405785764645593	0.07	0.845284376698348	0.778816318871389	0.911752434525307	0.0705398032570757	0.449430409627735	0.414686563054002	0.484174256201468	0.5	0.42	0.59	0.455883159446903	0.494078596575907	0.53227403370491	0.796671613048672	0.863419462531818	0.930167312014963	0.825122044976319	0.894572536381202	0.963101679302755	0.845284376698348	0.515477619074639	0.000832908096663215	-0.345868251448043	-0.415176873991826	-0.414417870301594	-0.415835562734323	0.0215575816681153	0.0228834099626899	0.0204069834957721	0.0578737140207214	0.0592110755042905	0.0562596793919201	0.000104916066631696	0.000189788086222514	0.000196818082807235
20	0.405785764645593	0.07	0.845524474117641	0.778843586871989	0.912205361363292	0.0693967009794272	0.447000029465789	0.412139209264548	0.48186084966703	0.5	0.42	0.59	0.454072365748635	0.492480104553595	0.530887843358554	0.794631981028392	0.8618459757032	0.929059970378008	0.822576848667105	0.892979126800967	0.962289099621259	0.845524474117641	0.514575728988597	-0.00319471070509455	-0.350937615638613	-0.415176873991826	-0.414417870301594	-0.415835562734323	0.0215575816681153	0.0228834099626899	0.0204069834957721	0.0578737140207214	0.0592110755042905	0.0562596793919201	0.000104916066631696	0.000189788086222514	0.000196818082807235
20	0.405785764645593	0.07	0.853407165010467	0.788264603226917	0.918549726794016	0.0739357829695395	0.455072064203418	0.420772345572059	0.489371782834776	0.5	0.42	0.59	0.461201112080638	0.498796425896542	0.536391739712446	0.80441624249913	0.86998911360287	0.93556198470661	0.832674155762209	0.900814891287808	0.968852576568207	0.853407165010467	0.517605823717772	-0.00265398804914583	-0.347688171541856	-0.415176873991826	-0.414417870301594	-0.415835562734323	0.0215575816681153	0.0228834099626899	0.0204069834957721	0.0578737140207214	0.0592110755042905	0.0562596793919201	0.000104916066631696	0.000189788086222514	0.000196818082807235
20	0.405785764645593	0.07	0.853407678708819	0.788505228403486	0.918310129014152	0.0734800831886342	0.449457593669603	0.415467806103426	0.48344738123578	0.5	0.42	0.59	0.456245533382943	0.493571382774612	0.53089723216628	0.796743153680457	0.861925413630735	0.927107673581012	0.824577966683131	0.892932347461465	0.959816842556876	0.853407678708819	0.516251935555902	0.00227098554268113	-0.344309185515574	-0.415176873991826	-0.414417870301594	-0.415835562734323	0.0215575816681153	0.0228834099626899	0.0204069834957721	0.0578737140207214	0.0592110755042905	0.0562596793919201	0.000104916066631696	0.000189788086222514	0.000196818082807235
20	0.405785764645593	0.07	0.853488846110404	0.787766575128897	0.91921111709191	0.0736266173009916	0.456539678391849	0.422051416591399	0.491027940192299	0.5	0.43	0.6	0.462095209940166	0.499855681652027	0.537616153363888	0.805404163851624	0.871218395402893	0.937032626954162	0.834353569798843	0.902283006512048	0.970894957719626	0.853488846110404	0.518872862563175	-0.000249255613118274	-0.343964264189611	-0.415176873991826	-0.414417870301594	-0.415835562734323	0.0215575816681153	0.0228834099626899	0.0204069834957721	0.0578737140207214	0.0592110755042905	0.0562596793919201	0.000104916066631696	0.000189788086222514	0.000196818082807235
20	0.405785764645593	0.07	0.855185569732429	0.788333908441753	0.922037231023106	0.0723052735428073	0.457358329441842	0.422469104807739	0.492247554075946	0.5	0.43	0.6	0.463182046334422	0.501433512008817	0.539684977683211	0.808007936253784	0.874736532672512	0.94146512909124	0.836519400864231	0.906034066682892	0.974687654709278	0.855185569732429	0.517333531635311	0.00493732633467444	-0.3401838808358	-0.415176873991826	-0.414417870301594	-0.415835562734323	0.0215575816681153	0.0228834099626899	0.0204069834957721	0.0578737140207214	0.0592110755042905	0.0562596793919201	0.000104916066631696	0.000189788086222514	0.000196818082807235
20	0.405785764645593	0.07	0.855312541165071	0.790042981137902	0.92058210119224	0.0751526506466449	0.46142064253838	0.426947802498605	0.495893482578156	0.5	0.42	0.59	0.46869367758684	0.506537184639808	0.544380691692776	0.818302110606539	0.884373882373632	0.950445654140725	0.84819394543693	0.916829950585361	0.984291891788665	0.855312541165071	0.516703223110923	0.00669729530890592	-0.339297491489311	-0.415176873991826	-0.414417870301594	-0.415835562734323	0.0215575816681153	0.0228834099626899	0.0204069834957721	0.0578737140207214	0.0592110755042905	0.0562596793919201	0.000104916066631696	0.000189788086222514	0.000196818082807235
20	0.405785764645593	0.07	0.856169209282636	0.790597746052291	0.92174067251298	0.0749723430163979	0.463656878487327	0.428971958896787	0.498341798077866	0.5	0.42	0.59	0.468537640541783	0.506421679463877	0.544305718385971	0.815360796815859	0.881287538851789	0.947214280887719	0.844426785834826	0.912455863977226	0.980675197628076	0.856169209282636	0.518912448364426	-0.000298684324863767	-0.344062917241041	-0.415176873991826	-0.414417870301594	-0.415835562734323	0.0215575816681153	0.0228834099626899	0.0204069834957721	0.0578737140207214	0.0592110755042905	0.0562596793919201	0.000104916066631696	0.000189788086222514	0.000196818082807235
20	0.405785764645593	0.07	0.856515225256571	0.791148319922643	0.921882130590499	0.0762210348692249	0.465380279542708	0.430876095789896	0.499884463295521	0.5	0.43	0.59	0.472138723869846	0.50994718306357	0.547755642257294	0.823339098989368	0.889271379382701	0.955203659776034	0.853166338138254	0.92099817411597	0.989802939139895	0.856515225256571	0.518324412689562	-0.00165948039930541	-0.345592648980393	-0.415176873991826	-0.414417870301594	-0.415835562734323	0.0215575816681153	0.0228834099626899	0.0204069834957721	0.0578737140207214	0.0592110755042905	0.0562596793919201	0.000104916066631696	0.000189788086222514	0.000196818082807235
20	0.405785764645593	0.07	0.857603519473953	0.790662424896624	0.924544614051283	0.0714381214319966	0.452141787079172	0.417425583488275	0.486857990670069	0.5	0.42	0.59	0.459526096650171	0.497743690773953	0.535961284897735	0.803755071304621	0.870601296826903	0.937447522349185	0.832089359389675	0.901464924187131	0.970735861935084	0.857603519473953	0.513946918990537	0.00621757353003315	-0.341899879084498	-0.415176873991826	-0.414417870301594	-0.415835562734323	0.0215575816681153	0.0228834099626899	0.0204069834957721	0.0578737140207214	0.0592110755042905	0.0562596793919201	0.000104916066631696	0.000189788086222514	0.000196818082807235
20	0.405785764645593	0.07	0.858107519564463	0.791468113073777	0.924746926055148	0.072602258192168	0.455202454902685	0.420554331626292	0.489850578179078	0.5	0.42	0.59	0.462065715877242	0.500133829035416	0.538201942193589	0.807172255502577	0.87367259020556	0.940172924908543	0.836538428322842	0.904937826395628	0.973767866914159	0.858107519564463	0.515204224243997	0.00201547777036154	-0.345176302222458	-0.415176873991826	-0.414417870301594	-0.415835562734323	0.0215575816681153	0.0228834099626899	0.0204069834957721	0.0578737140207214	0.0592110755042905	0.0562596793919201	0.000104916066631696	0.000189788086222514	0.000196818082807235
20	0.405785764645593	0.07	0.859573743617929	0.794855957500095	0.924291529735763	0.0763887931804443	0.457938698791656	0.424026629876443	0.491850767706868	0.5	0.42	0.59	0.466568506714704	0.503882916326165	0.541197325937626	0.815818187253517	0.881064284170795	0.946310381088073	0.84413912963355	0.912106767582792	0.979775680184582	0.859573743617929	0.516113107815736	0.00212182349154949	-0.344478125509368	-0.415176873991826	-0.414417870301594	-0.415835562734323	0.0215575816681153	0.0228834099626899	0.0204069834957721	0.0578737140207214	0.0592110755042905	0.0562596793919201	0.000104916066631696	0.000189788086222514	0.000196818082807235
20	0.405785764645593	0.07	0.859879127107646	0.794401558017137	0.925356696198156	0.0764212281157772	0.462018220132319	0.427811909493383	0.496224530771254	0.5	0.42	0.59	0.470693270102573	0.508328221013246	0.545963171923919	0.822984822666138	0.888787746499146	0.954590670332154	0.851379277679584	0.920647416676513	0.987778570412535	0.859879127107646	0.514867676946928	0.00774763835929914	-0.339935316164913	-0.415176873991826	-0.414417870301594	-0.415835562734323	0.0215575816681153	0.0228834099626899	0.0204069834957721	0.0578737140207214	0.0592110755042905	0.0562596793919201	0.000104916066631696	0.000189788086222514	0.000196818082807235
20	0.405785764645593	0.07	0.860658881993643	0.794489935195979	0.926827828791307	0.0755623907264461	0.462708269992885	0.428240722126154	0.497175817859616	0.5	0.42	0.59	0.471235617926698	0.509163669553259	0.547091721179821	0.824013170995295	0.89033501276944	0.956656854543586	0.853461522533852	0.921596073168456	0.990770115577376	0.860658881993643	0.514930818909277	0.00766383761806619	-0.339624251533525	-0.415176873991826	-0.414417870301594	-0.415835562734323	0.0215575816681153	0.0228834099626899	0.0204069834957721	0.0578737140207214	0.0592110755042905	0.0562596793919201	0.000104916066631696	0.000189788086222514	0.000196818082807235
20	0.405785764645593	0.07	0.861287314222604	0.794670408401307	0.927904220043902	0.0727087918134886	0.459169703592237	0.424247229799297	0.494092177385177	0.5	0.42	0.59	0.466033087051514	0.504395219143453	0.542757351235391	0.814000875101454	0.881006437498666	0.948011999895877	0.84318352516922	0.912329790216991	0.982208059895535	0.861287314222604	0.516094433063982	0.000437005920982368	-0.34572431608684	-0.415176873991826	-0.414417870301594	-0.415835562734323	0.0215575816681153	0.0228834099626899	0.0204069834957721	0.0578737140207214	0.0592110755042905	0.0562596793919201	0.000104916066631696	0.000189788086222514	0.000196818082807235
20	0.405785764645593	0.07	0.861663755359003	0.795551763052687	0.92777574766532	0.0756121145834119	0.466669121055596	0.43191889263467	0.501419349476522	0.5	0.43	0.6	0.473782730746776	0.511901133058172	0.550019535369567	0.826771611535629	0.893289892728532	0.959808173921436	0.855909481872971	0.925144775672959	0.993992651973258	0.861663755359003	0.518521846885003	-0.000670135664001893	-0.344388235141595	-0.415176873991826	-0.414417870301594	-0.415835562734323	0.0215575816681153	0.0228834099626899	0.0204069834957721	0.0578737140207214	0.0592110755042905	0.0562596793919201	0.000104916066631696	0.000189788086222514	0.000196818082807235
20	0.405785764645593	0.07	0.862232666890881	0.795344420294662	0.9291209134871	0.0737124156082865	0.466965040844307	0.43171138698308	0.502218694705533	0.5	0.43	0.59	0.473254489471047	0.511900562896805	0.550546636322562	0.825510807998478	0.892922215622573	0.960333623246668	0.855242269547904	0.925037087683448	0.994924642554945	0.862232666890881	0.518056604006896	0.00322123996265724	-0.341044876342845	-0.415176873991826	-0.414417870301594	-0.415835562734323	0.0215575816681153	0.0228834099626899	0.0204069834957721	0.0578737140207214	0.0592110755042905	0.0562596793919201	0.000104916066631696	0.000189788086222514	0.000196818082807235
20	0.405785764645593	0.07	0.862632844935547	0.797143792905954	0.928121896965139	0.0760551828469985	0.459881311505553	0.425744611266866	0.494018011744239	0.5	0.42	0.59	0.466644347344581	0.504060436196483	0.541476525048384	0.813902568443411	0.87916222709129	0.944421885739169	0.843423452724528	0.910749638527066	0.978158196446576	0.862632844935547	0.51668343816819	0.00618191742156645	-0.339526256420823	-0.415176873991826	-0.414417870301594	-0.415835562734323	0.0215575816681153	0.0228834099626899	0.0204069834957721	0.0578737140207214	0.0592110755042905	0.0562596793919201	0.000104916066631696	0.000189788086222514	0.000196818082807235
20	0.405785764645593	0.07	0.863786390923626	0.798662519084006	0.928910262763245	0.0760951331388972	0.458881153809472	0.424828373519052	0.492933934099892	0.5	0.42	0.59	0.467176504972401	0.504623765730652	0.542071026488902	0.816570374470098	0.882023845299181	0.947477316128265	0.84528139290946	0.91286706824047	0.981171369696961	0.863786390923626	0.513963294150088	0.00832470246221485	-0.340429347122454	-0.415176873991826	-0.414417870301594	-0.415835562734323	0.0215575816681153	0.0228834099626899	0.0204069834957721	0.0578737140207214	0.0592110755042905	0.0562596793919201	0.000104916066631696	0.000189788086222514	0.000196818082807235
20	0.405785764645593	0.07	0.864033606558807	0.797067657669184	0.93099955544843	0.0729200720343693	0.459628662650542	0.424725939197133	0.494531386103951	0.5	0.42	0.59	0.466823258394289	0.505185415224537	0.543547572054786	0.815680354639503	0.882710557452585	0.949740760265668	0.844823943291705	0.914599159137484	0.983556219636411	0.864033606558807	0.5149739279884	0.000183350399219338	-0.347424335374219	-0.415176873991826	-0.414417870301594	-0.415835562734323	0.0215575816681153	0.0228834099626899	0.0204069834957721	0.0578737140207214	0.0592110755042905	0.0562596793919201	0.000104916066631696	0.000189788086222514	0.000196818082807235
20	0.405785764645593	0.07	0.864532992454714	0.799171314517461	0.929894670391967	0.0773049343672281	0.465667339056901	0.431404887262419	0.499929790851384	0.5	0.42	0.59	0.472510005558254	0.510037052112093	0.547564098665931	0.823752219170382	0.889175146757094	0.954598074343807	0.853238400635568	0.921350049308376	0.988257637855469	0.864532992454714	0.517751481449958	0.00412332844826368	-0.340758301773973	-0.415176873991826	-0.414417870301594	-0.415835562734323	0.0215575816681153	0.0228834099626899	0.0204069834957721	0.0578737140207214	0.0592110755042905	0.0562596793919201	0.000104916066631696	0.000189788086222514	0.000196818082807235
20	0.405785764645593	0.07	0.86507177567576	0.799186666436864	0.930956884914657	0.0746067511832861	0.460891387601472	0.426322145373335	0.495460629829609	0.5	0.42	0.59	0.469583758696209	0.50766096129274	0.545738163889271	0.821646793657678	0.888271779819377	0.954896765981076	0.851527573766218	0.919819520450915	0.988946975250078	0.86507177567576	0.515425151794217	0.000952707091819046	-0.346434771246637	-0.415176873991826	-0.414417870301594	-0.415835562734323	0.0215575816681153	0.0228834099626899	0.0204069834957721	0.0578737140207214	0.0592110755042905	0.0562596793919201	0.000104916066631696	0.000189788086222514	0.000196818082807235
20	0.405785764645593	0.07	0.865549877417331	0.797358669805991	0.933741085028672	0.0710424866870976	0.457600581871443	0.422360039452225	0.492841124290661	0.5	0.42	0.58	0.465169705283916	0.50398216669114	0.542794628098364	0.813866655915806	0.881773417286	0.949680178656194	0.843113958413442	0.913362010645512	0.983717682183295	0.865549877417331	0.51227730718107	0.00184295485456845	-0.34749455316435	-0.415176873991826	-0.414417870301594	-0.415835562734323	0.0215575816681153	0.0228834099626899	0.0204069834957721	0.0578737140207214	0.0592110755042905	0.0562596793919201	0.000104916066631696	0.000189788086222514	0.000196818082807235
20	0.405785764645593	0.07	0.865912831875974	0.799796229898629	0.932029433853318	0.0758371961354085	0.467733157635323	0.432959655286543	0.502506659984104	0.5	0.42	0.59	0.475750156990621	0.513960412841359	0.552170668692097	0.831139151066465	0.897892759327367	0.964646367588269	0.860804051068779	0.930211688159944	0.999372653976237	0.865912831875974	0.515046938201079	0.00160788707641614	-0.34554546377425	-0.415176873991826	-0.414417870301594	-0.415835562734323	0.0215575816681153	0.0228834099626899	0.0204069834957721	0.0578737140207214	0.0592110755042905	0.0562596793919201	0.000104916066631696	0.000189788086222514	0.000196818082807235
20	0.405785764645593	0.07	0.865969999624734	0.799323711087595	0.932616288161873	0.0741849967693756	0.46174867917106	0.427008912607336	0.496488445734785	0.5	0.42	0.59	0.46931847961033	0.507500386227107	0.545682292843885	0.820024361221032	0.886738319745786	0.953452278270541	0.849723310536592	0.918240324324205	0.987960521243561	0.865969999624734	0.514730306311693	2.32988686496762e-05	-0.347320709650018	-0.415176873991826	-0.414417870301594	-0.415835562734323	0.0215575816681153	0.0228834099626899	0.0204069834957721	0.0578737140207214	0.0592110755042905	0.0562596793919201	0.000104916066631696	0.000189788086222514	0.000196818082807235
20	0.405785764645593	0.07	0.8661081904109	0.800851360498867	0.931365020322933	0.0742226133128703	0.452631100488679	0.418586619118873	0.486675581858485	0.5	0.42	0.59	0.462553915616553	0.500174344563581	0.53779477351061	0.811049094034222	0.877013328223	0.942977562411778	0.840072732046559	0.908089007822491	0.976509729748236	0.8661081904109	0.513497192932027	0.003885566642595	-0.345517175653894	-0.415176873991826	-0.414417870301594	-0.415835562734323	0.0215575816681153	0.0228834099626899	0.0204069834957721	0.0578737140207214	0.0592110755042905	0.0562596793919201	0.000104916066631696	0.000189788086222514	0.000196818082807235
20	0.405785764645593	0.07	0.866707568414397	0.800649402557532	0.932765734271262	0.0720744712479785	0.453696988710378	0.419027383710379	0.488366593710377	0.5	0.42	0.59	0.460646624039498	0.498759733399126	0.536872842758754	0.804986198825767	0.87158937233824	0.938192545850714	0.833393541283711	0.902883540101348	0.971320228310524	0.866707568414397	0.51547541233721	0.0032278108025791	-0.343680736693389	-0.415176873991826	-0.414417870301594	-0.415835562734323	0.0215575816681153	0.0228834099626899	0.0204069834957721	0.0578737140207214	0.0592110755042905	0.0562596793919201	0.000104916066631696	0.000189788086222514	0.000196818082807235
20	0.405785764645593	0.07	0.86692029633566	0.800188532366726	0.933652060304595	0.0743105747701374	0.467849023950628	0.432682435686729	0.503015612214527	0.5	0.42	0.59	0.474217325471473	0.512759692937798	0.551302060404124	0.82707573985977	0.894296938613876	0.961518137367982	0.857088047906558	0.92566400327706	0.996124136123563	0.86692029633566	0.516957701136534	3.18971608885363e-05	-0.345151182794773	-0.415176873991826	-0.414417870301594	-0.415835562734323	0.0215575816681153	0.0228834099626899	0.0204069834957721	0.0578737140207214	0.0592110755042905	0.0562596793919201	0.000104916066631696	0.000189788086222514	0.000196818082807235
20	0.405785764645593	0.07	0.867219433870142	0.800970175853183	0.933468691887102	0.075482270207627	0.467273454468198	0.432445864490855	0.50210104444554	0.5	0.42	0.59	0.474863200091196	0.51310692534355	0.551350650595904	0.829224977015039	0.896007688724986	0.962790400434932	0.858625301677767	0.927564570863402	0.997313280452351	0.867219433870142	0.516212545876729	0.00641530508598134	-0.340037924832623	-0.415176873991826	-0.414417870301594	-0.415835562734323	0.0215575816681153	0.0228834099626899	0.0204069834957721	0.0578737140207214	0.0592110755042905	0.0562596793919201	0.000104916066631696	0.000189788086222514	0.000196818082807235
20	0.405785764645593	0.07	0.869710920759239	0.802588665900709	0.93683317561777	0.0733301388480188	0.461927918846157	0.426956548925296	0.496899288767018	0.5	0.42	0.59	0.469681911413819	0.508152851631354	0.546623791848888	0.821136795602223	0.888394877734746	0.955652959867269	0.850174742786292	0.920343157062285	0.99050035903634	0.869710920759239	0.513131338770123	-0.00667451539276138	-0.355583113606043	-0.415176873991826	-0.414417870301594	-0.415835562734323	0.0215575816681153	0.0228834099626899	0.0204069834957721	0.0578737140207214	0.0592110755042905	0.0562596793919201	0.000104916066631696	0.000189788086222514	0.000196818082807235
20	0.405785764645593	0.07	0.869893946132207	0.804096278221544	0.93569161404287	0.0753692102959511	0.462531149325811	0.428029063848314	0.497033234803308	0.5	0.42	0.59	0.470832313818461	0.508784635539046	0.546736957259632	0.823114630059191	0.889463328600243	0.955812027141295	0.852173795011509	0.921147527300431	0.989608947321908	0.869893946132207	0.515141742213545	-0.00815106782340408	-0.355674570796391	-0.415176873991826	-0.414417870301594	-0.415835562734323	0.0215575816681153	0.0228834099626899	0.0204069834957721	0.0578737140207214	0.0592110755042905	0.0562596793919201	0.000104916066631696	0.000189788086222514	0.000196818082807235
20	0.405785764645593	0.07	0.870545087586014	0.805109461713967	0.93598071345806	0.0780015073464076	0.46796657731432	0.433701981588415	0.502231173040226	0.5	0.42	0.59	0.476332573331528	0.513965196075166	0.551597818818804	0.831892707414562	0.897616334506355	0.963339961598149	0.861427169797849	0.930164627571038	0.998069671559246	0.870545087586014	0.516790222719979	-0.000962683659126673	-0.34694531894101	-0.415176873991826	-0.414417870301594	-0.415835562734323	0.0215575816681153	0.0228834099626899	0.0204069834957721	0.0578737140207214	0.0592110755042905	0.0562596793919201	0.000104916066631696	0.000189788086222514	0.000196818082807235
20	0.405785764645593	0.07	0.87077495016481	0.804650837449991	0.936899062879629	0.076638723471568	0.47172705292351	0.436855631645926	0.506598474201093	0.5	0.42	0.59	0.479638787814503	0.517925317778492	0.556211847742481	0.837488865056775	0.904340302724289	0.971191740391803	0.867163607574017	0.936843081214595	1.00645551819834	0.87077495016481	0.51792901093751	-0.0035760924481769	-0.3481027806055	-0.415176873991826	-0.414417870301594	-0.415835562734323	0.0215575816681153	0.0228834099626899	0.0204069834957721	0.0578737140207214	0.0592110755042905	0.0562596793919201	0.000104916066631696	0.000189788086222514	0.000196818082807235
20	0.405785764645593	0.07	0.870903837737536	0.80550554561399	0.936302129861082	0.0778190134257884	0.469995870727186	0.435538952535533	0.504452788918838	0.5	0.42	0.59	0.477149784536853	0.514898672426759	0.552647560316666	0.831966896058548	0.897786531957392	0.963606167856237	0.861745011314629	0.929448904838454	0.99746391476325	0.870903837737536	0.51831081325619	0.00624890477787756	-0.337970781060381	-0.415176873991826	-0.414417870301594	-0.415835562734323	0.0215575816681153	0.0228834099626899	0.0204069834957721	0.0578737140207214	0.0592110755042905	0.0562596793919201	0.000104916066631696	0.000189788086222514	0.000196818082807235
20	0.405785764645593	0.07	0.87096195667565	0.805079066589883	0.936844846761417	0.0761237709016086	0.467024045148926	0.432374051543331	0.501674038754521	0.5	0.42	0.59	0.475862306689593	0.513997402505549	0.552132498321505	0.832192487887388	0.898883502949453	0.965574518011517	0.861591511782489	0.931147928848062	1.00002363282691	0.87096195667565	0.515233233219147	0.00231054149330583	-0.344892542755284	-0.415176873991826	-0.414417870301594	-0.415835562734323	0.0215575816681153	0.0228834099626899	0.0204069834957721	0.0578737140207214	0.0592110755042905	0.0562596793919201	0.000104916066631696	0.000189788086222514	0.000196818082807235
20	0.405785764645593	0.07	0.871203231657916	0.805920318133807	0.936486145182025	0.0771302543956238	0.466211630408353	0.431867059573189	0.500556201243516	0.5	0.43	0.6	0.473526967513779	0.511184575607829	0.54884218370188	0.826100928354769	0.891797260644883	0.957493592934996	0.855390050256756	0.923453872515256	0.992102811825428	0.871203231657916	0.518497957103612	0.00387074825022355	-0.340197391251293	-0.415176873991826	-0.414417870301594	-0.415835562734323	0.0215575816681153	0.0228834099626899	0.0204069834957721	0.0578737140207214	0.0592110755042905	0.0562596793919201	0.000104916066631696	0.000189788086222514	0.000196818082807235
20	0.405785764645593	0.07	0.87183957907356	0.805941700987846	0.937737457159273	0.0757347492170087	0.465609960794881	0.430968982587368	0.500250939002394	0.5	0.42	0.59	0.473255233406548	0.511295150174118	0.549335066941687	0.826432662766746	0.892860728399233	0.959288794031719	0.855721457375741	0.925041855015515	0.993755359047543	0.87183957907356	0.517057660415138	0.00144668359321161	-0.343660540452788	-0.415176873991826	-0.414417870301594	-0.415835562734323	0.0215575816681153	0.0228834099626899	0.0204069834957721	0.0578737140207214	0.0592110755042905	0.0562596793919201	0.000104916066631696	0.000189788086222514	0.000196818082807235
20	0.405785764645593	0.07	0.872012512178861	0.805262156018977	0.938762868338745	0.0737288069599645	0.462332282949146	0.427432569333279	0.497231996565014	0.5	0.42	0.59	0.470613276565162	0.509038679200174	0.547464081835187	0.823228179165134	0.890444460175704	0.957660741186273	0.852346077843261	0.92225619990222	0.990991684760615	0.872012512178861	0.515146863726785	-0.00679795710286477	-0.354245118491912	-0.415176873991826	-0.414417870301594	-0.415835562734323	0.0215575816681153	0.0228834099626899	0.0204069834957721	0.0578737140207214	0.0592110755042905	0.0562596793919201	0.000104916066631696	0.000189788086222514	0.000196818082807235
20	0.405785764645593	0.07	0.872041575298468	0.806689823843501	0.937393326753435	0.0761375524946615	0.457987604675102	0.424011382079685	0.491963827270519	0.5	0.42	0.59	0.466642506420495	0.504034780167634	0.541427053914773	0.816050634790749	0.881441138887102	0.946831642983455	0.845029764580252	0.912021410118587	0.97996443154916	0.872041575298468	0.515088106569826	0.00423076266659004	-0.343308304093181	-0.415176873991826	-0.414417870301594	-0.415835562734323	0.0215575816681153	0.0228834099626899	0.0204069834957721	0.0578737140207214	0.0592110755042905	0.0562596793919201	0.000104916066631696	0.000189788086222514	0.000196818082807235
20	0.405785764645593	0.07	0.872141951387696	0.806201330221767	0.938082572553624	0.076892111301996	0.467308304256468	0.432825227823559	0.501791380689376	0.5	0.42	0.59	0.47553531251196	0.513421090589991	0.551306868668022	0.83068782659711	0.896868515649069	0.963049204701029	0.860627356648847	0.928551714238193	0.996974892891823	0.872141951387696	0.516009091853718	-0.00149498542114754	-0.348061933286523	-0.415176873991826	-0.414417870301594	-0.415835562734323	0.0215575816681153	0.0228834099626899	0.0204069834957721	0.0578737140207214	0.0592110755042905	0.0562596793919201	0.000104916066631696	0.000189788086222514	0.000196818082807235
20	0.405785764645593	0.07	0.872146142020454	0.805743266304077	0.93854901773683	0.0751215136896629	0.463542799143436	0.428903652819013	0.498181945467859	0.5	0.42	0.59	0.473836218854412	0.512104212169068	0.550372205483723	0.830696284075273	0.897785034534994	0.964873784994716	0.860618953425566	0.929636847161322	0.999844520379978	0.872146142020454	0.512722970302317	0.00635054744796858	-0.343066435640964	-0.415176873991826	-0.414417870301594	-0.415835562734323	0.0215575816681153	0.0228834099626899	0.0204069834957721	0.0578737140207214	0.0592110755042905	0.0562596793919201	0.000104916066631696	0.000189788086222514	0.000196818082807235
20	0.405785764645593	0.07	0.872190866637303	0.805268268184439	0.939113465090167	0.0753781857354729	0.468975606686425	0.433995055422469	0.503956157950381	0.5	0.42	0.59	0.479166173627465	0.517787574242762	0.556408974858059	0.839703631658755	0.907384808130169	0.975065984601582	0.869256980807369	0.940078637468275	1.01006025328323	0.872190866637303	0.513282695866331	0.000118467831902719	-0.349057819357408	-0.415176873991826	-0.414417870301594	-0.415835562734323	0.0215575816681153	0.0228834099626899	0.0204069834957721	0.0578737140207214	0.0592110755042905	0.0562596793919201	0.000104916066631696	0.000189788086222514	0.000196818082807235
20	0.405785764645593	0.07	0.872758715916818	0.806388974226704	0.939128457606933	0.0758031077610915	0.467240746779547	0.432495402157304	0.50198609140179	0.5	0.42	0.59	0.476910058165097	0.515223539053232	0.553537019941367	0.835065583509413	0.902152172954024	0.969238762398635	0.865258607741743	0.934243895305933	1.00405376213828	0.872758715916818	0.514623831649763	0.00349042797350483	-0.344385863886074	-0.415176873991826	-0.414417870301594	-0.415835562734323	0.0215575816681153	0.0228834099626899	0.0204069834957721	0.0578737140207214	0.0592110755042905	0.0562596793919201	0.000104916066631696	0.000189788086222514	0.000196818082807235
20	0.405785764645593	0.07	0.872824245828798	0.806126185508847	0.939522306148749	0.0750151265052825	0.465934468696591	0.43108991551162	0.500779021881561	0.5	0.42	0.59	0.473039920029583	0.511275248806697	0.549510577583811	0.825663405145043	0.892400926479348	0.959138447813653	0.855049248040892	0.923972934054291	0.993333265767694	0.872824245828798	0.516309151879968	0.000372826211713037	-0.34546673198155	-0.415176873991826	-0.414417870301594	-0.415835562734323	0.0215575816681153	0.0228834099626899	0.0204069834957721	0.0578737140207214	0.0592110755042905	0.0562596793919201	0.000104916066631696	0.000189788086222514	0.000196818082807235
20	0.405785764645593	0.07	0.873498764831939	0.807778530461782	0.939218999202097	0.0765418469667155	0.467945353136728	0.433329786275016	0.50256091999844	0.5	0.42	0.6	0.476268388861699	0.5143140085743	0.552359628286901	0.832170807854654	0.898646884856606	0.965122961858559	0.861730018643674	0.930368339254874	0.999328391169668	0.873498764831939	0.516888276112411	-0.00223170445574617	-0.348114896958722	-0.415176873991826	-0.414417870301594	-0.415835562734323	0.0215575816681153	0.0228834099626899	0.0204069834957721	0.0578737140207214	0.0592110755042905	0.0562596793919201	0.000104916066631696	0.000189788086222514	0.000196818082807235
20	0.405785764645593	0.07	0.874796369225789	0.809354824783192	0.940237913668386	0.0766563305632192	0.462481926838888	0.428298184330739	0.496665669347037	0.5	0.42	0.59	0.470285151782912	0.507819998116836	0.54535484445076	0.82120399632326	0.886746711618312	0.952289426913363	0.850430956067222	0.917958262307376	0.986403827685138	0.874796369225789	0.516017693803245	-0.000156609865655474	-0.346835011741074	-0.415176873991826	-0.414417870301594	-0.415835562734323	0.0215575816681153	0.0228834099626899	0.0204069834957721	0.0578737140207214	0.0592110755042905	0.0562596793919201	0.000104916066631696	0.000189788086222514	0.000196818082807235
20	0.405785764645593	0.07	0.875571684912655	0.809148722876029	0.941994646949282	0.076195706890926	0.468511573792016	0.433768980803202	0.503254166780829	0.5	0.42	0.59	0.476630949817199	0.514806559019839	0.552982168222478	0.832668256492463	0.899360564173052	0.966052871853641	0.862239579547796	0.931208170670331	1.00009393221978	0.875571684912655	0.516122787576937	0.00866386823023447	-0.337642841143246	-0.415176873991826	-0.414417870301594	-0.415835562734323	0.0215575816681153	0.0228834099626899	0.0204069834957721	0.0578737140207214	0.0592110755042905	0.0562596793919201	0.000104916066631696	0.000189788086222514	0.000196818082807235
20	0.405785764645593	0.07	0.875601594922908	0.809346529747913	0.941856660097902	0.0747696261777816	0.464251975656559	0.429471680395164	0.499032270917953	0.5	0.42	0.59	0.472597502062574	0.51087029491916	0.549143087775745	0.826402922670843	0.893328261330949	0.960253599991055	0.855690370782895	0.925219912423745	0.994418503658153	0.875601594922908	0.515288510704358	0.00184701560746844	-0.345637002943091	-0.415176873991826	-0.414417870301594	-0.415835562734323	0.0215575816681153	0.0228834099626899	0.0204069834957721	0.0578737140207214	0.0592110755042905	0.0562596793919201	0.000104916066631696	0.000189788086222514	0.000196818082807235
20	0.405785764645593	0.07	0.8764985362679	0.810371847153698	0.942625225382101	0.0766902807897683	0.46960789065266	0.43490576379107	0.50431001751425	0.5	0.42	0.59	0.477981065371128	0.516120269191648	0.554259473012169	0.835141275714712	0.901779110643763	0.968416945572814	0.864784693789361	0.933465792787607	1.00319037363268	0.8764985362679	0.51566643631932	0.000610406981982216	-0.346203522693796	-0.415176873991826	-0.414417870301594	-0.415835562734323	0.0215575816681153	0.0228834099626899	0.0204069834957721	0.0578737140207214	0.0592110755042905	0.0562596793919201	0.000104916066631696	0.000189788086222514	0.000196818082807235
20	0.405785764645593	0.07	0.876657806364561	0.810696737563819	0.942618875165304	0.0765186446108928	0.466397157357179	0.431890452111827	0.50090386260253	0.5	0.42	0.59	0.47377240242439	0.511625345373005	0.54947828832162	0.826777143314383	0.89283406827867	0.958890993242957	0.855770988429818	0.924257866524067	0.992888103603017	0.876657806364561	0.51668414456467	-7.90644033715351e-05	-0.346158373217293	-0.415176873991826	-0.414417870301594	-0.415835562734323	0.0215575816681153	0.0228834099626899	0.0204069834957721	0.0578737140207214	0.0592110755042905	0.0562596793919201	0.000104916066631696	0.000189788086222514	0.000196818082807235
20	0.405785764645593	0.07	0.876810246852776	0.810540019721512	0.943080473984039	0.07565255463794	0.468402380664104	0.433533172493046	0.503271588835163	0.5	0.43	0.6	0.475368032729263	0.513602031746649	0.551836030764035	0.829328846254062	0.896032023812547	0.962735201371032	0.858857485507911	0.928099610977432	0.997155824851178	0.876810246852776	0.518082859055306	0.000969914819129404	-0.34350590783943	-0.415176873991826	-0.414417870301594	-0.415835562734323	0.0215575816681153	0.0228834099626899	0.0204069834957721	0.0578737140207214	0.0592110755042905	0.0562596793919201	0.000104916066631696	0.000189788086222514	0.000196818082807235
20	0.405785764645593	0.07	0.876865288736535	0.809059846031443	0.944670731441627	0.0716618154880175	0.460480532840767	0.425183544898113	0.495777520783421	0.5	0.42	0.59	0.46787839280293	0.506719731296758	0.545561069790585	0.818150471918069	0.886069956783102	0.953989441648135	0.847475799408789	0.917636511242919	0.987433474247582	0.876865288736535	0.514579351379548	0.00128895960432974	-0.34614578111883	-0.415176873991826	-0.414417870301594	-0.415835562734323	0.0215575816681153	0.0228834099626899	0.0204069834957721	0.0578737140207214	0.0592110755042905	0.0562596793919201	0.000104916066631696	0.000189788086222514	0.000196818082807235
20	0.405785764645593	0.07	0.87715913907888	0.810844696502182	0.943473581655578	0.0768962397246864	0.469492289467303	0.434849062385949	0.504135516548658	0.5	0.42	0.59	0.476941494494572	0.514938109705464	0.552934724916356	0.832221260086417	0.898522035663383	0.964822811240348	0.861927640645047	0.930485904356055	0.998626369662239	0.87715913907888	0.515743592457388	0.003303907546196	-0.343514825079352	-0.415176873991826	-0.414417870301594	-0.415835562734323	0.0215575816681153	0.0228834099626899	0.0204069834957721	0.0578737140207214	0.0592110755042905	0.0562596793919201	0.000104916066631696	0.000189788086222514	0.000196818082807235
20	0.405785764645593	0.07	0.877186500287878	0.810693879602861	0.943679120972895	0.0759828842184308	0.473463706734999	0.438300701750078	0.50862671171992	0.5	0.43	0.59	0.480726242501842	0.51929286855099	0.557859494600139	0.838824183682333	0.906119487647219	0.973414791612104	0.869095755162574	0.938082494923735	1.00818052636289	0.877186500287878	0.51777615910936	0.00368736028757284	-0.340681627286369	-0.415176873991826	-0.414417870301594	-0.415835562734323	0.0215575816681153	0.0228834099626899	0.0204069834957721	0.0578737140207214	0.0592110755042905	0.0562596793919201	0.000104916066631696	0.000189788086222514	0.000196818082807235
20	0.405785764645593	0.07	0.877510724601357	0.810780225529564	0.944241223673151	0.0753629796952777	0.469137312781124	0.43414088214622	0.504133743416028	0.5	0.42	0.59	0.476746883169005	0.515177816336943	0.553608749504881	0.832539677770031	0.899651341937313	0.966763006104594	0.862134811577984	0.932490623015097	1.00160942326761	0.877510724601357	0.515622977683835	0.00727715942355983	-0.339234012161401	-0.415176873991826	-0.414417870301594	-0.415835562734323	0.0215575816681153	0.0228834099626899	0.0204069834957721	0.0578737140207214	0.0592110755042905	0.0562596793919201	0.000104916066631696	0.000189788086222514	0.000196818082807235
20	0.405785764645593	0.07	0.877788738612787	0.811744987709383	0.943832489516191	0.0776078627884178	0.473632074097418	0.438857388913627	0.508406759281209	0.5	0.42	0.59	0.480241788184029	0.518295737868096	0.556349687552163	0.836747130307043	0.903050259227574	0.969353388148105	0.866485964907968	0.935421028425492	1.00358676975414	0.877788738612787	0.51873324033488	-0.000886146453572823	-0.3445663522363	-0.415176873991826	-0.414417870301594	-0.415835562734323	0.0215575816681153	0.0228834099626899	0.0204069834957721	0.0578737140207214	0.0592110755042905	0.0562596793919201	0.000104916066631696	0.000189788086222514	0.000196818082807235
20	0.405785764645593	0.07	0.878069721404864	0.81234358433603	0.943795858473697	0.0769463153802734	0.466445533641161	0.432039257326397	0.500851809955925	0.5	0.42	0.59	0.47576878087023	0.513657541807973	0.551546302745715	0.832341354194023	0.898626457075239	0.964911559956455	0.861404809073099	0.930156231704961	0.999218157092617	0.878069721404864	0.516021310130216	0.00509361567298052	-0.341513985786946	-0.415176873991826	-0.414417870301594	-0.415835562734323	0.0215575816681153	0.0228834099626899	0.0204069834957721	0.0578737140207214	0.0592110755042905	0.0562596793919201	0.000104916066631696	0.000189788086222514	0.000196818082807235
20	0.405785764645593	0.07	0.878070400644213	0.811094331459558	0.945046469828868	0.0760729138277387	0.474158630568628	0.438966573622844	0.509350687514412	0.5	0.42	0.59	0.483211508711106	0.521950692861447	0.560689877011787	0.845151148456849	0.912907121534295	0.98066309461174	0.875189413546576	0.944453347541879	1.01507133454307	0.878070400644213	0.514833367117345	0.000467312138036717	-0.346873566116582	-0.415176873991826	-0.414417870301594	-0.415835562734323	0.0215575816681153	0.0228834099626899	0.0204069834957721	0.0578737140207214	0.0592110755042905	0.0562596793919201	0.000104916066631696	0.000189788086222514	0.000196818082807235
20	0.405785764645593	0.07	0.878266841283421	0.811637040764501	0.944896641802342	0.0762564048915925	0.468038644475304	0.433346077328041	0.502731211622567	0.5	0.43	0.59	0.475693154175528	0.513775918866704	0.55185868355788	0.830495061754655	0.896982350327902	0.963469638901148	0.860628638005488	0.929474998282248	0.998523591059626	0.878266841283421	0.515722507540863	-0.00793386406739194	-0.354265267734764	-0.415176873991826	-0.414417870301594	-0.415835562734323	0.0215575816681153	0.0228834099626899	0.0204069834957721	0.0578737140207214	0.0592110755042905	0.0562596793919201	0.000104916066631696	0.000189788086222514	0.000196818082807235
20	0.405785764645593	0.07	0.878924556332672	0.81310875915579	0.944740353509553	0.0778390885409138	0.472193531134964	0.437580336479281	0.506806725790647	0.5	0.42	0.59	0.479231591360825	0.517139456440842	0.555047321520859	0.835422745545467	0.901505811215214	0.967588876884962	0.864608874977785	0.933392354587601	1.00157263515265	0.878924556332672	0.51751400498692	0.000809398099945153	-0.344086829224933	-0.415176873991826	-0.414417870301594	-0.415835562734323	0.0215575816681153	0.0228834099626899	0.0204069834957721	0.0578737140207214	0.0592110755042905	0.0562596793919201	0.000104916066631696	0.000189788086222514	0.000196818082807235
20	0.405785764645593	0.07	0.879547817985284	0.810831832013019	0.948263803957549	0.0735578967405596	0.472923419957209	0.43717947522619	0.508667364688228	0.5	0.42	0.59	0.480227923359489	0.519491524062547	0.558755124765605	0.838781786502068	0.907360874764625	0.975939963027181	0.868937630191317	0.939634322608217	1.01029073225297	0.879547817985284	0.515078820173034	0.000167264446477546	-0.346765148732615	-0.415176873991826	-0.414417870301594	-0.415835562734323	0.0215575816681153	0.0228834099626899	0.0204069834957721	0.0578737140207214	0.0592110755042905	0.0562596793919201	0.000104916066631696	0.000189788086222514	0.000196818082807235
20	0.405785764645593	0.07	0.879571947848821	0.813667733806721	0.945476161890921	0.0772467521131389	0.466404157021023	0.432073488734118	0.500734825307929	0.5	0.42	0.59	0.47416308908013	0.511838012789974	0.549512936499818	0.827673397101861	0.893436702619745	0.95920000813763	0.856808127709677	0.925216185007071	0.992689666084982	0.879571947848821	0.515571396814466	-0.00129039953451193	-0.348208064283492	-0.415176873991826	-0.414417870301594	-0.415835562734323	0.0215575816681153	0.0228834099626899	0.0204069834957721	0.0578737140207214	0.0592110755042905	0.0562596793919201	0.000104916066631696	0.000189788086222514	0.000196818082807235
20	0.405785764645593	0.07	0.879723459001869	0.813285138231653	0.946161779772086	0.0763858547265609	0.47267329066795	0.437669341321784	0.507677240014116	0.5	0.42	0.6	0.479090142229933	0.517406847302803	0.555723552375673	0.834907451592055	0.901681738445238	0.968456025298422	0.864838416517205	0.933903322606681	1.00234229016397	0.879723459001869	0.518847135577027	-0.000349954379509762	-0.34429758800401	-0.415176873991826	-0.414417870301594	-0.415835562734323	0.0215575816681153	0.0228834099626899	0.0204069834957721	0.0578737140207214	0.0592110755042905	0.0562596793919201	0.000104916066631696	0.000189788086222514	0.000196818082807235
20	0.405785764645593	0.07	0.879953440269013	0.813826519126784	0.946080361411243	0.0767345353086456	0.467122809549519	0.432615102386158	0.50163051671288	0.5	0.42	0.59	0.475388264799716	0.51330778943056	0.551227314061404	0.830525846526175	0.896773054599706	0.963020262673237	0.859652778984418	0.928383401065034	0.997185601992521	0.879953440269013	0.514952906368137	-0.00252772777596261	-0.349887927101853	-0.415176873991826	-0.414417870301594	-0.415835562734323	0.0215575816681153	0.0228834099626899	0.0204069834957721	0.0578737140207214	0.0592110755042905	0.0562596793919201	0.000104916066631696	0.000189788086222514	0.000196818082807235
20	0.405785764645593	0.07	0.880237824158567	0.814082281939454	0.946393366377679	0.0775504158043802	0.470744419761016	0.436167874141172	0.50532096538086	0.5	0.42	0.6	0.478176491358928	0.516083206291484	0.553989921224041	0.834137738497737	0.900262740540105	0.966387742582473	0.863583265625244	0.931877347706006	1.0003441045527	0.880237824158567	0.517913429959828	0.00351349739074851	-0.341060200870596	-0.415176873991826	-0.414417870301594	-0.415835562734323	0.0215575816681153	0.0228834099626899	0.0204069834957721	0.0578737140207214	0.0592110755042905	0.0562596793919201	0.000104916066631696	0.000189788086222514	0.000196818082807235
20	0.405785764645593	0.07	0.88063812381589	0.813755540669934	0.947520706961846	0.0766149223202441	0.471174069528166	0.436337667601555	0.506010471454777	0.5	0.42	0.59	0.479656429688678	0.51795132241056	0.556246215132442	0.838183662697871	0.905102714455569	0.972021766213267	0.867715874140465	0.937567737393331	1.00686316739057	0.88063812381589	0.513693676671217	-2.11175282713896e-06	-0.34859165054318	-0.415176873991826	-0.414417870301594	-0.415835562734323	0.0215575816681153	0.0228834099626899	0.0204069834957721	0.0578737140207214	0.0592110755042905	0.0562596793919201	0.000104916066631696	0.000189788086222514	0.000196818082807235
20	0.405785764645593	0.07	0.880667434798257	0.813684280837704	0.94765058875881	0.0759333472802202	0.474276894520554	0.43904106403814	0.509512725002968	0.5	0.42	0.59	0.482184974772319	0.520883377778122	0.559581780783926	0.842100664136521	0.909684584368787	0.977268504601053	0.871704307298474	0.942274465782844	1.01243082599135	0.880667434798257	0.515973682596929	0.00234044122829278	-0.343679638572699	-0.415176873991826	-0.414417870301594	-0.415835562734323	0.0215575816681153	0.0228834099626899	0.0204069834957721	0.0578737140207214	0.0592110755042905	0.0562596793919201	0.000104916066631696	0.000189788086222514	0.000196818082807235
20	0.405785764645593	0.07	0.881046023410048	0.813609805471632	0.948482241348463	0.0740161677263668	0.466516174186935	0.431374513778697	0.501657834595173	0.5	0.42	0.59	0.475456221884856	0.514188971629625	0.552921721374394	0.8322718952892	0.900072415202573	0.967872935115945	0.86180573239862	0.932269973517185	1.0016180613534	0.881046023410048	0.514214651352435	0.00543324144357012	-0.342397239067737	-0.415176873991826	-0.414417870301594	-0.415835562734323	0.0215575816681153	0.0228834099626899	0.0204069834957721	0.0578737140207214	0.0592110755042905	0.0562596793919201	0.000104916066631696	0.000189788086222514	0.000196818082807235
20	0.405785764645593	0.07	0.881060113406609	0.815099579385076	0.947020647428143	0.0770401432647927	0.46734636712121	0.432896392667582	0.501796341574837	0.5	0.42	0.59	0.475913372347603	0.513786645946592	0.551659919545581	0.831687962042583	0.897873842846995	0.964059723651408	0.861351824356779	0.92995028550157	0.99821157332239	0.881060113406609	0.515747693622226	0.00554397450387863	-0.341014253405316	-0.415176873991826	-0.414417870301594	-0.415835562734323	0.0215575816681153	0.0228834099626899	0.0204069834957721	0.0578737140207214	0.0592110755042905	0.0562596793919201	0.000104916066631696	0.000189788086222514	0.000196818082807235
20	0.405785764645593	0.07	0.882123327498857	0.815821411316907	0.948425243680806	0.0792023868248316	0.477914185447181	0.443210144511004	0.512618226383357	0.5	0.42	0.6	0.485538566906914	0.523556988891864	0.561575410876814	0.84657649230142	0.912864743164559	0.979152994027697	0.877221563461016	0.945687111675252	1.01364924680877	0.882123327498857	0.518007313961504	0.00219042659364292	-0.342281491392836	-0.415176873991826	-0.414417870301594	-0.415835562734323	0.0215575816681153	0.0228834099626899	0.0204069834957721	0.0578737140207214	0.0592110755042905	0.0562596793919201	0.000104916066631696	0.000189788086222514	0.000196818082807235
20	0.405785764645593	0.07	0.882344501849568	0.815837907271143	0.948851096427992	0.077862058281515	0.476287722296927	0.441379996163652	0.511195448430202	0.5	0.42	0.59	0.484782219224796	0.523122527100249	0.561462834975702	0.846668765829137	0.913629846213494	0.980590926597851	0.876559134808956	0.946404460834659	1.0156781206699	0.882344501849568	0.516227395088512	0.00687282423322069	-0.339582945153216	-0.415176873991826	-0.414417870301594	-0.415835562734323	0.0215575816681153	0.0228834099626899	0.0204069834957721	0.0578737140207214	0.0592110755042905	0.0562596793919201	0.000104916066631696	0.000189788086222514	0.000196818082807235
20	0.405785764645593	0.07	0.882518694775846	0.816074796670735	0.948962592880958	0.0760232187116425	0.470813612740861	0.435857463767905	0.505769761713818	0.5	0.42	0.59	0.478308948241441	0.516669743317166	0.555030538392892	0.834902588718771	0.901862504964926	0.968822421211081	0.864836030120103	0.934492789626591	1.00325762116902	0.882518694775846	0.515684521787117	0.0102625640552047	-0.336209807255529	-0.415176873991826	-0.414417870301594	-0.415835562734323	0.0215575816681153	0.0228834099626899	0.0204069834957721	0.0578737140207214	0.0592110755042905	0.0562596793919201	0.000104916066631696	0.000189788086222514	0.000196818082807235
20	0.405785764645593	0.07	0.882709783686779	0.816505790031621	0.948913777341937	0.0757802079249032	0.466092088397779	0.431426495294988	0.500757681500571	0.5	0.42	0.59	0.474237782011467	0.512343309058292	0.550448836105116	0.828692206477812	0.895278536131887	0.961864865785962	0.857520769492481	0.927260370395379	0.996126432295354	0.882709783686779	0.516280284081991	0.00786710352518264	-0.338247393473115	-0.415176873991826	-0.414417870301594	-0.415835562734323	0.0215575816681153	0.0228834099626899	0.0204069834957721	0.0578737140207214	0.0592110755042905	0.0562596793919201	0.000104916066631696	0.000189788086222514	0.000196818082807235
20	0.405785764645593	0.07	0.882732092316086	0.81649641983316	0.948967764799012	0.0770287875471006	0.470827292555403	0.436117953452249	0.505536631658557	0.5	0.42	0.59	0.479232605048657	0.517373311860314	0.55551401867197	0.837236609219169	0.903869796752332	0.970502984285495	0.867206899757784	0.93586468984177	1.00544326864613	0.882732092316086	0.515295924190851	0.00323461040452851	-0.343861964082843	-0.415176873991826	-0.414417870301594	-0.415835562734323	0.0215575816681153	0.0228834099626899	0.0204069834957721	0.0578737140207214	0.0592110755042905	0.0562596793919201	0.000104916066631696	0.000189788086222514	0.000196818082807235
20	0.405785764645593	0.07	0.882745200395245	0.816520804137305	0.948969596653184	0.0784342731176017	0.475515405469967	0.440802419019015	0.510228391920919	0.5	0.42	0.59	0.484504740943514	0.52265926501628	0.560813789089046	0.846588305787248	0.913256742983505	0.979925180179762	0.876265685191451	0.945555675405635	1.01448820421613	0.882745200395245	0.516156871066636	3.69286441350258e-05	-0.346332802989405	-0.415176873991826	-0.414417870301594	-0.415835562734323	0.0215575816681153	0.0228834099626899	0.0204069834957721	0.0578737140207214	0.0592110755042905	0.0562596793919201	0.000104916066631696	0.000189788086222514	0.000196818082807235
20	0.405785764645593	0.07	0.882762852867	0.815984774611004	0.949540931122996	0.0760516912613653	0.47040504302734	0.435486305301624	0.505323780753056	0.5	0.42	0.59	0.477326141089809	0.515599735752675	0.553873330415541	0.832538120362552	0.899293790788206	0.96604946121386	0.862540295266906	0.93211881391262	1.00034678188233	0.882762852867	0.516391387840537	-0.00513741893925692	-0.350881170930511	-0.415176873991826	-0.414417870301594	-0.415835562734323	0.0215575816681153	0.0228834099626899	0.0204069834957721	0.0578737140207214	0.0592110755042905	0.0562596793919201	0.000104916066631696	0.000189788086222514	0.000196818082807235
20	0.405785764645593	0.07	0.882812482489948	0.814960732614046	0.950664232365851	0.0751217293939114	0.469933640923198	0.434816980903648	0.505050300942748	0.5	0.42	0.59	0.477552567754954	0.516120636390318	0.554688705025682	0.834018163790938	0.901375083125387	0.968732002459836	0.863410864539635	0.9336159549699	1.00398558883568	0.882812482489948	0.514552474432261	0.00429018814752965	-0.343222276402518	-0.415176873991826	-0.414417870301594	-0.415835562734323	0.0215575816681153	0.0228834099626899	0.0204069834957721	0.0578737140207214	0.0592110755042905	0.0562596793919201	0.000104916066631696	0.000189788086222514	0.000196818082807235
20	0.405785764645593	0.07	0.882863512640902	0.816496702549377	0.949230322732428	0.0766074647718416	0.468982592196198	0.434306390111687	0.503658794280709	0.5	0.42	0.59	0.477910960100491	0.516068669515233	0.554226378929976	0.835686604771664	0.902410093640729	0.969133582509795	0.864958866853498	0.934453223265472	1.00351370469415	0.882863512640902	0.515366245316736	-0.00317311528702413	-0.349944394801935	-0.415176873991826	-0.414417870301594	-0.415835562734323	0.0215575816681153	0.0228834099626899	0.0204069834957721	0.0578737140207214	0.0592110755042905	0.0562596793919201	0.000104916066631696	0.000189788086222514	0.000196818082807235
20	0.405785764645593	0.07	0.883006349282451	0.815963400927798	0.950049297637105	0.0760644888460182	0.475121316323741	0.439855695190477	0.510386937457006	0.5	0.43	0.59	0.481689646346654	0.520309322657816	0.558928998968979	0.839669629856847	0.906990506606704	0.97431138335656	0.870066192483847	0.938881955761415	1.00884685256805	0.883006349282451	0.518290259490528	0.00176278802412215	-0.342110384855485	-0.415176873991826	-0.414417870301594	-0.415835562734323	0.0215575816681153	0.0228834099626899	0.0204069834957721	0.0578737140207214	0.0592110755042905	0.0562596793919201	0.000104916066631696	0.000189788086222514	0.000196818082807235
20	0.405785764645593	0.07	0.883135035767128	0.816400090096845	0.94986998143741	0.0753155585081322	0.467788229229764	0.432880557583536	0.502695900875993	0.5	0.42	0.59	0.475803146391587	0.514172113792658	0.552541081193728	0.831390185966091	0.898433842959165	0.96547749995224	0.861045693324987	0.930671058165508	0.999692314387358	0.883135035767128	0.51494841173873	0.00374229025507164	-0.343613380758329	-0.415176873991826	-0.414417870301594	-0.415835562734323	0.0215575816681153	0.0228834099626899	0.0204069834957721	0.0578737140207214	0.0592110755042905	0.0562596793919201	0.000104916066631696	0.000189788086222514	0.000196818082807235
20	0.405785764645593	0.07	0.883242747435075	0.816207999822535	0.950277495047615	0.0741162634294403	0.463800447752358	0.428888843882756	0.49871205162196	0.5	0.42	0.59	0.470819972514308	0.509144775336202	0.547469578158095	0.822009326172546	0.888920984943272	0.955832643713999	0.851486953475266	0.9207667171916	0.989331125472418	0.883242747435075	0.515011021012328	0.00235206709282828	-0.344470831830136	-0.415176873991826	-0.414417870301594	-0.415835562734323	0.0215575816681153	0.0228834099626899	0.0204069834957721	0.0578737140207214	0.0592110755042905	0.0562596793919201	0.000104916066631696	0.000189788086222514	0.000196818082807235
20	0.405785764645593	0.07	0.883308893064048	0.816602762468099	0.950015023659998	0.0769708912380969	0.470878188699718	0.436150955531225	0.505605421868211	0.5	0.42	0.59	0.480988909637365	0.519286232627502	0.557583555617639	0.84226219474085	0.909324837284295	0.97638747982774	0.872631184438738	0.941816244853576	1.01074991194909	0.883308893064048	0.513291064592411	0.0013246321201886	-0.347636528225313	-0.415176873991826	-0.414417870301594	-0.415835562734323	0.0215575816681153	0.0228834099626899	0.0204069834957721	0.0578737140207214	0.0592110755042905	0.0562596793919201	0.000104916066631696	0.000189788086222514	0.000196818082807235
20	0.405785764645593	0.07	0.883869707774008	0.817149981977044	0.950589433570972	0.0788120292531901	0.479622751012074	0.444701095991574	0.514544406032574	0.5	0.42	0.59	0.490307581834469	0.52881064013834	0.567313698442212	0.858454342639792	0.925867368320946	0.9932803940021	0.889083446915365	0.959292542767525	1.02826469379465	0.883869707774008	0.51478668576374	-0.00360668948869068	-0.350939126123384	-0.415176873991826	-0.414417870301594	-0.415835562734323	0.0215575816681153	0.0228834099626899	0.0204069834957721	0.0578737140207214	0.0592110755042905	0.0562596793919201	0.000104916066631696	0.000189788086222514	0.000196818082807235
20	0.405785764645593	0.07	0.883976468323404	0.817816577603882	0.950136359042925	0.0780610464514041	0.475877623075307	0.441048194474972	0.510707051675642	0.5	0.42	0.59	0.482535331253231	0.520640985187559	0.558746639121886	0.840626594067527	0.907010595417925	0.973394596768324	0.870368619564462	0.939064945152417	1.00781700649561	0.883976468323404	0.518167958217791	0.00347404940428611	-0.340810169338557	-0.415176873991826	-0.414417870301594	-0.415835562734323	0.0215575816681153	0.0228834099626899	0.0204069834957721	0.0578737140207214	0.0592110755042905	0.0562596793919201	0.000104916066631696	0.000189788086222514	0.000196818082807235
20	0.405785764645593	0.07	0.883979934113042	0.817478681502272	0.950481186723812	0.0762817809132982	0.468345203626868	0.433636164760844	0.503054242492892	0.5	0.42	0.59	0.475407061135272	0.513459519631733	0.551511978128194	0.829313601397804	0.89569339248122	0.962073183564636	0.858765021024732	0.928066531312458	0.996096765572688	0.883979934113042	0.516874636150547	0.00403195095663648	-0.341365418059067	-0.415176873991826	-0.414417870301594	-0.415835562734323	0.0215575816681153	0.0228834099626899	0.0204069834957721	0.0578737140207214	0.0592110755042905	0.0562596793919201	0.000104916066631696	0.000189788086222514	0.000196818082807235
20	0.405785764645593	0.07	0.884609549496317	0.817429198298932	0.951789900693702	0.075364842784827	0.470355236189439	0.435268420664026	0.505442051714853	0.5	0.42	0.59	0.476953443702963	0.515400472476351	0.553847501249738	0.831737237709997	0.89878324803307	0.965829258356143	0.861162302711841	0.930907097583804	1.0007184663901	0.884609549496317	0.515789586234167	0.00114803031802199	-0.345054441953301	-0.415176873991826	-0.414417870301594	-0.415835562734323	0.0215575816681153	0.0228834099626899	0.0204069834957721	0.0578737140207214	0.0592110755042905	0.0562596793919201	0.000104916066631696	0.000189788086222514	0.000196818082807235
20	0.405785764645593	0.07	0.884984532213608	0.817486973601286	0.952482090825929	0.074447055135607	0.46760391953503	0.432490576236476	0.502717262833583	0.5	0.42	0.59	0.473833296931852	0.512303201562459	0.550773106193066	0.826210253673016	0.893289181788534	0.960368109904052	0.855245384645878	0.925322854820301	0.99468015413168	0.884984532213608	0.516446502255128	-0.00263313582811982	-0.348208984176683	-0.415176873991826	-0.414417870301594	-0.415835562734323	0.0215575816681153	0.0228834099626899	0.0204069834957721	0.0578737140207214	0.0592110755042905	0.0562596793919201	0.000104916066631696	0.000189788086222514	0.000196818082807235
20	0.405785764645593	0.07	0.885067833157208	0.818625282288381	0.951510384026036	0.0765411145997902	0.470478050171349	0.435674950482183	0.505281149860515	0.5	0.42	0.59	0.478191507576872	0.516390964971178	0.554590422365483	0.834791195406197	0.901476969195131	0.968162742984064	0.864289243980997	0.933689052691608	1.00289877555976	0.885067833157208	0.516110047337149	-0.00547573386853076	-0.35166482872575	-0.415176873991826	-0.414417870301594	-0.415835562734323	0.0215575816681153	0.0228834099626899	0.0204069834957721	0.0578737140207214	0.0592110755042905	0.0562596793919201	0.000104916066631696	0.000189788086222514	0.000196818082807235
20	0.405785764645593	0.07	0.885100974381527	0.818512243707999	0.951689705055055	0.0756715221710826	0.470208147148763	0.435209258880041	0.505207035417484	0.5	0.43	0.59	0.476294089157283	0.514596959028126	0.552899828898969	0.829918835938159	0.896659687651319	0.963400539364479	0.858916684682708	0.928316776452129	0.997355863559322	0.885100974381527	0.518808530278043	-0.0114648488686256	-0.355125018633963	-0.415176873991826	-0.414417870301594	-0.415835562734323	0.0215575816681153	0.0228834099626899	0.0204069834957721	0.0578737140207214	0.0592110755042905	0.0562596793919201	0.000104916066631696	0.000189788086222514	0.000196818082807235
20	0.405785764645593	0.07	0.885308031400071	0.818218033094022	0.95239802970612	0.0756189253036349	0.474662040580701	0.439318346290293	0.510005734871109	0.5	0.43	0.59	0.482038561042278	0.520819148471714	0.559599735901151	0.841335549904383	0.909022016273406	0.976708482642428	0.871328836296914	0.94224947486948	1.01198053432482	0.885308031400071	0.517271473657395	0.00733194183918168	-0.337603071459789	-0.415176873991826	-0.414417870301594	-0.415835562734323	0.0215575816681153	0.0228834099626899	0.0204069834957721	0.0578737140207214	0.0592110755042905	0.0562596793919201	0.000104916066631696	0.000189788086222514	0.000196818082807235
20	0.405785764645593	0.07	0.8853505814466	0.818935649450495	0.951765513442705	0.0781458320490259	0.473693185694931	0.439044041921658	0.508342329468204	0.5	0.42	0.59	0.481504506921149	0.519504610087944	0.557504713254739	0.840140407057434	0.906443882277042	0.97274735749665	0.87000056673816	0.938722429429548	1.00740711293748	0.8853505814466	0.515963849496048	0.0034834371789843	-0.342996775388121	-0.415176873991826	-0.414417870301594	-0.415835562734323	0.0215575816681153	0.0228834099626899	0.0204069834957721	0.0578737140207214	0.0592110755042905	0.0562596793919201	0.000104916066631696	0.000189788086222514	0.000196818082807235
20	0.405785764645593	0.07	0.885767911990179	0.819083509973897	0.952452314006462	0.0766836747003134	0.471027740181133	0.436219068415095	0.50583641194717	0.5	0.42	0.59	0.47967364711188	0.517949833886107	0.556226020660334	0.83838104236882	0.905280755452694	0.972180468536567	0.86811146680581	0.937567737393331	1.00712373385686	0.885767911990179	0.515114712400161	0.000609231606791871	-0.346836763640008	-0.415176873991826	-0.414417870301594	-0.415835562734323	0.0215575816681153	0.0228834099626899	0.0204069834957721	0.0578737140207214	0.0592110755042905	0.0562596793919201	0.000104916066631696	0.000189788086222514	0.000196818082807235
20	0.405785764645593	0.07	0.885809557550168	0.818924895765515	0.952694219334822	0.0769324785982283	0.477776328871209	0.442530829369072	0.513021828373346	0.5	0.42	0.59	0.485867402075526	0.524564455798026	0.563261509520526	0.848361848369534	0.915929880063441	0.983497911757348	0.878649222592129	0.948816079709571	1.0185027115932	0.885809557550168	0.516880117079312	0.00344254342968085	-0.341845433495208	-0.415176873991826	-0.414417870301594	-0.415835562734323	0.0215575816681153	0.0228834099626899	0.0204069834957721	0.0578737140207214	0.0592110755042905	0.0562596793919201	0.000104916066631696	0.000189788086222514	0.000196818082807235
20	0.405785764645593	0.07	0.886327433579584	0.819769393109482	0.952885474049687	0.0778655103726546	0.474843280092479	0.440042255546902	0.509644304638056	0.5	0.42	0.59	0.483458143776824	0.521692741741571	0.559927339706318	0.844520614954001	0.911310070466024	0.978099525978047	0.874579849879147	0.943214754294372	1.01331534236495	0.886327433579584	0.514453412311228	0.0110988898354357	-0.336735862138008	-0.415176873991826	-0.414417870301594	-0.415835562734323	0.0215575816681153	0.0228834099626899	0.0204069834957721	0.0578737140207214	0.0592110755042905	0.0562596793919201	0.000104916066631696	0.000189788086222514	0.000196818082807235
20	0.405785764645593	0.07	0.886594724020967	0.8194712016338	0.953718246408134	0.0740353035707453	0.465946821181833	0.430852947800434	0.501040694563231	0.5	0.42	0.59	0.473271922100822	0.511820909624218	0.550369897147614	0.826624841877157	0.893955163470297	0.961285485063437	0.855689298126699	0.92588114114418	0.994841246039936	0.886594724020967	0.515069864435501	-0.00654490257336687	-0.353978479133233	-0.415176873991826	-0.414417870301594	-0.415835562734323	0.0215575816681153	0.0228834099626899	0.0204069834957721	0.0578737140207214	0.0592110755042905	0.0562596793919201	0.000104916066631696	0.000189788086222514	0.000196818082807235
20	0.405785764645593	0.07	0.886809007478766	0.819827656230634	0.953790358726897	0.0762943031058116	0.471565039958629	0.436620484149369	0.506509595767889	0.5	0.42	0.59	0.479617982628212	0.518003807319255	0.556389632010299	0.837721075859215	0.904767382550453	0.971813689241692	0.867657192449684	0.936640505171453	1.0064701309627	0.886809007478766	0.514273171886915	-0.00447951306238478	-0.35231169480486	-0.415176873991826	-0.414417870301594	-0.415835562734323	0.0215575816681153	0.0228834099626899	0.0204069834957721	0.0578737140207214	0.0592110755042905	0.0562596793919201	0.000104916066631696	0.000189788086222514	0.000196818082807235
20	0.405785764645593	0.07	0.88695986061377	0.820354202812902	0.953565518414637	0.0774537339799821	0.47559162847229	0.440635424309374	0.510547832635205	0.5	0.42	0.59	0.485580139478254	0.524101868682535	0.562623597886815	0.849898641256352	0.917322249941709	0.984745858627066	0.880043561978775	0.950034366816161	1.02071765691385	0.88695986061377	0.51366456376594	-0.00041826421393729	-0.349102436147853	-0.415176873991826	-0.414417870301594	-0.415835562734323	0.0215575816681153	0.0228834099626899	0.0204069834957721	0.0578737140207214	0.0592110755042905	0.0562596793919201	0.000104916066631696	0.000189788086222514	0.000196818082807235
20	0.405785764645593	0.07	0.887445512139145	0.820412668207849	0.954478356070442	0.0759048298343356	0.472761941624204	0.437631523389355	0.507892359859052	0.5	0.42	0.59	0.480800937466806	0.519396735799845	0.557992534132884	0.839869158357194	0.907288787014494	0.974708415671793	0.869800946552505	0.938996302113895	1.00909365881177	0.887445512139145	0.516874014451356	0.000835701449551945	-0.344557473050587	-0.415176873991826	-0.414417870301594	-0.415835562734323	0.0215575816681153	0.0228834099626899	0.0204069834957721	0.0578737140207214	0.0592110755042905	0.0562596793919201	0.000104916066631696	0.000189788086222514	0.000196818082807235
20	0.405785764645593	0.07	0.888887668894727	0.82121571169753	0.956559626091925	0.0736775986858325	0.463948822528594	0.428913945563132	0.498983699494055	0.5	0.42	0.59	0.470317990018809	0.508734863812265	0.547151737605721	0.820535360412933	0.887558957326143	0.954582554239352	0.849876386958066	0.919798484564885	0.988885289480386	0.888887668894727	0.515214841451645	2.64161193066292e-06	-0.346893467527121	-0.415176873991826	-0.414417870301594	-0.415835562734323	0.0215575816681153	0.0228834099626899	0.0204069834957721	0.0578737140207214	0.0592110755042905	0.0562596793919201	0.000104916066631696	0.000189788086222514	0.000196818082807235
20	0.405785764645593	0.07	0.890236940772425	0.823295438835859	0.95717844270899	0.0759126065481332	0.474191138204721	0.438956471126843	0.509425805282598	0.5	0.42	0.59	0.482011522271762	0.520702182125456	0.559392841979149	0.841706653979959	0.909269739800484	0.976832825621009	0.871634713861092	0.941864965826277	1.01196164744508	0.890236940772425	0.515684467066958	0.00224025779020807	-0.344119439285222	-0.415176873991826	-0.414417870301594	-0.415835562734323	0.0215575816681153	0.0228834099626899	0.0204069834957721	0.0578737140207214	0.0592110755042905	0.0562596793919201	0.000104916066631696	0.000189788086222514	0.000196818082807235
20	0.405785764645593	0.07	0.890511854060266	0.823383110648716	0.957640597471817	0.0772289581009821	0.475679953499525	0.440662149468242	0.510697757530808	0.5	0.42	0.59	0.483582679140487	0.52201122017016	0.560439761199833	0.844109263999641	0.911187529794422	0.978265795589202	0.873952171434879	0.943921503242944	1.01421918091318	0.890511854060266	0.515498378942749	-0.0013510495538981	-0.348171747091256	-0.415176873991826	-0.414417870301594	-0.415835562734323	0.0215575816681153	0.0228834099626899	0.0204069834957721	0.0578737140207214	0.0592110755042905	0.0562596793919201	0.000104916066631696	0.000189788086222514	0.000196818082807235
20	0.405785764645593	0.07	0.890590180295547	0.823887495147976	0.957292865443118	0.077091152245349	0.474461965736147	0.439500010855621	0.509423920616674	0.5	0.42	0.59	0.482045444339693	0.52039186222159	0.558738280103486	0.841130366255272	0.90804176827414	0.974953170293008	0.871027873756519	0.940185662726051	1.00969604176511	0.890590180295547	0.515529372824901	0.000194347989180999	-0.346487191522131	-0.415176873991826	-0.414417870301594	-0.415835562734323	0.0215575816681153	0.0228834099626899	0.0204069834957721	0.0578737140207214	0.0592110755042905	0.0562596793919201	0.000104916066631696	0.000189788086222514	0.000196818082807235
20	0.405785764645593	0.07	0.89181345146335	0.824712722189254	0.958914180737446	0.0785633206516535	0.47818886028833	0.44331183350474	0.51306588707192	0.5	0.42	0.59	0.489471075235392	0.52797962499779	0.566488174760188	0.857783245059474	0.925268313021535	0.992753380983597	0.888721137884801	0.958533032306457	1.02897354712923	0.89181345146335	0.513084451896836	-8.9838678966179e-05	-0.349021057447071	-0.415176873991826	-0.414417870301594	-0.415835562734323	0.0215575816681153	0.0228834099626899	0.0204069834957721	0.0578737140207214	0.0592110755042905	0.0562596793919201	0.000104916066631696	0.000189788086222514	0.000196818082807235
20	0.405785764645593	0.07	0.893035097592323	0.826063158481136	0.96000703670351	0.0775314898688821	0.477960801070029	0.442849561806732	0.513072040333326	0.5	0.42	0.59	0.487018638083833	0.525631813758396	0.564244989432959	0.851279947461082	0.918773508464982	0.986267069468882	0.881336028907523	0.951271914962815	1.02162400087644	0.893035097592323	0.515827885681856	-0.00389230065005317	-0.35041836035331	-0.415176873991826	-0.414417870301594	-0.415835562734323	0.0215575816681153	0.0228834099626899	0.0204069834957721	0.0578737140207214	0.0592110755042905	0.0562596793919201	0.000104916066631696	0.000189788086222514	0.000196818082807235
20	0.405785764645593	0.07	0.893844509264941	0.826275461006335	0.961413557523548	0.0764766799436462	0.478903493869684	0.443460973826603	0.514346013912765	0.5	0.43	0.59	0.486802317587246	0.525708787189801	0.564615256792356	0.849896724781213	0.917822615627214	0.985748506473215	0.880954323565435	0.950702882315054	1.02116232948512	0.893844509264941	0.517024405344549	-0.000979120840076435	-0.346123579017495	-0.415176873991826	-0.414417870301594	-0.415835562734323	0.0215575816681153	0.0228834099626899	0.0204069834957721	0.0578737140207214	0.0592110755042905	0.0562596793919201	0.000104916066631696	0.000189788086222514	0.000196818082807235
20	0.405785764645593	0.07	0.895568392071587	0.828518276498872	0.962618507644301	0.0762276325489029	0.469608015871287	0.434792010799507	0.504424020943067	0.5	0.42	0.59	0.477530456549086	0.515768746085664	0.554007035622242	0.833985557880893	0.900767018192412	0.96754847850393	0.863912737010507	0.932336404673162	1.00168442608455	0.895568392071587	0.514602624587944	-0.000890652627139563	-0.348694476925017	-0.415176873991826	-0.414417870301594	-0.415835562734323	0.0215575816681153	0.0228834099626899	0.0204069834957721	0.0578737140207214	0.0592110755042905	0.0562596793919201	0.000104916066631696	0.000189788086222514	0.000196818082807235
20	0.405785764645593	0.07	0.896354480379507	0.828496659009861	0.964212301749153	0.0758672323329375	0.480147672746116	0.444458863309284	0.515836482182947	0.5	0.42	0.59	0.488365629888916	0.527580030454206	0.566794431019496	0.853155574565734	0.92166159218442	0.990167609803106	0.883063555282712	0.954610091994351	1.02554223345111	0.896354480379507	0.51607896024549	0.000883565616525951	-0.345155258982794	-0.415176873991826	-0.414417870301594	-0.415835562734323	0.0215575816681153	0.0228834099626899	0.0204069834957721	0.0578737140207214	0.0592110755042905	0.0562596793919201	0.000104916066631696	0.000189788086222514	0.000196818082807235
20	0.405785764645593	0.07	0.899456377051357	0.832098183044352	0.966814571058361	0.0774797939090952	0.475163561123408	0.44024518717497	0.510081935071847	0.5	0.42	0.59	0.484276355021264	0.522687093745135	0.561097832469006	0.846624803828968	0.913775478851281	0.980926153873593	0.87603235174156	0.946742997276353	1.01588428592804	0.899456377051357	0.513332486445095	-0.0092684355447447	-0.357973170319278	-0.415176873991826	-0.414417870301594	-0.415835562734323	0.0215575816681153	0.0228834099626899	0.0204069834957721	0.0578737140207214	0.0592110755042905	0.0562596793919201	0.000104916066631696	0.000189788086222514	0.000196818082807235
20	0.405785764645593	0.07	0.899966847979921	0.832149750106038	0.967783945853805	0.0752321994263031	0.473795457123775	0.438418332569181	0.509172581678369	0.5	0.42	0.59	0.480141343773322	0.518885207477512	0.557629071181703	0.836999662618542	0.904539359562982	0.972079056507422	0.866005405270315	0.936982431430917	1.00703682165652	0.899966847979921	0.515696563992699	0.00255051401381794	-0.343748164021716	-0.415176873991826	-0.414417870301594	-0.415835562734323	0.0215575816681153	0.0228834099626899	0.0204069834957721	0.0578737140207214	0.0592110755042905	0.0562596793919201	0.000104916066631696	0.000189788086222514	0.000196818082807235
20	0.405785764645593	0.07	0.900695953629301	0.832990768007491	0.968401139251112	0.0760068420848767	0.473866634385708	0.438679708070273	0.509053560701142	0.5	0.42	0.59	0.483912462441258	0.522727552006133	0.561542641571008	0.847535352817351	0.915516988303742	0.983498623790133	0.877733000670971	0.948323931236677	1.01876122710844	0.900695953629301	0.511557765952921	-0.00130529801537395	-0.352060256248255	-0.415176873991826	-0.414417870301594	-0.415835562734323	0.0215575816681153	0.0228834099626899	0.0204069834957721	0.0578737140207214	0.0592110755042905	0.0562596793919201	0.000104916066631696	0.000189788086222514	0.000196818082807235
20	0.405785764645593	0.07	0.901095024922096	0.833633058486372	0.968556991357821	0.0788257646877031	0.48409365705095	0.448849806165977	0.519337507935923	0.5	0.42	0.59	0.493466401288783	0.532213563535156	0.570960725781529	0.862379192750086	0.930093522260899	0.997807851771713	0.89258615405783	0.962903675976074	1.03366074724533	0.901095024922096	0.515431617902446	0.00374432759665188	-0.342980646699679	-0.415176873991826	-0.414417870301594	-0.415835562734323	0.0215575816681153	0.0228834099626899	0.0204069834957721	0.0578737140207214	0.0592110755042905	0.0562596793919201	0.000104916066631696	0.000189788086222514	0.000196818082807235
20	0.405785764645593	0.07	0.901738817028186	0.834094242594737	0.969383391461636	0.0775252032744066	0.478415456030982	0.443269272899968	0.513561639161995	0.5	0.42	0.59	0.488340253835095	0.527060050222622	0.565779846610148	0.854567623767962	0.922325061603184	0.990082499438406	0.885491648612664	0.955258347569906	1.02541893194229	0.901738817028186	0.512905736210399	0.00615275258961707	-0.343058865325071	-0.415176873991826	-0.414417870301594	-0.415835562734323	0.0215575816681153	0.0228834099626899	0.0204069834957721	0.0578737140207214	0.0592110755042905	0.0562596793919201	0.000104916066631696	0.000189788086222514	0.000196818082807235
20	0.405785764645593	0.07	0.909101083893102	0.840879593254184	0.97732257453202	0.0775764795269165	0.483594048656726	0.448080156950977	0.519107940362476	0.5	0.42	0.59	0.492659537309161	0.531706697029105	0.570753856749048	0.861013651246868	0.929255784028702	0.997497916810535	0.891567745822152	0.96227897444207	1.03303390238707	0.909101083893102	0.515063418831641	2.9229973930379e-05	-0.346986326000425	-0.415176873991826	-0.414417870301594	-0.415835562734323	0.0215575816681153	0.0228834099626899	0.0204069834957721	0.0578737140207214	0.0592110755042905	0.0562596793919201	0.000104916066631696	0.000189788086222514	0.000196818082807235
20	0.405785764645593	0.08	0.870027676958565	0.805545940920326	0.934509412996804	0.0805679655873926	0.46944740458444	0.435673386852637	0.503221422316244	0.5	0.42	0.6	0.478404760181925	0.515491374469037	0.552577988756149	0.83540651722618	0.900168413126892	0.964930309027604	0.864709048515918	0.93195626898545	0.997889878498041	0.870027676958565	0.517674083473359	0.00434795279880097	-0.340811677078224	-0.415176873991826	-0.414417870301594	-0.415835562734323	0.0215575816681153	0.0228834099626899	0.0204069834957721	0.0578737140207214	0.0592110755042905	0.0562596793919201	0.000104916066631696	0.000189788086222514	0.000196818082807235
20	0.405785764645593	0.08	0.874693177381703	0.810104000297705	0.939282354465701	0.0789769291215118	0.468381332210822	0.434316843214679	0.502445821206966	0.5	0.42	0.59	0.477758992808	0.515230751519582	0.552702510231165	0.835235408392957	0.900744881080683	0.966254353768408	0.864808072126855	0.932888871118548	1.00063696737616	0.874693177381703	0.5155871183156	-0.0050680215489474	-0.352081248724351	-0.415176873991826	-0.414417870301594	-0.415835562734323	0.0215575816681153	0.0228834099626899	0.0204069834957721	0.0578737140207214	0.0592110755042905	0.0562596793919201	0.000104916066631696	0.000189788086222514	0.000196818082807235
20	0.405785764645593	0.08	0.876338593673329	0.811043751596938	0.94163343574972	0.0787379893511518	0.467707122382977	0.433635675827785	0.501778568938169	0.5	0.42	0.59	0.476261062461914	0.513681653618336	0.551102244774757	0.831769301568409	0.897122741989423	0.962476182410437	0.861555002055613	0.929120248486816	0.997474908398572	0.876338593673329	0.515250607237585	-0.00328354580513634	-0.35058639264561	-0.415176873991826	-0.414417870301594	-0.415835562734323	0.0215575816681153	0.0228834099626899	0.0204069834957721	0.0578737140207214	0.0592110755042905	0.0562596793919201	0.000104916066631696	0.000189788086222514	0.000196818082807235
20	0.405785764645593	0.08	0.876625837934688	0.81161894486732	0.941632731002055	0.0793814012205197	0.472313020702225	0.438057736257586	0.506568305146863	0.5	0.42	0.59	0.479538338432217	0.517037327322225	0.554536316212232	0.83571443355429	0.901065717794728	0.966417002035166	0.864780863335956	0.933226517628092	1.00043180499001	0.876625837934688	0.518589491644194	0.0047327886322148	-0.339588768761299	-0.415176873991826	-0.414417870301594	-0.415835562734323	0.0215575816681153	0.0228834099626899	0.0204069834957721	0.0578737140207214	0.0592110755042905	0.0562596793919201	0.000104916066631696	0.000189788086222514	0.000196818082807235
20	0.405785764645593	0.08	0.877354648636949	0.811877063651471	0.942832233622427	0.0778034325353387	0.470044236351637	0.435580030826843	0.504508441876432	0.5	0.42	0.59	0.478249724963776	0.516090065766452	0.553930406569129	0.83507640644103	0.901149786448507	0.967223166455984	0.864935165307181	0.932895147966914	1.00137629186714	0.877354648636949	0.516873021198222	-0.000244671919691727	-0.345944817301393	-0.415176873991826	-0.414417870301594	-0.415835562734323	0.0215575816681153	0.0228834099626899	0.0204069834957721	0.0578737140207214	0.0592110755042905	0.0562596793919201	0.000104916066631696	0.000189788086222514	0.000196818082807235
20	0.405785764645593	0.08	0.87760325124913	0.81363487318268	0.94157162931558	0.0803168834559764	0.467995083653075	0.434268360984482	0.501721806321668	0.5	0.42	0.59	0.477611964959155	0.514704895811547	0.551797826663939	0.834872110752751	0.89971105061765	0.964549990482548	0.864356693831163	0.931551768329281	0.998597578339149	0.87760325124913	0.516585267434404	0.00449071483650789	-0.341755142339223	-0.415176873991826	-0.414417870301594	-0.415835562734323	0.0215575816681153	0.0228834099626899	0.0204069834957721	0.0578737140207214	0.0592110755042905	0.0562596793919201	0.000104916066631696	0.000189788086222514	0.000196818082807235
20	0.405785764645593	0.08	0.878536410222502	0.813053577545088	0.944019242899916	0.0773765011992503	0.468043126671886	0.433623135734468	0.502463117609303	0.5	0.42	0.59	0.47744410308016	0.515342499975675	0.553240896871189	0.835194011249218	0.901489759628721	0.967785508008224	0.865072479254702	0.933234785689753	1.00113892811433	0.878536410222502	0.514351118207938	-0.00608978063199746	-0.354256020483645	-0.415176873991826	-0.414417870301594	-0.415835562734323	0.0215575816681153	0.0228834099626899	0.0204069834957721	0.0578737140207214	0.0592110755042905	0.0562596793919201	0.000104916066631696	0.000189788086222514	0.000196818082807235
20	0.405785764645593	0.08	0.878763563349092	0.813262697423949	0.944264429274235	0.077897988000724	0.471385973427562	0.436846144047813	0.505925802807311	0.5	0.42	0.59	0.481200300594733	0.519247051164671	0.557293801734608	0.84200063626072	0.908574551837969	0.975148467415217	0.871909281047523	0.940540097682906	1.00963011275138	0.878763563349092	0.517268920635073	0.000373907723346487	-0.34504764640856	-0.415176873991826	-0.414417870301594	-0.415835562734323	0.0215575816681153	0.0228834099626899	0.0204069834957721	0.0578737140207214	0.0592110755042905	0.0562596793919201	0.000104916066631696	0.000189788086222514	0.000196818082807235
20	0.405785764645593	0.08	0.878968723253217	0.813331333766319	0.944606112740114	0.0791819901611385	0.471313154407576	0.437083664688198	0.505542644126955	0.5	0.42	0.59	0.481674026557571	0.51939553727087	0.55711704798417	0.843070890228353	0.909094603080594	0.975118315932835	0.872263312857305	0.941217011121785	1.00959021702582	0.878968723253217	0.514515402006482	-0.0014075958550286	-0.349470765427028	-0.415176873991826	-0.414417870301594	-0.415835562734323	0.0215575816681153	0.0228834099626899	0.0204069834957721	0.0578737140207214	0.0592110755042905	0.0562596793919201	0.000104916066631696	0.000189788086222514	0.000196818082807235
20	0.405785764645593	0.08	0.87903899387396	0.814111840793398	0.943966146954523	0.0813707273655663	0.477195540556654	0.443048774005015	0.511342307108293	0.5	0.42	0.59	0.485495163964834	0.522913369360138	0.560331574755441	0.846651063112589	0.911904366809747	0.977157670506904	0.876840478676739	0.944117176065398	1.01206922192604	0.87903899387396	0.517992601362295	-0.00376007155948347	-0.348387669871295	-0.415176873991826	-0.414417870301594	-0.415835562734323	0.0215575816681153	0.0228834099626899	0.0204069834957721	0.0578737140207214	0.0592110755042905	0.0562596793919201	0.000104916066631696	0.000189788086222514	0.000196818082807235
20	0.405785764645593	0.08	0.879515411107817	0.814455360315544	0.94457546190009	0.078558298471815	0.472704406177838	0.438226195762862	0.507182616592814	0.5	0.42	0.59	0.482524103559105	0.5204875291454	0.558450954731694	0.844093836942606	0.910504392042876	0.976914947143147	0.874016759836193	0.942450122590093	1.01105831032672	0.879515411107817	0.516630965235359	0.00303595528171347	-0.342952787206187	-0.415176873991826	-0.414417870301594	-0.415835562734323	0.0215575816681153	0.0228834099626899	0.0204069834957721	0.0578737140207214	0.0592110755042905	0.0562596793919201	0.000104916066631696	0.000189788086222514	0.000196818082807235
20	0.405785764645593	0.08	0.880078081783823	0.815165497023594	0.944990666544051	0.0807279700595575	0.472154252104933	0.438222125387342	0.506086378822523	0.5	0.42	0.59	0.479283492445771	0.516395055867962	0.553506619290151	0.834781967096345	0.899420254047364	0.964058540998384	0.864766799313837	0.931598426930459	0.997559449595669	0.880078081783823	0.517613482615599	-0.00680075210558601	-0.351747232201778	-0.415176873991826	-0.414417870301594	-0.415835562734323	0.0215575816681153	0.0228834099626899	0.0204069834957721	0.0578737140207214	0.0592110755042905	0.0562596793919201	0.000104916066631696	0.000189788086222514	0.000196818082807235
20	0.405785764645593	0.08	0.88027497738068	0.814969970355567	0.945579984405792	0.0787801980987429	0.470725244465113	0.43644390713527	0.505006581794956	0.5	0.42	0.59	0.478050257008961	0.515599646181813	0.553149035354665	0.83343459521098	0.898898339883978	0.964362084556975	0.862806817133584	0.931446379499448	0.998627500080214	0.88027497738068	0.517549845266614	-0.00352937101702242	-0.348773110750363	-0.415176873991826	-0.414417870301594	-0.415835562734323	0.0215575816681153	0.0228834099626899	0.0204069834957721	0.0578737140207214	0.0592110755042905	0.0562596793919201	0.000104916066631696	0.000189788086222514	0.000196818082807235
20	0.405785764645593	0.08	0.880523330175986	0.815426759814141	0.94561990053783	0.0780762491678805	0.464520419273001	0.430525813565265	0.498515024980737	0.5	0.42	0.59	0.472050234753173	0.509323636484393	0.546597038215613	0.823517780811013	0.888543294659177	0.953568808507342	0.852974514307387	0.919392133635301	0.986684353104838	0.880523330175986	0.517305696868107	-0.000882590421646894	-0.346412817605095	-0.415176873991826	-0.414417870301594	-0.415835562734323	0.0215575816681153	0.0228834099626899	0.0204069834957721	0.0578737140207214	0.0592110755042905	0.0562596793919201	0.000104916066631696	0.000189788086222514	0.000196818082807235
20	0.405785764645593	0.08	0.880600680203485	0.814847975879491	0.946353384527479	0.079972274033714	0.475271074638777	0.440939850718026	0.509602298559527	0.5	0.42	0.59	0.485687601510617	0.523502849499295	0.561318097487974	0.849827407340924	0.915994289213593	0.982161171086263	0.879613248397325	0.949798052853347	1.01642127898488	0.880600680203485	0.515976665463154	0.00667838064322175	-0.33983837738396	-0.415176873991826	-0.414417870301594	-0.415835562734323	0.0215575816681153	0.0228834099626899	0.0204069834957721	0.0578737140207214	0.0592110755042905	0.0562596793919201	0.000104916066631696	0.000189788086222514	0.000196818082807235
20	0.405785764645593	0.08	0.881239392983301	0.815612119405338	0.946866666561265	0.0777921341358122	0.469986626937226	0.435523931929451	0.504449321945	0.5	0.43	0.59	0.477729851621256	0.515532270651583	0.55333468968191	0.833651228756852	0.89961744997511	0.965583671193368	0.863256428824585	0.932158849748305	1.00000407438044	0.881239392983301	0.518147658692906	-0.00311011180613012	-0.347594680701169	-0.415176873991826	-0.414417870301594	-0.415835562734323	0.0215575816681153	0.0228834099626899	0.0204069834957721	0.0578737140207214	0.0592110755042905	0.0562596793919201	0.000104916066631696	0.000189788086222514	0.000196818082807235
20	0.405785764645593	0.08	0.881299477665302	0.816403496035601	0.946195459295003	0.0804547910158036	0.474654025470001	0.440479308717468	0.508828742222534	0.5	0.42	0.59	0.484365352899435	0.521944981300768	0.559524609702102	0.846589299833193	0.912272179720934	0.977955059608675	0.876705610204577	0.94464019703971	1.01302606689634	0.881299477665302	0.516790024599983	-0.00317101198734935	-0.349076499967905	-0.415176873991826	-0.414417870301594	-0.415835562734323	0.0215575816681153	0.0228834099626899	0.0204069834957721	0.0578737140207214	0.0592110755042905	0.0562596793919201	0.000104916066631696	0.000189788086222514	0.000196818082807235
20	0.405785764645593	0.08	0.88136304583534	0.816122522429303	0.946603569241378	0.0793621010289371	0.474900876237504	0.440453354337225	0.509348398137784	0.5	0.42	0.6	0.482027948168303	0.519726987436742	0.55742602670518	0.839903852789793	0.905592094412205	0.971280336034617	0.869665502290387	0.93744488349531	1.00493894841302	0.88136304583534	0.518233011809889	0.000138950754612667	-0.344663437962551	-0.415176873991826	-0.414417870301594	-0.415835562734323	0.0215575816681153	0.0228834099626899	0.0204069834957721	0.0578737140207214	0.0592110755042905	0.0562596793919201	0.000104916066631696	0.000189788086222514	0.000196818082807235
20	0.405785764645593	0.08	0.881385551411326	0.816504997237699	0.946266105584953	0.0794461864315252	0.471515030142707	0.437332770234078	0.505697290051336	0.5	0.42	0.6	0.480465197582907	0.518018720617641	0.555572243652376	0.839274176212384	0.904872480246488	0.970470784280593	0.868865865199066	0.937241785286994	1.00457557586528	0.881385551411326	0.518214455535757	-0.0045604639859424	-0.349313988066189	-0.415176873991826	-0.414417870301594	-0.415835562734323	0.0215575816681153	0.0228834099626899	0.0204069834957721	0.0578737140207214	0.0592110755042905	0.0562596793919201	0.000104916066631696	0.000189788086222514	0.000196818082807235
20	0.405785764645593	0.08	0.881681164259823	0.816902303058803	0.946460025460844	0.0798081946848333	0.470778882770321	0.436734177480236	0.504823588060407	0.5	0.42	0.59	0.478443961015296	0.515740065809669	0.553036170604041	0.834206285739222	0.899235103298191	0.964263920857161	0.863669029914777	0.930678972524561	0.998240326809208	0.881681164259823	0.518196776599246	-0.00332527484619908	-0.347713341657072	-0.415176873991826	-0.414417870301594	-0.415835562734323	0.0215575816681153	0.0228834099626899	0.0204069834957721	0.0578737140207214	0.0592110755042905	0.0562596793919201	0.000104916066631696	0.000189788086222514	0.000196818082807235
20	0.405785764645593	0.08	0.8825027645219	0.817319999660446	0.947685529383354	0.0801248876403293	0.473280188611862	0.439128183170078	0.507432194053647	0.5	0.42	0.59	0.483061298734211	0.520630083283611	0.558198867833012	0.844516111829361	0.910196065775064	0.975876019720768	0.875079691250812	0.94224803688319	1.01068760101824	0.8825027645219	0.5158837032814	0.00348409611755764	-0.343049552076998	-0.415176873991826	-0.414417870301594	-0.415835562734323	0.0215575816681153	0.0228834099626899	0.0204069834957721	0.0578737140207214	0.0592110755042905	0.0562596793919201	0.000104916066631696	0.000189788086222514	0.000196818082807235
20	0.405785764645593	0.08	0.882995770507356	0.81702166046179	0.948969880552923	0.0783348929686026	0.471484140706116	0.437041756844122	0.50592652456811	0.5	0.42	0.6	0.47823964364072	0.515928750290938	0.553617856941157	0.833241511544513	0.89890760303563	0.964573694526746	0.863006850955868	0.931145401081676	0.998755803032103	0.882995770507356	0.517407105392367	-0.00169559918911348	-0.346952006139206	-0.415176873991826	-0.414417870301594	-0.415835562734323	0.0215575816681153	0.0228834099626899	0.0204069834957721	0.0578737140207214	0.0592110755042905	0.0562596793919201	0.000104916066631696	0.000189788086222514	0.000196818082807235
20	0.405785764645593	0.08	0.883246619748938	0.817991171479088	0.948502068018788	0.0805995412718684	0.471187049910129	0.437295097594392	0.505079002225866	0.5	0.42	0.59	0.481088642673889	0.518374753190201	0.555660863706513	0.841117118705389	0.906306738794738	0.971496358884087	0.870981129109065	0.938183402240825	1.00543819904914	0.883246619748938	0.51488889349842	-0.000782787274270891	-0.348235151902531	-0.415176873991826	-0.414417870301594	-0.415835562734323	0.0215575816681153	0.0228834099626899	0.0204069834957721	0.0578737140207214	0.0592110755042905	0.0562596793919201	0.000104916066631696	0.000189788086222514	0.000196818082807235
20	0.405785764645593	0.08	0.883743384707407	0.818647653532022	0.948839115882792	0.0796619703218125	0.468875909421284	0.434935017603301	0.502816801239268	0.5	0.42	0.59	0.478733781389797	0.516092584029564	0.55345138666933	0.837274252339061	0.902612368771301	0.967950485203541	0.867339539270822	0.934707172772802	1.00237320435861	0.883743384707407	0.516188585428285	-0.00490960933004177	-0.351097835345403	-0.415176873991826	-0.414417870301594	-0.415835562734323	0.0215575816681153	0.0228834099626899	0.0204069834957721	0.0578737140207214	0.0592110755042905	0.0562596793919201	0.000104916066631696	0.000189788086222514	0.000196818082807235
20	0.405785764645593	0.08	0.883793288509508	0.819585781930849	0.948000795088167	0.0820720241812859	0.473688919607385	0.439951091242765	0.507426747972005	0.5	0.42	0.59	0.483349358884656	0.52041520105392	0.557481043223183	0.844320822644333	0.909067908322843	0.973814994001353	0.87438915598238	0.940834590767852	1.00874517145286	0.883793288509508	0.515842815622279	0.00241859995222469	-0.344663439602033	-0.415176873991826	-0.414417870301594	-0.415835562734323	0.0215575816681153	0.0228834099626899	0.0204069834957721	0.0578737140207214	0.0592110755042905	0.0562596793919201	0.000104916066631696	0.000189788086222514	0.000196818082807235
20	0.405785764645593	0.08	0.88454432688739	0.818521722087812	0.950566931686968	0.0775933102329476	0.472208003801041	0.437534351174839	0.506881656427243	0.5	0.42	0.59	0.481126260585829	0.51925447791117	0.557382695236512	0.840927092620513	0.907568749018903	0.974210405417292	0.870790042356658	0.94037420523945	1.00860978885322	0.88454432688739	0.516335641776964	-0.0061149343174891	-0.352112553435542	-0.415176873991826	-0.414417870301594	-0.415835562734323	0.0215575816681153	0.0228834099626899	0.0204069834957721	0.0578737140207214	0.0592110755042905	0.0562596793919201	0.000104916066631696	0.000189788086222514	0.000196818082807235
20	0.405785764645593	0.08	0.884582121138353	0.820749869171172	0.948414373105534	0.0830359578685716	0.476520874634795	0.44279663621574	0.51024511305385	0.5	0.42	0.59	0.485866457627739	0.52287097599286	0.559875494357982	0.848029485626126	0.912617032641072	0.977204579656018	0.877869402564119	0.944449646203468	1.01145720879826	0.884582121138353	0.517223365087112	0.0024548816319529	-0.343401095286778	-0.415176873991826	-0.414417870301594	-0.415835562734323	0.0215575816681153	0.0228834099626899	0.0204069834957721	0.0578737140207214	0.0592110755042905	0.0562596793919201	0.000104916066631696	0.000189788086222514	0.000196818082807235
20	0.405785764645593	0.08	0.884634012066798	0.819696087875784	0.949571936257813	0.0797777938852221	0.473983910081855	0.439700334465242	0.508267485698468	0.5	0.42	0.59	0.482972986801593	0.520630544951807	0.558288103102022	0.843549225719641	0.90932102846677	0.975092831213899	0.87293185809208	0.941046964169821	1.00941494244781	0.884634012066798	0.517124917979187	0.00436477846667838	-0.341210828935596	-0.415176873991826	-0.414417870301594	-0.415835562734323	0.0215575816681153	0.0228834099626899	0.0204069834957721	0.0578737140207214	0.0592110755042905	0.0562596793919201	0.000104916066631696	0.000189788086222514	0.000196818082807235
20	0.405785764645593	0.08	0.885349479039178	0.820262695568667	0.95043626250969	0.0799467609219402	0.472209802196341	0.438093794103802	0.506325810288881	0.5	0.42	0.6	0.481049822830447	0.518510978111523	0.555972133392599	0.840011007826671	0.905425817911945	0.970840627997218	0.869511127024958	0.937395611015317	1.00482562683479	0.885349479039178	0.517473790988927	-0.00373999251601426	-0.348878823315859	-0.415176873991826	-0.414417870301594	-0.415835562734323	0.0215575816681153	0.0228834099626899	0.0204069834957721	0.0578737140207214	0.0592110755042905	0.0562596793919201	0.000104916066631696	0.000189788086222514	0.000196818082807235
20	0.405785764645593	0.08	0.885561965495001	0.819866059886628	0.951257871103373	0.0787658214607099	0.470926771375989	0.436627360105118	0.50522618264686	0.5	0.42	0.59	0.479437113628151	0.517099459695727	0.554761805763303	0.837192075447676	0.902957984623822	0.968723893799969	0.866627886912803	0.93501960270738	1.0033696771716	0.885561965495001	0.516471658564484	-0.00460281725573228	-0.350649831524424	-0.415176873991826	-0.414417870301594	-0.415835562734323	0.0215575816681153	0.0228834099626899	0.0204069834957721	0.0578737140207214	0.0592110755042905	0.0562596793919201	0.000104916066631696	0.000189788086222514	0.000196818082807235
20	0.405785764645593	0.08	0.885590231738161	0.820577408906133	0.950603054570189	0.0817475248701262	0.475861014310664	0.44189527737855	0.509826751242778	0.5	0.42	0.59	0.487105935232603	0.524546733768245	0.561987532303886	0.852725675302676	0.918269385419719	0.983813095536761	0.882804122065241	0.950574194429945	1.01841222809751	0.885590231738161	0.514203129226346	-0.00380272840778729	-0.352005352288482	-0.415176873991826	-0.414417870301594	-0.415835562734323	0.0215575816681153	0.0228834099626899	0.0204069834957721	0.0578737140207214	0.0592110755042905	0.0562596793919201	0.000104916066631696	0.000189788086222514	0.000196818082807235
20	0.405785764645593	0.08	0.885832611891239	0.819936029127354	0.951729194655124	0.0792070691008148	0.47639697280903	0.441804215693713	0.510989729924346	0.5	0.42	0.59	0.485120156812454	0.523104501823755	0.561088846835057	0.847114227849053	0.913442288315607	0.979770348782161	0.877192729824943	0.946008594776734	1.01429761106468	0.885832611891239	0.515365833960189	0.00684453777495208	-0.340414510744749	-0.415176873991826	-0.414417870301594	-0.415835562734323	0.0215575816681153	0.0228834099626899	0.0204069834957721	0.0578737140207214	0.0592110755042905	0.0562596793919201	0.000104916066631696	0.000189788086222514	0.000196818082807235
20	0.405785764645593	0.08	0.88599905387688	0.821540056609327	0.950458051144433	0.0815840620899043	0.475830676907717	0.441830071597105	0.50983128221833	0.5	0.42	0.59	0.484354316942178	0.521627334374679	0.558900351807181	0.844880922156272	0.909897915374644	0.974914908593016	0.875439820333138	0.942398644594437	1.00954070920189	0.88599905387688	0.518345029914337	-0.00576072520444862	-0.349792154617009	-0.415176873991826	-0.414417870301594	-0.415835562734323	0.0215575816681153	0.0228834099626899	0.0204069834957721	0.0578737140207214	0.0592110755042905	0.0562596793919201	0.000104916066631696	0.000189788086222514	0.000196818082807235
20	0.405785764645593	0.08	0.886165414355024	0.820308296002621	0.952022532707427	0.0795307408331516	0.47797803000587	0.443347253199905	0.512608806811834	0.5	0.42	0.59	0.486445676692228	0.52444296106958	0.562440245446933	0.849012272830331	0.915330388739926	0.981648504649521	0.879350449219441	0.94796660321064	1.01653183399407	0.886165414355024	0.516969380818783	0.00443437267411122	-0.340911315491745	-0.415176873991826	-0.414417870301594	-0.415835562734323	0.0215575816681153	0.0228834099626899	0.0204069834957721	0.0578737140207214	0.0592110755042905	0.0562596793919201	0.000104916066631696	0.000189788086222514	0.000196818082807235
20	0.405785764645593	0.08	0.887320087621615	0.821575335213048	0.953064840030183	0.0792667555547334	0.474021028751261	0.439614873299529	0.508427184202993	0.5	0.42	0.6	0.482130887022052	0.519864529022057	0.557598171022062	0.841233716751452	0.907072294533301	0.972910872315149	0.870888549910176	0.939097728554163	1.00705258836521	0.887320087621615	0.518408679490774	0.00199388417647228	-0.341967986110301	-0.415176873991826	-0.414417870301594	-0.415835562734323	0.0215575816681153	0.0228834099626899	0.0204069834957721	0.0578737140207214	0.0592110755042905	0.0562596793919201	0.000104916066631696	0.000189788086222514	0.000196818082807235
20	0.405785764645593	0.08	0.887373856573188	0.821396106981144	0.953351606165232	0.0792260894403351	0.474593795814204	0.44013646621202	0.509051125416388	0.5	0.42	0.59	0.484231659424223	0.52214110609242	0.560050552760616	0.846631647199127	0.912912603126845	0.979193559054563	0.877141456989918	0.945392266884927	1.01440019731096	0.887373856573188	0.515137576968838	-0.00285828990708666	-0.350151589887608	-0.415176873991826	-0.414417870301594	-0.415835562734323	0.0215575816681153	0.0228834099626899	0.0204069834957721	0.0578737140207214	0.0592110755042905	0.0562596793919201	0.000104916066631696	0.000189788086222514	0.000196818082807235
20	0.405785764645593	0.08	0.88767753516975	0.822440356230919	0.952914714108581	0.0809607567037445	0.474584384595194	0.440530993901493	0.508637775288895	0.5	0.42	0.59	0.482911155367787	0.520240565719702	0.557569976071617	0.842342071312709	0.907455772843927	0.972569474375146	0.872458523594617	0.939183841981333	1.00671073207167	0.88767753516975	0.516498185363351	0.00411856623695244	-0.341922533512578	-0.415176873991826	-0.414417870301594	-0.415835562734323	0.0215575816681153	0.0228834099626899	0.0204069834957721	0.0578737140207214	0.0592110755042905	0.0562596793919201	0.000104916066631696	0.000189788086222514	0.000196818082807235
20	0.405785764645593	0.08	0.888385126130591	0.823284399466883	0.9534858527943	0.0811254318579519	0.476307998530568	0.442168695746169	0.510447301314967	0.5	0.42	0.59	0.485851592881623	0.523363598587224	0.560875604292824	0.848766333039516	0.914298540804568	0.97983074856962	0.879127700647566	0.94628700516412	1.01456435365246	0.888385126130591	0.515152114122842	0.0102513982257491	-0.337529443802834	-0.415176873991826	-0.414417870301594	-0.415835562734323	0.0215575816681153	0.0228834099626899	0.0204069834957721	0.0578737140207214	0.0592110755042905	0.0562596793919201	0.000104916066631696	0.000189788086222514	0.000196818082807235
20	0.405785764645593	0.08	0.888453733809706	0.822343898258676	0.954563569360735	0.0775190359442994	0.472154085647576	0.437466390405158	0.506841780889995	0.5	0.42	0.59	0.480719849136786	0.518837208526143	0.5569545679155	0.839841106168185	0.906433998746372	0.973026891324558	0.870346071341783	0.939294083552885	1.00755376923672	0.888453733809706	0.515401605331315	-0.000427459347580169	-0.347371555919951	-0.415176873991826	-0.414417870301594	-0.415835562734323	0.0215575816681153	0.0228834099626899	0.0204069834957721	0.0578737140207214	0.0592110755042905	0.0562596793919201	0.000104916066631696	0.000189788086222514	0.000196818082807235
20	0.405785764645593	0.08	0.888598315508573	0.822373574066745	0.954823056950401	0.0779501718366152	0.474563975586709	0.439803909566562	0.509324041606855	0.5	0.43	0.59	0.482266425209891	0.520382531990563	0.558498638771235	0.84138923704684	0.90788874919809	0.97438826134934	0.871838658024943	0.940111540875829	1.00896939129294	0.888598315508573	0.517690433359309	0.000339912146497839	-0.344242154804798	-0.415176873991826	-0.414417870301594	-0.415835562734323	0.0215575816681153	0.0228834099626899	0.0204069834957721	0.0578737140207214	0.0592110755042905	0.0562596793919201	0.000104916066631696	0.000189788086222514	0.000196818082807235
20	0.405785764645593	0.08	0.888636946485454	0.822796010229687	0.954477882741222	0.0794008950707393	0.471663230051909	0.437459634392104	0.505866825711714	0.5	0.42	0.59	0.479856649799574	0.517375135013006	0.554893620226438	0.837366509265254	0.902837568193401	0.968308627121549	0.867303898863944	0.935299991121624	1.00304780466241	0.888636946485454	0.515867051799718	-0.00394454859669838	-0.350585209463536	-0.415176873991826	-0.414417870301594	-0.415835562734323	0.0215575816681153	0.0228834099626899	0.0204069834957721	0.0578737140207214	0.0592110755042905	0.0562596793919201	0.000104916066631696	0.000189788086222514	0.000196818082807235
20	0.405785764645593	0.08	0.888851992170562	0.822953304336406	0.954750680004718	0.07634072374189	0.467749958892715	0.433099524179101	0.50240039360633	0.5	0.42	0.6	0.475753582787542	0.513816585722938	0.551879588658334	0.830975082275277	0.897457833304836	0.963940584334396	0.860079172554621	0.929022428966622	0.997616219214	0.888851992170562	0.51735524282614	0.00182245831305989	-0.343390157266076	-0.415176873991826	-0.414417870301594	-0.415835562734323	0.0215575816681153	0.0228834099626899	0.0204069834957721	0.0578737140207214	0.0592110755042905	0.0562596793919201	0.000104916066631696	0.000189788086222514	0.000196818082807235
20	0.405785764645593	0.08	0.889210880760614	0.822716182379859	0.95570557914137	0.0788275739300427	0.47846469782849	0.443631090448344	0.513298305208636	0.5	0.42	0.59	0.489207713200264	0.527619965578102	0.566032217955939	0.856619639951318	0.923880823521725	0.991142007092132	0.88729488283665	0.957049802963192	1.02630337381548	0.889210880760614	0.513865884212328	-0.00121680458694168	-0.34972063156528	-0.415176873991826	-0.414417870301594	-0.415835562734323	0.0215575816681153	0.0228834099626899	0.0204069834957721	0.0578737140207214	0.0592110755042905	0.0562596793919201	0.000104916066631696	0.000189788086222514	0.000196818082807235
20	0.405785764645593	0.08	0.889258243141586	0.824649243861841	0.953867242421331	0.080501974914033	0.472869204144036	0.438833845434573	0.506904562853499	0.5	0.42	0.59	0.481541806861729	0.518889537217193	0.556237267572658	0.840507900065966	0.905696554438223	0.97088520881048	0.870053969294032	0.938163321993592	1.00562159568066	0.889258243141586	0.518008414754543	0.00127720217717123	-0.343747726191026	-0.415176873991826	-0.414417870301594	-0.415835562734323	0.0215575816681153	0.0228834099626899	0.0204069834957721	0.0578737140207214	0.0592110755042905	0.0562596793919201	0.000104916066631696	0.000189788086222514	0.000196818082807235
20	0.405785764645593	0.08	0.88950860154535	0.823866621969051	0.955150581121648	0.0806210437993378	0.477956876229685	0.443582964843552	0.512330787615818	0.5	0.42	0.59	0.487932564403967	0.525743192990991	0.563553821578015	0.852999221851795	0.919099415024711	0.985199608197627	0.883769278557247	0.951554815991187	1.01975877850354	0.88950860154535	0.516200884646268	0.000697339893620539	-0.345932677854519	-0.415176873991826	-0.414417870301594	-0.415835562734323	0.0215575816681153	0.0228834099626899	0.0204069834957721	0.0578737140207214	0.0592110755042905	0.0562596793919201	0.000104916066631696	0.000189788086222514	0.000196818082807235
20	0.405785764645593	0.08	0.889550127996641	0.823874157135819	0.955226098857464	0.0790529925287871	0.472628759528831	0.438273322615366	0.506984196442296	0.5	0.42	0.59	0.482780860949981	0.52062516165352	0.55846946235706	0.844775928350334	0.910996354314806	0.977216780279278	0.874077011564464	0.943295180874109	1.01148838385176	0.889550127996641	0.515096911014429	-0.00016964554502755	-0.347625110517636	-0.415176873991826	-0.414417870301594	-0.415835562734323	0.0215575816681153	0.0228834099626899	0.0204069834957721	0.0578737140207214	0.0592110755042905	0.0562596793919201	0.000104916066631696	0.000189788086222514	0.000196818082807235
20	0.405785764645593	0.08	0.889625788188938	0.823196217023503	0.956055359354374	0.0761066196961048	0.46905245507719	0.434247723195981	0.503857186958398	0.5	0.42	0.59	0.476496582758759	0.514687539024858	0.552878495290957	0.831687279917927	0.898346588050883	0.965005896183838	0.861626127107374	0.930613101850484	0.99960150326676	0.889625788188938	0.516239622195305	-0.00506083908656342	-0.351282335124972	-0.415176873991826	-0.414417870301594	-0.415835562734323	0.0215575816681153	0.0228834099626899	0.0204069834957721	0.0578737140207214	0.0592110755042905	0.0562596793919201	0.000104916066631696	0.000189788086222514	0.000196818082807235
20	0.405785764645593	0.08	0.889737797347361	0.823325237401699	0.956150357293024	0.0783197839005274	0.474996658698108	0.44029405065772	0.509699266738496	0.5	0.42	0.6	0.483085170266893	0.521160441301905	0.559235712336917	0.843135198790376	0.909588493548662	0.976041788306947	0.872632663364319	0.941685840039479	1.01053133119015	0.889737797347361	0.517477142418594	0.00628873222503259	-0.338540964156485	-0.415176873991826	-0.414417870301594	-0.415835562734323	0.0215575816681153	0.0228834099626899	0.0204069834957721	0.0578737140207214	0.0592110755042905	0.0562596793919201	0.000104916066631696	0.000189788086222514	0.000196818082807235
20	0.405785764645593	0.08	0.889769374693918	0.824278469073928	0.955260280313908	0.0800568321218367	0.469569598068692	0.435669696461557	0.503469499675827	0.5	0.42	0.59	0.47991219528834	0.517254650667892	0.554597106047444	0.839755578354558	0.905097812876426	0.970440047398294	0.869196916164779	0.936967486485378	1.00471929112224	0.889769374693918	0.512441266215307	0.00155152029574825	-0.348522797106736	-0.415176873991826	-0.414417870301594	-0.415835562734323	0.0215575816681153	0.0228834099626899	0.0204069834957721	0.0578737140207214	0.0592110755042905	0.0562596793919201	0.000104916066631696	0.000189788086222514	0.000196818082807235
20	0.405785764645593	0.08	0.889774753815334	0.824730663102482	0.954818844528187	0.0825458274072128	0.479674819892185	0.445617637392182	0.513732002392189	0.5	0.42	0.59	0.489059449370715	0.526436755659674	0.563814061948633	0.853712768603277	0.918959404111369	0.984206039619462	0.883650611146408	0.950804788570674	1.0187594301818	0.889774753815334	0.51614126726633	-0.00416236125681612	-0.350895432561954	-0.415176873991826	-0.414417870301594	-0.415835562734323	0.0215575816681153	0.0228834099626899	0.0204069834957721	0.0578737140207214	0.0592110755042905	0.0562596793919201	0.000104916066631696	0.000189788086222514	0.000196818082807235
20	0.405785764645593	0.08	0.889898973260912	0.825511138224386	0.954286808297437	0.0812105920132065	0.470302675356618	0.436613043219171	0.503992307494064	0.5	0.42	0.59	0.477890626568577	0.514765290899087	0.551639955229597	0.832768436845451	0.897025936085839	0.961283435326228	0.862076997932543	0.928784014014343	0.996042598436006	0.889898973260912	0.516494233716338	0.00349789853961329	-0.342756836004442	-0.415176873991826	-0.414417870301594	-0.415835562734323	0.0215575816681153	0.0228834099626899	0.0204069834957721	0.0578737140207214	0.0592110755042905	0.0562596793919201	0.000104916066631696	0.000189788086222514	0.000196818082807235
20	0.405785764645593	0.08	0.890343602714855	0.824789614688143	0.955897590741566	0.0803345012949275	0.477149577361578	0.442767223363896	0.511531931359259	0.5	0.42	0.59	0.4860587735052	0.523802860990645	0.56154694847609	0.848618943224611	0.914517039053414	0.980415134882216	0.878691248267681	0.946484667049782	1.01544634670594	0.890343602714855	0.516264256597563	-0.00153392845527091	-0.347657562095029	-0.415176873991826	-0.414417870301594	-0.415835562734323	0.0215575816681153	0.0228834099626899	0.0204069834957721	0.0578737140207214	0.0592110755042905	0.0562596793919201	0.000104916066631696	0.000189788086222514	0.000196818082807235
20	0.405785764645593	0.08	0.89070681568693	0.825344064656448	0.956069566717411	0.0798291049363559	0.473395967116067	0.439166878325051	0.507625055907083	0.5	0.42	0.6	0.481697994488426	0.519241999370312	0.556786004252198	0.840544329644197	0.906057162947808	0.971569996251418	0.86994354257167	0.93733616843446	1.00561761674368	0.89070681568693	0.517995705966289	0.00457721670921111	-0.340093996085672	-0.415176873991826	-0.414417870301594	-0.415835562734323	0.0215575816681153	0.0228834099626899	0.0204069834957721	0.0578737140207214	0.0592110755042905	0.0562596793919201	0.000104916066631696	0.000189788086222514	0.000196818082807235
20	0.405785764645593	0.08	0.890918739580278	0.825272012345506	0.95656546681505	0.0792371184741859	0.475381161202054	0.440869274670958	0.50989304773315	0.5	0.42	0.59	0.483219820513952	0.5210469692251	0.558874117936247	0.842810415239359	0.908786837478526	0.974763259717693	0.872419687775492	0.941387126731024	1.00991045288748	0.890918739580278	0.5164890698895	-0.0011088660431529	-0.347320720449094	-0.415176873991826	-0.414417870301594	-0.415835562734323	0.0215575816681153	0.0228834099626899	0.0204069834957721	0.0578737140207214	0.0592110755042905	0.0562596793919201	0.000104916066631696	0.000189788086222514	0.000196818082807235
20	0.405785764645593	0.08	0.891048377871388	0.825212181175547	0.956884574567229	0.078695617648296	0.474903159147481	0.440297388845439	0.509508929449522	0.5	0.42	0.59	0.484319994190325	0.522385780852348	0.560451567514371	0.84668546011597	0.913231851925567	0.979778243735165	0.876960453241657	0.945166691377514	1.0142332847752	0.891048377871388	0.516712500708094	-0.00199614901105807	-0.347596803088148	-0.415176873991826	-0.414417870301594	-0.415835562734323	0.0215575816681153	0.0228834099626899	0.0204069834957721	0.0578737140207214	0.0592110755042905	0.0562596793919201	0.000104916066631696	0.000189788086222514	0.000196818082807235
20	0.405785764645593	0.08	0.891564175359498	0.825429045775717	0.957699304943278	0.0799047383319257	0.478096101498249	0.443544952014648	0.512647250981851	0.5	0.42	0.59	0.487908421256841	0.525915384746297	0.563922348235752	0.852977059406997	0.919422044862903	0.985867030318809	0.883564253618261	0.95214253502407	1.02106279323788	0.891564175359498	0.515459936729916	-0.000487635933316956	-0.347717139219075	-0.415176873991826	-0.414417870301594	-0.415835562734323	0.0215575816681153	0.0228834099626899	0.0204069834957721	0.0578737140207214	0.0592110755042905	0.0562596793919201	0.000104916066631696	0.000189788086222514	0.000196818082807235
20	0.405785764645593	0.08	0.891632323526331	0.825665108987025	0.957599538065636	0.0790311446916212	0.47880987953586	0.443999912946823	0.513619846124898	0.5	0.42	0.59	0.487790700488117	0.526033901649439	0.56427710281076	0.852071239719232	0.918874341524477	0.985677443329721	0.882087968959684	0.952073667130864	1.02067599352466	0.891632323526331	0.517159026259068	0.0093824183132552	-0.33586454820599	-0.415176873991826	-0.414417870301594	-0.415835562734323	0.0215575816681153	0.0228834099626899	0.0204069834957721	0.0578737140207214	0.0592110755042905	0.0562596793919201	0.000104916066631696	0.000189788086222514	0.000196818082807235
20	0.405785764645593	0.08	0.891731970132112	0.826814192628242	0.956649747635982	0.0804099922490714	0.470656633640351	0.436759461898831	0.504553805381871	0.5	0.42	0.59	0.481234379513464	0.51858327709515	0.555932174676836	0.842207658053061	0.90757191485229	0.972936171651519	0.871600735830703	0.939746856887391	1.00689845138331	0.891731970132112	0.513664355525923	0.00214864901316481	-0.346909766958903	-0.415176873991826	-0.414417870301594	-0.415835562734323	0.0215575816681153	0.0228834099626899	0.0204069834957721	0.0578737140207214	0.0592110755042905	0.0562596793919201	0.000104916066631696	0.000189788086222514	0.000196818082807235
20	0.405785764645593	0.08	0.89175240035596	0.825979160933687	0.957525639778232	0.079196683852178	0.472680548755464	0.438355209544581	0.507005887966348	0.5	0.42	0.59	0.481177323904903	0.518855842384884	0.556534360864864	0.840053328939486	0.905833579392168	0.971613829844849	0.869635959970665	0.937244916779475	1.00513782219223	0.89175240035596	0.5154851066744	-0.00190689164131898	-0.349072961918247	-0.415176873991826	-0.414417870301594	-0.415835562734323	0.0215575816681153	0.0228834099626899	0.0204069834957721	0.0578737140207214	0.0592110755042905	0.0562596793919201	0.000104916066631696	0.000189788086222514	0.000196818082807235
20	0.405785764645593	0.08	0.891884347662584	0.825558505302745	0.958210190022423	0.0765709921778474	0.467058130410525	0.432515315650957	0.501600945170093	0.5	0.42	0.59	0.474167416401422	0.512036774172316	0.54990613194321	0.827138921639443	0.89319833159957	0.959257741559696	0.856452838074994	0.924881128663887	0.992948459463103	0.891884347662584	0.515857372819247	0.00522741685060365	-0.341381626557183	-0.415176873991826	-0.414417870301594	-0.415835562734323	0.0215575816681153	0.0228834099626899	0.0204069834957721	0.0578737140207214	0.0592110755042905	0.0562596793919201	0.000104916066631696	0.000189788086222514	0.000196818082807235
20	0.405785764645593	0.08	0.892129645747336	0.825734979041337	0.958524312453336	0.0782200112689285	0.471966805225327	0.437461702623642	0.506471907827011	0.5	0.42	0.59	0.481290974611287	0.519253142180763	0.55721530975024	0.841492474623743	0.907865791422215	0.974239108220686	0.871473603783195	0.939972192349591	1.00878664208547	0.892129645747336	0.51433610173977	0.00470836078478692	-0.342922677755481	-0.415176873991826	-0.414417870301594	-0.415835562734323	0.0215575816681153	0.0228834099626899	0.0204069834957721	0.0578737140207214	0.0592110755042905	0.0562596793919201	0.000104916066631696	0.000189788086222514	0.000196818082807235
20	0.405785764645593	0.08	0.892425750927051	0.827295610617068	0.957555891237034	0.0819905448489237	0.479715707335969	0.44553013953851	0.513901275133427	0.5	0.42	0.59	0.489588600514594	0.527154777997202	0.56472095547981	0.855343987893994	0.92097460924452	0.986605230595047	0.885361098517132	0.953513971564905	1.0209527429688	0.892425750927051	0.515894086843696	-0.00210055493487975	-0.348765308778492	-0.415176873991826	-0.414417870301594	-0.415835562734323	0.0215575816681153	0.0228834099626899	0.0204069834957721	0.0578737140207214	0.0592110755042905	0.0562596793919201	0.000104916066631696	0.000189788086222514	0.000196818082807235
20	0.405785764645593	0.08	0.892729163130548	0.827815967480459	0.957642358780638	0.0817114121084219	0.477981729896208	0.443856412438012	0.512107047354404	0.5	0.42	0.6	0.487220768567603	0.524680097606626	0.562139426645649	0.850609618805346	0.916007622441897	0.981405626078448	0.880528714717134	0.948250557465873	1.01640653471832	0.892729163130548	0.517340108118789	0.00206995238444797	-0.343090098879635	-0.415176873991826	-0.414417870301594	-0.415835562734323	0.0215575816681153	0.0228834099626899	0.0204069834957721	0.0578737140207214	0.0592110755042905	0.0562596793919201	0.000104916066631696	0.000189788086222514	0.000196818082807235
20	0.405785764645593	0.08	0.89278288101798	0.826580038492316	0.958985723543645	0.0780646986400601	0.47440411328997	0.439683411692466	0.509124814887473	0.5	0.42	0.59	0.482341770821957	0.520431096567169	0.558520422312381	0.841754856479324	0.908226136525046	0.974697416570767	0.871627778135133	0.940111540875829	1.00896939129294	0.89278288101798	0.515890354393057	-0.00458381404577155	-0.351244277084541	-0.415176873991826	-0.414417870301594	-0.415835562734323	0.0215575816681153	0.0228834099626899	0.0204069834957721	0.0578737140207214	0.0592110755042905	0.0562596793919201	0.000104916066631696	0.000189788086222514	0.000196818082807235
20	0.405785764645593	0.08	0.892828969659492	0.826925378281008	0.958732561037976	0.0798083957763391	0.47931738964297	0.444655263692438	0.513979515593502	0.5	0.43	0.59	0.48626963196223	0.524175714730773	0.562081797499315	0.846894044582371	0.912911812586067	0.978929580589762	0.877672755638531	0.945256064298583	1.01375982913476	0.892828969659492	0.519130221737199	0.00332394600207881	-0.339938586865313	-0.415176873991826	-0.414417870301594	-0.415835562734323	0.0215575816681153	0.0228834099626899	0.0204069834957721	0.0578737140207214	0.0592110755042905	0.0562596793919201	0.000104916066631696	0.000189788086222514	0.000196818082807235
20	0.405785764645593	0.08	0.893146857258237	0.826423086987825	0.959870627528648	0.0782245609676026	0.478026871760857	0.443079825297147	0.512973918224566	0.5	0.42	0.59	0.48708720474033	0.525505246375431	0.563923288010531	0.851190528001552	0.918326500422753	0.985462472843954	0.881823933272972	0.950366858329489	1.02033664203073	0.893146857258237	0.515482922653057	-0.00817759883693917	-0.355299145150992	-0.415176873991826	-0.414417870301594	-0.415835562734323	0.0215575816681153	0.0228834099626899	0.0204069834957721	0.0578737140207214	0.0592110755042905	0.0562596793919201	0.000104916066631696	0.000189788086222514	0.000196818082807235
20	0.405785764645593	0.08	0.893305715003087	0.827476530166951	0.959134899839223	0.0793497487634076	0.476091134469704	0.44155435621444	0.510627912724967	0.5	0.42	0.59	0.484936666460883	0.522866651482415	0.560796636503948	0.846896589082059	0.913137764807345	0.979378940532631	0.876318418677613	0.945638797804418	1.01488472475667	0.893305715003087	0.517315551852922	-0.0079856924961742	-0.35324744168184	-0.415176873991826	-0.414417870301594	-0.415835562734323	0.0215575816681153	0.0228834099626899	0.0204069834957721	0.0578737140207214	0.0592110755042905	0.0562596793919201	0.000104916066631696	0.000189788086222514	0.000196818082807235
20	0.405785764645593	0.08	0.893331054805608	0.827204673575804	0.959457436035412	0.0783176207151351	0.472869879155446	0.438322133080447	0.507417625230445	0.5	0.42	0.59	0.480724949612326	0.518614807864305	0.556504666116284	0.838793946476967	0.904906145896323	0.97101834531568	0.869077728637964	0.936858485567578	1.00489471007531	0.893331054805608	0.515039381318937	-0.00290433248803434	-0.350156126352711	-0.415176873991826	-0.414417870301594	-0.415835562734323	0.0215575816681153	0.0228834099626899	0.0204069834957721	0.0578737140207214	0.0592110755042905	0.0562596793919201	0.000104916066631696	0.000189788086222514	0.000196818082807235
20	0.405785764645593	0.08	0.893416702755969	0.827428091128588	0.95940531438335	0.077755503842333	0.47210628583737	0.43747932172501	0.506733249949729	0.5	0.42	0.59	0.479957168624557	0.517946300517467	0.555935432410377	0.837631014733764	0.903930420548462	0.97022982636316	0.867295373019638	0.936139764250968	1.00442444141216	0.893416702755969	0.516999799372656	0.00261360825758064	-0.34270931904827	-0.415176873991826	-0.414417870301594	-0.415835562734323	0.0215575816681153	0.0228834099626899	0.0204069834957721	0.0578737140207214	0.0592110755042905	0.0562596793919201	0.000104916066631696	0.000189788086222514	0.000196818082807235
20	0.405785764645593	0.08	0.893418180663876	0.828406439225318	0.958429922102435	0.0808489556071685	0.483241146400756	0.448540520424628	0.517941772376885	0.5	0.42	0.59	0.492709425746719	0.530827109031084	0.568944792315448	0.860584367838895	0.927162112567531	0.993739857296167	0.891402039476577	0.960326198275434	1.0284607181771	0.893418180663876	0.518089147817148	-0.00479152192175595	-0.34932174752624	-0.415176873991826	-0.414417870301594	-0.415835562734323	0.0215575816681153	0.0228834099626899	0.0204069834957721	0.0578737140207214	0.0592110755042905	0.0562596793919201	0.000104916066631696	0.000189788086222514	0.000196818082807235
20	0.405785764645593	0.08	0.893520102310433	0.827661946146319	0.959378258474548	0.0812772939798633	0.481728670180012	0.447235963988119	0.516221376371904	0.5	0.42	0.59	0.490432630495908	0.528256844093949	0.56608105769199	0.855655179689283	0.921646882260362	0.987638584831441	0.886470407029231	0.954996891902894	1.02250921739199	0.893520102310433	0.517606753604501	-0.00462343124043578	-0.349566376708438	-0.415176873991826	-0.414417870301594	-0.415835562734323	0.0215575816681153	0.0228834099626899	0.0204069834957721	0.0578737140207214	0.0592110755042905	0.0562596793919201	0.000104916066631696	0.000189788086222514	0.000196818082807235
20	0.405785764645593	0.08	0.893639602271476	0.827667194804096	0.959612009738857	0.0809101359383442	0.480573027699974	0.446078191818478	0.515067863581471	0.5	0.42	0.59	0.488929120557399	0.526737581227844	0.564546041898288	0.852768328786296	0.918712156765207	0.984655984744118	0.883074953860435	0.950682211756842	1.01930074320717	0.893639602271476	0.516846902437285	0.00537758024734175	-0.340259059641422	-0.415176873991826	-0.414417870301594	-0.415835562734323	0.0215575816681153	0.0228834099626899	0.0204069834957721	0.0578737140207214	0.0592110755042905	0.0562596793919201	0.000104916066631696	0.000189788086222514	0.000196818082807235
20	0.405785764645593	0.08	0.893816493016307	0.827414652794006	0.960218333238607	0.0788088028374742	0.477498404807549	0.442730652307571	0.512266157307527	0.5	0.42	0.59	0.48667059491188	0.524888962455942	0.563107330000005	0.850425385239301	0.917209510439554	0.983993635639807	0.880809274358686	0.950061643093797	1.01961089285473	0.893816493016307	0.51528836313737	0.00303981731198435	-0.343849816645842	-0.415176873991826	-0.414417870301594	-0.415835562734323	0.0215575816681153	0.0228834099626899	0.0204069834957721	0.0578737140207214	0.0592110755042905	0.0562596793919201	0.000104916066631696	0.000189788086222514	0.000196818082807235
20	0.405785764645593	0.08	0.893939290731989	0.827685526273364	0.960193055190614	0.0805683322686137	0.480108391071555	0.445567462690029	0.514649319453081	0.5	0.42	0.59	0.488472569937391	0.526339554103344	0.564206538269298	0.852088425861137	0.918143350775778	0.984198275690419	0.882113711369732	0.950720012679906	1.01952300835633	0.893939290731989	0.516239152048802	-0.00273983881407234	-0.349024914939741	-0.415176873991826	-0.414417870301594	-0.415835562734323	0.0215575816681153	0.0228834099626899	0.0204069834957721	0.0578737140207214	0.0592110755042905	0.0562596793919201	0.000104916066631696	0.000189788086222514	0.000196818082807235
20	0.405785764645593	0.08	0.894019427302087	0.827417160759211	0.960621693844963	0.0761819849553332	0.470710957594011	0.435801866013722	0.5056200491743	0.5	0.42	0.59	0.4780458738579	0.516338842501498	0.554631811145096	0.834215285025054	0.901038536721962	0.967861788418869	0.863717383155493	0.933003780311557	1.00243684614052	0.894019427302087	0.516668075199305	-0.00384303003159573	-0.349743561879093	-0.415176873991826	-0.414417870301594	-0.415835562734323	0.0215575816681153	0.0228834099626899	0.0204069834957721	0.0578737140207214	0.0592110755042905	0.0562596793919201	0.000104916066631696	0.000189788086222514	0.000196818082807235
20	0.405785764645593	0.08	0.894028867170856	0.82799364073123	0.960064093610481	0.0785862901527883	0.474445812931092	0.439847276539772	0.509044349322412	0.5	0.42	0.59	0.481570773662741	0.519451294530443	0.557331815398145	0.839339059316563	0.90536175523246	0.971384451148357	0.868980438966	0.937825096886411	1.00566565193632	0.894028867170856	0.517458513423077	0.00235954448319945	-0.342482045300081	-0.415176873991826	-0.414417870301594	-0.415835562734323	0.0215575816681153	0.0228834099626899	0.0204069834957721	0.0578737140207214	0.0592110755042905	0.0562596793919201	0.000104916066631696	0.000189788086222514	0.000196818082807235
20	0.405785764645593	0.08	0.89405641966465	0.82880221167092	0.95931062765838	0.0797402588333843	0.473239826363537	0.439001317259018	0.507478335468057	0.5	0.42	0.59	0.481480576785712	0.51903212040033	0.556583664014948	0.840124521973239	0.90564735747202	0.9711701929708	0.86978012471211	0.937602379401286	1.00616385751141	0.89405641966465	0.516898902738587	0.00927271989434617	-0.336747440042282	-0.415176873991826	-0.414417870301594	-0.415835562734323	0.0215575816681153	0.0228834099626899	0.0204069834957721	0.0578737140207214	0.0592110755042905	0.0562596793919201	0.000104916066631696	0.000189788086222514	0.000196818082807235
20	0.405785764645593	0.08	0.894311746680774	0.828764274927904	0.959859218433643	0.081107574978669	0.48187366559741	0.447331307037564	0.516416024157256	0.5	0.42	0.59	0.491672751523302	0.529639100424068	0.567605449324834	0.859103912617527	0.92544283172052	0.991781750823513	0.889620762930486	0.958792846202495	1.02660889529612	0.894311746680774	0.515530639333118	0.00255758966054618	-0.344558496837315	-0.415176873991826	-0.414417870301594	-0.415835562734323	0.0215575816681153	0.0228834099626899	0.0204069834957721	0.0578737140207214	0.0592110755042905	0.0562596793919201	0.000104916066631696	0.000189788086222514	0.000196818082807235
20	0.405785764645593	0.08	0.894426090928046	0.828425005267084	0.960427176589009	0.0788805197643861	0.473665443636077	0.439193801587184	0.50813708568497	0.5	0.42	0.59	0.483369853660985	0.521308805696308	0.55924775773163	0.845323874719894	0.911672037921243	0.978020201122592	0.875330847497695	0.943738412275211	1.01335405107233	0.894426090928046	0.516196389744881	-0.00302021850220156	-0.349155642182778	-0.415176873991826	-0.414417870301594	-0.415835562734323	0.0215575816681153	0.0228834099626899	0.0204069834957721	0.0578737140207214	0.0592110755042905	0.0562596793919201	0.000104916066631696	0.000189788086222514	0.000196818082807235
20	0.405785764645593	0.08	0.894456442775208	0.828009577468004	0.960903308082411	0.0801980041134071	0.480603725623273	0.445940442474527	0.515267008772019	0.5	0.42	0.59	0.490115282756768	0.528212309183556	0.566309335610345	0.856349987740911	0.922914710901637	0.989479434062362	0.886683557086275	0.955583324600384	1.02426723111141	0.894456442775208	0.514821034019366	-0.00129349121302642	-0.34880507958761	-0.415176873991826	-0.414417870301594	-0.415835562734323	0.0215575816681153	0.0228834099626899	0.0204069834957721	0.0578737140207214	0.0592110755042905	0.0562596793919201	0.000104916066631696	0.000189788086222514	0.000196818082807235
20	0.405785764645593	0.08	0.894470550421771	0.829377937248629	0.959563163594913	0.082738611623234	0.481564438897911	0.44741653751146	0.515712340284362	0.5	0.43	0.59	0.490558110582666	0.527998680119216	0.565439249655766	0.855792300150457	0.921108417510274	0.986424534870092	0.886016098840916	0.953672378859741	1.02118412081215	0.894470550421771	0.517937768193509	-0.00467928227877034	-0.349283238186903	-0.415176873991826	-0.414417870301594	-0.415835562734323	0.0215575816681153	0.0228834099626899	0.0204069834957721	0.0578737140207214	0.0592110755042905	0.0562596793919201	0.000104916066631696	0.000189788086222514	0.000196818082807235
20	0.405785764645593	0.08	0.894645184476027	0.828032221515294	0.96125814743676	0.0791574626568135	0.482802511855937	0.447732699443581	0.517872324268293	0.5	0.42	0.59	0.490342473209643	0.528749805474281	0.567157137738918	0.854783022261204	0.921736095559672	0.98868916885814	0.884907486532419	0.953995693892705	1.02415157503136	0.894645184476027	0.518639402603588	0.00316019264574387	-0.34033615423633	-0.415176873991826	-0.414417870301594	-0.415835562734323	0.0215575816681153	0.0228834099626899	0.0204069834957721	0.0578737140207214	0.0592110755042905	0.0562596793919201	0.000104916066631696	0.000189788086222514	0.000196818082807235
20	0.405785764645593	0.08	0.894805294351881	0.82895639128697	0.960654197416791	0.0784028810908897	0.470746607784393	0.436374282732537	0.505118932836249	0.5	0.42	0.59	0.47799132312382	0.51564173878878	0.55329215445374	0.8333513568775	0.898992768056984	0.964634179236468	0.863241338676405	0.93075860415604	0.998665993669242	0.894805294351881	0.517421370045141	0.00706830316583767	-0.337953931520057	-0.415176873991826	-0.414417870301594	-0.415835562734323	0.0215575816681153	0.0228834099626899	0.0204069834957721	0.0578737140207214	0.0592110755042905	0.0562596793919201	0.000104916066631696	0.000189788086222514	0.000196818082807235
20	0.405785764645593	0.08	0.894826968699188	0.829028563006287	0.960625374392088	0.082003442205953	0.48394105898989	0.449457337938632	0.518424780041148	0.5	0.42	0.59	0.494646974867982	0.53259778100773	0.570548587147477	0.865024152746354	0.931391411811949	0.997758670877544	0.895633489040474	0.964476180639499	1.03337719919127	0.894826968699188	0.515718558686928	0.000581332201998668	-0.346202514774806	-0.415176873991826	-0.414417870301594	-0.415835562734323	0.0215575816681153	0.0228834099626899	0.0204069834957721	0.0578737140207214	0.0592110755042905	0.0562596793919201	0.000104916066631696	0.000189788086222514	0.000196818082807235
20	0.405785764645593	0.08	0.895255001137021	0.830013178301271	0.960496823972772	0.0830728781549907	0.483394239602521	0.449191852386115	0.517596626818927	0.5	0.42	0.59	0.494241656437618	0.531874227959478	0.569506799481339	0.864186931784091	0.929987893914701	0.995788856045311	0.894625455558389	0.963025600262624	1.03092930219755	0.895255001137021	0.516031871244448	0.00112260012236445	-0.345683665941517	-0.415176873991826	-0.414417870301594	-0.415835562734323	0.0215575816681153	0.0228834099626899	0.0204069834957721	0.0578737140207214	0.0592110755042905	0.0562596793919201	0.000104916066631696	0.000189788086222514	0.000196818082807235
20	0.405785764645593	0.08	0.895323072879261	0.829928741098975	0.960717404659547	0.0829064928334653	0.482309888315473	0.448146898514798	0.516472878116148	0.5	0.42	0.59	0.492809668599168	0.530377376281231	0.567945083963295	0.861363039948828	0.927026189344646	0.992689338740465	0.891522323087069	0.959839448142119	1.02751113515831	0.895323072879261	0.51568338293459	0.00100585257117152	-0.345901995334329	-0.415176873991826	-0.414417870301594	-0.415835562734323	0.0215575816681153	0.0228834099626899	0.0204069834957721	0.0578737140207214	0.0592110755042905	0.0562596793919201	0.000104916066631696	0.000189788086222514	0.000196818082807235
20	0.405785764645593	0.08	0.895366892778277	0.829528556760488	0.961205228796067	0.079868363059711	0.482806608722637	0.447906404848209	0.517706812597065	0.5	0.43	0.59	0.491034779905178	0.529295482906139	0.5675561859071	0.856555722765344	0.923297276426425	0.990038830087505	0.887403038454505	0.955707191369777	1.02521809554577	0.895366892778277	0.519035917122875	0.00115764729911671	-0.34240932293734	-0.415176873991826	-0.414417870301594	-0.415835562734323	0.0215575816681153	0.0228834099626899	0.0204069834957721	0.0578737140207214	0.0592110755042905	0.0562596793919201	0.000104916066631696	0.000189788086222514	0.000196818082807235
20	0.405785764645593	0.08	0.895649157714008	0.828870863338981	0.962427452089035	0.0787473673568787	0.481967738113285	0.446859706114334	0.517075770112237	0.5	0.42	0.59	0.492413385932754	0.531100393674767	0.569787401416781	0.861829214378422	0.929539789357601	0.997250364336781	0.892523426121105	0.962728218901684	1.03302849524402	0.895649157714008	0.514776189123099	0.00313294156310568	-0.344160478375426	-0.415176873991826	-0.414417870301594	-0.415835562734323	0.0215575816681153	0.0228834099626899	0.0204069834957721	0.0578737140207214	0.0592110755042905	0.0562596793919201	0.000104916066631696	0.000189788086222514	0.000196818082807235
20	0.405785764645593	0.08	0.895748085665822	0.829519097312673	0.96197707401897	0.0784516979456357	0.473468998752442	0.438909566932191	0.508028430572693	0.5	0.42	0.6	0.481108071109261	0.518990183586071	0.55687229606288	0.83916801237239	0.905243513783822	0.971319015195255	0.869115685802802	0.937584884202166	1.00559659048395	0.895748085665822	0.517200775413723	-0.000376595249036289	-0.345507325046272	-0.415176873991826	-0.414417870301594	-0.415835562734323	0.0215575816681153	0.0228834099626899	0.0204069834957721	0.0578737140207214	0.0592110755042905	0.0562596793919201	0.000104916066631696	0.000189788086222514	0.000196818082807235
20	0.405785764645593	0.08	0.895803162463982	0.829417899269893	0.962188425658071	0.0769478076092596	0.469998074773252	0.435330117656815	0.504666031889689	0.5	0.42	0.59	0.479523943366618	0.517711320785894	0.55589869820517	0.839060076030881	0.905879479408076	0.972698882785271	0.869429781299356	0.937408933336162	1.00702867002355	0.895803162463982	0.514849292494725	-0.00270800156280085	-0.350203555339529	-0.415176873991826	-0.414417870301594	-0.415835562734323	0.0215575816681153	0.0228834099626899	0.0204069834957721	0.0578737140207214	0.0592110755042905	0.0562596793919201	0.000104916066631696	0.000189788086222514	0.000196818082807235
20	0.405785764645593	0.08	0.895838940121425	0.829718101349284	0.961959778893567	0.0805685396748519	0.482177362485825	0.447487632543865	0.516867092427784	0.5	0.42	0.59	0.492165947765213	0.530319189492916	0.568472431220619	0.86033003838132	0.927023762457545	0.99371748653377	0.891349487892603	0.959832884772379	1.02864340524129	0.895838940121425	0.516714991373407	0.00217676712636114	-0.343568413526217	-0.415176873991826	-0.414417870301594	-0.415835562734323	0.0215575816681153	0.0228834099626899	0.0204069834957721	0.0578737140207214	0.0592110755042905	0.0562596793919201	0.000104916066631696	0.000189788086222514	0.000196818082807235
20	0.405785764645593	0.08	0.895949864363986	0.829703579606874	0.962196149121097	0.0791862406030049	0.475734705003126	0.441185103713409	0.510284306292842	0.5	0.42	0.59	0.483992639947566	0.521894537805406	0.559796435663244	0.844639788078567	0.910784287668248	0.97692878725793	0.874592708190509	0.943591942004625	1.01178134795188	0.895949864363986	0.5158767054498	0.0080135731687539	-0.338346257786019	-0.415176873991826	-0.414417870301594	-0.415835562734323	0.0215575816681153	0.0228834099626899	0.0204069834957721	0.0578737140207214	0.0592110755042905	0.0562596793919201	0.000104916066631696	0.000189788086222514	0.000196818082807235
20	0.405785764645593	0.08	0.896236127257219	0.830637495470629	0.961834759043809	0.0802773762728912	0.476462585869222	0.442116454940059	0.510808716798384	0.5	0.42	0.59	0.487129955805583	0.524972992531922	0.562816029258261	0.852517630385783	0.91874606822264	0.984974506059496	0.883525484480197	0.951271826705225	1.01987892621248	0.896236127257219	0.514297532779075	0.000909094696111184	-0.347128275128685	-0.415176873991826	-0.414417870301594	-0.415835562734323	0.0215575816681153	0.0228834099626899	0.0204069834957721	0.0578737140207214	0.0592110755042905	0.0562596793919201	0.000104916066631696	0.000189788086222514	0.000196818082807235
20	0.405785764645593	0.08	0.896236259171194	0.830750205935902	0.961722312406486	0.0825365814126009	0.485473394067253	0.45100240523779	0.519944382896717	0.5	0.42	0.59	0.494668847008559	0.532477346700539	0.57028584639252	0.863165679985177	0.92913910754829	0.995112535111403	0.894094526360903	0.962429245420069	1.03071761646465	0.896236259171194	0.517371177074182	0.000863461905920264	-0.343953973178366	-0.415176873991826	-0.414417870301594	-0.415835562734323	0.0215575816681153	0.0228834099626899	0.0204069834957721	0.0578737140207214	0.0592110755042905	0.0562596793919201	0.000104916066631696	0.000189788086222514	0.000196818082807235
20	0.405785764645593	0.08	0.896297070091783	0.830786178519752	0.961807961663814	0.0791796938122516	0.47359269775128	0.439197112755485	0.507988282747076	0.5	0.42	0.59	0.482318752813417	0.520091395610129	0.55786403840684	0.842291765527431	0.908255582617884	0.974219399708336	0.871940558733651	0.94053599096585	1.00853495523452	0.896297070091783	0.516830603738977	-0.00697311123573291	-0.352907462442224	-0.415176873991826	-0.414417870301594	-0.415835562734323	0.0215575816681153	0.0228834099626899	0.0204069834957721	0.0578737140207214	0.0592110755042905	0.0562596793919201	0.000104916066631696	0.000189788086222514	0.000196818082807235
20	0.405785764645593	0.08	0.89639317392367	0.829620586334532	0.963165761512809	0.0790478431651778	0.479270187398775	0.444430752254491	0.514109622543058	0.5	0.42	0.59	0.487518119573377	0.525735222738222	0.563952325903067	0.850752672535278	0.917444147884955	0.984135623234631	0.881079464167103	0.950498591166289	1.01870664811467	0.89639317392367	0.516541258016144	0.00662564489539457	-0.339074454439421	-0.415176873991826	-0.414417870301594	-0.415835562734323	0.0215575816681153	0.0228834099626899	0.0204069834957721	0.0578737140207214	0.0592110755042905	0.0562596793919201	0.000104916066631696	0.000189788086222514	0.000196818082807235
20	0.405785764645593	0.08	0.896451554830086	0.829579169907873	0.9633239397523	0.0784480428400188	0.474851475968295	0.440190258234197	0.509512693702394	0.5	0.42	0.59	0.484140095665893	0.522261987179346	0.560383878692798	0.846300583832717	0.912939516103485	0.979578448374252	0.876078301507731	0.945763072638186	1.01407861922144	0.896451554830086	0.514251853565856	-0.00363029885962058	-0.351701739318338	-0.415176873991826	-0.414417870301594	-0.415835562734323	0.0215575816681153	0.0228834099626899	0.0204069834957721	0.0578737140207214	0.0592110755042905	0.0562596793919201	0.000104916066631696	0.000189788086222514	0.000196818082807235
20	0.405785764645593	0.08	0.896512117415584	0.830894786065781	0.962129448765387	0.0808680179784351	0.480178665581201	0.445702372198071	0.514654958964331	0.5	0.42	0.6	0.48700344613264	0.524674490162898	0.562345534193157	0.847710930116827	0.913283681248171	0.978856432379515	0.878115163237039	0.945786292578392	1.01383169259849	0.896512117415584	0.518857050166967	0.00188719774414558	-0.341904103476788	-0.415176873991826	-0.414417870301594	-0.415835562734323	0.0215575816681153	0.0228834099626899	0.0204069834957721	0.0578737140207214	0.0592110755042905	0.0562596793919201	0.000104916066631696	0.000189788086222514	0.000196818082807235
20	0.405785764645593	0.08	0.896594175135089	0.82973510833408	0.963453241936097	0.0781933429491102	0.478285604359053	0.443312071319011	0.513259137399095	0.5	0.42	0.59	0.487256966088932	0.525697375689777	0.564137785290622	0.851390274516361	0.918557689577209	0.985725104638057	0.882029850041045	0.951336064003431	1.02015693901576	0.896594175135089	0.515177680934116	0.00231414209856549	-0.344737552554412	-0.415176873991826	-0.414417870301594	-0.415835562734323	0.0215575816681153	0.0228834099626899	0.0204069834957721	0.0578737140207214	0.0592110755042905	0.0562596793919201	0.000104916066631696	0.000189788086222514	0.000196818082807235
20	0.405785764645593	0.08	0.896603141673113	0.831547841226397	0.961658442119828	0.0821106264083273	0.479930983386751	0.445757327318887	0.514104639454615	0.5	0.42	0.59	0.488771758152931	0.526243083771443	0.563714409389954	0.852713002349578	0.918085614488478	0.983458226627379	0.882772604901246	0.950321390805558	1.01871973523187	0.896603141673113	0.517310241455401	0.00395247856621492	-0.34150498764276	-0.415176873991826	-0.414417870301594	-0.415835562734323	0.0215575816681153	0.0228834099626899	0.0204069834957721	0.0578737140207214	0.0592110755042905	0.0562596793919201	0.000104916066631696	0.000189788086222514	0.000196818082807235
20	0.405785764645593	0.08	0.89667902682762	0.829880292410318	0.963477761244922	0.0794152656341441	0.48258043554699	0.447588596591102	0.517572274502878	0.5	0.42	0.59	0.492640344870157	0.531154265336763	0.56966818580337	0.861571791682313	0.92892824717089	0.996284702659468	0.892172477725339	0.962499399165034	1.03194007997883	0.89667902682762	0.514560883849687	-0.00040779040816294	-0.347763087510783	-0.415176873991826	-0.414417870301594	-0.415835562734323	0.0215575816681153	0.0228834099626899	0.0204069834957721	0.0578737140207214	0.0592110755042905	0.0562596793919201	0.000104916066631696	0.000189788086222514	0.000196818082807235
20	0.405785764645593	0.08	0.896815444460158	0.831178945538405	0.96245194338191	0.0797583259792274	0.473730926965214	0.439461105708007	0.508000748222422	0.5	0.42	0.59	0.480521361660056	0.517993121869256	0.555464882078455	0.836806458283563	0.902061852628537	0.967317246973512	0.866680820940154	0.934229311824495	1.00163922829395	0.896815444460158	0.516724439881024	0.000686843641741267	-0.344935348255223	-0.415176873991826	-0.414417870301594	-0.415835562734323	0.0215575816681153	0.0228834099626899	0.0204069834957721	0.0578737140207214	0.0592110755042905	0.0562596793919201	0.000104916066631696	0.000189788086222514	0.000196818082807235
20	0.405785764645593	0.08	0.896870212334356	0.831301990169124	0.962438434499588	0.0808082903486372	0.476981871540341	0.442721337267085	0.511242405813596	0.5	0.42	0.59	0.487260931771745	0.524968217253026	0.562675502734306	0.852138555272396	0.918082343657864	0.984026132043333	0.88260972329781	0.951042094598	1.01972806336481	0.896870212334356	0.514230412579855	-0.00194154119309785	-0.349735329123976	-0.415176873991826	-0.414417870301594	-0.415835562734323	0.0215575816681153	0.0228834099626899	0.0204069834957721	0.0578737140207214	0.0592110755042905	0.0562596793919201	0.000104916066631696	0.000189788086222514	0.000196818082807235
20	0.405785764645593	0.08	0.897006081593486	0.831061026941462	0.96295113624551	0.0816176581647706	0.4849153427515	0.450273356027245	0.519557329475755	0.5	0.42	0.59	0.494721002133706	0.532782588853683	0.57084417557366	0.864220219583707	0.930709397708295	0.997198575832883	0.894750592896026	0.963856961615707	1.03291648831444	0.897006081593486	0.516805994874073	0.00412471407885269	-0.341702531367317	-0.415176873991826	-0.414417870301594	-0.415835562734323	0.0215575816681153	0.0228834099626899	0.0204069834957721	0.0578737140207214	0.0592110755042905	0.0562596793919201	0.000104916066631696	0.000189788086222514	0.000196818082807235
20	0.405785764645593	0.08	0.897105956784654	0.831348571059313	0.962863342509996	0.0806496781797778	0.47877613664746	0.444349954622659	0.513202318672261	0.5	0.42	0.59	0.48755284062378	0.525326182701145	0.563099524778509	0.85095253986986	0.916880412095939	0.982808284322017	0.880935861417379	0.949498927247355	1.01802650035696	0.897105956784654	0.516965167293157	-0.00263457048106097	-0.348168911575209	-0.415176873991826	-0.414417870301594	-0.415835562734323	0.0215575816681153	0.0228834099626899	0.0204069834957721	0.0578737140207214	0.0592110755042905	0.0562596793919201	0.000104916066631696	0.000189788086222514	0.000196818082807235
20	0.405785764645593	0.08	0.897110960354544	0.831821752158669	0.96240016855042	0.0828185888543768	0.484979131332221	0.450607200585541	0.519351062078902	0.5	0.42	0.59	0.493208792476137	0.530830336110181	0.568451879744226	0.859462870515952	0.925021961063839	0.990581051611726	0.89076557878434	0.957862252553705	1.02574508347437	0.897110960354544	0.518526652082057	-0.0044597551621192	-0.348264439886615	-0.415176873991826	-0.414417870301594	-0.415835562734323	0.0215575816681153	0.0228834099626899	0.0204069834957721	0.0578737140207214	0.0592110755042905	0.0562596793919201	0.000104916066631696	0.000189788086222514	0.000196818082807235
20	0.405785764645593	0.08	0.897199501126879	0.831850028825369	0.962548973428389	0.0793887129906572	0.475559329189432	0.44107032615312	0.510048332225744	0.5	0.42	0.59	0.484862858964796	0.522776170342779	0.560689481720762	0.847286167880722	0.91353876635301	0.979791364825297	0.87646441198117	0.945697371571631	1.01423325089336	0.897199501126879	0.516974041499528	-0.00276489895175969	-0.348354705478114	-0.415176873991826	-0.414417870301594	-0.415835562734323	0.0215575816681153	0.0228834099626899	0.0204069834957721	0.0578737140207214	0.0592110755042905	0.0562596793919201	0.000104916066631696	0.000189788086222514	0.000196818082807235
20	0.405785764645593	0.08	0.897213373247229	0.831520729114439	0.96290601738002	0.0813443306551659	0.483973334665565	0.449335451993367	0.518611217337762	0.5	0.42	0.59	0.493249542606636	0.531272626939576	0.569295711272516	0.861151211261209	0.927534699335341	0.993918187409473	0.891182981664911	0.960228802553406	1.0285301738088	0.897213373247229	0.517676779763368	0.00100290306168726	-0.343779584871392	-0.415176873991826	-0.414417870301594	-0.415835562734323	0.0215575816681153	0.0228834099626899	0.0204069834957721	0.0578737140207214	0.0592110755042905	0.0562596793919201	0.000104916066631696	0.000189788086222514	0.000196818082807235
20	0.405785764645593	0.08	0.897224159652264	0.830542212931306	0.963906106373221	0.0802280721750488	0.48252997355918	0.447734851795446	0.517325095322914	0.5	0.42	0.59	0.492650660535857	0.530936354963239	0.569222049390619	0.861418822823071	0.928362847192644	0.995306871562216	0.892647886769192	0.961033831546327	1.03051904596183	0.897224159652264	0.51508799745629	0.00103780892901335	-0.346054430376943	-0.415176873991826	-0.414417870301594	-0.415835562734323	0.0215575816681153	0.0228834099626899	0.0204069834957721	0.0578737140207214	0.0592110755042905	0.0562596793919201	0.000104916066631696	0.000189788086222514	0.000196818082807235
20	0.405785764645593	0.08	0.897325317501543	0.831930120890268	0.962720514112819	0.0829030738876638	0.483679416916706	0.449418650320422	0.51794018351299	0.5	0.42	0.59	0.493999845984576	0.531659194144273	0.56931854230397	0.86320727130929	0.929012601874582	0.994817932439874	0.894420601082787	0.961926949156848	1.03063125012783	0.897325317501543	0.516003699426821	0.00297759752670134	-0.343591825757802	-0.415176873991826	-0.414417870301594	-0.415835562734323	0.0215575816681153	0.0228834099626899	0.0204069834957721	0.0578737140207214	0.0592110755042905	0.0562596793919201	0.000104916066631696	0.000189788086222514	0.000196818082807235
20	0.405785764645593	0.08	0.897546448336715	0.830550588217623	0.964542308455808	0.0794728435612267	0.48409948979696	0.449011319743657	0.519187659850262	0.5	0.42	0.59	0.493631420056493	0.532206445782979	0.570781471509466	0.862653357556258	0.930065750910321	0.997478144264383	0.893197746968783	0.963646768795473	1.03353649981874	0.897546448336715	0.515925741867157	0.0081622017210651	-0.338350615973844	-0.415176873991826	-0.414417870301594	-0.415835562734323	0.0215575816681153	0.0228834099626899	0.0204069834957721	0.0578737140207214	0.0592110755042905	0.0562596793919201	0.000104916066631696	0.000189788086222514	0.000196818082807235
20	0.405785764645593	0.08	0.897641834454599	0.83281052404112	0.962473144868078	0.0809066910810388	0.476564374524718	0.44235648162491	0.510772267424525	0.5	0.42	0.59	0.486279788008278	0.523884316479127	0.561488844949975	0.849765701436346	0.915478978650882	0.981192255865418	0.879183825258038	0.947794342268177	1.01626103805973	0.897641834454599	0.516682217663362	-0.00155080463236983	-0.347608689020971	-0.415176873991826	-0.414417870301594	-0.415835562734323	0.0215575816681153	0.0228834099626899	0.0204069834957721	0.0578737140207214	0.0592110755042905	0.0562596793919201	0.000104916066631696	0.000189788086222514	0.000196818082807235
20	0.405785764645593	0.08	0.897939276457889	0.831649805665767	0.964228747250011	0.079864289859586	0.478021526459918	0.443466259857916	0.51257679306192	0.5	0.42	0.59	0.486693752849403	0.524617342320738	0.562540931792073	0.8495779743262	0.915777809712632	0.981977645099063	0.879629695506122	0.948359833835855	1.01695477106328	0.897939276457889	0.515591299644332	-0.000205200571504401	-0.347191891479885	-0.415176873991826	-0.414417870301594	-0.415835562734323	0.0215575816681153	0.0228834099626899	0.0204069834957721	0.0578737140207214	0.0592110755042905	0.0562596793919201	0.000104916066631696	0.000189788086222514	0.000196818082807235
20	0.405785764645593	0.08	0.898019206648708	0.832354130999826	0.963684282297591	0.0794942003888545	0.474900443878157	0.440484056184921	0.509316831571394	0.5	0.42	0.59	0.483337734159553	0.521102412839823	0.558867091520093	0.843625794633063	0.909540898729173	0.975456002825284	0.873786494928726	0.941543993862579	1.00986528871268	0.898019206648708	0.515863150608981	-0.00182310681468204	-0.348264141976352	-0.415176873991826	-0.414417870301594	-0.415835562734323	0.0215575816681153	0.0228834099626899	0.0204069834957721	0.0578737140207214	0.0592110755042905	0.0562596793919201	0.000104916066631696	0.000189788086222514	0.000196818082807235
20	0.405785764645593	0.08	0.898079219734416	0.83115635915553	0.965002080313302	0.0773037062918397	0.474706771980818	0.439778924258621	0.509634619703015	0.5	0.42	0.59	0.48152778188977	0.519771381371501	0.558014980853232	0.839299951503669	0.905958309333768	0.972616667163868	0.86912959379136	0.938297646732573	1.00735218354007	0.898079219734416	0.517287797099372	0.0034571895009707	-0.341602093099416	-0.415176873991826	-0.414417870301594	-0.415835562734323	0.0215575816681153	0.0228834099626899	0.0204069834957721	0.0578737140207214	0.0592110755042905	0.0562596793919201	0.000104916066631696	0.000189788086222514	0.000196818082807235
20	0.405785764645593	0.08	0.898086565396903	0.833109961607796	0.963063169186009	0.0831704095984279	0.482765415344463	0.448629369840044	0.516901460848883	0.5	0.42	0.59	0.492125465614054	0.529571113218612	0.567016760823169	0.858794698290005	0.924140074385721	0.989485450481437	0.889587186553562	0.958958660492135	1.02435180948826	0.898086565396903	0.517335533706766	0.00298396429682504	-0.342008900347289	-0.415176873991826	-0.414417870301594	-0.415835562734323	0.0215575816681153	0.0228834099626899	0.0204069834957721	0.0578737140207214	0.0592110755042905	0.0562596793919201	0.000104916066631696	0.000189788086222514	0.000196818082807235
20	0.405785764645593	0.08	0.89810595780064	0.832909042899143	0.963302872702137	0.080680225412094	0.473876012204109	0.439809188546301	0.507942835861918	0.5	0.42	0.59	0.482573894605599	0.519953194987497	0.557332495369395	0.84226624714234	0.907506666082113	0.972747085021886	0.872354373647751	0.939656088566688	1.00705403501595	0.89810595780064	0.516487104490333	-0.00113091702770099	-0.347420408589504	-0.415176873991826	-0.414417870301594	-0.415835562734323	0.0215575816681153	0.0228834099626899	0.0204069834957721	0.0578737140207214	0.0592110755042905	0.0562596793919201	0.000104916066631696	0.000189788086222514	0.000196818082807235
20	0.405785764645593	0.08	0.898165975755213	0.832678975929219	0.963652975581208	0.0798738762192054	0.475521863865386	0.44114953502795	0.509894192702823	0.5	0.42	0.59	0.483622260410792	0.521303867321907	0.558985474233021	0.843619723500575	0.909350665613144	0.975081607725714	0.873649600884182	0.941272228018917	1.00991757444565	0.898165975755213	0.517326890982462	0.00203738553088123	-0.343073135689474	-0.415176873991826	-0.414417870301594	-0.415835562734323	0.0215575816681153	0.0228834099626899	0.0204069834957721	0.0578737140207214	0.0592110755042905	0.0562596793919201	0.000104916066631696	0.000189788086222514	0.000196818082807235
20	0.405785764645593	0.08	0.898182181856544	0.832914193719342	0.963450169993746	0.0796863720524288	0.473440364519034	0.439174763858161	0.507705965179908	0.5	0.42	0.59	0.484167411652553	0.521943460155316	0.559719508658079	0.847650210436456	0.913786168148958	0.979922125861459	0.877267126344782	0.945998314664995	1.01361041920807	0.898182181856544	0.514626153377304	0.00188269409315829	-0.346250908921233	-0.415176873991826	-0.414417870301594	-0.415835562734323	0.0215575816681153	0.0228834099626899	0.0204069834957721	0.0578737140207214	0.0592110755042905	0.0562596793919201	0.000104916066631696	0.000189788086222514	0.000196818082807235
20	0.405785764645593	0.08	0.898291717149731	0.831460821552928	0.965122612746533	0.0785245463167898	0.479282884816786	0.444316699414309	0.514249070219263	0.5	0.43	0.59	0.486915878407282	0.525234471658992	0.563553064910702	0.84916391800109	0.915990177363071	0.982816436725052	0.879823143706128	0.949071474127883	1.01781587695636	0.898291717149731	0.516599966592078	-0.00608031848021451	-0.351548524299482	-0.415176873991826	-0.414417870301594	-0.415835562734323	0.0215575816681153	0.0228834099626899	0.0204069834957721	0.0578737140207214	0.0592110755042905	0.0562596793919201	0.000104916066631696	0.000189788086222514	0.000196818082807235
20	0.405785764645593	0.08	0.89835373901235	0.832236951705047	0.964470526319654	0.0802092921028324	0.478055839225018	0.443578958822685	0.512532719627351	0.5	0.42	0.59	0.488477103479736	0.526443662400041	0.564410221320345	0.854574829771968	0.920996091680086	0.987417353588205	0.884652846600781	0.953527798681625	1.02239593511423	0.89835373901235	0.514273358822003	0.00273469927458059	-0.345614943682798	-0.415176873991826	-0.414417870301594	-0.415835562734323	0.0215575816681153	0.0228834099626899	0.0204069834957721	0.0578737140207214	0.0592110755042905	0.0562596793919201	0.000104916066631696	0.000189788086222514	0.000196818082807235
20	0.405785764645593	0.08	0.898596715708101	0.833066013885036	0.964127417531166	0.0824047713841264	0.483017563666271	0.448691066777327	0.517344060555216	0.5	0.42	0.59	0.492844949844785	0.530549379217734	0.568253808590684	0.860787309869154	0.926640666670952	0.99249402347275	0.890782174891865	0.959281185030166	1.02777754660872	0.898596715708101	0.516314190926543	-0.00322954680350318	-0.349491059028959	-0.415176873991826	-0.414417870301594	-0.415835562734323	0.0215575816681153	0.0228834099626899	0.0204069834957721	0.0578737140207214	0.0592110755042905	0.0562596793919201	0.000104916066631696	0.000189788086222514	0.000196818082807235
20	0.405785764645593	0.08	0.898625958642068	0.83302849349554	0.964223423788596	0.0801642103685528	0.475530918714795	0.44122565045309	0.5098361869765	0.5	0.42	0.59	0.486416595729318	0.524235457317044	0.56205431890477	0.851574490062888	0.917784356366974	0.983994222671059	0.882450931544372	0.950797249736988	1.01881582095881	0.898625958642068	0.514060206123549	-0.00506267233781453	-0.353681548011676	-0.415176873991826	-0.414417870301594	-0.415835562734323	0.0215575816681153	0.0228834099626899	0.0204069834957721	0.0578737140207214	0.0592110755042905	0.0562596793919201	0.000104916066631696	0.000189788086222514	0.000196818082807235
20	0.405785764645593	0.08	0.898639835146869	0.831696597635201	0.965583072658537	0.0778403817535655	0.47645113427293	0.441526159212725	0.511376109333135	0.5	0.42	0.59	0.484268857396526	0.522574804652664	0.560880751908801	0.845011312051336	0.911852196522612	0.978693080993889	0.874203774253283	0.944323977642113	1.01309299972143	0.898639835146869	0.516346577881798	-0.00392500294166604	-0.34996255282566	-0.415176873991826	-0.414417870301594	-0.415835562734323	0.0215575816681153	0.0228834099626899	0.0204069834957721	0.0578737140207214	0.0592110755042905	0.0562596793919201	0.000104916066631696	0.000189788086222514	0.000196818082807235
20	0.405785764645593	0.08	0.898765452004652	0.833554396960453	0.963976507048851	0.0823845119800767	0.479410676032899	0.445335943943159	0.51348540812264	0.5	0.42	0.59	0.489580317535873	0.52704039320085	0.564500468865827	0.855561903423638	0.921024938783455	0.986487974143273	0.886488759057567	0.953707480050025	1.02136826145581	0.898765452004652	0.515469044474245	0.00498691383038388	-0.341885762208048	-0.415176873991826	-0.414417870301594	-0.415835562734323	0.0215575816681153	0.0228834099626899	0.0204069834957721	0.0578737140207214	0.0592110755042905	0.0562596793919201	0.000104916066631696	0.000189788086222514	0.000196818082807235
20	0.405785764645593	0.08	0.898959892425871	0.833306541991772	0.964613242859969	0.0829279977160215	0.484142982787054	0.449854999890113	0.518430965683996	0.5	0.42	0.59	0.494347940352034	0.532027178613406	0.569706416874777	0.863666565598832	0.929495298050725	0.995324030502619	0.894625386793382	0.962158960785458	1.03103650190757	0.898959892425871	0.515365094222569	0.00314184035544238	-0.343852709196061	-0.415176873991826	-0.414417870301594	-0.415835562734323	0.0215575816681153	0.0228834099626899	0.0204069834957721	0.0578737140207214	0.0592110755042905	0.0562596793919201	0.000104916066631696	0.000189788086222514	0.000196818082807235
20	0.405785764645593	0.08	0.89899164030843	0.833318959128194	0.964664321488666	0.0812648488604325	0.478657591585629	0.444381924207878	0.51293325896338	0.5	0.42	0.59	0.490309579971683	0.528127698035758	0.565945816099832	0.858861370621051	0.925106294321492	0.991351218021934	0.889298465377897	0.958515785195232	1.02625145835398	0.89899164030843	0.513312303569504	-0.00305161319433748	-0.352441466715899	-0.415176873991826	-0.414417870301594	-0.415835562734323	0.0215575816681153	0.0228834099626899	0.0204069834957721	0.0578737140207214	0.0592110755042905	0.0562596793919201	0.000104916066631696	0.000189788086222514	0.000196818082807235
20	0.405785764645593	0.08	0.899124180174616	0.832951702815662	0.965296657533571	0.0784062629519254	0.475033370842681	0.44034885253175	0.509717889153612	0.5	0.42	0.59	0.485278462535755	0.523501906568707	0.561725350601659	0.849386699376653	0.916289493282461	0.98319228718827	0.879721537855835	0.948813467395951	1.01891366583876	0.899124180174616	0.514660664783096	0.01006224373537	-0.337870897166125	-0.415176873991826	-0.414417870301594	-0.415835562734323	0.0215575816681153	0.0228834099626899	0.0204069834957721	0.0578737140207214	0.0592110755042905	0.0562596793919201	0.000104916066631696	0.000189788086222514	0.000196818082807235
20	0.405785764645593	0.08	0.899150410945387	0.833141826153997	0.965158995736777	0.0807184127569883	0.48232383752543	0.447658624913732	0.516989050137128	0.5	0.42	0.59	0.492184675952282	0.530297839614422	0.568411003276562	0.860170832900487	0.926779635111375	0.993388437322263	0.890986782516448	0.960107153392673	1.02735099032385	0.899150410945387	0.516612971782582	0.00751555136045716	-0.33825421062242	-0.415176873991826	-0.414417870301594	-0.415835562734323	0.0215575816681153	0.0228834099626899	0.0204069834957721	0.0578737140207214	0.0592110755042905	0.0562596793919201	0.000104916066631696	0.000189788086222514	0.000196818082807235
20	0.405785764645593	0.08	0.899449973592573	0.834379749228794	0.964520197956352	0.0823274017320289	0.477300776144345	0.443363187151205	0.511238365137486	0.5	0.42	0.59	0.489055622162802	0.526490775059439	0.563925927956076	0.85651670815442	0.922079463136125	0.987642218117831	0.886644768381018	0.954384514320077	1.02222557215722	0.899449973592573	0.514222294450208	0.000760886830935882	-0.347578872892289	-0.415176873991826	-0.414417870301594	-0.415835562734323	0.0215575816681153	0.0228834099626899	0.0204069834957721	0.0578737140207214	0.0592110755042905	0.0562596793919201	0.000104916066631696	0.000189788086222514	0.000196818082807235
20	0.405785764645593	0.08	0.899465975765748	0.833151859982269	0.965780091549227	0.0794899331306894	0.479465934503136	0.44471766911711	0.514214199889162	0.5	0.42	0.59	0.489396401327796	0.527635664602551	0.565874927877305	0.85580309025096	0.922671746396913	0.989540402542865	0.886109929226557	0.955397424655868	1.02468383386278	0.899465975765748	0.51566432613272	-0.00138092983304284	-0.347931536286988	-0.415176873991826	-0.414417870301594	-0.415835562734323	0.0215575816681153	0.0228834099626899	0.0204069834957721	0.0578737140207214	0.0592110755042905	0.0562596793919201	0.000104916066631696	0.000189788086222514	0.000196818082807235
20	0.405785764645593	0.08	0.899468653052735	0.833893125926335	0.965044180179134	0.0837198621154542	0.487595907421398	0.453241923845386	0.52194989099741	0.5	0.42	0.6	0.497847873845514	0.535582815786312	0.57331775772711	0.869530049704033	0.935437061996592	1.00134407428915	0.90052690170894	0.968087901748533	1.03675552135337	0.899468653052735	0.517255612589179	-0.000486505041495109	-0.346038081224378	-0.415176873991826	-0.414417870301594	-0.415835562734323	0.0215575816681153	0.0228834099626899	0.0204069834957721	0.0578737140207214	0.0592110755042905	0.0562596793919201	0.000104916066631696	0.000189788086222514	0.000196818082807235
20	0.405785764645593	0.08	0.899523166885896	0.833229199285601	0.965817134486192	0.0797941281080432	0.481976314560257	0.447118520668654	0.516834108451861	0.5	0.42	0.59	0.491823777945263	0.530166837089777	0.568509896234291	0.859804268677434	0.926835444080007	0.993866619482579	0.890494720850352	0.960512044307575	1.02974258516676	0.899523166885896	0.515998540950842	0.00438583604001191	-0.342116496927016	-0.415176873991826	-0.414417870301594	-0.415835562734323	0.0215575816681153	0.0228834099626899	0.0204069834957721	0.0578737140207214	0.0592110755042905	0.0562596793919201	0.000104916066631696	0.000189788086222514	0.000196818082807235
20	0.405785764645593	0.08	0.899579451639487	0.832607626148273	0.9665512771307	0.0770472042740371	0.47360119301315	0.438691883553374	0.508510502472926	0.5	0.42	0.59	0.482706224347424	0.521118015391773	0.559529806436123	0.844037062797012	0.911202087100719	0.978367111404426	0.87448517616414	0.943749451758827	1.01332972777811	0.899579451639487	0.513453923595949	0.001515101205891	-0.346897816572128	-0.415176873991826	-0.414417870301594	-0.415835562734323	0.0215575816681153	0.0228834099626899	0.0204069834957721	0.0578737140207214	0.0592110755042905	0.0562596793919201	0.000104916066631696	0.000189788086222514	0.000196818082807235
20	0.405785764645593	0.08	0.899861909532873	0.83465296751377	0.965070851551976	0.0817538141123903	0.4802222250512	0.445946631952988	0.514497818149412	0.5	0.42	0.59	0.491053619925779	0.528796149771266	0.566538679616753	0.85904734886684	0.925073988092499	0.991100627318158	0.889056261472661	0.957460736477787	1.0260030442643	0.899861909532873	0.515195503229496	-0.00952434810708368	-0.357008882902137	-0.415176873991826	-0.414417870301594	-0.415835562734323	0.0215575816681153	0.0228834099626899	0.0204069834957721	0.0578737140207214	0.0592110755042905	0.0562596793919201	0.000104916066631696	0.000189788086222514	0.000196818082807235
20	0.405785764645593	0.08	0.899872047333154	0.833519048254549	0.966225046411759	0.0793732472228939	0.479946652669598	0.445135784346218	0.514757520992979	0.5	0.42	0.59	0.489138052129211	0.52739002135616	0.565641990583108	0.854537380612962	0.921364603406597	0.988191826200233	0.886387109928728	0.954100851214582	1.02377395656438	0.899872047333154	0.514605369120431	0.00358203701718277	-0.344199760856653	-0.415176873991826	-0.414417870301594	-0.415835562734323	0.0215575816681153	0.0228834099626899	0.0204069834957721	0.0578737140207214	0.0592110755042905	0.0562596793919201	0.000104916066631696	0.000189788086222514	0.000196818082807235
20	0.405785764645593	0.08	0.899917985965838	0.833825799960324	0.966010171971352	0.0801174636826093	0.479660468993531	0.445046317783822	0.514274620203239	0.5	0.42	0.59	0.489504939453073	0.527576927277851	0.565648915102629	0.855705746070605	0.922259556094243	0.988813366117882	0.885915765233452	0.954924437964928	1.02352500020609	0.899917985965838	0.516379982727541	0.00964846169695965	-0.336555751286695	-0.415176873991826	-0.414417870301594	-0.415835562734323	0.0215575816681153	0.0228834099626899	0.0204069834957721	0.0578737140207214	0.0592110755042905	0.0562596793919201	0.000104916066631696	0.000189788086222514	0.000196818082807235
20	0.405785764645593	0.08	0.899937158789515	0.834663401617696	0.965210915961333	0.0852294316686345	0.490188564027776	0.455987340865183	0.52438978719037	0.5	0.42	0.59	0.501206614000097	0.538799498099599	0.576392382199102	0.875784944503895	0.941472988107441	1.00716103171099	0.907051814664152	0.974507604870121	1.0425538523758	0.899937158789515	0.516424754116905	-0.0038908343897393	-0.350369282557311	-0.415176873991826	-0.414417870301594	-0.415835562734323	0.0215575816681153	0.0228834099626899	0.0204069834957721	0.0578737140207214	0.0592110755042905	0.0562596793919201	0.000104916066631696	0.000189788086222514	0.000196818082807235
20	0.405785764645593	0.08	0.899980678125725	0.833761106400118	0.966200249851332	0.0801637612799174	0.481311186542196	0.44658881833775	0.516033554746642	0.5	0.42	0.59	0.490532573750364	0.528671577555769	0.566810581361174	0.856744906018748	0.923356990474405	0.989969074930062	0.887653069856089	0.956328775300835	1.02581542917325	0.899980678125725	0.515865861926157	-0.00502130402835297	-0.351605245225832	-0.415176873991826	-0.414417870301594	-0.415835562734323	0.0215575816681153	0.0228834099626899	0.0204069834957721	0.0578737140207214	0.0592110755042905	0.0562596793919201	0.000104916066631696	0.000189788086222514	0.000196818082807235
20	0.405785764645593	0.08	0.900097989895126	0.833636038700079	0.966559941090173	0.0791914694854493	0.477653053063198	0.442965378025929	0.512340728100467	0.5	0.42	0.59	0.485241152156789	0.523239352999789	0.561237553842789	0.846024966561408	0.91227537927827	0.978525791995132	0.875801148253997	0.945069518762703	1.01278920145947	0.900097989895126	0.516523615926836	0.00529249768745694	-0.340617330962244	-0.415176873991826	-0.414417870301594	-0.415835562734323	0.0215575816681153	0.0228834099626899	0.0204069834957721	0.0578737140207214	0.0592110755042905	0.0562596793919201	0.000104916066631696	0.000189788086222514	0.000196818082807235
20	0.405785764645593	0.08	0.900102989463237	0.833725644716773	0.9664803342097	0.0791861242438076	0.479446845261475	0.444627626932015	0.514266063590934	0.5	0.43	0.59	0.487487892907352	0.525663540006097	0.563839187104842	0.850422247811683	0.917019634310368	0.983617020809053	0.88108974444622	0.94973729693668	1.01942304127267	0.900102989463237	0.516405691668599	0.00282709329500211	-0.342904594876681	-0.415176873991826	-0.414417870301594	-0.415835562734323	0.0215575816681153	0.0228834099626899	0.0204069834957721	0.0578737140207214	0.0592110755042905	0.0562596793919201	0.000104916066631696	0.000189788086222514	0.000196818082807235
20	0.405785764645593	0.08	0.900132651055152	0.834793271134556	0.965472030975749	0.0802693165522617	0.478133071207123	0.443664640851822	0.512601501562424	0.5	0.42	0.59	0.486927752891581	0.524757306552613	0.562586860213645	0.850004841105266	0.916041955559673	0.982079070014081	0.87986678719587	0.948628241018272	1.01733266758785	0.900132651055152	0.516802869882112	0.00648376941463942	-0.339288885008833	-0.415176873991826	-0.414417870301594	-0.415835562734323	0.0215575816681153	0.0228834099626899	0.0204069834957721	0.0578737140207214	0.0592110755042905	0.0562596793919201	0.000104916066631696	0.000189788086222514	0.000196818082807235
20	0.405785764645593	0.08	0.900145871678964	0.834249205099957	0.966042538257971	0.0790558366583786	0.477871813554528	0.443135936950236	0.51260769015882	0.5	0.42	0.59	0.486168343688579	0.524277380187635	0.56238641668669	0.848476890650335	0.914986027277936	0.981495163905538	0.8786166149761	0.947469978740683	1.01727793178298	0.900145871678964	0.517876093349909	-0.000692401481789194	-0.345211994469798	-0.415176873991826	-0.414417870301594	-0.415835562734323	0.0215575816681153	0.0228834099626899	0.0204069834957721	0.0578737140207214	0.0592110755042905	0.0562596793919201	0.000104916066631696	0.000189788086222514	0.000196818082807235
20	0.405785764645593	0.08	0.900146803822532	0.834333832390978	0.965959775254085	0.0800287553400186	0.475615391195371	0.44127247553895	0.509958306851792	0.5	0.42	0.59	0.485018535150117	0.522766075655827	0.560513616161536	0.847482827105113	0.91343987828078	0.979396929456447	0.877543513694247	0.945697371571631	1.01463310786282	0.900146803822532	0.514734544859663	-0.00208472190018484	-0.349985309821825	-0.415176873991826	-0.414417870301594	-0.415835562734323	0.0215575816681153	0.0228834099626899	0.0204069834957721	0.0578737140207214	0.0592110755042905	0.0562596793919201	0.000104916066631696	0.000189788086222514	0.000196818082807235
20	0.405785764645593	0.08	0.900147968606194	0.833134570153445	0.967161367058943	0.0795264961024359	0.482664538083525	0.447693197435898	0.517635878731152	0.5	0.42	0.59	0.492929693024679	0.531434660955456	0.569939628886233	0.862275760604458	0.929632020491806	0.996988280379154	0.893448462289007	0.962660332069535	1.03225910798595	0.900147968606194	0.514501652359858	0.00566935292897126	-0.34199748807799	-0.415176873991826	-0.414417870301594	-0.415835562734323	0.0215575816681153	0.0228834099626899	0.0204069834957721	0.0578737140207214	0.0592110755042905	0.0562596793919201	0.000104916066631696	0.000189788086222514	0.000196818082807235
20	0.405785764645593	0.08	0.900247587653507	0.834656662554828	0.965838512752186	0.0805642115130677	0.47582927720253	0.441595253287766	0.510063301117294	0.5	0.42	0.59	0.486486695597594	0.52420086269361	0.561915029789626	0.851313394060097	0.917310215525523	0.983307036990948	0.88113304267992	0.950612728869492	1.01903257637558	0.900247587653507	0.513171852249379	8.55691831691809e-05	-0.349234748724771	-0.415176873991826	-0.414417870301594	-0.415835562734323	0.0215575816681153	0.0228834099626899	0.0204069834957721	0.0578737140207214	0.0592110755042905	0.0562596793919201	0.000104916066631696	0.000189788086222514	0.000196818082807235
20	0.405785764645593	0.08	0.900280995446879	0.833797583636507	0.966764407257251	0.0804966977449381	0.481994095457342	0.447300724458037	0.516687466456648	0.5	0.42	0.59	0.491853844622345	0.530002828015101	0.568151811407858	0.859663689255541	0.926340601845187	0.993017514434833	0.890714595685245	0.959248249015543	1.02853127899574	0.900280995446879	0.514786814321236	-0.000296816250816366	-0.348107305944859	-0.415176873991826	-0.414417870301594	-0.415835562734323	0.0215575816681153	0.0228834099626899	0.0204069834957721	0.0578737140207214	0.0592110755042905	0.0562596793919201	0.000104916066631696	0.000189788086222514	0.000196818082807235
20	0.405785764645593	0.08	0.90039116880463	0.83410825707392	0.96667408053534	0.0810919192156916	0.485148451732009	0.450367692067036	0.519929211396983	0.5	0.42	0.6	0.493308066877543	0.531405003263261	0.569501939648979	0.860042621446377	0.926461541464529	0.992880461482681	0.890636639709004	0.959233076937937	1.02813149632746	0.90039116880463	0.51801675766591	-0.00467194401043245	-0.349275959962792	-0.415176873991826	-0.414417870301594	-0.415835562734323	0.0215575816681153	0.0228834099626899	0.0204069834957721	0.0578737140207214	0.0592110755042905	0.0562596793919201	0.000104916066631696	0.000189788086222514	0.000196818082807235
20	0.405785764645593	0.08	0.900588365648966	0.833411030697224	0.967765700600707	0.0774504958721923	0.475153814223707	0.440228998260634	0.51007863018678	0.5	0.42	0.59	0.484552251201482	0.522993376762423	0.561434502323364	0.847440583573758	0.914670835415164	0.981901087256571	0.877438793583861	0.947131933397523	1.01705343324652	0.900588365648966	0.514298431721987	0.0025905236245844	-0.345430980909499	-0.415176873991826	-0.414417870301594	-0.415835562734323	0.0215575816681153	0.0228834099626899	0.0204069834957721	0.0578737140207214	0.0592110755042905	0.0562596793919201	0.000104916066631696	0.000189788086222514	0.000196818082807235
20	0.405785764645593	0.08	0.900590405683173	0.834363652133061	0.966817159233285	0.0805397338686247	0.481180679644686	0.446555922409222	0.515805436880149	0.5	0.43	0.6	0.490197297262476	0.528205890505675	0.566214483748874	0.855821169447244	0.922179264239068	0.988537359030892	0.885645420511071	0.955057962857796	1.02368532339203	0.900590405683173	0.518091455995702	0.00476020274572614	-0.339909925705858	-0.415176873991826	-0.414417870301594	-0.415835562734323	0.0215575816681153	0.0228834099626899	0.0204069834957721	0.0578737140207214	0.0592110755042905	0.0562596793919201	0.000104916066631696	0.000189788086222514	0.000196818082807235
20	0.405785764645593	0.08	0.900711167892457	0.834111475527353	0.967310860257562	0.0789636315611955	0.478286014342738	0.443497996628678	0.513074032056797	0.5	0.42	0.59	0.486965292801763	0.525162888644126	0.563360484486489	0.850319563618214	0.917018697022708	0.983717830427202	0.880807850452293	0.949286918325619	1.01909910073345	0.900711167892457	0.515862922062023	0.00158451840546303	-0.344794002685288	-0.415176873991826	-0.414417870301594	-0.415835562734323	0.0215575816681153	0.0228834099626899	0.0204069834957721	0.0578737140207214	0.0592110755042905	0.0562596793919201	0.000104916066631696	0.000189788086222514	0.000196818082807235
20	0.405785764645593	0.08	0.900910980986136	0.834405858395945	0.967416103576326	0.08021963985096	0.483838862550634	0.448947363508917	0.518730361592351	0.5	0.42	0.6	0.491910583794367	0.530141118280467	0.568371652766568	0.857784471051008	0.924450161691781	0.991115852332553	0.886901126000157	0.958716128992953	1.02655123231781	0.900910980986136	0.518517395677246	-0.00150286812124618	-0.345462302731132	-0.415176873991826	-0.414417870301594	-0.415835562734323	0.0215575816681153	0.0228834099626899	0.0204069834957721	0.0578737140207214	0.0592110755042905	0.0562596793919201	0.000104916066631696	0.000189788086222514	0.000196818082807235
20	0.405785764645593	0.08	0.900928848497439	0.834985754305935	0.966871942688943	0.0810245134220853	0.479669236447799	0.445265724238102	0.514072748657496	0.5	0.42	0.59	0.488318545026779	0.526048538851919	0.563778532677059	0.852019151840447	0.917850518814393	0.983681885788339	0.882012010929862	0.950143081511783	1.01864496628244	0.900928848497439	0.515587359723481	0.00914341863617863	-0.337651255074646	-0.415176873991826	-0.414417870301594	-0.415835562734323	0.0215575816681153	0.0228834099626899	0.0204069834957721	0.0578737140207214	0.0592110755042905	0.0562596793919201	0.000104916066631696	0.000189788086222514	0.000196818082807235
20	0.405785764645593	0.08	0.901212165541571	0.835311578127482	0.967112752955659	0.0797515620425619	0.476140076328404	0.441694389359572	0.510585763297236	0.5	0.42	0.59	0.484989231365457	0.522811281292538	0.560633331219618	0.846873924984758	0.912917675652245	0.978961426319731	0.877737329932066	0.945280609228259	1.01384064696203	0.901212165541571	0.516685441015859	0.00292269940717246	-0.342908293005191	-0.415176873991826	-0.414417870301594	-0.415835562734323	0.0215575816681153	0.0228834099626899	0.0204069834957721	0.0578737140207214	0.0592110755042905	0.0562596793919201	0.000104916066631696	0.000189788086222514	0.000196818082807235
20	0.405785764645593	0.08	0.901362053764963	0.83679265762102	0.965931449908907	0.0846592645457531	0.480871013262063	0.447196609407404	0.514545417116723	0.5	0.42	0.59	0.492358427753513	0.529433566939804	0.566508706126096	0.861248616404177	0.926101598555569	0.990954580706961	0.891694957442599	0.959278415031235	1.02619819645148	0.901362053764963	0.51498080463356	0.000274769728603916	-0.347398009063942	-0.415176873991826	-0.414417870301594	-0.415835562734323	0.0215575816681153	0.0228834099626899	0.0204069834957721	0.0578737140207214	0.0592110755042905	0.0562596793919201	0.000104916066631696	0.000189788086222514	0.000196818082807235
20	0.405785764645593	0.08	0.901624561287898	0.834272476030606	0.968976646545189	0.0771233679248488	0.476105510469107	0.441030387092961	0.511180633845254	0.5	0.42	0.59	0.484685732768044	0.523232763478455	0.561779794188867	0.846825759350389	0.914173767235054	0.98152177511972	0.876581404300868	0.947054548337189	1.01679486537123	0.901624561287898	0.515385025233885	-0.0026007119688605	-0.349270194665945	-0.415176873991826	-0.414417870301594	-0.415835562734323	0.0215575816681153	0.0228834099626899	0.0204069834957721	0.0578737140207214	0.0592110755042905	0.0562596793919201	0.000104916066631696	0.000189788086222514	0.000196818082807235
20	0.405785764645593	0.08	0.901642310044736	0.834783709446459	0.968500910643014	0.0797377730101145	0.480044415643897	0.445313011875747	0.514775819412047	0.5	0.42	0.59	0.489683275898094	0.527875260233087	0.56606724456808	0.85588711326126	0.922640520680057	0.989393928098854	0.885952232636946	0.955522162673871	1.02477084995308	0.901642310044736	0.514500433830549	0.00143480785444158	-0.346383242465298	-0.415176873991826	-0.414417870301594	-0.415835562734323	0.0215575816681153	0.0228834099626899	0.0204069834957721	0.0578737140207214	0.0592110755042905	0.0562596793919201	0.000104916066631696	0.000189788086222514	0.000196818082807235
20	0.405785764645593	0.08	0.901706165270498	0.837495230027605	0.965917100513391	0.0848294268533416	0.4836834988412	0.449849276689863	0.517517720992538	0.5	0.42	0.59	0.494071040190282	0.531231285184662	0.568391530179043	0.86287661636797	0.927775596182303	0.992674575996637	0.893750895947596	0.960524590769307	1.0284483983402	0.901706165270498	0.517587506345437	0.00630581534114803	-0.338658780644379	-0.415176873991826	-0.414417870301594	-0.415835562734323	0.0215575816681153	0.0228834099626899	0.0204069834957721	0.0578737140207214	0.0592110755042905	0.0562596793919201	0.000104916066631696	0.000189788086222514	0.000196818082807235
20	0.405785764645593	0.08	0.901940759668908	0.836180414742565	0.96770110459525	0.0808032657772802	0.481782510034965	0.447175986207551	0.51638903386238	0.5	0.42	0.59	0.491097637993369	0.529103216635771	0.567108795278172	0.857641470971571	0.924013527870845	0.990385584770119	0.888408713432541	0.956571479765853	1.02522321553213	0.901940759668908	0.51588213917399	0.00519838954289063	-0.341744517736086	-0.415176873991826	-0.414417870301594	-0.415835562734323	0.0215575816681153	0.0228834099626899	0.0204069834957721	0.0578737140207214	0.0592110755042905	0.0562596793919201	0.000104916066631696	0.000189788086222514	0.000196818082807235
20	0.405785764645593	0.08	0.902193010278033	0.837714416173472	0.966671604382594	0.084094660944431	0.482554144789977	0.448638170178994	0.51647011940096	0.5	0.42	0.59	0.493071244194227	0.53034625312364	0.567621262053053	0.861504571010276	0.926632259869146	0.991759948728017	0.892351891628059	0.959727224117901	1.02660889529612	0.902193010278033	0.51587822124242	-0.00269872017102196	-0.349585744497207	-0.415176873991826	-0.414417870301594	-0.415835562734323	0.0215575816681153	0.0228834099626899	0.0204069834957721	0.0578737140207214	0.0592110755042905	0.0562596793919201	0.000104916066631696	0.000189788086222514	0.000196818082807235
20	0.405785764645593	0.08	0.9021991489383	0.835470756307352	0.968927541569249	0.0793504870331523	0.479161321436564	0.444402000185416	0.513920642687713	0.5	0.42	0.59	0.487075460142193	0.525172526279541	0.56326959241689	0.849516716270065	0.91596246682189	0.982408217373715	0.879436586741303	0.948072890161597	1.01733602436305	0.9021991489383	0.515361843074098	0.000464658019226235	-0.346454175614686	-0.415176873991826	-0.414417870301594	-0.415835562734323	0.0215575816681153	0.0228834099626899	0.0204069834957721	0.0578737140207214	0.0592110755042905	0.0562596793919201	0.000104916066631696	0.000189788086222514	0.000196818082807235
20	0.405785764645593	0.08	0.902272782052355	0.836401132498162	0.968144431606548	0.0808282538533133	0.481054327047809	0.446505919973679	0.515602734121939	0.5	0.42	0.59	0.49051713848654	0.528470914728228	0.566424690969917	0.856803520742821	0.923098715258754	0.989393909774687	0.886776907260822	0.956068894772595	1.02455424641633	0.902272782052355	0.51587152142092	-0.00435370654243718	-0.350676918684953	-0.415176873991826	-0.414417870301594	-0.415835562734323	0.0215575816681153	0.0228834099626899	0.0204069834957721	0.0578737140207214	0.0592110755042905	0.0562596793919201	0.000104916066631696	0.000189788086222514	0.000196818082807235
20	0.405785764645593	0.08	0.902507341201705	0.839043271444622	0.965971410958789	0.0850132983851771	0.478977628184552	0.445512202412476	0.512443053956627	0.5	0.42	0.59	0.4903126714555	0.527143362563058	0.563974053670617	0.857452949765569	0.921862022935825	0.98627109610608	0.888254189593855	0.954655744368692	1.02117841273764	0.902507341201705	0.516115211848802	0.00109190715327135	-0.345629500571707	-0.415176873991826	-0.414417870301594	-0.415835562734323	0.0215575816681153	0.0228834099626899	0.0204069834957721	0.0578737140207214	0.0592110755042905	0.0562596793919201	0.000104916066631696	0.000189788086222514	0.000196818082807235
20	0.405785764645593	0.08	0.902576179103343	0.837559888469554	0.967592469737133	0.0834047090897328	0.481459225768469	0.44746773547164	0.515450716065298	0.5	0.42	0.59	0.492337051170532	0.52973699930309	0.567136947435649	0.860848111821107	0.926241676363071	0.991635240905035	0.891729130894399	0.958629643550582	1.02623659851774	0.902576179103343	0.514740256645201	-0.00632148133726533	-0.354579159602518	-0.415176873991826	-0.414417870301594	-0.415835562734323	0.0215575816681153	0.0228834099626899	0.0204069834957721	0.0578737140207214	0.0592110755042905	0.0562596793919201	0.000104916066631696	0.000189788086222514	0.000196818082807235
20	0.405785764645593	0.08	0.902640558276202	0.835408201789061	0.969872914763344	0.0783983930461161	0.47745063078077	0.442587717909893	0.512313543651647	0.5	0.42	0.59	0.488134651320602	0.526585324779441	0.565035998238281	0.854828997635129	0.922164415357047	0.989499833078964	0.884907371425391	0.954722423398942	1.02457807182837	0.902640558276202	0.512238522089196	0.0013352892380492	-0.348640707912024	-0.415176873991826	-0.414417870301594	-0.415835562734323	0.0215575816681153	0.0228834099626899	0.0204069834957721	0.0578737140207214	0.0592110755042905	0.0562596793919201	0.000104916066631696	0.000189788086222514	0.000196818082807235
20	0.405785764645593	0.08	0.902650749681328	0.836525803943293	0.968775695419364	0.0811940875423571	0.483899186458425	0.449231748449274	0.518566624467575	0.5	0.42	0.59	0.495359056566009	0.533586161941025	0.571813267316042	0.867362713019635	0.93429752603954	1.00123233905944	0.898066727660288	0.967289169483937	1.03633428565014	0.902650749681328	0.514399996915358	-0.00383892762027533	-0.351759171641419	-0.415176873991826	-0.414417870301594	-0.415835562734323	0.0215575816681153	0.0228834099626899	0.0204069834957721	0.0578737140207214	0.0592110755042905	0.0562596793919201	0.000104916066631696	0.000189788086222514	0.000196818082807235
20	0.405785764645593	0.08	0.902772723295147	0.836470300936843	0.969075145653451	0.0808913913160194	0.484010584389141	0.449264626328039	0.518756542450243	0.5	0.42	0.59	0.492958734402046	0.531083978428894	0.569209222455743	0.860402853098959	0.926946087748375	0.993489322397791	0.890452300632276	0.960030480477243	1.02867944371799	0.902772723295147	0.517185959469131	0.00371727910303535	-0.341788410305727	-0.415176873991826	-0.414417870301594	-0.415835562734323	0.0215575816681153	0.0228834099626899	0.0204069834957721	0.0578737140207214	0.0592110755042905	0.0562596793919201	0.000104916066631696	0.000189788086222514	0.000196818082807235
20	0.405785764645593	0.08	0.902873187623613	0.836211022579414	0.969535352667812	0.0784977375601443	0.480491716173587	0.445430844792874	0.515552587554301	0.5	0.42	0.59	0.489950092677072	0.52851517496343	0.567080257249789	0.856509115096266	0.923926888858123	0.99134466261998	0.886772050253535	0.957211966441738	1.02603917458088	0.902873187623613	0.516149046766936	0.000716248418881271	-0.345457233056058	-0.415176873991826	-0.414417870301594	-0.415835562734323	0.0215575816681153	0.0228834099626899	0.0204069834957721	0.0578737140207214	0.0592110755042905	0.0562596793919201	0.000104916066631696	0.000189788086222514	0.000196818082807235
20	0.405785764645593	0.08	0.902939646120089	0.83752085508671	0.968358437153468	0.0845178210732175	0.488868048159565	0.454602347050342	0.523133749268787	0.5	0.42	0.59	0.499451175454588	0.53709736185864	0.574743548262692	0.87245369258376	0.938214984085412	1.00397627558706	0.902722584643445	0.971573719715994	1.03790437493709	0.902939646120089	0.516204488335208	-0.00514552303238958	-0.351467937127791	-0.415176873991826	-0.414417870301594	-0.415835562734323	0.0215575816681153	0.0228834099626899	0.0204069834957721	0.0578737140207214	0.0592110755042905	0.0562596793919201	0.000104916066631696	0.000189788086222514	0.000196818082807235
20	0.405785764645593	0.08	0.903073578018656	0.837989926764097	0.968157229273215	0.0831266636258986	0.480754101222232	0.446750519735926	0.514757682708538	0.5	0.42	0.59	0.490492651456534	0.527825583608678	0.565158515760823	0.856429217799408	0.921614728298443	0.986800238797479	0.887304876114263	0.954666243074806	1.02231817263385	0.903073578018656	0.514795237690643	0.0035986260838796	-0.344010453848875	-0.415176873991826	-0.414417870301594	-0.415835562734323	0.0215575816681153	0.0228834099626899	0.0204069834957721	0.0578737140207214	0.0592110755042905	0.0562596793919201	0.000104916066631696	0.000189788086222514	0.000196818082807235
20	0.405785764645593	0.08	0.903094434784014	0.836460789674177	0.969728079893851	0.0798244466946034	0.482233307807338	0.447364125860249	0.517102489754427	0.5	0.42	0.59	0.491269433269199	0.529560754060215	0.56785207485123	0.857902107176521	0.924770107846906	0.991638108517291	0.889240906412534	0.957480489330396	1.02723321127648	0.903094434784014	0.516101531893266	-0.00783463868774001	-0.354041368468594	-0.415176873991826	-0.414417870301594	-0.415835562734323	0.0215575816681153	0.0228834099626899	0.0204069834957721	0.0578737140207214	0.0592110755042905	0.0562596793919201	0.000104916066631696	0.000189788086222514	0.000196818082807235
20	0.405785764645593	0.08	0.903131970589238	0.837356626763795	0.96890731441468	0.082469657825944	0.489319220175916	0.454559796746783	0.52407864360505	0.5	0.42	0.59	0.498149511548962	0.536242167183864	0.574334822818766	0.868764518702002	0.935197480837878	1.00163044297375	0.899452216655975	0.968322595862238	1.03741263915285	0.903131970589238	0.517390424759869	0.0025000644450887	-0.342890111220851	-0.415176873991826	-0.414417870301594	-0.415835562734323	0.0215575816681153	0.0228834099626899	0.0204069834957721	0.0578737140207214	0.0592110755042905	0.0562596793919201	0.000104916066631696	0.000189788086222514	0.000196818082807235
20	0.405785764645593	0.08	0.903177106171649	0.836446816903346	0.969907395439953	0.0804430873264136	0.484761164680883	0.449855980830583	0.519666348531182	0.5	0.42	0.59	0.495113110061001	0.533529880916118	0.571946651771235	0.865870440413528	0.933054979912973	1.00023951941242	0.89642131429563	0.966110742032351	1.03649276825137	0.903177106171649	0.514644324520224	-0.00294634428296815	-0.350579463359296	-0.415176873991826	-0.414417870301594	-0.415835562734323	0.0215575816681153	0.0228834099626899	0.0204069834957721	0.0578737140207214	0.0592110755042905	0.0562596793919201	0.000104916066631696	0.000189788086222514	0.000196818082807235
20	0.405785764645593	0.08	0.903279167030049	0.837353905342223	0.969204428717874	0.0809180934447878	0.481442930513763	0.446887503087708	0.515998357939818	0.5	0.42	0.59	0.491927337803226	0.529965455456777	0.568003573110327	0.860391439933916	0.926920921638399	0.993450403342881	0.890824153075105	0.96023280687027	1.02919962339627	0.903279167030049	0.514589653242879	-2.5467120098454e-05	-0.348103592378779	-0.415176873991826	-0.414417870301594	-0.415835562734323	0.0215575816681153	0.0228834099626899	0.0204069834957721	0.0578737140207214	0.0592110755042905	0.0562596793919201	0.000104916066631696	0.000189788086222514	0.000196818082807235
20	0.405785764645593	0.08	0.903307575390953	0.836888357944262	0.969726792837643	0.0803381245890288	0.483179979402083	0.448363941558433	0.517996017245733	0.5	0.42	0.59	0.491170323627445	0.529310332200954	0.567450340774463	0.856379879303218	0.922878880500162	0.989377881697107	0.886588820452193	0.956186530443722	1.02453765028725	0.903307575390953	0.517212679406215	-0.00319005737332524	-0.348430809341315	-0.415176873991826	-0.414417870301594	-0.415835562734323	0.0215575816681153	0.0228834099626899	0.0204069834957721	0.0578737140207214	0.0592110755042905	0.0562596793919201	0.000104916066631696	0.000189788086222514	0.000196818082807235
20	0.405785764645593	0.08	0.903420070907533	0.837809488176517	0.96903065363855	0.0817463027307428	0.480307294022166	0.446023913978193	0.514590674066138	0.5	0.42	0.59	0.490904881086157	0.528638011701527	0.566371142316898	0.858521573613789	0.924511356810907	0.990501140008024	0.889080204302809	0.956930115733264	1.02599331534432	0.903420070907533	0.515319699052265	-0.00262894258993416	-0.349910033904183	-0.415176873991826	-0.414417870301594	-0.415835562734323	0.0215575816681153	0.0228834099626899	0.0204069834957721	0.0578737140207214	0.0592110755042905	0.0562596793919201	0.000104916066631696	0.000189788086222514	0.000196818082807235
20	0.405785764645593	0.08	0.903456616888058	0.837644253712347	0.969268980063769	0.0827013544560055	0.484706815635727	0.450327647864735	0.519085983406718	0.5	0.42	0.59	0.495579345070635	0.533413143481207	0.571246941891779	0.866625769999146	0.932786204257925	0.998946638516704	0.897180702687204	0.965887834690548	1.03405543191072	0.903456616888058	0.513866944355407	-0.000990135990716767	-0.349650604909285	-0.415176873991826	-0.414417870301594	-0.415835562734323	0.0215575816681153	0.0228834099626899	0.0204069834957721	0.0578737140207214	0.0592110755042905	0.0562596793919201	0.000104916066631696	0.000189788086222514	0.000196818082807235
20	0.405785764645593	0.08	0.90361247096561	0.837968125681398	0.969256816249823	0.0817467396541483	0.481866465614224	0.447471895100816	0.516261036127631	0.5	0.42	0.59	0.491623559634739	0.529411812646919	0.5672000656591	0.858787340304968	0.924797344632695	0.990807348960422	0.889126186213508	0.957115091063861	1.02533595999296	0.90361247096561	0.51614201509688	0.00242148203299862	-0.344070709239255	-0.415176873991826	-0.414417870301594	-0.415835562734323	0.0215575816681153	0.0228834099626899	0.0204069834957721	0.0578737140207214	0.0592110755042905	0.0562596793919201	0.000104916066631696	0.000189788086222514	0.000196818082807235
20	0.405785764645593	0.08	0.903767129759367	0.83800153166201	0.969532727856724	0.080956323762804	0.476512486838972	0.44231972826962	0.510705245408324	0.5	0.42	0.59	0.487527218732784	0.525214663856093	0.562902108979401	0.85341012741272	0.919381515488533	0.985352903564346	0.883518839841361	0.951994050932492	1.02059586858736	0.903767129759367	0.514086952941803	-0.000800369774194218	-0.349036670435725	-0.415176873991826	-0.414417870301594	-0.415835562734323	0.0215575816681153	0.0228834099626899	0.0204069834957721	0.0578737140207214	0.0592110755042905	0.0562596793919201	0.000104916066631696	0.000189788086222514	0.000196818082807235
20	0.405785764645593	0.08	0.903846066525771	0.837102776739624	0.970589356311918	0.0781664490986822	0.479360802374292	0.444302107064438	0.514419497684146	0.5	0.42	0.59	0.489239196721166	0.527843758029261	0.566448319337357	0.855869161938425	0.92340351682085	0.990937871703276	0.886761361173672	0.957252504776954	1.02626742851421	0.903846066525771	0.51418436729455	0.000344246152063037	-0.347272617459827	-0.415176873991826	-0.414417870301594	-0.415835562734323	0.0215575816681153	0.0228834099626899	0.0204069834957721	0.0578737140207214	0.0592110755042905	0.0562596793919201	0.000104916066631696	0.000189788086222514	0.000196818082807235
20	0.405785764645593	0.08	0.904041418791219	0.838279044950372	0.969803792632066	0.0806906175470514	0.478395640858718	0.444006311366803	0.512784970350633	0.5	0.42	0.59	0.488017015843499	0.525815077550867	0.563613139258235	0.85271491038178	0.918759678812025	0.98480444724227	0.883912260776561	0.951975084407984	1.02012526026797	0.904041418791219	0.515363406374691	0.00568345638452352	-0.341479578022714	-0.415176873991826	-0.414417870301594	-0.415835562734323	0.0215575816681153	0.0228834099626899	0.0204069834957721	0.0578737140207214	0.0592110755042905	0.0562596793919201	0.000104916066631696	0.000189788086222514	0.000196818082807235
20	0.405785764645593	0.08	0.904058230480217	0.838201190736031	0.969915270224402	0.0815026496219246	0.48524719192368	0.450554876307538	0.519939507539821	0.5	0.42	0.59	0.494794505220438	0.532893232019087	0.570991958817736	0.864081875466783	0.930615393842067	0.99714891221735	0.89482493380956	0.963679681831248	1.03251395649965	0.904058230480217	0.516608555560587	-0.0033918766260143	-0.348992563199063	-0.415176873991826	-0.414417870301594	-0.415835562734323	0.0215575816681153	0.0228834099626899	0.0204069834957721	0.0578737140207214	0.0592110755042905	0.0562596793919201	0.000104916066631696	0.000189788086222514	0.000196818082807235
20	0.405785764645593	0.08	0.904082032852489	0.837608977740957	0.970555087964021	0.0819929806740862	0.48442494729087	0.449904347551994	0.518945547029746	0.5	0.42	0.59	0.495007881868374	0.532989219569478	0.570970557270581	0.865506568998996	0.931915809101592	0.998325049204188	0.896293035004286	0.964957161492123	1.03424142253885	0.904082032852489	0.513959031231551	-0.000917105733828353	-0.349337714812218	-0.415176873991826	-0.414417870301594	-0.415835562734323	0.0215575816681153	0.0228834099626899	0.0204069834957721	0.0578737140207214	0.0592110755042905	0.0562596793919201	0.000104916066631696	0.000189788086222514	0.000196818082807235
20	0.405785764645593	0.08	0.9041607370465	0.837838250628635	0.970483223464366	0.0815555481889396	0.482742017556381	0.448240995488979	0.517243039623783	0.5	0.42	0.59	0.493464704408269	0.531446586537772	0.569428468667276	0.863134240887204	0.929569515196494	0.996004789505785	0.893183081654832	0.961860057084789	1.03121919144681	0.9041607370465	0.51382486268523	0.00206899648142703	-0.3467100940271	-0.415176873991826	-0.414417870301594	-0.415835562734323	0.0215575816681153	0.0228834099626899	0.0204069834957721	0.0578737140207214	0.0592110755042905	0.0562596793919201	0.000104916066631696	0.000189788086222514	0.000196818082807235
20	0.405785764645593	0.08	0.904189365351767	0.837745481238043	0.97063324946549	0.0825949735297446	0.489864094736455	0.455094748500597	0.524633440972313	0.5	0.42	0.59	0.499559665628572	0.537726142031423	0.575892618434274	0.872154284203885	0.93878707743756	1.00541987067124	0.903123745231866	0.972401495108997	1.04063053874689	0.904189365351767	0.516010400111269	0.00104047970150325	-0.34558912108109	-0.415176873991826	-0.414417870301594	-0.415835562734323	0.0215575816681153	0.0228834099626899	0.0204069834957721	0.0578737140207214	0.0592110755042905	0.0562596793919201	0.000104916066631696	0.000189788086222514	0.000196818082807235
20	0.405785764645593	0.08	0.904275432016276	0.838287366220154	0.970263497812397	0.0814779006060136	0.483637585585418	0.44905463038748	0.518220540783355	0.5	0.42	0.59	0.492380125749994	0.530299698730399	0.568219271710805	0.859000147164896	0.925154155150054	0.991308163135212	0.889680399586223	0.958269520029038	1.02615021408946	0.904275432016276	0.517822428342607	-0.000168657320842432	-0.344830042781228	-0.415176873991826	-0.414417870301594	-0.415835562734323	0.0215575816681153	0.0228834099626899	0.0204069834957721	0.0578737140207214	0.0592110755042905	0.0562596793919201	0.000104916066631696	0.000189788086222514	0.000196818082807235
20	0.405785764645593	0.08	0.904327394825875	0.838032319734206	0.970622469917545	0.0808766487495687	0.483858313019379	0.449119841868263	0.518596784170495	0.5	0.42	0.59	0.494481577311189	0.532728682887125	0.570975788463061	0.864968962904576	0.931872485223871	0.998776007543165	0.895566312786291	0.964484146211438	1.03417663287603	0.904327394825875	0.51485411735191	-0.00162066639425422	-0.349397710161606	-0.415176873991826	-0.414417870301594	-0.415835562734323	0.0215575816681153	0.0228834099626899	0.0204069834957721	0.0578737140207214	0.0592110755042905	0.0562596793919201	0.000104916066631696	0.000189788086222514	0.000196818082807235
20	0.405785764645593	0.08	0.904329290509831	0.838356569177184	0.970302011842478	0.0828798903231905	0.486815392142031	0.452327234617118	0.521303549666943	0.5	0.42	0.59	0.495950434175426	0.533764687639224	0.571578941103023	0.865208514953177	0.931177232447845	0.997145949942512	0.895636168818419	0.964692164160311	1.03239520576495	0.904329290509831	0.516426116590316	0.00680729119844557	-0.338981497723721	-0.415176873991826	-0.414417870301594	-0.415835562734323	0.0215575816681153	0.0228834099626899	0.0204069834957721	0.0578737140207214	0.0592110755042905	0.0562596793919201	0.000104916066631696	0.000189788086222514	0.000196818082807235
20	0.405785764645593	0.08	0.904349808165417	0.838985755775745	0.969713860555089	0.082747920699996	0.484631362434613	0.450268091903807	0.518994632965419	0.5	0.42	0.59	0.495704691717405	0.533535563438411	0.571366435159416	0.867061784452779	0.933233647842201	0.999405511231622	0.897436319545042	0.966124391912589	1.03451118520897	0.904349808165417	0.514748530653848	0.00123258869986174	-0.346585830328061	-0.415176873991826	-0.414417870301594	-0.415835562734323	0.0215575816681153	0.0228834099626899	0.0204069834957721	0.0578737140207214	0.0592110755042905	0.0562596793919201	0.000104916066631696	0.000189788086222514	0.000196818082807235
20	0.405785764645593	0.08	0.904448803431495	0.838243296311368	0.970654310551622	0.0795285450110691	0.48233083614925	0.44738416286585	0.51727750943265	0.5	0.42	0.59	0.491632603951525	0.53003567096155	0.568438737971575	0.858922512191025	0.926015822372185	0.993109132553345	0.889579015610067	0.959531077397605	1.02827072387829	0.904448803431495	0.515503351267172	0.00172026300996916	-0.345393449296816	-0.415176873991826	-0.414417870301594	-0.415835562734323	0.0215575816681153	0.0228834099626899	0.0204069834957721	0.0578737140207214	0.0592110755042905	0.0562596793919201	0.000104916066631696	0.000189788086222514	0.000196818082807235
20	0.405785764645593	0.08	0.904586027308056	0.838961654502059	0.970210400114053	0.0832747670676373	0.486768308928187	0.452372752224034	0.521163865632341	0.5	0.42	0.6	0.497547726504138	0.53537810190995	0.573208477315763	0.869747761228634	0.935877868076526	1.00200797492442	0.900731227849911	0.968373854371945	1.03693310879793	0.904586027308056	0.516605420589061	0.0019436471280932	-0.344210381764695	-0.415176873991826	-0.414417870301594	-0.415835562734323	0.0215575816681153	0.0228834099626899	0.0204069834957721	0.0578737140207214	0.0592110755042905	0.0562596793919201	0.000104916066631696	0.000189788086222514	0.000196818082807235
20	0.405785764645593	0.08	0.90474592251094	0.837672011375475	0.971819833646404	0.0793419652359019	0.480912103928621	0.446023742495437	0.515800465361806	0.5	0.42	0.59	0.49157033376987	0.530021388815599	0.568472443861328	0.86044262002591	0.927747183123886	0.995051746221863	0.890511386695767	0.960368124170489	1.03068808248381	0.90474592251094	0.514366596135466	-0.0066734331178067	-0.354525724804915	-0.415176873991826	-0.414417870301594	-0.415835562734323	0.0215575816681153	0.0228834099626899	0.0204069834957721	0.0578737140207214	0.0592110755042905	0.0562596793919201	0.000104916066631696	0.000189788086222514	0.000196818082807235
20	0.405785764645593	0.08	0.904798860687255	0.839304942563467	0.970292778811042	0.0820246427785448	0.483474621133357	0.449028986777082	0.517920255489631	0.5	0.42	0.59	0.495974258054135	0.534021129071704	0.572068000089273	0.86939781530202	0.936090523652505	1.00278323200299	0.89977409057748	0.969365645469287	1.03768692285446	0.904798860687255	0.514125255589296	0.00807143265397363	-0.340579565404771	-0.415176873991826	-0.414417870301594	-0.415835562734323	0.0215575816681153	0.0228834099626899	0.0204069834957721	0.0578737140207214	0.0592110755042905	0.0562596793919201	0.000104916066631696	0.000189788086222514	0.000196818082807235
20	0.405785764645593	0.08	0.904817352268733	0.839620066671541	0.970014637865924	0.0813087873807453	0.478756615993374	0.444483941555453	0.513029290431296	0.5	0.42	0.6	0.486186141451943	0.523674333452537	0.561162525453131	0.846865261094174	0.912164217193007	0.977463173291841	0.877060484812695	0.944005230030829	1.01121709698236	0.904817352268733	0.518992930086548	-0.00557332797427793	-0.349509238173737	-0.415176873991826	-0.414417870301594	-0.415835562734323	0.0215575816681153	0.0228834099626899	0.0204069834957721	0.0578737140207214	0.0592110755042905	0.0562596793919201	0.000104916066631696	0.000189788086222514	0.000196818082807235
20	0.405785764645593	0.08	0.904823881164889	0.839431110735031	0.970216651594747	0.0806297004995238	0.476932101126331	0.442633892785199	0.511230309467463	0.5	0.42	0.59	0.484592428196204	0.522141862014355	0.559691295832506	0.844572607238783	0.910015691725641	0.975458776212499	0.874014057356774	0.942309007734139	1.00990538605329	0.904823881164889	0.51740987173509	0.00141952911084362	-0.343726263123042	-0.415176873991826	-0.414417870301594	-0.415835562734323	0.0215575816681153	0.0228834099626899	0.0204069834957721	0.0578737140207214	0.0592110755042905	0.0562596793919201	0.000104916066631696	0.000189788086222514	0.000196818082807235
20	0.405785764645593	0.08	0.904841361160403	0.841341157233957	0.96834156508685	0.085226101724641	0.479885252617667	0.446402192569879	0.513368312665456	0.5	0.42	0.59	0.490444990295614	0.527231545858139	0.564018101420665	0.856724811095974	0.920984729106718	0.985244647117463	0.886697608663917	0.953390507853004	1.02006090643117	0.904841361160403	0.51647386166496	0.00141990909328359	-0.345143094520411	-0.415176873991826	-0.414417870301594	-0.415835562734323	0.0215575816681153	0.0228834099626899	0.0204069834957721	0.0578737140207214	0.0592110755042905	0.0562596793919201	0.000104916066631696	0.000189788086222514	0.000196818082807235
20	0.405785764645593	0.08	0.904844961985757	0.839586423785815	0.970103500185699	0.0824616923542866	0.485598177642561	0.451101267536123	0.520095087748998	0.5	0.42	0.59	0.494960606630925	0.532811556699043	0.570662506767162	0.863881765059335	0.929945094374756	0.996008423690177	0.894456280450072	0.962628946416319	1.03187773763778	0.904844961985757	0.51737543141603	0.00239365732018604	-0.342600901619766	-0.415176873991826	-0.414417870301594	-0.415835562734323	0.0215575816681153	0.0228834099626899	0.0204069834957721	0.0578737140207214	0.0592110755042905	0.0562596793919201	0.000104916066631696	0.000189788086222514	0.000196818082807235
20	0.405785764645593	0.08	0.904932357884906	0.8391909680692	0.970673747700612	0.0825840806002719	0.486861053044008	0.45230237121539	0.521419734872626	0.5	0.42	0.59	0.497159712983619	0.535145771497617	0.573131830011615	0.868717543126587	0.935092904129401	1.00146826513221	0.899564079330131	0.968506042183653	1.03739391276831	0.904932357884906	0.51582602508526	0.000951063995515581	-0.345691775201394	-0.415176873991826	-0.414417870301594	-0.415835562734323	0.0215575816681153	0.0228834099626899	0.0204069834957721	0.0578737140207214	0.0592110755042905	0.0562596793919201	0.000104916066631696	0.000189788086222514	0.000196818082807235
20	0.405785764645593	0.08	0.904938836571393	0.838265153748504	0.971612519394282	0.0791722462969321	0.477478929414435	0.442799328105481	0.512158530723389	0.5	0.42	0.59	0.486354919060391	0.524445750769253	0.562536582478115	0.849431087875606	0.915957682649345	0.982484277423084	0.879963660813885	0.948748261174626	1.01788322879121	0.904938836571393	0.515360316663521	0.0062224665835341	-0.340508915240915	-0.415176873991826	-0.414417870301594	-0.415835562734323	0.0215575816681153	0.0228834099626899	0.0204069834957721	0.0578737140207214	0.0592110755042905	0.0562596793919201	0.000104916066631696	0.000189788086222514	0.000196818082807235
20	0.405785764645593	0.08	0.904988960124419	0.838151055021103	0.971826865227735	0.0785044019771764	0.476316185249688	0.44156159803951	0.511070772459866	0.5	0.42	0.59	0.487353924881656	0.525712750829664	0.564071576777673	0.853862218875509	0.921068309901408	0.988274400927308	0.884761141780944	0.954756798195012	1.02379299093268	0.904988960124419	0.513087498816462	0.00218250538656224	-0.34684702425583	-0.415176873991826	-0.414417870301594	-0.415835562734323	0.0215575816681153	0.0228834099626899	0.0204069834957721	0.0578737140207214	0.0592110755042905	0.0562596793919201	0.000104916066631696	0.000189788086222514	0.000196818082807235
20	0.405785764645593	0.08	0.905097821160168	0.838544060443272	0.971651581877064	0.0812616708763184	0.482544417384539	0.447989687127447	0.517099147641631	0.5	0.42	0.59	0.493253671481612	0.531299742755387	0.569345814029163	0.86283968596408	0.929392987212554	0.995946288461028	0.893408434996708	0.961949302995182	1.03098358477937	0.905097821160168	0.513935780998552	-0.00807940352944523	-0.356679979628566	-0.415176873991826	-0.414417870301594	-0.415835562734323	0.0215575816681153	0.0228834099626899	0.0204069834957721	0.0578737140207214	0.0592110755042905	0.0562596793919201	0.000104916066631696	0.000189788086222514	0.000196818082807235
20	0.405785764645593	0.08	0.905160617032092	0.838903213567304	0.97141802049688	0.083828752839842	0.491663969153518	0.457047929701429	0.526280008605607	0.5	0.42	0.59	0.502176165737016	0.540210141684368	0.578244117631721	0.877256944803267	0.943698906439034	1.0101408680748	0.90868714038894	0.9772755769992	1.04568348682875	0.905160617032092	0.515590413334092	0.00200566748797775	-0.344785891852392	-0.415176873991826	-0.414417870301594	-0.415835562734323	0.0215575816681153	0.0228834099626899	0.0204069834957721	0.0578737140207214	0.0592110755042905	0.0562596793919201	0.000104916066631696	0.000189788086222514	0.000196818082807235
20	0.405785764645593	0.08	0.905208906390874	0.84013485934072	0.970282953441028	0.0822182908343569	0.484396947332436	0.449929903032035	0.518863991632837	0.5	0.42	0.59	0.494545511034186	0.532430350255833	0.57031518947748	0.864142289863071	0.930340225109975	0.996538160356879	0.894683058804264	0.963609372265207	1.03189307763125	0.905208906390874	0.516675842187718	-0.00207047016737164	-0.347941094596392	-0.415176873991826	-0.414417870301594	-0.415835562734323	0.0215575816681153	0.0228834099626899	0.0204069834957721	0.0578737140207214	0.0592110755042905	0.0562596793919201	0.000104916066631696	0.000189788086222514	0.000196818082807235
20	0.405785764645593	0.08	0.905220939595834	0.839398221850151	0.971043657341517	0.0790121584391352	0.471975445046681	0.437657872693012	0.50629301740035	0.5	0.42	0.59	0.48054063410426	0.518220723984234	0.555900813864207	0.839087348693592	0.904881757057951	0.970676165422309	0.86890076896901	0.936480533353119	1.00500103567921	0.905220939595834	0.516209714470217	-0.00456745102346191	-0.350932038527479	-0.415176873991826	-0.414417870301594	-0.415835562734323	0.0215575816681153	0.0228834099626899	0.0204069834957721	0.0578737140207214	0.0592110755042905	0.0562596793919201	0.000104916066631696	0.000189788086222514	0.000196818082807235
20	0.405785764645593	0.08	0.905392252043634	0.839319853017662	0.971464651069605	0.0818547774411202	0.483637463946538	0.449141302126216	0.518133625766861	0.5	0.42	0.59	0.494412092734138	0.532385263930245	0.570358435126352	0.86474165162122	0.931157872542974	0.997574093464727	0.895470981814651	0.964241437405834	1.03319327817993	0.905392252043634	0.514384958063994	-0.0074273487927892	-0.355303342223502	-0.415176873991826	-0.414417870301594	-0.415835562734323	0.0215575816681153	0.0228834099626899	0.0204069834957721	0.0578737140207214	0.0592110755042905	0.0562596793919201	0.000104916066631696	0.000189788086222514	0.000196818082807235
20	0.405785764645593	0.08	0.905479851528668	0.838732173755245	0.972227529302091	0.0801446984267302	0.483572301495569	0.448682303604677	0.518462299386461	0.5	0.42	0.59	0.492159498431067	0.53043032775571	0.568701157080354	0.858826963583886	0.925610232519056	0.992393501454227	0.889322144059369	0.958814317562172	1.02791428226181	0.905479851528668	0.515967513705767	0.00200502963880616	-0.344140404249814	-0.415176873991826	-0.414417870301594	-0.415835562734323	0.0215575816681153	0.0228834099626899	0.0204069834957721	0.0578737140207214	0.0592110755042905	0.0562596793919201	0.000104916066631696	0.000189788086222514	0.000196818082807235
20	0.405785764645593	0.08	0.905593918179474	0.839397172203718	0.97179066415523	0.0789407959319397	0.47378468051288	0.439318655027051	0.508250705998709	0.5	0.42	0.59	0.483045336283754	0.520941866924233	0.558838397564712	0.844232570509714	0.910465453994625	0.976698337479536	0.874627567241106	0.943078648239524	1.01148600067332	0.905593918179474	0.513854949880483	0.00197336939471766	-0.346285643766735	-0.415176873991826	-0.414417870301594	-0.415835562734323	0.0215575816681153	0.0228834099626899	0.0204069834957721	0.0578737140207214	0.0592110755042905	0.0562596793919201	0.000104916066631696	0.000189788086222514	0.000196818082807235
20	0.405785764645593	0.08	0.905598821872377	0.839711747636243	0.971485896108511	0.0812922519421398	0.483219383317995	0.448623404148768	0.517815362487223	0.5	0.42	0.59	0.491812471028993	0.529739012189211	0.567665553349429	0.857902907608609	0.924060827249834	0.990218746891059	0.887929692348974	0.957305718498333	1.02557929920744	0.905598821872377	0.517605705083812	0.000374693953410275	-0.3445471456536	-0.415176873991826	-0.414417870301594	-0.415835562734323	0.0215575816681153	0.0228834099626899	0.0204069834957721	0.0578737140207214	0.0592110755042905	0.0562596793919201	0.000104916066631696	0.000189788086222514	0.000196818082807235
20	0.405785764645593	0.08	0.905734417382712	0.840214042077516	0.971254792687907	0.0829510699009261	0.482057404853657	0.447922304451173	0.516192505256141	0.5	0.42	0.59	0.490810013204045	0.528213484548908	0.565616955893771	0.855890757017751	0.921116169179702	0.986341581341653	0.885970188301237	0.953831578585918	1.02129310341622	0.905734417382712	0.516780140435917	-0.00246197064807745	-0.348635381776685	-0.415176873991826	-0.414417870301594	-0.415835562734323	0.0215575816681153	0.0228834099626899	0.0204069834957721	0.0578737140207214	0.0592110755042905	0.0562596793919201	0.000104916066631696	0.000189788086222514	0.000196818082807235
20	0.405785764645593	0.08	0.905856577837709	0.838602662288433	0.973110493386984	0.0786532414692086	0.480196159201592	0.445194462815228	0.515197855587956	0.5	0.42	0.59	0.490426674390761	0.528984578836046	0.567542483281331	0.858179480119063	0.925650529552582	0.9931215789861	0.889412366585293	0.958604947792639	1.02857955760594	0.905856577837709	0.514094908152978	0.0102533360910449	-0.337890580025353	-0.415176873991826	-0.414417870301594	-0.415835562734323	0.0215575816681153	0.0228834099626899	0.0204069834957721	0.0578737140207214	0.0592110755042905	0.0562596793919201	0.000104916066631696	0.000189788086222514	0.000196818082807235
20	0.405785764645593	0.08	0.905878124982927	0.838410734505012	0.973345515460843	0.0783545383013496	0.480092399706191	0.445025944586139	0.515158854826244	0.5	0.42	0.59	0.489493476503451	0.528063814332472	0.566634152161494	0.855698121789166	0.923124077846487	0.990550033903809	0.885964154982628	0.956329060278304	1.02539156024553	0.905878124982927	0.514230308841507	-0.00161146630077328	-0.349474060566841	-0.415176873991826	-0.414417870301594	-0.415835562734323	0.0215575816681153	0.0228834099626899	0.0204069834957721	0.0578737140207214	0.0592110755042905	0.0562596793919201	0.000104916066631696	0.000189788086222514	0.000196818082807235
20	0.405785764645593	0.08	0.906052904136136	0.839263686349296	0.972842121922976	0.0794987878133689	0.480955031755601	0.446100956095656	0.515809107415546	0.5	0.42	0.59	0.489487639292155	0.52773153673594	0.565975434179726	0.85434475342888	0.921095107286679	0.987845461144477	0.884985853571235	0.954489765447658	1.0235078374544	0.906052904136136	0.515274077663922	-0.00155645102301824	-0.34875407442152	-0.415176873991826	-0.414417870301594	-0.415835562734323	0.0215575816681153	0.0228834099626899	0.0204069834957721	0.0578737140207214	0.0592110755042905	0.0562596793919201	0.000104916066631696	0.000189788086222514	0.000196818082807235
20	0.405785764645593	0.08	0.906057017561425	0.840480104179033	0.971633930943817	0.0830277006758924	0.483345404129855	0.449136326543425	0.517554481716286	0.5	0.42	0.59	0.494406782023359	0.532063945262991	0.569721108502623	0.864732552005599	0.930596079880829	0.99645960775606	0.895074188337643	0.963753491828881	1.03221165015673	0.906057017561425	0.514738434723375	0.00291591490517323	-0.344818310468245	-0.415176873991826	-0.414417870301594	-0.415835562734323	0.0215575816681153	0.0228834099626899	0.0204069834957721	0.0578737140207214	0.0592110755042905	0.0562596793919201	0.000104916066631696	0.000189788086222514	0.000196818082807235
20	0.405785764645593	0.08	0.906057244833691	0.839869258524307	0.972245231143075	0.0799050092076991	0.482074521203198	0.447235922628062	0.516913119778335	0.5	0.42	0.59	0.491867553258212	0.530182848101708	0.568498142945204	0.859783989379451	0.926759086306606	0.99373418323376	0.890771344749243	0.959458976641851	1.02950081681683	0.906057244833691	0.516215336935661	0.0024529371106087	-0.343856044832168	-0.415176873991826	-0.414417870301594	-0.415835562734323	0.0215575816681153	0.0228834099626899	0.0204069834957721	0.0578737140207214	0.0592110755042905	0.0562596793919201	0.000104916066631696	0.000189788086222514	0.000196818082807235
20	0.405785764645593	0.08	0.906216765159954	0.841032292891466	0.971401237428442	0.0821829116978294	0.483313404703415	0.448915394896124	0.517711414510705	0.5	0.42	0.59	0.494270644134935	0.532143986545799	0.570017328956663	0.864616082110022	0.930867034539139	0.997117986968257	0.895049175098825	0.963930909038096	1.03264337151747	0.906216765159954	0.515246013130295	-0.0057884964585363	-0.352858610561992	-0.415176873991826	-0.414417870301594	-0.415835562734323	0.0215575816681153	0.0228834099626899	0.0204069834957721	0.0578737140207214	0.0592110755042905	0.0562596793919201	0.000104916066631696	0.000189788086222514	0.000196818082807235
20	0.405785764645593	0.08	0.906290637131985	0.83910471280896	0.973476561455011	0.0778092709918932	0.478994920841895	0.443875869262706	0.514113972421085	0.5	0.42	0.59	0.488451027708351	0.527096824932001	0.565742622155651	0.854128353972582	0.92170620579011	0.989284057607638	0.885200219240534	0.954812862878589	1.02445174892571	0.906290637131985	0.515614785284045	0.00194567146752937	-0.34458880377329	-0.415176873991826	-0.414417870301594	-0.415835562734323	0.0215575816681153	0.0228834099626899	0.0204069834957721	0.0578737140207214	0.0592110755042905	0.0562596793919201	0.000104916066631696	0.000189788086222514	0.000196818082807235
20	0.405785764645593	0.08	0.906333574510049	0.840322710013682	0.972344439006416	0.0818791878332971	0.486520810726598	0.4518246243026	0.521216997150595	0.5	0.42	0.59	0.494471630985628	0.532442735186814	0.570413839387999	0.861585158190902	0.927747376141911	0.993909594092919	0.892278566135298	0.960356852035148	1.02921102398051	0.906333574510049	0.517276894497525	0.00452499626185336	-0.340626776160449	-0.415176873991826	-0.414417870301594	-0.415835562734323	0.0215575816681153	0.0228834099626899	0.0204069834957721	0.0578737140207214	0.0592110755042905	0.0562596793919201	0.000104916066631696	0.000189788086222514	0.000196818082807235
20	0.405785764645593	0.08	0.906409077965733	0.840062817882797	0.972755338048669	0.0795229857741152	0.475766380026013	0.441294017177302	0.510238742874724	0.5	0.42	0.59	0.484624817900646	0.522482033085708	0.56033924827077	0.846322645823662	0.912434444756555	0.978546243689448	0.876514326393297	0.945294913369957	1.01327869765119	0.906409077965733	0.51591772403617	-0.00321500514866674	-0.349755568848487	-0.415176873991826	-0.414417870301594	-0.415835562734323	0.0215575816681153	0.0228834099626899	0.0204069834957721	0.0578737140207214	0.0592110755042905	0.0562596793919201	0.000104916066631696	0.000189788086222514	0.000196818082807235
20	0.405785764645593	0.08	0.906427693865149	0.840090807518721	0.972764580211577	0.0811413495224032	0.483118678918897	0.448494918195374	0.51774243964242	0.5	0.42	0.59	0.49331410188216	0.53139789889336	0.569481695904561	0.862382773264441	0.928958633061784	0.995534492859127	0.893310794818885	0.961664200410287	1.03002527306206	0.906427693865149	0.514780551692036	-0.00430735993035438	-0.351813216173198	-0.415176873991826	-0.414417870301594	-0.415835562734323	0.0215575816681153	0.0228834099626899	0.0204069834957721	0.0578737140207214	0.0592110755042905	0.0562596793919201	0.000104916066631696	0.000189788086222514	0.000196818082807235
20	0.405785764645593	0.08	0.906471788682099	0.841083067098348	0.97186051026585	0.0855572673620758	0.489387219562039	0.455313496036346	0.523460943087731	0.5	0.42	0.59	0.50049642053104	0.537951441757584	0.575406462984128	0.874578510796751	0.940028242987474	1.0054779751782	0.905141382160575	0.972504326147486	1.04124560323064	0.906471788682099	0.515902526530214	0.00206314467079336	-0.344803094681719	-0.415176873991826	-0.414417870301594	-0.415835562734323	0.0215575816681153	0.0228834099626899	0.0204069834957721	0.0578737140207214	0.0592110755042905	0.0562596793919201	0.000104916066631696	0.000189788086222514	0.000196818082807235
20	0.405785764645593	0.08	0.90652315528433	0.839171951219842	0.973874359348818	0.0796281542512168	0.484194748914991	0.449136874488853	0.51925262334113	0.5	0.43	0.59	0.493382549797175	0.531894069241047	0.570405588684919	0.861780490788221	0.929047718096896	0.996314945405571	0.892927977325332	0.96200164918032	1.03183933555151	0.90652315528433	0.515574359326552	-0.0021179961923007	-0.348846548225929	-0.415176873991826	-0.414417870301594	-0.415835562734323	0.0215575816681153	0.0228834099626899	0.0204069834957721	0.0578737140207214	0.0592110755042905	0.0562596793919201	0.000104916066631696	0.000189788086222514	0.000196818082807235
20	0.405785764645593	0.08	0.906562407421512	0.840039555226755	0.973085259616268	0.0806098257307105	0.483613590120385	0.448830224459545	0.518396955781225	0.5	0.42	0.59	0.492201119713758	0.530345635373981	0.568490151034204	0.858763492460074	0.925315794302909	0.991868096145743	0.889612850113457	0.958491006274769	1.02734638285272	0.906562407421512	0.516831456605986	-0.00827678109948837	-0.353915291352262	-0.415176873991826	-0.414417870301594	-0.415835562734323	0.0215575816681153	0.0228834099626899	0.0204069834957721	0.0578737140207214	0.0592110755042905	0.0562596793919201	0.000104916066631696	0.000189788086222514	0.000196818082807235
20	0.405785764645593	0.08	0.906619639834211	0.839482437886941	0.973756841781481	0.0774401358658563	0.479842479503835	0.444570479514979	0.515114479492692	0.5	0.42	0.59	0.486563233275792	0.525166917392212	0.563770601508632	0.847839514575069	0.915106678560563	0.982373842546058	0.877973721808694	0.947739509214382	1.01756201168801	0.906619639834211	0.517898064750523	-0.00512000213611675	-0.349393321495961	-0.415176873991826	-0.414417870301594	-0.415835562734323	0.0215575816681153	0.0228834099626899	0.0204069834957721	0.0578737140207214	0.0592110755042905	0.0562596793919201	0.000104916066631696	0.000189788086222514	0.000196818082807235
20	0.405785764645593	0.08	0.906753870207732	0.839747808882245	0.97375993153322	0.079921237019644	0.484091139854679	0.449110664531242	0.519071615178116	0.5	0.42	0.59	0.495180176759039	0.533748929010456	0.572317681261873	0.866997822684607	0.934526826863449	1.00205583104229	0.898354550027367	0.969369396287299	1.038289702933	0.906753870207732	0.51395972540157	0.001402111804417	-0.34691079603638	-0.415176873991826	-0.414417870301594	-0.415835562734323	0.0215575816681153	0.0228834099626899	0.0204069834957721	0.0578737140207214	0.0592110755042905	0.0562596793919201	0.000104916066631696	0.000189788086222514	0.000196818082807235
20	0.405785764645593	0.08	0.906757725214107	0.841101862582243	0.972413587845972	0.081595113354206	0.480307695631973	0.445989714522744	0.514625676741201	0.5	0.42	0.59	0.489813144571639	0.527503247493517	0.565193350415395	0.855418953968345	0.921241663656114	0.987064373343883	0.886194974255471	0.954027863461874	1.02230392437098	0.906757725214107	0.515900914619948	-0.00124179716966843	-0.347715346596724	-0.415176873991826	-0.414417870301594	-0.415835562734323	0.0215575816681153	0.0228834099626899	0.0204069834957721	0.0578737140207214	0.0592110755042905	0.0562596793919201	0.000104916066631696	0.000189788086222514	0.000196818082807235
20	0.405785764645593	0.08	0.907179459663002	0.842030792421096	0.972328126904908	0.0841487701330432	0.486362174786728	0.452190557037034	0.520533792536423	0.5	0.42	0.6	0.496182920245141	0.533678999764456	0.571175079283771	0.866045757236047	0.93149202564981	0.996938294063574	0.896912162810173	0.964711517887777	1.03213401951732	0.907179459663002	0.518102533510468	-0.00502331750512769	-0.34961138643514	-0.415176873991826	-0.414417870301594	-0.415835562734323	0.0215575816681153	0.0228834099626899	0.0204069834957721	0.0578737140207214	0.0592110755042905	0.0562596793919201	0.000104916066631696	0.000189788086222514	0.000196818082807235
20	0.405785764645593	0.08	0.907321946713291	0.840097079804118	0.974546813622464	0.0800374447927975	0.487911131849277	0.452682452519314	0.52313981117924	0.5	0.42	0.6	0.495829846062927	0.534416344284726	0.573002842506524	0.864423736673131	0.93169496942136	0.998966202169589	0.895219615741008	0.964855164473988	1.03384589013712	0.907321946713291	0.518336078121065	0.00261299664072638	-0.341592003133082	-0.415176873991826	-0.414417870301594	-0.415835562734323	0.0215575816681153	0.0228834099626899	0.0204069834957721	0.0578737140207214	0.0592110755042905	0.0562596793919201	0.000104916066631696	0.000189788086222514	0.000196818082807235
20	0.405785764645593	0.08	0.907384157364813	0.841427438412276	0.973340876317351	0.08021365581739	0.47946630137002	0.444888722525926	0.514043880214113	0.5	0.42	0.59	0.487369704235837	0.525248983977424	0.563128263719012	0.849760502353744	0.91580546883864	0.981850435323535	0.880153513558642	0.948886772167562	1.01655459989994	0.907384157364813	0.51753000096331	-0.00301984472870524	-0.34805450995884	-0.415176873991826	-0.414417870301594	-0.415835562734323	0.0215575816681153	0.0228834099626899	0.0204069834957721	0.0578737140207214	0.0592110755042905	0.0562596793919201	0.000104916066631696	0.000189788086222514	0.000196818082807235
20	0.405785764645593	0.08	0.907471709578024	0.84124390073931	0.973699518416737	0.0822482062340262	0.489289507464843	0.454481234663105	0.524097780266582	0.5	0.42	0.59	0.498762349775556	0.536962069830209	0.575161789884863	0.870622369790741	0.937302484707778	1.00398259962481	0.901995162849104	0.9709965546358	1.0407869312077	0.907471709578024	0.516955748191253	0.00662880002296457	-0.338783799139823	-0.415176873991826	-0.414417870301594	-0.415835562734323	0.0215575816681153	0.0228834099626899	0.0204069834957721	0.0578737140207214	0.0592110755042905	0.0562596793919201	0.000104916066631696	0.000189788086222514	0.000196818082807235
20	0.405785764645593	0.08	0.907598765250382	0.841817576135002	0.973379954365762	0.0800296282272481	0.479550044015461	0.444923222866927	0.514176865163995	0.5	0.42	0.59	0.488341357287803	0.526347260259729	0.564353163231654	0.852508985304384	0.918856783406354	0.985204581508325	0.883522930335323	0.951720180756651	1.02021362349276	0.907598765250382	0.516585915991354	0.000495887324054168	-0.345537370604893	-0.415176873991826	-0.414417870301594	-0.415835562734323	0.0215575816681153	0.0228834099626899	0.0204069834957721	0.0578737140207214	0.0592110755042905	0.0562596793919201	0.000104916066631696	0.000189788086222514	0.000196818082807235
20	0.405785764645593	0.08	0.907676918827702	0.839943484749247	0.975410352906156	0.0782111322997554	0.479917535973309	0.444829001487906	0.515006070458713	0.5	0.42	0.59	0.488889292160136	0.527453344256842	0.566017396353549	0.854202845167461	0.921583177587185	0.988963510006908	0.884994493075603	0.954743851568395	1.02483331192262	0.907676918827702	0.513868945122277	-0.00303398553574917	-0.351272973620703	-0.415176873991826	-0.414417870301594	-0.415835562734323	0.0215575816681153	0.0228834099626899	0.0204069834957721	0.0578737140207214	0.0592110755042905	0.0562596793919201	0.000104916066631696	0.000189788086222514	0.000196818082807235
20	0.405785764645593	0.08	0.907713370740835	0.840698502002825	0.974728239478845	0.080121866896159	0.484625523229805	0.449654119231814	0.519596927227796	0.5	0.42	0.59	0.493324248533877	0.531692053608047	0.570059858682217	0.860970972114086	0.927932137170871	0.994893302227656	0.891347558274538	0.961130606450411	1.03019600211731	0.907713370740835	0.516495464856756	0.00175587095606622	-0.344220972912358	-0.415176873991826	-0.414417870301594	-0.415835562734323	0.0215575816681153	0.0228834099626899	0.0204069834957721	0.0578737140207214	0.0592110755042905	0.0562596793919201	0.000104916066631696	0.000189788086222514	0.000196818082807235
20	0.405785764645593	0.08	0.907934504653239	0.84213040376296	0.973738605543518	0.0843995826913113	0.494504328877425	0.459817059984515	0.529191597770335	0.5	0.42	0.59	0.504209131511074	0.542245209867049	0.580281288223024	0.879668688770851	0.946028350035041	1.01238801129923	0.911209815482269	0.979930132343038	1.04861794788358	0.907934504653239	0.517607127711893	-0.003317215796054	-0.347920588091348	-0.415176873991826	-0.414417870301594	-0.415835562734323	0.0215575816681153	0.0228834099626899	0.0204069834957721	0.0578737140207214	0.0592110755042905	0.0562596793919201	0.000104916066631696	0.000189788086222514	0.000196818082807235
20	0.405785764645593	0.08	0.908077037091997	0.840794478106874	0.975359596077119	0.0793169594280663	0.48351482016389	0.448431636183082	0.518598004144698	0.5	0.42	0.59	0.493116052258911	0.53169513497605	0.570274217693189	0.861890925000494	0.929321220843483	0.996751516686473	0.892957319829322	0.962106816123253	1.03228516956636	0.908077037091997	0.514311852825405	0.00145921119714049	-0.346380810320919	-0.415176873991826	-0.414417870301594	-0.415835562734323	0.0215575816681153	0.0228834099626899	0.0204069834957721	0.0578737140207214	0.0592110755042905	0.0562596793919201	0.000104916066631696	0.000189788086222514	0.000196818082807235
20	0.405785764645593	0.08	0.908090515376848	0.841138255409264	0.975042775344433	0.0804842817788762	0.485431159554792	0.450487461807773	0.520374857301811	0.5	0.42	0.59	0.494680622457794	0.533052323377294	0.571424024296793	0.863837933276436	0.930844663101254	0.997851392926071	0.894530489257295	0.963987804767381	1.03330753286479	0.908090515376848	0.515082063763023	0.00117279252748267	-0.345815328342252	-0.415176873991826	-0.414417870301594	-0.415835562734323	0.0215575816681153	0.0228834099626899	0.0204069834957721	0.0578737140207214	0.0592110755042905	0.0562596793919201	0.000104916066631696	0.000189788086222514	0.000196818082807235
20	0.405785764645593	0.08	0.908252308175933	0.843453069309563	0.973051547042304	0.0839049585554542	0.483605765337344	0.449573952024401	0.517637578650288	0.5	0.42	0.59	0.493829539762589	0.531211409041139	0.568593278319689	0.862523735143277	0.927814988340227	0.993106241537178	0.893349712824443	0.960895543409459	1.02854934298787	0.908252308175933	0.515522439481257	-0.00325919686910199	-0.35004755007291	-0.415176873991826	-0.414417870301594	-0.415835562734323	0.0215575816681153	0.0228834099626899	0.0204069834957721	0.0578737140207214	0.0592110755042905	0.0562596793919201	0.000104916066631696	0.000189788086222514	0.000196818082807235
20	0.405785764645593	0.08	0.908283619113765	0.842460593584557	0.974106644642974	0.0843539539324169	0.492110297674282	0.457580764176413	0.526639831172151	0.5	0.42	0.59	0.503746580221449	0.541759835537154	0.579773090852859	0.881118362166894	0.947608495459078	1.01409862875126	0.912541545286438	0.982688872425933	1.04987095850738	0.908283619113765	0.514899271464961	-0.00351403713037158	-0.351314757913819	-0.415176873991826	-0.414417870301594	-0.415835562734323	0.0215575816681153	0.0228834099626899	0.0204069834957721	0.0578737140207214	0.0592110755042905	0.0562596793919201	0.000104916066631696	0.000189788086222514	0.000196818082807235
20	0.405785764645593	0.08	0.908308735039279	0.84172301700376	0.974894453074798	0.0804406462243945	0.482199915714041	0.447478581452764	0.516921249975318	0.5	0.42	0.59	0.49378342039613	0.532097699342373	0.570411978288617	0.865011578106927	0.932130670256135	0.999249762405344	0.896125911384516	0.965270678450216	1.03444984434183	0.908308735039279	0.513773259401815	0.00329007099719223	-0.34521258666841	-0.415176873991826	-0.414417870301594	-0.415835562734323	0.0215575816681153	0.0228834099626899	0.0204069834957721	0.0578737140207214	0.0592110755042905	0.0562596793919201	0.000104916066631696	0.000189788086222514	0.000196818082807235
20	0.405785764645593	0.08	0.908408530213138	0.842358314711743	0.974458745714533	0.0841212282436766	0.489099989437092	0.454729872062055	0.523470106812129	0.5	0.42	0.59	0.498886980413086	0.536594650674379	0.574302320935671	0.870672548494795	0.936481107653858	1.00228966681292	0.903564469943785	0.969191226924601	1.0382116033816	0.908408530213138	0.516164749692988	-0.000502188255623876	-0.346713326089812	-0.415176873991826	-0.414417870301594	-0.415835562734323	0.0215575816681153	0.0228834099626899	0.0204069834957721	0.0578737140207214	0.0592110755042905	0.0562596793919201	0.000104916066631696	0.000189788086222514	0.000196818082807235
20	0.405785764645593	0.08	0.908435720033114	0.842367563389062	0.974503876677165	0.0827495513813613	0.485757425293245	0.451314680140968	0.520200170445522	0.5	0.42	0.59	0.497470018087081	0.535435175897857	0.573400333708634	0.870847333880929	0.937307331986978	1.00376733009303	0.901456060530779	0.970365288217571	1.03859809532775	0.908435720033114	0.513354065479985	-0.000822218979040448	-0.349655878638758	-0.415176873991826	-0.414417870301594	-0.415835562734323	0.0215575816681153	0.0228834099626899	0.0204069834957721	0.0578737140207214	0.0592110755042905	0.0562596793919201	0.000104916066631696	0.000189788086222514	0.000196818082807235
20	0.405785764645593	0.08	0.908484289755216	0.841827730163091	0.975140849347341	0.0811608739353109	0.483660935436174	0.449002850478223	0.518319020394125	0.5	0.42	0.59	0.494382769996513	0.532543685959601	0.570704601922689	0.864830213913287	0.931585600869263	0.998340987825238	0.89582841006834	0.964554296630183	1.03369981250435	0.908484289755216	0.51384697817439	0.0025033974795315	-0.345972209183865	-0.415176873991826	-0.414417870301594	-0.415835562734323	0.0215575816681153	0.0228834099626899	0.0204069834957721	0.0578737140207214	0.0592110755042905	0.0562596793919201	0.000104916066631696	0.000189788086222514	0.000196818082807235
20	0.405785764645593	0.08	0.908498239433418	0.842222385651758	0.974774093215078	0.0814974978070584	0.483817685237891	0.449226380639037	0.518408989836746	0.5	0.42	0.59	0.494072366964329	0.532116899690186	0.570161432416043	0.863655827200683	0.930159004829691	0.996662182458699	0.894247422404379	0.963244153196247	1.03104975262199	0.908498239433418	0.515428798806304	-0.00301546093293439	-0.350145855808166	-0.415176873991826	-0.414417870301594	-0.415835562734323	0.0215575816681153	0.0228834099626899	0.0204069834957721	0.0578737140207214	0.0592110755042905	0.0562596793919201	0.000104916066631696	0.000189788086222514	0.000196818082807235
20	0.405785764645593	0.08	0.908560440072409	0.843118111519515	0.974002768625303	0.0826267214802025	0.485751666558675	0.451281431131038	0.520221901986311	0.5	0.42	0.59	0.494019499808201	0.531754197691854	0.569488895575506	0.860957392947975	0.926719912699123	0.99248243245027	0.891305803787032	0.960030318826069	1.02767039153067	0.908560440072409	0.517504769064853	-0.00522105241266886	-0.350067296504951	-0.415176873991826	-0.414417870301594	-0.415835562734323	0.0215575816681153	0.0228834099626899	0.0204069834957721	0.0578737140207214	0.0592110755042905	0.0562596793919201	0.000104916066631696	0.000189788086222514	0.000196818082807235
20	0.405785764645593	0.08	0.908630102307617	0.841816676730003	0.975443527885231	0.0789004303260374	0.479852257838429	0.444935145974684	0.514769369702174	0.5	0.42	0.59	0.48895263696922	0.527324103183082	0.565695569396944	0.854253150830556	0.921292253264609	0.988331355698662	0.885397282044323	0.954238781344134	1.02349251764321	0.908630102307617	0.515729963869195	0.000334686585948272	-0.34619569953742	-0.415176873991826	-0.414417870301594	-0.415835562734323	0.0215575816681153	0.0228834099626899	0.0204069834957721	0.0578737140207214	0.0592110755042905	0.0562596793919201	0.000104916066631696	0.000189788086222514	0.000196818082807235
20	0.405785764645593	0.08	0.90869608925865	0.842683746880916	0.974708431636384	0.0800949104693924	0.480829608216736	0.44612577710946	0.515533439324012	0.5	0.43	0.59	0.490122544555947	0.52824885529805	0.566375166040154	0.856140321591833	0.922738914744547	0.989337507897262	0.886836578780464	0.956269339460041	1.02516262007495	0.90869608925865	0.516908431867895	-0.000576729338580356	-0.345899943817957	-0.415176873991826	-0.414417870301594	-0.415835562734323	0.0215575816681153	0.0228834099626899	0.0204069834957721	0.0578737140207214	0.0592110755042905	0.0562596793919201	0.000104916066631696	0.000189788086222514	0.000196818082807235
20	0.405785764645593	0.08	0.908720983217196	0.843484042789527	0.973957923644865	0.0844584047384951	0.486663464541072	0.452539183160843	0.520787745921301	0.5	0.42	0.59	0.496635103612577	0.534084492857953	0.571533882103329	0.866913667415416	0.932284373467042	0.997655079518667	0.897248985369824	0.965625236700035	1.03339901528982	0.908720983217196	0.515970808798786	0.00245136515368636	-0.343930942956439	-0.415176873991826	-0.414417870301594	-0.415835562734323	0.0215575816681153	0.0228834099626899	0.0204069834957721	0.0578737140207214	0.0592110755042905	0.0562596793919201	0.000104916066631696	0.000189788086222514	0.000196818082807235
20	0.405785764645593	0.08	0.908727192038471	0.842467145581405	0.974987238495538	0.0823541239830484	0.490102083849977	0.455260443007681	0.524943724692274	0.5	0.42	0.59	0.500091887229733	0.538364533559145	0.576637179888557	0.873479764080661	0.940328243210657	1.00717672234065	0.904925097755316	0.974175070645069	1.04299179929719	0.908727192038471	0.516508728719186	-0.0139339613915443	-0.35972475958313	-0.415176873991826	-0.414417870301594	-0.415835562734323	0.0215575816681153	0.0228834099626899	0.0204069834957721	0.0578737140207214	0.0592110755042905	0.0562596793919201	0.000104916066631696	0.000189788086222514	0.000196818082807235
20	0.405785764645593	0.08	0.908750944923005	0.843307015237122	0.974194874608888	0.083749438955454	0.48689789443713	0.452599701586295	0.521196087287964	0.5	0.42	0.59	0.496900008669985	0.534555297140596	0.572210585611207	0.867600419655624	0.933347538813059	0.999094657970493	0.897965644597766	0.965941602320689	1.03434244717604	0.908750944923005	0.516007346363636	-0.00523334344062106	-0.35192437808953	-0.415176873991826	-0.414417870301594	-0.415835562734323	0.0215575816681153	0.0228834099626899	0.0204069834957721	0.0578737140207214	0.0592110755042905	0.0562596793919201	0.000104916066631696	0.000189788086222514	0.000196818082807235
20	0.405785764645593	0.08	0.90880882683571	0.842611749680877	0.975005903990542	0.0812288246299847	0.483516902458833	0.448884914278536	0.518148890639131	0.5	0.42	0.59	0.492078898499334	0.530043352314835	0.568007806130337	0.858344816824355	0.924567108118457	0.990789399412558	0.889031417301851	0.957583609577743	1.02627483453712	0.90880882683571	0.51655406842353	0.00833588996296684	-0.33739216532881	-0.415176873991826	-0.414417870301594	-0.415835562734323	0.0215575816681153	0.0228834099626899	0.0204069834957721	0.0578737140207214	0.0592110755042905	0.0562596793919201	0.000104916066631696	0.000189788086222514	0.000196818082807235
20	0.405785764645593	0.08	0.908824025820271	0.84173134514801	0.975916706492532	0.0797985138500889	0.485066565524223	0.449986324208331	0.520146806840115	0.5	0.42	0.59	0.496232810977339	0.534918357229382	0.573603903481426	0.868940150629969	0.936681387492657	1.00442262435534	0.899940697764218	0.970701349276305	1.04042021435469	0.908824025820271	0.514909448969357	0.000783749893519492	-0.346609204411303	-0.415176873991826	-0.414417870301594	-0.415835562734323	0.0215575816681153	0.0228834099626899	0.0204069834957721	0.0578737140207214	0.0592110755042905	0.0562596793919201	0.000104916066631696	0.000189788086222514	0.000196818082807235
20	0.405785764645593	0.08	0.908902436827282	0.841604087713226	0.976200785941338	0.0812566863492253	0.489669340055808	0.45460322755264	0.524735452558976	0.5	0.42	0.59	0.500681771748837	0.539302182411005	0.577922593073173	0.875999876295809	0.943570690476606	1.0111415046574	0.907520539001303	0.97708261540301	1.04709050091713	0.908902436827282	0.514792311686452	-0.00514896097080906	-0.352530087749063	-0.415176873991826	-0.414417870301594	-0.415835562734323	0.0215575816681153	0.0228834099626899	0.0204069834957721	0.0578737140207214	0.0592110755042905	0.0562596793919201	0.000104916066631696	0.000189788086222514	0.000196818082807235
20	0.405785764645593	0.08	0.90898325700591	0.843319695945366	0.974646818066453	0.0837615920836907	0.487957724308947	0.453587596282352	0.522327852335542	0.5	0.42	0.59	0.499457512117976	0.537303385276848	0.57514925843572	0.873737782163449	0.939944353244236	1.00615092432502	0.904811656140373	0.973645821462533	1.04187863727334	0.90898325700591	0.515467295044411	0.00335704011309186	-0.343654274803086	-0.415176873991826	-0.414417870301594	-0.415835562734323	0.0215575816681153	0.0228834099626899	0.0204069834957721	0.0578737140207214	0.0592110755042905	0.0562596793919201	0.000104916066631696	0.000189788086222514	0.000196818082807235
20	0.405785764645593	0.08	0.909034006284423	0.842824883294693	0.975243129274154	0.0824218740851999	0.486902045518278	0.45230340373591	0.521500687300647	0.5	0.42	0.59	0.498362534156226	0.536484437848758	0.57460634154129	0.872185193513807	0.938902407731123	1.00561962194844	0.90329613748351	0.971896823270646	1.04103772443839	0.909034006284423	0.514476018267289	0.0015962003039649	-0.34653265006285	-0.415176873991826	-0.414417870301594	-0.415835562734323	0.0215575816681153	0.0228834099626899	0.0204069834957721	0.0578737140207214	0.0592110755042905	0.0562596793919201	0.000104916066631696	0.000189788086222514	0.000196818082807235
20	0.405785764645593	0.08	0.909099815173851	0.844698232421109	0.973501397926593	0.0851048524327496	0.487884825985002	0.453817113016826	0.521952538953178	0.5	0.43	0.6	0.496009944722859	0.533245042169598	0.570480139616337	0.863545003332187	0.92837068412914	0.993196364926092	0.893984822809362	0.961588619920098	1.02803221813266	0.909099815173851	0.520606036355571	0.000107539196316326	-0.342246132163163	-0.415176873991826	-0.414417870301594	-0.415835562734323	0.0215575816681153	0.0228834099626899	0.0204069834957721	0.0578737140207214	0.0592110755042905	0.0562596793919201	0.000104916066631696	0.000189788086222514	0.000196818082807235
20	0.405785764645593	0.08	0.909122676726524	0.842666679274405	0.975578674178643	0.0810619255209425	0.488211087801545	0.45320371886142	0.523218456741669	0.5	0.42	0.59	0.497404426631339	0.535826044881252	0.574247663131164	0.868301806271711	0.935373104274067	1.00244440227642	0.899120944358781	0.967963834246927	1.03811837954627	0.909122676726524	0.517232912938629	-0.00209865797553381	-0.347566679397678	-0.415176873991826	-0.414417870301594	-0.415835562734323	0.0215575816681153	0.0228834099626899	0.0204069834957721	0.0578737140207214	0.0592110755042905	0.0562596793919201	0.000104916066631696	0.000189788086222514	0.000196818082807235
20	0.405785764645593	0.08	0.90922725213714	0.843194681476758	0.975259822797521	0.0851953617343035	0.496529632438926	0.461878411381409	0.531180853496443	0.5	0.42	0.59	0.508332716158919	0.546469050060538	0.584605383962157	0.888975338564256	0.955668390701377	1.0223614428385	0.920966022103425	0.990353787076359	1.05914317679986	0.90922725213714	0.51498493536363	0.000845760900441724	-0.346672679777855	-0.415176873991826	-0.414417870301594	-0.415835562734323	0.0215575816681153	0.0228834099626899	0.0204069834957721	0.0578737140207214	0.0592110755042905	0.0562596793919201	0.000104916066631696	0.000189788086222514	0.000196818082807235
20	0.405785764645593	0.08	0.909242299189223	0.844338984662185	0.974145613716262	0.0848973081478453	0.487864757484193	0.453752962665751	0.521976552302635	0.5	0.42	0.59	0.49879653234112	0.536294568425359	0.573792604509598	0.871625654558011	0.93715187241915	1.00267809028029	0.902830485081863	0.971055733538	1.03809002004642	0.909242299189223	0.516653173275904	0.004129767169118	-0.341961243187045	-0.415176873991826	-0.414417870301594	-0.415835562734323	0.0215575816681153	0.0228834099626899	0.0204069834957721	0.0578737140207214	0.0592110755042905	0.0562596793919201	0.000104916066631696	0.000189788086222514	0.000196818082807235
20	0.405785764645593	0.08	0.909303217774422	0.841610603700764	0.97699583184808	0.0792448077816687	0.479944409827904	0.445103074968372	0.514785744687435	0.5	0.42	0.59	0.491216102410437	0.529667026870332	0.568117951330227	0.860575758755287	0.927939050246632	0.995302341737977	0.891661444398349	0.961523649803055	1.0309413020286	0.909303217774422	0.510779438765441	0.00173360567483832	-0.349545012709442	-0.415176873991826	-0.414417870301594	-0.415835562734323	0.0215575816681153	0.0228834099626899	0.0204069834957721	0.0578737140207214	0.0592110755042905	0.0562596793919201	0.000104916066631696	0.000189788086222514	0.000196818082807235
20	0.405785764645593	0.08	0.909328249244035	0.843860235903955	0.974796262584114	0.0818959518455129	0.480350847218264	0.446098490161158	0.514603204275371	0.5	0.42	0.59	0.490636152192838	0.528308202290929	0.56598025238902	0.857653661192574	0.923506068412984	0.989358475633394	0.887774438026888	0.956088199078371	1.02391347305802	0.909328249244035	0.515685848868642	0.000651369290430521	-0.346255527829343	-0.415176873991826	-0.414417870301594	-0.415835562734323	0.0215575816681153	0.0228834099626899	0.0204069834957721	0.0578737140207214	0.0592110755042905	0.0562596793919201	0.000104916066631696	0.000189788086222514	0.000196818082807235
20	0.405785764645593	0.08	0.909376501116626	0.843005725938498	0.975747276294755	0.0815388968494581	0.483231035762592	0.448691224848084	0.517770846677099	0.5	0.42	0.59	0.492221191988958	0.530111897128486	0.568002602268013	0.858993212224299	0.925117668161939	0.991242124099579	0.889577656331108	0.958069548330007	1.02661425249637	0.909376501116626	0.516410060722556	-0.00427045777010884	-0.350355263293599	-0.415176873991826	-0.414417870301594	-0.415835562734323	0.0215575816681153	0.0228834099626899	0.0204069834957721	0.0578737140207214	0.0592110755042905	0.0562596793919201	0.000104916066631696	0.000189788086222514	0.000196818082807235
20	0.405785764645593	0.08	0.909431948166041	0.842628158610539	0.976235737721544	0.0810844298537505	0.489435184196139	0.454345341140287	0.524525027251992	0.5	0.42	0.59	0.49808022540561	0.536547785994748	0.575015346583885	0.86883051391371	0.935931733217187	1.00303295252066	0.899595529035314	0.969410009880181	1.03928876420145	0.909431948166041	0.516898274329777	-0.00290762155526593	-0.348116088713573	-0.415176873991826	-0.414417870301594	-0.415835562734323	0.0215575816681153	0.0228834099626899	0.0204069834957721	0.0578737140207214	0.0592110755042905	0.0562596793919201	0.000104916066631696	0.000189788086222514	0.000196818082807235
20	0.405785764645593	0.08	0.909483444093769	0.841916437977144	0.977050450210395	0.0786444564140564	0.48675390539008	0.451272061425247	0.522235749354913	0.5	0.42	0.59	0.495348333975845	0.53429573133712	0.573243128698395	0.864784827246534	0.932779642185015	1.0007744571235	0.895766885198558	0.966493530853098	1.03620642491808	0.909483444093769	0.517378187726479	0.00069915397344573	-0.344327911007983	-0.415176873991826	-0.414417870301594	-0.415835562734323	0.0215575816681153	0.0228834099626899	0.0204069834957721	0.0578737140207214	0.0592110755042905	0.0562596793919201	0.000104916066631696	0.000189788086222514	0.000196818082807235
20	0.405785764645593	0.08	0.909581144274591	0.844484938807206	0.974677349741977	0.086579095118653	0.493194290008847	0.459077814419718	0.527310765597976	0.5	0.42	0.6	0.503820296790164	0.541261820464045	0.578703344137926	0.879466611742278	0.944824379529174	1.01018214731607	0.910712240980582	0.979176756453995	1.04546276889278	0.909581144274591	0.51693629864417	0.0073370636189181	-0.338302376226774	-0.415176873991826	-0.414417870301594	-0.415835562734323	0.0215575816681153	0.0228834099626899	0.0204069834957721	0.0578737140207214	0.0592110755042905	0.0562596793919201	0.000104916066631696	0.000189788086222514	0.000196818082807235
20	0.405785764645593	0.08	0.909618630288047	0.844830095620987	0.974407164955108	0.0832202489130871	0.483442668363072	0.44926990122311	0.517615435503035	0.5	0.42	0.59	0.49274228877972	0.530221691358527	0.567701093937334	0.85977426883206	0.925171184587471	0.990568100342882	0.890617966728435	0.958288937419348	1.02585793684611	0.909618630288047	0.517553068086854	-0.00134768613736522	-0.346400041438734	-0.415176873991826	-0.414417870301594	-0.415835562734323	0.0215575816681153	0.0228834099626899	0.0204069834957721	0.0578737140207214	0.0592110755042905	0.0562596793919201	0.000104916066631696	0.000189788086222514	0.000196818082807235
20	0.405785764645593	0.08	0.90962805276616	0.844979728860981	0.974276376671339	0.0846870563941263	0.488495598238589	0.454293393241949	0.522697803235229	0.5	0.42	0.59	0.498662057801367	0.536204628700886	0.573747199600405	0.870566907732547	0.936108930320804	1.00165095290906	0.902071609951339	0.969270925393982	1.03794840543595	0.90962805276616	0.517821007706661	0.00118812156981693	-0.343700395522992	-0.415176873991826	-0.414417870301594	-0.415835562734323	0.0215575816681153	0.0228834099626899	0.0204069834957721	0.0578737140207214	0.0592110755042905	0.0562596793919201	0.000104916066631696	0.000189788086222514	0.000196818082807235
20	0.405785764645593	0.08	0.909652370116008	0.844967686750835	0.974337053481181	0.0852981778942705	0.488000866004004	0.45396728438802	0.522034447619988	0.5	0.42	0.59	0.500836643481992	0.538383985258389	0.575931327034786	0.877245494289638	0.943011920976989	1.00877834766434	0.908309616677053	0.976779379339924	1.04492332894591	0.909652370116008	0.515057357715708	-0.00208019301247957	-0.349800232784144	-0.415176873991826	-0.414417870301594	-0.415835562734323	0.0215575816681153	0.0228834099626899	0.0204069834957721	0.0578737140207214	0.0592110755042905	0.0562596793919201	0.000104916066631696	0.000189788086222514	0.000196818082807235
20	0.405785764645593	0.08	0.909874900752521	0.843907118575633	0.975842682929408	0.0834057560843404	0.491095164535069	0.45642360499632	0.525766724073818	0.5	0.42	0.59	0.500817874357949	0.538861780410992	0.576905686464035	0.874124484394084	0.940526087582841	1.0069276907716	0.905687109674701	0.974019459237067	1.04238499510578	0.909874900752521	0.517044258750752	0.00231970691490934	-0.343054802633117	-0.415176873991826	-0.414417870301594	-0.415835562734323	0.0215575816681153	0.0228834099626899	0.0204069834957721	0.0578737140207214	0.0592110755042905	0.0562596793919201	0.000104916066631696	0.000189788086222514	0.000196818082807235
20	0.405785764645593	0.08	0.909902836775947	0.84414745763698	0.975658215914913	0.081402586159061	0.482353958736494	0.447845423699281	0.516862493773708	0.5	0.42	0.59	0.492973319474956	0.530959164963769	0.568945010452582	0.862211248913644	0.928648563036105	0.995085877158567	0.892537679358953	0.961046485419826	1.02989647721295	0.909902836775947	0.515889034380591	0.00105972512114977	-0.345705579254773	-0.415176873991826	-0.414417870301594	-0.415835562734323	0.0215575816681153	0.0228834099626899	0.0204069834957721	0.0578737140207214	0.0592110755042905	0.0562596793919201	0.000104916066631696	0.000189788086222514	0.000196818082807235
20	0.405785764645593	0.08	0.909916816052513	0.845167835530076	0.97466579657495	0.0857491290206786	0.488726447396836	0.454740385660189	0.522712509133482	0.5	0.42	0.59	0.500722098649119	0.538144708767387	0.575567318885655	0.875944583397131	0.941410303240764	1.0068760230844	0.906894659846196	0.97513508823188	1.04273334538186	0.909916816052513	0.515549950199235	0.0022049872138962	-0.345378879635168	-0.415176873991826	-0.414417870301594	-0.415835562734323	0.0215575816681153	0.0228834099626899	0.0204069834957721	0.0578737140207214	0.0592110755042905	0.0562596793919201	0.000104916066631696	0.000189788086222514	0.000196818082807235
20	0.405785764645593	0.08	0.909954490661601	0.843267544284152	0.97664143703905	0.0823012348628118	0.489902142443034	0.455062522840836	0.524741762045231	0.5	0.42	0.59	0.500977304134121	0.539332162706976	0.577687021279832	0.876277983556723	0.943365889241224	1.01045379492572	0.907202091091946	0.976779867821463	1.04662857145401	0.909954490661601	0.515221416219317	-0.00132968310333999	-0.348639716962726	-0.415176873991826	-0.414417870301594	-0.415835562734323	0.0215575816681153	0.0228834099626899	0.0204069834957721	0.0578737140207214	0.0592110755042905	0.0562596793919201	0.000104916066631696	0.000189788086222514	0.000196818082807235
20	0.405785764645593	0.08	0.910036310213055	0.844608232357198	0.975464388068913	0.084974774535063	0.4955057853971	0.460876987127	0.5301345836672	0.5	0.42	0.59	0.505115589040527	0.543068332016489	0.581021074992451	0.880961816524539	0.947154422968745	1.01334702941295	0.912594898420841	0.98084529340024	1.04928137246288	0.910036310213055	0.517987739803881	0.0078548433834187	-0.336859315634164	-0.415176873991826	-0.414417870301594	-0.415835562734323	0.0215575816681153	0.0228834099626899	0.0204069834957721	0.0578737140207214	0.0592110755042905	0.0562596793919201	0.000104916066631696	0.000189788086222514	0.000196818082807235
20	0.405785764645593	0.08	0.910062649549866	0.843639433702205	0.976485865397528	0.0823471563824536	0.486332850008011	0.451757572266349	0.520908127749674	0.5	0.42	0.59	0.496546658755746	0.534549870416474	0.572553082077201	0.86763020292247	0.934034303450557	1.00043840397864	0.898290712592586	0.966871523168924	1.03536151586097	0.910062649549866	0.515774165251893	-0.00560084436261525	-0.352410408592377	-0.415176873991826	-0.414417870301594	-0.415835562734323	0.0215575816681153	0.0228834099626899	0.0204069834957721	0.0578737140207214	0.0592110755042905	0.0562596793919201	0.000104916066631696	0.000189788086222514	0.000196818082807235
20	0.405785764645593	0.08	0.910204400778597	0.843584025745813	0.976824775811381	0.0787777767349159	0.479317957761144	0.444410259668499	0.51422565585379	0.5	0.42	0.59	0.488655120736679	0.527038180207054	0.56542123967743	0.85404987519245	0.921134094223573	0.988218313254694	0.884878147393244	0.954199530773621	1.02342806886686	0.910204400778597	0.514929051036804	0.00262601048943059	-0.344677657860298	-0.415176873991826	-0.414417870301594	-0.415835562734323	0.0215575816681153	0.0228834099626899	0.0204069834957721	0.0578737140207214	0.0592110755042905	0.0562596793919201	0.000104916066631696	0.000189788086222514	0.000196818082807235
20	0.405785764645593	0.08	0.910387006220437	0.843829951251724	0.976944061189151	0.081876014532873	0.486526596762695	0.45182926537779	0.5212239281476	0.5	0.42	0.59	0.497280977200644	0.535468682556368	0.573656387912092	0.869657209136991	0.936440807918419	1.00322440669985	0.900238261613332	0.970180745176033	1.03933364178779	0.910387006220437	0.514609988915092	-0.00789060457890246	-0.355286541281381	-0.415176873991826	-0.414417870301594	-0.415835562734323	0.0215575816681153	0.0228834099626899	0.0204069834957721	0.0578737140207214	0.0592110755042905	0.0562596793919201	0.000104916066631696	0.000189788086222514	0.000196818082807235
20	0.405785764645593	0.08	0.910438612400755	0.843709906480699	0.977167318320811	0.0801938237282506	0.48459299989475	0.449641002115787	0.519544997673713	0.5	0.42	0.59	0.49345795091769	0.531815976816862	0.570174002716033	0.861371585047574	0.928328685458296	0.995285785869018	0.892234072711711	0.961495104164032	1.03094709628986	0.910438612400755	0.516386394637449	-0.00152747259955455	-0.347283921473202	-0.415176873991826	-0.414417870301594	-0.415835562734323	0.0215575816681153	0.0228834099626899	0.0204069834957721	0.0578737140207214	0.0592110755042905	0.0562596793919201	0.000104916066631696	0.000189788086222514	0.000196818082807235
20	0.405785764645593	0.08	0.910542667305282	0.844371711047252	0.976713623563312	0.0814849682378189	0.483484711874307	0.448914320397885	0.518055103350729	0.5	0.42	0.59	0.492453878522235	0.530377202842802	0.568300527163369	0.859385677085108	0.925566010249196	0.991746343413284	0.889688511105107	0.95811833717004	1.02684243229679	0.910542667305282	0.516160114557355	0.00225360031804167	-0.343873583639019	-0.415176873991826	-0.414417870301594	-0.415835562734323	0.0215575816681153	0.0228834099626899	0.0204069834957721	0.0578737140207214	0.0592110755042905	0.0562596793919201	0.000104916066631696	0.000189788086222514	0.000196818082807235
20	0.405785764645593	0.08	0.910737969550871	0.843950228802908	0.977525710298834	0.0788798168706772	0.482119910518746	0.447032813514283	0.517207007523209	0.5	0.42	0.59	0.489200919909509	0.527597743616028	0.565994567322548	0.852371375916798	0.919273035585825	0.986174695254852	0.882952041787752	0.95229210393563	1.02147097805844	0.910737969550871	0.517544359394396	-0.00211314803564253	-0.346919701951082	-0.415176873991826	-0.414417870301594	-0.415835562734323	0.0215575816681153	0.0228834099626899	0.0204069834957721	0.0578737140207214	0.0592110755042905	0.0562596793919201	0.000104916066631696	0.000189788086222514	0.000196818082807235
20	0.405785764645593	0.08	0.910753687279696	0.846069639865229	0.975437734694163	0.0837769033366723	0.483458780269783	0.449408939451359	0.517508621088207	0.5	0.42	0.59	0.494814011166835	0.532304004880635	0.569793998594434	0.865566533873092	0.9311468997913	0.996727265709508	0.895492499040426	0.96441486396782	1.03244389612784	0.910753687279696	0.514884592958131	0.000883240291509681	-0.346814157565188	-0.415176873991826	-0.414417870301594	-0.415835562734323	0.0215575816681153	0.0228834099626899	0.0204069834957721	0.0578737140207214	0.0592110755042905	0.0562596793919201	0.000104916066631696	0.000189788086222514	0.000196818082807235
20	0.405785764645593	0.08	0.910831871680486	0.846040036437315	0.975623706923657	0.0850851014296262	0.487682172374414	0.453624290317853	0.521740054430975	0.5	0.42	0.59	0.498150507819712	0.535551395743619	0.572952283667525	0.869925881566428	0.935239476329131	1.00055307109183	0.901383110176938	0.968563588269006	1.03690990750827	0.910831871680486	0.515592656129956	-0.000391290070727706	-0.34733178066977	-0.415176873991826	-0.414417870301594	-0.415835562734323	0.0215575816681153	0.0228834099626899	0.0204069834957721	0.0578737140207214	0.0592110755042905	0.0562596793919201	0.000104916066631696	0.000189788086222514	0.000196818082807235
20	0.405785764645593	0.08	0.910908581616401	0.845196085364872	0.97662107786793	0.0809128432331085	0.482714293293722	0.448066391163555	0.51736219542389	0.5	0.42	0.59	0.491773705094368	0.529801389250844	0.567829073407319	0.858481088694834	0.924865377559831	0.991249666424828	0.88876248415604	0.95851967325093	1.0257356109259	0.910908581616401	0.518083822094392	-0.00183077167622635	-0.346606241425383	-0.415176873991826	-0.414417870301594	-0.415835562734323	0.0215575816681153	0.0228834099626899	0.0204069834957721	0.0578737140207214	0.0592110755042905	0.0562596793919201	0.000104916066631696	0.000189788086222514	0.000196818082807235
20	0.405785764645593	0.08	0.910910158770241	0.845319739403024	0.976500578137458	0.0853823376746944	0.49489060147981	0.46039512522002	0.529386077739599	0.5	0.42	0.6	0.505038526709775	0.542878945849901	0.580719364990027	0.881336351844472	0.947371189175583	1.01340602650669	0.912816899060096	0.981030286921804	1.0491701168783	0.910910158770241	0.517769119444599	0.00156261995908637	-0.343450294586342	-0.415176873991826	-0.414417870301594	-0.415835562734323	0.0215575816681153	0.0228834099626899	0.0204069834957721	0.0578737140207214	0.0592110755042905	0.0562596793919201	0.000104916066631696	0.000189788086222514	0.000196818082807235
20	0.405785764645593	0.08	0.910933521052267	0.845998044068814	0.97586899803572	0.0845972064200127	0.487876992815813	0.453698287171252	0.522055698460373	0.5	0.42	0.59	0.49859462258374	0.536155528858042	0.573716435132343	0.871112224770378	0.936736206953425	1.00236018913647	0.902074158654623	0.969694985434539	1.0383676388372	0.910933521052267	0.517412574351264	-0.00282253500405469	-0.34796114389261	-0.415176873991826	-0.414417870301594	-0.415835562734323	0.0215575816681153	0.0228834099626899	0.0204069834957721	0.0578737140207214	0.0592110755042905	0.0562596793919201	0.000104916066631696	0.000189788086222514	0.000196818082807235
20	0.405785764645593	0.08	0.9110278503792	0.844396311150562	0.977659389607838	0.0814201766712208	0.488173292667254	0.453252538479603	0.523094046854905	0.5	0.42	0.59	0.499231336887217	0.537694518707864	0.576157700528511	0.873504425019434	0.94080340454694	1.00810238407445	0.904456155532444	0.973733763929341	1.04344689974742	0.9110278503792	0.514259514644209	0.0059005272761076	-0.342348847336345	-0.415176873991826	-0.414417870301594	-0.415835562734323	0.0215575816681153	0.0228834099626899	0.0204069834957721	0.0578737140207214	0.0592110755042905	0.0562596793919201	0.000104916066631696	0.000189788086222514	0.000196818082807235
20	0.405785764645593	0.08	0.911130097121278	0.846007466160497	0.976252728082058	0.0848267925673765	0.487152829828149	0.45307534577912	0.521230313877178	0.5	0.42	0.59	0.49921936774975	0.536767515535642	0.574315663321534	0.873691887921005	0.939405508518029	1.00511912911505	0.904770926891069	0.972498815053268	1.04093674973127	0.911130097121278	0.514999207906491	-0.00312820706722945	-0.350754814018789	-0.415176873991826	-0.414417870301594	-0.415835562734323	0.0215575816681153	0.0228834099626899	0.0204069834957721	0.0578737140207214	0.0592110755042905	0.0562596793919201	0.000104916066631696	0.000189788086222514	0.000196818082807235
20	0.405785764645593	0.08	0.911191814641498	0.844152299228574	0.978231330054422	0.0800080789278171	0.4859686728425	0.450873246113254	0.521064099571746	0.5	0.42	0.59	0.495204503047655	0.533750621058693	0.572296739069732	0.864866159783639	0.932186292887448	0.999506425991257	0.895910177471945	0.965598547884068	1.0355151754333	0.911191814641498	0.516123476941578	-0.000192995654524476	-0.346146782349561	-0.415176873991826	-0.414417870301594	-0.415835562734323	0.0215575816681153	0.0228834099626899	0.0204069834957721	0.0578737140207214	0.0592110755042905	0.0562596793919201	0.000104916066631696	0.000189788086222514	0.000196818082807235
20	0.405785764645593	0.08	0.911268703032154	0.845286898697365	0.977250507366943	0.0824860827532877	0.487098100197543	0.452500211748063	0.521695988647023	0.5	0.42	0.59	0.497780555004483	0.53584055070666	0.573900546408837	0.870259851001869	0.936799385051386	1.0033389191009	0.901007961032443	0.969720952822445	1.03950858157828	0.911268703032154	0.514617823265877	-0.000853835779968999	-0.348472678960534	-0.415176873991826	-0.414417870301594	-0.415835562734323	0.0215575816681153	0.0228834099626899	0.0204069834957721	0.0578737140207214	0.0592110755042905	0.0562596793919201	0.000104916066631696	0.000189788086222514	0.000196818082807235
20	0.405785764645593	0.08	0.911316388571575	0.843999191243771	0.978633585899379	0.0803263589822205	0.485889460803356	0.450875400475006	0.520903521131706	0.5	0.42	0.59	0.494714032266278	0.533132510969715	0.571550989673152	0.863452820418789	0.930506798331482	0.997560776244175	0.894405555165031	0.963268248411461	1.03265414125836	0.911316388571575	0.514647566223306	-0.00323940479582081	-0.350636294041608	-0.415176873991826	-0.414417870301594	-0.415835562734323	0.0215575816681153	0.0228834099626899	0.0204069834957721	0.0578737140207214	0.0592110755042905	0.0562596793919201	0.000104916066631696	0.000189788086222514	0.000196818082807235
20	0.405785764645593	0.08	0.911347021771373	0.845260004921269	0.977434038621478	0.0823037797879225	0.483595933609804	0.449205362389182	0.517986504830427	0.5	0.42	0.59	0.491656686199499	0.529297274889066	0.566937863578633	0.856738241415746	0.922328993387474	0.987919745359203	0.886869756042671	0.955084115734203	1.02296344607361	0.911347021771373	0.517068451880611	-0.00194233404488468	-0.347589343722224	-0.415176873991826	-0.414417870301594	-0.415835562734323	0.0215575816681153	0.0228834099626899	0.0204069834957721	0.0578737140207214	0.0592110755042905	0.0562596793919201	0.000104916066631696	0.000189788086222514	0.000196818082807235
20	0.405785764645593	0.08	0.911372275617975	0.845412116893448	0.977332434342503	0.0825466361413256	0.483576027873651	0.449242040732876	0.517910015014427	0.5	0.42	0.59	0.494840961344249	0.532659913408054	0.570478865471859	0.865853240721291	0.93202735475618	0.998201468791069	0.896117053832284	0.964996201965296	1.03334613566375	0.911372275617975	0.513446945240498	0.00490201402644678	-0.34402868652219	-0.415176873991826	-0.414417870301594	-0.415835562734323	0.0215575816681153	0.0228834099626899	0.0204069834957721	0.0578737140207214	0.0592110755042905	0.0562596793919201	0.000104916066631696	0.000189788086222514	0.000196818082807235
20	0.405785764645593	0.08	0.911444433955857	0.845291736154297	0.977597131757416	0.0803310759211705	0.481517453830135	0.446819555852148	0.516215351808123	0.5	0.42	0.59	0.4902883250948	0.528361802544759	0.566435279994719	0.855756032973246	0.922210007821156	0.988663982669066	0.886341775147299	0.9551569015509	1.02356440514269	0.911444433955857	0.516866227320163	0.00674678106406782	-0.338656426247123	-0.415176873991826	-0.414417870301594	-0.415835562734323	0.0215575816681153	0.0228834099626899	0.0204069834957721	0.0578737140207214	0.0592110755042905	0.0562596793919201	0.000104916066631696	0.000189788086222514	0.000196818082807235
20	0.405785764645593	0.08	0.911645582129817	0.844427292603732	0.978863871655902	0.0806808609814856	0.487131782247293	0.452112154758914	0.522151409735672	0.5	0.42	0.59	0.496573487075843	0.535036992989048	0.573500498902253	0.867266413419206	0.934442989875812	1.00161956633242	0.897735315386603	0.967451535797882	1.03738514751268	0.911645582129817	0.515450025805439	-0.000721172590476626	-0.347589029432296	-0.415176873991826	-0.414417870301594	-0.415835562734323	0.0215575816681153	0.0228834099626899	0.0204069834957721	0.0578737140207214	0.0592110755042905	0.0562596793919201	0.000104916066631696	0.000189788086222514	0.000196818082807235
20	0.405785764645593	0.08	0.911650160957097	0.845572426997012	0.977727894917183	0.0830125835178878	0.486804425253179	0.452347112223666	0.521261738282693	0.5	0.42	0.59	0.497544496390013	0.535444697352821	0.573344898315628	0.869770435221202	0.936024759257683	1.00227908329416	0.900503317769519	0.969023002038611	1.03720516951857	0.911650160957097	0.515141476833991	-0.00313100802272042	-0.35047443856134	-0.415176873991826	-0.414417870301594	-0.415835562734323	0.0215575816681153	0.0228834099626899	0.0204069834957721	0.0578737140207214	0.0592110755042905	0.0562596793919201	0.000104916066631696	0.000189788086222514	0.000196818082807235
20	0.405785764645593	0.08	0.911679277249002	0.845680074914152	0.977678479583852	0.0832014456061329	0.484758838563297	0.450488813030735	0.519028864095859	0.5	0.42	0.59	0.495302411247116	0.532981540647872	0.570660670048629	0.865626420760997	0.931477200365408	0.99732797996982	0.896471359042428	0.964521147185651	1.03293794134638	0.911679277249002	0.51435270613331	-0.00507003301359445	-0.353121962076701	-0.415176873991826	-0.414417870301594	-0.415835562734323	0.0215575816681153	0.0228834099626899	0.0204069834957721	0.0578737140207214	0.0592110755042905	0.0562596793919201	0.000104916066631696	0.000189788086222514	0.000196818082807235
20	0.405785764645593	0.08	0.911701842166851	0.845325483548027	0.978078200785676	0.0815187716084569	0.4857193640654	0.450997029721374	0.520441698409425	0.5	0.42	0.59	0.496612221527774	0.53484647687502	0.573080732222266	0.868768547455001	0.935655178595215	1.00254180973543	0.899872171594945	0.968874492336065	1.03817608083022	0.911701842166851	0.5147770331245	-0.00829765091463879	-0.356080934603923	-0.415176873991826	-0.414417870301594	-0.415835562734323	0.0215575816681153	0.0228834099626899	0.0204069834957721	0.0578737140207214	0.0592110755042905	0.0562596793919201	0.000104916066631696	0.000189788086222514	0.000196818082807235
20	0.405785764645593	0.08	0.911801104556567	0.845436956024436	0.978165253088698	0.0828023641844271	0.488576687169857	0.453946088204787	0.523207286134926	0.5	0.42	0.59	0.499530699697563	0.537638853466173	0.575747007234782	0.873500716789604	0.940138262094753	1.0067758073999	0.904915140295878	0.974406951664461	1.04287183696691	0.911801104556567	0.51450804407842	0.0060278931344637	-0.341683550429889	-0.415176873991826	-0.414417870301594	-0.415835562734323	0.0215575816681153	0.0228834099626899	0.0204069834957721	0.0578737140207214	0.0592110755042905	0.0562596793919201	0.000104916066631696	0.000189788086222514	0.000196818082807235
20	0.405785764645593	0.08	0.911826568650345	0.847922357091979	0.97573078020871	0.0859659141832191	0.485341905197603	0.451637783728679	0.519046026666526	0.5	0.42	0.59	0.496788303068909	0.533861847210277	0.570935391351645	0.868475747129591	0.933287003248177	0.998098259366763	0.899135658448986	0.966455808098638	1.0333022271549	0.911826568650345	0.5161265574459	-0.00395758241297009	-0.350504585093831	-0.415176873991826	-0.414417870301594	-0.415835562734323	0.0215575816681153	0.0228834099626899	0.0204069834957721	0.0578737140207214	0.0592110755042905	0.0562596793919201	0.000104916066631696	0.000189788086222514	0.000196818082807235
20	0.405785764645593	0.08	0.911997086334856	0.846588526786784	0.977405645882928	0.0831161823559264	0.484683679208828	0.450399802542893	0.518967555874764	0.5	0.42	0.59	0.493504501951114	0.531069455095969	0.568634408240824	0.860566713776281	0.926071989114641	0.991577264453001	0.891338119679455	0.958682801753572	1.02661732109717	0.911997086334856	0.516862211642333	0.00590377442099329	-0.339815125683743	-0.415176873991826	-0.414417870301594	-0.415835562734323	0.0215575816681153	0.0228834099626899	0.0204069834957721	0.0578737140207214	0.0592110755042905	0.0562596793919201	0.000104916066631696	0.000189788086222514	0.000196818082807235
20	0.405785764645593	0.08	0.912004692536821	0.844611397242577	0.979397987831065	0.0786647398202191	0.4833264610196	0.4480993903109	0.5185535317283	0.5	0.42	0.59	0.49252058470597	0.531239801554022	0.569959018402073	0.860589432454038	0.928244165854109	0.99589889925418	0.8916033056484	0.960762957363437	1.03136441289795	0.912004692536821	0.515032441189009	0.00136169767494958	-0.345810351681611	-0.415176873991826	-0.414417870301594	-0.415835562734323	0.0215575816681153	0.0228834099626899	0.0204069834957721	0.0578737140207214	0.0592110755042905	0.0562596793919201	0.000104916066631696	0.000189788086222514	0.000196818082807235
20	0.405785764645593	0.08	0.912062586930208	0.847167963721529	0.976957210138887	0.0844266664641867	0.485680130927551	0.4516178088184	0.519742453036701	0.5	0.42	0.59	0.494693614950124	0.532004839017789	0.569316063085453	0.862476493697664	0.927526966832822	0.99257743996798	0.893310879918591	0.960558845365312	1.0279939449201	0.912062586930208	0.517518551030572	-0.00331424242565284	-0.348542543115651	-0.415176873991826	-0.414417870301594	-0.415835562734323	0.0215575816681153	0.0228834099626899	0.0204069834957721	0.0578737140207214	0.0592110755042905	0.0562596793919201	0.000104916066631696	0.000189788086222514	0.000196818082807235
20	0.405785764645593	0.08	0.912120172350974	0.846466599799152	0.977773744902796	0.0825833746888552	0.485216282944226	0.45077419078302	0.519658375105432	0.5	0.42	0.59	0.496377641822896	0.534304135477577	0.572230629132258	0.868370447654439	0.934719621142454	1.00106879463047	0.898949481648729	0.967643933088346	1.03699138846747	0.912120172350974	0.515723382195667	-0.00300311570691588	-0.349705759291213	-0.415176873991826	-0.414417870301594	-0.415835562734323	0.0215575816681153	0.0228834099626899	0.0204069834957721	0.0578737140207214	0.0592110755042905	0.0562596793919201	0.000104916066631696	0.000189788086222514	0.000196818082807235
20	0.405785764645593	0.08	0.912257777926379	0.847715367300709	0.976800188552048	0.0869506903162573	0.487451761137524	0.453811495944836	0.521092026330211	0.5	0.42	0.59	0.497944172729311	0.534855917300462	0.571767661871612	0.869100245872484	0.933525151392582	0.997950056912679	0.899583070095132	0.966758083019194	1.03330697569604	0.912257777926379	0.515853305629729	0.00794009038420225	-0.338910048800429	-0.415176873991826	-0.414417870301594	-0.415835562734323	0.0215575816681153	0.0228834099626899	0.0204069834957721	0.0578737140207214	0.0592110755042905	0.0562596793919201	0.000104916066631696	0.000189788086222514	0.000196818082807235
20	0.405785764645593	0.08	0.912301071781723	0.846172187476573	0.978429956086873	0.0826497109838603	0.490237057092034	0.455453800872852	0.525020313311216	0.5	0.43	0.59	0.500002631417202	0.53818810622391	0.576373581030618	0.872982826942908	0.939653003558643	1.00632318017438	0.904376312494334	0.97295170949731	1.04224344023966	0.912301071781723	0.517185558339531	0.00347732798320783	-0.341453715128488	-0.415176873991826	-0.414417870301594	-0.415835562734323	0.0215575816681153	0.0228834099626899	0.0204069834957721	0.0578737140207214	0.0592110755042905	0.0562596793919201	0.000104916066631696	0.000189788086222514	0.000196818082807235
20	0.405785764645593	0.08	0.912356016558913	0.84721401483235	0.977498018285475	0.0826738012222808	0.483701798527376	0.449387682496309	0.518015914558444	0.5	0.42	0.59	0.495148847883692	0.532957171700111	0.57076549551653	0.866559720362615	0.932728046622017	0.998896372881419	0.896412656033953	0.966042941622593	1.03469448435367	0.912356016558913	0.514469380839709	0.00484800078066333	-0.343134200983862	-0.415176873991826	-0.414417870301594	-0.415835562734323	0.0215575816681153	0.0228834099626899	0.0204069834957721	0.0578737140207214	0.0592110755042905	0.0562596793919201	0.000104916066631696	0.000189788086222514	0.000196818082807235
20	0.405785764645593	0.08	0.912359122754368	0.844945406864037	0.979772838644699	0.0805224954399632	0.489552770670859	0.454321474426048	0.524784066915669	0.5	0.42	0.59	0.498904724627821	0.537593321008839	0.576281917389857	0.871230086160102	0.938791421009341	1.00635275585858	0.903100320243299	0.972223612640377	1.04170819329359	0.912359122754368	0.5150130859534	-0.00779310919045164	-0.354773381013322	-0.415176873991826	-0.414417870301594	-0.415835562734323	0.0215575816681153	0.0228834099626899	0.0204069834957721	0.0578737140207214	0.0592110755042905	0.0562596793919201	0.000104916066631696	0.000189788086222514	0.000196818082807235
20	0.405785764645593	0.08	0.91238081445618	0.845783757903805	0.978977871008554	0.0819663048248967	0.488991911447242	0.454139689128147	0.523844133766336	0.5	0.42	0.59	0.499212560110795	0.537523827648032	0.575835095185268	0.872342348325573	0.939288863219639	1.0062353781137	0.902268317157429	0.973315543890839	1.0424743079952	0.91238081445618	0.514351384424901	0.00372463702613943	-0.344169552146759	-0.415176873991826	-0.414417870301594	-0.415835562734323	0.0215575816681153	0.0228834099626899	0.0204069834957721	0.0578737140207214	0.0592110755042905	0.0562596793919201	0.000104916066631696	0.000189788086222514	0.000196818082807235
20	0.405785764645593	0.08	0.912432500503906	0.84716787217518	0.977697128832633	0.0847176369065101	0.489215079455117	0.454969254428927	0.523460904481307	0.5	0.42	0.59	0.498559214710255	0.536086083759006	0.573612952807756	0.869435073953116	0.93487800471028	1.00032093546744	0.900339805543432	0.968154196929254	1.03620675013625	0.912432500503906	0.517390653761478	-0.000600127858533518	-0.345796818137568	-0.415176873991826	-0.414417870301594	-0.415835562734323	0.0215575816681153	0.0228834099626899	0.0204069834957721	0.0578737140207214	0.0592110755042905	0.0562596793919201	0.000104916066631696	0.000189788086222514	0.000196818082807235
20	0.405785764645593	0.08	0.912458509350969	0.847059232155876	0.977857786546062	0.0826868466195431	0.485401772057267	0.450970020111739	0.519833524002794	0.5	0.42	0.59	0.494850796812187	0.532632864634926	0.570414932457666	0.863728729045109	0.929674783151629	0.995620837258149	0.894092599333817	0.962509815238844	1.03160683384015	0.912458509350969	0.517135092643366	-0.000294535794517251	-0.345775846888367	-0.415176873991826	-0.414417870301594	-0.415835562734323	0.0215575816681153	0.0228834099626899	0.0204069834957721	0.0578737140207214	0.0592110755042905	0.0562596793919201	0.000104916066631696	0.000189788086222514	0.000196818082807235
20	0.405785764645593	0.08	0.912482225205303	0.84526627991525	0.979698170495356	0.0800705230740058	0.484764435850729	0.44977081730493	0.519758054396528	0.5	0.42	0.59	0.493696059389769	0.532107203277161	0.570518347164553	0.861895292686596	0.928953523096966	0.996011753507336	0.891975046017751	0.961522928913216	1.03160683384015	0.912482225205303	0.516126058485826	0.00469713027096849	-0.341617558100462	-0.415176873991826	-0.414417870301594	-0.415835562734323	0.0215575816681153	0.0228834099626899	0.0204069834957721	0.0578737140207214	0.0592110755042905	0.0562596793919201	0.000104916066631696	0.000189788086222514	0.000196818082807235
20	0.405785764645593	0.08	0.912518796685842	0.847303965819608	0.977733627552076	0.0845513995699094	0.487606201224622	0.453436359260445	0.5217760431888	0.5	0.42	0.59	0.498284152348244	0.535833613019557	0.57338307369087	0.870544174582211	0.936146229337647	1.00174828409308	0.901322192906467	0.968644703241355	1.03702247914455	0.912518796685842	0.516537553649399	0.0054604538036261	-0.340764396071618	-0.415176873991826	-0.414417870301594	-0.415835562734323	0.0215575816681153	0.0228834099626899	0.0204069834957721	0.0578737140207214	0.0592110755042905	0.0562596793919201	0.000104916066631696	0.000189788086222514	0.000196818082807235
20	0.405785764645593	0.08	0.912630003741126	0.84556268353826	0.979697323943992	0.0786710512666313	0.479952134413075	0.444972523287578	0.514931745538572	0.5	0.42	0.59	0.488484222944892	0.526884320176311	0.56528441740773	0.852858695869656	0.91990253333204	0.986946370794423	0.883743290428166	0.952694735968127	1.0211638296848	0.912630003741126	0.514767357916655	0.00144969284190084	-0.345803110380607	-0.415176873991826	-0.414417870301594	-0.415835562734323	0.0215575816681153	0.0228834099626899	0.0204069834957721	0.0578737140207214	0.0592110755042905	0.0562596793919201	0.000104916066631696	0.000189788086222514	0.000196818082807235
20	0.405785764645593	0.08	0.912664342945393	0.84759040136011	0.977738284530676	0.0853964483935799	0.493879679241599	0.459457777340093	0.528301581143105	0.5	0.42	0.59	0.503736408765224	0.541475600703853	0.579214792642482	0.878755141651756	0.944590186291757	1.01042523093176	0.909592261355439	0.979314650534828	1.04760034592477	0.912664342945393	0.518087546307512	-0.000776001953227818	-0.345099431859826	-0.415176873991826	-0.414417870301594	-0.415835562734323	0.0215575816681153	0.0228834099626899	0.0204069834957721	0.0578737140207214	0.0592110755042905	0.0562596793919201	0.000104916066631696	0.000189788086222514	0.000196818082807235
20	0.405785764645593	0.08	0.912921751831036	0.846304782189031	0.97953872147304	0.0791507322408251	0.479989252475509	0.445122179874021	0.514856325076996	0.5	0.42	0.59	0.489690718041339	0.528048909545195	0.566407101049052	0.856146606846112	0.923209825099736	0.99027304335336	0.886589668514148	0.955791786569534	1.02535341736083	0.912921751831036	0.514314750672697	0.000403348689558128	-0.347517926063632	-0.415176873991826	-0.414417870301594	-0.415835562734323	0.0215575816681153	0.0228834099626899	0.0204069834957721	0.0578737140207214	0.0592110755042905	0.0562596793919201	0.000104916066631696	0.000189788086222514	0.000196818082807235
20	0.405785764645593	0.08	0.912943950765793	0.847839293091558	0.978048608440028	0.083750611356652	0.484306730744456	0.450191325960657	0.518422135528254	0.5	0.42	0.59	0.495181047477146	0.532705763973849	0.570230480470552	0.865647605509529	0.931246200504815	0.9968447955001	0.89655196797651	0.964568266160268	1.03198279130466	0.912943950765793	0.515963126314638	0.00734896266100402	-0.339264785441159	-0.415176873991826	-0.414417870301594	-0.415835562734323	0.0215575816681153	0.0228834099626899	0.0204069834957721	0.0578737140207214	0.0592110755042905	0.0562596793919201	0.000104916066631696	0.000189788086222514	0.000196818082807235
20	0.405785764645593	0.08	0.912950778807865	0.848570270038518	0.977331287577213	0.085684597927449	0.491141540356856	0.456973468471813	0.525309612241899	0.5	0.42	0.6	0.501692304693373	0.539204020172744	0.576715735652115	0.875957071941645	0.941452699734662	1.00694832752768	0.907361053703391	0.974856937430577	1.04251385850028	0.912950778807865	0.519527715325083	0.000131449169862285	-0.343334021441308	-0.415176873991826	-0.414417870301594	-0.415835562734323	0.0215575816681153	0.0228834099626899	0.0204069834957721	0.0578737140207214	0.0592110755042905	0.0562596793919201	0.000104916066631696	0.000189788086222514	0.000196818082807235
20	0.405785764645593	0.08	0.913057204665096	0.846255699075751	0.97985871025444	0.0815115224298192	0.489395051109356	0.45440826136689	0.524381840851822	0.5	0.43	0.59	0.497731288830805	0.53605369938335	0.574376109935894	0.867751227882172	0.93456301881959	1.00137480975701	0.898407147977662	0.967472498604849	1.03752112837537	0.913057204665096	0.51870694396352	0.00462320258759064	-0.338975752900921	-0.415176873991826	-0.414417870301594	-0.415835562734323	0.0215575816681153	0.0228834099626899	0.0204069834957721	0.0578737140207214	0.0592110755042905	0.0562596793919201	0.000104916066631696	0.000189788086222514	0.000196818082807235
20	0.405785764645593	0.08	0.913088034045555	0.846618755639321	0.979557312451789	0.0825034987384374	0.489979445133433	0.455180902601528	0.524777987665339	0.5	0.42	0.59	0.501172613450108	0.5394872184902	0.577801823530292	0.876693443104202	0.943716584657246	1.01073972621029	0.907813749855273	0.977744327140471	1.04698244422696	0.913088034045555	0.514953100374361	0.00267209970822167	-0.344867728994638	-0.415176873991826	-0.414417870301594	-0.415835562734323	0.0215575816681153	0.0228834099626899	0.0204069834957721	0.0578737140207214	0.0592110755042905	0.0562596793919201	0.000104916066631696	0.000189788086222514	0.000196818082807235
20	0.405785764645593	0.08	0.913321145185453	0.849301664460656	0.97734062591025	0.0854028986158017	0.484502620921465	0.450735665587809	0.518269576255121	0.5	0.42	0.59	0.496318854282437	0.533500683596855	0.570682512911273	0.868249006032999	0.93329405936148	0.998339112689962	0.899249351700038	0.966353638225389	1.03333033943095	0.913321145185453	0.517146300722355	-0.00485205865679661	-0.350737002735845	-0.415176873991826	-0.414417870301594	-0.415835562734323	0.0215575816681153	0.0228834099626899	0.0204069834957721	0.0578737140207214	0.0592110755042905	0.0562596793919201	0.000104916066631696	0.000189788086222514	0.000196818082807235
20	0.405785764645593	0.08	0.913323135169592	0.846608418276742	0.980037852062443	0.0807887759165772	0.485376786369224	0.4505086837729	0.520244888965548	0.5	0.42	0.59	0.496744744483559	0.535191387886262	0.573638031288964	0.869763544289255	0.937080791634719	1.00439803898018	0.900682511575323	0.970005495374813	1.04000667957586	0.913323135169592	0.512693914822289	0.00255049876746414	-0.346902233610081	-0.415176873991826	-0.414417870301594	-0.415835562734323	0.0215575816681153	0.0228834099626899	0.0204069834957721	0.0578737140207214	0.0592110755042905	0.0562596793919201	0.000104916066631696	0.000189788086222514	0.000196818082807235
20	0.405785764645593	0.08	0.91336617405448	0.84792884373439	0.97880350437457	0.0829733990792927	0.48501922195195	0.450679431197635	0.519359012706265	0.5	0.42	0.6	0.493738275288349	0.531358960607274	0.568979645926199	0.860892585799252	0.926488814985321	0.992085044171391	0.891130541740541	0.959584682584275	1.02682408521096	0.91336617405448	0.517977422352488	0.00983201488453492	-0.334649935241272	-0.415176873991826	-0.414417870301594	-0.415835562734323	0.0215575816681153	0.0228834099626899	0.0204069834957721	0.0578737140207214	0.0592110755042905	0.0562596793919201	0.000104916066631696	0.000189788086222514	0.000196818082807235
20	0.405785764645593	0.08	0.913390765087414	0.847466941659261	0.979314588515568	0.0837288392106139	0.489048815679939	0.454594482191031	0.523503149168848	0.5	0.42	0.59	0.499679438096138	0.537550821652616	0.575422205209093	0.87312074439527	0.939295751972324	1.00547075954938	0.903723359401831	0.972889248976661	1.04132370536025	0.913390765087414	0.515757986593527	-0.00187319972358955	-0.348491313193557	-0.415176873991826	-0.414417870301594	-0.415835562734323	0.0215575816681153	0.0228834099626899	0.0204069834957721	0.0578737140207214	0.0592110755042905	0.0562596793919201	0.000104916066631696	0.000189788086222514	0.000196818082807235
20	0.405785764645593	0.08	0.913434845829738	0.847430737558853	0.979438954100622	0.0831748738681376	0.48861336563648	0.454064826484357	0.523161904788603	0.5	0.43	0.59	0.496715235974787	0.534508927043968	0.57230261811315	0.86526079229329	0.931096097332871	0.996931402372452	0.896409419598146	0.964764750995122	1.03273788585542	0.913434845829738	0.517528580065476	0.00287794330913554	-0.341656145254494	-0.415176873991826	-0.414417870301594	-0.415835562734323	0.0215575816681153	0.0228834099626899	0.0204069834957721	0.0578737140207214	0.0592110755042905	0.0562596793919201	0.000104916066631696	0.000189788086222514	0.000196818082807235
20	0.405785764645593	0.08	0.913473882891444	0.846779502817171	0.980168262965717	0.081859843593899	0.489516060945466	0.454601776214899	0.524430345676034	0.5	0.42	0.59	0.499387918638111	0.537741864651059	0.576095810664007	0.872272319009233	0.939264499202749	1.00625667939626	0.903529637733701	0.972763622667385	1.04161922865739	0.913473882891444	0.516243172725833	-0.000998798484372395	-0.347155316264713	-0.415176873991826	-0.414417870301594	-0.415835562734323	0.0215575816681153	0.0228834099626899	0.0204069834957721	0.0578737140207214	0.0592110755042905	0.0562596793919201	0.000104916066631696	0.000189788086222514	0.000196818082807235
20	0.405785764645593	0.08	0.913557548168938	0.847357835918884	0.979757260418993	0.0818798416925664	0.484707375227274	0.450140664114933	0.519274086339615	0.5	0.42	0.59	0.496379274044877	0.534496690079261	0.572614106113645	0.86916957010771	0.935913892122305	1.0026582141369	0.900194241436445	0.968650469671352	1.03800315192091	0.913557548168938	0.513629804912522	0.000882957287011255	-0.347978752795074	-0.415176873991826	-0.414417870301594	-0.415835562734323	0.0215575816681153	0.0228834099626899	0.0204069834957721	0.0578737140207214	0.0592110755042905	0.0562596793919201	0.000104916066631696	0.000189788086222514	0.000196818082807235
20	0.405785764645593	0.08	0.913600428236753	0.847079272816242	0.980121583657264	0.0808037453860264	0.481998030243386	0.4473761373424	0.516619923144372	0.5	0.43	0.59	0.489911926742704	0.527825612437612	0.56573929813252	0.853987408762044	0.920076451375243	0.986165493988442	0.884480790559155	0.952926662873564	1.02078144498251	0.913600428236753	0.51699279688172	-0.00515773314888408	-0.350478517824644	-0.415176873991826	-0.414417870301594	-0.415835562734323	0.0215575816681153	0.0228834099626899	0.0204069834957721	0.0578737140207214	0.0592110755042905	0.0562596793919201	0.000104916066631696	0.000189788086222514	0.000196818082807235
20	0.405785764645593	0.08	0.913668345985484	0.847576485288739	0.97976020668223	0.0810925206118574	0.48382595104456	0.449140142696457	0.518511759392662	0.5	0.42	0.59	0.494593026709976	0.532789031261643	0.57098503581331	0.865265173352258	0.932087127393154	0.99890908143405	0.895869626690663	0.964996215325142	1.03479423575444	0.913668345985484	0.515423266408676	0.00602700910033774	-0.340989756126293	-0.415176873991826	-0.414417870301594	-0.415835562734323	0.0215575816681153	0.0228834099626899	0.0204069834957721	0.0578737140207214	0.0592110755042905	0.0562596793919201	0.000104916066631696	0.000189788086222514	0.000196818082807235
20	0.405785764645593	0.08	0.913705125227439	0.847716025210666	0.979694225244212	0.0832635513902718	0.489382672899027	0.454799842038273	0.523965503759781	0.5	0.42	0.59	0.500030846256653	0.538053027847029	0.576075209437406	0.873877205376079	0.940326541530524	1.00677587768497	0.904909385009966	0.973476510203817	1.04295354889258	0.913705125227439	0.515708180600174	-0.00472912549273033	-0.351372139557085	-0.415176873991826	-0.414417870301594	-0.415835562734323	0.0215575816681153	0.0228834099626899	0.0204069834957721	0.0578737140207214	0.0592110755042905	0.0562596793919201	0.000104916066631696	0.000189788086222514	0.000196818082807235
20	0.405785764645593	0.08	0.913732844574732	0.847258948907352	0.980206740242113	0.0822727065538437	0.484648744656448	0.450176212002488	0.519121277310408	0.5	0.42	0.59	0.495037796762237	0.532945634090915	0.570853471419592	0.865253612183496	0.931510963426629	0.997768314669763	0.896419695806822	0.964395926348976	1.0333022271549	0.913732844574732	0.513586546723312	0.00960854661403366	-0.339157655192377	-0.415176873991826	-0.414417870301594	-0.415835562734323	0.0215575816681153	0.0228834099626899	0.0204069834957721	0.0578737140207214	0.0592110755042905	0.0562596793919201	0.000104916066631696	0.000189788086222514	0.000196818082807235
20	0.405785764645593	0.08	0.913744635080795	0.848353242748543	0.979136027413046	0.0844289967589939	0.487703831278898	0.453500096063765	0.521907566494032	0.5	0.42	0.59	0.499381945452906	0.537046166434875	0.574710387416843	0.873629206622947	0.939519781550933	1.00541035647892	0.904169233053108	0.973001678405635	1.04083427651578	0.913744635080795	0.51542690146719	0.00343156558107537	-0.343956285323591	-0.415176873991826	-0.414417870301594	-0.415835562734323	0.0215575816681153	0.0228834099626899	0.0204069834957721	0.0578737140207214	0.0592110755042905	0.0562596793919201	0.000104916066631696	0.000189788086222514	0.000196818082807235
20	0.405785764645593	0.08	0.913751994714396	0.848161908167804	0.979342081260987	0.0835759199006679	0.489436378861757	0.454920329790629	0.523952427932886	0.5	0.42	0.59	0.499974773857256	0.537909226768442	0.575843679679627	0.873565642674353	0.939845456116142	1.00612526955793	0.904071077044551	0.973235762587892	1.04163612129669	0.913751994714396	0.515865714353981	0.000508611319223173	-0.34610242973188	-0.415176873991826	-0.414417870301594	-0.415835562734323	0.0215575816681153	0.0228834099626899	0.0204069834957721	0.0578737140207214	0.0592110755042905	0.0562596793919201	0.000104916066631696	0.000189788086222514	0.000196818082807235
20	0.405785764645593	0.08	0.913809588849776	0.848471765579328	0.979147412120224	0.0862024592696674	0.494246559854009	0.459975622154833	0.528517497553186	0.5	0.42	0.59	0.505501122375631	0.543163982399912	0.580826842424193	0.883187853465461	0.94899063614553	1.0147934188256	0.914601247809898	0.982856399384911	1.05088591863169	0.913809588849776	0.515622314372994	0.000908078076983042	-0.346067272762063	-0.415176873991826	-0.414417870301594	-0.415835562734323	0.0215575816681153	0.0228834099626899	0.0204069834957721	0.0578737140207214	0.0592110755042905	0.0562596793919201	0.000104916066631696	0.000189788086222514	0.000196818082807235
20	0.405785764645593	0.08	0.913914299942282	0.847086805823844	0.98074179406072	0.0801166657271611	0.484664573816375	0.449689117739158	0.519640029893592	0.5	0.42	0.59	0.493737741404347	0.532139165870591	0.570540590336835	0.862116555663509	0.929169367342934	0.996222179022359	0.892500698809896	0.962430495896992	1.03056751442354	0.913914299942282	0.51647212062347	0.004857388152973	-0.340840889831369	-0.415176873991826	-0.414417870301594	-0.415835562734323	0.0215575816681153	0.0228834099626899	0.0204069834957721	0.0578737140207214	0.0592110755042905	0.0562596793919201	0.000104916066631696	0.000189788086222514	0.000196818082807235
20	0.405785764645593	0.08	0.914134884551004	0.848871403604738	0.97939836549727	0.0843120170020974	0.487826842907018	0.453588567609451	0.522065118204586	0.5	0.42	0.59	0.499016268171974	0.536683567543478	0.574350866914981	0.872463847181754	0.938320130871654	1.00417641456155	0.903615350152259	0.971186564336589	1.04007774418688	0.914134884551004	0.514985957895882	0.00121666109482255	-0.346498414967711	-0.415176873991826	-0.414417870301594	-0.415835562734323	0.0215575816681153	0.0228834099626899	0.0204069834957721	0.0578737140207214	0.0592110755042905	0.0562596793919201	0.000104916066631696	0.000189788086222514	0.000196818082807235
20	0.405785764645593	0.08	0.914136822747964	0.848028697630644	0.980244947865284	0.0828168137509972	0.487082400478762	0.452561001349881	0.521603799607643	0.5	0.42	0.59	0.497669110518865	0.535631360794722	0.57359361107058	0.869862821985969	0.936216046359222	1.00256927073247	0.900973149433501	0.969870328479192	1.03798906919028	0.914136822747964	0.514348241077444	0.00648089506551824	-0.341899815629638	-0.415176873991826	-0.414417870301594	-0.415835562734323	0.0215575816681153	0.0228834099626899	0.0204069834957721	0.0578737140207214	0.0592110755042905	0.0562596793919201	0.000104916066631696	0.000189788086222514	0.000196818082807235
20	0.405785764645593	0.08	0.914202572753227	0.847855805546759	0.980549339959696	0.0825184932584145	0.491482110897435	0.456580305103245	0.526383916691625	0.5	0.42	0.59	0.5020051682753	0.540379330925313	0.578753493575326	0.877346648957289	0.944412578025707	1.01147850709413	0.908232915761499	0.979576765747121	1.04692747770032	0.914202572753227	0.515989856253694	0.000322836456358273	-0.346067912759923	-0.415176873991826	-0.414417870301594	-0.415835562734323	0.0215575816681153	0.0228834099626899	0.0204069834957721	0.0578737140207214	0.0592110755042905	0.0562596793919201	0.000104916066631696	0.000189788086222514	0.000196818082807235
20	0.405785764645593	0.08	0.914227761026964	0.848499175608626	0.979956346445302	0.0843092063158197	0.490671497760161	0.456232942604497	0.525110052915826	0.5	0.42	0.59	0.500947124179516	0.538760910855336	0.576574697531156	0.874732651400623	0.940761484149414	1.00679031689821	0.905814339118911	0.974587730014003	1.04203317652703	0.914227761026964	0.516502472605959	0.000719564409073952	-0.345274779916758	-0.415176873991826	-0.414417870301594	-0.415835562734323	0.0215575816681153	0.0228834099626899	0.0204069834957721	0.0578737140207214	0.0592110755042905	0.0562596793919201	0.000104916066631696	0.000189788086222514	0.000196818082807235
20	0.405785764645593	0.08	0.914242645276193	0.847316543575948	0.981168746976438	0.082103152869132	0.484887525692865	0.450359225328319	0.51941582605741	0.5	0.42	0.59	0.496200175035781	0.534243025544917	0.572285876054053	0.868377863426293	0.934954964575819	1.00153206572534	0.89957891021329	0.968146689192446	1.0367930535989	0.914242645276193	0.51315292972148	-0.0053881970979537	-0.354649893042948	-0.415176873991826	-0.414417870301594	-0.415835562734323	0.0215575816681153	0.0228834099626899	0.0204069834957721	0.0578737140207214	0.0592110755042905	0.0562596793919201	0.000104916066631696	0.000189788086222514	0.000196818082807235
20	0.405785764645593	0.08	0.914252706814803	0.848802351426547	0.979703062203059	0.0853630090265676	0.494169006562205	0.459719564327767	0.528618448796644	0.5	0.42	0.59	0.504333855263156	0.542126504003623	0.57991915274409	0.880147725233325	0.94610227790183	1.01205683057034	0.911390608668531	0.979838056933474	1.04723278410384	0.914252706814803	0.517335775859134	-0.00545086679390309	-0.350769105947573	-0.415176873991826	-0.414417870301594	-0.415835562734323	0.0215575816681153	0.0228834099626899	0.0204069834957721	0.0578737140207214	0.0592110755042905	0.0562596793919201	0.000104916066631696	0.000189788086222514	0.000196818082807235
20	0.405785764645593	0.08	0.914418552208622	0.848073340076587	0.980763764340656	0.0815930489538347	0.487199121192587	0.452388268287762	0.522009974097412	0.5	0.42	0.59	0.496492782934111	0.534697436870965	0.572902090807818	0.866691557078817	0.933382659439883	1.00007376180095	0.897588782917234	0.966315024510481	1.03599494055075	0.914418552208622	0.516142090187799	0.00147261722612111	-0.34477942570373	-0.415176873991826	-0.414417870301594	-0.415835562734323	0.0215575816681153	0.0228834099626899	0.0204069834957721	0.0578737140207214	0.0592110755042905	0.0562596793919201	0.000104916066631696	0.000189788086222514	0.000196818082807235
20	0.405785764645593	0.08	0.914436871904395	0.847908851045973	0.980964892762816	0.0827373786257951	0.490274479888985	0.455508664062053	0.525040295715917	0.5	0.42	0.59	0.500726452374042	0.538943428243765	0.577160404113487	0.874998030463683	0.941780559043392	1.0085630876231	0.906169178497039	0.975784620386409	1.04497422649997	0.914436871904395	0.515749838829276	0.000537942285875499	-0.346034495007538	-0.415176873991826	-0.414417870301594	-0.415835562734323	0.0215575816681153	0.0228834099626899	0.0204069834957721	0.0578737140207214	0.0592110755042905	0.0562596793919201	0.000104916066631696	0.000189788086222514	0.000196818082807235
20	0.405785764645593	0.08	0.914448603534468	0.849070752810915	0.979826454258021	0.0835858443851578	0.484807547105375	0.450620147580592	0.518994946630158	0.5	0.42	0.59	0.495489698713802	0.533081236467479	0.570672774221156	0.866002351917988	0.931703738226126	0.997405124534263	0.896079622792231	0.964424374764128	1.03310547472575	0.914448603534468	0.515808322819932	-0.00487223040989778	-0.351802937785007	-0.415176873991826	-0.414417870301594	-0.415835562734323	0.0215575816681153	0.0228834099626899	0.0204069834957721	0.0578737140207214	0.0592110755042905	0.0562596793919201	0.000104916066631696	0.000189788086222514	0.000196818082807235
20	0.405785764645593	0.08	0.914471839310752	0.847106767743674	0.981836910877829	0.0806271223316083	0.488909944814572	0.453749747545028	0.524070142084115	0.5	0.42	0.59	0.497912426273987	0.536494704777653	0.575076983281319	0.869085501374906	0.936429269250853	1.0037730371268	0.8997667366302	0.969591517368855	1.03991828341051	0.914471839310752	0.516561659399153	-0.00871681768840128	-0.35410996618423	-0.415176873991826	-0.414417870301594	-0.415835562734323	0.0215575816681153	0.0228834099626899	0.0204069834957721	0.0578737140207214	0.0592110755042905	0.0562596793919201	0.000104916066631696	0.000189788086222514	0.000196818082807235
20	0.405785764645593	0.08	0.914475306404654	0.848103622647355	0.980846990161953	0.0811722132188077	0.482055527585428	0.447515108589848	0.516595946581009	0.5	0.42	0.59	0.491352091175452	0.529275966320211	0.56719984146497	0.857952448409937	0.924171524542902	0.990390600675867	0.888307846498967	0.957479650279767	1.0253009102577	0.914475306404654	0.515911864174249	-0.0033455630277639	-0.34981713305319	-0.415176873991826	-0.414417870301594	-0.415835562734323	0.0215575816681153	0.0228834099626899	0.0204069834957721	0.0578737140207214	0.0592110755042905	0.0562596793919201	0.000104916066631696	0.000189788086222514	0.000196818082807235
20	0.405785764645593	0.08	0.91452033706204	0.848207924617172	0.980832749506908	0.0830026455638884	0.489798434330362	0.455126934070476	0.524469934590248	0.5	0.42	0.59	0.50084996285296	0.53900463645558	0.5771593100582	0.875830156831148	0.942550764285869	1.00927137174059	0.906307915360762	0.975623701619782	1.04494516830118	0.91452033706204	0.514773416854751	-0.00942985754137121	-0.357167533166848	-0.415176873991826	-0.414417870301594	-0.415835562734323	0.0215575816681153	0.0228834099626899	0.0204069834957721	0.0578737140207214	0.0592110755042905	0.0562596793919201	0.000104916066631696	0.000189788086222514	0.000196818082807235
20	0.405785764645593	0.08	0.914540214935854	0.849148033934199	0.97993239593751	0.083150472944849	0.48577252811855	0.451419360442561	0.52012569579454	0.5	0.42	0.59	0.495268186071348	0.532958264370188	0.570648342669027	0.864371810244207	0.930150800544061	0.995929790843916	0.89521323277742	0.963774351109449	1.03127477639772	0.914540214935854	0.517649466293745	-0.00116927794985163	-0.346014687575487	-0.415176873991826	-0.414417870301594	-0.415835562734323	0.0215575816681153	0.0228834099626899	0.0204069834957721	0.0578737140207214	0.0592110755042905	0.0562596793919201	0.000104916066631696	0.000189788086222514	0.000196818082807235
20	0.405785764645593	0.08	0.91459715100625	0.848834103652212	0.980360198360287	0.0829628688066779	0.489205601843662	0.454567014732699	0.523844188954624	0.5	0.42	0.59	0.500666353715787	0.538817769336893	0.576969184957999	0.876000716180541	0.942753089611175	1.00950546304181	0.907039362627135	0.976478656792066	1.0460028811787	0.91459715100625	0.515254446328591	0.00592568042808547	-0.341310410576823	-0.415176873991826	-0.414417870301594	-0.415835562734323	0.0215575816681153	0.0228834099626899	0.0204069834957721	0.0578737140207214	0.0592110755042905	0.0562596793919201	0.000104916066631696	0.000189788086222514	0.000196818082807235
20	0.405785764645593	0.08	0.914607054268681	0.847119250844664	0.982094857692699	0.0801498896259004	0.487572986797313	0.452395575858415	0.52275039773621	0.5	0.42	0.59	0.497177795462026	0.535837385771849	0.574496976081671	0.868653591749703	0.936198426383744	1.00374326101778	0.900189657503532	0.969693472976868	1.0395992563298	0.914607054268681	0.514245502297007	0.00686969946559002	-0.340994636460036	-0.415176873991826	-0.414417870301594	-0.415835562734323	0.0215575816681153	0.0228834099626899	0.0204069834957721	0.0578737140207214	0.0592110755042905	0.0562596793919201	0.000104916066631696	0.000189788086222514	0.000196818082807235
20	0.405785764645593	0.08	0.914662573562348	0.849109021629679	0.980216125495017	0.0851173566582423	0.492796886461623	0.45838894003549	0.527204832887756	0.5	0.42	0.6	0.502247507302982	0.539947599549103	0.577647691795225	0.87580057991796	0.941540602858873	1.00728062579979	0.907070271202586	0.974716707034167	1.04286076075693	0.914662573562348	0.518113308158874	0.00233900554478183	-0.34206866794324	-0.415176873991826	-0.414417870301594	-0.415835562734323	0.0215575816681153	0.0228834099626899	0.0204069834957721	0.0578737140207214	0.0592110755042905	0.0562596793919201	0.000104916066631696	0.000189788086222514	0.000196818082807235
20	0.405785764645593	0.08	0.914703610294132	0.848868468097497	0.980538752490767	0.0834727022650323	0.489154122086197	0.454634713122149	0.523673531050246	0.5	0.42	0.59	0.498211790537054	0.536039910678067	0.573868030819079	0.868850799546934	0.934820720480453	1.00079064141397	0.899505124337296	0.968240027940325	1.03648586698353	0.914703610294132	0.516669441707839	0.0038153530438493	-0.341945682696569	-0.415176873991826	-0.414417870301594	-0.415835562734323	0.0215575816681153	0.0228834099626899	0.0204069834957721	0.0578737140207214	0.0592110755042905	0.0562596793919201	0.000104916066631696	0.000189788086222514	0.000196818082807235
20	0.405785764645593	0.08	0.914753304179045	0.848990781731128	0.980515826626962	0.0849138421332104	0.489922264737866	0.455670252425062	0.524174277050669	0.5	0.42	0.59	0.501244954028886	0.538922744592912	0.576600535156937	0.876290660905281	0.94216004418669	1.0080294274681	0.906869521876592	0.975720450600841	1.04346712671628	0.914753304179045	0.514762938390371	0.00627268411345441	-0.341391676639125	-0.415176873991826	-0.414417870301594	-0.415835562734323	0.0215575816681153	0.0228834099626899	0.0204069834957721	0.0578737140207214	0.0592110755042905	0.0562596793919201	0.000104916066631696	0.000189788086222514	0.000196818082807235
20	0.405785764645593	0.08	0.914753906978407	0.847252118419308	0.982255695537506	0.0791346773782539	0.479682051110895	0.444833455771602	0.514530646450188	0.5	0.42	0.59	0.487505466606632	0.525697020121866	0.563888573637101	0.850218379007262	0.916825141281156	0.98343190355505	0.879789395527189	0.949819237144305	1.01725937823386	0.914753906978407	0.514113108292565	0.00332617871249616	-0.344763289616989	-0.415176873991826	-0.414417870301594	-0.415835562734323	0.0215575816681153	0.0228834099626899	0.0204069834957721	0.0578737140207214	0.0592110755042905	0.0562596793919201	0.000104916066631696	0.000189788086222514	0.000196818082807235
20	0.405785764645593	0.08	0.914814587711162	0.848750157997583	0.980879017424741	0.0817512927255905	0.484436133140864	0.449859194033729	0.519013072247998	0.5	0.42	0.59	0.492737098352573	0.530609705762895	0.568482313173217	0.859031438200955	0.925058048579762	0.991084658958568	0.889251799088652	0.957731962281254	1.02682408744861	0.914814587711162	0.516920357042985	0.00325868825233466	-0.342391156421316	-0.415176873991826	-0.414417870301594	-0.415835562734323	0.0215575816681153	0.0228834099626899	0.0204069834957721	0.0578737140207214	0.0592110755042905	0.0562596793919201	0.000104916066631696	0.000189788086222514	0.000196818082807235
20	0.405785764645593	0.08	0.914831600213182	0.849029382333045	0.980633818093319	0.0820921932129281	0.482338945327494	0.447989628821221	0.516688261833767	0.5	0.42	0.59	0.493407483133393	0.531239184392433	0.569070885651473	0.86328366533204	0.929475384843965	0.995667104355891	0.893564077999193	0.962178506072001	1.03148907907896	0.914831600213182	0.514681770715608	0.00332218564048758	-0.344683691088401	-0.415176873991826	-0.414417870301594	-0.415835562734323	0.0215575816681153	0.0228834099626899	0.0204069834957721	0.0578737140207214	0.0592110755042905	0.0562596793919201	0.000104916066631696	0.000189788086222514	0.000196818082807235
20	0.405785764645593	0.08	0.914893718462044	0.847633927713975	0.982153509210113	0.0808275372602431	0.488888799170784	0.45377756587724	0.524000032464328	0.5	0.42	0.59	0.49920743292621	0.537833821618341	0.576460210310472	0.872779055805067	0.94031070863777	1.00784236147047	0.903586175077451	0.974459304883362	1.04365486913911	0.914893718462044	0.515452736485512	0.0019658838462334	-0.344684057022659	-0.415176873991826	-0.414417870301594	-0.415835562734323	0.0215575816681153	0.0228834099626899	0.0204069834957721	0.0578737140207214	0.0592110755042905	0.0562596793919201	0.000104916066631696	0.000189788086222514	0.000196818082807235
20	0.405785764645593	0.08	0.91493601947607	0.849340862976744	0.980531175975396	0.086648384234194	0.498468644973434	0.464002415161957	0.532934874784912	0.5	0.42	0.59	0.510967877513754	0.548922715068911	0.586877552624067	0.893921819615522	0.960322583623634	1.02672334763175	0.925251486436917	0.994523254947032	1.06272104897507	0.91493601947607	0.515664565373421	-0.00392944519738059	-0.351066557329082	-0.415176873991826	-0.414417870301594	-0.415835562734323	0.0215575816681153	0.0228834099626899	0.0204069834957721	0.0578737140207214	0.0592110755042905	0.0562596793919201	0.000104916066631696	0.000189788086222514	0.000196818082807235
20	0.405785764645593	0.08	0.91497975122295	0.847698266112477	0.982261236333423	0.0818544725454931	0.492333828055722	0.457217313891806	0.527450342219638	0.5	0.42	0.59	0.501618241808886	0.540144963256554	0.578671684704222	0.875441794659168	0.942679983694826	1.00991817273048	0.90691097647889	0.976026756094978	1.04615519611686	0.91497975122295	0.51592424481796	0.00386077694036653	-0.342196087831312	-0.415176873991826	-0.414417870301594	-0.415835562734323	0.0215575816681153	0.0228834099626899	0.0204069834957721	0.0578737140207214	0.0592110755042905	0.0562596793919201	0.000104916066631696	0.000189788086222514	0.000196818082807235
20	0.405785764645593	0.08	0.915006807625915	0.848070580089633	0.981943035162198	0.0805667524308309	0.488099475812602	0.45298326219698	0.523215689428224	0.5	0.42	0.59	0.498011760855956	0.536618678234075	0.575225595612195	0.870323805009324	0.937793133794762	1.0052624625802	0.901471819597245	0.971318470260663	1.04197055858379	0.915006807625915	0.515831412456655	-0.00482944523930056	-0.351323576021934	-0.415176873991826	-0.414417870301594	-0.415835562734323	0.0215575816681153	0.0228834099626899	0.0204069834957721	0.0578737140207214	0.0592110755042905	0.0562596793919201	0.000104916066631696	0.000189788086222514	0.000196818082807235
20	0.405785764645593	0.08	0.915010951195438	0.849037150687407	0.980984751703468	0.0832301489924901	0.488564322019526	0.454031764643502	0.52309687939555	0.5	0.42	0.59	0.498283695677374	0.536181947849283	0.574080200021191	0.869803350327422	0.935958488447821	1.00211362656822	0.900858893093211	0.969214389529816	1.03893529700882	0.915010951195438	0.516805261568937	-0.00912477797351875	-0.354782290216913	-0.415176873991826	-0.414417870301594	-0.415835562734323	0.0215575816681153	0.0228834099626899	0.0204069834957721	0.0578737140207214	0.0592110755042905	0.0562596793919201	0.000104916066631696	0.000189788086222514	0.000196818082807235
20	0.405785764645593	0.08	0.915036257126484	0.84957506792652	0.980497446326448	0.0847045774368316	0.492318545831213	0.457852570797111	0.526784520865315	0.5	0.42	0.59	0.50373385725464	0.541653658639055	0.57957346002347	0.880742040026813	0.947042056886388	1.01334207374596	0.912317664191064	0.979987813156276	1.04951077202823	0.915036257126484	0.515911191836557	-0.00822093283563923	-0.354936824472271	-0.415176873991826	-0.414417870301594	-0.415835562734323	0.0215575816681153	0.0228834099626899	0.0204069834957721	0.0578737140207214	0.0592110755042905	0.0562596793919201	0.000104916066631696	0.000189788086222514	0.000196818082807235
20	0.405785764645593	0.08	0.915211736184718	0.849638338064249	0.980785134305186	0.0859031331280692	0.490743614149041	0.456650754309877	0.524836473988205	0.5	0.42	0.59	0.502058646634414	0.539541591552824	0.577024536471234	0.87741293553543	0.942919268219554	1.00842560090368	0.908255811548315	0.976700837516952	1.04474227852243	0.915211736184718	0.515408597025214	0.00139860772514636	-0.345468437461544	-0.415176873991826	-0.414417870301594	-0.415835562734323	0.0215575816681153	0.0228834099626899	0.0204069834957721	0.0578737140207214	0.0592110755042905	0.0562596793919201	0.000104916066631696	0.000189788086222514	0.000196818082807235
20	0.405785764645593	0.08	0.915221107128533	0.850079552998732	0.980362661258333	0.0852993369786639	0.490458149209968	0.456253448711197	0.524662849708739	0.5	0.42	0.59	0.502214820520562	0.53986518255174	0.577515544582918	0.878359009478532	0.944208389761525	1.01005777004452	0.909806628151637	0.977258338612009	1.04587440824765	0.915221107128533	0.514977325090206	0.00972490486454937	-0.337834100092569	-0.415176873991826	-0.414417870301594	-0.415835562734323	0.0215575816681153	0.0228834099626899	0.0204069834957721	0.0578737140207214	0.0592110755042905	0.0562596793919201	0.000104916066631696	0.000189788086222514	0.000196818082807235
20	0.405785764645593	0.08	0.915274655220331	0.849183301649291	0.981366008791371	0.0823899500695857	0.48789395985754	0.453217514638583	0.522570405076498	0.5	0.42	0.59	0.497835926053348	0.535926202047171	0.574016478040994	0.869525999505517	0.93605491711003	1.00258383471454	0.900243513527476	0.970331272937119	1.03842732224296	0.915274655220331	0.515568757153051	0.00364690210086218	-0.343179005391797	-0.415176873991826	-0.414417870301594	-0.415835562734323	0.0215575816681153	0.0228834099626899	0.0204069834957721	0.0578737140207214	0.0592110755042905	0.0562596793919201	0.000104916066631696	0.000189788086222514	0.000196818082807235
20	0.405785764645593	0.08	0.915309376714806	0.849515907453476	0.981102845976137	0.0837010397729878	0.487634059173559	0.453273171890339	0.52199494645678	0.5	0.42	0.59	0.500132384816389	0.538045487923056	0.575958591029722	0.876082105886097	0.942494504320482	1.00890690275487	0.907094546297958	0.976900829117627	1.04424896408351	0.915309376714806	0.514266439942808	-0.0031851222763619	-0.351519972086039	-0.415176873991826	-0.414417870301594	-0.415835562734323	0.0215575816681153	0.0228834099626899	0.0204069834957721	0.0578737140207214	0.0592110755042905	0.0562596793919201	0.000104916066631696	0.000189788086222514	0.000196818082807235
20	0.405785764645593	0.08	0.915382815458743	0.849916747460394	0.980848883457093	0.0830269279340775	0.483683293670101	0.449450128007852	0.517916459332349	0.5	0.42	0.59	0.494328328465584	0.531979721813521	0.569631115161459	0.864114458587576	0.929931267992191	0.995748077396805	0.89569676480927	0.963241150587718	1.03110616447089	0.915382815458743	0.515473567894227	-0.000258450719693015	-0.347301973164705	-0.415176873991826	-0.414417870301594	-0.415835562734323	0.0215575816681153	0.0228834099626899	0.0204069834957721	0.0578737140207214	0.0592110755042905	0.0562596793919201	0.000104916066631696	0.000189788086222514	0.000196818082807235
20	0.405785764645593	0.08	0.915431945267712	0.847903224387552	0.982960666147872	0.079630632248764	0.488201380664019	0.452854005684086	0.523548755643952	0.5	0.42	0.59	0.496862715264358	0.535645176034394	0.57442763680443	0.867177857960461	0.934865149084936	1.00255244020941	0.898368957765206	0.967630352171164	1.03843690660679	0.915431945267712	0.516703545774055	-0.00303918564092377	-0.3483715803951	-0.415176873991826	-0.414417870301594	-0.415835562734323	0.0215575816681153	0.0228834099626899	0.0204069834957721	0.0578737140207214	0.0592110755042905	0.0562596793919201	0.000104916066631696	0.000189788086222514	0.000196818082807235
20	0.405785764645593	0.08	0.915433433402412	0.849279581602569	0.981587285202254	0.0854505712278769	0.495598186520699	0.461068472404315	0.530127900637084	0.5	0.42	0.59	0.505729176659824	0.543603559610617	0.58147794256141	0.882487435473022	0.948577486478425	1.01466753748383	0.913381918849846	0.981586680914048	1.05029024927899	0.915433433402412	0.516343957139742	-0.00548798508611264	-0.351666597619249	-0.415176873991826	-0.414417870301594	-0.415835562734323	0.0215575816681153	0.0228834099626899	0.0204069834957721	0.0578737140207214	0.0592110755042905	0.0562596793919201	0.000104916066631696	0.000189788086222514	0.000196818082807235
20	0.405785764645593	0.08	0.915447928828721	0.848851153373691	0.982044704283751	0.0819216558102899	0.488718831173622	0.453875734001062	0.523561928346182	0.5	0.42	0.6	0.498304213550925	0.536557992798375	0.574811772045825	0.870055900100404	0.93684828401024	1.00364066792008	0.900996062136031	0.96972908678127	1.03892743912684	0.915447928828721	0.517143511712711	0.0010859483889504	-0.344415318590148	-0.415176873991826	-0.414417870301594	-0.415835562734323	0.0215575816681153	0.0228834099626899	0.0204069834957721	0.0578737140207214	0.0592110755042905	0.0562596793919201	0.000104916066631696	0.000189788086222514	0.000196818082807235
20	0.405785764645593	0.08	0.915448671925878	0.848902207192297	0.981995136659459	0.0808289237020244	0.483023731780185	0.448334042184822	0.517713421375547	0.5	0.42	0.59	0.492029554248823	0.530100168796536	0.568170783344248	0.858884893722866	0.925340811761562	0.991796729800259	0.88945706972722	0.957957947973568	1.0262055659567	0.915448671925878	0.51547024335931	-0.00103331755709919	-0.347863686769818	-0.415176873991826	-0.414417870301594	-0.415835562734323	0.0215575816681153	0.0228834099626899	0.0204069834957721	0.0578737140207214	0.0592110755042905	0.0562596793919201	0.000104916066631696	0.000189788086222514	0.000196818082807235
20	0.405785764645593	0.08	0.915553650738516	0.850227183222023	0.980880118255009	0.0829766411723994	0.483867907862744	0.449610361006579	0.518125454718909	0.5	0.42	0.59	0.49551015327378	0.533264982267219	0.571019811260659	0.867324005433125	0.933408765332969	0.999493525232812	0.89834041619513	0.966518914632809	1.03483658564709	0.915553650738516	0.514048655437959	-0.00530007463147945	-0.353523561931345	-0.415176873991826	-0.414417870301594	-0.415835562734323	0.0215575816681153	0.0228834099626899	0.0204069834957721	0.0578737140207214	0.0592110755042905	0.0562596793919201	0.000104916066631696	0.000189788086222514	0.000196818082807235
20	0.405785764645593	0.08	0.915562857903825	0.850910264793759	0.980215451013892	0.0842938726920626	0.487146069526248	0.452951556174215	0.521340582878281	0.5	0.42	0.59	0.497552545124866	0.535114105330803	0.572675665536739	0.869040955725465	0.934647160536887	1.00025336534831	0.900058228217884	0.968163740785604	1.03547878042949	0.915562857903825	0.51792928805051	0.00104579314238384	-0.343719628662888	-0.415176873991826	-0.414417870301594	-0.415835562734323	0.0215575816681153	0.0228834099626899	0.0204069834957721	0.0578737140207214	0.0592110755042905	0.0562596793919201	0.000104916066631696	0.000189788086222514	0.000196818082807235
20	0.405785764645593	0.08	0.915716143947173	0.85025770508278	0.981174582811567	0.0835941657572232	0.487707247465011	0.453317236368322	0.5220972585617	0.5	0.43	0.59	0.497904128729932	0.535676635792066	0.573449142854201	0.869598357622325	0.935568708557748	1.00153905949317	0.901140974383476	0.969228069336607	1.03753776939207	0.915716143947173	0.517209409076865	-0.00949768740229608	-0.354771891970477	-0.415176873991826	-0.414417870301594	-0.415835562734323	0.0215575816681153	0.0228834099626899	0.0204069834957721	0.0578737140207214	0.0592110755042905	0.0562596793919201	0.000104916066631696	0.000189788086222514	0.000196818082807235
20	0.405785764645593	0.08	0.915717441402989	0.849977052589584	0.981457830216394	0.0847889078856031	0.492051687685597	0.457623115635694	0.526480259735499	0.5	0.42	0.59	0.503468563929976	0.541346247849079	0.579223931768183	0.880263619425781	0.946488900467822	1.01271418150986	0.911691264987118	0.97996443154916	1.04889716435155	0.915717441402989	0.515280589784773	-0.00412693557079975	-0.351218694057483	-0.415176873991826	-0.414417870301594	-0.415835562734323	0.0215575816681153	0.0228834099626899	0.0204069834957721	0.0578737140207214	0.0592110755042905	0.0562596793919201	0.000104916066631696	0.000189788086222514	0.000196818082807235
20	0.405785764645593	0.08	0.91579414969444	0.85025870991067	0.98132958947821	0.0828553328384567	0.483708828976333	0.44943521730079	0.517982440651876	0.5	0.43	0.59	0.491360552574043	0.528831360653446	0.56630216873285	0.855607435955312	0.920855453640168	0.986103471325025	0.885353090533056	0.953574874750798	1.02106279005678	0.91579414969444	0.518111350148851	0.00395811987285912	-0.340240895101854	-0.415176873991826	-0.414417870301594	-0.415835562734323	0.0215575816681153	0.0228834099626899	0.0204069834957721	0.0578737140207214	0.0592110755042905	0.0562596793919201	0.000104916066631696	0.000189788086222514	0.000196818082807235
20	0.405785764645593	0.08	0.915872318089679	0.848804816865418	0.982939819313939	0.0795523596637848	0.481639147978735	0.446748265128591	0.51653003082888	0.5	0.42	0.59	0.492502075820026	0.530966315241177	0.569430554662327	0.862225249278736	0.929564738900171	0.996904228521607	0.893135880794392	0.962546163644977	1.03202716443709	0.915872318089679	0.512039489230836	0.00523165746693377	-0.344811055573221	-0.415176873991826	-0.414417870301594	-0.415835562734323	0.0215575816681153	0.0228834099626899	0.0204069834957721	0.0578737140207214	0.0592110755042905	0.0562596793919201	0.000104916066631696	0.000189788086222514	0.000196818082807235
20	0.405785764645593	0.08	0.915915507627228	0.849844536148181	0.981986479106275	0.0833936558058797	0.487955746109886	0.453503104422155	0.522408387797617	0.5	0.42	0.59	0.496525166510925	0.534246195284341	0.571967224057757	0.865406945045086	0.931151931354943	0.996896917664799	0.896401377636243	0.96420297200433	1.03192633073807	0.915915507627228	0.517026084476825	0.00376867491282243	-0.341731685450282	-0.415176873991826	-0.414417870301594	-0.415835562734323	0.0215575816681153	0.0228834099626899	0.0204069834957721	0.0578737140207214	0.0592110755042905	0.0562596793919201	0.000104916066631696	0.000189788086222514	0.000196818082807235
20	0.405785764645593	0.08	0.915937771427257	0.849142980172558	0.982732562681956	0.0821837664957452	0.493048514825748	0.457957844082603	0.528139185568893	0.5	0.43	0.59	0.502819034292183	0.541347159541524	0.579875284790866	0.877976378515986	0.945250649318096	1.01252492012021	0.909770554567964	0.979167582568858	1.04898981943629	0.915937771427257	0.516594409668292	0.000904886134717463	-0.344613936878586	-0.415176873991826	-0.414417870301594	-0.415835562734323	0.0215575816681153	0.0228834099626899	0.0204069834957721	0.0578737140207214	0.0592110755042905	0.0562596793919201	0.000104916066631696	0.000189788086222514	0.000196818082807235
20	0.405785764645593	0.08	0.915957942203863	0.850164351885249	0.981751532522477	0.083523719123961	0.490341266416956	0.455749613483547	0.524932919350365	0.5	0.42	0.59	0.501385404413133	0.539440839639436	0.57749627486574	0.876596503073437	0.943130672494189	1.00966484191494	0.908077496165556	0.976343929307728	1.04537547254312	0.915957942203863	0.515859156947619	0.00398058282436905	-0.342639166639334	-0.415176873991826	-0.414417870301594	-0.415835562734323	0.0215575816681153	0.0228834099626899	0.0204069834957721	0.0578737140207214	0.0592110755042905	0.0562596793919201	0.000104916066631696	0.000189788086222514	0.000196818082807235
20	0.405785764645593	0.08	0.915959793001427	0.850986708442675	0.980932877560178	0.0855728751880923	0.490529587401598	0.456379732419352	0.524679442383845	0.5	0.42	0.59	0.502797832472921	0.540421048064275	0.57804426365563	0.879883563282217	0.945723244479409	1.0115629256766	0.910849149323678	0.979538437582553	1.04766040196897	0.915959793001427	0.516211139017181	0.00534010331418529	-0.340833090291927	-0.415176873991826	-0.414417870301594	-0.415835562734323	0.0215575816681153	0.0228834099626899	0.0204069834957721	0.0578737140207214	0.0592110755042905	0.0562596793919201	0.000104916066631696	0.000189788086222514	0.000196818082807235
20	0.405785764645593	0.08	0.915980115453202	0.84906493583775	0.982895295068654	0.0805770928979539	0.485204133363106	0.450298660772765	0.520109605953447	0.5	0.42	0.59	0.493887279866478	0.53217157962547	0.570455879384463	0.861790965555106	0.928593786765288	0.99539660797547	0.892766965669762	0.961287907121309	1.03077086500525	0.915980115453202	0.515528745358813	-0.00733101801905995	-0.354020199689519	-0.415176873991826	-0.414417870301594	-0.415835562734323	0.0215575816681153	0.0228834099626899	0.0204069834957721	0.0578737140207214	0.0592110755042905	0.0562596793919201	0.000104916066631696	0.000189788086222514	0.000196818082807235
20	0.405785764645593	0.08	0.915992181154208	0.849314486524256	0.98266987578416	0.0805955934782975	0.485923129547152	0.45097029661589	0.520875962478414	0.5	0.42	0.6	0.493681006513758	0.531944169013593	0.570207331513429	0.860369849687851	0.927053540034864	0.993737230381877	0.891227511131183	0.960240017806974	1.02885925799833	0.915992181154208	0.517683954352654	0.00476492634841784	-0.340101775767375	-0.415176873991826	-0.414417870301594	-0.415835562734323	0.0215575816681153	0.0228834099626899	0.0204069834957721	0.0578737140207214	0.0592110755042905	0.0562596793919201	0.000104916066631696	0.000189788086222514	0.000196818082807235
20	0.405785764645593	0.08	0.916026902878951	0.849047104812	0.983006700945902	0.0804680096098907	0.48651276166648	0.451487354191038	0.521538169141923	0.5	0.42	0.59	0.495481638544677	0.533920026963601	0.572358415382524	0.86490117412489	0.931998327053994	0.999095479983098	0.896108206347163	0.965078072290081	1.0344382908963	0.916026902878951	0.517298904222581	0.00124251009012418	-0.343536084699859	-0.415176873991826	-0.414417870301594	-0.415835562734323	0.0215575816681153	0.0228834099626899	0.0204069834957721	0.0578737140207214	0.0592110755042905	0.0562596793919201	0.000104916066631696	0.000189788086222514	0.000196818082807235
20	0.405785764645593	0.08	0.91631187158941	0.850111510436813	0.982512232742006	0.0822927026775256	0.486589016052765	0.451983056268167	0.521194975837363	0.5	0.42	0.59	0.495236185424476	0.533153809280067	0.571071433135659	0.863582917245645	0.929702908449778	0.995822899653912	0.894242550932308	0.962868158730773	1.03062433723329	0.91631187158941	0.517342187059194	0.00447180595385788	-0.340723190724019	-0.415176873991826	-0.414417870301594	-0.415835562734323	0.0215575816681153	0.0228834099626899	0.0204069834957721	0.0578737140207214	0.0592110755042905	0.0562596793919201	0.000104916066631696	0.000189788086222514	0.000196818082807235
20	0.405785764645593	0.08	0.916378247150027	0.851128984113926	0.981627510186128	0.0853662614818522	0.490579983082814	0.456381450669794	0.524778515495833	0.5	0.42	0.59	0.502176477249394	0.539806618678378	0.577436760107363	0.878088486758219	0.943887255599127	1.00968602444004	0.908814333123383	0.977089307549118	1.04482148684037	0.916378247150027	0.515670425458196	-0.00594259769582962	-0.352991231987508	-0.415176873991826	-0.414417870301594	-0.415835562734323	0.0215575816681153	0.0228834099626899	0.0204069834957721	0.0578737140207214	0.0592110755042905	0.0562596793919201	0.000104916066631696	0.000189788086222514	0.000196818082807235
20	0.405785764645593	0.08	0.916501914356338	0.850117472742857	0.98288635596982	0.0817709887113569	0.485486455029522	0.450839093628644	0.5201338164304	0.5	0.42	0.59	0.496052491153421	0.534174539967926	0.572296588782431	0.867351369311183	0.934008047444833	1.00066472557848	0.89753195062913	0.96713687864818	1.03619403319724	0.916501914356338	0.514983545355197	-0.00170595929980258	-0.349351413240896	-0.415176873991826	-0.414417870301594	-0.415835562734323	0.0215575816681153	0.0228834099626899	0.0204069834957721	0.0578737140207214	0.0592110755042905	0.0562596793919201	0.000104916066631696	0.000189788086222514	0.000196818082807235
20	0.405785764645593	0.08	0.916509538356766	0.850202486761184	0.982816589952347	0.0820191880369455	0.484603780492624	0.450076447391255	0.519131113593992	0.5	0.42	0.59	0.494146845387772	0.532055011501744	0.569963177615716	0.862812617364606	0.929002747544677	0.995192877724749	0.893365808735155	0.9624248108738	1.03025046226912	0.916509538356766	0.514636951243883	-0.00531685808285142	-0.352786789601865	-0.415176873991826	-0.414417870301594	-0.415835562734323	0.0215575816681153	0.0228834099626899	0.0204069834957721	0.0578737140207214	0.0592110755042905	0.0562596793919201	0.000104916066631696	0.000189788086222514	0.000196818082807235
20	0.405785764645593	0.08	0.916524095996152	0.849997445405646	0.983050746586658	0.0821637719726677	0.488073321112298	0.45333213430192	0.522814507922676	0.5	0.42	0.59	0.496999962271318	0.535087640658836	0.573175319046355	0.866980507944627	0.933421709678191	0.999862911411755	0.897929470102216	0.966615430202591	1.03537835788286	0.916524095996152	0.516612268960292	-0.00564886984375721	-0.351494827212157	-0.415176873991826	-0.414417870301594	-0.415835562734323	0.0215575816681153	0.0228834099626899	0.0204069834957721	0.0578737140207214	0.0592110755042905	0.0562596793919201	0.000104916066631696	0.000189788086222514	0.000196818082807235
20	0.405785764645593	0.08	0.916555240891413	0.849096994403065	0.984013487379762	0.0782497630355722	0.481060429777385	0.445897753996288	0.516223105558482	0.5	0.42	0.59	0.488880710208798	0.527432942765788	0.565985175322778	0.852852304329738	0.920106666563098	0.987361028796458	0.883901421825067	0.952581875984754	1.02234426640154	0.916555240891413	0.516271217922022	-0.00364603762545137	-0.349611070796368	-0.415176873991826	-0.414417870301594	-0.415835562734323	0.0215575816681153	0.0228834099626899	0.0204069834957721	0.0578737140207214	0.0592110755042905	0.0562596793919201	0.000104916066631696	0.000189788086222514	0.000196818082807235
20	0.405785764645593	0.08	0.916597444184914	0.850343549828395	0.982851338541433	0.0829393491173197	0.491000167014373	0.456229139400305	0.52577119462844	0.5	0.42	0.59	0.500992254654106	0.53917485637023	0.577357458086354	0.874867212474097	0.941544303822459	1.00822139517082	0.906067858373001	0.974727215343896	1.04398572234553	0.916597444184914	0.516729468862997	0.00593320766324522	-0.339718499039284	-0.415176873991826	-0.414417870301594	-0.415835562734323	0.0215575816681153	0.0228834099626899	0.0204069834957721	0.0578737140207214	0.0592110755042905	0.0562596793919201	0.000104916066631696	0.000189788086222514	0.000196818082807235
20	0.405785764645593	0.08	0.916616009264054	0.849412345997729	0.98381967253038	0.0796340396160401	0.48431033055776	0.449245495425804	0.519375165689716	0.5	0.42	0.59	0.492219325057552	0.530638384697864	0.569057444338177	0.858302663012426	0.925295524773508	0.99228838653459	0.889003954537725	0.957953719320999	1.02796508156303	0.916616009264054	0.515879010398955	0.0071783551331717	-0.339147936161404	-0.415176873991826	-0.414417870301594	-0.415835562734323	0.0215575816681153	0.0228834099626899	0.0204069834957721	0.0578737140207214	0.0592110755042905	0.0562596793919201	0.000104916066631696	0.000189788086222514	0.000196818082807235
20	0.405785764645593	0.08	0.916639255450256	0.850214147020024	0.983064363880487	0.0814766530637793	0.485878898359847	0.45113538642675	0.520622410292944	0.5	0.42	0.59	0.494586307168713	0.532676126283031	0.570765945397348	0.862764082302725	0.929208557931992	0.995653033561259	0.893223726686256	0.962797345838044	1.03127715724803	0.916639255450256	0.516159546240888	-0.0016651391079404	-0.347515040311092	-0.415176873991826	-0.414417870301594	-0.415835562734323	0.0215575816681153	0.0228834099626899	0.0204069834957721	0.0578737140207214	0.0592110755042905	0.0562596793919201	0.000104916066631696	0.000189788086222514	0.000196818082807235
20	0.405785764645593	0.08	0.916664597182239	0.851097668133778	0.9822315262307	0.0846664916758086	0.492564723732922	0.458073041857623	0.527056405608221	0.5	0.42	0.59	0.50424283034051	0.54221097450694	0.58017911867337	0.881934466950007	0.948341786938848	1.01474910692769	0.913504180238817	0.98236466260263	1.05144820696404	0.916664597182239	0.515877277093715	-0.00296807672004615	-0.349255730034601	-0.415176873991826	-0.414417870301594	-0.415835562734323	0.0215575816681153	0.0228834099626899	0.0204069834957721	0.0578737140207214	0.0592110755042905	0.0562596793919201	0.000104916066631696	0.000189788086222514	0.000196818082807235
20	0.405785764645593	0.08	0.916756800769161	0.850919651858834	0.982593949679488	0.0831860816610828	0.487512202206781	0.453044056268085	0.521980348145478	0.5	0.42	0.59	0.497092865974428	0.534912299233592	0.572731732492755	0.867603967038782	0.933612338055107	0.999620709071433	0.897991021591231	0.966357668772268	1.03509730751343	0.916756800769161	0.516729628741282	-0.00565960566820996	-0.351445426754031	-0.415176873991826	-0.414417870301594	-0.415835562734323	0.0215575816681153	0.0228834099626899	0.0204069834957721	0.0578737140207214	0.0592110755042905	0.0562596793919201	0.000104916066631696	0.000189788086222514	0.000196818082807235
20	0.405785764645593	0.08	0.916793039048264	0.850343149853695	0.983242928242834	0.084468633651516	0.494345576520714	0.459684926781011	0.529006226260418	0.5	0.42	0.59	0.504275653911238	0.54229848388496	0.580321313858682	0.880023349295087	0.946377887579106	1.01273242586313	0.910777656599922	0.979930132343038	1.04875939820377	0.916793039048264	0.516960048430689	-0.00574112626286245	-0.351367798883253	-0.415176873991826	-0.414417870301594	-0.415835562734323	0.0215575816681153	0.0228834099626899	0.0204069834957721	0.0578737140207214	0.0592110755042905	0.0562596793919201	0.000104916066631696	0.000189788086222514	0.000196818082807235
20	0.405785764645593	0.08	0.916827897584265	0.852309160344133	0.981346634824397	0.0872101786227557	0.491094810336621	0.457258397207415	0.524931223465827	0.5	0.42	0.59	0.501275758069046	0.538369387721923	0.575463017374801	0.874407000682179	0.939111764331891	1.0038165279816	0.905248663968777	0.972427646341873	1.03968754954595	0.916827897584265	0.516757946126637	-0.000929074866228646	-0.346544405924052	-0.415176873991826	-0.414417870301594	-0.415835562734323	0.0215575816681153	0.0228834099626899	0.0204069834957721	0.0578737140207214	0.0592110755042905	0.0562596793919201	0.000104916066631696	0.000189788086222514	0.000196818082807235
20	0.405785764645593	0.08	0.916854600787199	0.850525549421936	0.983183652152462	0.0834789651918461	0.49252599715622	0.457770058922078	0.527281935390362	0.5	0.42	0.59	0.502903874324076	0.541086572499828	0.579269270675581	0.878453802042045	0.945149920519547	1.01184603899705	0.909689391105952	0.978739527890294	1.04721191409709	0.916854600787199	0.516181525640036	0.00269223995804162	-0.343698039382591	-0.415176873991826	-0.414417870301594	-0.415835562734323	0.0215575816681153	0.0228834099626899	0.0204069834957721	0.0578737140207214	0.0592110755042905	0.0562596793919201	0.000104916066631696	0.000189788086222514	0.000196818082807235
20	0.405785764645593	0.08	0.917007409320142	0.849408342747012	0.984606475893273	0.0808816163506548	0.490293400413099	0.455094100089608	0.525492700736591	0.5	0.42	0.59	0.498901026749034	0.537488578353811	0.576076129958589	0.870262249152644	0.937572772980769	1.0048832968089	0.900993636431922	0.971183593734466	1.04058679942608	0.917007409320142	0.516145277316188	-0.00192843069729128	-0.347996317741085	-0.415176873991826	-0.414417870301594	-0.415835562734323	0.0215575816681153	0.0228834099626899	0.0204069834957721	0.0578737140207214	0.0592110755042905	0.0562596793919201	0.000104916066631696	0.000189788086222514	0.000196818082807235
20	0.405785764645593	0.08	0.917042194584987	0.851182783972191	0.982901605197783	0.0838010339258863	0.488693598796126	0.454280480412494	0.523106717179757	0.5	0.42	0.59	0.500599064018923	0.538520954999526	0.576442845980129	0.876165487579726	0.942537669409673	1.00890985123962	0.90721343916552	0.975871134016114	1.04426950336329	0.917042194584987	0.514856813411758	0.00164946120962747	-0.345541395567008	-0.415176873991826	-0.414417870301594	-0.415835562734323	0.0215575816681153	0.0228834099626899	0.0204069834957721	0.0578737140207214	0.0592110755042905	0.0562596793919201	0.000104916066631696	0.000189788086222514	0.000196818082807235
20	0.405785764645593	0.08	0.917111219534323	0.851292808999316	0.98292963006933	0.084224687727716	0.487843980797371	0.453585122965979	0.522102838628762	0.5	0.42	0.59	0.499758138254151	0.537504400513758	0.575250662773364	0.874608716761769	0.940667090743944	1.00672546472612	0.905232845703358	0.97383653485649	1.04192326429345	0.917111219534323	0.514260227817395	-0.00304283572783706	-0.351129527364538	-0.415176873991826	-0.414417870301594	-0.415835562734323	0.0215575816681153	0.0228834099626899	0.0204069834957721	0.0578737140207214	0.0592110755042905	0.0562596793919201	0.000104916066631696	0.000189788086222514	0.000196818082807235
20	0.405785764645593	0.08	0.917115494542438	0.850235980931259	0.983995008153618	0.0804142866397353	0.481884172243252	0.447179389446513	0.516588955039992	0.5	0.42	0.59	0.491084106953915	0.529196255386921	0.567308403819927	0.857598310110187	0.924154962276252	0.990711614442317	0.888399897263509	0.959018033711982	1.02597912857484	0.917115494542438	0.514849114719349	-0.00864844883750788	-0.356129038859871	-0.415176873991826	-0.414417870301594	-0.415835562734323	0.0215575816681153	0.0228834099626899	0.0204069834957721	0.0578737140207214	0.0592110755042905	0.0562596793919201	0.000104916066631696	0.000189788086222514	0.000196818082807235
20	0.405785764645593	0.08	0.917263481535769	0.851602770406848	0.98292419266469	0.0839710292880433	0.488506153289855	0.454144260966017	0.522868045613693	0.5	0.42	0.59	0.497840481794143	0.535508558879319	0.573176635964494	0.868390548301558	0.934095534757413	0.999800521213269	0.899598226062564	0.967438629994159	1.03561307705916	0.917263481535769	0.517764419590227	0.00409197898528044	-0.340795620142754	-0.415176873991826	-0.414417870301594	-0.415835562734323	0.0215575816681153	0.0228834099626899	0.0204069834957721	0.0578737140207214	0.0592110755042905	0.0562596793919201	0.000104916066631696	0.000189788086222514	0.000196818082807235
20	0.405785764645593	0.08	0.917439256040232	0.850777576781659	0.984100935298806	0.0813264939987173	0.490091764634217	0.455011800273977	0.525171728994457	0.5	0.42	0.59	0.499709041328388	0.538235020983716	0.576761000639045	0.872686960746858	0.939968353146379	1.0072497455459	0.903682712661922	0.97344275096568	1.04327978704606	0.917439256040232	0.517194097705055	0.00246290156061335	-0.342637330806736	-0.415176873991826	-0.414417870301594	-0.415835562734323	0.0215575816681153	0.0228834099626899	0.0204069834957721	0.0578737140207214	0.0592110755042905	0.0562596793919201	0.000104916066631696	0.000189788086222514	0.000196818082807235
20	0.405785764645593	0.08	0.917449795982939	0.851074745506313	0.983824846459564	0.0814716303689949	0.487188563244432	0.452350232641757	0.522026893847107	0.5	0.42	0.59	0.495966818113477	0.534164335723859	0.572361853334241	0.865227137263396	0.931863709722639	0.998500282181882	0.895739732127393	0.965153332977528	1.03332844431027	0.917449795982939	0.517329719202695	0.00532885411752804	-0.340073837767184	-0.415176873991826	-0.414417870301594	-0.415835562734323	0.0215575816681153	0.0228834099626899	0.0204069834957721	0.0578737140207214	0.0592110755042905	0.0562596793919201	0.000104916066631696	0.000189788086222514	0.000196818082807235
20	0.405785764645593	0.08	0.91748401637377	0.850943678522828	0.984024354224712	0.0827405844372406	0.490045972219435	0.455297094004808	0.524794850434062	0.5	0.42	0.59	0.499407122768515	0.537522536895049	0.575637951021582	0.871465011447188	0.937976377212169	1.00448774297715	0.902176253490316	0.971345620736406	1.04033126218818	0.91748401637377	0.516155328104528	-0.00336164233192076	-0.349842287061318	-0.415176873991826	-0.414417870301594	-0.415835562734323	0.0215575816681153	0.0228834099626899	0.0204069834957721	0.0578737140207214	0.0592110755042905	0.0562596793919201	0.000104916066631696	0.000189788086222514	0.000196818082807235
20	0.405785764645593	0.08	0.917564949342206	0.850771092592617	0.984358806091795	0.0819245638251389	0.488442430706719	0.453619712648202	0.523265148765236	0.5	0.42	0.59	0.498249263384109	0.536498028016488	0.574746792648867	0.870215744436774	0.937019008654935	1.0038222728731	0.901888162278952	0.970793551894115	1.03945021841311	0.917564949342206	0.515137459015861	0.00430389476889452	-0.342915761500694	-0.415176873991826	-0.414417870301594	-0.415835562734323	0.0215575816681153	0.0228834099626899	0.0204069834957721	0.0578737140207214	0.0592110755042905	0.0562596793919201	0.000104916066631696	0.000189788086222514	0.000196818082807235
20	0.405785764645593	0.08	0.917659878419991	0.852421565594213	0.982898191245769	0.0849336099364946	0.486572452567442	0.452558962541991	0.520585942592892	0.5	0.42	0.59	0.497405592920934	0.534789672286835	0.572173751652735	0.869106226967981	0.934426634757473	0.999747042546965	0.899595219145817	0.967457411330179	1.03555257490445	0.917659878419991	0.515055234708769	-0.010767770746758	-0.358601768866604	-0.415176873991826	-0.414417870301594	-0.415835562734323	0.0215575816681153	0.0228834099626899	0.0204069834957721	0.0578737140207214	0.0592110755042905	0.0562596793919201	0.000104916066631696	0.000189788086222514	0.000196818082807235
20	0.405785764645593	0.08	0.917842578046117	0.850623905664468	0.985061250427766	0.0807215170769638	0.489963308722827	0.454749774421314	0.52517684302434	0.5	0.42	0.59	0.499732942796853	0.538429747309107	0.57712655182136	0.873081526799496	0.940688567025287	1.00829560725108	0.904350129333755	0.974636393418805	1.04434827620661	0.917842578046117	0.515153915666999	-0.00792940607530201	-0.355200675828697	-0.415176873991826	-0.414417870301594	-0.415835562734323	0.0215575816681153	0.0228834099626899	0.0204069834957721	0.0578737140207214	0.0592110755042905	0.0562596793919201	0.000104916066631696	0.000189788086222514	0.000196818082807235
20	0.405785764645593	0.08	0.917942608364252	0.851661907492141	0.984223309236364	0.0826584286374577	0.490419690588779	0.455625476458319	0.52521390471924	0.5	0.42	0.59	0.500523440368619	0.538746324428733	0.576969208488846	0.874268128546245	0.9410323330164	1.00779653748655	0.905595005596739	0.974552514923881	1.04324867875899	0.917942608364252	0.517015975569143	-0.00382746585334156	-0.349388844656151	-0.415176873991826	-0.414417870301594	-0.415835562734323	0.0215575816681153	0.0228834099626899	0.0204069834957721	0.0578737140207214	0.0592110755042905	0.0562596793919201	0.000104916066631696	0.000189788086222514	0.000196818082807235
20	0.405785764645593	0.08	0.918006948830881	0.852486569391015	0.983527328270746	0.0847594996231933	0.488479071639029	0.454293995440268	0.52266414783779	0.5	0.42	0.59	0.498485296469965	0.535995714866037	0.573506133262109	0.870057925345879	0.935528736701112	1.00099954805634	0.901662567073991	0.968478381567321	1.03677605381112	0.918006948830881	0.516172304770974	0.00426527597429012	-0.342244692420968	-0.415176873991826	-0.414417870301594	-0.415835562734323	0.0215575816681153	0.0228834099626899	0.0204069834957721	0.0578737140207214	0.0592110755042905	0.0562596793919201	0.000104916066631696	0.000189788086222514	0.000196818082807235
20	0.405785764645593	0.08	0.918036659534516	0.852477424195964	0.983595894873067	0.0858614040707706	0.496503802313817	0.462001603260151	0.531006001367483	0.5	0.42	0.59	0.50848818668937	0.546461995675732	0.584435804662094	0.889269809024283	0.95568032307199	1.0220908371197	0.920723350112888	0.989542135955431	1.05820758238742	0.918036659534516	0.515714745061542	-0.00318072868670784	-0.349954756191275	-0.415176873991826	-0.414417870301594	-0.415835562734323	0.0215575816681153	0.0228834099626899	0.0204069834957721	0.0578737140207214	0.0592110755042905	0.0562596793919201	0.000104916066631696	0.000189788086222514	0.000196818082807235
20	0.405785764645593	0.08	0.918044020647985	0.852633608785131	0.983454432510839	0.0856533178145613	0.492588939891264	0.458313331216867	0.526864548565661	0.5	0.42	0.59	0.503522846808254	0.541179512849355	0.578836178890456	0.879560054223734	0.945339193015442	1.01111833180715	0.910257902821439	0.979183135579631	1.04677385834651	0.918044020647985	0.515947767122058	0.00298309773261249	-0.343828785240007	-0.415176873991826	-0.414417870301594	-0.415835562734323	0.0215575816681153	0.0228834099626899	0.0204069834957721	0.0578737140207214	0.0592110755042905	0.0562596793919201	0.000104916066631696	0.000189788086222514	0.000196818082807235
20	0.405785764645593	0.08	0.918045676515478	0.852926469125183	0.983164883905773	0.0855636979301819	0.491582306736062	0.457357156163692	0.525807457308432	0.5	0.42	0.59	0.502105775416261	0.539679574219417	0.577253373022573	0.876670217478506	0.942273586292475	1.00787695510644	0.908263799949054	0.975330348802213	1.04325791753049	0.918045676515478	0.517035064669002	-0.00353491148444414	-0.348979227685653	-0.415176873991826	-0.414417870301594	-0.415835562734323	0.0215575816681153	0.0228834099626899	0.0204069834957721	0.0578737140207214	0.0592110755042905	0.0562596793919201	0.000104916066631696	0.000189788086222514	0.000196818082807235
20	0.405785764645593	0.08	0.918094036765394	0.853061068124473	0.983127005406315	0.0855307383116341	0.489981654518332	0.455860758029896	0.524102551006767	0.5	0.42	0.59	0.50162930410923	0.539175948034115	0.576722591959	0.877160966511631	0.942815923677469	1.00847088084331	0.907924898241896	0.976022686051929	1.04472337670915	0.918094036765394	0.514541601825363	-0.00306543693720542	-0.351118233736768	-0.415176873991826	-0.414417870301594	-0.415835562734323	0.0215575816681153	0.0228834099626899	0.0204069834957721	0.0578737140207214	0.0592110755042905	0.0562596793919201	0.000104916066631696	0.000189788086222514	0.000196818082807235
20	0.405785764645593	0.08	0.918140387661122	0.851357608645216	0.984923166677027	0.0812969563736927	0.489773484725075	0.454709370548026	0.524837598902125	0.5	0.43	0.59	0.498181795026719	0.53659820883559	0.575014622644462	0.868672556352399	0.93565871426179	1.00264487217118	0.900259148454759	0.968687969789829	1.03801690471451	0.918140387661122	0.517480638035628	-0.000517356497804035	-0.345514020630311	-0.415176873991826	-0.414417870301594	-0.415835562734323	0.0215575816681153	0.0228834099626899	0.0204069834957721	0.0578737140207214	0.0592110755042905	0.0562596793919201	0.000104916066631696	0.000189788086222514	0.000196818082807235
20	0.405785764645593	0.08	0.918174316341737	0.852104437487578	0.984244195195895	0.0845156629930919	0.494627142451764	0.459957291857986	0.529296993045541	0.5	0.42	0.59	0.504499656195106	0.5425269426726	0.580554229150095	0.880329863479307	0.946685817347936	1.01304177121656	0.911960648154461	0.980390102696053	1.0488738420594	0.918174316341737	0.517987634019608	0.00622061132048893	-0.338173866801449	-0.415176873991826	-0.414417870301594	-0.415835562734323	0.0215575816681153	0.0228834099626899	0.0204069834957721	0.0578737140207214	0.0592110755042905	0.0562596793919201	0.000104916066631696	0.000189788086222514	0.000196818082807235
20	0.405785764645593	0.08	0.918203657372641	0.852959621140257	0.983447693605024	0.0874305275312075	0.500149492164704	0.465736818276519	0.534562166052889	0.5	0.42	0.59	0.512565748560538	0.550438549806401	0.588311351052264	0.896362830701523	0.962593887744791	1.02882494478806	0.928126657854045	0.99745732649845	1.06522940328136	0.918203657372641	0.517303296592065	0.00168318001932897	-0.343698695957698	-0.415176873991826	-0.414417870301594	-0.415835562734323	0.0215575816681153	0.0228834099626899	0.0204069834957721	0.0578737140207214	0.0592110755042905	0.0562596793919201	0.000104916066631696	0.000189788086222514	0.000196818082807235
20	0.405785764645593	0.08	0.918222485976835	0.85186005846833	0.98458491348534	0.0828407453244565	0.490472989231374	0.455716760967559	0.525229217495189	0.5	0.42	0.59	0.500163307566345	0.538309348212407	0.57645538885847	0.873118729541095	0.939709025234658	1.00629932092822	0.904048976115155	0.972724209473801	1.04179884488884	0.918222485976835	0.516390161258432	0.00628513502962827	-0.339619015770802	-0.415176873991826	-0.414417870301594	-0.415835562734323	0.0215575816681153	0.0228834099626899	0.0204069834957721	0.0578737140207214	0.0592110755042905	0.0562596793919201	0.000104916066631696	0.000189788086222514	0.000196818082807235
20	0.405785764645593	0.08	0.918256598286776	0.852496036028683	0.984017160544869	0.0847885084025769	0.491805061126472	0.457393656819372	0.526216465433572	0.5	0.42	0.59	0.503697174677292	0.541592162654813	0.579487150632333	0.881209895105172	0.947506551230109	1.01380320735505	0.912678423336819	0.981123792825701	1.04908058706715	0.918256598286776	0.516236973545402	-0.00294715620738356	-0.349277774885786	-0.415176873991826	-0.414417870301594	-0.415835562734323	0.0215575816681153	0.0228834099626899	0.0204069834957721	0.0578737140207214	0.0592110755042905	0.0562596793919201	0.000104916066631696	0.000189788086222514	0.000196818082807235
20	0.405785764645593	0.08	0.918418892575886	0.853673945136428	0.983163840015345	0.0863479118233543	0.491699589861635	0.457636697686321	0.525762482036949	0.5	0.42	0.59	0.50235500412731	0.539746376859938	0.577137749592566	0.877040198079055	0.942320202614575	1.00760020715009	0.907515477400943	0.975298137642023	1.04363667512976	0.918418892575886	0.517107309296013	0.00732866329586587	-0.338208061611199	-0.415176873991826	-0.414417870301594	-0.415835562734323	0.0215575816681153	0.0228834099626899	0.0204069834957721	0.0578737140207214	0.0592110755042905	0.0562596793919201	0.000104916066631696	0.000189788086222514	0.000196818082807235
20	0.405785764645593	0.08	0.918428759458978	0.852118677803714	0.984738841114242	0.0816643211685713	0.484385312268664	0.449791957212892	0.518978667324436	0.5	0.42	0.59	0.496088899299519	0.534242937310858	0.572396975322197	0.868768421414178	0.935585121849305	1.00240182228443	0.900008438861199	0.969311847945921	1.03815528346274	0.918428759458978	0.513235736989433	-0.010165594427862	-0.358985283493321	-0.415176873991826	-0.414417870301594	-0.415835562734323	0.0215575816681153	0.0228834099626899	0.0204069834957721	0.0578737140207214	0.0592110755042905	0.0562596793919201	0.000104916066631696	0.000189788086222514	0.000196818082807235
20	0.405785764645593	0.08	0.918618511244232	0.852985211826982	0.984251810661481	0.0839930745787538	0.488617033012989	0.454252265573309	0.522981800452669	0.5	0.42	0.59	0.500525855775938	0.538391279759191	0.576256703742444	0.875989434150905	0.942259160172457	1.00852888619401	0.90656092638888	0.974791495905474	1.04391580636071	0.918618511244232	0.514518761674015	-0.00514984233910432	-0.353484406734351	-0.415176873991826	-0.414417870301594	-0.415835562734323	0.0215575816681153	0.0228834099626899	0.0204069834957721	0.0578737140207214	0.0592110755042905	0.0562596793919201	0.000104916066631696	0.000189788086222514	0.000196818082807235
20	0.405785764645593	0.08	0.918751640622713	0.853177295120728	0.984325986124698	0.0853373799390065	0.493327647512934	0.458931212236317	0.527724082789551	0.5	0.42	0.59	0.503208985883089	0.540923996002355	0.578639006121621	0.877891329407509	0.943688406369708	1.00948548333191	0.908640254232955	0.977007032433137	1.04492530595968	0.918751640622713	0.517349017708803	-0.00594751173156561	-0.35117680593492	-0.415176873991826	-0.414417870301594	-0.415835562734323	0.0215575816681153	0.0228834099626899	0.0204069834957721	0.0578737140207214	0.0592110755042905	0.0562596793919201	0.000104916066631696	0.000189788086222514	0.000196818082807235
20	0.405785764645593	0.08	0.918982913945816	0.853732472548497	0.984233355343134	0.0840627907884775	0.487937544223106	0.453636104172981	0.522238984273231	0.5	0.42	0.59	0.496461369475757	0.534001017986146	0.571540666496535	0.865060328294369	0.930471380716722	0.995882433139075	0.895352272254998	0.963076576036217	1.03109213283152	0.918982913945816	0.517363327077153	-0.00641456495782066	-0.351515692245691	-0.415176873991826	-0.414417870301594	-0.415835562734323	0.0215575816681153	0.0228834099626899	0.0204069834957721	0.0578737140207214	0.0592110755042905	0.0562596793919201	0.000104916066631696	0.000189788086222514	0.000196818082807235
20	0.405785764645593	0.08	0.919009684462763	0.853717752282326	0.984301616643201	0.0852684915129403	0.492505336061881	0.458151072943684	0.526859599180079	0.5	0.43	0.59	0.500390207634585	0.537911754281625	0.575433300928665	0.870771436095739	0.936065861445956	1.00136028679617	0.902029602929838	0.969125400040195	1.03704927625569	0.919009684462763	0.5187647568145	0.00335180411743859	-0.340605373892219	-0.415176873991826	-0.414417870301594	-0.415835562734323	0.0215575816681153	0.0228834099626899	0.0204069834957721	0.0578737140207214	0.0592110755042905	0.0562596793919201	0.000104916066631696	0.000189788086222514	0.000196818082807235
20	0.405785764645593	0.08	0.919034212483523	0.853042355963883	0.985026069003164	0.0832744133854526	0.489072284089302	0.454513846041452	0.523630722137152	0.5	0.42	0.59	0.49980493310839	0.537807026921965	0.57580912073554	0.873582742488925	0.940004602568455	1.00642646264798	0.905360943345295	0.973375081661733	1.0424743079952	0.919034212483523	0.516162301229184	-0.000406041792619153	-0.347006327166285	-0.415176873991826	-0.414417870301594	-0.415835562734323	0.0215575816681153	0.0228834099626899	0.0204069834957721	0.0578737140207214	0.0592110755042905	0.0562596793919201	0.000104916066631696	0.000189788086222514	0.000196818082807235
20	0.405785764645593	0.08	0.919093196558771	0.852478151703864	0.985708241413678	0.0830561311893695	0.494402423156841	0.459417309816923	0.529387536496758	0.5	0.42	0.59	0.503030967367855	0.541337306791299	0.579643646214743	0.876780432656838	0.94354818858433	1.01031594451182	0.908136569513239	0.977427509589476	1.04675600044175	0.919093196558771	0.517512284773434	-0.000415910662463684	-0.345261538561988	-0.415176873991826	-0.414417870301594	-0.415835562734323	0.0215575816681153	0.0228834099626899	0.0204069834957721	0.0578737140207214	0.0592110755042905	0.0562596793919201	0.000104916066631696	0.000189788086222514	0.000196818082807235
20	0.405785764645593	0.08	0.919094836559325	0.852704508973675	0.985485164144974	0.0813657653301658	0.484537188618051	0.449863923588422	0.519210453647679	0.5	0.42	0.59	0.494518686735752	0.532633717944566	0.570748749153381	0.864147190997098	0.930751341734608	0.997355492472119	0.894873914677283	0.96371008101924	1.03233274290651	0.919094836559325	0.514823891910494	0.00305707998682367	-0.344523994067582	-0.415176873991826	-0.414417870301594	-0.415835562734323	0.0215575816681153	0.0228834099626899	0.0204069834957721	0.0578737140207214	0.0592110755042905	0.0562596793919201	0.000104916066631696	0.000189788086222514	0.000196818082807235
20	0.405785764645593	0.08	0.919199656436444	0.85363253729537	0.984766775577518	0.0834049619294058	0.490491584599203	0.455862458235977	0.525120710962429	0.5	0.43	0.59	0.500336539822947	0.538344094401392	0.576351648979837	0.873436190201015	0.939785878915738	1.00613556763046	0.904847109608017	0.973214825367828	1.04176756923706	0.919199656436444	0.518465912994548	-0.0032370961613231	-0.346979931957299	-0.415176873991826	-0.414417870301594	-0.415835562734323	0.0215575816681153	0.0228834099626899	0.0204069834957721	0.0578737140207214	0.0592110755042905	0.0562596793919201	0.000104916066631696	0.000189788086222514	0.000196818082807235
20	0.405785764645593	0.08	0.9192217459154	0.853146359414297	0.985297132416503	0.0838578760805789	0.492737178916599	0.458052155067805	0.527422202765392	0.5	0.42	0.59	0.503639234054541	0.541776242364837	0.579913250675132	0.880220368907559	0.946873181583951	1.01352599426034	0.911166241907291	0.980978819818638	1.04978676837163	0.9192217459154	0.51653938810338	-0.000214933222268417	-0.346125212073674	-0.415176873991826	-0.414417870301594	-0.415835562734323	0.0215575816681153	0.0228834099626899	0.0204069834957721	0.0578737140207214	0.0592110755042905	0.0562596793919201	0.000104916066631696	0.000189788086222514	0.000196818082807235
20	0.405785764645593	0.08	0.919254660681772	0.854952291978006	0.983557029385538	0.0881039425549002	0.493968698798566	0.46012392659823	0.527813470998903	0.5	0.42	0.59	0.506368700955431	0.54361504339174	0.58086138582805	0.885503112656313	0.950636980725536	1.01577084879476	0.916876763101195	0.983938969213033	1.05234619644944	0.919254660681772	0.515974833617737	0.0112840681316072	-0.335359294563742	-0.415176873991826	-0.414417870301594	-0.415835562734323	0.0215575816681153	0.0228834099626899	0.0204069834957721	0.0578737140207214	0.0592110755042905	0.0562596793919201	0.000104916066631696	0.000189788086222514	0.000196818082807235
20	0.405785764645593	0.08	0.919257768274093	0.851970634595314	0.986544901952872	0.0813345726451033	0.49137340973713	0.456203608740281	0.526543210733979	0.5	0.42	0.59	0.499641815533427	0.538160369278624	0.57667892302382	0.871019047290156	0.938167938642088	1.00531682999402	0.901742241202971	0.97170948406274	1.04126895970913	0.919257768274093	0.516662638971672	-0.000262150739065574	-0.345650347695258	-0.415176873991826	-0.414417870301594	-0.415835562734323	0.0215575816681153	0.0228834099626899	0.0204069834957721	0.0578737140207214	0.0592110755042905	0.0562596793919201	0.000104916066631696	0.000189788086222514	0.000196818082807235
20	0.405785764645593	0.08	0.919384727388368	0.851991312621791	0.986778142154944	0.0798193292238269	0.487485099163857	0.452234944294352	0.522735254033362	0.5	0.43	0.59	0.49607704611428	0.534744541679048	0.573412037243816	0.865686468161679	0.933163743980665	1.00064101979965	0.896121538849548	0.966760374131854	1.03684520472175	0.919384727388368	0.516786771473265	-0.00494134491081111	-0.350310572892352	-0.415176873991826	-0.414417870301594	-0.415835562734323	0.0215575816681153	0.0228834099626899	0.0204069834957721	0.0578737140207214	0.0592110755042905	0.0562596793919201	0.000104916066631696	0.000189788086222514	0.000196818082807235
20	0.405785764645593	0.08	0.919393623633073	0.852756013565813	0.986031233700334	0.0802070312213061	0.483013334377573	0.448178390912908	0.517848277842238	0.5	0.42	0.59	0.491409646063317	0.529604765653394	0.567799885243471	0.857296121680234	0.923929994568164	0.990563867456094	0.887927741139248	0.956451156862565	1.02623447393982	0.919393623633073	0.516808536707149	-0.00364275326767125	-0.349062212815865	-0.415176873991826	-0.414417870301594	-0.415835562734323	0.0215575816681153	0.0228834099626899	0.0204069834957721	0.0578737140207214	0.0592110755042905	0.0562596793919201	0.000104916066631696	0.000189788086222514	0.000196818082807235
20	0.405785764645593	0.08	0.91947976367143	0.85337823157014	0.985581295772721	0.0841686966348524	0.490479744298034	0.456023282021468	0.5249362065746	0.5	0.42	0.6	0.501211630064464	0.53908245882421	0.576953287583956	0.87575464366764	0.941925402996636	1.00809616232563	0.906262563531155	0.97552163530213	1.04335552965699	0.91947976367143	0.516287442066157	0.00400478909039557	-0.342416252976156	-0.415176873991826	-0.414417870301594	-0.415835562734323	0.0215575816681153	0.0228834099626899	0.0204069834957721	0.0578737140207214	0.0592110755042905	0.0562596793919201	0.000104916066631696	0.000189788086222514	0.000196818082807235
20	0.405785764645593	0.08	0.919684747283711	0.852471056910938	0.986898437656484	0.0813154352806335	0.488825752665249	0.453833817599477	0.523817687731021	0.5	0.42	0.59	0.499549064535719	0.538065780898685	0.57658249726165	0.873693977710334	0.941058377959539	1.00842277820874	0.905105815497145	0.974957733231941	1.04443914298095	0.919684747283711	0.513775851033408	-0.0069913495442056	-0.35537206780892	-0.415176873991826	-0.414417870301594	-0.415835562734323	0.0215575816681153	0.0228834099626899	0.0204069834957721	0.0578737140207214	0.0592110755042905	0.0562596793919201	0.000104916066631696	0.000189788086222514	0.000196818082807235
20	0.405785764645593	0.08	0.919712843863892	0.853525523012445	0.985900164715338	0.0819018589874657	0.486271337369937	0.451598170189765	0.520944504550109	0.5	0.42	0.59	0.495108133110675	0.533121943185228	0.57113575325978	0.863690678921828	0.930003815863081	0.996316952804334	0.894120515537142	0.962948299611728	1.03174693679499	0.919712843863892	0.516885849579122	0.00255799428405657	-0.342936926645109	-0.415176873991826	-0.414417870301594	-0.415835562734323	0.0215575816681153	0.0228834099626899	0.0204069834957721	0.0578737140207214	0.0592110755042905	0.0562596793919201	0.000104916066631696	0.000189788086222514	0.000196818082807235
20	0.405785764645593	0.08	0.919725773519206	0.85420034705912	0.985251199979293	0.0862945979739204	0.49743051853572	0.462958962641663	0.531902074429778	0.5	0.42	0.59	0.508562938394872	0.546430130027781	0.58429732166069	0.888291951697103	0.954433463438109	1.02057497517912	0.919630401882915	0.98831895726351	1.05637182418192	0.919725773519206	0.51613624626415	0.000274993338354451	-0.346065133504172	-0.415176873991826	-0.414417870301594	-0.415835562734323	0.0215575816681153	0.0228834099626899	0.0204069834957721	0.0578737140207214	0.0592110755042905	0.0562596793919201	0.000104916066631696	0.000189788086222514	0.000196818082807235
20	0.405785764645593	0.08	0.919814610249146	0.853368370911861	0.986260849586431	0.082279518908996	0.487662175050188	0.452976865124429	0.522347484975948	0.5	0.42	0.59	0.497651202826582	0.535757312727417	0.573863422628251	0.869293464884864	0.935856937696409	1.00242041050795	0.899773375214109	0.968641171485819	1.03830399037349	0.919814610249146	0.515387579320419	-0.000806934363623278	-0.347721839170617	-0.415176873991826	-0.414417870301594	-0.415835562734323	0.0215575816681153	0.0228834099626899	0.0204069834957721	0.0578737140207214	0.0592110755042905	0.0562596793919201	0.000104916066631696	0.000189788086222514	0.000196818082807235
20	0.405785764645593	0.08	0.919838404186254	0.853145770478189	0.986531037894319	0.0814988521717436	0.486811782932323	0.45200672548385	0.521616840380796	0.5	0.42	0.59	0.495815991464313	0.533994414690902	0.572172837917492	0.865218821793008	0.931841703932141	0.998464586071275	0.895901355487149	0.964849369469802	1.03313930304973	0.919838404186254	0.515654257730887	0.00961618000354818	-0.336980278102916	-0.415176873991826	-0.414417870301594	-0.415835562734323	0.0215575816681153	0.0228834099626899	0.0204069834957721	0.0578737140207214	0.0592110755042905	0.0562596793919201	0.000104916066631696	0.000189788086222514	0.000196818082807235
20	0.405785764645593	0.08	0.919840925643238	0.853749937342607	0.985931913943869	0.0822016275052209	0.486268727258661	0.451664676398191	0.520872778119131	0.5	0.42	0.59	0.496936851862659	0.535009406558385	0.57308196125411	0.868870425550645	0.935438474742975	1.00200652393531	0.899154871608238	0.968359692175325	1.03770924225605	0.919840925643238	0.515252249251379	0.00311554825699461	-0.34435251605644	-0.415176873991826	-0.414417870301594	-0.415835562734323	0.0215575816681153	0.0228834099626899	0.0204069834957721	0.0578737140207214	0.0592110755042905	0.0562596793919201	0.000104916066631696	0.000189788086222514	0.000196818082807235
20	0.405785764645593	0.08	0.919877344346876	0.854191815636878	0.985562873056874	0.0843657860116979	0.488996896326656	0.454688446296266	0.523305346357047	0.5	0.42	0.59	0.499387411406066	0.537068615293239	0.574749819180411	0.872163150408776	0.937972093010873	1.00378103561297	0.903364241450249	0.971345091309192	1.03905518419524	0.919877344346876	0.516341796508519	-0.00185393760254958	-0.347585039029963	-0.415176873991826	-0.414417870301594	-0.415835562734323	0.0215575816681153	0.0228834099626899	0.0204069834957721	0.0578737140207214	0.0592110755042905	0.0562596793919201	0.000104916066631696	0.000189788086222514	0.000196818082807235
20	0.405785764645593	0.08	0.919895189983015	0.853356025742607	0.986434354223423	0.0835148973581715	0.49270133105986	0.457941181807387	0.527461480312333	0.5	0.42	0.59	0.501648401210385	0.539726158771992	0.5778039163336	0.874633700474583	0.941023008048426	1.00741231562227	0.905805999676619	0.973729315378477	1.04329653007598	0.919895189983015	0.516217815134724	-0.00609906191122237	-0.35230318810538	-0.415176873991826	-0.414417870301594	-0.415835562734323	0.0215575816681153	0.0228834099626899	0.0204069834957721	0.0578737140207214	0.0592110755042905	0.0562596793919201	0.000104916066631696	0.000189788086222514	0.000196818082807235
20	0.405785764645593	0.08	0.919895463406903	0.853071316543434	0.986719610270372	0.0830905008667413	0.491210606415533	0.456459194748892	0.525962018082174	0.5	0.42	0.59	0.501330836765107	0.539498441865471	0.577666046965836	0.8755556934344	0.942213998688496	1.00887230394259	0.907078885274248	0.975855992482848	1.04549764697583	0.919895463406903	0.515018213890885	0.0063226315888103	-0.340756042469737	-0.415176873991826	-0.414417870301594	-0.415835562734323	0.0215575816681153	0.0228834099626899	0.0204069834957721	0.0578737140207214	0.0592110755042905	0.0562596793919201	0.000104916066631696	0.000189788086222514	0.000196818082807235
20	0.405785764645593	0.08	0.919903736476525	0.854681168536807	0.985126304416243	0.088218291049629	0.499747072492538	0.465530733167138	0.533963411817939	0.5	0.42	0.59	0.510659476354521	0.548192761866745	0.58572604737897	0.891131126816708	0.956628940056977	1.02212675329725	0.922787451886847	0.990301557467539	1.05819423860673	0.919903736476525	0.517480866119233	0.000822332327605545	-0.344642817206824	-0.415176873991826	-0.414417870301594	-0.415835562734323	0.0215575816681153	0.0228834099626899	0.0204069834957721	0.0578737140207214	0.0592110755042905	0.0562596793919201	0.000104916066631696	0.000189788086222514	0.000196818082807235
20	0.405785764645593	0.08	0.920031793528305	0.855185565325346	0.984878021731264	0.0869613719889799	0.494569075122395	0.460439922217163	0.528698228027626	0.5	0.42	0.6	0.505118708647985	0.542559583800009	0.580000458952032	0.881511316474974	0.946851511918488	1.012191707362	0.91279614355331	0.980307906501524	1.04762730005668	0.920031793528305	0.518903728054091	0.00209709899195937	-0.341772596742249	-0.415176873991826	-0.414417870301594	-0.415835562734323	0.0215575816681153	0.0228834099626899	0.0204069834957721	0.0578737140207214	0.0592110755042905	0.0562596793919201	0.000104916066631696	0.000189788086222514	0.000196818082807235
20	0.405785764645593	0.08	0.92016238679962	0.852935004728711	0.987389768870529	0.0800300770173701	0.483724662193427	0.448796511270073	0.518652813116781	0.5	0.42	0.59	0.493111193518052	0.53148819012271	0.569865186727368	0.861422582040077	0.928463874025913	0.995505166011748	0.892083883462869	0.961046481159466	1.03074984333344	0.92016238679962	0.514774785214773	0.0027586614981498	-0.344859242160004	-0.415176873991826	-0.414417870301594	-0.415835562734323	0.0215575816681153	0.0228834099626899	0.0204069834957721	0.0578737140207214	0.0592110755042905	0.0562596793919201	0.000104916066631696	0.000189788086222514	0.000196818082807235
20	0.405785764645593	0.08	0.920199439715368	0.853457470614548	0.986941408816189	0.0819562623627348	0.488770736289944	0.453931953106412	0.523609519473476	0.5	0.42	0.59	0.49815239078381	0.536385044414182	0.574617698044553	0.869549559003295	0.936286540936687	1.00302352287008	0.900207429218747	0.96945614857126	1.03900738031861	0.920199439715368	0.515524938716607	-0.0124211921921211	-0.359270449202135	-0.415176873991826	-0.414417870301594	-0.415835562734323	0.0215575816681153	0.0228834099626899	0.0204069834957721	0.0578737140207214	0.0592110755042905	0.0562596793919201	0.000104916066631696	0.000189788086222514	0.000196818082807235
20	0.405785764645593	0.08	0.920265676165392	0.854000228626829	0.986531123703955	0.0835649432368464	0.492922392429675	0.458158011396207	0.527686773463143	0.5	0.42	0.59	0.501875703851048	0.53995732147233	0.578038939093613	0.875018498404263	0.941413662808695	1.00780882721313	0.90606159949174	0.974692926531532	1.04397767339922	0.920265676165392	0.516449557963519	0.00100556128183801	-0.34506446927511	-0.415176873991826	-0.414417870301594	-0.415835562734323	0.0215575816681153	0.0228834099626899	0.0204069834957721	0.0578737140207214	0.0592110755042905	0.0562596793919201	0.000104916066631696	0.000189788086222514	0.000196818082807235
20	0.405785764645593	0.08	0.920617772843479	0.855162239015585	0.986073306671373	0.0854706883256109	0.491256556146555	0.457033740222869	0.525479372070241	0.5	0.42	0.6	0.500709539997568	0.538202812179648	0.575696084361728	0.873058926169012	0.938433825856381	1.00380872554375	0.903508798416409	0.971101467686185	1.0388798794489	0.920617772843479	0.517118421628526	-0.00133008313009792	-0.346676362097213	-0.415176873991826	-0.414417870301594	-0.415835562734323	0.0215575816681153	0.0228834099626899	0.0204069834957721	0.0578737140207214	0.0592110755042905	0.0562596793919201	0.000104916066631696	0.000189788086222514	0.000196818082807235
20	0.405785764645593	0.08	0.920636033259144	0.853343890607125	0.987928175911162	0.0801688654674154	0.485547450393805	0.450520685297224	0.520574215490385	0.5	0.42	0.59	0.49410625284932	0.532521677969893	0.570937103090466	0.862145361231176	0.929174831869197	0.996204302507217	0.892407614313698	0.962649785803228	1.03155767835851	0.920636033259144	0.515906698159034	0.00116081227009075	-0.345093990134236	-0.415176873991826	-0.414417870301594	-0.415835562734323	0.0215575816681153	0.0228834099626899	0.0204069834957721	0.0578737140207214	0.0592110755042905	0.0562596793919201	0.000104916066631696	0.000189788086222514	0.000196818082807235
20	0.405785764645593	0.08	0.920740601435127	0.853302775879547	0.988178426990707	0.0824719217887644	0.491538911368409	0.456622331646738	0.52645549109008	0.5	0.42	0.59	0.501341222611546	0.539677325674983	0.57801342873842	0.875382988483251	0.942320975931523	1.0092589633798	0.906491992531333	0.975987232970822	1.04516478819837	0.920740601435127	0.51336482931924	0.000607035721652966	-0.347812534675101	-0.415176873991826	-0.414417870301594	-0.415835562734323	0.0215575816681153	0.0228834099626899	0.0204069834957721	0.0578737140207214	0.0592110755042905	0.0562596793919201	0.000104916066631696	0.000189788086222514	0.000196818082807235
20	0.405785764645593	0.08	0.920775140824393	0.856217560951767	0.985332720697019	0.0863488924477784	0.48772054227103	0.453933511864944	0.521507572677115	0.5	0.42	0.59	0.499149650396846	0.536302193609303	0.573454736821761	0.872418000789245	0.937353531542154	1.00228906229506	0.903945842915304	0.970854569580612	1.03835139230433	0.920775140824393	0.515556293361261	-0.00979511001158288	-0.356989967881657	-0.415176873991826	-0.414417870301594	-0.415835562734323	0.0215575816681153	0.0228834099626899	0.0204069834957721	0.0578737140207214	0.0592110755042905	0.0562596793919201	0.000104916066631696	0.000189788086222514	0.000196818082807235
20	0.405785764645593	0.08	0.920890572407188	0.854265422169513	0.987515722644863	0.0806001629775679	0.483307644661526	0.448544017483354	0.518071271839698	0.5	0.42	0.59	0.494223730784231	0.532527685022626	0.57083163926102	0.864945745915327	0.931981867830523	0.99901798974572	0.895510788361367	0.965875973060463	1.03497466862439	0.920890572407188	0.514812925279184	5.77899920642302e-05	-0.34740817607252	-0.415176873991826	-0.414417870301594	-0.415835562734323	0.0215575816681153	0.0228834099626899	0.0204069834957721	0.0578737140207214	0.0592110755042905	0.0562596793919201	0.000104916066631696	0.000189788086222514	0.000196818082807235
20	0.405785764645593	0.08	0.920915329852132	0.8540131555483	0.987817504155963	0.0822182092713823	0.486141566904106	0.451550366297391	0.520732767510821	0.5	0.42	0.59	0.495270920591598	0.533211352152611	0.571151783713623	0.864217454537686	0.930421186322612	0.996624918107538	0.894600737232213	0.963242228325102	1.03200514368825	0.920915329852132	0.51405156991419	-0.00298706990453579	-0.351168193252769	-0.415176873991826	-0.414417870301594	-0.415835562734323	0.0215575816681153	0.0228834099626899	0.0204069834957721	0.0578737140207214	0.0592110755042905	0.0562596793919201	0.000104916066631696	0.000189788086222514	0.000196818082807235
20	0.405785764645593	0.08	0.920932838619619	0.854764596279175	0.987101080960063	0.083009756533612	0.490821669103115	0.456079359730181	0.525563978476049	0.5	0.42	0.59	0.501056539653365	0.539225031479584	0.577393523305804	0.875238330874034	0.941910501445983	1.00858267201793	0.906743383764149	0.97503898495865	1.04419700033723	0.920932838619619	0.516538956457166	-0.00179162965469731	-0.347591447686098	-0.415176873991826	-0.414417870301594	-0.415835562734323	0.0215575816681153	0.0228834099626899	0.0204069834957721	0.0578737140207214	0.0592110755042905	0.0562596793919201	0.000104916066631696	0.000189788086222514	0.000196818082807235
20	0.405785764645593	0.08	0.920965948302844	0.854049668798997	0.987882227806691	0.0816970278266278	0.488266876243762	0.453403913055723	0.523129839431802	0.5	0.42	0.59	0.498104878053857	0.536404971033514	0.574705064013171	0.870068410922019	0.93696938400057	1.00387035707912	0.90140876510086	0.970980879862841	1.04011008937989	0.920965948302844	0.515725812845677	-0.00381103651752212	-0.350249063206755	-0.415176873991826	-0.414417870301594	-0.415835562734323	0.0215575816681153	0.0228834099626899	0.0204069834957721	0.0578737140207214	0.0592110755042905	0.0562596793919201	0.000104916066631696	0.000189788086222514	0.000196818082807235
20	0.405785764645593	0.08	0.92097518939333	0.855919793903298	0.986030584883363	0.0863470873006863	0.490848929649469	0.45684478996384	0.524853069335098	0.5	0.42	0.59	0.501937802067869	0.539298331310994	0.576658860554119	0.876823377243737	0.942087609767394	1.00735184229105	0.908151294657192	0.976009450027141	1.04365838595222	0.92097518939333	0.515644568058333	-0.0012489408870142	-0.348096084810547	-0.415176873991826	-0.414417870301594	-0.415835562734323	0.0215575816681153	0.0228834099626899	0.0204069834957721	0.0578737140207214	0.0592110755042905	0.0562596793919201	0.000104916066631696	0.000189788086222514	0.000196818082807235
20	0.405785764645593	0.08	0.921073623498912	0.854646971365177	0.987500275632646	0.0821174538039603	0.485310765457272	0.450755605195521	0.519865925719023	0.5	0.42	0.59	0.495700055163261	0.533700680447767	0.571701305732272	0.866439631031882	0.932861345953103	0.999283060874324	0.897131387854235	0.965712529844265	1.03440205837638	0.921073623498912	0.513931621223198	-0.00458501488556449	-0.352887589711116	-0.415176873991826	-0.414417870301594	-0.415835562734323	0.0215575816681153	0.0228834099626899	0.0204069834957721	0.0578737140207214	0.0592110755042905	0.0562596793919201	0.000104916066631696	0.000189788086222514	0.000196818082807235
20	0.405785764645593	0.08	0.921100958039458	0.854314358081328	0.987887557997588	0.0815645752248031	0.487722910187381	0.452868009612953	0.522577810761809	0.5	0.43	0.59	0.49635561892663	0.534557535114158	0.572759451301685	0.865703759868873	0.932332485759506	0.99896121165014	0.896268095981032	0.965791904555724	1.03502649849836	0.921100958039458	0.517472901101272	-0.000658113646373208	-0.34540550329134	-0.415176873991826	-0.414417870301594	-0.415835562734323	0.0215575816681153	0.0228834099626899	0.0204069834957721	0.0578737140207214	0.0592110755042905	0.0562596793919201	0.000104916066631696	0.000189788086222514	0.000196818082807235
20	0.405785764645593	0.08	0.921101458289377	0.855207885127144	0.98699503145161	0.0844186480921919	0.492594356368232	0.458045325260088	0.527143387476375	0.5	0.42	0.59	0.503623374480968	0.541610225720747	0.579597076960527	0.88018318662356	0.946572852926246	1.01296251922893	0.911972460319225	0.980263577328071	1.04905387923498	0.921101458289377	0.515426730319366	-0.00111584424361094	-0.348126152537407	-0.415176873991826	-0.414417870301594	-0.415835562734323	0.0215575816681153	0.0228834099626899	0.0204069834957721	0.0578737140207214	0.0592110755042905	0.0562596793919201	0.000104916066631696	0.000189788086222514	0.000196818082807235
20	0.405785764645593	0.08	0.921121797426521	0.854501809068317	0.987741785784724	0.0808371431527368	0.482801827251493	0.448129992212016	0.517473662290969	0.5	0.42	0.59	0.491382473532137	0.529400754744468	0.567419035956799	0.857277923575852	0.92360555008103	0.989933176586208	0.887070554081584	0.956325228739979	1.02579253662916	0.921121797426521	0.51578405421886	0.00136109827137581	-0.344903103243694	-0.415176873991826	-0.414417870301594	-0.415835562734323	0.0215575816681153	0.0228834099626899	0.0204069834957721	0.0578737140207214	0.0592110755042905	0.0562596793919201	0.000104916066631696	0.000189788086222514	0.000196818082807235
20	0.405785764645593	0.08	0.921125422113775	0.855751366029608	0.986499478197942	0.0839560492219992	0.489622680226063	0.455178896499823	0.524066463952303	0.5	0.42	0.6	0.500216724629288	0.538068560054584	0.575920395479881	0.873940568370617	0.940072412702632	1.00620425703465	0.905013244595514	0.973608277945119	1.04218895042716	0.921125422113775	0.517614837413352	0.00263513075617468	-0.342387530841243	-0.415176873991826	-0.414417870301594	-0.415835562734323	0.0215575816681153	0.0228834099626899	0.0204069834957721	0.0578737140207214	0.0592110755042905	0.0562596793919201	0.000104916066631696	0.000189788086222514	0.000196818082807235
20	0.405785764645593	0.08	0.921163572124876	0.85486044021359	0.987466704036161	0.0827145577954387	0.490761266533866	0.455955698905507	0.525566834162225	0.5	0.42	0.59	0.501478129006863	0.539758670241876	0.578039211476889	0.876606643824816	0.943522776024397	1.01043890822398	0.907733717398361	0.976966311840367	1.04668550739705	0.921163572124876	0.514911863632521	-0.00339727179082467	-0.350675701806716	-0.415176873991826	-0.414417870301594	-0.415835562734323	0.0215575816681153	0.0228834099626899	0.0204069834957721	0.0578737140207214	0.0592110755042905	0.0562596793919201	0.000104916066631696	0.000189788086222514	0.000196818082807235
20	0.405785764645593	0.08	0.921176132971177	0.855822045891378	0.986530220050976	0.0862845930433464	0.493673147031081	0.459459803424108	0.527886490638053	0.5	0.42	0.59	0.505970468279596	0.543647195073151	0.581323921866706	0.885184693259001	0.951099334410205	1.01701397556141	0.916535729957565	0.984778813422608	1.05287922071788	0.921176132971177	0.515250247680149	-0.00369658192422003	-0.351184916476626	-0.415176873991826	-0.414417870301594	-0.415835562734323	0.0215575816681153	0.0228834099626899	0.0204069834957721	0.0578737140207214	0.0592110755042905	0.0562596793919201	0.000104916066631696	0.000189788086222514	0.000196818082807235
20	0.405785764645593	0.08	0.921274555285976	0.855554643691293	0.98699446688066	0.0863452670524564	0.496561419237683	0.462161143226719	0.530961695248647	0.5	0.42	0.59	0.508072671486629	0.545890303688984	0.583707935891339	0.887873029600792	0.953960535503413	1.02004804140603	0.918846648504365	0.987910285547194	1.05596103961148	0.921274555285976	0.516440816908579	-0.00274778108979136	-0.348675361086677	-0.415176873991826	-0.414417870301594	-0.415835562734323	0.0215575816681153	0.0228834099626899	0.0204069834957721	0.0578737140207214	0.0592110755042905	0.0562596793919201	0.000104916066631696	0.000189788086222514	0.000196818082807235
20	0.405785764645593	0.08	0.921339587010316	0.855522569830119	0.987156604190513	0.0849244253635447	0.49127344638732	0.456929307486289	0.525617585288351	0.5	0.42	0.59	0.503013719134548	0.540821696771437	0.578629674408327	0.879818683178655	0.945948420465679	1.0120781577527	0.911413076013559	0.979521239897411	1.04758618391379	0.921339587010316	0.514052349391255	-0.00747018620498845	-0.35583799080223	-0.415176873991826	-0.414417870301594	-0.415835562734323	0.0215575816681153	0.0228834099626899	0.0204069834957721	0.0578737140207214	0.0592110755042905	0.0562596793919201	0.000104916066631696	0.000189788086222514	0.000196818082807235
20	0.405785764645593	0.08	0.921433742216085	0.856378702625898	0.986488781806272	0.0857194580923351	0.492004089987068	0.457783624639205	0.526224555334931	0.5	0.42	0.59	0.501520208324759	0.539010092161815	0.576499975998872	0.874460193136105	0.93982826907129	1.00519634500647	0.905902482259587	0.973410549412995	1.04024782944753	0.921433742216085	0.517712077059798	-0.000294341679173805	-0.345223363223622	-0.415176873991826	-0.414417870301594	-0.415835562734323	0.0215575816681153	0.0228834099626899	0.0204069834957721	0.0578737140207214	0.0592110755042905	0.0562596793919201	0.000104916066631696	0.000189788086222514	0.000196818082807235
20	0.405785764645593	0.08	0.921538599265449	0.854912108244259	0.988165090286639	0.0822670458181629	0.494209831731639	0.459055911650554	0.529363751812723	0.5	0.42	0.59	0.504170441994996	0.542779175648836	0.581387909302677	0.880500956298701	0.947928603919555	1.01535625154041	0.91198715117143	0.981115871236006	1.0514643656672	0.921538599265449	0.517282027250782	-0.00603000312907308	-0.351018036725744	-0.415176873991826	-0.414417870301594	-0.415835562734323	0.0215575816681153	0.0228834099626899	0.0204069834957721	0.0578737140207214	0.0592110755042905	0.0562596793919201	0.000104916066631696	0.000189788086222514	0.000196818082807235
20	0.405785764645593	0.08	0.9216517699144	0.856194183048631	0.987109356780169	0.0859279039695671	0.49308853762517	0.458838173618101	0.52733890163224	0.5	0.43	0.59	0.502549994781699	0.540063264694045	0.577576534606392	0.876114456076707	0.941512761531253	1.0069110669858	0.907656664317597	0.975073974744457	1.04286107518718	0.9216517699144	0.517958921314826	0.00617148577084967	-0.33815193123951	-0.415176873991826	-0.414417870301594	-0.415835562734323	0.0215575816681153	0.0228834099626899	0.0204069834957721	0.0578737140207214	0.0592110755042905	0.0562596793919201	0.000104916066631696	0.000189788086222514	0.000196818082807235
20	0.405785764645593	0.08	0.921721782671219	0.855743647231164	0.987699918111274	0.0840922675189437	0.492365184768545	0.457759110513656	0.526971259023434	0.5	0.42	0.59	0.503823428128549	0.541911913020974	0.580000397913399	0.881117082574648	0.947728543682683	1.01434000479072	0.911836580263434	0.981690175614119	1.05008595568143	0.921721782671219	0.515251215648455	-0.00548704627390324	-0.353004247808954	-0.415176873991826	-0.414417870301594	-0.415835562734323	0.0215575816681153	0.0228834099626899	0.0204069834957721	0.0578737140207214	0.0592110755042905	0.0562596793919201	0.000104916066631696	0.000189788086222514	0.000196818082807235
20	0.405785764645593	0.08	0.921761187897276	0.856358338772644	0.987164037021908	0.0833637115982519	0.48503449029402	0.450781397447226	0.519287583140815	0.5	0.42	0.59	0.495686689434378	0.533351957549405	0.571017225664431	0.866368961350755	0.932200907036141	0.998032852721527	0.897522328488979	0.965582202057124	1.03328540942048	0.921761187897276	0.51525671089199	8.70247274150556e-05	-0.3472988921519	-0.415176873991826	-0.414417870301594	-0.415835562734323	0.0215575816681153	0.0228834099626899	0.0204069834957721	0.0578737140207214	0.0592110755042905	0.0562596793919201	0.000104916066631696	0.000189788086222514	0.000196818082807235
20	0.405785764645593	0.08	0.921820393056193	0.855242074212824	0.988398711899561	0.0826303081712044	0.488964935206993	0.454267498557243	0.523662371856743	0.5	0.42	0.59	0.499838434541037	0.5380166279462	0.576194821351363	0.873986682096445	0.940742718200897	1.00749875430535	0.904667470159535	0.973398262700753	1.04260272581798	0.921820393056193	0.514968235348747	-0.00603059706782677	-0.353607177133547	-0.415176873991826	-0.414417870301594	-0.415835562734323	0.0215575816681153	0.0228834099626899	0.0204069834957721	0.0578737140207214	0.0592110755042905	0.0562596793919201	0.000104916066631696	0.000189788086222514	0.000196818082807235
20	0.405785764645593	0.08	0.921823676012947	0.856164609630757	0.987482742395136	0.08651738600588	0.498025615509865	0.463561487314837	0.532489743704893	0.5	0.42	0.59	0.511126908181449	0.54912735422698	0.587127800272511	0.894933968768022	0.961469088422512	1.028004208077	0.927148138114916	0.996064147754174	1.06457248078273	0.921823676012947	0.514140037343864	0.00149582364096083	-0.347081776356132	-0.415176873991826	-0.414417870301594	-0.415835562734323	0.0215575816681153	0.0228834099626899	0.0204069834957721	0.0578737140207214	0.0592110755042905	0.0562596793919201	0.000104916066631696	0.000189788086222514	0.000196818082807235
20	0.405785764645593	0.08	0.921862280441119	0.855333281267672	0.988391279614566	0.0831312933992353	0.492772726397941	0.457920130003747	0.527625322792135	0.5	0.42	0.59	0.502219503275481	0.540443753536787	0.578668003798093	0.876299516975808	0.942995238313359	1.00969095965091	0.907223771682348	0.976548128097013	1.04530886251778	0.921862280441119	0.517182076767705	0.00745810823430576	-0.337632787734941	-0.415176873991826	-0.414417870301594	-0.415835562734323	0.0215575816681153	0.0228834099626899	0.0204069834957721	0.0578737140207214	0.0592110755042905	0.0562596793919201	0.000104916066631696	0.000189788086222514	0.000196818082807235
20	0.405785764645593	0.08	0.921863730189937	0.855706798328407	0.988020662051466	0.0828432646454777	0.48790689385399	0.45333307917872	0.522480708529259	0.5	0.42	0.59	0.496704528769607	0.53458610219716	0.572467675624713	0.866131139334437	0.932187332608661	0.998243525882885	0.896206901797651	0.965709347735213	1.03428837043885	0.921863730189937	0.516020903170427	-0.00338914659559962	-0.349533533299299	-0.415176873991826	-0.414417870301594	-0.415835562734323	0.0215575816681153	0.0228834099626899	0.0204069834957721	0.0578737140207214	0.0592110755042905	0.0562596793919201	0.000104916066631696	0.000189788086222514	0.000196818082807235
20	0.405785764645593	0.08	0.92191664619801	0.855475220513965	0.988358071882056	0.0846398194569531	0.49771981548885	0.462861151089785	0.532578479887914	0.5	0.42	0.59	0.507192641163206	0.545389966694538	0.58358729222587	0.884474438814575	0.951085338345886	1.0176962378772	0.916234128699794	0.985106360957173	1.05418985117266	0.92191664619801	0.517203868909088	-0.00239355731937124	-0.34745644314424	-0.415176873991826	-0.414417870301594	-0.415835562734323	0.0215575816681153	0.0228834099626899	0.0204069834957721	0.0578737140207214	0.0592110755042905	0.0562596793919201	0.000104916066631696	0.000189788086222514	0.000196818082807235
20	0.405785764645593	0.08	0.921921365718933	0.855765857982675	0.988076873455191	0.0837173549244658	0.488873560369377	0.454428995780097	0.523318124958657	0.5	0.42	0.59	0.501519334141266	0.539533226868219	0.577547119595172	0.878638999018235	0.945237605254597	1.01183621149096	0.909991283998867	0.979123387012112	1.04771236850944	0.921921365718933	0.512766548312205	0.000910097152147833	-0.349034232333179	-0.415176873991826	-0.414417870301594	-0.415835562734323	0.0215575816681153	0.0228834099626899	0.0204069834957721	0.0578737140207214	0.0592110755042905	0.0562596793919201	0.000104916066631696	0.000189788086222514	0.000196818082807235
20	0.405785764645593	0.08	0.921980228707288	0.854811144969862	0.989149312444714	0.0816842657914469	0.489948802679048	0.45496277169661	0.524934833661487	0.5	0.43	0.59	0.498702738273832	0.537052314409943	0.575401890546054	0.86985513205599	0.936745832776087	1.00363653349618	0.900853962710588	0.970386962889809	1.03958288068046	0.921980228707288	0.516287099447034	0.00560798046621677	-0.340027284396657	-0.415176873991826	-0.414417870301594	-0.415835562734323	0.0215575816681153	0.0228834099626899	0.0204069834957721	0.0578737140207214	0.0592110755042905	0.0562596793919201	0.000104916066631696	0.000189788086222514	0.000196818082807235
20	0.405785764645593	0.08	0.921989774365374	0.855863137784955	0.988116410945793	0.0822342981994693	0.482539122458464	0.448207912134704	0.516870332782224	0.5	0.42	0.59	0.495005048878856	0.532920761619054	0.570836474359251	0.867627705530013	0.934085053637514	1.00054240174501	0.898628216755826	0.966593984702558	1.0363364527382	0.921989774365374	0.512849250509003	0.00359006321628586	-0.345930360313918	-0.415176873991826	-0.414417870301594	-0.415835562734323	0.0215575816681153	0.0228834099626899	0.0204069834957721	0.0578737140207214	0.0592110755042905	0.0562596793919201	0.000104916066631696	0.000189788086222514	0.000196818082807235
20	0.405785764645593	0.08	0.922040993530528	0.856104417013298	0.987977570047759	0.0835931661580938	0.494271611545302	0.45941849588062	0.529124727209984	0.5	0.42	0.59	0.50284597457949	0.540993652721932	0.579141330864374	0.876248524510547	0.942723843744776	1.009199162979	0.907176540646737	0.975535101850512	1.04480152099704	0.922040993530528	0.51891754470143	-0.00303723941483261	-0.346756981868981	-0.415176873991826	-0.414417870301594	-0.415835562734323	0.0215575816681153	0.0228834099626899	0.0204069834957721	0.0578737140207214	0.0592110755042905	0.0562596793919201	0.000104916066631696	0.000189788086222514	0.000196818082807235
20	0.405785764645593	0.08	0.922045615571381	0.857261849793798	0.986829381348963	0.0874547891821737	0.492718869408403	0.4588226112296	0.526615127587206	0.5	0.42	0.59	0.505076096578282	0.542389405361559	0.579702714144837	0.883401125683797	0.948663804328549	1.0139264829733	0.915033471190341	0.981715374940288	1.04976101896691	0.922045615571381	0.515379537554639	-0.00215344898133677	-0.349499867156212	-0.415176873991826	-0.414417870301594	-0.415835562734323	0.0215575816681153	0.0228834099626899	0.0204069834957721	0.0578737140207214	0.0592110755042905	0.0562596793919201	0.000104916066631696	0.000189788086222514	0.000196818082807235
20	0.405785764645593	0.08	0.922089677753864	0.856092628235528	0.9880867272722	0.0844024178890286	0.492376807379965	0.457839408182118	0.526914206577811	0.5	0.42	0.59	0.50396505542462	0.541981971377913	0.579998887331206	0.881425242773139	0.947916101639106	1.01440696050507	0.913064995715624	0.982348929838031	1.05086239522234	0.922089677753864	0.51533656116326	-0.00643601569920988	-0.353511382073898	-0.415176873991826	-0.414417870301594	-0.415835562734323	0.0215575816681153	0.0228834099626899	0.0204069834957721	0.0578737140207214	0.0592110755042905	0.0562596793919201	0.000104916066631696	0.000189788086222514	0.000196818082807235
20	0.405785764645593	0.08	0.922100369852343	0.856463874795867	0.987736864908819	0.0842760843757864	0.491744889580669	0.457223590786778	0.52626618837456	0.5	0.42	0.59	0.502770214198228	0.540730374475914	0.578690534753601	0.878749183374369	0.94509651044897	1.01144383752357	0.910425490697904	0.979083395286307	1.04798532853343	0.922100369852343	0.515145667909829	0.001183807081516	-0.34629209074938	-0.415176873991826	-0.414417870301594	-0.415835562734323	0.0215575816681153	0.0228834099626899	0.0204069834957721	0.0578737140207214	0.0592110755042905	0.0562596793919201	0.000104916066631696	0.000189788086222514	0.000196818082807235
20	0.405785764645593	0.08	0.922141079631259	0.85637836395762	0.987903795304899	0.0846884269770695	0.491364488654141	0.456961721349618	0.525767255958664	0.5	0.42	0.59	0.500511470331674	0.5381929190014	0.575874367671126	0.872579406818037	0.938272319123293	1.00396523142855	0.903436891492426	0.971932776404492	1.04048241636292	0.922141079631259	0.516952298233865	0.00607918281902496	-0.339485611634993	-0.415176873991826	-0.414417870301594	-0.415835562734323	0.0215575816681153	0.0228834099626899	0.0204069834957721	0.0578737140207214	0.0592110755042905	0.0562596793919201	0.000104916066631696	0.000189788086222514	0.000196818082807235
20	0.405785764645593	0.08	0.922305551446966	0.856253731770932	0.988357371123	0.0843219141170341	0.490772813821374	0.456329982314648	0.525215645328101	0.5	0.42	0.59	0.502672430226132	0.540613092659786	0.57855375509344	0.879583829326771	0.945972974909263	1.01236212049175	0.910754664716882	0.979823395133144	1.04847803522953	0.922305551446966	0.514229536547313	-0.00542407011404782	-0.353564147697657	-0.415176873991826	-0.414417870301594	-0.415835562734323	0.0215575816681153	0.0228834099626899	0.0204069834957721	0.0578737140207214	0.0592110755042905	0.0562596793919201	0.000104916066631696	0.000189788086222514	0.000196818082807235
20	0.405785764645593	0.08	0.922458071352987	0.85555031110563	0.989365831600343	0.083162537796522	0.495030269572593	0.460025176907708	0.530035362237479	0.5	0.42	0.59	0.504945874383414	0.543369156435842	0.581792438488271	0.881528456411776	0.948607361768337	1.0156862671249	0.912891511135937	0.982248511338593	1.05163254023382	0.922458071352987	0.516347694576533	0.00660446409066446	-0.339191117429034	-0.415176873991826	-0.414417870301594	-0.415835562734323	0.0215575816681153	0.0228834099626899	0.0204069834957721	0.0578737140207214	0.0592110755042905	0.0562596793919201	0.000104916066631696	0.000189788086222514	0.000196818082807235
20	0.405785764645593	0.08	0.922483232802341	0.856422403840627	0.988544061764056	0.083423763978474	0.487992731440464	0.453544262271777	0.522441200609151	0.5	0.42	0.59	0.498061882508893	0.535891639890819	0.573721397272744	0.869770275051345	0.935832745677403	1.00189521630346	0.900040428478249	0.969337838901074	1.03700779667533	0.922483232802341	0.515252341727011	-0.00031507888605527	-0.347511319765222	-0.415176873991826	-0.414417870301594	-0.415835562734323	0.0215575816681153	0.0228834099626899	0.0204069834957721	0.0578737140207214	0.0592110755042905	0.0562596793919201	0.000104916066631696	0.000189788086222514	0.000196818082807235
20	0.405785764645593	0.08	0.922512247392923	0.855335161012788	0.989689333773058	0.0807830815511066	0.490049205096156	0.454844099313987	0.525254310878324	0.5	0.43	0.59	0.49854499890712	0.537132570890945	0.575720142874769	0.86954882368011	0.93685223240101	1.00415564112191	0.900331693527589	0.970712343777378	1.04041435821024	0.922512247392923	0.517379178176278	-0.000534762837883975	-0.345167739752085	-0.415176873991826	-0.414417870301594	-0.415835562734323	0.0215575816681153	0.0228834099626899	0.0204069834957721	0.0578737140207214	0.0592110755042905	0.0562596793919201	0.000104916066631696	0.000189788086222514	0.000196818082807235
20	0.405785764645593	0.08	0.922559883183117	0.856854041154901	0.988265725211333	0.0844563459943016	0.491976854003262	0.457479544637445	0.526474163369079	0.5	0.42	0.59	0.502058094689127	0.539916953331275	0.577775811973424	0.876381298788141	0.942466869478893	1.00855244016965	0.907629968610069	0.976115091519133	1.04456332339016	0.922559883183117	0.517076403408423	-0.00172779942727625	-0.347288972787066	-0.415176873991826	-0.414417870301594	-0.415835562734323	0.0215575816681153	0.0228834099626899	0.0204069834957721	0.0578737140207214	0.0592110755042905	0.0562596793919201	0.000104916066631696	0.000189788086222514	0.000196818082807235
20	0.405785764645593	0.08	0.922589807124281	0.856690184577281	0.988489429671282	0.0841120297743297	0.495332320744005	0.460522165874236	0.530142475613773	0.5	0.42	0.59	0.504215641124036	0.542328517888541	0.580441394653045	0.878817112629206	0.945245532496362	1.01167395236352	0.909993975190344	0.978706587522847	1.04780068895898	0.922589807124281	0.518652529796591	-0.00766154911914506	-0.351992814152946	-0.415176873991826	-0.414417870301594	-0.415835562734323	0.0215575816681153	0.0228834099626899	0.0204069834957721	0.0578737140207214	0.0592110755042905	0.0562596793919201	0.000104916066631696	0.000189788086222514	0.000196818082807235
20	0.405785764645593	0.08	0.922592036217928	0.855621519054376	0.989562553381481	0.0813280388278784	0.489862020706876	0.454798863538914	0.524925177874839	0.5	0.42	0.59	0.500143234777802	0.538702259994027	0.577261285210252	0.874202253571743	0.941599719728672	1.0089971858856	0.905852598841919	0.975385281790926	1.04469651676289	0.922592036217928	0.514148354770811	0.00326321775637978	-0.344851514009102	-0.415176873991826	-0.414417870301594	-0.415835562734323	0.0215575816681153	0.0228834099626899	0.0204069834957721	0.0578737140207214	0.0592110755042905	0.0562596793919201	0.000104916066631696	0.000189788086222514	0.000196818082807235
20	0.405785764645593	0.08	0.922619918818708	0.855093081249697	0.990146756387719	0.0787647779763132	0.479679237734701	0.444742099405338	0.514616376064063	0.5	0.42	0.59	0.487195737540119	0.525467861763739	0.56373998598736	0.849442156487207	0.916170892452762	0.982899628418317	0.879345388101089	0.948846845527896	1.01798809104533	0.922619918818708	0.514781236262797	0.00590455653162204	-0.341717351728705	-0.415176873991826	-0.414417870301594	-0.415835562734323	0.0215575816681153	0.0228834099626899	0.0204069834957721	0.0578737140207214	0.0592110755042905	0.0562596793919201	0.000104916066631696	0.000189788086222514	0.000196818082807235
20	0.405785764645593	0.08	0.922778669788477	0.858051749112732	0.987505590464222	0.0859436168938195	0.489656756254629	0.455648168430427	0.523665344078831	0.5	0.42	0.59	0.500667045872394	0.538035744750057	0.575404443627719	0.874653310043241	0.939935529903357	1.00521774976347	0.906190504129928	0.973113115527276	1.04133552758471	0.922778669788477	0.51588707319095	0.00155855169111998	-0.345122471192241	-0.415176873991826	-0.414417870301594	-0.415835562734323	0.0215575816681153	0.0228834099626899	0.0204069834957721	0.0578737140207214	0.0592110755042905	0.0562596793919201	0.000104916066631696	0.000189788086222514	0.000196818082807235
20	0.405785764645593	0.08	0.922828038787143	0.857088280932214	0.988567796642073	0.0854482989684796	0.495373056016211	0.460858525596888	0.529887586435534	0.5	0.43	0.6	0.505345433695277	0.543191669307283	0.581037904919289	0.88164469891337	0.947672668647182	1.01370063838099	0.912690023008374	0.980983508350326	1.04927874881105	0.922828038787143	0.517687893734146	-0.00591448493530758	-0.35079567671967	-0.415176873991826	-0.414417870301594	-0.415835562734323	0.0215575816681153	0.0228834099626899	0.0204069834957721	0.0578737140207214	0.0592110755042905	0.0562596793919201	0.000104916066631696	0.000189788086222514	0.000196818082807235
20	0.405785764645593	0.08	0.922857164157349	0.85775490594677	0.987959422367929	0.0880270996791354	0.494893661141684	0.460969288176156	0.528818034107211	0.5	0.42	0.59	0.506714745191617	0.544005689391014	0.581296633590411	0.885446000474598	0.950609127675072	1.01577225487555	0.916745973009253	0.984735375550487	1.05171066140481	0.922857164157349	0.514690117794985	0.00154417099827326	-0.34626496360724	-0.415176873991826	-0.414417870301594	-0.415835562734323	0.0215575816681153	0.0228834099626899	0.0204069834957721	0.0578737140207214	0.0592110755042905	0.0562596793919201	0.000104916066631696	0.000189788086222514	0.000196818082807235
20	0.405785764645593	0.08	0.922989647107383	0.857076273255509	0.988903020959257	0.0860161744624572	0.499555925140798	0.464875814397194	0.534236035884402	0.5	0.42	0.59	0.511030595618181	0.549153890271376	0.587277184924572	0.893012154812322	0.959631581904769	1.02625100899722	0.924222509546234	0.993348172268057	1.0620584533297	0.922989647107383	0.516547971001322	-0.00199280682518495	-0.347643291911699	-0.415176873991826	-0.414417870301594	-0.415835562734323	0.0215575816681153	0.0228834099626899	0.0204069834957721	0.0578737140207214	0.0592110755042905	0.0562596793919201	0.000104916066631696	0.000189788086222514	0.000196818082807235
20	0.405785764645593	0.08	0.922990468448972	0.856899742224486	0.989081194673458	0.0847937633686598	0.493082861583853	0.45858321821761	0.527582504950095	0.5	0.42	0.59	0.504531853826242	0.542488255919559	0.580444658012875	0.882130619619745	0.948494129164664	1.01485763870958	0.913194435003351	0.981543619847252	1.05143405130657	0.922990468448972	0.514886465665763	0.00474498571316841	-0.342824689662283	-0.415176873991826	-0.414417870301594	-0.415835562734323	0.0215575816681153	0.0228834099626899	0.0204069834957721	0.0578737140207214	0.0592110755042905	0.0562596793919201	0.000104916066631696	0.000189788086222514	0.000196818082807235
20	0.405785764645593	0.08	0.923022427361027	0.856707512065704	0.98933734265635	0.0831704846012228	0.491329383555457	0.456587802213663	0.526070964897251	0.5	0.42	0.59	0.500078602527601	0.538129381288601	0.576180160049601	0.871798514646495	0.938133311291091	1.00446810793569	0.903105428072158	0.971753291585628	1.03951386476994	0.923022427361027	0.517430104839078	0.000970732131810029	-0.344015148687129	-0.415176873991826	-0.414417870301594	-0.415835562734323	0.0215575816681153	0.0228834099626899	0.0204069834957721	0.0578737140207214	0.0592110755042905	0.0562596793919201	0.000104916066631696	0.000189788086222514	0.000196818082807235
20	0.405785764645593	0.08	0.923041905844291	0.856817640718469	0.989266170970113	0.0836886408734584	0.492690439500281	0.457970450362302	0.52741042863826	0.5	0.42	0.59	0.501708547466377	0.53974444105882	0.577780334651264	0.874770189807941	0.941088904179866	1.00740761855179	0.905880670409299	0.975150334177905	1.04294707985036	0.923041905844291	0.516908102741418	0.00147574208612761	-0.34375329567272	-0.415176873991826	-0.414417870301594	-0.415835562734323	0.0215575816681153	0.0228834099626899	0.0204069834957721	0.0578737140207214	0.0592110755042905	0.0562596793919201	0.000104916066631696	0.000189788086222514	0.000196818082807235
20	0.405785764645593	0.08	0.923043290035866	0.857942122420347	0.988144457651384	0.0862744280216593	0.493631059062087	0.459418426689039	0.527843691435135	0.5	0.42	0.59	0.504243643463324	0.541794384570044	0.579345125676765	0.880261571755492	0.945814156930698	1.0113667421059	0.911090074019603	0.979166571200273	1.04712551592493	0.923043290035866	0.516769666012488	0.0024027433718775	-0.343743945818259	-0.415176873991826	-0.414417870301594	-0.415835562734323	0.0215575816681153	0.0228834099626899	0.0204069834957721	0.0578737140207214	0.0592110755042905	0.0562596793919201	0.000104916066631696	0.000189788086222514	0.000196818082807235
20	0.405785764645593	0.08	0.923047145251687	0.857112537697692	0.988981752805683	0.0843047948891814	0.497118816960783	0.462226749599245	0.532010884322321	0.5	0.42	0.6	0.506562650269291	0.54480149761285	0.58304034495641	0.883449252760007	0.950138103772045	1.01682695478408	0.914467529622718	0.983872206158255	1.05254381408959	0.923047145251687	0.519274583808631	-0.00347392265937084	-0.347085035471121	-0.415176873991826	-0.414417870301594	-0.415835562734323	0.0215575816681153	0.0228834099626899	0.0204069834957721	0.0578737140207214	0.0592110755042905	0.0562596793919201	0.000104916066631696	0.000189788086222514	0.000196818082807235
20	0.405785764645593	0.08	0.923055200278027	0.856468329513185	0.989642071042869	0.0850764258169595	0.500479785888125	0.465526219051234	0.535433352725016	0.5	0.42	0.59	0.510032258246576	0.548327516167656	0.586622774088736	0.889335446360507	0.956110301766356	1.02288515717221	0.922176726241014	0.990469385160003	1.05975890570943	0.923055200278027	0.517178342897172	-0.00049853843585674	-0.345479112801736	-0.415176873991826	-0.414417870301594	-0.415835562734323	0.0215575816681153	0.0228834099626899	0.0204069834957721	0.0578737140207214	0.0592110755042905	0.0562596793919201	0.000104916066631696	0.000189788086222514	0.000196818082807235
20	0.405785764645593	0.08	0.923147491308343	0.856599359186463	0.989695623430222	0.0843997886707021	0.493895634336228	0.459251108817671	0.528540159854786	0.5	0.42	0.59	0.504709010496394	0.542782743706541	0.580856476916689	0.881808566259564	0.948329558347993	1.01485055043642	0.912345098018507	0.981803191626504	1.05059786534839	0.923147491308343	0.515732843052777	-0.00452294388426361	-0.351508119006514	-0.415176873991826	-0.414417870301594	-0.415835562734323	0.0215575816681153	0.0228834099626899	0.0204069834957721	0.0578737140207214	0.0592110755042905	0.0562596793919201	0.000104916066631696	0.000189788086222514	0.000196818082807235
[truncated: 1,378 more rows]
