# Supplementary material for: Re-expressing coefficients from regression models for inclusion in a meta-analysis
Source: BMC Med Res Methodol. 2024 Jan 8;24:6. doi: 10.1186/s12874-023-02132-y (PMC10773134; doi:10.1186/s12874-023-02132-y)
Supplement: Supplementary file 2 — Additional file 2. [file 12874_2023_2132_MOESM2_ESM.zip › Supp_Files_R1/simdata/simdata_scenario_200.csv]

ex_no	errsd	rsquare	beta	b_low_ci	b_hi_ci	lrsquare	lbeta	lb_low_ci	lb_hi_ci	x_median	x_25	x_75	rbl	rb	rbu	altl	alt	altu	dzl	dz	dzu	observed_beta	xlog	error	ylog	RelBias_rb	RelBias_rbl	RelBias_rbu	RelBias_alt	RelBias_altl	RelBias_altu	RelBias_dz	RelBias_dzl	RelBias_dzu	MC_SE_RelBias_rb	MC_SE_RelBias_alt	MC_SE_RelBias_dz
200	0.910992249055047	0.24	0.288312952154034	0.277523505381588	0.299102398926479	0.333784636139121	0.990453150022431	0.960652533009626	1.02025376703524	1.98	1.29	3.08	0.392135051027254	0.404299560120203	0.416464069213152	0.464663175359266	0.47907759561323	0.493492015867193	0.464251979007284	0.478656784916172	0.493072512503246	0.288312952154034	2.47742047833127	-0.0224412551744822	0.669315116937837	0.246735800149683	0.253299333586571	0.240615931382059	0.475215367807667	0.482981760531168	0.467973948122059	0.472745456010672	0.480569809972193	0.4655570281847	0.000703631208152803	0.000843699546115027	0.000850234416167896
200	0.910992249055047	0.25	0.29017945155276	0.279570739086495	0.300788164019025	0.336128994787508	0.989069880136482	0.959467065436709	1.01867269483625	2.03	1.31	3.14	0.384021324700274	0.395869685655415	0.407718046610555	0.453121979628478	0.46710233026535	0.481082680902223	0.452445965152661	0.466408106255328	0.48042439493389	0.29017945155276	2.52432677584271	-0.00332202147674881	0.701386106938785	0.246735800149683	0.253299333586571	0.240615931382059	0.475215367807667	0.482981760531168	0.467973948122059	0.472745456010672	0.480569809972193	0.4655570281847	0.000703631208152803	0.000843699546115027	0.000850234416167896
200	0.910992249055047	0.25	0.290577596884466	0.27983169123678	0.301323502532153	0.330902707330547	0.974546188327503	0.94503313985158	1.00405923680343	2	1.28	3.11	0.383453074696426	0.395428177689676	0.407403280682927	0.453783876704224	0.467955385602703	0.482126894501183	0.452774969172859	0.466938881703904	0.481043034733531	0.290577596884466	2.48149638226657	-0.00400518420577657	0.688011484171344	0.246735800149683	0.253299333586571	0.240615931382059	0.475215367807667	0.482981760531168	0.467973948122059	0.472745456010672	0.480569809972193	0.4655570281847	0.000703631208152803	0.000843699546115027	0.000850234416167896
200	0.910992249055047	0.25	0.292302568290888	0.281414669141781	0.303190467439995	0.339471856124347	1.004430882097	0.974592106331275	1.03426965786272	1.98	1.28	3.02	0.397923834204592	0.410106941356325	0.422290048508059	0.471548130919275	0.485985369688027	0.500422608456779	0.471553522243539	0.486116290795194	0.500447776506051	0.292302568290888	2.44539449330506	0.000715929659634738	0.682115251049882	0.246735800149683	0.253299333586571	0.240615931382059	0.475215367807667	0.482981760531168	0.467973948122059	0.472745456010672	0.480569809972193	0.4655570281847	0.000703631208152803	0.000843699546115027	0.000850234416167896
200	0.910992249055047	0.25	0.295382888534546	0.284548089670997	0.306217687398095	0.338490728903239	0.995620296913813	0.96597843443331	1.02526215939432	1.95	1.27	3.06	0.400416867961121	0.412703997064515	0.42499112616791	0.476082073960565	0.490691053687996	0.505300033415427	0.475424333028411	0.489838168853758	0.504447349109812	0.295382888534546	2.45114253129949	0.0126331373859107	0.691152532742264	0.246735800149683	0.253299333586571	0.240615931382059	0.475215367807667	0.482981760531168	0.467973948122059	0.472745456010672	0.480569809972193	0.4655570281847	0.000703631208152803	0.000843699546115027	0.000850234416167896
200	0.910992249055047	0.25	0.295424954167542	0.284512134672382	0.306337773662701	0.326954042537636	0.97742719829784	0.947560955463669	1.00729344113201	2.01	1.32	3.09	0.382780166863195	0.394845042847924	0.406909918832653	0.452554423861807	0.466818519739545	0.481082615617282	0.452816079509975	0.46716073128628	0.481485722106439	0.295424954167542	2.49826600986284	-0.0157806602221634	0.684673266014727	0.246735800149683	0.253299333586571	0.240615931382059	0.475215367807667	0.482981760531168	0.467973948122059	0.472745456010672	0.480569809972193	0.4655570281847	0.000703631208152803	0.000843699546115027	0.000850234416167896
200	0.910992249055047	0.25	0.296726290567228	0.28587413210226	0.307578449032197	0.337621002234949	0.989849250520361	0.960321879853456	1.01937662118727	2	1.29	3.12	0.38919000064366	0.401156568989069	0.413123137334478	0.460453626136722	0.474611363431986	0.488769100727251	0.459365336999326	0.473755773661976	0.487877521504508	0.296726290567228	2.49926916326221	0.0159841779776999	0.714719846655417	0.246735800149683	0.253299333586571	0.240615931382059	0.475215367807667	0.482981760531168	0.467973948122059	0.472745456010672	0.480569809972193	0.4655570281847	0.000703631208152803	0.000843699546115027	0.000850234416167896
200	0.910992249055047	0.25	0.297234389138982	0.286253736026257	0.308215042251708	0.332312594225529	0.99379719362017	0.963796718985667	1.02379766825467	2	1.3	3.09	0.391030796522965	0.403202563931286	0.415374331339608	0.462742308906745	0.477146268400691	0.491550227894638	0.46232622898191	0.476600902442123	0.491091558782291	0.297234389138982	2.49301306938217	0.00640917110696848	0.703847625449929	0.246735800149683	0.253299333586571	0.240615931382059	0.475215367807667	0.482981760531168	0.467973948122059	0.472745456010672	0.480569809972193	0.4655570281847	0.000703631208152803	0.000843699546115027	0.000850234416167896
200	0.910992249055047	0.25	0.297633766276572	0.286784464778324	0.308483067774819	0.341443616793333	1.00940801098779	0.979552748233268	1.03926327374231	2.01	1.28	3.11	0.39634351519903	0.40842345658928	0.420503397979531	0.468753487930197	0.483040374036632	0.497327260143066	0.467404323099367	0.48182849825146	0.495805996631012	0.297633766276572	2.47959436318177	-0.000977847313133392	0.691307493026167	0.246735800149683	0.253299333586571	0.240615931382059	0.475215367807667	0.482981760531168	0.467973948122059	0.472745456010672	0.480569809972193	0.4655570281847	0.000703631208152803	0.000843699546115027	0.000850234416167896
200	0.910992249055047	0.25	0.298271864099492	0.287237632270088	0.309306095928896	0.320549166934372	0.963765584194736	0.93388285404437	0.993648314345101	2.01	1.29	3.07	0.377757457975936	0.389845081311235	0.401932704646535	0.446744472678165	0.461039568112667	0.475334663547168	0.446601536785693	0.460787796311456	0.475105652651039	0.298271864099492	2.47670318357946	-0.00152581822458013	0.692728911915736	0.246735800149683	0.253299333586571	0.240615931382059	0.475215367807667	0.482981760531168	0.467973948122059	0.472745456010672	0.480569809972193	0.4655570281847	0.000703631208152803	0.000843699546115027	0.000850234416167896
200	0.910992249055047	0.25	0.298493955352022	0.287519244993299	0.309468665710745	0.329764774638246	0.985451112954224	0.955530964399334	1.01537126150911	2.02	1.3	3.13	0.383699986859174	0.395714626923248	0.407729266987322	0.453059825260043	0.467246301450853	0.481432777641663	0.452196435082209	0.466266929435349	0.480472893555392	0.298493955352022	2.50121107519245	-0.000116900851744842	0.703812835391937	0.246735800149683	0.253299333586571	0.240615931382059	0.475215367807667	0.482981760531168	0.467973948122059	0.472745456010672	0.480569809972193	0.4655570281847	0.000703631208152803	0.000843699546115027	0.000850234416167896
200	0.910992249055047	0.25	0.298743576419604	0.287682355781162	0.309804797058045	0.326171233268383	0.973760126756669	0.943952932284058	1.00356732122928	1.99	1.27	3.08	0.384709359247514	0.396857323721524	0.409005288195534	0.455707062704331	0.470096921113588	0.484486779522845	0.454579802589751	0.469015820822589	0.483300060178771	0.298743576419604	2.46330347861567	0.0196393811811858	0.70707523793183	0.246735800149683	0.253299333586571	0.240615931382059	0.475215367807667	0.482981760531168	0.467973948122059	0.472745456010672	0.480569809972193	0.4655570281847	0.000703631208152803	0.000843699546115027	0.000850234416167896
200	0.910992249055047	0.25	0.299709015208058	0.288711585023528	0.310706445392589	0.323387332273522	0.962848814877737	0.933187948768494	0.992509680986979	1.99	1.28	3.12	0.380531358205938	0.392626338301865	0.404721318397793	0.450811989078728	0.465140800403554	0.479469611728381	0.449540802645649	0.463835127446469	0.477955909621327	0.299709015208058	2.46306431945187	-0.0152700863485817	0.672252377050662	0.246735800149683	0.253299333586571	0.240615931382059	0.475215367807667	0.482981760531168	0.467973948122059	0.472745456010672	0.480569809972193	0.4655570281847	0.000703631208152803	0.000843699546115027	0.000850234416167896
200	0.910992249055047	0.25	0.301247375906542	0.29024214850484	0.312252603308244	0.326516926166533	0.970812585953552	0.941118971936079	1.00050619997102	2.02	1.29	3.1	0.378107276239109	0.390037087296625	0.401966898354142	0.446505366827337	0.460593232883236	0.474681098939135	0.445882566342266	0.459845321218118	0.473931889618925	0.301247375906542	2.48323398119852	0.017141636034676	0.710362525813834	0.246735800149683	0.253299333586571	0.240615931382059	0.475215367807667	0.482981760531168	0.467973948122059	0.472745456010672	0.480569809972193	0.4655570281847	0.000703631208152803	0.000843699546115027	0.000850234416167896
200	0.910992249055047	0.25	0.301845304682116	0.290822064502912	0.31286854486132	0.331600970234052	0.97980105869592	0.950175600133532	1.00942651725831	2.01	1.29	3.08	0.384170362419401	0.396148383272761	0.408126404126121	0.454283220490853	0.468447285240936	0.482611349991018	0.453897241617608	0.467857208069	0.482238292854004	0.301845304682116	2.48550061653107	-0.00428340337402142	0.692185472900336	0.246735800149683	0.253299333586571	0.240615931382059	0.475215367807667	0.482981760531168	0.467973948122059	0.472745456010672	0.480569809972193	0.4655570281847	0.000703631208152803	0.000843699546115027	0.000850234416167896
200	0.910992249055047	0.25	0.302373908405528	0.291308493735686	0.313439323075369	0.321896441700322	0.968275466740309	0.93834551477787	0.998205418702748	2.02	1.3	3.13	0.37748188781004	0.389522244577259	0.401562601344478	0.445890749292904	0.460113110349312	0.474335471405721	0.445130967778095	0.459210993505192	0.473443031887883	0.302373908405528	2.50197062115211	0.00139254129142778	0.706512992883975	0.246735800149683	0.253299333586571	0.240615931382059	0.475215367807667	0.482981760531168	0.467973948122059	0.472745456010672	0.480569809972193	0.4655570281847	0.000703631208152803	0.000843699546115027	0.000850234416167896
200	0.910992249055047	0.25	0.302701795200604	0.291616263770935	0.313787326630274	0.322259820787129	0.977611938150622	0.947418525662957	1.00780535063829	1.97	1.28	3.07	0.388895936212552	0.401289714779026	0.4136834933455	0.46138712678439	0.476091137164334	0.490795147544278	0.460856269858607	0.47560112621606	0.490208482989744	0.302701795200604	2.45244354815015	-0.00478873386674641	0.680110148028749	0.246735800149683	0.253299333586571	0.240615931382059	0.475215367807667	0.482981760531168	0.467973948122059	0.472745456010672	0.480569809972193	0.4655570281847	0.000703631208152803	0.000843699546115027	0.000850234416167896
200	0.910992249055047	0.25	0.302970366678477	0.291860039894234	0.31408069346272	0.330673593969655	0.985062221064404	0.955215264541474	1.01490917758733	2	1.29	3.1	0.386514745420106	0.398591906694914	0.410669067969721	0.457133797442415	0.471417543822845	0.485701290203274	0.456443715875187	0.47063794502664	0.485047478086061	0.302970366678477	2.48268220809312	0.00349228467920893	0.698481142045228	0.246735800149683	0.253299333586571	0.240615931382059	0.475215367807667	0.482981760531168	0.467973948122059	0.472745456010672	0.480569809972193	0.4655570281847	0.000703631208152803	0.000843699546115027	0.000850234416167896
200	0.910992249055047	0.25	0.303310804644342	0.292226045264005	0.314395564024678	0.330030237874244	0.985113258385647	0.955221320795195	1.0150051959761	1.98	1.28	3.06	0.390298669791983	0.402512366476796	0.414726063161608	0.462585549527483	0.477061334432713	0.491537119337942	0.462258688678747	0.476723629547827	0.491224661714766	0.303310804644342	2.46582772383455	-0.0013485210688207	0.687289951536546	0.246735800149683	0.253299333586571	0.240615931382059	0.475215367807667	0.482981760531168	0.467973948122059	0.472745456010672	0.480569809972193	0.4655570281847	0.000703631208152803	0.000843699546115027	0.000850234416167896
200	0.910992249055047	0.25	0.304229767009492	0.29307858951585	0.315380944503133	0.317518755009136	0.952414129025795	0.922676683021809	0.982151575029782	1.99	1.29	3.1	0.375557914059791	0.387661973256504	0.399766032453217	0.444743124373318	0.459076991143833	0.473410857914349	0.444014592960013	0.458197327814082	0.472588108761118	0.304229767009492	2.47963892789256	0.0153003955522957	0.706976251193859	0.246735800149683	0.253299333586571	0.240615931382059	0.475215367807667	0.482981760531168	0.467973948122059	0.472745456010672	0.480569809972193	0.4655570281847	0.000703631208152803	0.000843699546115027	0.000850234416167896
200	0.910992249055047	0.25	0.305573553114699	0.29423622413609	0.316910882093308	0.322606453684179	0.981254974557578	0.950973080124151	1.01153686899101	2.01	1.3	3.08	0.383898059607594	0.396122549193269	0.408347038778944	0.453809761036706	0.468260453242187	0.482711145447668	0.453761139331925	0.46816611422986	0.48260457558746	0.305573553114699	2.48346434412094	0.0037100486210529	0.70250059076124	0.246735800149683	0.253299333586571	0.240615931382059	0.475215367807667	0.482981760531168	0.467973948122059	0.472745456010672	0.480569809972193	0.4655570281847	0.000703631208152803	0.000843699546115027	0.000850234416167896
200	0.910992249055047	0.25	0.305648880165017	0.294436336238519	0.316861424091515	0.323659333210066	0.980298947549697	0.950119284449702	1.01047861064969	2	1.29	3.11	0.38495131064913	0.397178934122767	0.409406557596404	0.455412226417814	0.469877975918803	0.484343725419792	0.454665861225499	0.469157594186075	0.483511236880393	0.305648880165017	2.48498521829709	-0.00420158889487865	0.694352340082574	0.246735800149683	0.253299333586571	0.240615931382059	0.475215367807667	0.482981760531168	0.467973948122059	0.472745456010672	0.480569809972193	0.4655570281847	0.000703631208152803	0.000843699546115027	0.000850234416167896
200	0.910992249055047	0.25	0.305978790745081	0.294648995175829	0.317308586314333	0.333735795342442	1.01679674663742	0.986200147161404	1.04739334611343	2.02	1.3	3.09	0.396715209891757	0.409023194653306	0.421331179414855	0.468605089177202	0.48314343848413	0.497681787791057	0.46848612972458	0.482845285507059	0.497445987739926	0.305978790745081	2.48378329424569	-0.01067818258713	0.689837458839391	0.246735800149683	0.253299333586571	0.240615931382059	0.475215367807667	0.482981760531168	0.467973948122059	0.472745456010672	0.480569809972193	0.4655570281847	0.000703631208152803	0.000843699546115027	0.000850234416167896
200	0.910992249055047	0.25	0.30633617922782	0.29501285976946	0.31765949868618	0.316933647118938	0.972436358714857	0.942032715417733	1.00284000201198	2.02	1.31	3.11	0.37873811908924	0.390961705900349	0.403185292711457	0.447317120714075	0.461754061126337	0.476191001538599	0.447062752340395	0.461405185180471	0.475913777662411	0.30633617922782	2.49561642985074	-0.00166432901471762	0.701515112289331	0.246735800149683	0.253299333586571	0.240615931382059	0.475215367807667	0.482981760531168	0.467973948122059	0.472745456010672	0.480569809972193	0.4655570281847	0.000703631208152803	0.000843699546115027	0.000850234416167896
200	0.910992249055047	0.25	0.30638167343685	0.295210864041853	0.317552482831847	0.321771768765291	0.972841086302775	0.94276141856949	1.00292075403606	2	1.29	3.11	0.381502924387427	0.393675125093585	0.405847325799743	0.451213292688353	0.465609666631509	0.480006040574666	0.450492124084508	0.464842999521431	0.479160621912742	0.30638167343685	2.48326388835817	0.0095441973688306	0.706113239189209	0.246735800149683	0.253299333586571	0.240615931382059	0.475215367807667	0.482981760531168	0.467973948122059	0.472745456010672	0.480569809972193	0.4655570281847	0.000703631208152803	0.000843699546115027	0.000850234416167896
200	0.910992249055047	0.25	0.307258829093979	0.296028070463863	0.318489587724095	0.325102725342261	0.971858107862904	0.942036671188845	1.00167954453696	1.97	1.29	3.05	0.38616505506007	0.398389628781469	0.410614202502867	0.458011702245868	0.472510678126781	0.487009654007695	0.45813123659419	0.472511158211955	0.487019402647422	0.307258829093979	2.45598501748281	0.00289243093247358	0.693155105541635	0.246735800149683	0.253299333586571	0.240615931382059	0.475215367807667	0.482981760531168	0.467973948122059	0.472745456010672	0.480569809972193	0.4655570281847	0.000703631208152803	0.000843699546115027	0.000850234416167896
200	0.910992249055047	0.25	0.3074912449236	0.296257637708057	0.318724852139144	0.31994920750264	0.973076006375801	0.942862989860977	1.00328902289063	2.01	1.31	3.09	0.380045192057769	0.392223325877312	0.404401459696854	0.449108105441973	0.463499285022222	0.477890464602471	0.449086888229704	0.463477695223326	0.477936461201919	0.3074912449236	2.49339605723951	0.00217694083420131	0.706101635969341	0.246735800149683	0.253299333586571	0.240615931382059	0.475215367807667	0.482981760531168	0.467973948122059	0.472745456010672	0.480569809972193	0.4655570281847	0.000703631208152803	0.000843699546115027	0.000850234416167896
200	0.910992249055047	0.25	0.308387494942248	0.297064128070836	0.319710861813661	0.323002349211427	0.969173126974454	0.939291153780868	0.99905510016804	1.99	1.29	3.07	0.382783325786301	0.394960935501943	0.407138545217585	0.453418850607312	0.467843611113973	0.482268371620634	0.45288890578413	0.467461649998564	0.481812564171229	0.308387494942248	2.45521451210036	0.00885964113296238	0.696315298273468	0.246735800149683	0.253299333586571	0.240615931382059	0.475215367807667	0.482981760531168	0.467973948122059	0.472745456010672	0.480569809972193	0.4655570281847	0.000703631208152803	0.000843699546115027	0.000850234416167896
200	0.910992249055047	0.25	0.308560217453091	0.297212005355941	0.31990842955024	0.316408253195869	0.97368220380483	0.943202629011872	1.00416177859779	1.98	1.28	3.06	0.386095342186112	0.398572005733692	0.411048669281272	0.457787041939222	0.472580421383733	0.487373800828245	0.457414781538591	0.47231113994726	0.48699584527866	0.308560217453091	2.45399876033369	-0.00135900188279386	0.682079504088289	0.246735800149683	0.253299333586571	0.240615931382059	0.475215367807667	0.482981760531168	0.467973948122059	0.472745456010672	0.480569809972193	0.4655570281847	0.000703631208152803	0.000843699546115027	0.000850234416167896
200	0.910992249055047	0.25	0.308714887437909	0.297338742659299	0.320091032216519	0.322902256402404	0.972217454301304	0.942234755293626	1.00220015330898	2.01	1.29	3.11	0.381231394445136	0.393362496686598	0.40549359892806	0.450877232587429	0.465224523724944	0.47957181486246	0.449943983314211	0.464293356229964	0.478265308582692	0.308714887437909	2.48238737698684	-4.1628040007974e-05	0.696886561825799	0.246735800149683	0.253299333586571	0.240615931382059	0.475215367807667	0.482981760531168	0.467973948122059	0.472745456010672	0.480569809972193	0.4655570281847	0.000703631208152803	0.000843699546115027	0.000850234416167896
200	0.910992249055047	0.25	0.308808662573642	0.297437660706879	0.320179664440404	0.330061076544583	0.988289271906672	0.958303053596	1.01827549021734	1.94	1.27	3	0.397768344994991	0.410214896621157	0.422661448247323	0.473073696956121	0.487876625007672	0.502679553059223	0.473079967136869	0.487888703473584	0.502733245420264	0.308808662573642	2.41859048474355	0.00839796821009459	0.679452030321321	0.246735800149683	0.253299333586571	0.240615931382059	0.475215367807667	0.482981760531168	0.467973948122059	0.472745456010672	0.480569809972193	0.4655570281847	0.000703631208152803	0.000843699546115027	0.000850234416167896
200	0.910992249055047	0.25	0.309068164227505	0.297798512698791	0.320337815756219	0.328661019021517	0.991975679037553	0.961782070086595	1.02216928798851	1.99	1.27	3.11	0.391779499551261	0.404078789975117	0.416378080398974	0.464031464360241	0.478598989594489	0.493166514828737	0.46261080731343	0.477056419780223	0.491677849157473	0.309068164227505	2.47635045306786	-0.00541210954992222	0.687744582683517	0.246735800149683	0.253299333586571	0.240615931382059	0.475215367807667	0.482981760531168	0.467973948122059	0.472745456010672	0.480569809972193	0.4655570281847	0.000703631208152803	0.000843699546115027	0.000850234416167896
200	0.910992249055047	0.25	0.309698067940004	0.298392137291527	0.32100399858848	0.326553421640591	0.987498443737831	0.957296976393931	1.01769991108173	2	1.29	3.1	0.388029621064966	0.400271448019444	0.412513274973922	0.459097542391606	0.473581469298421	0.488065396205237	0.458325586589654	0.472835871061425	0.487262114802935	0.309698067940004	2.48791689503437	0.0113639178229321	0.708798812736355	0.246735800149683	0.253299333586571	0.240615931382059	0.475215367807667	0.482981760531168	0.467973948122059	0.472745456010672	0.480569809972193	0.4655570281847	0.000703631208152803	0.000843699546115027	0.000850234416167896
200	0.910992249055047	0.25	0.309715885527841	0.298440918377149	0.320990852678533	0.329614644212453	0.981240741114532	0.951438306084655	1.01104317614441	1.97	1.28	3.08	0.390379918533844	0.402608007401688	0.414836096269531	0.4631045556755	0.477610639090782	0.492116722506065	0.462266417750169	0.476721211625772	0.491201022221994	0.309715885527841	2.46731753785807	-0.00370610636536235	0.682788393649402	0.246735800149683	0.253299333586571	0.240615931382059	0.475215367807667	0.482981760531168	0.467973948122059	0.472745456010672	0.480569809972193	0.4655570281847	0.000703631208152803	0.000843699546115027	0.000850234416167896
200	0.910992249055047	0.25	0.310320395017359	0.298856317748535	0.321784472286183	0.321172095062758	0.97642537194204	0.946193352045227	1.00665739183885	2.02	1.29	3.11	0.380172570250579	0.392319542836251	0.404466515421923	0.448950994511298	0.463295520785364	0.47764004705943	0.447916786040065	0.46229471748827	0.476727979365102	0.310320395017359	2.47985432032975	0.0164353497538816	0.715853881654592	0.246735800149683	0.253299333586571	0.240615931382059	0.475215367807667	0.482981760531168	0.467973948122059	0.472745456010672	0.480569809972193	0.4655570281847	0.000703631208152803	0.000843699546115027	0.000850234416167896
200	0.910992249055047	0.25	0.310734246923738	0.299375051613179	0.322093442234297	0.317474556849254	0.963312911495052	0.933232102700309	0.993393720289795	1.98	1.29	3.13	0.381560088287837	0.393858889439534	0.406157690591232	0.452292186856467	0.466870891074655	0.481449595292843	0.451315900041118	0.465763041748963	0.480462548426227	0.310734246923738	2.46914163476811	0.0100861679462596	0.703307186352853	0.246735800149683	0.253299333586571	0.240615931382059	0.475215367807667	0.482981760531168	0.467973948122059	0.472745456010672	0.480569809972193	0.4655570281847	0.000703631208152803	0.000843699546115027	0.000850234416167896
200	0.910992249055047	0.25	0.311650079291965	0.300139534047094	0.323160624536836	0.320587488483619	0.967331733216222	0.937341068723937	0.997322397708506	1.97	1.28	3.04	0.38471587587837	0.397025039685767	0.409334203493164	0.456416587038503	0.471019848527109	0.485623110015716	0.456088205662422	0.470591518119596	0.485286662569049	0.311650079291965	2.43397044081694	-0.0121617168180675	0.666300945557331	0.246735800149683	0.253299333586571	0.240615931382059	0.475215367807667	0.482981760531168	0.467973948122059	0.472745456010672	0.480569809972193	0.4655570281847	0.000703631208152803	0.000843699546115027	0.000850234416167896
200	0.910992249055047	0.25	0.311660906484157	0.300200873907874	0.323120939060439	0.33933219362355	1.0035692847985	0.973746817659181	1.03339175193781	1.99	1.28	3.09	0.396564718996673	0.408710112528557	0.42085550606044	0.469676361644464	0.484060909667868	0.498445457691272	0.468679742681769	0.483000162159036	0.497346327907553	0.311660906484157	2.45112655201084	-0.0174379832894198	0.666494511039306	0.246735800149683	0.253299333586571	0.240615931382059	0.475215367807667	0.482981760531168	0.467973948122059	0.472745456010672	0.480569809972193	0.4655570281847	0.000703631208152803	0.000843699546115027	0.000850234416167896
200	0.910992249055047	0.25	0.311887076193802	0.300522813184764	0.323251339202839	0.319383713308152	0.984490708044564	0.953883509903244	1.01509790618588	2.01	1.29	3.1	0.385297134034877	0.397660138114782	0.410023142194687	0.455520733872596	0.470136998033125	0.484753262193653	0.455105528185049	0.46961535236908	0.48415468085568	0.311887076193802	2.46490653845022	-0.011166857823701	0.683292047668631	0.246735800149683	0.253299333586571	0.240615931382059	0.475215367807667	0.482981760531168	0.467973948122059	0.472745456010672	0.480569809972193	0.4655570281847	0.000703631208152803	0.000843699546115027	0.000850234416167896
200	0.910992249055047	0.25	0.311911702039075	0.300437484765101	0.323385919313049	0.31944441769769	0.967009962036224	0.936950426573646	0.997069497498802	1.99	1.27	3.09	0.381827897496882	0.39407781905077	0.406327740604658	0.452286722404229	0.466797125928011	0.481307529451792	0.450932371034855	0.465374705997055	0.479975426426114	0.311911702039075	2.45265111628929	0.00451940627591884	0.691335105409148	0.246735800149683	0.253299333586571	0.240615931382059	0.475215367807667	0.482981760531168	0.467973948122059	0.472745456010672	0.480569809972193	0.4655570281847	0.000703631208152803	0.000843699546115027	0.000850234416167896
200	0.910992249055047	0.25	0.312019029412618	0.300619752908081	0.323418305917156	0.323551324546848	0.968453128565335	0.938630796019492	0.998275461111179	2	1.3	3.08	0.380941104946689	0.393044428596711	0.405147752246732	0.450833175559552	0.465157121610813	0.479481067662074	0.450640845587077	0.464967492525491	0.479217167273234	0.312019029412618	2.46193727761893	-0.0026013032244614	0.687875408396612	0.246735800149683	0.253299333586571	0.240615931382059	0.475215367807667	0.482981760531168	0.467973948122059	0.472745456010672	0.480569809972193	0.4655570281847	0.000703631208152803	0.000843699546115027	0.000850234416167896
200	0.910992249055047	0.25	0.312902317807623	0.301439368700572	0.324365266914675	0.32051314439973	0.955907538356706	0.926266005276496	0.985549071436915	2	1.29	3.1	0.375390032943274	0.387402927744641	0.399415822546008	0.444127258511868	0.458339820292188	0.472552382072508	0.443557131486534	0.45774736701902	0.471898285576695	0.312902317807623	2.45578671916096	0.00853075135706319	0.696252323808591	0.246735800149683	0.253299333586571	0.240615931382059	0.475215367807667	0.482981760531168	0.467973948122059	0.472745456010672	0.480569809972193	0.4655570281847	0.000703631208152803	0.000843699546115027	0.000850234416167896
200	0.910992249055047	0.25	0.313081265753436	0.301441986782146	0.324720544724725	0.326442230421756	0.991503877652215	0.9611722412205	1.02183551408393	1.97	1.28	3.08	0.394853204540718	0.407313555901696	0.419773907262674	0.468535980880486	0.483321533789503	0.498107086698519	0.467863770157149	0.482599725085914	0.497360906628756	0.313081265753436	2.44430983145364	-0.00764881541937267	0.677195282052535	0.246735800149683	0.253299333586571	0.240615931382059	0.475215367807667	0.482981760531168	0.467973948122059	0.472745456010672	0.480569809972193	0.4655570281847	0.000703631208152803	0.000843699546115027	0.000850234416167896
200	0.910992249055047	0.25	0.313150709373957	0.301714972296032	0.324586446451882	0.327445335180924	0.974291075298925	0.944553860973537	1.00402828962431	1.99	1.26	3.07	0.384447418289575	0.396550905180981	0.408654392072386	0.455266344850655	0.469599410895196	0.483932476939738	0.453844251241441	0.468020576084967	0.482420000689593	0.313150709373957	2.45048833799423	-0.0169941530664527	0.663958387643347	0.246735800149683	0.253299333586571	0.240615931382059	0.475215367807667	0.482981760531168	0.467973948122059	0.472745456010672	0.480569809972193	0.4655570281847	0.000703631208152803	0.000843699546115027	0.000850234416167896
200	0.910992249055047	0.25	0.313249526305591	0.301831254969597	0.324667797641585	0.324570438683609	0.984477036355711	0.954231707623693	1.01472236508773	1.99	1.29	3.11	0.388197879514455	0.40050219971801	0.412806519921565	0.45965918639283	0.474228544218682	0.488797902044534	0.458773861916622	0.473385802134953	0.487993177708514	0.313249526305591	2.47254332628321	0.0115042384370131	0.705983295547835	0.246735800149683	0.253299333586571	0.240615931382059	0.475215367807667	0.482981760531168	0.467973948122059	0.472745456010672	0.480569809972193	0.4655570281847	0.000703631208152803	0.000843699546115027	0.000850234416167896
200	0.910992249055047	0.25	0.313259090920457	0.301718550828324	0.324799631012589	0.316534754531563	0.960348967838918	0.93029555765085	0.990402378026986	2	1.29	3.1	0.3776097297844	0.389808498236947	0.402007266689495	0.446903780457544	0.461341109022892	0.47577843758824	0.446132369899101	0.460516239553316	0.475064722730867	0.313259090920457	2.46020515312333	0.0160495534263395	0.707350377207863	0.246735800149683	0.253299333586571	0.240615931382059	0.475215367807667	0.482981760531168	0.467973948122059	0.472745456010672	0.480569809972193	0.4655570281847	0.000703631208152803	0.000843699546115027	0.000850234416167896
200	0.910992249055047	0.25	0.313495765819419	0.301933625270641	0.325057906368198	0.317607746426696	0.979586670860369	0.949007089476769	1.01016625224397	2	1.29	3.12	0.384404763256024	0.396791326931446	0.409177890606868	0.454741108058762	0.469394099460563	0.484047090862364	0.453921614710168	0.468486401274174	0.483256310382167	0.313495765819419	2.47184724120838	-0.00505304253953754	0.692910962188919	0.246735800149683	0.253299333586571	0.240615931382059	0.475215367807667	0.482981760531168	0.467973948122059	0.472745456010672	0.480569809972193	0.4655570281847	0.000703631208152803	0.000843699546115027	0.000850234416167896
200	0.910992249055047	0.25	0.313835549617089	0.302395597362057	0.325275501872121	0.32442620601819	0.975075308353472	0.945108964380465	1.00504165232648	2	1.27	3.08	0.383433213230192	0.395590638449265	0.407748063668339	0.453747399396676	0.468134259705521	0.482521120014365	0.452667559829217	0.466964101100943	0.481431671075511	0.313835549617089	2.45716570522206	-0.00797487627706025	0.678390132405346	0.246735800149683	0.253299333586571	0.240615931382059	0.475215367807667	0.482981760531168	0.467973948122059	0.472745456010672	0.480569809972193	0.4655570281847	0.000703631208152803	0.000843699546115027	0.000850234416167896
200	0.910992249055047	0.25	0.314585859835764	0.302954856734527	0.326216862937002	0.322582438607563	0.9932533697171	0.962599516026825	1.02390722340738	2	1.31	3.06	0.3905664921985	0.403004030249208	0.415441568299916	0.462198345590959	0.476916990495448	0.491635635399938	0.46250981353275	0.477212202747311	0.492109838715121	0.314585859835764	2.46164375174946	-0.0078384639384603	0.686267055637332	0.246735800149683	0.253299333586571	0.240615931382059	0.475215367807667	0.482981760531168	0.467973948122059	0.472745456010672	0.480569809972193	0.4655570281847	0.000703631208152803	0.000843699546115027	0.000850234416167896
200	0.910992249055047	0.25	0.314906444667132	0.303351496384768	0.326461392949496	0.320257006894563	0.985108254693782	0.954543270491905	1.01567323889566	2.02	1.3	3.12	0.383826323974069	0.396116647410623	0.408406970847178	0.453341457850473	0.467857692918701	0.482373927986929	0.452696224777424	0.467315120130523	0.481781394411873	0.314906444667132	2.47762843971021	-0.0155888794278058	0.683254889715057	0.246735800149683	0.253299333586571	0.240615931382059	0.475215367807667	0.482981760531168	0.467973948122059	0.472745456010672	0.480569809972193	0.4655570281847	0.000703631208152803	0.000843699546115027	0.000850234416167896
200	0.910992249055047	0.25	0.315021100306858	0.30342267020507	0.326619530408646	0.319187652620809	0.982475576323716	0.951917247405502	1.01303390524193	1.98	1.29	3.05	0.388657186256022	0.401133810843305	0.413610435430589	0.460564748416134	0.475349740608044	0.490134732799954	0.460451047721017	0.475260080802624	0.490051786212038	0.315021100306858	2.43381559927436	0.00744684158952629	0.691168657240697	0.246735800149683	0.253299333586571	0.240615931382059	0.475215367807667	0.482981760531168	0.467973948122059	0.472745456010672	0.480569809972193	0.4655570281847	0.000703631208152803	0.000843699546115027	0.000850234416167896
200	0.910992249055047	0.25	0.315413416475706	0.303861945969771	0.326964886981641	0.323089316137395	0.977857042407329	0.947713317236389	1.00800076757827	2.01	1.3	3.12	0.383300481340508	0.395492041971005	0.407683602601503	0.453286651393621	0.467704247933374	0.482121844473126	0.45258260214253	0.467097983761022	0.481351509486186	0.315413416475706	2.45250201266303	-0.00195908013178071	0.689330181770841	0.246735800149683	0.253299333586571	0.240615931382059	0.475215367807667	0.482981760531168	0.467973948122059	0.472745456010672	0.480569809972193	0.4655570281847	0.000703631208152803	0.000843699546115027	0.000850234416167896
200	0.910992249055047	0.25	0.315435651708162	0.303844689221223	0.327026614195101	0.321863236228066	0.976611223796395	0.946421312507284	1.00680113508551	1.96	1.3	3.05	0.389613414781034	0.402041700443923	0.414469986106812	0.462532410190833	0.47728674026293	0.492041070335027	0.462718349012721	0.477569286200599	0.492314977153292	0.315435651708162	2.45223952972807	-0.00477164865470241	0.681343948342788	0.246735800149683	0.253299333586571	0.240615931382059	0.475215367807667	0.482981760531168	0.467973948122059	0.472745456010672	0.480569809972193	0.4655570281847	0.000703631208152803	0.000843699546115027	0.000850234416167896
200	0.910992249055047	0.25	0.315514013612202	0.303912301718267	0.327115725506136	0.322530235764764	0.979681184070331	0.949442584326602	1.00991978381406	2.01	1.31	3.09	0.382903875788598	0.395098901829595	0.407293927870591	0.452538812835755	0.466951627529072	0.481364442222388	0.452587426190996	0.466882901980664	0.481318467884306	0.315514013612202	2.46278599516627	-0.00503254559364071	0.690160835746393	0.246735800149683	0.253299333586571	0.240615931382059	0.475215367807667	0.482981760531168	0.467973948122059	0.472745456010672	0.480569809972193	0.4655570281847	0.000703631208152803	0.000843699546115027	0.000850234416167896
200	0.910992249055047	0.25	0.315704708523308	0.304209716443737	0.32719970060288	0.320860349498196	0.97925501069891	0.948913689528546	1.00959633186927	2.03	1.3	3.1	0.380641776157399	0.392812719109004	0.40498366206061	0.449347505040119	0.463715299622467	0.478083094204815	0.449301397562158	0.46339127614848	0.477678147074396	0.315704708523308	2.48608830522963	-0.000544330209409941	0.698010415018149	0.246735800149683	0.253299333586571	0.240615931382059	0.475215367807667	0.482981760531168	0.467973948122059	0.472745456010672	0.480569809972193	0.4655570281847	0.000703631208152803	0.000843699546115027	0.000850234416167896
200	0.910992249055047	0.25	0.315722238693729	0.304223856672586	0.327220620714871	0.322153630256799	0.981907392238943	0.951573941405313	1.01224084307257	2.01	1.29	3.1	0.383944970199788	0.396184035783252	0.408423101366716	0.453815428146087	0.468281763738339	0.482748099330592	0.45311619412646	0.467642665054536	0.482065779279441	0.315722238693729	2.46717687712264	-0.0133744399038196	0.6801249169421	0.246735800149683	0.253299333586571	0.240615931382059	0.475215367807667	0.482981760531168	0.467973948122059	0.472745456010672	0.480569809972193	0.4655570281847	0.000703631208152803	0.000843699546115027	0.000850234416167896
200	0.910992249055047	0.25	0.315754841469782	0.304219192670094	0.32729049026947	0.321513630083978	0.972328496853407	0.942246888590424	1.00241010511639	1.98	1.29	3.09	0.384871605177265	0.397158784894894	0.409445964612524	0.456120831998206	0.470682671739892	0.485244511481577	0.455486386841581	0.470059085706524	0.484501076999907	0.315754841469782	2.45801020352529	0.00186334536029044	0.691218564491233	0.246735800149683	0.253299333586571	0.240615931382059	0.475215367807667	0.482981760531168	0.467973948122059	0.472745456010672	0.480569809972193	0.4655570281847	0.000703631208152803	0.000843699546115027	0.000850234416167896
200	0.910992249055047	0.25	0.316344168750136	0.304803587950113	0.327884749550158	0.323459866560077	0.989521852443751	0.959044366597467	1.01999933829003	1.99	1.3	3.09	0.391209185423706	0.403641428213462	0.416073671003218	0.463496540392139	0.478226004160036	0.492955467927932	0.463374277491199	0.477926690799917	0.492794023446582	0.316344168750136	2.47412841733447	0.00809346037980658	0.703964942760012	0.246735800149683	0.253299333586571	0.240615931382059	0.475215367807667	0.482981760531168	0.467973948122059	0.472745456010672	0.480569809972193	0.4655570281847	0.000703631208152803	0.000843699546115027	0.000850234416167896
200	0.910992249055047	0.25	0.316352072791666	0.304797207283585	0.327906938299747	0.324964340404868	0.980934191962688	0.950824761194311	1.01104362273107	1.99	1.28	3.07	0.38687474888354	0.399125774459389	0.411376800035238	0.458108657883174	0.47261542241211	0.487122186941047	0.457641977700922	0.472212102305989	0.486564495323161	0.316352072791666	2.44572135703112	-0.0144572178036724	0.670213280848359	0.246735800149683	0.253299333586571	0.240615931382059	0.475215367807667	0.482981760531168	0.467973948122059	0.472745456010672	0.480569809972193	0.4655570281847	0.000703631208152803	0.000843699546115027	0.000850234416167896
200	0.910992249055047	0.25	0.316711436075444	0.30514120748741	0.328281664663478	0.324815250251551	0.981430954888019	0.95129603604991	1.01156587372613	1.98	1.28	3.05	0.389602944124114	0.401944689128139	0.414286434132165	0.461996417274559	0.476631424686001	0.491266432097443	0.461752848415222	0.476310530134645	0.490953549051758	0.316711436075444	2.43987734499202	-0.0174068022363245	0.666030757721724	0.246735800149683	0.253299333586571	0.240615931382059	0.475215367807667	0.482981760531168	0.467973948122059	0.472745456010672	0.480569809972193	0.4655570281847	0.000703631208152803	0.000843699546115027	0.000850234416167896
200	0.910992249055047	0.25	0.316885024707159	0.305344900546696	0.328425148867622	0.331557612381063	0.997449418955469	0.967287390961739	1.0276114469492	2	1.31	3.06	0.392155448870859	0.404383669498212	0.416611890125565	0.463998557937592	0.478466995781746	0.492935433625901	0.46482381785263	0.479264594943929	0.493650198489988	0.316885024707159	2.45475174959888	-0.0117453671550419	0.681934001744592	0.246735800149683	0.253299333586571	0.240615931382059	0.475215367807667	0.482981760531168	0.467973948122059	0.472745456010672	0.480569809972193	0.4655570281847	0.000703631208152803	0.000843699546115027	0.000850234416167896
200	0.910992249055047	0.25	0.317791319231443	0.306048777034675	0.329533861428211	0.311702538079383	0.97050738296601	0.939793556498619	1.0012212094334	2	1.29	3.07	0.381684868009666	0.394158887138883	0.406632906268099	0.451783147458553	0.466548080773941	0.48131301408933	0.451409858570818	0.466269989713365	0.480918420141787	0.317791319231443	2.45611959223252	-0.00352452287129721	0.689389690154097	0.246735800149683	0.253299333586571	0.240615931382059	0.475215367807667	0.482981760531168	0.467973948122059	0.472745456010672	0.480569809972193	0.4655570281847	0.000703631208152803	0.000843699546115027	0.000850234416167896
200	0.910992249055047	0.25	0.318072416792695	0.306437700802201	0.329707132783188	0.319273776685037	0.981211461657639	0.950698497685759	1.01172442562952	1.99	1.29	3.07	0.386302199182452	0.398700688413902	0.411099177645351	0.45729685026123	0.471973934899989	0.486651019538749	0.457150744530111	0.471921940410993	0.486420755337284	0.318072416792695	2.45830147434779	-0.00539105715572114	0.683642212793534	0.246735800149683	0.253299333586571	0.240615931382059	0.475215367807667	0.482981760531168	0.467973948122059	0.472745456010672	0.480569809972193	0.4655570281847	0.000703631208152803	0.000843699546115027	0.000850234416167896
200	0.910992249055047	0.26	0.294966717445379	0.284282364792028	0.305651070098731	0.332203378692099	0.987283559276222	0.957472379812984	1.01709473873946	1.98	1.29	3.13	0.391766006852137	0.40396375478106	0.416161502709983	0.46446646575724	0.478927763500418	0.493389061243596	0.46333450816887	0.477887330225046	0.492176732873697	0.294966717445379	2.49978688547536	-0.00916583003281699	0.687839340594656	0.246735800149683	0.253299333586571	0.240615931382059	0.475215367807667	0.482981760531168	0.467973948122059	0.472745456010672	0.480569809972193	0.4655570281847	0.000703631208152803	0.000843699546115027	0.000850234416167896
200	0.910992249055047	0.26	0.295305643893538	0.284658396394188	0.305952891392889	0.341002169475378	0.975432203317584	0.946553500686031	1.00431090594914	1.98	1.27	3.11	0.386310161754455	0.398096221683205	0.409882281611956	0.457742931964475	0.471708357061225	0.485673782157975	0.456313882504608	0.470184896890845	0.484082135501545	0.295305643893538	2.49765237220708	-0.00517386480547901	0.684662688553289	0.246735800149683	0.253299333586571	0.240615931382059	0.475215367807667	0.482981760531168	0.467973948122059	0.472745456010672	0.480569809972193	0.4655570281847	0.000703631208152803	0.000843699546115027	0.000850234416167896
200	0.910992249055047	0.26	0.295745600408608	0.284998350193337	0.30649285062388	0.334977360911883	0.996854657593711	0.96694169024612	1.0267676249413	2.02	1.31	3.11	0.389648215043813	0.401702234899639	0.413756254755465	0.460430173981023	0.474673879572655	0.488917585164286	0.460105522608699	0.474234084655354	0.488474124570385	0.295745600408608	2.51121463301496	-0.00069021332682204	0.705288480690222	0.246735800149683	0.253299333586571	0.240615931382059	0.475215367807667	0.482981760531168	0.467973948122059	0.472745456010672	0.480569809972193	0.4655570281847	0.000703631208152803	0.000843699546115027	0.000850234416167896
200	0.910992249055047	0.26	0.300296097234204	0.289506757815833	0.311085436652576	0.333031772130077	0.987378068878576	0.95761961362821	1.01713652412894	2.01	1.3	3.09	0.387472320579946	0.399513195211834	0.411554069843722	0.45826241847148	0.472503126868565	0.48674383526565	0.457861523030425	0.472019605658201	0.486258211952156	0.300296097234204	2.50266288417064	0.00127417130505678	0.701920948157167	0.246735800149683	0.253299333586571	0.240615931382059	0.475215367807667	0.482981760531168	0.467973948122059	0.472745456010672	0.480569809972193	0.4655570281847	0.000703631208152803	0.000843699546115027	0.000850234416167896
200	0.910992249055047	0.26	0.300787097146557	0.289907242453566	0.311666951839549	0.344802908039764	1.00512378755438	0.975615959798035	1.03463161531073	2.02	1.29	3.11	0.392038791167905	0.403896134221194	0.415753477274483	0.462975231753623	0.476978070941359	0.490980910129096	0.462089283795293	0.476008784193412	0.489817450574799	0.300787097146557	2.48342974178778	-0.00608127129322372	0.687452466592494	0.246735800149683	0.253299333586571	0.240615931382059	0.475215367807667	0.482981760531168	0.467973948122059	0.472745456010672	0.480569809972193	0.4655570281847	0.000703631208152803	0.000843699546115027	0.000850234416167896
200	0.910992249055047	0.26	0.300943697158501	0.290173696106166	0.311713698210835	0.348013098734606	1.01470003575464	0.985121512764619	1.04427855874466	2.01	1.29	3.06	0.398297651980171	0.410256639885027	0.422215627789884	0.47098832796883	0.485129871835597	0.499271415702364	0.470919980894041	0.485400213826827	0.499221555155747	0.300943697158501	2.48661867473303	-0.00198458123394588	0.693014021793328	0.246735800149683	0.253299333586571	0.240615931382059	0.475215367807667	0.482981760531168	0.467973948122059	0.472745456010672	0.480569809972193	0.4655570281847	0.000703631208152803	0.000843699546115027	0.000850234416167896
200	0.910992249055047	0.26	0.301007631921976	0.290191369086199	0.311823894757753	0.333354448277769	0.978938351343631	0.949455676940912	1.00842102574635	1.99	1.3	3.07	0.3866999750152	0.398707854615906	0.410715734216611	0.458000134827677	0.472222040261991	0.486443945696304	0.457984818439189	0.472234388924989	0.48633046247035	0.301007631921976	2.48082055095376	0.0131597422705443	0.708987949765002	0.246735800149683	0.253299333586571	0.240615931382059	0.475215367807667	0.482981760531168	0.467973948122059	0.472745456010672	0.480569809972193	0.4655570281847	0.000703631208152803	0.000843699546115027	0.000850234416167896
200	0.910992249055047	0.26	0.301141461776773	0.290391478280887	0.31189144527266	0.344215696184117	1.00313844071854	0.97365058352277	1.0326262979143	2.02	1.31	3.12	0.390776527742629	0.402611535742973	0.414446543743318	0.461365135264673	0.475337980815248	0.489310826365822	0.460928700128242	0.474914135014448	0.488893062350162	0.301141461776773	2.494156714983	0.00419422259588562	0.704481219449026	0.246735800149683	0.253299333586571	0.240615931382059	0.475215367807667	0.482981760531168	0.467973948122059	0.472745456010672	0.480569809972193	0.4655570281847	0.000703631208152803	0.000843699546115027	0.000850234416167896
200	0.910992249055047	0.26	0.30251135268157	0.29162322211487	0.313399483248271	0.343205854956702	0.996861282299938	0.967492280314584	1.02623028428529	1.99	1.29	3.12	0.393929517603672	0.405887563181907	0.417845608760141	0.466532674240669	0.480694646707831	0.494856619174992	0.465436542313411	0.479446637352921	0.493712968756496	0.30251135268157	2.49914167352215	-0.000565844199681658	0.697886570841914	0.246735800149683	0.253299333586571	0.240615931382059	0.475215367807667	0.482981760531168	0.467973948122059	0.472745456010672	0.480569809972193	0.4655570281847	0.000703631208152803	0.000843699546115027	0.000850234416167896
200	0.910992249055047	0.26	0.302531685282225	0.291622049592837	0.313441320971614	0.326700189862379	0.970187641243744	0.940525502737403	0.999849779750085	2	1.29	3.13	0.381418503937368	0.393447617937725	0.405476731938082	0.451323485415506	0.465557251216216	0.479791017016926	0.450042677611282	0.46435377909986	0.478441563124691	0.302531685282225	2.50178959295028	-0.0172769078163482	0.682524493193792	0.246735800149683	0.253299333586571	0.240615931382059	0.475215367807667	0.482981760531168	0.467973948122059	0.472745456010672	0.480569809972193	0.4655570281847	0.000703631208152803	0.000843699546115027	0.000850234416167896
200	0.910992249055047	0.26	0.30263840748982	0.29185293803309	0.31342387694655	0.330473756071683	0.983455231447713	0.953643508465433	1.01326695442999	2	1.3	3.13	0.385913282195078	0.397977266023265	0.410041249851452	0.456431260615825	0.470699697595832	0.484968134575839	0.455496739830437	0.469655792167326	0.483918966025113	0.30263840748982	2.50621595658757	-0.0027587668543659	0.698500952632963	0.246735800149683	0.253299333586571	0.240615931382059	0.475215367807667	0.482981760531168	0.467973948122059	0.472745456010672	0.480569809972193	0.4655570281847	0.000703631208152803	0.000843699546115027	0.000850234416167896
200	0.910992249055047	0.26	0.302766535806958	0.291781529276829	0.313751542337087	0.340357127463357	1.00833654971902	0.978440783430357	1.03823231600769	1.99	1.29	3.08	0.397692075682272	0.409843357140276	0.42199463859828	0.470810063167211	0.485195427977386	0.499580792787562	0.470399555311329	0.484781105143629	0.498946101399839	0.302766535806958	2.48277866118978	0.00275974384236642	0.697083392056558	0.246735800149683	0.253299333586571	0.240615931382059	0.475215367807667	0.482981760531168	0.467973948122059	0.472745456010672	0.480569809972193	0.4655570281847	0.000703631208152803	0.000843699546115027	0.000850234416167896
200	0.910992249055047	0.26	0.304228611407797	0.293235514221021	0.315221708594572	0.336654143628143	0.995786170834925	0.966017373686473	1.02555496798338	1.99	1.29	3.06	0.393732883850855	0.405866158747663	0.417999433644472	0.466403893176061	0.480776598329615	0.495149303483169	0.466372918165689	0.480702697702537	0.495021533454029	0.304228611407797	2.46460880762731	0.0209239381984834	0.706886509032137	0.246735800149683	0.253299333586571	0.240615931382059	0.475215367807667	0.482981760531168	0.467973948122059	0.472745456010672	0.480569809972193	0.4655570281847	0.000703631208152803	0.000843699546115027	0.000850234416167896
200	0.910992249055047	0.26	0.304250615092061	0.293272305363114	0.315228924821009	0.336317565304198	0.997460399813779	0.967619066934266	1.02730173269329	1.98	1.27	3.08	0.395618656521113	0.407819519883589	0.420020383246066	0.468956658870738	0.48341926325881	0.497881867646882	0.467707921807522	0.482086127886883	0.496606984362323	0.304250615092061	2.46380275045343	0.00628544437371706	0.691807460367861	0.246735800149683	0.253299333586571	0.240615931382059	0.475215367807667	0.482981760531168	0.467973948122059	0.472745456010672	0.480569809972193	0.4655570281847	0.000703631208152803	0.000843699546115027	0.000850234416167896
200	0.910992249055047	0.26	0.304690116120677	0.293764580462167	0.315615651779186	0.337313996732191	0.993213799303858	0.963565715442779	1.02286188316494	1.99	1.28	3.05	0.392380843464182	0.404454062722675	0.416527281981167	0.464711467305339	0.479010237314546	0.493309007323754	0.464546789324707	0.478916277718519	0.493009899284242	0.304690116120677	2.4676204942307	-0.00107350291324429	0.684058136104911	0.246735800149683	0.253299333586571	0.240615931382059	0.475215367807667	0.482981760531168	0.467973948122059	0.472745456010672	0.480569809972193	0.4655570281847	0.000703631208152803	0.000843699546115027	0.000850234416167896
200	0.910992249055047	0.26	0.305511079062557	0.294520182335839	0.316501975789274	0.34798675636718	1.02435657929125	0.994494834488701	1.0542183240938	2.01	1.29	3.14	0.400876384605089	0.412913519318414	0.424950654031739	0.47372979606484	0.48795450371023	0.50217921135562	0.472529535314123	0.486743530295763	0.500944309396965	0.305511079062557	2.47560109194968	0.0128416440213447	0.70845555948461	0.246735800149683	0.253299333586571	0.240615931382059	0.475215367807667	0.482981760531168	0.467973948122059	0.472745456010672	0.480569809972193	0.4655570281847	0.000703631208152803	0.000843699546115027	0.000850234416167896
200	0.910992249055047	0.26	0.305551214922592	0.294678188597036	0.316424241248149	0.345379103614171	1.0157419465996	0.98596038551647	1.04552350768273	2.02	1.3	3.11	0.395955067550933	0.407915142421757	0.419875217292581	0.467539295233646	0.481661617270419	0.495783939307193	0.46678979248027	0.480989983799841	0.495048762398028	0.305551214922592	2.49297911119038	0.00867289318041107	0.70433361231529	0.246735800149683	0.253299333586571	0.240615931382059	0.475215367807667	0.482981760531168	0.467973948122059	0.472745456010672	0.480569809972193	0.4655570281847	0.000703631208152803	0.000843699546115027	0.000850234416167896
200	0.910992249055047	0.26	0.305557488923048	0.294506047613983	0.316608930232113	0.330363904169408	0.981224433029044	0.95147294755903	1.01097591849906	2.01	1.3	3.1	0.384108800417713	0.396119449195326	0.40813009797294	0.454061158580119	0.468259138666312	0.482457118752504	0.453793844015763	0.467901317617053	0.482135584560724	0.305557488923048	2.48725968393937	-0.0104986222652723	0.688023350629654	0.246735800149683	0.253299333586571	0.240615931382059	0.475215367807667	0.482981760531168	0.467973948122059	0.472745456010672	0.480569809972193	0.4655570281847	0.000703631208152803	0.000843699546115027	0.000850234416167896
200	0.910992249055047	0.26	0.305624886127533	0.294702192305089	0.316547579949977	0.335736919348378	0.976216236348259	0.946972443323898	1.00546002937262	2	1.3	3.13	0.383220631102081	0.395055003789081	0.406889376476081	0.453248355002548	0.467245278752306	0.481242202502064	0.452487783772756	0.466474548162588	0.48047173243219	0.305624886127533	2.50236472192108	-0.011725252240036	0.690949614792544	0.246735800149683	0.253299333586571	0.240615931382059	0.475215367807667	0.482981760531168	0.467973948122059	0.472745456010672	0.480569809972193	0.4655570281847	0.000703631208152803	0.000843699546115027	0.000850234416167896
200	0.910992249055047	0.26	0.305712275671923	0.294631348835744	0.316793202508103	0.342285514236905	1.0113629586047	0.981505787642623	1.04122012956678	2.01	1.29	3.1	0.396790011244191	0.408860268343966	0.420930525443741	0.469193866316548	0.483466631344882	0.497739396373215	0.468302042914007	0.482617067080963	0.496838691749457	0.305712275671923	2.47785669265544	-0.00436865263882068	0.687646250192906	0.246735800149683	0.253299333586571	0.240615931382059	0.475215367807667	0.482981760531168	0.467973948122059	0.472745456010672	0.480569809972193	0.4655570281847	0.000703631208152803	0.000843699546115027	0.000850234416167896
200	0.910992249055047	0.26	0.305748513357501	0.294744359472495	0.316752667242506	0.330067399214733	0.982175917350096	0.9523756136823	1.01197622101789	2.02	1.3	3.15	0.382773411303413	0.394750580530475	0.406727749757537	0.45205194913008	0.466196878046948	0.480341806963817	0.450844339653395	0.464940326860381	0.478956742523618	0.305748513357501	2.50532613590107	0.00572067704684727	0.710201446287378	0.246735800149683	0.253299333586571	0.240615931382059	0.475215367807667	0.482981760531168	0.467973948122059	0.472745456010672	0.480569809972193	0.4655570281847	0.000703631208152803	0.000843699546115027	0.000850234416167896
200	0.910992249055047	0.26	0.305928231212441	0.29494079635314	0.316915666071743	0.324274281291006	0.96566704457142	0.935979549831653	0.995354539311187	2	1.3	3.11	0.379454619941561	0.391490200244059	0.403525780546558	0.448968862373588	0.463209302501188	0.477449742628787	0.448280586184171	0.462644650118455	0.476895976474791	0.305928231212441	2.5022991227537	0.0288945982753591	0.731063247824998	0.246735800149683	0.253299333586571	0.240615931382059	0.475215367807667	0.482981760531168	0.467973948122059	0.472745456010672	0.480569809972193	0.4655570281847	0.000703631208152803	0.000843699546115027	0.000850234416167896
200	0.910992249055047	0.26	0.306252522102151	0.295180639815415	0.317324404388886	0.333696674568169	0.991927737955098	0.962076850037208	1.02177862587299	2	1.3	3.09	0.389887528219255	0.401984783137099	0.414082038054942	0.461275368228948	0.475587612948019	0.489899857667091	0.46100281085603	0.475202928751901	0.489534680643183	0.306252522102151	2.48488942801504	0.019503493770361	0.716247523153019	0.246735800149683	0.253299333586571	0.240615931382059	0.475215367807667	0.482981760531168	0.467973948122059	0.472745456010672	0.480569809972193	0.4655570281847	0.000703631208152803	0.000843699546115027	0.000850234416167896
200	0.910992249055047	0.26	0.306552725414764	0.295626329470024	0.317479121359504	0.347142894546395	0.993781987382871	0.964757589697358	1.02280638506838	2.01	1.28	3.08	0.389448278101035	0.401164694558654	0.412881111016273	0.460367052116717	0.474217035309007	0.488067018501297	0.459687116819919	0.47350012907151	0.487264414142497	0.306552725414764	2.4849278210715	0.0132888250227933	0.704605600615955	0.246735800149683	0.253299333586571	0.240615931382059	0.475215367807667	0.482981760531168	0.467973948122059	0.472745456010672	0.480569809972193	0.4655570281847	0.000703631208152803	0.000843699546115027	0.000850234416167896
200	0.910992249055047	0.26	0.306570238240708	0.295530652661421	0.317609823819995	0.328638593502341	0.987639400579022	0.957576250876118	1.01770255028192	2.03	1.31	3.13	0.38323212325708	0.395263713098513	0.407295302939946	0.452182607276703	0.466378900682237	0.480575194087771	0.451757424065198	0.465862748272271	0.479999234976823	0.306570238240708	2.51465582984594	0.00153009490618184	0.710744783599353	0.246735800149683	0.253299333586571	0.240615931382059	0.475215367807667	0.482981760531168	0.467973948122059	0.472745456010672	0.480569809972193	0.4655570281847	0.000703631208152803	0.000843699546115027	0.000850234416167896
200	0.910992249055047	0.26	0.306878595594488	0.295805737935301	0.317951453253675	0.331624078742161	0.977272559551449	0.94772509352087	1.00682002558203	1.99	1.27	3.1	0.386463176721382	0.398512037371281	0.410560898021179	0.457840371891944	0.472114577490582	0.48638878308922	0.456256301507931	0.470480130665961	0.484849706795316	0.306878595594488	2.47076450054927	-0.000219035470429056	0.688406673618046	0.246735800149683	0.253299333586571	0.240615931382059	0.475215367807667	0.482981760531168	0.467973948122059	0.472745456010672	0.480569809972193	0.4655570281847	0.000703631208152803	0.000843699546115027	0.000850234416167896
200	0.910992249055047	0.26	0.306912494444345	0.296016834301094	0.317808154587596	0.348692092616989	1.00298256542149	0.973789299873186	1.03217583096979	1.99	1.27	3.11	0.396506184458985	0.408393058073187	0.420279931687389	0.469587512539643	0.483665293999679	0.497743075459715	0.468111783918941	0.4821083190212	0.49619401884544	0.306912494444345	2.47471886123004	0.00212208375284893	0.690014723513303	0.246735800149683	0.253299333586571	0.240615931382059	0.475215367807667	0.482981760531168	0.467973948122059	0.472745456010672	0.480569809972193	0.4655570281847	0.000703631208152803	0.000843699546115027	0.000850234416167896
200	0.910992249055047	0.26	0.307166668387084	0.296201073631175	0.318132263142993	0.337778134957873	0.994872421788794	0.965205632197567	1.02453921138002	1.99	1.29	3.09	0.393103953708514	0.405186490209671	0.417269026710828	0.465582115983248	0.479892358496923	0.494202601010599	0.464768181844141	0.479047620199478	0.493371462423619	0.307166668387084	2.50361170549417	0.00973934874243645	0.709025213162405	0.246735800149683	0.253299333586571	0.240615931382059	0.475215367807667	0.482981760531168	0.467973948122059	0.472745456010672	0.480569809972193	0.4655570281847	0.000703631208152803	0.000843699546115027	0.000850234416167896
200	0.910992249055047	0.26	0.307552996784376	0.296509956447043	0.318596037121709	0.332572745740988	0.983033921816417	0.953375754373286	1.01269208925955	2.02	1.3	3.13	0.38375588871412	0.395693990089744	0.407632091465369	0.453359474347065	0.467462844545475	0.481566214743886	0.452454030624705	0.466499082148973	0.480697990787171	0.307552996784376	2.50384191684374	0.00197497384921833	0.704887221000451	0.246735800149683	0.253299333586571	0.240615931382059	0.475215367807667	0.482981760531168	0.467973948122059	0.472745456010672	0.480569809972193	0.4655570281847	0.000703631208152803	0.000843699546115027	0.000850234416167896
200	0.910992249055047	0.26	0.307609197531831	0.296490724058766	0.318727671004896	0.340069646868411	1.00037635041345	0.970697593902726	1.03005510692417	2	1.29	3.1	0.392954940367654	0.404969407147126	0.416983873926598	0.464795499789138	0.479006467810663	0.493217435832187	0.464017165266098	0.478076103412063	0.492234664496207	0.307609197531831	2.4744004801312	0.0169507986641582	0.708274205771686	0.246735800149683	0.253299333586571	0.240615931382059	0.475215367807667	0.482981760531168	0.467973948122059	0.472745456010672	0.480569809972193	0.4655570281847	0.000703631208152803	0.000843699546115027	0.000850234416167896
200	0.910992249055047	0.26	0.307642014912296	0.296577090641018	0.318706939183574	0.341888983296879	0.989219213068985	0.959990025932949	1.01844840020502	2.02	1.28	3.13	0.386816322945481	0.398593868946189	0.410371414946898	0.457076083409019	0.47099285547588	0.48490962754274	0.455657539703116	0.469418016534669	0.483220497579047	0.307642014912296	2.47714093519406	-0.00689793993605531	0.684345004029499	0.246735800149683	0.253299333586571	0.240615931382059	0.475215367807667	0.482981760531168	0.467973948122059	0.472745456010672	0.480569809972193	0.4655570281847	0.000703631208152803	0.000843699546115027	0.000850234416167896
200	0.910992249055047	0.26	0.30831793448154	0.297213875846428	0.319421993116652	0.338491355225049	0.99772842689225	0.968023842170101	1.0274330116144	1.99	1.3	3.14	0.394568501631589	0.406676151231554	0.418783800831519	0.467398332327487	0.481740823448872	0.496083314570256	0.466498991671454	0.480718596830414	0.495017892278723	0.30831793448154	2.49201189596976	-0.000207963114512458	0.697488569190166	0.246735800149683	0.253299333586571	0.240615931382059	0.475215367807667	0.482981760531168	0.467973948122059	0.472745456010672	0.480569809972193	0.4655570281847	0.000703631208152803	0.000843699546115027	0.000850234416167896
200	0.910992249055047	0.26	0.308500224070372	0.297459158769943	0.319541289370801	0.329561174127959	0.972344426592267	0.942808618689223	1.00188023449531	2	1.3	3.12	0.381906620337138	0.393870788198544	0.40583495605995	0.451789092759518	0.465942501618877	0.480095910478235	0.450898320805089	0.465162900722612	0.479331597377065	0.308500224070372	2.48091739701034	-0.0239882911625506	0.671488606237972	0.246735800149683	0.253299333586571	0.240615931382059	0.475215367807667	0.482981760531168	0.467973948122059	0.472745456010672	0.480569809972193	0.4655570281847	0.000703631208152803	0.000843699546115027	0.000850234416167896
200	0.910992249055047	0.26	0.308514584478289	0.297562635229954	0.319466533726625	0.341290511175274	0.998122834509837	0.968591300153817	1.02765436886586	2.02	1.3	3.11	0.389174161530917	0.401039754500729	0.41290534747054	0.459581674768653	0.473593933618874	0.487606192469096	0.459125316566495	0.473275136770029	0.487081202356927	0.308514584478289	2.49244461369346	0.00175688500414504	0.702680202075189	0.246735800149683	0.253299333586571	0.240615931382059	0.475215367807667	0.482981760531168	0.467973948122059	0.472745456010672	0.480569809972193	0.4655570281847	0.000703631208152803	0.000843699546115027	0.000850234416167896
200	0.910992249055047	0.26	0.308522619011438	0.29755402979499	0.319491208227887	0.331476007312425	0.972098308311428	0.942697463830134	1.00149915279272	1.97	1.28	3.11	0.386358253146634	0.398407992697939	0.410457732249243	0.458220680056519	0.472511664671793	0.486802649287067	0.456895815372695	0.470970125741758	0.485339103115888	0.308522619011438	2.46926771437628	-0.00899960535025707	0.676624840222378	0.246735800149683	0.253299333586571	0.240615931382059	0.475215367807667	0.482981760531168	0.467973948122059	0.472745456010672	0.480569809972193	0.4655570281847	0.000703631208152803	0.000843699546115027	0.000850234416167896
200	0.910992249055047	0.26	0.308540953891332	0.297498788752182	0.319583119030482	0.33479720041545	0.987338416617923	0.9576990220264	1.01697781120945	2.02	1.31	3.12	0.385343209834947	0.39726902283755	0.409194835840152	0.455195927486343	0.469283580706114	0.483371233925886	0.454735252820008	0.468924934226434	0.482885767187639	0.308540953891332	2.49967455900171	0.0022495418884966	0.705260771625067	0.246735800149683	0.253299333586571	0.240615931382059	0.475215367807667	0.482981760531168	0.467973948122059	0.472745456010672	0.480569809972193	0.4655570281847	0.000703631208152803	0.000843699546115027	0.000850234416167896
200	0.910992249055047	0.26	0.308642131663161	0.297572239277952	0.31971202404837	0.325564701530256	0.971442419233616	0.94166509143853	1.0012197470287	2	1.3	3.1	0.38222999537815	0.394316869967609	0.406403744557068	0.45237326609615	0.466678210765704	0.480983155435257	0.452103935892205	0.466320773782742	0.480697132164851	0.308642131663161	2.48006596591209	0.00557404448503853	0.702926335521683	0.246735800149683	0.253299333586571	0.240615931382059	0.475215367807667	0.482981760531168	0.467973948122059	0.472745456010672	0.480569809972193	0.4655570281847	0.000703631208152803	0.000843699546115027	0.000850234416167896
200	0.910992249055047	0.26	0.308770185957757	0.297652777439076	0.319887594476438	0.321860595604514	0.961131239643617	0.931419680244912	0.990842799042322	2.03	1.31	3.12	0.373031896476103	0.384931322250365	0.396830748024627	0.440214691312133	0.454257195702489	0.468299700092845	0.439715255355532	0.453790036762278	0.467849230132955	0.308770185957757	2.49591132017059	-0.0114211628211326	0.691253310623617	0.246735800149683	0.253299333586571	0.240615931382059	0.475215367807667	0.482981760531168	0.467973948122059	0.472745456010672	0.480569809972193	0.4655570281847	0.000703631208152803	0.000843699546115027	0.000850234416167896
200	0.910992249055047	0.26	0.30885682358039	0.297776524202866	0.319937122957914	0.328429013738605	0.976877170292007	0.947127487966133	1.00662685261788	2.01	1.29	3.12	0.383000260359656	0.395030463496189	0.407060666632722	0.452915465097663	0.467141734927573	0.481368004757483	0.451611354790475	0.465817525021275	0.480085714493867	0.30885682358039	2.48635390258936	0.0123170779376644	0.706801294456488	0.246735800149683	0.253299333586571	0.240615931382059	0.475215367807667	0.482981760531168	0.467973948122059	0.472745456010672	0.480569809972193	0.4655570281847	0.000703631208152803	0.000843699546115027	0.000850234416167896
200	0.910992249055047	0.26	0.308953979876692	0.297743789272856	0.320164170480527	0.321851564256628	0.964182919194324	0.934376406218514	0.993989432170134	1.99	1.3	3.1	0.380172076089195	0.39229952691477	0.404426977740346	0.450169244673003	0.464529598105898	0.478889951538794	0.449528620271303	0.464022587717186	0.478342935380261	0.308953979876692	2.47788784609355	0.00948023698960757	0.703944334782967	0.246735800149683	0.253299333586571	0.240615931382059	0.475215367807667	0.482981760531168	0.467973948122059	0.472745456010672	0.480569809972193	0.4655570281847	0.000703631208152803	0.000843699546115027	0.000850234416167896
200	0.910992249055047	0.26	0.308991820977323	0.297812337781914	0.320171304172732	0.328604104475031	0.970525359760255	0.94098084204722	1.00006987747329	1.99	1.3	3.06	0.382367510604677	0.394372923664279	0.406378336723881	0.452642622558655	0.466854503802447	0.481066385046239	0.452956554350601	0.467081938090631	0.481297318862987	0.308991820977323	2.45667944226312	0.00413430776004829	0.693600083580567	0.246735800149683	0.253299333586571	0.240615931382059	0.475215367807667	0.482981760531168	0.467973948122059	0.472745456010672	0.480569809972193	0.4655570281847	0.000703631208152803	0.000843699546115027	0.000850234416167896
200	0.910992249055047	0.26	0.309210856631857	0.298097704533681	0.320324008730034	0.324402893881131	0.963477739310119	0.933866240967642	0.993089237652595	2.01	1.3	3.12	0.376832954248898	0.388781762237256	0.400730570225614	0.445417501205176	0.459541022347755	0.473664543490334	0.444943043269612	0.459039666432771	0.473100967646757	0.309210856631857	2.4821415194078	-0.00749012529994975	0.691497347869871	0.246735800149683	0.253299333586571	0.240615931382059	0.475215367807667	0.482981760531168	0.467973948122059	0.472745456010672	0.480569809972193	0.4655570281847	0.000703631208152803	0.000843699546115027	0.000850234416167896
200	0.910992249055047	0.26	0.309300318682877	0.298168374388629	0.320432262977124	0.332690858087846	0.981075353178235	0.95148414911213	1.01066655724434	1.99	1.28	3.08	0.387320680761239	0.399366373076895	0.411412065392551	0.458682408642795	0.472947454222742	0.487212499802689	0.457908042828271	0.472183009197792	0.486483038669772	0.309300318682877	2.46708453793907	0.00413486088705795	0.692199450371249	0.246735800149683	0.253299333586571	0.240615931382059	0.475215367807667	0.482981760531168	0.467973948122059	0.472745456010672	0.480569809972193	0.4655570281847	0.000703631208152803	0.000843699546115027	0.000850234416167896
200	0.910992249055047	0.26	0.309330140231173	0.298323426370276	0.32033685409207	0.346687657065184	1.01013802769396	0.980606281286607	1.03966977410132	1.98	1.29	3.09	0.400483142868117	0.412544014638268	0.42460488640842	0.474607771999063	0.488900966559521	0.503194161119979	0.473952394470052	0.488080766841409	0.502432016284792	0.309330140231173	2.475991990618	0.00100398340264373	0.691643534784139	0.246735800149683	0.253299333586571	0.240615931382059	0.475215367807667	0.482981760531168	0.467973948122059	0.472745456010672	0.480569809972193	0.4655570281847	0.000703631208152803	0.000843699546115027	0.000850234416167896
200	0.910992249055047	0.26	0.309417444400076	0.298223080713491	0.320611808086661	0.325112923982717	0.971127145644535	0.941328831067815	1.00092546022125	2.01	1.3	3.15	0.380496943955443	0.39254179720678	0.404586650458117	0.449914765387316	0.464157080367209	0.478399395347102	0.448900938104413	0.46296754732038	0.477362180905933	0.309417444400076	2.49631897541001	-0.00745006592489826	0.694820782423594	0.246735800149683	0.253299333586571	0.240615931382059	0.475215367807667	0.482981760531168	0.467973948122059	0.472745456010672	0.480569809972193	0.4655570281847	0.000703631208152803	0.000843699546115027	0.000850234416167896
200	0.910992249055047	0.26	0.309556183560593	0.298556770809546	0.32055559631164	0.340253414250722	0.989133423347392	0.959800227976967	1.01846661871782	1.97	1.27	3.09	0.39427199912533	0.40632164991965	0.41837130071397	0.467841741493846	0.482139813952741	0.496437886411636	0.466586210887567	0.480857591501569	0.495103180329835	0.309556183560593	2.45639816684087	0.0104562261014728	0.691947938369883	0.246735800149683	0.253299333586571	0.240615931382059	0.475215367807667	0.482981760531168	0.467973948122059	0.472745456010672	0.480569809972193	0.4655570281847	0.000703631208152803	0.000843699546115027	0.000850234416167896
200	0.910992249055047	0.26	0.309652216611932	0.298396235183017	0.320908198040847	0.319601202690689	0.972320026001892	0.942106322385241	1.00253372961854	1.97	1.3	3.08	0.387313079040601	0.399734354961303	0.412155630882005	0.45966496072202	0.474406588663813	0.489148216605607	0.459603374629967	0.474366625121092	0.489221280301757	0.309652216611932	2.46374396049287	-0.00348359499631079	0.686699300233529	0.246735800149683	0.253299333586571	0.240615931382059	0.475215367807667	0.482981760531168	0.467973948122059	0.472745456010672	0.480569809972193	0.4655570281847	0.000703631208152803	0.000843699546115027	0.000850234416167896
200	0.910992249055047	0.26	0.30966341510767	0.298446526341	0.320880303874339	0.323313933444339	0.970619249568889	0.940713997016039	1.00052450212174	2.01	1.31	3.14	0.380073852083263	0.392156381493199	0.404238910903135	0.449369987033839	0.463655437228633	0.477940887423427	0.448730032000418	0.46305672923817	0.477258185261082	0.30966341510767	2.49095505205247	-0.010976955089245	0.691437494848551	0.246735800149683	0.253299333586571	0.240615931382059	0.475215367807667	0.482981760531168	0.467973948122059	0.472745456010672	0.480569809972193	0.4655570281847	0.000703631208152803	0.000843699546115027	0.000850234416167896
200	0.910992249055047	0.26	0.309694684754954	0.298520984224398	0.32086838528551	0.329179509687879	0.979269752099248	0.949497871343869	1.00904163285463	1.98	1.28	3.12	0.38761793148126	0.399771844810601	0.411925758139941	0.459319926277927	0.473722083972458	0.488124241666989	0.457954573194968	0.472185928141019	0.486671887096222	0.309694684754954	2.46077024847998	0.00224758849415264	0.688345701928054	0.246735800149683	0.253299333586571	0.240615931382059	0.475215367807667	0.482981760531168	0.467973948122059	0.472745456010672	0.480569809972193	0.4655570281847	0.000703631208152803	0.000843699546115027	0.000850234416167896
200	0.910992249055047	0.26	0.309892526066862	0.298856850443982	0.320928201689741	0.335210303372266	0.983435584781158	0.953940710657432	1.01293045890488	2.01	1.29	3.12	0.385193498998122	0.397103289239066	0.40901307948001	0.455365928970168	0.469445379197166	0.483524829424165	0.454303415853972	0.468352295006509	0.482291108649034	0.309892526066862	2.48648558232201	0.00927571605654855	0.706393072463757	0.246735800149683	0.253299333586571	0.240615931382059	0.475215367807667	0.482981760531168	0.467973948122059	0.472745456010672	0.480569809972193	0.4655570281847	0.000703631208152803	0.000843699546115027	0.000850234416167896
200	0.910992249055047	0.26	0.309917200129088	0.29881108340977	0.321023316848406	0.327878423585657	0.9783080413876	0.948477558019325	1.00813852475587	2	1.28	3.14	0.384622252491998	0.39671897276653	0.408815693041061	0.455108999395506	0.469422592081421	0.483736184767336	0.453614692964197	0.467904830081536	0.482278316916481	0.309917200129088	2.49193008555358	0.0195068572062014	0.71858240373602	0.246735800149683	0.253299333586571	0.240615931382059	0.475215367807667	0.482981760531168	0.467973948122059	0.472745456010672	0.480569809972193	0.4655570281847	0.000703631208152803	0.000843699546115027	0.000850234416167896
200	0.910992249055047	0.26	0.309932592599209	0.298754425286018	0.321110759912399	0.324401847038186	0.974297344546105	0.944353245240019	1.00424144385219	2.01	1.3	3.16	0.380821182888576	0.392896481380697	0.404971779872818	0.450069683161045	0.464340753181891	0.478611823202736	0.448705061232047	0.463036256670239	0.477126967138279	0.309932592599209	2.50188415636061	-0.00684131934373193	0.698642954806487	0.246735800149683	0.253299333586571	0.240615931382059	0.475215367807667	0.482981760531168	0.467973948122059	0.472745456010672	0.480569809972193	0.4655570281847	0.000703631208152803	0.000843699546115027	0.000850234416167896
200	0.910992249055047	0.26	0.309946982005518	0.29890534876354	0.320988615247496	0.336996785970182	1.00329122344562	0.973321059515903	1.03326138737534	1.96	1.29	3.07	0.401237016850859	0.413591767682688	0.425946518514517	0.476475213960219	0.491146673219445	0.505818132478671	0.475993216911807	0.49071463194953	0.505395749055876	0.309946982005518	2.47116147589573	0.00807761386780039	0.694177331303852	0.246735800149683	0.253299333586571	0.240615931382059	0.475215367807667	0.482981760531168	0.467973948122059	0.472745456010672	0.480569809972193	0.4655570281847	0.000703631208152803	0.000843699546115027	0.000850234416167896
200	0.910992249055047	0.26	0.309980086395112	0.298972906930076	0.320987265860149	0.328840925143701	0.976495214506714	0.946784910899408	1.00620551811402	2.02	1.31	3.15	0.381055551733955	0.393013152666263	0.40497075359857	0.450157350070325	0.464283379528214	0.478409408986103	0.449223924779585	0.463276602707219	0.477545443268129	0.309980086395112	2.51733375105471	-0.00417618870600753	0.702412758358689	0.246735800149683	0.253299333586571	0.240615931382059	0.475215367807667	0.482981760531168	0.467973948122059	0.472745456010672	0.480569809972193	0.4655570281847	0.000703631208152803	0.000843699546115027	0.000850234416167896
200	0.910992249055047	0.26	0.310119569654846	0.298961862125697	0.321277277183996	0.331009089047932	0.981715991473847	0.951992954450601	1.01143902849709	2.02	1.31	3.13	0.383428111826027	0.39539946929278	0.407370826759533	0.453030335174801	0.46717480689815	0.481319278621499	0.452645670299197	0.466738771436741	0.481007221535778	0.310119569654846	2.49272172220589	0.0023131621662757	0.705470366739705	0.246735800149683	0.253299333586571	0.240615931382059	0.475215367807667	0.482981760531168	0.467973948122059	0.472745456010672	0.480569809972193	0.4655570281847	0.000703631208152803	0.000843699546115027	0.000850234416167896
200	0.910992249055047	0.26	0.3103467723184	0.299107271286983	0.321586273349817	0.323766016840114	0.986056890797614	0.955707358343327	1.0164064232519	2.02	1.3	3.08	0.383699978311917	0.395884790789109	0.408069603266302	0.453041903581558	0.467428744737343	0.481815585893128	0.453109665879616	0.467760707030911	0.481751700681616	0.3103467723184	2.48459616423345	0.0044148337422721	0.703233181378075	0.246735800149683	0.253299333586571	0.240615931382059	0.475215367807667	0.482981760531168	0.467973948122059	0.472745456010672	0.480569809972193	0.4655570281847	0.000703631208152803	0.000843699546115027	0.000850234416167896
200	0.910992249055047	0.26	0.310372737198051	0.299254577790358	0.321490896605745	0.333481094086491	1.00099094755221	0.970852703499416	1.031129191605	2.03	1.29	3.14	0.389441784557962	0.4015312513793	0.413620718200638	0.459735790794093	0.474007399054351	0.488279007314609	0.458406149372779	0.472577340525414	0.486955789429541	0.310372737198051	2.49876606861713	-0.00674657197243224	0.696729111773246	0.246735800149683	0.253299333586571	0.240615931382059	0.475215367807667	0.482981760531168	0.467973948122059	0.472745456010672	0.480569809972193	0.4655570281847	0.000703631208152803	0.000843699546115027	0.000850234416167896
200	0.910992249055047	0.26	0.310435554569203	0.299259674654826	0.32161143448358	0.332725195723929	0.986242267978243	0.956497519699439	1.01598701625705	1.99	1.28	3.09	0.389926054855525	0.402051807521009	0.414177560186494	0.461913340163851	0.476277722451129	0.490642104738406	0.460994882648379	0.475289705916456	0.489754584239462	0.310435554569203	2.48216671436209	0.00921053788592385	0.702131744452802	0.246735800149683	0.253299333586571	0.240615931382059	0.475215367807667	0.482981760531168	0.467973948122059	0.472745456010672	0.480569809972193	0.4655570281847	0.000703631208152803	0.000843699546115027	0.000850234416167896
200	0.910992249055047	0.26	0.310545556985486	0.29939997916651	0.321691134804462	0.335257179351318	0.991290771039569	0.961563433446376	1.02101810863276	2.01	1.3	3.14	0.387800010642345	0.39978909158492	0.411778172527495	0.458327362396414	0.472496840723312	0.48666631905021	0.457101183979773	0.471336167129897	0.485547962387183	0.310545556985486	2.47960153407012	0.00586966005409423	0.704058710661825	0.246735800149683	0.253299333586571	0.240615931382059	0.475215367807667	0.482981760531168	0.467973948122059	0.472745456010672	0.480569809972193	0.4655570281847	0.000703631208152803	0.000843699546115027	0.000850234416167896
200	0.910992249055047	0.26	0.310796338293599	0.299504062597437	0.322088613989761	0.326860820854705	0.987995466210469	0.957799903979808	1.01819102844113	2.01	1.31	3.1	0.387083836999529	0.399287026872524	0.411490216745519	0.457685286796098	0.472114255208065	0.486543223620032	0.457795430534253	0.472196439859937	0.486605290835288	0.310796338293599	2.47824692446469	-0.00141491677718967	0.698540419016514	0.246735800149683	0.253299333586571	0.240615931382059	0.475215367807667	0.482981760531168	0.467973948122059	0.472745456010672	0.480569809972193	0.4655570281847	0.000703631208152803	0.000843699546115027	0.000850234416167896
200	0.910992249055047	0.26	0.310840329936355	0.299758345433496	0.321922314439214	0.333322024201837	0.984323624111308	0.954676598734887	1.01397064948773	1.99	1.28	3.11	0.388176392519473	0.400231024815691	0.412285657111908	0.459581710409822	0.473853800716754	0.488125891023686	0.458222911877084	0.472533709160873	0.486674486520887	0.310840329936355	2.47461394723772	-0.0040961966887751	0.686718267744748	0.246735800149683	0.253299333586571	0.240615931382059	0.475215367807667	0.482981760531168	0.467973948122059	0.472745456010672	0.480569809972193	0.4655570281847	0.000703631208152803	0.000843699546115027	0.000850234416167896
200	0.910992249055047	0.26	0.311042457271093	0.299932326421384	0.322152588120801	0.330652166337707	0.980467112615784	0.950757947763225	1.01017627746834	2	1.29	3.12	0.385510111831431	0.39755648335183	0.40960285487223	0.456150128008654	0.470403849875936	0.484657571743219	0.455351091552791	0.469519506520163	0.483675705839833	0.311042457271093	2.4878357041311	0.00158755622822642	0.698655837246339	0.246735800149683	0.253299333586571	0.240615931382059	0.475215367807667	0.482981760531168	0.467973948122059	0.472745456010672	0.480569809972193	0.4655570281847	0.000703631208152803	0.000843699546115027	0.000850234416167896
200	0.910992249055047	0.26	0.311072728996316	0.29989503253626	0.322250425456371	0.330385616945321	0.988568353510147	0.958595665577613	1.01854104144268	2.05	1.31	3.17	0.381099934189219	0.393015896057959	0.404931857926699	0.449031960333294	0.463071972511624	0.477111984689954	0.447916669654455	0.461946253647842	0.475987306986921	0.311072728996316	2.51233694132878	-0.00208180402942582	0.706811517884044	0.246735800149683	0.253299333586571	0.240615931382059	0.475215367807667	0.482981760531168	0.467973948122059	0.472745456010672	0.480569809972193	0.4655570281847	0.000703631208152803	0.000843699546115027	0.000850234416167896
200	0.910992249055047	0.26	0.311089510480836	0.299869006592867	0.322310014368806	0.338002608341021	0.985240435364573	0.955875604170243	1.0146052665589	1.99	1.28	3.09	0.389571479059089	0.401539250462384	0.413507021865678	0.461467259389846	0.475643694183844	0.489820128977842	0.460682310929769	0.474824636321864	0.489000053314208	0.311089510480836	2.47062502703815	0.0146199540836337	0.703984655640795	0.246735800149683	0.253299333586571	0.240615931382059	0.475215367807667	0.482981760531168	0.467973948122059	0.472745456010672	0.480569809972193	0.4655570281847	0.000703631208152803	0.000843699546115027	0.000850234416167896
200	0.910992249055047	0.26	0.3112354923764	0.300071016736244	0.322399968016556	0.329915320359441	0.985038265180204	0.955140834193727	1.01493569616668	2	1.31	3.17	0.386832503075107	0.398940977186966	0.411049451298825	0.457598541866544	0.471922105821922	0.486245669777301	0.456581634413027	0.470760268260323	0.485279179245601	0.3112354923764	2.51682498974459	0.00507074010957982	0.713841810704313	0.246735800149683	0.253299333586571	0.240615931382059	0.475215367807667	0.482981760531168	0.467973948122059	0.472745456010672	0.480569809972193	0.4655570281847	0.000703631208152803	0.000843699546115027	0.000850234416167896
200	0.910992249055047	0.26	0.31133359734337	0.300230879103216	0.322436315583524	0.334815752231539	0.99086719765371	0.961123109725045	1.02061128558238	2.02	1.28	3.12	0.386212008276646	0.398164196104669	0.410116383932692	0.456093373231451	0.470208195005905	0.484323016780359	0.4547814349898	0.468886432724505	0.483025261309266	0.31133359734337	2.48394654222996	-0.01257878929679	0.685667287882435	0.246735800149683	0.253299333586571	0.240615931382059	0.475215367807667	0.482981760531168	0.467973948122059	0.472745456010672	0.480569809972193	0.4655570281847	0.000703631208152803	0.000843699546115027	0.000850234416167896
200	0.910992249055047	0.26	0.311367843772719	0.300238168170517	0.32249751937492	0.328531444522245	0.99198968188921	0.961786778671794	1.02219258510663	1.99	1.3	3.11	0.391611432361158	0.403909170750505	0.416206909139851	0.463788641148431	0.478352953896926	0.49291726664542	0.463103731037841	0.477853358502745	0.492380884574728	0.311367843772719	2.48773534389461	-0.0181235840399417	0.680558773745712	0.246735800149683	0.253299333586571	0.240615931382059	0.475215367807667	0.482981760531168	0.467973948122059	0.472745456010672	0.480569809972193	0.4655570281847	0.000703631208152803	0.000843699546115027	0.000850234416167896
200	0.910992249055047	0.26	0.311537142144821	0.300204016900154	0.322870267389489	0.32673881613447	0.992505406171753	0.96216359707511	1.0228472152684	2	1.28	3.06	0.390245546976426	0.402551932213997	0.414858317451569	0.461781631047472	0.476343905213915	0.490906179380359	0.461242553604648	0.475924000406431	0.490365382875293	0.311537142144821	2.46104150841942	0.00341175815625232	0.694955522233973	0.246735800149683	0.253299333586571	0.240615931382059	0.475215367807667	0.482981760531168	0.467973948122059	0.472745456010672	0.480569809972193	0.4655570281847	0.000703631208152803	0.000843699546115027	0.000850234416167896
200	0.910992249055047	0.26	0.311548554016247	0.300407575819168	0.322689532213327	0.333405371287479	0.990063967344142	0.960249638886443	1.01987829580184	1.99	1.29	3.05	0.391236642941287	0.403383960997939	0.415531279054591	0.463409458804071	0.477797635852709	0.492185812901347	0.463494655912528	0.477964050325716	0.492423706691104	0.311548554016247	2.46570323374429	0.00694723720390853	0.698041189022761	0.246735800149683	0.253299333586571	0.240615931382059	0.475215367807667	0.482981760531168	0.467973948122059	0.472745456010672	0.480569809972193	0.4655570281847	0.000703631208152803	0.000843699546115027	0.000850234416167896
200	0.910992249055047	0.26	0.311560591447868	0.300457672171827	0.322663510723909	0.325473886073007	0.976288084751505	0.946356034473195	1.00622013502981	2.02	1.3	3.06	0.380130946055067	0.392154009442617	0.404177072830166	0.448874771391027	0.463072115452367	0.477269459513706	0.449095484826898	0.463314193903158	0.477295968549917	0.311560591447868	2.48532218919792	0.0148837042850818	0.713582552901256	0.246735800149683	0.253299333586571	0.240615931382059	0.475215367807667	0.482981760531168	0.467973948122059	0.472745456010672	0.480569809972193	0.4655570281847	0.000703631208152803	0.000843699546115027	0.000850234416167896
200	0.910992249055047	0.26	0.311679204901539	0.300581417979444	0.322776991823633	0.331732017852187	0.985773176062101	0.955975952736731	1.01557039938747	2	1.27	3.09	0.388042341533407	0.400137399235716	0.412232456938024	0.459253122654133	0.473567779648823	0.487882436643513	0.458118452148338	0.472191514943114	0.486560850871238	0.311679204901539	2.47204249401439	-0.00465592605425941	0.684195762483399	0.246735800149683	0.253299333586571	0.240615931382059	0.475215367807667	0.482981760531168	0.467973948122059	0.472745456010672	0.480569809972193	0.4655570281847	0.000703631208152803	0.000843699546115027	0.000850234416167896
200	0.910992249055047	0.26	0.311694306181817	0.30049133571814	0.322897276645494	0.334768482203883	0.99680017756404	0.966874816327995	1.02672553880008	2	1.28	3.1	0.391910406354062	0.404040270824885	0.416170135295708	0.463688716396967	0.47804016304231	0.492391609687653	0.462777815813989	0.477162754276802	0.49150203911189	0.311694306181817	2.48073904027533	0.00664784247392132	0.701087047866501	0.246735800149683	0.253299333586571	0.240615931382059	0.475215367807667	0.482981760531168	0.467973948122059	0.472745456010672	0.480569809972193	0.4655570281847	0.000703631208152803	0.000843699546115027	0.000850234416167896
200	0.910992249055047	0.26	0.311705751326343	0.300595329126293	0.322816173526392	0.343725849877902	1.0074319946561	0.977785765646528	1.03707822366567	2	1.29	3.06	0.397087687084947	0.409127290157321	0.421166893229695	0.470007785250357	0.484258308143376	0.498508831036395	0.469810151643096	0.484096053448388	0.498368267300221	0.311705751326343	2.46532797575677	-0.000153517988348778	0.68937187981414	0.246735800149683	0.253299333586571	0.240615931382059	0.475215367807667	0.482981760531168	0.467973948122059	0.472745456010672	0.480569809972193	0.4655570281847	0.000703631208152803	0.000843699546115027	0.000850234416167896
200	0.910992249055047	0.26	0.31189363556947	0.300546732714891	0.323240538424048	0.322566018961286	0.967118476171536	0.937270077973798	0.996966874369273	2	1.29	3.07	0.380244937185459	0.392354256115517	0.404463575045575	0.449972400869135	0.464302267697029	0.478632134524922	0.449602111960939	0.463841599052837	0.47823311035868	0.31189363556947	2.46060150818033	0.0136145358910204	0.702690741862329	0.246735800149683	0.253299333586571	0.240615931382059	0.475215367807667	0.482981760531168	0.467973948122059	0.472745456010672	0.480569809972193	0.4655570281847	0.000703631208152803	0.000843699546115027	0.000850234416167896
200	0.910992249055047	0.26	0.311904343609583	0.300593587133245	0.323215100085921	0.326574834745196	0.980568247287227	0.950580191742386	1.01055630283207	2.01	1.3	3.08	0.384326317894527	0.396450701579863	0.408575085265199	0.454465692814421	0.468802770903922	0.483139848993423	0.454253211389602	0.468558732620588	0.482969922207992	0.311904343609583	2.47204664729929	-0.00801374122543399	0.684374093254935	0.246735800149683	0.253299333586571	0.240615931382059	0.475215367807667	0.482981760531168	0.467973948122059	0.472745456010672	0.480569809972193	0.4655570281847	0.000703631208152803	0.000843699546115027	0.000850234416167896
200	0.910992249055047	0.26	0.312006329773971	0.300655686022924	0.323356973525019	0.327244924002265	0.984781610012143	0.954710522813081	1.01485269721121	2.01	1.29	3.1	0.386041772615812	0.398201160754328	0.410360548892845	0.456505834634871	0.470884671394454	0.485263508154038	0.455940835472057	0.470328560221657	0.484637298104774	0.312006329773971	2.46960805062363	0.0054894500479042	0.699388578038027	0.246735800149683	0.253299333586571	0.240615931382059	0.475215367807667	0.482981760531168	0.467973948122059	0.472745456010672	0.480569809972193	0.4655570281847	0.000703631208152803	0.000843699546115027	0.000850234416167896
200	0.910992249055047	0.26	0.312045288713163	0.300760116654223	0.323330460772102	0.322909004144951	0.96153319336398	0.931880449193733	0.991185937534227	1.99	1.29	3.06	0.379600469909886	0.391679482438673	0.403758494967461	0.449606718437045	0.463913352952849	0.478219987468653	0.449211673433627	0.463605445260338	0.477815231597521	0.312045288713163	2.46173787438596	0.00377146748478598	0.69104207636714	0.246735800149683	0.253299333586571	0.240615931382059	0.475215367807667	0.482981760531168	0.467973948122059	0.472745456010672	0.480569809972193	0.4655570281847	0.000703631208152803	0.000843699546115027	0.000850234416167896
200	0.910992249055047	0.26	0.312061963399306	0.300947574106379	0.323176352692234	0.334557989090787	0.998211387342862	0.968229491373889	1.02819328331183	2	1.3	3.06	0.392252680778426	0.404399056377833	0.416545431977239	0.464040774610163	0.478410118194174	0.492779461778185	0.464138919217046	0.478446718350318	0.492809857137261	0.312061963399306	2.48056893655065	0.00237572746435375	0.697552716044259	0.246735800149683	0.253299333586571	0.240615931382059	0.475215367807667	0.482981760531168	0.467973948122059	0.472745456010672	0.480569809972193	0.4655570281847	0.000703631208152803	0.000843699546115027	0.000850234416167896
200	0.910992249055047	0.26	0.31213131882546	0.300882771382082	0.323379866268838	0.331708889778534	0.981969503842283	0.952285706696507	1.01165330098806	2.04	1.31	3.13	0.380380184995391	0.392237055439079	0.404093925882766	0.448632973775371	0.46261735902111	0.476601744266848	0.448152976062383	0.462175680332827	0.476333786744011	0.31213131882546	2.49175870157362	0.00741841764973468	0.711677463069155	0.246735800149683	0.253299333586571	0.240615931382059	0.475215367807667	0.482981760531168	0.467973948122059	0.472745456010672	0.480569809972193	0.4655570281847	0.000703631208152803	0.000843699546115027	0.000850234416167896
200	0.910992249055047	0.26	0.312337458817282	0.301255345227617	0.323419572406946	0.333579514861799	0.98931630878827	0.959536163024412	1.01909645455213	2.01	1.3	3.13	0.386724564911014	0.3987269410145	0.410729317117986	0.456990810298333	0.471173968232196	0.485357126166059	0.456279533385199	0.470471005336829	0.484527513913554	0.312337458817282	2.49689088692893	-0.0146513730135505	0.68964477119635	0.246735800149683	0.253299333586571	0.240615931382059	0.475215367807667	0.482981760531168	0.467973948122059	0.472745456010672	0.480569809972193	0.4655570281847	0.000703631208152803	0.000843699546115027	0.000850234416167896
200	0.910992249055047	0.26	0.312337656220752	0.301190792448434	0.323484519993071	0.332493162484605	0.994059102456981	0.964062927757764	1.0240552771562	2	1.29	3.05	0.391666760536998	0.403853210440501	0.416039660344004	0.463630400796483	0.478055951346906	0.49248150189733	0.463457506828723	0.477796557830948	0.492337025349854	0.312337656220752	2.45331948580075	-0.00313542800295399	0.680257359861734	0.246735800149683	0.253299333586571	0.240615931382059	0.475215367807667	0.482981760531168	0.467973948122059	0.472745456010672	0.480569809972193	0.4655570281847	0.000703631208152803	0.000843699546115027	0.000850234416167896
200	0.910992249055047	0.26	0.312423134513782	0.301237038169633	0.323609230857931	0.332725785239079	0.98014645885672	0.950585597457946	1.00970732025549	1.99	1.27	3.06	0.387486615113359	0.399536490636276	0.411586366159193	0.459015961339167	0.473290222646363	0.487564483953559	0.458185750673942	0.472408935050063	0.486706388298605	0.312423134513782	2.45697987004657	-0.00851528446466999	0.676823817311362	0.246735800149683	0.253299333586571	0.240615931382059	0.475215367807667	0.482981760531168	0.467973948122059	0.472745456010672	0.480569809972193	0.4655570281847	0.000703631208152803	0.000843699546115027	0.000850234416167896
200	0.910992249055047	0.26	0.312552644341186	0.301465244038531	0.323640044643841	0.337446090990391	1.00165295477821	0.971761788952695	1.03154412060373	2.01	1.3	3.14	0.392966239205242	0.405053789007517	0.417141338809791	0.464701801528749	0.478995920485497	0.493290039442244	0.46382390568815	0.478008539013663	0.492364678029864	0.312552644341186	2.49894549564035	-0.000905490431377375	0.702148907747377	0.246735800149683	0.253299333586571	0.240615931382059	0.475215367807667	0.482981760531168	0.467973948122059	0.472745456010672	0.480569809972193	0.4655570281847	0.000703631208152803	0.000843699546115027	0.000850234416167896
200	0.910992249055047	0.26	0.31265669631092	0.301426386503807	0.323887006118033	0.330685073645632	0.98118596691962	0.951457230185273	1.01091470365397	2.03	1.31	3.13	0.381792927626539	0.393722230460503	0.405651533294467	0.450739498980689	0.464823070449643	0.478906641918598	0.450124175605037	0.464249545581926	0.478405842045726	0.31265669631092	2.49641938975043	0.00596741163112467	0.710360028402587	0.246735800149683	0.253299333586571	0.240615931382059	0.475215367807667	0.482981760531168	0.467973948122059	0.472745456010672	0.480569809972193	0.4655570281847	0.000703631208152803	0.000843699546115027	0.000850234416167896
200	0.910992249055047	0.26	0.312703791880741	0.30155887508984	0.323848708671643	0.333118941215336	0.982391792331737	0.952789426546	1.01199415811747	1.99	1.29	3.12	0.387293651957032	0.399326539846319	0.411359427735605	0.458506943455	0.472752368390768	0.486997793326537	0.457331520332184	0.471500657478006	0.485774599692206	0.312703791880741	2.47191432953176	-0.0154547595039838	0.677629714996236	0.246735800149683	0.253299333586571	0.240615931382059	0.475215367807667	0.482981760531168	0.467973948122059	0.472745456010672	0.480569809972193	0.4655570281847	0.000703631208152803	0.000843699546115027	0.000850234416167896
200	0.910992249055047	0.26	0.312785567009802	0.301675240576168	0.323895893443436	0.335857524137307	0.984165491104723	0.954691538010585	1.01363944419886	1.99	1.3	3.09	0.388786304213963	0.400789206552371	0.412792108890779	0.460459257322053	0.474674900817074	0.488890544312095	0.460274736205247	0.474537564165598	0.488613578859674	0.312785567009802	2.46226471512705	0.0192588692450283	0.708488607670457	0.246735800149683	0.253299333586571	0.240615931382059	0.475215367807667	0.482981760531168	0.467973948122059	0.472745456010672	0.480569809972193	0.4655570281847	0.000703631208152803	0.000843699546115027	0.000850234416167896
200	0.910992249055047	0.26	0.312796736431649	0.301538933783923	0.324054539079374	0.328496854500546	0.978288650569897	0.948500564430416	1.00807673670938	1.99	1.29	3.09	0.386347500819677	0.398480917567932	0.410614334316187	0.457592079138782	0.471962963860727	0.486333848582673	0.456909601319469	0.471294548401525	0.485547240575294	0.312796736431649	2.47557050759528	0.00589433732030023	0.694868645478292	0.246735800149683	0.253299333586571	0.240615931382059	0.475215367807667	0.482981760531168	0.467973948122059	0.472745456010672	0.480569809972193	0.4655570281847	0.000703631208152803	0.000843699546115027	0.000850234416167896
200	0.910992249055047	0.26	0.312797568727303	0.301526050218404	0.324069087236203	0.340470945188586	1.00819746653665	0.978313399098948	1.03808153397435	2	1.29	3.08	0.39636853699631	0.408476215477142	0.420583893957974	0.468917727970953	0.483241531588815	0.497565335206677	0.46859847052318	0.482945835681008	0.497128657209623	0.312797568727303	2.47159647595814	0.00451580057517498	0.697850338232549	0.246735800149683	0.253299333586571	0.240615931382059	0.475215367807667	0.482981760531168	0.467973948122059	0.472745456010672	0.480569809972193	0.4655570281847	0.000703631208152803	0.000843699546115027	0.000850234416167896
200	0.910992249055047	0.26	0.312814635007499	0.301529081407291	0.324100188607707	0.330659586460595	0.979979239794598	0.950285355758697	1.0096731238305	2.02	1.29	3.12	0.381895925845793	0.393829155445858	0.405762385045923	0.451006183553001	0.465098924467865	0.47919166538273	0.450013222177256	0.464176731597655	0.478353591126957	0.312814635007499	2.49641415868325	0.00904692588640812	0.708994834970656	0.246735800149683	0.253299333586571	0.240615931382059	0.475215367807667	0.482981760531168	0.467973948122059	0.472745456010672	0.480569809972193	0.4655570281847	0.000703631208152803	0.000843699546115027	0.000850234416167896
200	0.910992249055047	0.26	0.312840678211895	0.301720602560572	0.323960753863218	0.329094486162654	0.975384891719649	0.945725409179953	1.00504437425935	1.99	1.3	3.08	0.385642168285473	0.397736532088971	0.409830895892468	0.456866290109328	0.471194357879256	0.485522425649184	0.456549478642813	0.470918662802143	0.485274562735655	0.312840678211895	2.47501107265317	-0.00215438548248101	0.69023829411313	0.246735800149683	0.253299333586571	0.240615931382059	0.475215367807667	0.482981760531168	0.467973948122059	0.472745456010672	0.480569809972193	0.4655570281847	0.000703631208152803	0.000843699546115027	0.000850234416167896
200	0.910992249055047	0.26	0.31286138084008	0.301618365668311	0.324104396011849	0.328899069326192	0.986936547321267	0.956912516461449	1.01696057818108	2.05	1.3	3.14	0.380749898567653	0.392696285000908	0.404642671434164	0.448699287154974	0.462777649609815	0.476856012064657	0.447715669137862	0.461621301992444	0.475686029178632	0.31286138084008	2.49975298186178	-0.00501534742214933	0.698499964232129	0.246735800149683	0.253299333586571	0.240615931382059	0.475215367807667	0.482981760531168	0.467973948122059	0.472745456010672	0.480569809972193	0.4655570281847	0.000703631208152803	0.000843699546115027	0.000850234416167896
200	0.910992249055047	0.26	0.312880159833688	0.30156800546504	0.324192314202337	0.325998771371925	0.989058232223909	0.958770874126792	1.01934559032103	2.01	1.31	3.1	0.387814089865818	0.400065050477832	0.412316011089846	0.458634960704472	0.473123136832438	0.487611312960405	0.458747453034226	0.473228951172436	0.48775907523519	0.312880159833688	2.47060477470508	-0.0149757010370195	0.685733506802155	0.246735800149683	0.253299333586571	0.240615931382059	0.475215367807667	0.482981760531168	0.467973948122059	0.472745456010672	0.480569809972193	0.4655570281847	0.000703631208152803	0.000843699546115027	0.000850234416167896
200	0.910992249055047	0.26	0.312924720163344	0.301616031887281	0.324233408439408	0.326314494624895	0.983535248772786	0.95343864324149	1.01363185430408	1.96	1.28	3.08	0.393110427024005	0.405519499738067	0.41792857245213	0.46684297850726	0.481579520883411	0.496316063259563	0.466068122659419	0.480853418392632	0.495608426196802	0.312924720163344	2.44686240928563	0.00994439739128789	0.69292860402245	0.246735800149683	0.253299333586571	0.240615931382059	0.475215367807667	0.482981760531168	0.467973948122059	0.472745456010672	0.480569809972193	0.4655570281847	0.000703631208152803	0.000843699546115027	0.000850234416167896
200	0.910992249055047	0.26	0.312966697382838	0.301774990315783	0.324158404449893	0.33209339463597	0.989930214587619	0.960031707848381	1.01982872132686	2.01	1.3	3.12	0.387689942792132	0.399763867301651	0.411837791811169	0.458326572820838	0.472600351503594	0.486874130186349	0.457510401625926	0.471822571904948	0.485956368399891	0.312966697382838	2.48655776762464	0.00381176504652815	0.701919178576271	0.246735800149683	0.253299333586571	0.240615931382059	0.475215367807667	0.482981760531168	0.467973948122059	0.472745456010672	0.480569809972193	0.4655570281847	0.000703631208152803	0.000843699546115027	0.000850234416167896
200	0.910992249055047	0.26	0.313029718957911	0.301924176767891	0.324135261147932	0.33434631670545	0.981319864323367	0.951831298162711	1.01080843048402	2	1.28	3.14	0.386290207555777	0.398257816064459	0.410225424573141	0.457161564165298	0.471324829291187	0.485488094417076	0.455715914590246	0.469852455723213	0.484001063491335	0.313029718957911	2.49440854969538	-0.00585726744203086	0.693776180191557	0.246735800149683	0.253299333586571	0.240615931382059	0.475215367807667	0.482981760531168	0.467973948122059	0.472745456010672	0.480569809972193	0.4655570281847	0.000703631208152803	0.000843699546115027	0.000850234416167896
200	0.910992249055047	0.26	0.313032790037953	0.301846964927744	0.324218615148162	0.329588248876845	0.988239840444043	0.958223034627198	1.01825664626089	2.01	1.29	3.06	0.386539926837995	0.398648479340981	0.410757031843966	0.456860269410572	0.47117164108164	0.485483012752708	0.45682008812015	0.471050573179585	0.485229744918426	0.313032790037953	2.47242489365238	-0.024442700743845	0.669282508980163	0.246735800149683	0.253299333586571	0.240615931382059	0.475215367807667	0.482981760531168	0.467973948122059	0.472745456010672	0.480569809972193	0.4655570281847	0.000703631208152803	0.000843699546115027	0.000850234416167896
200	0.910992249055047	0.26	0.313270498766965	0.30202041098599	0.324520586547939	0.336937297373157	0.999752249829375	0.969883825418339	1.02962067424041	1.97	1.27	3.08	0.397600433804607	0.409844888440981	0.422089343077356	0.471579875240246	0.486102591763849	0.500625308287453	0.470489753023739	0.485035233576998	0.499666811890457	0.313270498766965	2.43841001729597	-0.000174553548697508	0.679715032027053	0.246735800149683	0.253299333586571	0.240615931382059	0.475215367807667	0.482981760531168	0.467973948122059	0.472745456010672	0.480569809972193	0.4655570281847	0.000703631208152803	0.000843699546115027	0.000850234416167896
200	0.910992249055047	0.26	0.31329163845543	0.301908256610423	0.324675020300437	0.326794318031991	0.984933166089644	0.954826645448439	1.01503968673085	1.99	1.29	3.08	0.388568577422957	0.400820485088576	0.413072392754196	0.460131221878821	0.474639562419162	0.489147902959503	0.459662461364701	0.47413710642041	0.488527007955421	0.31329163845543	2.46432662459761	-0.00363089180894806	0.690993935039792	0.246735800149683	0.253299333586571	0.240615931382059	0.475215367807667	0.482981760531168	0.467973948122059	0.472745456010672	0.480569809972193	0.4655570281847	0.000703631208152803	0.000843699546115027	0.000850234416167896
200	0.910992249055047	0.26	0.31329945432062	0.302037954201455	0.324560954439784	0.346815001048026	1.00937196697664	0.979870910367529	1.03887302358574	2	1.28	3.04	0.397424161930348	0.409389444882299	0.421354727834251	0.470275309676179	0.484433928312401	0.498592546948624	0.470068753314352	0.484275065207792	0.498406141844365	0.31329945432062	2.45998967632796	0.00762966001781869	0.69322288501361	0.246735800149683	0.253299333586571	0.240615931382059	0.475215367807667	0.482981760531168	0.467973948122059	0.472745456010672	0.480569809972193	0.4655570281847	0.000703631208152803	0.000843699546115027	0.000850234416167896
200	0.910992249055047	0.26	0.313303917830711	0.302164425046244	0.324443410615178	0.333159338703428	0.975655999290751	0.946259275737228	1.00505272284427	1.99	1.28	3.1	0.38476260084395	0.396715730499596	0.408668860155241	0.455542194029071	0.469694179946889	0.483846165864707	0.454470679784754	0.468661719326746	0.48263540123648	0.313303917830711	2.47142861723323	-0.00824098759307696	0.681558222543672	0.246735800149683	0.253299333586571	0.240615931382059	0.475215367807667	0.482981760531168	0.467973948122059	0.472745456010672	0.480569809972193	0.4655570281847	0.000703631208152803	0.000843699546115027	0.000850234416167896
200	0.910992249055047	0.26	0.313314423947337	0.302049378781849	0.324579469112825	0.335742288778744	0.99279672643777	0.963056601861905	1.02253685101363	1.98	1.28	3.11	0.394078455029272	0.40624798101827	0.418417507007268	0.467215179753628	0.481643238938046	0.496071298122463	0.4660924569504	0.480538949651888	0.494875977008204	0.313314423947337	2.46972157094563	-0.0122289738304048	0.677732465298255	0.246735800149683	0.253299333586571	0.240615931382059	0.475215367807667	0.482981760531168	0.467973948122059	0.472745456010672	0.480569809972193	0.4655570281847	0.000703631208152803	0.000843699546115027	0.000850234416167896
200	0.910992249055047	0.26	0.313367045435837	0.30225219861993	0.324481892251743	0.336812797889664	0.994563139762492	0.964841463237751	1.02428481628723	2.02	1.28	3.15	0.387672321642469	0.399614461134264	0.411556600626059	0.457809349659835	0.471912041054265	0.486014732448694	0.456132505721183	0.470175136645972	0.484373213523051	0.313367045435837	2.49345895448911	-0.00318842061146672	0.698100118722259	0.246735800149683	0.253299333586571	0.240615931382059	0.475215367807667	0.482981760531168	0.467973948122059	0.472745456010672	0.480569809972193	0.4655570281847	0.000703631208152803	0.000843699546115027	0.000850234416167896
200	0.910992249055047	0.26	0.31340227513499	0.302197406520352	0.324607143749628	0.33462917409102	0.994577348908855	0.964709378760658	1.02444531905705	2	1.29	3.06	0.391330034140867	0.403445842315996	0.415561650491125	0.463078222184754	0.477415396489272	0.491752570793789	0.46292261491633	0.477157752301355	0.491422080040546	0.31340227513499	2.47003255648627	0.0040048265023127	0.697622931313612	0.246735800149683	0.253299333586571	0.240615931382059	0.475215367807667	0.482981760531168	0.467973948122059	0.472745456010672	0.480569809972193	0.4655570281847	0.000703631208152803	0.000843699546115027	0.000850234416167896
200	0.910992249055047	0.26	0.313514394950959	0.302326781631009	0.324702008270909	0.333539763502502	0.995352729698334	0.965388198124773	1.0253172612719	2	1.29	3.12	0.391054362344328	0.403192236838968	0.415330111333608	0.462611064275736	0.476969975922569	0.491328887569402	0.461366624554204	0.47563365054746	0.490026125178586	0.313514394950959	2.47778276411733	0.0138553289810286	0.709197209492462	0.246735800149683	0.253299333586571	0.240615931382059	0.475215367807667	0.482981760531168	0.467973948122059	0.472745456010672	0.480569809972193	0.4655570281847	0.000703631208152803	0.000843699546115027	0.000850234416167896
200	0.910992249055047	0.26	0.313574434891644	0.302165711005102	0.324983158778187	0.320589978081779	0.976322953767546	0.946053703004498	1.00659220453059	2	1.28	3.09	0.383602560803474	0.395876031188329	0.408149501573183	0.453893018575877	0.468415451663172	0.482937884750466	0.452841815292049	0.467370965565463	0.481845048196511	0.313574434891644	2.47054215614523	0.0128071403053876	0.706851276175382	0.246735800149683	0.253299333586571	0.240615931382059	0.475215367807667	0.482981760531168	0.467973948122059	0.472745456010672	0.480569809972193	0.4655570281847	0.000703631208152803	0.000843699546115027	0.000850234416167896
200	0.910992249055047	0.26	0.313626349544413	0.302233276797733	0.325019422291094	0.329266080715671	0.994179737087111	0.963960484918134	1.02439898925609	2	1.28	3.1	0.390580903391511	0.402825246387559	0.415069589383608	0.462077796945335	0.476563500131356	0.491049203317376	0.460988018219756	0.475517006179495	0.489806076241888	0.313626349544413	2.45757741590195	0.00546821065094233	0.694240417856855	0.246735800149683	0.253299333586571	0.240615931382059	0.475215367807667	0.482981760531168	0.467973948122059	0.472745456010672	0.480569809972193	0.4655570281847	0.000703631208152803	0.000843699546115027	0.000850234416167896
200	0.910992249055047	0.26	0.313656405665325	0.302437908332515	0.324874902998135	0.330272616522511	0.989637437672281	0.959624671219118	1.01965020412544	2.02	1.3	3.1	0.385571494212293	0.397630445543848	0.409689396875403	0.455327248033526	0.469567847264505	0.483808446495484	0.455146215173869	0.469291766736716	0.483533309808838	0.313656405665325	2.48946200816565	0.00423657702493739	0.706137047950997	0.246735800149683	0.253299333586571	0.240615931382059	0.475215367807667	0.482981760531168	0.467973948122059	0.472745456010672	0.480569809972193	0.4655570281847	0.000703631208152803	0.000843699546115027	0.000850234416167896
200	0.910992249055047	0.26	0.313717780835828	0.302590035085847	0.324845526585809	0.33012860282329	0.993148998808355	0.963019929449058	1.02327806816765	2	1.29	3.09	0.390577390509287	0.402797006042644	0.415016621576001	0.462170340552544	0.476629815191127	0.491089289829709	0.461455317375572	0.475951451611866	0.490421886595427	0.313717780835828	2.47761267781377	-0.0175595361872398	0.675881072103395	0.246735800149683	0.253299333586571	0.240615931382059	0.475215367807667	0.482981760531168	0.467973948122059	0.472745456010672	0.480569809972193	0.4655570281847	0.000703631208152803	0.000843699546115027	0.000850234416167896
200	0.910992249055047	0.26	0.313728102703633	0.302423900104238	0.325032305303029	0.327226496756734	0.972541322923014	0.942842759703025	1.002239886143	1.98	1.29	3.09	0.384722873487731	0.396841242603754	0.408959611719778	0.455843332083156	0.470201921441732	0.484560510800307	0.455062912828839	0.46935482301389	0.483811926102735	0.313728102703633	2.46958715858497	-0.00542518671866118	0.685419155101877	0.246735800149683	0.253299333586571	0.240615931382059	0.475215367807667	0.482981760531168	0.467973948122059	0.472745456010672	0.480569809972193	0.4655570281847	0.000703631208152803	0.000843699546115027	0.000850234416167896
200	0.910992249055047	0.26	0.313736270363804	0.302598861513569	0.324873679214039	0.333145645364885	0.978024894575741	0.948555887528592	1.00749390162289	2.01	1.3	3.11	0.383052338262455	0.394952714617815	0.406853090973176	0.452843156783594	0.466911740779502	0.480980324775409	0.452566380942528	0.466540925221494	0.480627683120433	0.313736270363804	2.48449455343657	-0.0143188281110432	0.68207454725467	0.246735800149683	0.253299333586571	0.240615931382059	0.475215367807667	0.482981760531168	0.467973948122059	0.472745456010672	0.480569809972193	0.4655570281847	0.000703631208152803	0.000843699546115027	0.000850234416167896
200	0.910992249055047	0.26	0.313757962776149	0.302482449060616	0.325033476491682	0.323458338961391	0.975826673796717	0.945770897493593	1.00588245009984	2.01	1.32	3.08	0.381551784507184	0.393677168269358	0.405802552031533	0.45097356404676	0.465305111565861	0.479636659084962	0.451534539178894	0.46593941359902	0.480262152434232	0.313757962776149	2.4842200638451	0.00456298742433987	0.70295116864142	0.246735800149683	0.253299333586571	0.240615931382059	0.475215367807667	0.482981760531168	0.467973948122059	0.472745456010672	0.480569809972193	0.4655570281847	0.000703631208152803	0.000843699546115027	0.000850234416167896
200	0.910992249055047	0.26	0.313803395746726	0.302400465120131	0.325206326373322	0.327505027875465	0.973056622890825	0.943361111016382	1.00275213476527	2	1.28	3.07	0.383185805457937	0.395247886990887	0.407309968523838	0.453573089621524	0.467850851245885	0.482128612870245	0.453129872936518	0.467328761466272	0.481571018894411	0.313803395746726	2.46277219166128	-0.000958394162638322	0.682931106062466	0.246735800149683	0.253299333586571	0.240615931382059	0.475215367807667	0.482981760531168	0.467973948122059	0.472745456010672	0.480569809972193	0.4655570281847	0.000703631208152803	0.000843699546115027	0.000850234416167896
200	0.910992249055047	0.26	0.313847140544646	0.302692021805638	0.325002259283655	0.331741280820142	0.992220756573189	0.962229267134659	1.02221224601172	2.01	1.3	3.17	0.388057347409122	0.400152612263227	0.412247877117331	0.458628652989724	0.472923537662385	0.487218422335045	0.457242257057805	0.471636104343421	0.48573050052665	0.313847140544646	2.51340277209947	0.0107837007753313	0.718719721417734	0.246735800149683	0.253299333586571	0.240615931382059	0.475215367807667	0.482981760531168	0.467973948122059	0.472745456010672	0.480569809972193	0.4655570281847	0.000703631208152803	0.000843699546115027	0.000850234416167896
200	0.910992249055047	0.26	0.313925219426311	0.302633364394136	0.325217074458486	0.332747038267825	0.99135901638985	0.961461419326522	1.02125661345318	2.01	1.29	3.1	0.387955797765155	0.400019668334283	0.41208353890341	0.45856158997982	0.472821017732562	0.487080445485305	0.458025044012822	0.472247382847605	0.486327062273177	0.313925219426311	2.47245378026199	0.00693656974760821	0.700735119889709	0.246735800149683	0.253299333586571	0.240615931382059	0.475215367807667	0.482981760531168	0.467973948122059	0.472745456010672	0.480569809972193	0.4655570281847	0.000703631208152803	0.000843699546115027	0.000850234416167896
200	0.910992249055047	0.26	0.313928856688873	0.30256734514386	0.325290368233887	0.326049625688145	0.974563095280325	0.944723066626939	1.00440312393371	1.99	1.29	3.11	0.384363571110397	0.396504081256088	0.408644591401778	0.455127776291304	0.469503445061597	0.483879113831891	0.454357753287161	0.468705431970952	0.483076214526347	0.313928856688873	2.46856296659481	-0.00752504497513574	0.684213360727607	0.246735800149683	0.253299333586571	0.240615931382059	0.475215367807667	0.482981760531168	0.467973948122059	0.472745456010672	0.480569809972193	0.4655570281847	0.000703631208152803	0.000843699546115027	0.000850234416167896
200	0.910992249055047	0.26	0.313961877555478	0.302661301250369	0.325262453860587	0.331943214781363	0.99182561079375	0.961859714092526	1.02179150749497	2.01	1.29	3.09	0.389060383895284	0.401181219297299	0.413302054699314	0.460108052592101	0.474442315867057	0.488776579142012	0.459521637669257	0.473855943094226	0.488362331760684	0.313961877555478	2.46902020899052	0.0230529513123227	0.716939125473031	0.246735800149683	0.253299333586571	0.240615931382059	0.475215367807667	0.482981760531168	0.467973948122059	0.472745456010672	0.480569809972193	0.4655570281847	0.000703631208152803	0.000843699546115027	0.000850234416167896
200	0.910992249055047	0.26	0.3140002346319	0.302656364984617	0.325344104279183	0.328996433426221	0.997779885627042	0.967432678286563	1.02812709296752	1.99	1.31	3.11	0.393769810195458	0.406121898710379	0.418473987225299	0.466308680714833	0.480936226936842	0.49556377315885	0.465959736253683	0.480621603221758	0.495267409912954	0.3140002346319	2.47976580531288	-0.00833960570126551	0.691468619444895	0.246735800149683	0.253299333586571	0.240615931382059	0.475215367807667	0.482981760531168	0.467973948122059	0.472745456010672	0.480569809972193	0.4655570281847	0.000703631208152803	0.000843699546115027	0.000850234416167896
200	0.910992249055047	0.26	0.314025595223656	0.302691375588656	0.325359814858656	0.323112100550302	0.970582567030596	0.940664645533689	1.0005004885275	1.98	1.28	3.05	0.383962866213318	0.39617483882613	0.408386811438941	0.454976079377761	0.469446633459308	0.483917187540855	0.454664555099316	0.469136556503697	0.483534332187252	0.314025595223656	2.44285307715584	0.00976404925957766	0.691402823516044	0.246735800149683	0.253299333586571	0.240615931382059	0.475215367807667	0.482981760531168	0.467973948122059	0.472745456010672	0.480569809972193	0.4655570281847	0.000703631208152803	0.000843699546115027	0.000850234416167896
200	0.910992249055047	0.26	0.314057288522314	0.30284454487005	0.325270032174577	0.337147729818058	1.00416337995678	0.974177292631153	1.0341494672824	2	1.3	3.1	0.394326092495285	0.406463818075399	0.418601543655513	0.466407749519842	0.480764215855323	0.495120682190804	0.465911501783772	0.480335892886812	0.494528865011489	0.314057288522314	2.48801602695647	0.00986878084168984	0.706511157619611	0.246735800149683	0.253299333586571	0.240615931382059	0.475215367807667	0.482981760531168	0.467973948122059	0.472745456010672	0.480569809972193	0.4655570281847	0.000703631208152803	0.000843699546115027	0.000850234416167896
200	0.910992249055047	0.26	0.314206434692807	0.303002305396752	0.325410563988861	0.330187188782173	0.984220230589642	0.954365987061702	1.01407447411758	2.01	1.28	3.05	0.385953811638942	0.398027124434467	0.410100437229992	0.456414923019771	0.470692383078432	0.484969843137094	0.455888603868023	0.47005316002621	0.484357849846355	0.314206434692807	2.46063087723466	0.0142002299279484	0.701745259420997	0.246735800149683	0.253299333586571	0.240615931382059	0.475215367807667	0.482981760531168	0.467973948122059	0.472745456010672	0.480569809972193	0.4655570281847	0.000703631208152803	0.000843699546115027	0.000850234416167896
200	0.910992249055047	0.26	0.314226076965993	0.303070248688199	0.325381905243786	0.339553096775342	0.999856204017845	0.970158708884896	1.02955369915079	1.98	1.28	3.08	0.396013462069532	0.408135816643775	0.420258171218018	0.469258415077791	0.483622868409232	0.497987321740673	0.468452804818773	0.482849939370364	0.497063224035723	0.314226076965993	2.46626486618685	0.00233762921644434	0.689689872523729	0.246735800149683	0.253299333586571	0.240615931382059	0.475215367807667	0.482981760531168	0.467973948122059	0.472745456010672	0.480569809972193	0.4655570281847	0.000703631208152803	0.000843699546115027	0.000850234416167896
200	0.910992249055047	0.26	0.314265744353211	0.302902689227947	0.325628799478475	0.322464277312613	0.979113677857197	0.948888032716978	1.00933932299742	2.01	1.3	3.11	0.383055862370902	0.395257629245073	0.407459396119244	0.452814067710968	0.467237895236689	0.481661722762411	0.452367146443132	0.466803318047465	0.481235824033071	0.314265744353211	2.47992294261111	0.00269133160398379	0.701901661940317	0.246735800149683	0.253299333586571	0.240615931382059	0.475215367807667	0.482981760531168	0.467973948122059	0.472745456010672	0.480569809972193	0.4655570281847	0.000703631208152803	0.000843699546115027	0.000850234416167896
200	0.910992249055047	0.26	0.314327639893279	0.303113759348479	0.325541520438079	0.333376691655503	0.984894439780597	0.955233870340661	1.01455500922053	2.01	1.28	3.09	0.385666850356968	0.397642031253365	0.409617212149762	0.455913081456993	0.470069448846172	0.484225816235352	0.455164286007507	0.469193113183378	0.483255159894549	0.314327639893279	2.48614550914246	-0.0015752871633267	0.69252217791811	0.246735800149683	0.253299333586571	0.240615931382059	0.475215367807667	0.482981760531168	0.467973948122059	0.472745456010672	0.480569809972193	0.4655570281847	0.000703631208152803	0.000843699546115027	0.000850234416167896
200	0.910992249055047	0.26	0.314384177002475	0.303182987272629	0.32558536673232	0.333009629192217	0.991278513603856	0.961401014165756	1.02115601304196	2.01	1.29	3.1	0.38827875416296	0.400345309209604	0.412411864256247	0.459031796248853	0.473297146537043	0.487562496825232	0.4581598941934	0.472451334039436	0.486693928443173	0.314384177002475	2.47497826127532	-0.00314363583789682	0.692553452041315	0.246735800149683	0.253299333586571	0.240615931382059	0.475215367807667	0.482981760531168	0.467973948122059	0.472745456010672	0.480569809972193	0.4655570281847	0.000703631208152803	0.000843699546115027	0.000850234416167896
200	0.910992249055047	0.26	0.314432181403509	0.303265246359364	0.325599116447653	0.334329222968402	0.992245471120275	0.962427446455306	1.02206349578524	1.99	1.3	3.12	0.392117197364609	0.404265812105013	0.416414426845417	0.464450712050824	0.478840371072499	0.493230030094175	0.46376052201585	0.478131783253535	0.492591489432031	0.314432181403509	2.47521298872533	-0.0150878519837671	0.677949756411438	0.246735800149683	0.253299333586571	0.240615931382059	0.475215367807667	0.482981760531168	0.467973948122059	0.472745456010672	0.480569809972193	0.4655570281847	0.000703631208152803	0.000843699546115027	0.000850234416167896
200	0.910992249055047	0.26	0.314450743100818	0.303123776355528	0.325777709846108	0.332259465486381	0.996805429305061	0.96671053988875	1.02690031872137	2.04	1.28	3.13	0.386202823370305	0.398225792792914	0.410248762215522	0.455515660392849	0.469696423776786	0.483877187160723	0.453914556259747	0.468256852951181	0.482409771290596	0.314450743100818	2.498893704144	-0.00529403717663958	0.697216539755544	0.246735800149683	0.253299333586571	0.240615931382059	0.475215367807667	0.482981760531168	0.467973948122059	0.472745456010672	0.480569809972193	0.4655570281847	0.000703631208152803	0.000843699546115027	0.000850234416167896
200	0.910992249055047	0.26	0.314542894140223	0.303318535139634	0.325767253140812	0.332908910428838	0.993162143490057	0.963221082549668	1.02310320443045	1.98	1.3	3.04	0.393021117529077	0.405237907053294	0.417454696577512	0.465671203399565	0.48014627057964	0.494621337759715	0.466084364387717	0.480395033197598	0.49488032361313	0.314542894140223	2.46332763555961	-0.00917731203799149	0.683123736058629	0.246735800149683	0.253299333586571	0.240615931382059	0.475215367807667	0.482981760531168	0.467973948122059	0.472745456010672	0.480569809972193	0.4655570281847	0.000703631208152803	0.000843699546115027	0.000850234416167896
200	0.910992249055047	0.26	0.314605846690286	0.303340934427378	0.325870758953195	0.332392340794208	0.980936921668533	0.951329990058383	1.01054385327868	1.97	1.29	3.07	0.391254851063336	0.403431336340396	0.415607821617457	0.464382130969228	0.478834455752701	0.493286780536174	0.464000524433243	0.478437186148241	0.492791836733557	0.314605846690286	2.45320172732246	0.00776549026129772	0.688904563875825	0.246735800149683	0.253299333586571	0.240615931382059	0.475215367807667	0.482981760531168	0.467973948122059	0.472745456010672	0.480569809972193	0.4655570281847	0.000703631208152803	0.000843699546115027	0.000850234416167896
200	0.910992249055047	0.26	0.314608706286776	0.303318293829806	0.325899118743745	0.327715210041009	0.985654241524951	0.955588625504878	1.01571985754502	2.01	1.31	3.07	0.386626486708868	0.398790887981891	0.410955289254915	0.457255910840794	0.471642520592438	0.486029130344081	0.45747640232184	0.471967009755028	0.486428715736792	0.314608706286776	2.47602250094252	0.00118189621805105	0.697466394997927	0.246735800149683	0.253299333586571	0.240615931382059	0.475215367807667	0.482981760531168	0.467973948122059	0.472745456010672	0.480569809972193	0.4655570281847	0.000703631208152803	0.000843699546115027	0.000850234416167896
200	0.910992249055047	0.26	0.314628268911536	0.30335930922936	0.325897228593712	0.331706696942461	0.984745086649244	0.954977239628775	1.01451293366971	2.01	1.3	3.16	0.385377528414373	0.397390232838014	0.409402937261656	0.455523795971587	0.469723048173595	0.483922300375602	0.454479740961352	0.468606242715146	0.482853840942812	0.314628268911536	2.49601734569669	-0.00988237865612555	0.693740386822118	0.246735800149683	0.253299333586571	0.240615931382059	0.475215367807667	0.482981760531168	0.467973948122059	0.472745456010672	0.480569809972193	0.4655570281847	0.000703631208152803	0.000843699546115027	0.000850234416167896
200	0.910992249055047	0.26	0.314629880415922	0.303434800224032	0.325824960607812	0.331367819861032	0.968276470376618	0.938984066170163	0.997568874583072	2.02	1.29	3.16	0.377965869288366	0.389756835097399	0.401547800906431	0.446520045506364	0.460449616976735	0.474379188447107	0.445011888793124	0.458976146865615	0.472795120170628	0.314629880415922	2.49356254197286	0.00860089379232543	0.70772396957847	0.246735800149683	0.253299333586571	0.240615931382059	0.475215367807667	0.482981760531168	0.467973948122059	0.472745456010672	0.480569809972193	0.4655570281847	0.000703631208152803	0.000843699546115027	0.000850234416167896
200	0.910992249055047	0.26	0.314724092010828	0.3034687389798	0.325979445041856	0.318338419239656	0.962300980246095	0.932311566425102	0.992290394067089	2.02	1.3	3.09	0.374559962483871	0.386608331419994	0.398656700356118	0.442314126419059	0.456541925208379	0.470769723997699	0.442047279241035	0.456182641663703	0.470423505082467	0.314724092010828	2.48294727409519	-0.00201358104334122	0.696939308141307	0.246735800149683	0.253299333586571	0.240615931382059	0.475215367807667	0.482981760531168	0.467973948122059	0.472745456010672	0.480569809972193	0.4655570281847	0.000703631208152803	0.000843699546115027	0.000850234416167896
200	0.910992249055047	0.26	0.314804507329764	0.303612173604206	0.325996841055323	0.340931954007868	0.996631750091183	0.967120802107948	1.02614269807442	2.02	1.3	3.11	0.388772154515453	0.400635238014669	0.412498321513885	0.459154755467852	0.473165509941681	0.487176264415509	0.458378359443522	0.472541112528676	0.486380318381539	0.314804507329764	2.46716629018623	0.0119704399652663	0.707069538073836	0.246735800149683	0.253299333586571	0.240615931382059	0.475215367807667	0.482981760531168	0.467973948122059	0.472745456010672	0.480569809972193	0.4655570281847	0.000703631208152803	0.000843699546115027	0.000850234416167896
200	0.910992249055047	0.26	0.314816742285671	0.303597658632219	0.326035825939124	0.339432416587348	1.01081097442213	0.980780023313049	1.04084192553122	2	1.3	3.08	0.396866260992957	0.40901809014672	0.421169919300484	0.469378419962679	0.483750532002586	0.498122644042494	0.469113903189265	0.483645780715828	0.497932957472176	0.314816742285671	2.47931477574681	-0.000381396460730832	0.696816647673316	0.246735800149683	0.253299333586571	0.240615931382059	0.475215367807667	0.482981760531168	0.467973948122059	0.472745456010672	0.480569809972193	0.4655570281847	0.000703631208152803	0.000843699546115027	0.000850234416167896
200	0.910992249055047	0.26	0.314834772775815	0.303433245957341	0.326236299594288	0.325458177266336	0.982874852654137	0.952739780307405	1.01300992500087	2.02	1.31	3.13	0.382559016794741	0.394659323600745	0.406759630406749	0.451707511008722	0.465994978379317	0.480282445749912	0.451309285084426	0.465587194578023	0.479941017115657	0.314834772775815	2.47894328943258	0.0202871784837048	0.722767168701459	0.246735800149683	0.253299333586571	0.240615931382059	0.475215367807667	0.482981760531168	0.467973948122059	0.472745456010672	0.480569809972193	0.4655570281847	0.000703631208152803	0.000843699546115027	0.000850234416167896
200	0.910992249055047	0.26	0.314844039371297	0.30362634591658	0.326061732826015	0.327784702812387	0.980586878818487	0.950680550263762	1.01049320737321	2.03	1.29	3.12	0.381135739623243	0.393125435478448	0.405115131333652	0.449876418210472	0.464028545303314	0.478180672396156	0.448773234103598	0.462966570220704	0.476970272341568	0.314844039371297	2.5015956830679	0.00159678913031081	0.704430437576766	0.246735800149683	0.253299333586571	0.240615931382059	0.475215367807667	0.482981760531168	0.467973948122059	0.472745456010672	0.480569809972193	0.4655570281847	0.000703631208152803	0.000843699546115027	0.000850234416167896
200	0.910992249055047	0.26	0.314953569513606	0.303773909774982	0.326133229252229	0.340451043333685	0.995887500764053	0.966367005889245	1.02540799563886	2	1.28	3.11	0.391329634490103	0.403283937978243	0.415238241466383	0.462905718614615	0.477046522067758	0.491187325520901	0.461540904760226	0.475583586837352	0.489874979785963	0.314953569513606	2.48404428151027	0.00164474327330997	0.695804701824056	0.246735800149683	0.253299333586571	0.240615931382059	0.475215367807667	0.482981760531168	0.467973948122059	0.472745456010672	0.480569809972193	0.4655570281847	0.000703631208152803	0.000843699546115027	0.000850234416167896
200	0.910992249055047	0.26	0.314959788210626	0.303558033307188	0.326361543114063	0.335121554943298	0.996233857708618	0.966349191398077	1.02611852401916	2.02	1.28	3.09	0.388868363061539	0.400894244981104	0.412920126900669	0.459371419204181	0.473577631304028	0.487783843403875	0.458317523886012	0.472354755570466	0.486506262318666	0.314959788210626	2.46855843514173	0.0262110894816077	0.717051817694245	0.246735800149683	0.253299333586571	0.240615931382059	0.475215367807667	0.482981760531168	0.467973948122059	0.472745456010672	0.480569809972193	0.4655570281847	0.000703631208152803	0.000843699546115027	0.000850234416167896
200	0.910992249055047	0.26	0.314964796527786	0.303667945323427	0.326261647732145	0.324201178126316	0.973191954747719	0.943268130267916	1.00311577922752	2.02	1.32	3.15	0.379284965223686	0.391317235119159	0.403349505014632	0.447975691271283	0.46218707563451	0.476398459997738	0.447516074173768	0.461661402029943	0.475938418806235	0.314964796527786	2.49380681442743	0.00540401677668094	0.710648862466579	0.246735800149683	0.253299333586571	0.240615931382059	0.475215367807667	0.482981760531168	0.467973948122059	0.472745456010672	0.480569809972193	0.4655570281847	0.000703631208152803	0.000843699546115027	0.000850234416167896
200	0.910992249055047	0.26	0.314975568981547	0.303743061921882	0.326208076041212	0.328169812370212	0.983985377291155	0.954001606091854	1.01396914849046	1.96	1.28	3.06	0.393174665252811	0.405531939212334	0.417889213171857	0.466875370993788	0.481549019563221	0.496222668132654	0.46634896662747	0.480951239378281	0.495700792284664	0.314975568981547	2.45053038924299	0.0003404871182935	0.685500426073392	0.246735800149683	0.253299333586571	0.240615931382059	0.475215367807667	0.482981760531168	0.467973948122059	0.472745456010672	0.480569809972193	0.4655570281847	0.000703631208152803	0.000843699546115027	0.000850234416167896
200	0.910992249055047	0.26	0.31497994777799	0.303771850822957	0.326188044733024	0.338686503246002	1.00937332544465	0.979335136867551	1.03941151402174	1.97	1.28	3.05	0.40174029594457	0.414062483022631	0.426384670100693	0.476558971807778	0.491175998936055	0.505793026064332	0.476415594871605	0.490926192045532	0.505489391596805	0.31497994777799	2.44509008501019	-0.00997487187031799	0.671191359261416	0.246735800149683	0.253299333586571	0.240615931382059	0.475215367807667	0.482981760531168	0.467973948122059	0.472745456010672	0.480569809972193	0.4655570281847	0.000703631208152803	0.000843699546115027	0.000850234416167896
200	0.910992249055047	0.26	0.315003527776763	0.30378667814341	0.326220377410115	0.327746559047964	0.98506076965244	0.95501539402769	1.01510614527719	2.01	1.31	3.08	0.384985572057532	0.397097456530718	0.409209341003904	0.454956950265497	0.469270177622145	0.483583404978794	0.455001090101251	0.469328551001746	0.483863182185815	0.315003527776763	2.47869201164263	-0.0117439597321584	0.686160458606803	0.246735800149683	0.253299333586571	0.240615931382059	0.475215367807667	0.482981760531168	0.467973948122059	0.472745456010672	0.480569809972193	0.4655570281847	0.000703631208152803	0.000843699546115027	0.000850234416167896
200	0.910992249055047	0.26	0.315032314012282	0.303733846535861	0.326330781488703	0.328868144898957	0.983232774646082	0.953319322407003	1.01314622688516	1.99	1.29	3.09	0.387607213948816	0.399769633832119	0.411932053715422	0.458903384951871	0.473302950937221	0.487702516922572	0.458105694335626	0.472709102373483	0.486978984975335	0.315032314012282	2.46044119955782	0.00617603564368939	0.69643480155124	0.246735800149683	0.253299333586571	0.240615931382059	0.475215367807667	0.482981760531168	0.467973948122059	0.472745456010672	0.480569809972193	0.4655570281847	0.000703631208152803	0.000843699546115027	0.000850234416167896
200	0.910992249055047	0.26	0.315056592723052	0.303685634332352	0.326427551113751	0.321336020521382	0.976241821076373	0.946026843906546	1.0064567982462	1.99	1.28	3.08	0.38516577675015	0.397467515570844	0.409769254391539	0.456147618091044	0.470716432872005	0.485285247652966	0.455179685294297	0.469889632200556	0.484425799803166	0.315056592723052	2.46675861617938	-0.0111246642122628	0.68008626415245	0.246735800149683	0.253299333586571	0.240615931382059	0.475215367807667	0.482981760531168	0.467973948122059	0.472745456010672	0.480569809972193	0.4655570281847	0.000703631208152803	0.000843699546115027	0.000850234416167896
200	0.910992249055047	0.26	0.315061449597784	0.303798745174251	0.326324154021318	0.326867207185588	0.981660437789827	0.951658924959175	1.01166195062048	2.01	1.29	3.12	0.3839128469749	0.396015887152728	0.408118927330556	0.453760563910899	0.4680655875104	0.482370611109901	0.452961351362822	0.467145742977331	0.481392945296333	0.315061449597784	2.48437321397017	-0.0149967339985039	0.68331420343586	0.246735800149683	0.253299333586571	0.240615931382059	0.475215367807667	0.482981760531168	0.467973948122059	0.472745456010672	0.480569809972193	0.4655570281847	0.000703631208152803	0.000843699546115027	0.000850234416167896
200	0.910992249055047	0.26	0.315063541528683	0.303781999337612	0.326345083719755	0.332312934553977	0.988714304362931	0.958867293472747	1.01856131525312	1.99	1.29	3.08	0.389682240316078	0.401812021099717	0.413941801883356	0.461313681658786	0.475673160362449	0.490032639066112	0.460772041988093	0.475205132582364	0.489520206144425	0.315063541528683	2.46951306236668	0.0151069443297495	0.706835578916431	0.246735800149683	0.253299333586571	0.240615931382059	0.475215367807667	0.482981760531168	0.467973948122059	0.472745456010672	0.480569809972193	0.4655570281847	0.000703631208152803	0.000843699546115027	0.000850234416167896
200	0.910992249055047	0.26	0.315088000306922	0.303900913875782	0.326275086738062	0.337670169234891	0.99959907585232	0.969784143799995	1.02941400790465	2.02	1.32	3.1	0.389317453393771	0.401286584353406	0.41325571531304	0.459665940245007	0.473797856984202	0.487929773723397	0.460066912181889	0.474177210131747	0.488175688093656	0.315088000306922	2.48755853937573	0.00971120102304663	0.713732674129348	0.246735800149683	0.253299333586571	0.240615931382059	0.475215367807667	0.482981760531168	0.467973948122059	0.472745456010672	0.480569809972193	0.4655570281847	0.000703631208152803	0.000843699546115027	0.000850234416167896
200	0.910992249055047	0.26	0.315225081764551	0.304010213982903	0.326439949546199	0.330979823003268	0.976991356318755	0.947409410483233	1.00657330215428	2.01	1.3	3.11	0.381822011447874	0.393744035798149	0.405666060148424	0.451193653319865	0.465281740334993	0.479369827350122	0.450805291071956	0.464724255820226	0.479002841064987	0.315225081764551	2.48783569568191	-0.00195992304520487	0.697965280144957	0.246735800149683	0.253299333586571	0.240615931382059	0.475215367807667	0.482981760531168	0.467973948122059	0.472745456010672	0.480569809972193	0.4655570281847	0.000703631208152803	0.000843699546115027	0.000850234416167896
200	0.910992249055047	0.26	0.315256615520082	0.304067022652646	0.326446208387518	0.325136525259845	0.967006820177908	0.937336530477515	0.996677109878301	1.97	1.28	3.09	0.384867075964255	0.397049592348403	0.409232108732551	0.456635792036412	0.471090063044485	0.485544334052558	0.45561349040654	0.470126184256673	0.48457933093517	0.315256615520082	2.45766168436779	-0.0069638336320718	0.675188041356974	0.246735800149683	0.253299333586571	0.240615931382059	0.475215367807667	0.482981760531168	0.467973948122059	0.472745456010672	0.480569809972193	0.4655570281847	0.000703631208152803	0.000843699546115027	0.000850234416167896
200	0.910992249055047	0.26	0.315268394054473	0.304045935087024	0.326490853021923	0.339635630393201	1.01310626886082	0.983020759794425	1.04319177792722	2.01	1.3	3.09	0.39633687730782	0.408466831428102	0.420596785548385	0.4683870693389	0.482722131219105	0.497057193099309	0.468177860564259	0.482410932153256	0.496636135667507	0.315268394054473	2.47306565894384	-0.0107733925838482	0.685351809839527	0.246735800149683	0.253299333586571	0.240615931382059	0.475215367807667	0.482981760531168	0.467973948122059	0.472745456010672	0.480569809972193	0.4655570281847	0.000703631208152803	0.000843699546115027	0.000850234416167896
200	0.910992249055047	0.26	0.315274436510281	0.303981734104136	0.326567138916426	0.32254078249667	0.965804497816903	0.935994931899758	0.995614063734047	2	1.3	3.12	0.379197583912497	0.391274268291887	0.403350952671276	0.448597394148562	0.462884323634376	0.47717125312019	0.447871368546427	0.462027717547423	0.476468606716176	0.315274436510281	2.48081758249374	-0.0108822842573899	0.687130825258429	0.246735800149683	0.253299333586571	0.240615931382059	0.475215367807667	0.482981760531168	0.467973948122059	0.472745456010672	0.480569809972193	0.4655570281847	0.000703631208152803	0.000843699546115027	0.000850234416167896
200	0.910992249055047	0.26	0.315310490821189	0.304018933614394	0.326602048027984	0.331850233380468	0.997004351450483	0.966875673965357	1.02713302893561	2	1.3	3.08	0.392816622972994	0.405057126755462	0.417297630537931	0.464993367471518	0.479482960682418	0.493972553893317	0.464649498689914	0.479310960300554	0.493813888164771	0.315310490821189	2.46772060516891	0.0195762688452528	0.71284980665017	0.246735800149683	0.253299333586571	0.240615931382059	0.475215367807667	0.482981760531168	0.467973948122059	0.472745456010672	0.480569809972193	0.4655570281847	0.000703631208152803	0.000843699546115027	0.000850234416167896
200	0.910992249055047	0.26	0.315458600014498	0.304127751331847	0.326789448697149	0.332186961716599	0.995161493236252	0.965111326457983	1.02521166001452	1.98	1.3	3.12	0.394132926987934	0.406404837869202	0.41867674875047	0.467076517044259	0.481619634351673	0.496162751659088	0.466364353123612	0.480853012555092	0.495136843820135	0.315458600014498	2.47624523489645	0.00382756255005059	0.696175516500385	0.246735800149683	0.253299333586571	0.240615931382059	0.475215367807667	0.482981760531168	0.467973948122059	0.472745456010672	0.480569809972193	0.4655570281847	0.000703631208152803	0.000843699546115027	0.000850234416167896
200	0.910992249055047	0.26	0.315523955379273	0.304290048685053	0.326757862073493	0.339096767511459	1.00092180671104	0.971162388806945	1.03068122461514	1.98	1.3	3.12	0.396728896346181	0.408885896202303	0.421042896058424	0.470185200468587	0.484593128570349	0.499001056672111	0.469262414161534	0.483748131688899	0.498195545016264	0.315523955379273	2.47412410711162	0.010900256028504	0.703854498257449	0.246735800149683	0.253299333586571	0.240615931382059	0.475215367807667	0.482981760531168	0.467973948122059	0.472745456010672	0.480569809972193	0.4655570281847	0.000703631208152803	0.000843699546115027	0.000850234416167896
200	0.910992249055047	0.26	0.315534322582327	0.304253518621554	0.3268151265431	0.335421052189614	0.994987813229636	0.965160573775216	1.02481505268406	2.01	1.28	3.08	0.38967904007692	0.401721647653895	0.41376425523087	0.460657174577875	0.474893284325693	0.489129394073511	0.459762863219343	0.473840714389616	0.488202265178922	0.315534322582327	2.47739317116194	0.0201585080877786	0.712201914912757	0.246735800149683	0.253299333586571	0.240615931382059	0.475215367807667	0.482981760531168	0.467973948122059	0.472745456010672	0.480569809972193	0.4655570281847	0.000703631208152803	0.000843699546115027	0.000850234416167896
200	0.910992249055047	0.26	0.315591396723562	0.304374927603186	0.326807865843937	0.326452499017214	0.970028542493846	0.940354562675004	0.999702522312687	2.01	1.31	3.15	0.37942839613718	0.391401699629898	0.403375003122617	0.44847953864596	0.462631831097316	0.476784123548672	0.447780280395546	0.461983818553233	0.476048322461218	0.315591396723562	2.49447109386332	-0.0174254801316908	0.683071112716037	0.246735800149683	0.253299333586571	0.240615931382059	0.475215367807667	0.482981760531168	0.467973948122059	0.472745456010672	0.480569809972193	0.4655570281847	0.000703631208152803	0.000843699546115027	0.000850234416167896
200	0.910992249055047	0.26	0.315607199914964	0.304330309224631	0.326884090605298	0.334358094551231	0.997289565460715	0.967321904289233	1.0272572266322	1.98	1.3	3.08	0.395355344240643	0.407603464484797	0.41985158472895	0.468607849376897	0.483125334394196	0.497642819411495	0.468393662603747	0.482866980745542	0.49735566533531	0.315607199914964	2.4611864797795	-0.00314993211024806	0.688204535624137	0.246735800149683	0.253299333586571	0.240615931382059	0.475215367807667	0.482981760531168	0.467973948122059	0.472745456010672	0.480569809972193	0.4655570281847	0.000703631208152803	0.000843699546115027	0.000850234416167896
200	0.910992249055047	0.26	0.315631325955865	0.304166740028794	0.327095911882936	0.323435234448064	0.957590894514135	0.928095229022569	0.987086560005701	2.01	1.3	3.13	0.374843901256541	0.386756763188458	0.398669625120374	0.443152960301923	0.457236742946112	0.471320525590301	0.442384928969864	0.456362527764053	0.470333226725382	0.315631325955865	2.46902182099582	-0.00235305100816209	0.692618872756695	0.246735800149683	0.253299333586571	0.240615931382059	0.475215367807667	0.482981760531168	0.467973948122059	0.472745456010672	0.480569809972193	0.4655570281847	0.000703631208152803	0.000843699546115027	0.000850234416167896
200	0.910992249055047	0.26	0.315644390564115	0.304288079547604	0.327000701580626	0.330940770985059	0.989628398098331	0.959661177643045	1.01959561855362	1.99	1.29	3.12	0.391286575684754	0.403505233006641	0.415723890328528	0.463543300810165	0.478018309917094	0.492493319024022	0.462594418486151	0.477027919924262	0.491444387476184	0.315644390564115	2.47790710579768	0.00432557494634923	0.700225068694855	0.246735800149683	0.253299333586571	0.240615931382059	0.475215367807667	0.482981760531168	0.467973948122059	0.472745456010672	0.480569809972193	0.4655570281847	0.000703631208152803	0.000843699546115027	0.000850234416167896
200	0.910992249055047	0.26	0.315713192849284	0.304382030013216	0.327044355685351	0.33109381445479	0.99105846943877	0.961058313128863	1.02105862574868	2.01	1.3	3.15	0.38737924625742	0.399471580073358	0.411563913889296	0.45777491528614	0.472064702727474	0.486354490168808	0.45665176878071	0.470693564598356	0.484963695546844	0.315713192849284	2.48592822640694	0.00191538837458185	0.701719924801631	0.246735800149683	0.253299333586571	0.240615931382059	0.475215367807667	0.482981760531168	0.467973948122059	0.472745456010672	0.480569809972193	0.4655570281847	0.000703631208152803	0.000843699546115027	0.000850234416167896
200	0.910992249055047	0.26	0.315740517017155	0.304339935488505	0.327141098545805	0.324131612595882	0.988902093562964	0.958490383876672	1.01931380324926	2	1.29	3.1	0.38907026925596	0.40141498577604	0.413759702296119	0.460471557466504	0.475081748199798	0.489691938933092	0.459626333810392	0.474130439255772	0.488981394864861	0.315740517017155	2.46941932807499	0.00205463707588645	0.693611051895873	0.246735800149683	0.253299333586571	0.240615931382059	0.475215367807667	0.482981760531168	0.467973948122059	0.472745456010672	0.480569809972193	0.4655570281847	0.000703631208152803	0.000843699546115027	0.000850234416167896
200	0.910992249055047	0.26	0.315828610132086	0.304609643759173	0.327047576505	0.326630661028752	0.974374102719321	0.94457926020109	1.00416894523755	2	1.3	3.13	0.383661356685836	0.395763178295123	0.407864999904409	0.454131054468843	0.468455700182171	0.482780345895498	0.453484623018699	0.467762484776875	0.482109244297624	0.315828610132086	2.49302086168089	-0.00262963447701156	0.699275184625153	0.246735800149683	0.253299333586571	0.240615931382059	0.475215367807667	0.482981760531168	0.467973948122059	0.472745456010672	0.480569809972193	0.4655570281847	0.000703631208152803	0.000843699546115027	0.000850234416167896
200	0.910992249055047	0.26	0.315829560985696	0.304479362922523	0.327179759048869	0.328514708568945	0.985066915321921	0.955073650406765	1.01506018023708	1.99	1.28	3.09	0.388411478728841	0.400609206487994	0.412806934247146	0.459878968801519	0.474321071496215	0.488763174190911	0.459066185079155	0.473525000452167	0.488018850588519	0.315829560985696	2.4619038986325	0.00214264530426376	0.690907194799285	0.246735800149683	0.253299333586571	0.240615931382059	0.475215367807667	0.482981760531168	0.467973948122059	0.472745456010672	0.480569809972193	0.4655570281847	0.000703631208152803	0.000843699546115027	0.000850234416167896
200	0.910992249055047	0.26	0.315851080795457	0.304595201733636	0.327106959857277	0.336560903584527	1.0068392866959	0.976733774589766	1.03694479880204	2.01	1.31	3.08	0.39442625215303	0.406583509962773	0.418740767772516	0.466288066332054	0.480660294866695	0.495032523401336	0.466463909710296	0.480845149650091	0.495127704529594	0.315851080795457	2.47962622014935	0.00940236841632169	0.706047421677781	0.246735800149683	0.253299333586571	0.240615931382059	0.475215367807667	0.482981760531168	0.467973948122059	0.472745456010672	0.480569809972193	0.4655570281847	0.000703631208152803	0.000843699546115027	0.000850234416167896
200	0.910992249055047	0.26	0.316270539222186	0.305013445347326	0.327527633097045	0.332741807739075	0.998932050734446	0.968805709776332	1.02905839169256	2.01	1.31	3.11	0.391056795927278	0.403217242804509	0.41537768968174	0.462261963207844	0.47663663232368	0.491011301439515	0.462061999585871	0.476583029674243	0.490873845454255	0.316270539222186	2.49264920769531	0.00062388400947143	0.704266385259314	0.246735800149683	0.253299333586571	0.240615931382059	0.475215367807667	0.482981760531168	0.467973948122059	0.472745456010672	0.480569809972193	0.4655570281847	0.000703631208152803	0.000843699546115027	0.000850234416167896
200	0.910992249055047	0.26	0.316333373139359	0.305055768265038	0.327610978013679	0.334407350131753	1.00275747601014	0.972628842968584	1.0328861090517	2	1.31	3.08	0.394855030503782	0.407086255605387	0.419317480706992	0.46732963941883	0.481805873922139	0.496282108425447	0.467611181372233	0.481987560523618	0.496392821568517	0.316333373139359	2.47764923905609	0.0197168210095642	0.71833767486092	0.246735800149683	0.253299333586571	0.240615931382059	0.475215367807667	0.482981760531168	0.467973948122059	0.472745456010672	0.480569809972193	0.4655570281847	0.000703631208152803	0.000843699546115027	0.000850234416167896
200	0.910992249055047	0.26	0.316364815253122	0.30504429170061	0.327685338805634	0.337816159418497	0.995326891004022	0.965649071811426	1.02500471019662	1.99	1.27	3.07	0.392851446652252	0.404925164262133	0.416998881872015	0.465171663753502	0.479468038009316	0.49376441226513	0.464054843573922	0.478437778726849	0.49265421583264	0.316364815253122	2.44759833531397	-0.0105965314816885	0.673546809125879	0.246735800149683	0.253299333586571	0.240615931382059	0.475215367807667	0.482981760531168	0.467973948122059	0.472745456010672	0.480569809972193	0.4655570281847	0.000703631208152803	0.000843699546115027	0.000850234416167896
200	0.910992249055047	0.26	0.316434471357663	0.305143041698773	0.327725901016554	0.332829173948494	0.991153496095682	0.961267625259253	1.02103936693211	1.99	1.28	3.08	0.390871994780257	0.403024229644538	0.415176464508819	0.462777194136544	0.477164966164422	0.4915527381923	0.462192715216026	0.476571729631549	0.490997345064133	0.316434471357663	2.45181117521078	-0.0120783146117393	0.674403491486084	0.246735800149683	0.253299333586571	0.240615931382059	0.475215367807667	0.482981760531168	0.467973948122059	0.472745456010672	0.480569809972193	0.4655570281847	0.000703631208152803	0.000843699546115027	0.000850234416167896
200	0.910992249055047	0.26	0.31643914379311	0.305170705469708	0.327707582116511	0.328696674336386	0.978787691718079	0.948997903779802	1.00857747965636	2.02	1.29	3.09	0.380973460995902	0.392932516509066	0.40489157202223	0.449814363411889	0.463934388803157	0.478054414194425	0.449282461888038	0.463398790122402	0.477414312849274	0.31643914379311	2.48006272266515	0.0217967075685885	0.718399483563451	0.246735800149683	0.253299333586571	0.240615931382059	0.475215367807667	0.482981760531168	0.467973948122059	0.472745456010672	0.480569809972193	0.4655570281847	0.000703631208152803	0.000843699546115027	0.000850234416167896
200	0.910992249055047	0.26	0.316441466551433	0.30518507329468	0.327697859808185	0.330008702647694	0.986882530156351	0.956935448042766	1.01682961226993	1.98	1.29	3.08	0.390958943751528	0.40319391698354	0.415428890215553	0.46335774190454	0.477858419430031	0.492359096955523	0.462816411663516	0.477558545481713	0.491902085611842	0.316441466551433	2.47005797003414	-0.00790771649647508	0.68160427195882	0.246735800149683	0.253299333586571	0.240615931382059	0.475215367807667	0.482981760531168	0.467973948122059	0.472745456010672	0.480569809972193	0.4655570281847	0.000703631208152803	0.000843699546115027	0.000850234416167896
200	0.910992249055047	0.26	0.316634957701574	0.305248129421119	0.32802178598203	0.329004063118749	0.984277814068075	0.954341785925634	1.01421384221052	2.02	1.31	3.1	0.384113936146877	0.396162916681921	0.408211897216964	0.453774649386815	0.468008764328344	0.482242879269873	0.453702319447786	0.46778627308294	0.482197466965763	0.316634957701574	2.49026872805058	0.0106086101759946	0.711495510087565	0.246735800149683	0.253299333586571	0.240615931382059	0.475215367807667	0.482981760531168	0.467973948122059	0.472745456010672	0.480569809972193	0.4655570281847	0.000703631208152803	0.000843699546115027	0.000850234416167896
200	0.910992249055047	0.26	0.316641215427952	0.305287764873461	0.327994665982442	0.332522621359364	0.990504120666068	0.960617202626935	1.0203910387052	2.01	1.3	3.06	0.387292506602238	0.399342029940295	0.411391553278351	0.457695559580608	0.471935477040605	0.486175394500603	0.457691838303597	0.472029249017587	0.486311020588805	0.316641215427952	2.47937605543289	0.0109242734433048	0.705517347518632	0.246735800149683	0.253299333586571	0.240615931382059	0.475215367807667	0.482981760531168	0.467973948122059	0.472745456010672	0.480569809972193	0.4655570281847	0.000703631208152803	0.000843699546115027	0.000850234416167896
200	0.910992249055047	0.26	0.316652451037249	0.305351670381436	0.327953231693062	0.332484602808621	0.988131457227592	0.958313576859293	1.01794933759589	1.99	1.29	3.09	0.390493781212522	0.402643976236285	0.414794171260047	0.462541399313353	0.476933352472685	0.491325305632018	0.461759975461613	0.475871341936246	0.490663813375738	0.316652451037249	2.45899875826244	-0.00252641903010059	0.689033323839953	0.246735800149683	0.253299333586571	0.240615931382059	0.475215367807667	0.482981760531168	0.467973948122059	0.472745456010672	0.480569809972193	0.4655570281847	0.000703631208152803	0.000843699546115027	0.000850234416167896
200	0.910992249055047	0.26	0.316674892842707	0.305361163537215	0.327988622148199	0.335607949260192	0.990018534918359	0.96035269918589	1.01968437065083	2.01	1.3	3.07	0.388559906942765	0.400562741298683	0.412565575654602	0.459544037145738	0.473739611260704	0.48793518537567	0.459711440142666	0.473846248507066	0.488207956159686	0.316674892842707	2.45782573778066	0.0117920391532331	0.701953672509515	0.246735800149683	0.253299333586571	0.240615931382059	0.475215367807667	0.482981760531168	0.467973948122059	0.472745456010672	0.480569809972193	0.4655570281847	0.000703631208152803	0.000843699546115027	0.000850234416167896
200	0.910992249055047	0.26	0.316853127556875	0.305555729709628	0.328150525404123	0.33274713197053	0.976620867463363	0.947167752562583	1.00607398236414	2	1.29	3.11	0.384257547614201	0.396206414824633	0.408155282035064	0.454720102265802	0.468860072068927	0.483000041872053	0.453806660841298	0.467904830081536	0.482118716079211	0.316853127556875	2.47813112770997	-0.000943615726022638	0.693885172446044	0.246735800149683	0.253299333586571	0.240615931382059	0.475215367807667	0.482981760531168	0.467973948122059	0.472745456010672	0.480569809972193	0.4655570281847	0.000703631208152803	0.000843699546115027	0.000850234416167896
200	0.910992249055047	0.26	0.316854379349788	0.305530575936278	0.328178182763297	0.335879374643735	0.995714654157668	0.965896285296397	1.02553302301894	2	1.28	3.06	0.391569967204749	0.403658198513687	0.415746429822626	0.463300311162382	0.477602943631398	0.491905576100413	0.462720566733628	0.477057660790474	0.491313428270132	0.316854379349788	2.46023295892049	-0.00962309488500332	0.675959178589219	0.246735800149683	0.253299333586571	0.240615931382059	0.475215367807667	0.482981760531168	0.467973948122059	0.472745456010672	0.480569809972193	0.4655570281847	0.000703631208152803	0.000843699546115027	0.000850234416167896
200	0.910992249055047	0.26	0.316923409038974	0.305556539280898	0.32829027879705	0.328622427765477	0.979904983311742	0.950076171863381	1.0097337947601	2.01	1.28	3.11	0.38386859347268	0.395920620704545	0.407972647936411	0.453859698418107	0.468109182584804	0.482358666751502	0.452943799916784	0.467117513492002	0.481257728675267	0.316923409038974	2.46960043555771	0.0194834584662316	0.710764211358688	0.246735800149683	0.253299333586571	0.240615931382059	0.475215367807667	0.482981760531168	0.467973948122059	0.472745456010672	0.480569809972193	0.4655570281847	0.000703631208152803	0.000843699546115027	0.000850234416167896
200	0.910992249055047	0.26	0.316932804107333	0.305410753844672	0.328454854369994	0.322950844334702	0.975234135327639	0.945161744962173	1.00530652569311	1.99	1.29	3.1	0.384584698520884	0.396821102759788	0.409057506998692	0.455400584436186	0.469890151138206	0.484379717840226	0.454629950985736	0.468913893119031	0.483430685341893	0.316932804107333	2.45330481968539	-0.0130415926880441	0.676811158665564	0.246735800149683	0.253299333586571	0.240615931382059	0.475215367807667	0.482981760531168	0.467973948122059	0.472745456010672	0.480569809972193	0.4655570281847	0.000703631208152803	0.000843699546115027	0.000850234416167896
200	0.910992249055047	0.26	0.317017284004846	0.305504193324819	0.328530374684872	0.316804419076816	0.967437493387685	0.93718111162242	0.997693875152949	2.01	1.28	3.11	0.378693812180621	0.390919735656228	0.403145659131835	0.447750402639647	0.462205780527453	0.476661158415258	0.446509420122629	0.460893219748428	0.475321842127218	0.317017284004846	2.45937808547306	0.00143996017958869	0.691138676214815	0.246735800149683	0.253299333586571	0.240615931382059	0.475215367807667	0.482981760531168	0.467973948122059	0.472745456010672	0.480569809972193	0.4655570281847	0.000703631208152803	0.000843699546115027	0.000850234416167896
200	0.910992249055047	0.26	0.317070559920038	0.305756101472134	0.328385018367943	0.341218646537947	1.00833581639486	0.97849734074494	1.03817429204479	2	1.3	3.14	0.396545135316359	0.408637454703988	0.420729774091616	0.469152767454798	0.483459197165824	0.497765626876851	0.46811345841247	0.482359002757041	0.496522946303733	0.317070559920038	2.48197413044119	-0.00573699976037611	0.692263084712517	0.246735800149683	0.253299333586571	0.240615931382059	0.475215367807667	0.482981760531168	0.467973948122059	0.472745456010672	0.480569809972193	0.4655570281847	0.000703631208152803	0.000843699546115027	0.000850234416167896
200	0.910992249055047	0.26	0.317085813665395	0.305657723858583	0.328513903472207	0.329379631012057	0.987310636277212	0.957307891726451	1.01731338082797	2.02	1.3	3.1	0.384987309369959	0.397053099277405	0.409118889184852	0.45472520630683	0.468976634006869	0.483228061706908	0.454551343990107	0.468615348406675	0.482995837415284	0.317085813665395	2.47599889541013	-0.00212288734015017	0.693517160513191	0.246735800149683	0.253299333586571	0.240615931382059	0.475215367807667	0.482981760531168	0.467973948122059	0.472745456010672	0.480569809972193	0.4655570281847	0.000703631208152803	0.000843699546115027	0.000850234416167896
200	0.910992249055047	0.26	0.317103057338386	0.305837399336192	0.32836871534058	0.322310603319432	0.977385939835452	0.947203016276778	1.00756886339413	2.02	1.3	3.13	0.380989547016849	0.393129899377069	0.405270251737289	0.450019996002947	0.464360025443122	0.478700054883297	0.449306884239351	0.463573658279825	0.477908219903353	0.317103057338386	2.50642549993867	-0.000460074363081433	0.705446246910617	0.246735800149683	0.253299333586571	0.240615931382059	0.475215367807667	0.482981760531168	0.467973948122059	0.472745456010672	0.480569809972193	0.4655570281847	0.000703631208152803	0.000843699546115027	0.000850234416167896
200	0.910992249055047	0.26	0.317116184291975	0.305837464364295	0.328394904219655	0.328059355786502	0.98500698585661	0.954984564192734	1.01502940752049	2.02	1.32	3.1	0.383320987306279	0.395371678746775	0.40742237018727	0.452571975266177	0.466799751488069	0.48102752770996	0.45277452032825	0.466913150888223	0.481336777584886	0.317116184291975	2.4956719092348	0.00377453315509597	0.707246932255377	0.246735800149683	0.253299333586571	0.240615931382059	0.475215367807667	0.482981760531168	0.467973948122059	0.472745456010672	0.480569809972193	0.4655570281847	0.000703631208152803	0.000843699546115027	0.000850234416167896
200	0.910992249055047	0.26	0.317134410585206	0.305878440912681	0.32839038025773	0.332845278703665	0.983585219541531	0.953928627490697	1.01324181159236	1.97	1.26	3.1	0.390952380766917	0.403106660378177	0.415260939989436	0.463667005299668	0.478081902627758	0.492496799955848	0.461860394018163	0.476287891027806	0.490695939952579	0.317134410585206	2.46020997598008	-0.00455060612310094	0.680795249857425	0.246735800149683	0.253299333586571	0.240615931382059	0.475215367807667	0.482981760531168	0.467973948122059	0.472745456010672	0.480569809972193	0.4655570281847	0.000703631208152803	0.000843699546115027	0.000850234416167896
200	0.910992249055047	0.26	0.317135220064616	0.305773434790998	0.328497005338234	0.332531068788684	0.988861398411997	0.959024614749738	1.01869818207426	2	1.29	3.07	0.389045030843317	0.40114884157103	0.413252652298744	0.460379655480643	0.474702800029614	0.489025944578584	0.460120391612665	0.474496075092221	0.488881971010118	0.317135220064616	2.45608617761972	-0.00857194949877428	0.678354427934764	0.246735800149683	0.253299333586571	0.240615931382059	0.475215367807667	0.482981760531168	0.467973948122059	0.472745456010672	0.480569809972193	0.4655570281847	0.000703631208152803	0.000843699546115027	0.000850234416167896
200	0.910992249055047	0.26	0.317150627260952	0.305847758649545	0.32845349587236	0.33590619834062	0.99759808955151	0.967725114158576	1.02747106494444	2.03	1.32	3.16	0.387836081210922	0.399808300946668	0.411780520682413	0.457751672298959	0.47188213583927	0.486012599379582	0.457116623470406	0.471252383890354	0.485333014227468	0.317150627260952	2.49917686486096	-0.0137009853982417	0.690209622728691	0.246735800149683	0.253299333586571	0.240615931382059	0.475215367807667	0.482981760531168	0.467973948122059	0.472745456010672	0.480569809972193	0.4655570281847	0.000703631208152803	0.000843699546115027	0.000850234416167896
200	0.910992249055047	0.26	0.317174337841754	0.305907171656566	0.328441504026943	0.334420692965919	0.995423434364423	0.965516054768867	1.02533081395998	1.99	1.3	3.1	0.392315252881956	0.404467429048386	0.416619605214815	0.464412970538683	0.478798412324346	0.493183854110009	0.463900095720032	0.478475887251588	0.492779565938335	0.317174337841754	2.4744142171188	0.00188330381899283	0.695775251736225	0.246735800149683	0.253299333586571	0.240615931382059	0.475215367807667	0.482981760531168	0.467973948122059	0.472745456010672	0.480569809972193	0.4655570281847	0.000703631208152803	0.000843699546115027	0.000850234416167896
200	0.910992249055047	0.26	0.317181903983123	0.305931028347622	0.328432779618624	0.33679798255436	0.994722620962556	0.964995192625573	1.02445004929954	1.99	1.28	3.07	0.392166467166414	0.404247460561974	0.416328453957535	0.464252982120588	0.478554656742065	0.492856331363542	0.463443501876463	0.477677291532966	0.492068068348144	0.317181903983123	2.47399351374216	0.00685871815871267	0.695762440764681	0.246735800149683	0.253299333586571	0.240615931382059	0.475215367807667	0.482981760531168	0.467973948122059	0.472745456010672	0.480569809972193	0.4655570281847	0.000703631208152803	0.000843699546115027	0.000850234416167896
200	0.910992249055047	0.26	0.317190462515149	0.305877445847246	0.328503479183051	0.330178365611578	0.992427631944543	0.962323833734697	1.02253143015439	1.98	1.3	3.12	0.393181033648963	0.405480679653751	0.417780325658538	0.465996663021357	0.48057415660334	0.495151650185323	0.46523144956343	0.479700278826265	0.494320636324538	0.317190462515149	2.47198545050397	0.0042885049129663	0.698947892473319	0.246735800149683	0.253299333586571	0.240615931382059	0.475215367807667	0.482981760531168	0.467973948122059	0.472745456010672	0.480569809972193	0.4655570281847	0.000703631208152803	0.000843699546115027	0.000850234416167896
200	0.910992249055047	0.26	0.317235699718928	0.305715522541191	0.328755876896666	0.324089500022426	0.977457942175126	0.947395285039853	1.0075205993104	1.98	1.29	3.1	0.38764029914701	0.39994086427446	0.412241429401909	0.459574499765247	0.474157674109392	0.488740848453537	0.458791644500889	0.473364925582541	0.48794050314055	0.317235699718928	2.46269812175645	-0.00548770337937324	0.685108340898576	0.246735800149683	0.253299333586571	0.240615931382059	0.475215367807667	0.482981760531168	0.467973948122059	0.472745456010672	0.480569809972193	0.4655570281847	0.000703631208152803	0.000843699546115027	0.000850234416167896
200	0.910992249055047	0.26	0.31728756274732	0.306009858558436	0.328565266936205	0.329703558849365	0.984151679820736	0.954266845996615	1.01403651364486	1.99	1.29	3.06	0.387894907214166	0.400042636009262	0.412190364804357	0.45921893584952	0.473600323659781	0.487981711470043	0.459020707884417	0.473464743753964	0.487829835439766	0.31728756274732	2.46538566446235	-0.00375096367374185	0.688897282123564	0.246735800149683	0.253299333586571	0.240615931382059	0.475215367807667	0.482981760531168	0.467973948122059	0.472745456010672	0.480569809972193	0.4655570281847	0.000703631208152803	0.000843699546115027	0.000850234416167896
200	0.910992249055047	0.26	0.317293509729899	0.305910212882439	0.32867680657736	0.326554615817316	0.999091574537128	0.968535628015044	1.02964752105921	2.02	1.31	3.11	0.390167227164313	0.402476458320152	0.414785689475991	0.461012157688366	0.475556447468625	0.490100737248885	0.460693092084892	0.4750714090577	0.489637494582783	0.317293509729899	2.47887702837126	0.000541443040142865	0.702383167673137	0.246735800149683	0.253299333586571	0.240615931382059	0.475215367807667	0.482981760531168	0.467973948122059	0.472745456010672	0.480569809972193	0.4655570281847	0.000703631208152803	0.000843699546115027	0.000850234416167896
200	0.910992249055047	0.26	0.317301140676827	0.305860449191457	0.328741832162196	0.319456497931159	0.96149790988158	0.931610547113492	0.991385272649668	2.02	1.29	3.11	0.374733725436511	0.386755704822919	0.398777684209326	0.442634722187865	0.456835060040168	0.471035397892471	0.441661998874792	0.455937313947741	0.470100216531413	0.317301140676827	2.47172900747852	-0.0191212505178049	0.677949462277402	0.246735800149683	0.253299333586571	0.240615931382059	0.475215367807667	0.482981760531168	0.467973948122059	0.472745456010672	0.480569809972193	0.4655570281847	0.000703631208152803	0.000843699546115027	0.000850234416167896
200	0.910992249055047	0.26	0.3173251852097	0.305936960133859	0.328713410285541	0.329301017232371	0.996671949849677	0.966379340010544	1.02696455968881	1.99	1.29	3.08	0.39311749090082	0.405440348271372	0.417763205641923	0.465478701050625	0.480069829084466	0.494660957118307	0.464894306177766	0.479421858507776	0.494088291591741	0.3173251852097	2.45849555156486	-0.00348384220438109	0.683944249117621	0.246735800149683	0.253299333586571	0.240615931382059	0.475215367807667	0.482981760531168	0.467973948122059	0.472745456010672	0.480569809972193	0.4655570281847	0.000703631208152803	0.000843699546115027	0.000850234416167896
200	0.910992249055047	0.26	0.317351763520116	0.305826734160389	0.328876792879843	0.316485705939297	0.980244974554156	0.949565455792287	1.01092449331603	2.01	1.32	3.11	0.382993725111404	0.395367872784489	0.407742020457573	0.452655250427707	0.467280092942191	0.481904935456674	0.452707905824741	0.467229806976303	0.481844076207099	0.317351763520116	2.47873104911982	0.00092685517153304	0.706168548925089	0.246735800149683	0.253299333586571	0.240615931382059	0.475215367807667	0.482981760531168	0.467973948122059	0.472745456010672	0.480569809972193	0.4655570281847	0.000703631208152803	0.000843699546115027	0.000850234416167896
200	0.910992249055047	0.26	0.317416301127492	0.305904702115316	0.328927900139668	0.324416995905495	0.974944777429036	0.944981815427415	1.00490773943066	1.99	1.27	3.05	0.385363724994617	0.397582625358953	0.409801525723289	0.456542811454154	0.471018619018268	0.485494426582382	0.455954325440399	0.470378613057693	0.484824114435472	0.317416301127492	2.43786175444719	-0.0131088544847	0.667335348630893	0.246735800149683	0.253299333586571	0.240615931382059	0.475215367807667	0.482981760531168	0.467973948122059	0.472745456010672	0.480569809972193	0.4655570281847	0.000703631208152803	0.000843699546115027	0.000850234416167896
200	0.910992249055047	0.26	0.317438612902266	0.305908886448039	0.328968339356494	0.32083262339031	0.979853183890266	0.949491397315021	1.01021497046551	2	1.31	3.09	0.384518760244731	0.396814476209869	0.409110192175008	0.45485495463278	0.469399803690187	0.483944652747593	0.454916849696474	0.469398634673525	0.483976520999308	0.317438612902266	2.47110128959249	0.0108176098072244	0.709625242320422	0.246735800149683	0.253299333586571	0.240615931382059	0.475215367807667	0.482981760531168	0.467973948122059	0.472745456010672	0.480569809972193	0.4655570281847	0.000703631208152803	0.000843699546115027	0.000850234416167896
200	0.910992249055047	0.26	0.317469561346547	0.306011635394569	0.328927487298525	0.328036463446078	0.987891974144179	0.95778005621911	1.01800389206925	2	1.29	3.1	0.38905095036287	0.401282433165136	0.413513915967401	0.46051772712423	0.474996074122752	0.489474421121274	0.459725585509468	0.474256876726689	0.488576804612285	0.317469561346547	2.46457053825937	0.00459859201625184	0.697815381058565	0.246735800149683	0.253299333586571	0.240615931382059	0.475215367807667	0.482981760531168	0.467973948122059	0.472745456010672	0.480569809972193	0.4655570281847	0.000703631208152803	0.000843699546115027	0.000850234416167896
200	0.910992249055047	0.26	0.317473205936812	0.306167676516279	0.328778735357345	0.333871956508598	0.992835073017582	0.962968653145146	1.02270149289002	2	1.3	3.08	0.390091389783327	0.402190052806094	0.414288715828862	0.461476262453239	0.475788923380025	0.490101584306812	0.461253485695351	0.475652162653153	0.489998808521845	0.317473205936812	2.47502634840569	0.000154052254610066	0.694222353292873	0.246735800149683	0.253299333586571	0.240615931382059	0.475215367807667	0.482981760531168	0.467973948122059	0.472745456010672	0.480569809972193	0.4655570281847	0.000703631208152803	0.000843699546115027	0.000850234416167896
200	0.910992249055047	0.26	0.31759461083967	0.306107240906636	0.329081980772704	0.326158282123517	0.978906487842807	0.948940878274245	1.00887209741137	2	1.29	3.11	0.384521178070961	0.396663569400833	0.408805960730704	0.454915467036362	0.469280765848974	0.483646064661585	0.454132022731997	0.468358295897454	0.482710995628013	0.31759461083967	2.46787898751478	0.00215102364981521	0.694279847154754	0.246735800149683	0.253299333586571	0.240615931382059	0.475215367807667	0.482981760531168	0.467973948122059	0.472745456010672	0.480569809972193	0.4655570281847	0.000703631208152803	0.000843699546115027	0.000850234416167896
200	0.910992249055047	0.26	0.317622777646314	0.306279867020142	0.328965688272486	0.335189001913548	0.998937629095222	0.968976390826152	1.02889886736429	2	1.29	3.08	0.392733706402171	0.404877230501637	0.417020754601102	0.464655498042931	0.479022880181135	0.49339026231934	0.464085399869253	0.478439114116491	0.492931644569035	0.317622777646314	2.45371582795199	-0.0139662980303255	0.675061132321915	0.246735800149683	0.253299333586571	0.240615931382059	0.475215367807667	0.482981760531168	0.467973948122059	0.472745456010672	0.480569809972193	0.4655570281847	0.000703631208152803	0.000843699546115027	0.000850234416167896
200	0.910992249055047	0.26	0.317635895617861	0.306135381965172	0.329136409270551	0.314031021747285	0.966017002938063	0.935610400189222	0.996423605686904	2	1.32	3.09	0.379344639004423	0.391673041660888	0.404001444317354	0.448848891661196	0.463436127908505	0.478023364155814	0.449305267140358	0.463978412279986	0.478488482044404	0.317635895617861	2.4681932552632	-0.00271406992273211	0.697397688589159	0.246735800149683	0.253299333586571	0.240615931382059	0.475215367807667	0.482981760531168	0.467973948122059	0.472745456010672	0.480569809972193	0.4655570281847	0.000703631208152803	0.000843699546115027	0.000850234416167896
200	0.910992249055047	0.26	0.317636256258805	0.306269482135271	0.329003030382338	0.332960141831972	0.98590336049216	0.956184559514102	1.01562216147022	2.01	1.31	3.13	0.385814336125267	0.397805681682672	0.409797027240076	0.456027286043644	0.47020089303159	0.484374500019536	0.455492665430306	0.469703443366712	0.483960691424719	0.317636256258805	2.48454063306066	0.0137214992554672	0.715257116191807	0.246735800149683	0.253299333586571	0.240615931382059	0.475215367807667	0.482981760531168	0.467973948122059	0.472745456010672	0.480569809972193	0.4655570281847	0.000703631208152803	0.000843699546115027	0.000850234416167896
200	0.910992249055047	0.26	0.317645080942982	0.306312356541535	0.328977805344428	0.326614721748387	0.96802806414434	0.938426200984114	0.997629927304565	2.01	1.28	3.07	0.378703244688025	0.39064911919135	0.402594993694675	0.447635890103149	0.46175618677703	0.475876483450912	0.447080493012041	0.46115440402268	0.475356242233598	0.317645080942982	2.45793118990606	0.0038732882000898	0.69275843927595	0.246735800149683	0.253299333586571	0.240615931382059	0.475215367807667	0.482981760531168	0.467973948122059	0.472745456010672	0.480569809972193	0.4655570281847	0.000703631208152803	0.000843699546115027	0.000850234416167896
200	0.910992249055047	0.26	0.317668831160602	0.306238942217985	0.329098720103218	0.321316914816667	0.976512259908929	0.946287588607392	1.00673693121047	1.98	1.29	3.08	0.387288632227319	0.399658731707456	0.412028831187594	0.459183890986692	0.473850343700564	0.488516796414435	0.458689437748848	0.473361784752143	0.488027595534322	0.317668831160602	2.46543457455053	-0.00272828522287028	0.687213355732198	0.246735800149683	0.253299333586571	0.240615931382059	0.475215367807667	0.482981760531168	0.467973948122059	0.472745456010672	0.480569809972193	0.4655570281847	0.000703631208152803	0.000843699546115027	0.000850234416167896
200	0.910992249055047	0.26	0.317689767291833	0.306182904761783	0.329196629821884	0.320345152322142	0.969752914599466	0.939670451497324	0.999835377701607	2.03	1.3	3.12	0.376954507242391	0.389022269974779	0.401090032707166	0.444999865522141	0.459246021729029	0.473492177935917	0.444487254277351	0.458553478998965	0.472917198293415	0.317689767291833	2.48805593212044	0.0105022881069662	0.713890499196109	0.246735800149683	0.253299333586571	0.240615931382059	0.475215367807667	0.482981760531168	0.467973948122059	0.472745456010672	0.480569809972193	0.4655570281847	0.000703631208152803	0.000843699546115027	0.000850234416167896
200	0.910992249055047	0.26	0.317729544457919	0.30618456393988	0.329274524975957	0.323813100009879	0.985281250654854	0.954958851835226	1.01560364947448	2.02	1.31	3.07	0.383422223322705	0.39559686472171	0.407771506120715	0.452719707252292	0.46709472193531	0.481469736618327	0.453242527464697	0.467477043764246	0.481858588918875	0.317729544457919	2.46038239889353	0.00176918311105338	0.698742890543009	0.246735800149683	0.253299333586571	0.240615931382059	0.475215367807667	0.482981760531168	0.467973948122059	0.472745456010672	0.480569809972193	0.4655570281847	0.000703631208152803	0.000843699546115027	0.000850234416167896
200	0.910992249055047	0.26	0.317842763738173	0.306493931331217	0.329191596145129	0.325560524410418	0.98152519633102	0.95143851806646	1.01161187459558	2.02	1.3	3.11	0.38265966261059	0.394760242874239	0.406860823137888	0.451984222821018	0.466277005417532	0.480569788014046	0.451709730820056	0.465930855198317	0.480148321437033	0.317842763738173	2.47999923893176	0.0018053530632611	0.703320273178624	0.246735800149683	0.253299333586571	0.240615931382059	0.475215367807667	0.482981760531168	0.467973948122059	0.472745456010672	0.480569809972193	0.4655570281847	0.000703631208152803	0.000843699546115027	0.000850234416167896
200	0.910992249055047	0.26	0.317919704048154	0.306550796699414	0.329288611396895	0.327440358378996	0.978743703439198	0.948870248894593	1.0086171579838	1.97	1.28	3.08	0.390198526252814	0.402483217390474	0.414767908528135	0.463116719284887	0.477697107149847	0.492277495014806	0.462257979883054	0.476840911635935	0.491397114135202	0.317919704048154	2.45589356642301	0.0186018107875429	0.702646902507892	0.246735800149683	0.253299333586571	0.240615931382059	0.475215367807667	0.482981760531168	0.467973948122059	0.472745456010672	0.480569809972193	0.4655570281847	0.000703631208152803	0.000843699546115027	0.000850234416167896
200	0.910992249055047	0.26	0.318035485328739	0.306741859592738	0.32932911106474	0.333254222421198	0.983887412055776	0.954249003611236	1.01352582050032	1.98	1.27	3.09	0.390547575899807	0.402677752119786	0.414807928339764	0.463047962319681	0.477429957569041	0.4918119528184	0.461760404551302	0.476163911542546	0.490395704486267	0.318035485328739	2.46767795723996	-0.00192055045685539	0.68741861378996	0.246735800149683	0.253299333586571	0.240615931382059	0.475215367807667	0.482981760531168	0.467973948122059	0.472745456010672	0.480569809972193	0.4655570281847	0.000703631208152803	0.000843699546115027	0.000850234416167896
200	0.910992249055047	0.26	0.318048608726911	0.306705532648473	0.329391684805349	0.327898255442998	0.98818330321509	0.958053059971731	1.01831354645845	2	1.29	3.13	0.388380918154695	0.400595285003463	0.412809651852232	0.459524654519448	0.473976452854501	0.488428251189553	0.458359023672244	0.472704192655501	0.487248337578459	0.318048608726911	2.4717088585271	0.00828429887907582	0.705016152438838	0.246735800149683	0.253299333586571	0.240615931382059	0.475215367807667	0.482981760531168	0.467973948122059	0.472745456010672	0.480569809972193	0.4655570281847	0.000703631208152803	0.000843699546115027	0.000850234416167896
200	0.910992249055047	0.26	0.318058811936162	0.306737442946523	0.329380180925802	0.329085759161289	0.984041560831866	0.954118255113653	1.01396486655008	2	1.29	3.11	0.386508213314615	0.398629984769701	0.410751756224787	0.457237906872359	0.47157792143551	0.48591793599866	0.456467837377457	0.470848031288751	0.485065192660199	0.318058811936162	2.46098511282451	-0.00951818427639855	0.681698440880319	0.246735800149683	0.253299333586571	0.240615931382059	0.475215367807667	0.482981760531168	0.467973948122059	0.472745456010672	0.480569809972193	0.4655570281847	0.000703631208152803	0.000843699546115027	0.000850234416167896
200	0.910992249055047	0.26	0.318099705877504	0.306627419365615	0.329571992389392	0.323974315538533	0.977306501165824	0.947240597375559	1.00737240495609	2	1.3	3.09	0.383894729019237	0.396079745181193	0.40826476134315	0.454190332902462	0.46860656768943	0.483022802476398	0.453989063762367	0.468381845061509	0.482669794654559	0.318099705877504	2.45687753201469	0.00815849227861588	0.698342980698299	0.246735800149683	0.253299333586571	0.240615931382059	0.475215367807667	0.482981760531168	0.467973948122059	0.472745456010672	0.480569809972193	0.4655570281847	0.000703631208152803	0.000843699546115027	0.000850234416167896
200	0.910992249055047	0.26	0.318246743062465	0.306871422791683	0.329622063333248	0.32896074674418	0.996779739717908	0.966460500944053	1.02709897849176	2.01	1.31	3.1	0.390599411259799	0.402853069638331	0.415106728016863	0.461846028413347	0.47633479437796	0.490823560342573	0.461822029668985	0.476415184948445	0.490877190833217	0.318246743062465	2.48908339362561	0.00973044216287837	0.714204354449678	0.246735800149683	0.253299333586571	0.240615931382059	0.475215367807667	0.482981760531168	0.467973948122059	0.472745456010672	0.480569809972193	0.4655570281847	0.000703631208152803	0.000843699546115027	0.000850234416167896
200	0.910992249055047	0.26	0.318292853639561	0.306961023193262	0.329624684085859	0.333538510597821	1.00211821358923	0.971949925926372	1.0322865012521	1.99	1.29	3.09	0.39584792742987	0.408134624333592	0.420421321237313	0.468831284308591	0.48338330666395	0.497935329019309	0.468228864977736	0.482871079756556	0.497340846362995	0.318292853639561	2.45461400972161	-0.00614639281070435	0.680557868137762	0.246735800149683	0.253299333586571	0.240615931382059	0.475215367807667	0.482981760531168	0.467973948122059	0.472745456010672	0.480569809972193	0.4655570281847	0.000703631208152803	0.000843699546115027	0.000850234416167896
200	0.910992249055047	0.26	0.31832735157503	0.306834731564375	0.329819971585685	0.33119837234846	0.982708379127666	0.952968007519746	1.01244875073559	2	1.3	3.1	0.387037447488946	0.399116171458348	0.41119489542775	0.458119254094233	0.472416309976483	0.486713365858732	0.457744983909087	0.471988529628665	0.486218328804668	0.31832735157503	2.4626850039561	-0.00113727243074878	0.690050088304176	0.246735800149683	0.253299333586571	0.240615931382059	0.475215367807667	0.482981760531168	0.467973948122059	0.472745456010672	0.480569809972193	0.4655570281847	0.000703631208152803	0.000843699546115027	0.000850234416167896
200	0.910992249055047	0.26	0.318374725590304	0.306831070250485	0.329918380930124	0.329850016186539	0.982639289793136	0.952810265785284	1.01246831380099	2	1.3	3.08	0.386602802939423	0.398705930607635	0.410809058275848	0.457509801145446	0.47183276903554	0.486155736925635	0.457490470304572	0.471750547333951	0.485911370838319	0.318374725590304	2.45796577649294	0.0101545208331021	0.701258389383372	0.246735800149683	0.253299333586571	0.240615931382059	0.475215367807667	0.482981760531168	0.467973948122059	0.472745456010672	0.480569809972193	0.4655570281847	0.000703631208152803	0.000843699546115027	0.000850234416167896
200	0.910992249055047	0.26	0.318502231268632	0.307024424603026	0.329980037934238	0.331575640320331	0.996926960110597	0.966781956889935	1.02707196333126	1.99	1.3	3.1	0.392942737117205	0.405194993162652	0.417447249208099	0.465184821328405	0.479689640990388	0.494194460652371	0.464689930961151	0.479106658226486	0.493501556605912	0.318502231268632	2.46547813180208	-0.00413406337078719	0.686861728999597	0.246735800149683	0.253299333586571	0.240615931382059	0.475215367807667	0.482981760531168	0.467973948122059	0.472745456010672	0.480569809972193	0.4655570281847	0.000703631208152803	0.000843699546115027	0.000850234416167896
200	0.910992249055047	0.26	0.318579873167294	0.307254573401229	0.329905172933358	0.335819349371885	1.00268511478321	0.972653963116628	1.0327162664498	2	1.29	3.07	0.394252374673265	0.406425103421304	0.418597832169343	0.466459478722224	0.480861635998114	0.495263793274004	0.466218599721846	0.480632787591536	0.495115323438227	0.318579873167294	2.46607248424434	0.00410129318306919	0.695539157447649	0.246735800149683	0.253299333586571	0.240615931382059	0.475215367807667	0.482981760531168	0.467973948122059	0.472745456010672	0.480569809972193	0.4655570281847	0.000703631208152803	0.000843699546115027	0.000850234416167896
200	0.910992249055047	0.26	0.318727524421263	0.307415052128124	0.330039996714403	0.333446925698978	0.982809507054902	0.953216402682878	1.01240261142693	2.01	1.29	3.14	0.384257800407529	0.396187285843594	0.40811677127966	0.454096254329931	0.46819391128538	0.482291568240829	0.452696541405683	0.466789684256326	0.480904991675209	0.318727524421263	2.49162709991471	-0.00176698656465241	0.697933602766286	0.246735800149683	0.253299333586571	0.240615931382059	0.475215367807667	0.482981760531168	0.467973948122059	0.472745456010672	0.480569809972193	0.4655570281847	0.000703631208152803	0.000843699546115027	0.000850234416167896
200	0.910992249055047	0.26	0.318740208653905	0.307343567013553	0.330136850294257	0.322591838886502	0.975874631985394	0.945757769867869	1.00599149410292	1.97	1.29	3.08	0.387462245197734	0.399800655080423	0.412139064963111	0.459491026592313	0.474123132542713	0.488755238493113	0.459180560712277	0.473769844500489	0.488321441211253	0.318740208653905	2.4559091010279	-0.0326563426330325	0.653423108494099	0.246735800149683	0.253299333586571	0.240615931382059	0.475215367807667	0.482981760531168	0.467973948122059	0.472745456010672	0.480569809972193	0.4655570281847	0.000703631208152803	0.000843699546115027	0.000850234416167896
200	0.910992249055047	0.26	0.318749775241053	0.307348245486486	0.330151304995619	0.324725292857634	0.980315372348111	0.950208533094523	1.0104222116017	1.98	1.28	3.07	0.388572703744071	0.400884417986266	0.41319613222846	0.460623320572351	0.475217919321914	0.489812518071477	0.459902195672566	0.474499281036739	0.489144735225646	0.318749775241053	2.44550605187357	-0.0117577075387025	0.672772045619941	0.246735800149683	0.253299333586571	0.240615931382059	0.475215367807667	0.482981760531168	0.467973948122059	0.472745456010672	0.480569809972193	0.4655570281847	0.000703631208152803	0.000843699546115027	0.000850234416167896
200	0.910992249055047	0.26	0.318771192399678	0.30729776545886	0.330244619340497	0.324197185529514	0.972829491398425	0.942916539432002	1.00274244336485	1.99	1.29	3.14	0.383926504666138	0.396106135219265	0.408285765772392	0.454686927167591	0.469111351433515	0.48353577569944	0.453567132477417	0.468018724401885	0.482302700824684	0.318771192399678	2.46803306412954	-0.00898100773253773	0.685188757172845	0.246735800149683	0.253299333586571	0.240615931382059	0.475215367807667	0.482981760531168	0.467973948122059	0.472745456010672	0.480569809972193	0.4655570281847	0.000703631208152803	0.000843699546115027	0.000850234416167896
200	0.910992249055047	0.26	0.318778885781749	0.307432657649696	0.330125113913803	0.33305275963788	0.984037816915022	0.954381434146639	1.0136941996834	1.99	1.28	3.08	0.389266213914246	0.401362245359957	0.413458276805667	0.4611839988751	0.475514798603537	0.489845598331973	0.46025272137399	0.474749925909977	0.488939955166939	0.318778885781749	2.45268337648649	0.0279496998608644	0.712599450622456	0.246735800149683	0.253299333586571	0.240615931382059	0.475215367807667	0.482981760531168	0.467973948122059	0.472745456010672	0.480569809972193	0.4655570281847	0.000703631208152803	0.000843699546115027	0.000850234416167896
200	0.910992249055047	0.26	0.318879728432413	0.307511836597271	0.330247620267554	0.334776125741874	1.00038354801042	0.970351124282412	1.03041597173843	1.96	1.28	3.06	0.400514316786106	0.412910258182834	0.425306199579563	0.475748374303521	0.490472814155704	0.505197254007887	0.475706861317667	0.490121514640751	0.504734704826791	0.318879728432413	2.45704422482699	-0.00287951696651542	0.6834231367339	0.246735800149683	0.253299333586571	0.240615931382059	0.475215367807667	0.482981760531168	0.467973948122059	0.472745456010672	0.480569809972193	0.4655570281847	0.000703631208152803	0.000843699546115027	0.000850234416167896
200	0.910992249055047	0.26	0.318970755024529	0.307500773639504	0.330440736409555	0.332911017575492	1.00085804870096	0.970685120886065	1.03103097651585	1.99	1.3	3.07	0.395588412324541	0.407884944281866	0.420181476239191	0.468589790234634	0.483155508417929	0.497721226601225	0.468608650772837	0.483114386818223	0.497810899862653	0.318970755024529	2.46973390905467	-0.00413066272045394	0.689545231426297	0.246735800149683	0.253299333586571	0.240615931382059	0.475215367807667	0.482981760531168	0.467973948122059	0.472745456010672	0.480569809972193	0.4655570281847	0.000703631208152803	0.000843699546115027	0.000850234416167896
200	0.910992249055047	0.26	0.319178105353043	0.307680987381999	0.330675223324087	0.331218206103928	0.993749864223871	0.963676683041167	1.02382304540658	2	1.3	3.12	0.390647978198916	0.402838817340067	0.415029656481219	0.46220375067634	0.476627610236322	0.491051469796304	0.461389092927452	0.475723384552949	0.490139656301545	0.319178105353043	2.4792054296562	0.00833720977764782	0.702686405653168	0.246735800149683	0.253299333586571	0.240615931382059	0.475215367807667	0.482981760531168	0.467973948122059	0.472745456010672	0.480569809972193	0.4655570281847	0.000703631208152803	0.000843699546115027	0.000850234416167896
200	0.910992249055047	0.26	0.319178604985004	0.307790998261429	0.330566211708579	0.338172412145317	1.00534488568238	0.975392212600263	1.03529755876451	2	1.29	3.08	0.395916775484303	0.408074721375828	0.420232667267354	0.468570857090053	0.482959889027075	0.497348920964097	0.4680631744701	0.482273220434436	0.496832157279198	0.319178604985004	2.46511906303926	-0.00670228298960765	0.681399002871988	0.246735800149683	0.253299333586571	0.240615931382059	0.475215367807667	0.482981760531168	0.467973948122059	0.472745456010672	0.480569809972193	0.4655570281847	0.000703631208152803	0.000843699546115027	0.000850234416167896
200	0.910992249055047	0.26	0.319178965383004	0.307822218187287	0.330535712578721	0.330520898959212	0.995768136355145	0.965586384613397	1.02594988809689	2	1.3	3.08	0.391016184547001	0.403238346745082	0.415460508943162	0.462535617672482	0.476993293761086	0.49145096984969	0.462288376699338	0.47669601085144	0.491171259791253	0.319178965383004	2.47855215693382	0.00274957546029796	0.700594915672214	0.246735800149683	0.253299333586571	0.240615931382059	0.475215367807667	0.482981760531168	0.467973948122059	0.472745456010672	0.480569809972193	0.4655570281847	0.000703631208152803	0.000843699546115027	0.000850234416167896
200	0.910992249055047	0.26	0.319210430517821	0.307882974829279	0.330537886206362	0.330310894483685	0.979120063035498	0.949428826450564	1.00881129962043	1.97	1.27	3.07	0.389944194178697	0.402138815830922	0.414333437483148	0.462688843237103	0.477158389059849	0.491627934882595	0.461665426503635	0.47610794894376	0.490498794553191	0.319210430517821	2.44760061930568	0.00508857318159186	0.688172416845731	0.246735800149683	0.253299333586571	0.240615931382059	0.475215367807667	0.482981760531168	0.467973948122059	0.472745456010672	0.480569809972193	0.4655570281847	0.000703631208152803	0.000843699546115027	0.000850234416167896
200	0.910992249055047	0.26	0.319299767103933	0.307799356800131	0.330800177407736	0.32018632220702	0.994864412551396	0.963991711673843	1.02573711342895	2	1.3	3.09	0.39043495766077	0.40293898805235	0.41544301844393	0.461864581904536	0.47665621020424	0.491447838503944	0.461675568229344	0.47636305846739	0.491217823070611	0.319299767103933	2.47429129701132	-0.0134319317728467	0.685329256043096	0.246735800149683	0.253299333586571	0.240615931382059	0.475215367807667	0.482981760531168	0.467973948122059	0.472745456010672	0.480569809972193	0.4655570281847	0.000703631208152803	0.000843699546115027	0.000850234416167896
200	0.910992249055047	0.26	0.319386518158092	0.307987362605421	0.330785673710763	0.332856122244484	0.987958135376245	0.958170420550299	1.01774585020219	2.02	1.28	3.15	0.384615788514951	0.396572769423691	0.408529750332432	0.454104748270445	0.468222010140018	0.482339272009592	0.452389656552647	0.466629606060903	0.480446945374067	0.319386518158092	2.48526730722286	-0.0100121946731386	0.68767233918688	0.246735800149683	0.253299333586571	0.240615931382059	0.475215367807667	0.482981760531168	0.467973948122059	0.472745456010672	0.480569809972193	0.4655570281847	0.000703631208152803	0.000843699546115027	0.000850234416167896
200	0.910992249055047	0.26	0.319445981628223	0.308060196916342	0.330831766340105	0.33054388676182	0.985647034176003	0.955773604984337	1.01552046336767	2	1.28	3.08	0.387145437973995	0.399245962374208	0.411346486774421	0.457983213503314	0.47229782632398	0.486612439144646	0.456821365793166	0.470974082298199	0.485669766242524	0.319445981628223	2.45662519945112	-0.0041938879678241	0.684252246108797	0.246735800149683	0.253299333586571	0.240615931382059	0.475215367807667	0.482981760531168	0.467973948122059	0.472745456010672	0.480569809972193	0.4655570281847	0.000703631208152803	0.000843699546115027	0.000850234416167896
200	0.910992249055047	0.26	0.319549353171868	0.308086961067646	0.331011745276091	0.325655398733545	0.988284648384795	0.957997316366595	1.01857198040299	2	1.29	3.1	0.388111361010386	0.400381601699096	0.412651842387807	0.459142548602297	0.473658458590378	0.488174368578458	0.458270813740489	0.472976250408576	0.487452734652246	0.319549353171868	2.46587254597695	-0.00723981790395421	0.686245659355697	0.246735800149683	0.253299333586571	0.240615931382059	0.475215367807667	0.482981760531168	0.467973948122059	0.472745456010672	0.480569809972193	0.4655570281847	0.000703631208152803	0.000843699546115027	0.000850234416167896
200	0.910992249055047	0.26	0.319606976787589	0.308125024403634	0.331088929171544	0.330106114130331	0.994822539182474	0.9646411651839	1.02500391318105	2.03	1.31	3.13	0.386102898349437	0.398183158240478	0.410263418131519	0.455580797899609	0.469834859351938	0.484088920804266	0.455084740582435	0.469099014886223	0.483489166792988	0.319606976787589	2.49188666063256	0.00729524317968819	0.710307460064268	0.246735800149683	0.253299333586571	0.240615931382059	0.475215367807667	0.482981760531168	0.467973948122059	0.472745456010672	0.480569809972193	0.4655570281847	0.000703631208152803	0.000843699546115027	0.000850234416167896
200	0.910992249055047	0.26	0.319665726541891	0.308197941521362	0.331133511562419	0.330182526858363	1.00531551706937	0.974821071150248	1.03580996298848	1.98	1.29	3.04	0.398818429541994	0.411294305773174	0.423770182004353	0.472815677384451	0.487606342595144	0.502397007805836	0.472916585801999	0.487835068410503	0.502469825244169	0.319665726541891	2.44166373725157	-0.00305690791139018	0.681681243862515	0.246735800149683	0.253299333586571	0.240615931382059	0.475215367807667	0.482981760531168	0.467973948122059	0.472745456010672	0.480569809972193	0.4655570281847	0.000703631208152803	0.000843699546115027	0.000850234416167896
200	0.910992249055047	0.26	0.319700621308137	0.308188858423559	0.331212384192716	0.327592946912209	0.987628850846563	0.95749464193763	1.0177630597555	2.01	1.3	3.08	0.386580883293829	0.398747331634262	0.410913779974696	0.456993921139135	0.471376404013244	0.485758886887353	0.456731149445992	0.470973524102176	0.485547632702401	0.319700621308137	2.46862429456566	-0.0135432526275852	0.680500721235052	0.246735800149683	0.253299333586571	0.240615931382059	0.475215367807667	0.482981760531168	0.467973948122059	0.472745456010672	0.480569809972193	0.4655570281847	0.000703631208152803	0.000843699546115027	0.000850234416167896
200	0.910992249055047	0.26	0.319723388014375	0.308366814194879	0.331079961833872	0.329873301701705	0.98677379305837	0.956820839611068	1.01672674650567	2	1.3	3.1	0.388463281170808	0.400623993077569	0.41278470498433	0.459771311823956	0.474164297563132	0.488557283302307	0.459412491691682	0.473755044577214	0.488157531731236	0.319723388014375	2.48359390588092	-0.0100549704092042	0.684722071971986	0.246735800149683	0.253299333586571	0.240615931382059	0.475215367807667	0.482981760531168	0.467973948122059	0.472745456010672	0.480569809972193	0.4655570281847	0.000703631208152803	0.000843699546115027	0.000850234416167896
200	0.910992249055047	0.26	0.319725771945942	0.308335756215096	0.331115787676788	0.32391805335557	0.976918120599783	0.946860304303993	1.00697593689557	1.98	1.28	3.09	0.387553152665373	0.3998559194143	0.412158686163227	0.45950532301265	0.47409219134293	0.488679059673211	0.45866997058442	0.473345527810198	0.487876668033971	0.319725771945942	2.45279790737507	0.0116865089224531	0.696676291031316	0.246735800149683	0.253299333586571	0.240615931382059	0.475215367807667	0.482981760531168	0.467973948122059	0.472745456010672	0.480569809972193	0.4655570281847	0.000703631208152803	0.000843699546115027	0.000850234416167896
200	0.910992249055047	0.26	0.319910471282666	0.308455498592559	0.331365443972772	0.337837232632603	1.01226862512309	0.982087073198299	1.04245017704788	1.97	1.29	3.06	0.403164586808198	0.415554662233345	0.427944737658493	0.478325354639565	0.493025274760684	0.507725194881803	0.47788707833031	0.492710587402485	0.507349703151245	0.319910471282666	2.44507428743941	0.00404675799483693	0.690045192832008	0.246735800149683	0.253299333586571	0.240615931382059	0.475215367807667	0.482981760531168	0.467973948122059	0.472745456010672	0.480569809972193	0.4655570281847	0.000703631208152803	0.000843699546115027	0.000850234416167896
200	0.910992249055047	0.26	0.319994515553061	0.308523178464815	0.331465852641307	0.324767055640383	0.976563489014679	0.946574731079019	1.00655224695034	2.03	1.29	3.13	0.378438135050461	0.390427563093521	0.402416991136581	0.446427732681033	0.460571162429973	0.474714592178912	0.445258726017397	0.459399857231384	0.473505363104902	0.319994515553061	2.48432550759613	-0.0206570056224927	0.678897853124749	0.246735800149683	0.253299333586571	0.240615931382059	0.475215367807667	0.482981760531168	0.467973948122059	0.472745456010672	0.480569809972193	0.4655570281847	0.000703631208152803	0.000843699546115027	0.000850234416167896
200	0.910992249055047	0.26	0.320096334154819	0.308450016244271	0.331742652065368	0.325738442747564	0.985999667738569	0.955788074545059	1.01621126093208	1.99	1.27	3.02	0.38982727523467	0.402149361446857	0.414471447659044	0.461845449101248	0.476443964397813	0.491042479694379	0.461593537942463	0.476208137142159	0.490698259837268	0.320096334154819	2.41910057977116	0.00514968974585273	0.682187964770125	0.246735800149683	0.253299333586571	0.240615931382059	0.475215367807667	0.482981760531168	0.467973948122059	0.472745456010672	0.480569809972193	0.4655570281847	0.000703631208152803	0.000843699546115027	0.000850234416167896
200	0.910992249055047	0.26	0.320143508453046	0.308757172514525	0.331529844391568	0.337897877892394	1.00268817438142	0.972796322706572	1.03258002605628	1.95	1.27	3.06	0.403451945539474	0.415849119986477	0.42824629443348	0.479745743226274	0.494487255157839	0.509228767089404	0.478904371612347	0.493737344318397	0.508332041159153	0.320143508453046	2.44050579751132	-0.0110755236481416	0.666358589142834	0.246735800149683	0.253299333586571	0.240615931382059	0.475215367807667	0.482981760531168	0.467973948122059	0.472745456010672	0.480569809972193	0.4655570281847	0.000703631208152803	0.000843699546115027	0.000850234416167896
200	0.910992249055047	0.26	0.320211115004159	0.308782365442291	0.331639864566027	0.325826000143724	0.974088054744577	0.944247388399705	1.00392872108945	2.02	1.29	3.15	0.379594119802996	0.391590278452388	0.40358643710178	0.448319408783794	0.462487464801529	0.476655520819265	0.446788662428389	0.460958642416989	0.475176223357828	0.320211115004159	2.48884798864716	0.00540808508733537	0.705960065283932	0.246735800149683	0.253299333586571	0.240615931382059	0.475215367807667	0.482981760531168	0.467973948122059	0.472745456010672	0.480569809972193	0.4655570281847	0.000703631208152803	0.000843699546115027	0.000850234416167896
200	0.910992249055047	0.26	0.320265190556449	0.308817626491749	0.331712754621149	0.32852345792196	0.982273569705006	0.952365949541784	1.01218118986823	1.97	1.28	3.05	0.390807575150678	0.403080299222911	0.415353023295144	0.46362411176451	0.478183529643567	0.492742947522624	0.463371708740931	0.477867868284475	0.492542840663735	0.320265190556449	2.45040207448568	-0.00626881119432899	0.676724096907445	0.246735800149683	0.253299333586571	0.240615931382059	0.475215367807667	0.482981760531168	0.467973948122059	0.472745456010672	0.480569809972193	0.4655570281847	0.000703631208152803	0.000843699546115027	0.000850234416167896
200	0.910992249055047	0.26	0.320269214960083	0.308630519075418	0.331907910844748	0.315761362017921	0.968358642297989	0.938000324382044	0.998716960213934	2.02	1.31	3.08	0.377862383456519	0.390091874286394	0.402321365116269	0.446472054486438	0.46092209274161	0.475372130996783	0.446713131251693	0.461161042866442	0.47557230352522	0.320269214960083	2.46849905552707	-2.81143784737162e-05	0.697311431414899	0.246735800149683	0.253299333586571	0.240615931382059	0.475215367807667	0.482981760531168	0.467973948122059	0.472745456010672	0.480569809972193	0.4655570281847	0.000703631208152803	0.000843699546115027	0.000850234416167896
200	0.910992249055047	0.26	0.320278912405732	0.308894881104766	0.331662943706698	0.336599159989654	0.995831345735553	0.966057532834758	1.02560515863635	2.01	1.29	3.08	0.3906293220325	0.402668485283608	0.414707648534716	0.461930577200353	0.476167239211944	0.490403901223535	0.461474818660927	0.475660297229412	0.49004453160061	0.320278912405732	2.46344873421236	-0.00753264430349853	0.685398716934244	0.246735800149683	0.253299333586571	0.240615931382059	0.475215367807667	0.482981760531168	0.467973948122059	0.472745456010672	0.480569809972193	0.4655570281847	0.000703631208152803	0.000843699546115027	0.000850234416167896
200	0.910992249055047	0.26	0.320299451279386	0.308841267299309	0.331757635259463	0.329133649070186	0.986643227622313	0.956644062441413	1.01664239280321	2.02	1.31	3.11	0.384221420129658	0.396270124868486	0.408318829607314	0.453694350929002	0.467921640168038	0.482148929407074	0.453523862585272	0.467563395539654	0.481878602046381	0.320299451279386	2.47858937098416	-0.00695271523778231	0.69446631378555	0.246735800149683	0.253299333586571	0.240615931382059	0.475215367807667	0.482981760531168	0.467973948122059	0.472745456010672	0.480569809972193	0.4655570281847	0.000703631208152803	0.000843699546115027	0.000850234416167896
200	0.910992249055047	0.26	0.320320736681386	0.308718154220578	0.331923319142195	0.329594842678447	0.988624888832826	0.95859683559684	1.01865294206881	1.99	1.29	3.07	0.390348826211949	0.402576506190466	0.414804186168983	0.462302657732374	0.476784292035791	0.491265926339207	0.461974309084989	0.476566512345019	0.490937207883653	0.320320736681386	2.43860284257054	0.00921010662472512	0.693309615393371	0.246735800149683	0.253299333586571	0.240615931382059	0.475215367807667	0.482981760531168	0.467973948122059	0.472745456010672	0.480569809972193	0.4655570281847	0.000703631208152803	0.000843699546115027	0.000850234416167896
200	0.910992249055047	0.26	0.320518515255259	0.308995470562635	0.332041559947883	0.333408201137562	0.998204196805479	0.968144928614008	1.02826346499695	1.98	1.29	3.05	0.395104622370412	0.407371954932412	0.419639287494412	0.468159062824796	0.482694612627101	0.497230162429406	0.467800708645495	0.482636171932272	0.496973496047333	0.320518515255259	2.4439980061325	-0.00643685123314811	0.679286126935051	0.246735800149683	0.253299333586571	0.240615931382059	0.475215367807667	0.482981760531168	0.467973948122059	0.472745456010672	0.480569809972193	0.4655570281847	0.000703631208152803	0.000843699546115027	0.000850234416167896
200	0.910992249055047	0.26	0.320591679310665	0.309089834562499	0.33209352405883	0.321748843178215	0.980007521426931	0.949704680135304	1.01031036271856	2	1.31	3.11	0.384551090304498	0.396821210586899	0.409091330869301	0.454879384503575	0.469393515142039	0.483907645780504	0.4546756876259	0.469141768032668	0.483788682108364	0.320591679310665	2.4769100976065	-0.00535291486647825	0.695368077292384	0.246735800149683	0.253299333586571	0.240615931382059	0.475215367807667	0.482981760531168	0.467973948122059	0.472745456010672	0.480569809972193	0.4655570281847	0.000703631208152803	0.000843699546115027	0.000850234416167896
200	0.910992249055047	0.26	0.320605961917427	0.30900361548768	0.332208308347174	0.322804459392334	0.983102408757654	0.952777241141401	1.01342757637391	1.99	1.28	3.08	0.38841291630708	0.400775393371728	0.413137870436377	0.460121744304549	0.474766583011236	0.489411421717923	0.459395915548703	0.473953744748459	0.488771409372644	0.320605961917427	2.45148360087145	-0.00521996412836083	0.682543089325356	0.246735800149683	0.253299333586571	0.240615931382059	0.475215367807667	0.482981760531168	0.467973948122059	0.472745456010672	0.480569809972193	0.4655570281847	0.000703631208152803	0.000843699546115027	0.000850234416167896
200	0.910992249055047	0.26	0.320622176631451	0.309239415406858	0.332004937856044	0.329564290371539	1.00498737392145	0.974460223368415	1.03551452447449	2	1.3	3.09	0.394589438041092	0.406950836580358	0.419312235119624	0.466757272727532	0.481379490437995	0.496001708148457	0.466279102569788	0.480977773978621	0.495550384167272	0.320622176631451	2.47688006680901	-0.0100506415000422	0.687991057673474	0.246735800149683	0.253299333586571	0.240615931382059	0.475215367807667	0.482981760531168	0.467973948122059	0.472745456010672	0.480569809972193	0.4655570281847	0.000703631208152803	0.000843699546115027	0.000850234416167896
200	0.910992249055047	0.26	0.320634899527426	0.309104207441227	0.332165591613624	0.327338161965524	0.989254643639627	0.959053364282035	1.01945592299722	2	1.3	3.12	0.389102880071985	0.40135600926954	0.413609138467095	0.460459946836338	0.47496016132419	0.489460375812043	0.459746721111239	0.47423034356809	0.488747000862022	0.320634899527426	2.46763982313217	0.00623755847134719	0.700827536710345	0.246735800149683	0.253299333586571	0.240615931382059	0.475215367807667	0.482981760531168	0.467973948122059	0.472745456010672	0.480569809972193	0.4655570281847	0.000703631208152803	0.000843699546115027	0.000850234416167896
200	0.910992249055047	0.26	0.320678850943586	0.309233749604456	0.332123952282715	0.322910377013055	0.971210038315371	0.941258963735912	1.00116111289483	2.01	1.3	3.1	0.380292045923902	0.392393025429302	0.404494004934702	0.449627456027763	0.463934704072455	0.478241952117148	0.449326988124797	0.463588420987447	0.477908248491066	0.320678850943586	2.47501907749745	-0.0158524246911965	0.68082996601081	0.246735800149683	0.253299333586571	0.240615931382059	0.475215367807667	0.482981760531168	0.467973948122059	0.472745456010672	0.480569809972193	0.4655570281847	0.000703631208152803	0.000843699546115027	0.000850234416167896
200	0.910992249055047	0.26	0.320798139825593	0.309415719145782	0.332180560505404	0.345706736998568	1.01869199858909	0.988845570375119	1.04853842680305	2	1.28	3.13	0.400712643600669	0.412807394803448	0.424902146006226	0.474076643239899	0.488385747638284	0.50269485203667	0.472572082818595	0.486883909215585	0.501116636484417	0.320798139825593	2.48935581485951	-0.00599928217402154	0.691275937109013	0.246735800149683	0.253299333586571	0.240615931382059	0.475215367807667	0.482981760531168	0.467973948122059	0.472745456010672	0.480569809972193	0.4655570281847	0.000703631208152803	0.000843699546115027	0.000850234416167896
200	0.910992249055047	0.26	0.32082252325284	0.309403395239037	0.332241651266642	0.326577675039009	0.975965017449089	0.946117932105531	1.00581210279265	1.99	1.28	3.09	0.385194753571096	0.397346452945551	0.409498152320006	0.456179847848645	0.470570906710038	0.484961965571431	0.455319688398873	0.469678202771297	0.484047249659806	0.32082252325284	2.46094714545947	-0.00300679905076023	0.68881608421292	0.246735800149683	0.253299333586571	0.240615931382059	0.475215367807667	0.482981760531168	0.467973948122059	0.472745456010672	0.480569809972193	0.4655570281847	0.000703631208152803	0.000843699546115027	0.000850234416167896
200	0.910992249055047	0.26	0.320857551219767	0.309276463408288	0.332438639031246	0.327169882991903	0.994068784954155	0.963708932498481	1.02442863740983	2	1.28	3.12	0.390172181668652	0.402463828522083	0.414755475375515	0.46151584367177	0.476055039529907	0.490594235388043	0.460449199624435	0.474925158162552	0.48929212619039	0.320857551219767	2.45953862752842	-0.0155094981766341	0.675410463116828	0.246735800149683	0.253299333586571	0.240615931382059	0.475215367807667	0.482981760531168	0.467973948122059	0.472745456010672	0.480569809972193	0.4655570281847	0.000703631208152803	0.000843699546115027	0.000850234416167896
200	0.910992249055047	0.26	0.320880440343487	0.309443521418514	0.332317359268459	0.331816197728773	0.98648785982449	0.956674694157903	1.01630102549108	1.99	1.28	3.08	0.389090324003392	0.401215672734383	0.413341021465375	0.460689849028773	0.475046477121773	0.489403105214773	0.459878587236093	0.474111890718379	0.488463112609278	0.320880440343487	2.4650733741386	0.000201706685112407	0.688740622806729	0.246735800149683	0.253299333586571	0.240615931382059	0.475215367807667	0.482981760531168	0.467973948122059	0.472745456010672	0.480569809972193	0.4655570281847	0.000703631208152803	0.000843699546115027	0.000850234416167896
200	0.910992249055047	0.26	0.32096681388847	0.309525917410924	0.332407710366016	0.328040129196543	0.984668287164798	0.954654879949393	1.0146816943802	2.01	1.29	3.06	0.386171991533738	0.398312857809623	0.410453724085507	0.456698805907965	0.471056965620333	0.485415125332701	0.456436790968957	0.470807290619474	0.485141423858336	0.32096681388847	2.44726539883222	-0.0151267451437754	0.672091596800066	0.246735800149683	0.253299333586571	0.240615931382059	0.475215367807667	0.482981760531168	0.467973948122059	0.472745456010672	0.480569809972193	0.4655570281847	0.000703631208152803	0.000843699546115027	0.000850234416167896
200	0.910992249055047	0.26	0.321033678263365	0.309604490886264	0.332462865640466	0.3307781669618	0.993546640216762	0.963449719831763	1.02364356060176	1.99	1.28	3.04	0.392396286367237	0.404654237713392	0.416912189059546	0.464745897194238	0.479263956600133	0.493782016006027	0.464708584524308	0.479190212982999	0.493636522841637	0.321033678263365	2.44723543552613	-0.00567378315809434	0.679979293011812	0.246735800149683	0.253299333586571	0.240615931382059	0.475215367807667	0.482981760531168	0.467973948122059	0.472745456010672	0.480569809972193	0.4655570281847	0.000703631208152803	0.000843699546115027	0.000850234416167896
200	0.910992249055047	0.26	0.3210463814163	0.309519941965075	0.332572820867525	0.324822678189298	0.984678679191267	0.954444550718382	1.01491280766415	2.02	1.3	3.11	0.384152687163676	0.39632156767975	0.408490448195825	0.453819765828325	0.468195504149908	0.48257124247149	0.453370698477545	0.467672375318574	0.481871248983197	0.3210463814163	2.4764838900441	0.0155424800436662	0.713891881433343	0.246735800149683	0.253299333586571	0.240615931382059	0.475215367807667	0.482981760531168	0.467973948122059	0.472745456010672	0.480569809972193	0.4655570281847	0.000703631208152803	0.000843699546115027	0.000850234416167896
200	0.910992249055047	0.26	0.321125522232039	0.309674303632114	0.332576740831964	0.326554023947605	0.984639313223193	0.954525330229262	1.01475329621712	1.99	1.29	3.11	0.388403479911139	0.400657084313673	0.412910688716208	0.459924792700975	0.474434797776019	0.488944802851063	0.459158409183675	0.473592924539088	0.488109098556852	0.321125522232039	2.45869948864829	-0.00236445721824266	0.689267189301476	0.246735800149683	0.253299333586571	0.240615931382059	0.475215367807667	0.482981760531168	0.467973948122059	0.472745456010672	0.480569809972193	0.4655570281847	0.000703631208152803	0.000843699546115027	0.000850234416167896
200	0.910992249055047	0.26	0.321158294812735	0.309696058927063	0.332620530698407	0.330898098061	0.985275757286526	0.955437465147745	1.01511404942531	1.99	1.29	3.1	0.388853432226895	0.400997316817143	0.413141201407391	0.460477872446094	0.474858586812749	0.489239301179404	0.459913334365933	0.474261282628021	0.488544943441213	0.321158294812735	2.46507539636979	0.0109829844379756	0.700200527487916	0.246735800149683	0.253299333586571	0.240615931382059	0.475215367807667	0.482981760531168	0.467973948122059	0.472745456010672	0.480569809972193	0.4655570281847	0.000703631208152803	0.000843699546115027	0.000850234416167896
200	0.910992249055047	0.26	0.321279325921326	0.309872600906779	0.332686050935874	0.33165442071985	0.986455848038756	0.956632770044127	1.01627892603339	1.99	1.29	3.07	0.389023948836199	0.401151791338798	0.413279633841398	0.460598582565809	0.474957768119783	0.489316953673757	0.460370636367301	0.474716069612458	0.489014191547271	0.321279325921326	2.44498659705412	0.00598685587935625	0.691614069926562	0.246735800149683	0.253299333586571	0.240615931382059	0.475215367807667	0.482981760531168	0.467973948122059	0.472745456010672	0.480569809972193	0.4655570281847	0.000703631208152803	0.000843699546115027	0.000850234416167896
200	0.910992249055047	0.26	0.321293232109452	0.30989743492854	0.332689029290364	0.329467431538758	0.996913859620585	0.966625308777376	1.02720241046379	2	1.31	3.15	0.391397316459728	0.403661486880095	0.415925657300463	0.462976343748044	0.477483394618202	0.49199044548836	0.462405361419413	0.476806344359827	0.491316573871909	0.321293232109452	2.47939859193679	0.000495496744568012	0.701307785143547	0.246735800149683	0.253299333586571	0.240615931382059	0.475215367807667	0.482981760531168	0.467973948122059	0.472745456010672	0.480569809972193	0.4655570281847	0.000703631208152803	0.000843699546115027	0.000850234416167896
200	0.910992249055047	0.26	0.321314887417932	0.309839882875624	0.332789891960241	0.336860018069172	0.992541652369691	0.962883521189501	1.02219978354988	1.99	1.29	3.1	0.391764862341378	0.403831756647302	0.415898650953226	0.463894954545055	0.478183554477402	0.492472154409748	0.463121248466605	0.477401827794684	0.491518189187965	0.321314887417932	2.4648127838622	0.0148378997291693	0.706010583333276	0.246735800149683	0.253299333586571	0.240615931382059	0.475215367807667	0.482981760531168	0.467973948122059	0.472745456010672	0.480569809972193	0.4655570281847	0.000703631208152803	0.000843699546115027	0.000850234416167896
200	0.910992249055047	0.26	0.321347965457808	0.309861509840457	0.332834421075159	0.327959642793782	0.996842899694827	0.966452853353564	1.02723294603609	2.02	1.29	3.11	0.389411429656734	0.401656446422964	0.413901463189195	0.460140266033206	0.474609346402421	0.489078426771637	0.459465025972506	0.47376831733889	0.488270840794293	0.321347965457808	2.48600334026911	-0.00291813437178756	0.696608308491707	0.246735800149683	0.253299333586571	0.240615931382059	0.475215367807667	0.482981760531168	0.467973948122059	0.472745456010672	0.480569809972193	0.4655570281847	0.000703631208152803	0.000843699546115027	0.000850234416167896
200	0.910992249055047	0.26	0.321470431260438	0.309986129470731	0.332954733050145	0.32330319687123	0.962517243162271	0.932860889699378	0.992173596625164	2	1.28	3.07	0.378917894161146	0.390963980696385	0.403010067231623	0.448520487240603	0.462779292869428	0.477038098498254	0.448055977560182	0.46227233547425	0.476526073481623	0.321470431260438	2.45329164776048	-0.0143753450024278	0.671889903985927	0.246735800149683	0.253299333586571	0.240615931382059	0.475215367807667	0.482981760531168	0.467973948122059	0.472745456010672	0.480569809972193	0.4655570281847	0.000703631208152803	0.000843699546115027	0.000850234416167896
200	0.910992249055047	0.26	0.321521437758176	0.310063421525317	0.332979453991035	0.32748526616079	0.987211183240112	0.95708235418261	1.01734001229761	2	1.29	3.12	0.388254650714492	0.400476857038782	0.412699063363072	0.459443720216771	0.473906949266455	0.488370178316139	0.45852557251394	0.472879703208948	0.487220486750155	0.321521437758176	2.47154018631602	0.00129711319517249	0.695579875405994	0.246735800149683	0.253299333586571	0.240615931382059	0.475215367807667	0.482981760531168	0.467973948122059	0.472745456010672	0.480569809972193	0.4655570281847	0.000703631208152803	0.000843699546115027	0.000850234416167896
200	0.910992249055047	0.26	0.321567618169594	0.310060433583248	0.333074802755939	0.321231419978038	0.972328259570966	0.942227189639768	1.00242932950216	1.99	1.29	3.1	0.384018423977233	0.396286553746897	0.408554683516562	0.454891810421193	0.469424112552967	0.483956414684741	0.45411211043085	0.468619500421627	0.482978553637764	0.321567618169594	2.45945192142979	-0.015451614447981	0.676673872267085	0.246735800149683	0.253299333586571	0.240615931382059	0.475215367807667	0.482981760531168	0.467973948122059	0.472745456010672	0.480569809972193	0.4655570281847	0.000703631208152803	0.000843699546115027	0.000850234416167896
200	0.910992249055047	0.26	0.321595380975158	0.310014115937317	0.333176646012999	0.331859768956693	0.997564701024778	0.967419738434092	1.02770966361546	2.01	1.28	3.06	0.390601589693611	0.402772801259167	0.414944012824723	0.461750416358381	0.476138637390431	0.49052685842248	0.461468512119086	0.475570643310288	0.490070026828196	0.321595380975158	2.45152111187716	0.00430203248582554	0.693365344103511	0.246735800149683	0.253299333586571	0.240615931382059	0.475215367807667	0.482981760531168	0.467973948122059	0.472745456010672	0.480569809972193	0.4655570281847	0.000703631208152803	0.000843699546115027	0.000850234416167896
200	0.910992249055047	0.26	0.321668187747591	0.310237570829451	0.33309880466573	0.324782694270677	0.977623061807158	0.947602836458689	1.00764328715563	2.04	1.32	3.19	0.378542614350447	0.390534911280738	0.40252720821103	0.446473960152461	0.460618334124673	0.474762708096885	0.445599078187098	0.459695458943024	0.473883030863665	0.321668187747591	2.5149565861879	0.0142656934972333	0.728966810020856	0.246735800149683	0.253299333586571	0.240615931382059	0.475215367807667	0.482981760531168	0.467973948122059	0.472745456010672	0.480569809972193	0.4655570281847	0.000703631208152803	0.000843699546115027	0.000850234416167896
200	0.910992249055047	0.26	0.321715638181082	0.310250996515431	0.333180279846733	0.321995562284405	0.980732310965527	0.950424192464087	1.01104042946697	1.99	1.29	3.11	0.38656268378011	0.398889798053019	0.411216912325928	0.457700807858087	0.472296448870552	0.486892089883017	0.456829909159956	0.4713631903465	0.485986392252506	0.321715638181082	2.46628402671734	0.000565924956557391	0.695413254913284	0.246735800149683	0.253299333586571	0.240615931382059	0.475215367807667	0.482981760531168	0.467973948122059	0.472745456010672	0.480569809972193	0.4655570281847	0.000703631208152803	0.000843699546115027	0.000850234416167896
200	0.910992249055047	0.26	0.321719142681271	0.310297010861986	0.333141274500556	0.334638857761458	0.99743784872409	0.967484626799774	1.02739107064841	1.95	1.28	3.04	0.400324713806876	0.412718724690655	0.425112735574435	0.475784164243892	0.490514391748191	0.50524461925249	0.475405754107856	0.490107585444611	0.504594222851842	0.321719142681271	2.43097429903209	-0.00176288155655042	0.674937918496019	0.246735800149683	0.253299333586571	0.240615931382059	0.475215367807667	0.482981760531168	0.467973948122059	0.472745456010672	0.480569809972193	0.4655570281847	0.000703631208152803	0.000843699546115027	0.000850234416167896
200	0.910992249055047	0.26	0.32172068000001	0.310227274555455	0.333214085444564	0.334276825841785	1.01500097888719	0.984495536198983	1.0455064215754	2	1.3	3.11	0.399498811229488	0.411877626208194	0.4242564411869	0.472781249754122	0.487430784249847	0.502080318745573	0.472210441067584	0.486721141361089	0.501657938921119	0.32172068000001	2.46780230723275	0.00729068812488641	0.702898850800701	0.246735800149683	0.253299333586571	0.240615931382059	0.475215367807667	0.482981760531168	0.467973948122059	0.472745456010672	0.480569809972193	0.4655570281847	0.000703631208152803	0.000843699546115027	0.000850234416167896
200	0.910992249055047	0.26	0.321843188371143	0.310309506059611	0.333376870682675	0.321799255142528	0.978482549581892	0.948230356289099	1.00873474287468	2.04	1.31	3.15	0.378994609120352	0.391085993978463	0.403177378836574	0.44705767383358	0.461320532085417	0.475583390337253	0.446277738194291	0.46049125440737	0.47480825830222	0.321843188371143	2.493061893686	-0.00732503360664546	0.697554959428864	0.246735800149683	0.253299333586571	0.240615931382059	0.475215367807667	0.482981760531168	0.467973948122059	0.472745456010672	0.480569809972193	0.4655570281847	0.000703631208152803	0.000843699546115027	0.000850234416167896
200	0.910992249055047	0.26	0.321881164702862	0.310405226665801	0.333357102739923	0.330735128497679	0.988319364628954	0.958377880384253	1.01826084887365	1.96	1.29	3.06	0.394487223101914	0.406811728098321	0.419136233094728	0.468305764983472	0.482936496734431	0.497567228485391	0.468124072882097	0.482776036191643	0.497369476940617	0.321881164702862	2.43743443716668	0.0140309006103364	0.697254040163669	0.246735800149683	0.253299333586571	0.240615931382059	0.475215367807667	0.482981760531168	0.467973948122059	0.472745456010672	0.480569809972193	0.4655570281847	0.000703631208152803	0.000843699546115027	0.000850234416167896
200	0.910992249055047	0.26	0.321913410031535	0.310292228353576	0.333534591709493	0.322749668717161	0.98053274238647	0.950283048874761	1.01078243589818	1.98	1.28	3.1	0.387861844059842	0.400208377991589	0.412554911923336	0.459589171555754	0.474218951174914	0.488848730794074	0.458469129031027	0.473153754387329	0.487777597297381	0.321913410031535	2.45887741636694	-0.00322463781255728	0.684706321597537	0.246735800149683	0.253299333586571	0.240615931382059	0.475215367807667	0.482981760531168	0.467973948122059	0.472745456010672	0.480569809972193	0.4655570281847	0.000703631208152803	0.000843699546115027	0.000850234416167896
200	0.910992249055047	0.26	0.321963980849664	0.310390626852696	0.333537334846632	0.328741523136905	0.982486775690651	0.952587443289823	1.01238610809148	1.99	1.27	3.05	0.388392659981612	0.400583332160459	0.412774004339306	0.460112476974015	0.474554254458824	0.488996031943633	0.459688623371369	0.474019834043659	0.488571637697054	0.321963980849664	2.42969369938414	0.00377274861510719	0.683217999139598	0.246735800149683	0.253299333586571	0.240615931382059	0.475215367807667	0.482981760531168	0.467973948122059	0.472745456010672	0.480569809972193	0.4655570281847	0.000703631208152803	0.000843699546115027	0.000850234416167896
200	0.910992249055047	0.26	0.321985733996042	0.310448417716998	0.333523050275087	0.331603037760312	0.986808668327256	0.956971465458639	1.01664587119587	2.01	1.31	3.09	0.385748449103374	0.39777561516588	0.409802781228387	0.455851961146301	0.470064869193941	0.484277777241581	0.455822768588098	0.470227815467688	0.484408656434578	0.321985733996042	2.4637273138145	0.00321635834754816	0.695130398003837	0.246735800149683	0.253299333586571	0.240615931382059	0.475215367807667	0.482981760531168	0.467973948122059	0.472745456010672	0.480569809972193	0.4655570281847	0.000703631208152803	0.000843699546115027	0.000850234416167896
200	0.910992249055047	0.26	0.322202556385827	0.310578022781768	0.333827089989886	0.326036244778092	0.981639913905267	0.951582285845431	1.0116975419651	1.97	1.28	3.08	0.390853123269399	0.403199000215625	0.415544877161852	0.463773704885869	0.478422924120764	0.493072143355658	0.462817062000659	0.477507961145228	0.492034410893482	0.322202556385827	2.45426391896102	0.00663452868070888	0.691938348809615	0.246735800149683	0.253299333586571	0.240615931382059	0.475215367807667	0.482981760531168	0.467973948122059	0.472745456010672	0.480569809972193	0.4655570281847	0.000703631208152803	0.000843699546115027	0.000850234416167896
200	0.910992249055047	0.26	0.322274402544062	0.310742761932601	0.333806043155522	0.329923981356615	0.991510056857209	0.961416786499218	1.0216033272152	2.02	1.29	3.11	0.386998534473215	0.399111960918009	0.411225387362803	0.457191761551059	0.471502303533481	0.485812845515903	0.456308229047431	0.470560590177127	0.484878158541309	0.322274402544062	2.48215301758791	-0.0101010816225719	0.688646532780165	0.246735800149683	0.253299333586571	0.240615931382059	0.475215367807667	0.482981760531168	0.467973948122059	0.472745456010672	0.480569809972193	0.4655570281847	0.000703631208152803	0.000843699546115027	0.000850234416167896
200	0.910992249055047	0.26	0.322345572933295	0.310738637953493	0.333952507913097	0.324519081283893	0.988517506501253	0.95814448786161	1.0188905251409	1.99	1.3	3.08	0.390877406366681	0.403268154212954	0.415658902059228	0.463112563615975	0.477793153761991	0.492473743908008	0.462974406441911	0.477518591750164	0.492332982778115	0.322345572933295	2.46135367696482	0.00562758507268337	0.696704299837943	0.246735800149683	0.253299333586571	0.240615931382059	0.475215367807667	0.482981760531168	0.467973948122059	0.472745456010672	0.480569809972193	0.4655570281847	0.000703631208152803	0.000843699546115027	0.000850234416167896
200	0.910992249055047	0.26	0.322435293136032	0.31085290613095	0.334017680141114	0.321333016054898	0.983258366180259	0.952826015202654	1.01369071715786	2	1.29	3.11	0.385550692044248	0.397864812138307	0.410178932232366	0.45599430005298	0.470558321565394	0.485122343077809	0.455204251731288	0.469633867606676	0.484110185427041	0.322435293136032	2.46193828376904	0.00379964213395031	0.697408959896347	0.246735800149683	0.253299333586571	0.240615931382059	0.475215367807667	0.482981760531168	0.467973948122059	0.472745456010672	0.480569809972193	0.4655570281847	0.000703631208152803	0.000843699546115027	0.000850234416167896
200	0.910992249055047	0.26	0.322448281100233	0.310976078809123	0.333920483391344	0.328001518630976	0.987403889020427	0.957304462588921	1.01750331545193	2	1.31	3.12	0.388444868320004	0.400658294866741	0.412871721413479	0.459694473440275	0.474148119615563	0.488601765790852	0.45910127612135	0.473550539412369	0.488018966394872	0.322448281100233	2.47488780758752	0.00606560648480339	0.704004233316976	0.246735800149683	0.253299333586571	0.240615931382059	0.475215367807667	0.482981760531168	0.467973948122059	0.472745456010672	0.480569809972193	0.4655570281847	0.000703631208152803	0.000843699546115027	0.000850234416167896
200	0.910992249055047	0.26	0.322471454835533	0.311024345691323	0.333918563979744	0.338298124404394	1.00664512270815	0.976662132053886	1.03662811336241	2	1.3	3.11	0.395623871749739	0.407769307166929	0.419914742584118	0.468017417445422	0.482385294926028	0.496753172406634	0.467538858763068	0.481842629246744	0.49613974148635	0.322471454835533	2.48641937003608	-0.00912970530393095	0.69041064807944	0.246735800149683	0.253299333586571	0.240615931382059	0.475215367807667	0.482981760531168	0.467973948122059	0.472745456010672	0.480569809972193	0.4655570281847	0.000703631208152803	0.000843699546115027	0.000850234416167896
200	0.910992249055047	0.26	0.322495834908357	0.311000854671645	0.333990815145069	0.33174187731152	0.995569011739758	0.965476356316674	1.02566166716284	1.98	1.29	3.13	0.393905560947466	0.406183090311366	0.418460619675265	0.466709904182783	0.481256651223481	0.495803398264178	0.465318901126795	0.479845642433313	0.494143631346978	0.322495834908357	2.47222240138565	0.00389434069851664	0.697021907451318	0.246735800149683	0.253299333586571	0.240615931382059	0.475215367807667	0.482981760531168	0.467973948122059	0.472745456010672	0.480569809972193	0.4655570281847	0.000703631208152803	0.000843699546115027	0.000850234416167896
200	0.910992249055047	0.26	0.322630324866499	0.311127593906459	0.334133055826539	0.326518276628521	0.983337202346899	0.953260598375193	1.0134138063186	1.98	1.26	3.04	0.389641956626944	0.401935663972243	0.414229371317542	0.46184456896048	0.476416362047054	0.490988155133629	0.461022136291731	0.475552789014699	0.490129752885715	0.322630324866499	2.44261536790492	-0.0125195136270583	0.669332870972605	0.246735800149683	0.253299333586571	0.240615931382059	0.475215367807667	0.482981760531168	0.467973948122059	0.472745456010672	0.480569809972193	0.4655570281847	0.000703631208152803	0.000843699546115027	0.000850234416167896
200	0.910992249055047	0.26	0.322658723360466	0.31111498331173	0.334202463409202	0.320994376105688	0.975673898496186	0.945452829069774	1.0058949679226	2.01	1.3	3.11	0.381331217233118	0.393520336389701	0.405709455546284	0.450689403455367	0.465095532807133	0.4795016621589	0.450064096470254	0.464502406947791	0.478907997224782	0.322658723360466	2.48366544699995	-0.00544514429591408	0.692794812825327	0.246735800149683	0.253299333586571	0.240615931382059	0.475215367807667	0.482981760531168	0.467973948122059	0.472745456010672	0.480569809972193	0.4655570281847	0.000703631208152803	0.000843699546115027	0.000850234416167896
200	0.910992249055047	0.26	0.322698903886742	0.311215396308348	0.334182411465137	0.326167838057831	0.989400206416609	0.959114028799542	1.01968638403368	2	1.3	3.09	0.388872097141171	0.401151606199213	0.413431115257255	0.460121445322144	0.474650812425542	0.489180179528941	0.459812497199951	0.474337706142835	0.48889163212508	0.322698903886742	2.46116974521835	-0.000874117298708932	0.693493784040043	0.246735800149683	0.253299333586571	0.240615931382059	0.475215367807667	0.482981760531168	0.467973948122059	0.472745456010672	0.480569809972193	0.4655570281847	0.000703631208152803	0.000843699546115027	0.000850234416167896
200	0.910992249055047	0.26	0.322774054621705	0.311077312766743	0.334470796476668	0.320316431834304	0.977521192947935	0.947195751891673	1.0078466340042	1.99	1.28	3.06	0.386170360084087	0.398533999246337	0.410897638408588	0.457473628629876	0.472120114883751	0.486766601137625	0.456868619849035	0.471463776992174	0.485978634180459	0.322774054621705	2.44051645644321	-0.00645045084310367	0.677330153714238	0.246735800149683	0.253299333586571	0.240615931382059	0.475215367807667	0.482981760531168	0.467973948122059	0.472745456010672	0.480569809972193	0.4655570281847	0.000703631208152803	0.000843699546115027	0.000850234416167896
200	0.910992249055047	0.26	0.322830652918393	0.311379280211258	0.334282025625528	0.3237358825227	0.973495940460485	0.943530955400258	1.00346092552071	1.99	1.29	3.09	0.384654942203084	0.396870947974266	0.409086953745447	0.455672912772299	0.470144332014479	0.48461575125666	0.45494918589697	0.469474746188106	0.483990441252836	0.322830652918393	2.46795849599056	0.0172935574940868	0.709835674571596	0.246735800149683	0.253299333586571	0.240615931382059	0.475215367807667	0.482981760531168	0.467973948122059	0.472745456010672	0.480569809972193	0.4655570281847	0.000703631208152803	0.000843699546115027	0.000850234416167896
200	0.910992249055047	0.26	0.322968344407147	0.311479060486005	0.334457628328288	0.336663447812467	0.998014448738097	0.968179659248435	1.02784923822776	2	1.28	3.11	0.39194360561222	0.404021482743347	0.416099359874475	0.46360130751385	0.477887341396802	0.492173375279753	0.462405788513047	0.476579517846085	0.490824840397699	0.322968344407147	2.45842038208972	0.0006928204426232	0.688822002508888	0.246735800149683	0.253299333586571	0.240615931382059	0.475215367807667	0.482981760531168	0.467973948122059	0.472745456010672	0.480569809972193	0.4655570281847	0.000703631208152803	0.000843699546115027	0.000850234416167896
200	0.910992249055047	0.26	0.322971039145938	0.31133203269751	0.334610045594367	0.320146404100785	0.97656214289202	0.946254620282582	1.00686966550146	1.99	1.27	3.11	0.384709378593748	0.397031208194232	0.409353037794716	0.455465992886316	0.470054081104167	0.484642169322018	0.454025145602827	0.468568325276081	0.483156866917604	0.322971039145938	2.45206028543491	0.0109127823600061	0.699161946962517	0.246735800149683	0.253299333586571	0.240615931382059	0.475215367807667	0.482981760531168	0.467973948122059	0.472745456010672	0.480569809972193	0.4655570281847	0.000703631208152803	0.000843699546115027	0.000850234416167896
200	0.910992249055047	0.26	0.322987471450205	0.31145294266504	0.33452200023537	0.330602319899145	0.986828219707792	0.95692293914586	1.01673350026972	1.99	1.28	3.08	0.390094582596789	0.402285624801984	0.41447666700718	0.462111718108426	0.476553404074617	0.490995090040808	0.461157553626854	0.475606293471903	0.490035980026925	0.322987471450205	2.45131164385535	0.00373335714124407	0.689164361246619	0.246735800149683	0.253299333586571	0.240615931382059	0.475215367807667	0.482981760531168	0.467973948122059	0.472745456010672	0.480569809972193	0.4655570281847	0.000703631208152803	0.000843699546115027	0.000850234416167896
200	0.910992249055047	0.26	0.323021862790042	0.311505197601881	0.334538527978203	0.333165141752624	1.00066750071101	0.970517569047068	1.03081743237494	1.97	1.29	3.04	0.399069414502688	0.411466836208549	0.42386425791441	0.473637265526432	0.488351199250618	0.503065132974803	0.473641678591663	0.488416076173055	0.503041591330605	0.323021862790042	2.44831025335528	-0.0268621936478515	0.658352991962575	0.246735800149683	0.253299333586571	0.240615931382059	0.475215367807667	0.482981760531168	0.467973948122059	0.472745456010672	0.480569809972193	0.4655570281847	0.000703631208152803	0.000843699546115027	0.000850234416167896
200	0.910992249055047	0.26	0.323035058177638	0.311285162525997	0.334784953829279	0.316929219905753	0.972256567239355	0.941858234373728	1.00265490010498	1.97	1.28	3.04	0.386428280368161	0.398900195000976	0.411372109633791	0.458411329630867	0.473206486352897	0.488001643074927	0.458240642592943	0.473029720766505	0.487845436550584	0.323035058177638	2.42577161518474	-0.00344504266966631	0.678371964270058	0.246735800149683	0.253299333586571	0.240615931382059	0.475215367807667	0.482981760531168	0.467973948122059	0.472745456010672	0.480569809972193	0.4655570281847	0.000703631208152803	0.000843699546115027	0.000850234416167896
200	0.910992249055047	0.26	0.323067115206892	0.311436693331806	0.334697537081977	0.32872762852079	0.985154951450414	0.955173476430524	1.0151364264703	2	1.3	3.1	0.387421410163177	0.399581992107291	0.411742574051406	0.458442617653874	0.472832449687953	0.487222281722032	0.457955919097008	0.472360710015269	0.486832926497159	0.323067115206892	2.46632585352663	-0.0116971838438507	0.682559577721975	0.246735800149683	0.253299333586571	0.240615931382059	0.475215367807667	0.482981760531168	0.467973948122059	0.472745456010672	0.480569809972193	0.4655570281847	0.000703631208152803	0.000843699546115027	0.000850234416167896
200	0.910992249055047	0.26	0.323094101953303	0.311558120926211	0.334630082980395	0.328347303568246	0.990746013047342	0.96056838124328	1.0209236448514	1.97	1.28	3.1	0.394179316102946	0.406563024018394	0.418946731933842	0.46762560409296	0.48231673236454	0.497007860636121	0.466597948857631	0.481197903806065	0.495785269686633	0.323094101953303	2.44619513596048	-0.0128966473910717	0.672172917338775	0.246735800149683	0.253299333586571	0.240615931382059	0.475215367807667	0.482981760531168	0.467973948122059	0.472745456010672	0.480569809972193	0.4655570281847	0.000703631208152803	0.000843699546115027	0.000850234416167896
200	0.910992249055047	0.26	0.323150056650313	0.311687872622959	0.334612240677667	0.331021076670623	0.977009165456175	0.947429435834941	1.00658889507741	2	1.3	3.15	0.384293514183022	0.396291556269091	0.408289598355159	0.454744681690735	0.46894228229542	0.483139882900105	0.453650750315285	0.467636147778905	0.481831615229712	0.323150056650313	2.48259080999716	0.0170912319591116	0.713907155977274	0.246735800149683	0.253299333586571	0.240615931382059	0.475215367807667	0.482981760531168	0.467973948122059	0.472745456010672	0.480569809972193	0.4655570281847	0.000703631208152803	0.000843699546115027	0.000850234416167896
200	0.910992249055047	0.26	0.323225791729272	0.311707133942613	0.33474444951593	0.333538626204596	0.999868852575284	0.969768288672948	1.02996941647762	2	1.3	3.08	0.393898999980116	0.406125200979318	0.41835140197852	0.46625080228853	0.480722725357912	0.495194648427295	0.466036415601684	0.480551561014455	0.495095278829304	0.323225791729272	2.45555563343363	-0.008368893005172	0.681480145587382	0.246735800149683	0.253299333586571	0.240615931382059	0.475215367807667	0.482981760531168	0.467973948122059	0.472745456010672	0.480569809972193	0.4655570281847	0.000703631208152803	0.000843699546115027	0.000850234416167896
200	0.910992249055047	0.26	0.323238964884105	0.31166766633983	0.33481026342838	0.328527471125792	0.993309481965366	0.9630661227003	1.02355284123043	1.99	1.3	3.08	0.392411420120591	0.404734394918153	0.417057369715715	0.464807972699411	0.479404431007175	0.49400088931494	0.464893881097128	0.479517804053556	0.494077609512557	0.323238964884105	2.45582087167997	0.00335851127320319	0.695040552117542	0.246735800149683	0.253299333586571	0.240615931382059	0.475215367807667	0.482981760531168	0.467973948122059	0.472745456010672	0.480569809972193	0.4655570281847	0.000703631208152803	0.000843699546115027	0.000850234416167896
200	0.910992249055047	0.26	0.323307371256621	0.311782678688172	0.334832063825069	0.329811623650266	0.980534053248524	0.950766350814479	1.01030175568257	1.97	1.26	3.13	0.390565003894033	0.40279326881644	0.415021533738846	0.463444073164777	0.477954121036131	0.492464168907485	0.461313911475031	0.47575592122259	0.490348593450144	0.323307371256621	2.4525561982389	-0.011128178110398	0.670993098135451	0.246735800149683	0.253299333586571	0.240615931382059	0.475215367807667	0.482981760531168	0.467973948122059	0.472745456010672	0.480569809972193	0.4655570281847	0.000703631208152803	0.000843699546115027	0.000850234416167896
200	0.910992249055047	0.26	0.323343817272416	0.311787644741555	0.334899989803276	0.324855561612627	0.987183823271764	0.956875047694759	1.01749259884877	1.99	1.29	3.07	0.389580951094387	0.401920829372373	0.414260707650359	0.461376057185708	0.475990027324791	0.490603997463873	0.461071975202122	0.475613866486428	0.490279723208895	0.323343817272416	2.45475615584276	0.0233152804105518	0.712215090041405	0.246735800149683	0.253299333586571	0.240615931382059	0.475215367807667	0.482981760531168	0.467973948122059	0.472745456010672	0.480569809972193	0.4655570281847	0.000703631208152803	0.000843699546115027	0.000850234416167896
200	0.910992249055047	0.26	0.323365584658216	0.311894525470834	0.334836643845599	0.329224792988769	0.995723856249378	0.965454839435297	1.02599287306346	2	1.31	3.1	0.391487937008849	0.403761897906659	0.41603585880447	0.463228074171883	0.477751237548499	0.492274400925114	0.463275032500473	0.477721825697992	0.492286470473803	0.323365584658216	2.47102769594592	0.00985136851126826	0.708278870205434	0.246735800149683	0.253299333586571	0.240615931382059	0.475215367807667	0.482981760531168	0.467973948122059	0.472745456010672	0.480569809972193	0.4655570281847	0.000703631208152803	0.000843699546115027	0.000850234416167896
200	0.910992249055047	0.26	0.323573074820501	0.311967408049732	0.33517874159127	0.326715706232237	0.99611745570256	0.965663623267831	1.02657128813729	2.02	1.3	3.12	0.388581210884172	0.400835775308485	0.413090339732797	0.459029346933234	0.473505612246845	0.487981877560456	0.458459825074767	0.472909808879283	0.487248428251485	0.323573074820501	2.47352856867842	-0.00781509573322103	0.691440577998575	0.246735800149683	0.253299333586571	0.240615931382059	0.475215367807667	0.482981760531168	0.467973948122059	0.472745456010672	0.480569809972193	0.4655570281847	0.000703631208152803	0.000843699546115027	0.000850234416167896
200	0.910992249055047	0.26	0.32360787377445	0.311932314071506	0.335283433477394	0.323885331172575	0.980073043774148	0.949915903793459	1.01023018375484	1.98	1.29	3.05	0.387887225600921	0.400201546597605	0.412515867594289	0.459664519193028	0.474257566002858	0.488850612812689	0.459594048714143	0.474223529010078	0.488898988181623	0.32360787377445	2.44087069161703	-0.0159148152347985	0.668410410158356	0.246735800149683	0.253299333586571	0.240615931382059	0.475215367807667	0.482981760531168	0.467973948122059	0.472745456010672	0.480569809972193	0.4655570281847	0.000703631208152803	0.000843699546115027	0.000850234416167896
200	0.910992249055047	0.26	0.323668558662403	0.312187750271297	0.335149367053509	0.34034564845768	1.00660086065593	0.976755792157881	1.03644592915398	2.02	1.3	3.13	0.393335125499676	0.405353599162671	0.417372072825666	0.464718837627162	0.478918462193172	0.493118086759182	0.463765103599019	0.477680910674427	0.492115674662069	0.323668558662403	2.4831102609289	0.00235045534118236	0.703487060529789	0.246735800149683	0.253299333586571	0.240615931382059	0.475215367807667	0.482981760531168	0.467973948122059	0.472745456010672	0.480569809972193	0.4655570281847	0.000703631208152803	0.000843699546115027	0.000850234416167896
200	0.910992249055047	0.26	0.323688617679405	0.312178512304121	0.335198723054689	0.332167303632331	0.99014225191637	0.960242322741728	1.02004218109101	2	1.28	3.04	0.388873104850104	0.400981796601726	0.413090488353348	0.46000592551146	0.474329543901281	0.488653162291102	0.459904825429099	0.474239295538872	0.48855298132522	0.323688617679405	2.43127614648223	0.00934230609836579	0.694149485883587	0.246735800149683	0.253299333586571	0.240615931382059	0.475215367807667	0.482981760531168	0.467973948122059	0.472745456010672	0.480569809972193	0.4655570281847	0.000703631208152803	0.000843699546115027	0.000850234416167896
200	0.910992249055047	0.26	0.323897840237653	0.312283399200948	0.335512281274358	0.327826601752321	0.986935640293494	0.95683854627377	1.01703273431322	2.01	1.3	3.09	0.387118550570336	0.399295258394941	0.411471966219545	0.457834380785505	0.472235435652729	0.486636490519953	0.457609422594843	0.472008533495404	0.486278241470345	0.323897840237653	2.47338034762848	0.00275422546819222	0.698659920515306	0.246735800149683	0.253299333586571	0.240615931382059	0.475215367807667	0.482981760531168	0.467973948122059	0.472745456010672	0.480569809972193	0.4655570281847	0.000703631208152803	0.000843699546115027	0.000850234416167896
200	0.910992249055047	0.26	0.324071139792771	0.312528748934288	0.335613530651255	0.332820446168228	0.988391981417685	0.958588791771121	1.01819517106425	2	1.31	3.08	0.389049054472303	0.401144859109067	0.41324066374583	0.460430769856756	0.474745881478081	0.489060993099405	0.460538712191595	0.475034513035134	0.489265781779318	0.324071139792771	2.46138686213486	-0.00896818975105786	0.684563615914819	0.246735800149683	0.253299333586571	0.240615931382059	0.475215367807667	0.482981760531168	0.467973948122059	0.472745456010672	0.480569809972193	0.4655570281847	0.000703631208152803	0.000843699546115027	0.000850234416167896
200	0.910992249055047	0.26	0.324191502044681	0.312504499632593	0.335878504456768	0.321758977152342	0.964477821443376	0.934655866896348	0.994299775990404	2.02	1.29	3.1	0.375586142699687	0.387569925472353	0.399553708245019	0.443547282517068	0.457699493365115	0.471851704213163	0.442816700552405	0.456934957496066	0.471048357594925	0.324191502044681	2.46473236373399	0.00254811276255954	0.697266346861907	0.246735800149683	0.253299333586571	0.240615931382059	0.475215367807667	0.482981760531168	0.467973948122059	0.472745456010672	0.480569809972193	0.4655570281847	0.000703631208152803	0.000843699546115027	0.000850234416167896
200	0.910992249055047	0.26	0.324609940915978	0.312914053945394	0.336305827886562	0.32500589690867	0.978924876790473	0.948879967172488	1.00896978640846	1.99	1.28	3.06	0.386573493358411	0.398813783037275	0.411054072716139	0.457878152351678	0.47237620076601	0.486874249180342	0.457359281566579	0.471864141438863	0.486358742844994	0.324609940915978	2.44063170830056	-0.00946615957686002	0.674382321896468	0.246735800149683	0.253299333586571	0.240615931382059	0.475215367807667	0.482981760531168	0.467973948122059	0.472745456010672	0.480569809972193	0.4655570281847	0.000703631208152803	0.000843699546115027	0.000850234416167896
200	0.910992249055047	0.26	0.324613394427311	0.31304817564289	0.336178613211732	0.332026799439116	0.996572433448607	0.966468795128689	1.02667607176853	1.98	1.29	3.09	0.394890539963594	0.407190618404759	0.419490696845924	0.468026895549152	0.482605030361803	0.497183165174453	0.467202594746497	0.481756606823523	0.496483631990706	0.324613394427311	2.46042813277954	-0.00350607691119814	0.684529823060707	0.246735800149683	0.253299333586571	0.240615931382059	0.475215367807667	0.482981760531168	0.467973948122059	0.472745456010672	0.480569809972193	0.4655570281847	0.000703631208152803	0.000843699546115027	0.000850234416167896
200	0.910992249055047	0.26	0.32475049358016	0.313193261243046	0.336307725917274	0.334042567913669	0.994498708835631	0.964593714830944	1.02440370284032	2.01	1.29	3.15	0.390112726598971	0.402207268135704	0.414301809672437	0.461338906314077	0.475641650583844	0.48994439485361	0.460008461289833	0.474180572253904	0.48840594363609	0.32475049358016	2.47351977322529	-0.00177024568253303	0.693129266489179	0.246735800149683	0.253299333586571	0.240615931382059	0.475215367807667	0.482981760531168	0.467973948122059	0.472745456010672	0.480569809972193	0.4655570281847	0.000703631208152803	0.000843699546115027	0.000850234416167896
200	0.910992249055047	0.26	0.324757034340097	0.313221385688111	0.336292682992083	0.326049555741676	0.986130201193665	0.955935995928293	1.01632440645904	2	1.29	3.06	0.387061048225992	0.39928676290788	0.411512477589768	0.457844998907605	0.472306496262683	0.48676799361776	0.457811642315209	0.472310238273298	0.486726437203652	0.324757034340097	2.46101973642016	0.00720928305909508	0.697933312659616	0.246735800149683	0.253299333586571	0.240615931382059	0.475215367807667	0.482981760531168	0.467973948122059	0.472745456010672	0.480569809972193	0.4655570281847	0.000703631208152803	0.000843699546115027	0.000850234416167896
200	0.910992249055047	0.26	0.324771822012086	0.31323726198308	0.336306382041091	0.330599055161778	0.995567678202746	0.965397330669975	1.02573802573552	1.98	1.29	3.06	0.393877541481088	0.406186900471744	0.418496259462401	0.466677795702369	0.481262289397205	0.495846783092041	0.466577324258824	0.481115030648454	0.495860041003265	0.324771822012086	2.43503607112285	-0.00578177075402705	0.67754902310599	0.246735800149683	0.253299333586571	0.240615931382059	0.475215367807667	0.482981760531168	0.467973948122059	0.472745456010672	0.480569809972193	0.4655570281847	0.000703631208152803	0.000843699546115027	0.000850234416167896
200	0.910992249055047	0.26	0.324776752397897	0.313186274268993	0.336367230526802	0.332994617583844	1.00726360187484	0.976903280043024	1.03762392370666	2.04	1.32	3.14	0.390481687688507	0.402617126221513	0.414752564754518	0.460614463887156	0.474929497575433	0.489244531263709	0.460401937655391	0.474672873704662	0.48892156103624	0.324776752397897	2.48362927460835	-0.00566563243184324	0.700177009950867	0.246735800149683	0.253299333586571	0.240615931382059	0.475215367807667	0.482981760531168	0.467973948122059	0.472745456010672	0.480569809972193	0.4655570281847	0.000703631208152803	0.000843699546115027	0.000850234416167896
200	0.910992249055047	0.26	0.324961230684882	0.313395839327818	0.336526622041945	0.325068799050069	0.998018963606131	0.96739241408517	1.02864551312709	2.02	1.33	3.12	0.388418953049214	0.40071585772537	0.413012762401526	0.458620672975269	0.473140084692485	0.4876594964097	0.458897148790038	0.473316273742773	0.487994612516536	0.324961230684882	2.49201582934974	-0.000193936226685446	0.707652971165014	0.246735800149683	0.253299333586571	0.240615931382059	0.475215367807667	0.482981760531168	0.467973948122059	0.472745456010672	0.480569809972193	0.4655570281847	0.000703631208152803	0.000843699546115027	0.000850234416167896
200	0.910992249055047	0.26	0.325060673921983	0.313495773796796	0.33662557404717	0.33450918107611	1.00512578736088	0.974932903509579	1.03531867121219	2	1.29	3.09	0.395128128976337	0.407364927695121	0.419601726413905	0.467483347541889	0.48196092888512	0.49643851022835	0.467184371233244	0.481337243327005	0.496111533886159	0.325060673921983	2.45941748002264	0.0112772115459227	0.703486334080368	0.246735800149683	0.253299333586571	0.240615931382059	0.475215367807667	0.482981760531168	0.467973948122059	0.472745456010672	0.480569809972193	0.4655570281847	0.000703631208152803	0.000843699546115027	0.000850234416167896
200	0.910992249055047	0.26	0.325215483247244	0.313574104014967	0.336856862479522	0.326965367446791	0.988236346903461	0.958040596974515	1.01843209683241	1.97	1.26	3.09	0.392644516880485	0.405019979548912	0.417395442217338	0.465675661913636	0.480352937469125	0.495030213024615	0.464084405010101	0.478761756275935	0.493211950161229	0.325215483247244	2.44780013276479	-0.0104878513127457	0.676396246306814	0.246735800149683	0.253299333586571	0.240615931382059	0.475215367807667	0.482981760531168	0.467973948122059	0.472745456010672	0.480569809972193	0.4655570281847	0.000703631208152803	0.000843699546115027	0.000850234416167896
200	0.910992249055047	0.26	0.325350886463351	0.313683668962944	0.337018103963759	0.324554051338997	0.969683704133278	0.939891746048433	0.999475662218122	2.02	1.28	3.09	0.378308510860193	0.390299840017058	0.402291169173922	0.446919070230476	0.461085163574313	0.47525125691815	0.446190711637658	0.460410202435361	0.474459385093876	0.325350886463351	2.44354178432984	-0.0137685297006403	0.675907927016009	0.246735800149683	0.253299333586571	0.240615931382059	0.475215367807667	0.482981760531168	0.467973948122059	0.472745456010672	0.480569809972193	0.4655570281847	0.000703631208152803	0.000843699546115027	0.000850234416167896
200	0.910992249055047	0.26	0.325431048147648	0.313841341315869	0.337020754979426	0.334435603672226	1.0026563748299	0.972532691379294	1.03278005828051	2	1.29	3.09	0.394512543317584	0.406732359759269	0.418952176200955	0.466846537003692	0.481306860471859	0.495767183940026	0.466182625385971	0.480500774186762	0.494907136918007	0.325431048147648	2.45151161198094	-0.0114155543277671	0.677514237812791	0.246735800149683	0.253299333586571	0.240615931382059	0.475215367807667	0.482981760531168	0.467973948122059	0.472745456010672	0.480569809972193	0.4655570281847	0.000703631208152803	0.000843699546115027	0.000850234416167896
200	0.910992249055047	0.26	0.325505188733862	0.313958748122752	0.337051629344972	0.324276450381395	0.977072129544678	0.947034157036958	1.0071101020524	1.99	1.28	3.07	0.385186491047621	0.397403813033804	0.409621135019986	0.456072032616973	0.470537697952794	0.485003363288616	0.455519714297577	0.47027576032433	0.484476613349213	0.325505188733862	2.45254109209261	0.0050890211104867	0.692735738767015	0.246735800149683	0.253299333586571	0.240615931382059	0.475215367807667	0.482981760531168	0.467973948122059	0.472745456010672	0.480569809972193	0.4655570281847	0.000703631208152803	0.000843699546115027	0.000850234416167896
200	0.910992249055047	0.26	0.325534784376425	0.3137844279351	0.33728514081775	0.313214101777332	0.973574661257368	0.942871968884749	1.00427735362999	1.99	1.32	3.1	0.383441573614374	0.395927562238557	0.408413550862739	0.453992625392275	0.468775964357526	0.483559303322777	0.454135796671721	0.468885446707457	0.483716200870932	0.325534784376425	2.45360363340408	-0.0135031667856314	0.682317747810882	0.246735800149683	0.253299333586571	0.240615931382059	0.475215367807667	0.482981760531168	0.467973948122059	0.472745456010672	0.480569809972193	0.4655570281847	0.000703631208152803	0.000843699546115027	0.000850234416167896
200	0.910992249055047	0.26	0.325538959193371	0.313910854869654	0.337167063517088	0.333513623792293	0.996709868325957	0.966702716573003	1.02671702007891	2	1.28	3.05	0.392336142687921	0.404514540420722	0.416692938153522	0.464319427101205	0.478732238063673	0.49314504902614	0.463665806042263	0.478455031592671	0.492737523629575	0.325538959193371	2.44790683076138	-0.00329051896421872	0.684104188364035	0.246735800149683	0.253299333586571	0.240615931382059	0.475215367807667	0.482981760531168	0.467973948122059	0.472745456010672	0.480569809972193	0.4655570281847	0.000703631208152803	0.000843699546115027	0.000850234416167896
200	0.910992249055047	0.26	0.325574007001764	0.314008643319483	0.337139370684045	0.330142036401228	0.991472112140454	0.961394827877564	1.02154939640334	1.98	1.29	3.09	0.392342548140232	0.404617003969053	0.416891459797874	0.464884392624984	0.479428323610375	0.493972254595765	0.464449810716067	0.478994731608647	0.493420133607916	0.325574007001764	2.4597386173912	0.0150173804227945	0.707446073878712	0.246735800149683	0.253299333586571	0.240615931382059	0.475215367807667	0.482981760531168	0.467973948122059	0.472745456010672	0.480569809972193	0.4655570281847	0.000703631208152803	0.000843699546115027	0.000850234416167896
200	0.910992249055047	0.26	0.325628175463606	0.313984041647011	0.337272309280201	0.328293904957355	0.994751813567329	0.964448498439899	1.02505512869476	2.01	1.3	3.09	0.389285254801793	0.401516736078194	0.413748217354595	0.460164604532242	0.474623140207486	0.489081675882731	0.459569642731003	0.474354589946663	0.488898385612224	0.325628175463606	2.46848816672306	-0.00763920925347801	0.688176203300696	0.246735800149683	0.253299333586571	0.240615931382059	0.475215367807667	0.482981760531168	0.467973948122059	0.472745456010672	0.480569809972193	0.4655570281847	0.000703631208152803	0.000843699546115027	0.000850234416167896
200	0.910992249055047	0.26	0.325680575182017	0.313977268140078	0.337383882223957	0.324566971762191	0.983244064293718	0.95303637635227	1.01345175223516	1.99	1.29	3.03	0.387968748189341	0.400265906164773	0.412563064140205	0.45945404870423	0.474017023288488	0.488579997872747	0.460022752558734	0.474637188643328	0.489065613952785	0.325680575182017	2.43164096390682	0.00558578285805342	0.689592276053824	0.246735800149683	0.253299333586571	0.240615931382059	0.475215367807667	0.482981760531168	0.467973948122059	0.472745456010672	0.480569809972193	0.4655570281847	0.000703631208152803	0.000843699546115027	0.000850234416167896
200	0.910992249055047	0.26	0.325734273195946	0.314160739713163	0.337307806678729	0.335960018844251	1.00303899120524	0.973006711548444	1.03307127086203	1.99	1.29	3.12	0.395583651725881	0.407793514941913	0.420003378157945	0.468339757539189	0.482795269927617	0.497250782316045	0.467218534224309	0.48162299921171	0.496060875154165	0.325734273195946	2.46911478050998	-0.00482475208933996	0.688042203288692	0.246735800149683	0.253299333586571	0.240615931382059	0.475215367807667	0.482981760531168	0.467973948122059	0.472745456010672	0.480569809972193	0.4655570281847	0.000703631208152803	0.000843699546115027	0.000850234416167896
200	0.910992249055047	0.26	0.325795325822559	0.314180975708005	0.337409675937113	0.330619384499098	1.00158147740558	0.971230277756461	1.0319326770547	1.99	1.29	3.06	0.395817503577889	0.408186903864152	0.420556304150415	0.468862941307891	0.483515030586431	0.49816711986497	0.468608116972291	0.483391067304844	0.49816657805883	0.325795325822559	2.44377346701136	0.00246723593314128	0.688257284776333	0.246735800149683	0.253299333586571	0.240615931382059	0.475215367807667	0.482981760531168	0.467973948122059	0.472745456010672	0.480569809972193	0.4655570281847	0.000703631208152803	0.000843699546115027	0.000850234416167896
200	0.910992249055047	0.26	0.325871210389129	0.314205570386244	0.337536850392014	0.32082626763239	0.986098002829264	0.95554226830922	1.01665373734931	2.01	1.29	3.08	0.385584296873058	0.397914270963266	0.410244245053474	0.455762793435408	0.470336891706297	0.484910989977186	0.455355779821579	0.469883206139895	0.484618909713011	0.325871210389129	2.45235289732503	0.0118655466017609	0.702527970441276	0.246735800149683	0.253299333586571	0.240615931382059	0.475215367807667	0.482981760531168	0.467973948122059	0.472745456010672	0.480569809972193	0.4655570281847	0.000703631208152803	0.000843699546115027	0.000850234416167896
200	0.910992249055047	0.26	0.325892041382003	0.314261859043505	0.337522223720501	0.322737359338859	0.990664612628618	0.960101487678072	1.02122773757916	2	1.29	3.09	0.389683086752188	0.402087955429483	0.414492824106777	0.461186284756046	0.47586733069481	0.490548376633573	0.460587565678946	0.475311042302056	0.489967183621456	0.325892041382003	2.46473074854959	0.00365511139442991	0.695059972966732	0.246735800149683	0.253299333586571	0.240615931382059	0.475215367807667	0.482981760531168	0.467973948122059	0.472745456010672	0.480569809972193	0.4655570281847	0.000703631208152803	0.000843699546115027	0.000850234416167896
200	0.910992249055047	0.26	0.326045782043092	0.31444250796286	0.337649056123324	0.322541611614998	0.9874950937867	0.957016105223795	1.0179740823496	2.01	1.31	3.11	0.385767733465095	0.398053639911226	0.410339546357357	0.455875078057527	0.470393758792769	0.48491243952801	0.455757290520258	0.470398904660214	0.484923080600137	0.326045782043092	2.47267164026594	-0.00381692283224199	0.69899720849729	0.246735800149683	0.253299333586571	0.240615931382059	0.475215367807667	0.482981760531168	0.467973948122059	0.472745456010672	0.480569809972193	0.4655570281847	0.000703631208152803	0.000843699546115027	0.000850234416167896
200	0.910992249055047	0.26	0.326086246619194	0.314393512430483	0.337778980807905	0.329993035639825	0.989405082667574	0.959380389616079	1.01942977571907	2	1.3	3.06	0.388198540641392	0.400347571570053	0.412496602498714	0.459124834501402	0.473493569132032	0.487862303762661	0.459211643838944	0.473661081031292	0.48791270003964	0.326086246619194	2.4445568503614	0.0114897302292842	0.697256484675216	0.246735800149683	0.253299333586571	0.240615931382059	0.475215367807667	0.482981760531168	0.467973948122059	0.472745456010672	0.480569809972193	0.4655570281847	0.000703631208152803	0.000843699546115027	0.000850234416167896
200	0.910992249055047	0.26	0.326179343747178	0.314575526541329	0.337783160953027	0.324119642186859	0.992671044838836	0.962142594517963	1.02319949515971	2.02	1.3	3.12	0.38742819134731	0.399721153284389	0.412014115221468	0.457734243287379	0.472257991831493	0.486781740375608	0.457074585591593	0.471490695358666	0.486019963700813	0.326179343747178	2.4755617962914	-0.000408414101907317	0.697912487694674	0.246735800149683	0.253299333586571	0.240615931382059	0.475215367807667	0.482981760531168	0.467973948122059	0.472745456010672	0.480569809972193	0.4655570281847	0.000703631208152803	0.000843699546115027	0.000850234416167896
200	0.910992249055047	0.26	0.326255900405188	0.314486228162351	0.338025572648026	0.33223523390948	1.01054005700763	0.980028834625666	1.04105127938959	1.99	1.28	3.05	0.399586303955641	0.412026618107657	0.424466932259672	0.47337444071055	0.488111999770201	0.502849558829851	0.473150495587634	0.487882139351418	0.502569674891612	0.326255900405188	2.42187230192639	0.0215994640468834	0.702592645334619	0.246735800149683	0.253299333586571	0.240615931382059	0.475215367807667	0.482981760531168	0.467973948122059	0.472745456010672	0.480569809972193	0.4655570281847	0.000703631208152803	0.000843699546115027	0.000850234416167896
200	0.910992249055047	0.26	0.326462243702002	0.31481915587557	0.338105331528434	0.316615761391826	0.958829913131289	0.928829657446217	0.988830168816362	1.98	1.28	3.07	0.379570141043261	0.391829871544358	0.404089602045455	0.449884216515529	0.464415020324327	0.478945824133126	0.44930906590165	0.463851117371442	0.47815695461029	0.326462243702002	2.44651600453511	0.00154734320530706	0.686947991878313	0.246735800149683	0.253299333586571	0.240615931382059	0.475215367807667	0.482981760531168	0.467973948122059	0.472745456010672	0.480569809972193	0.4655570281847	0.000703631208152803	0.000843699546115027	0.000850234416167896
200	0.910992249055047	0.26	0.326467239848344	0.314739556003965	0.338194923692723	0.323471010995746	0.995305660516354	0.964650812713143	1.02596050831956	1.99	1.28	3.04	0.393289336701367	0.405787356295936	0.418285375890506	0.465907730844877	0.480713430888004	0.49551913093113	0.465894795712324	0.480771290912499	0.495438120350324	0.326467239848344	2.45099488006117	0.00857148080499375	0.697251670808967	0.246735800149683	0.253299333586571	0.240615931382059	0.475215367807667	0.482981760531168	0.467973948122059	0.472745456010672	0.480569809972193	0.4655570281847	0.000703631208152803	0.000843699546115027	0.000850234416167896
200	0.910992249055047	0.26	0.326587704556212	0.314944607510029	0.338230801602396	0.327638812527427	0.994751604339393	0.964403227908201	1.02509998077059	2.02	1.3	3.1	0.388014918034939	0.400225186989538	0.412435455944137	0.458345400945201	0.472768868599454	0.487192336253707	0.457933288198614	0.472352342368926	0.486766535967242	0.326587704556212	2.46941359696033	-0.00617951648715039	0.689774719312083	0.246735800149683	0.253299333586571	0.240615931382059	0.475215367807667	0.482981760531168	0.467973948122059	0.472745456010672	0.480569809972193	0.4655570281847	0.000703631208152803	0.000843699546115027	0.000850234416167896
200	0.910992249055047	0.26	0.32686918733835	0.315211565061704	0.338526809614996	0.32860620795783	0.997938975176884	0.967560083084757	1.02831786726901	1.98	1.27	3.1	0.395283615148476	0.407694501562989	0.420105387977502	0.468479116193419	0.483188152631633	0.497897189069847	0.467246775031139	0.481617881678621	0.496415383129891	0.32686918733835	2.45119132032982	-0.00678462803313412	0.683466505141885	0.246735800149683	0.253299333586571	0.240615931382059	0.475215367807667	0.482981760531168	0.467973948122059	0.472745456010672	0.480569809972193	0.4655570281847	0.000703631208152803	0.000843699546115027	0.000850234416167896
200	0.910992249055047	0.26	0.327246246633189	0.31562415309981	0.338868340166568	0.331305803871682	1.00124333432673	0.970949373422451	1.03153729523101	2	1.28	3.1	0.394049427078138	0.406343907372391	0.418638387666644	0.466344433729315	0.480894543580592	0.495444653431869	0.465424686605933	0.479920113962913	0.494481257408669	0.327246246633189	2.45354053905786	0.0004411502692386	0.688395628794913	0.246735800149683	0.253299333586571	0.240615931382059	0.475215367807667	0.482981760531168	0.467973948122059	0.472745456010672	0.480569809972193	0.4655570281847	0.000703631208152803	0.000843699546115027	0.000850234416167896
200	0.910992249055047	0.26	0.32739889152035	0.315708910829868	0.339088872210832	0.333986573060502	0.995848954152996	0.965899588512211	1.02579831979378	1.99	1.27	3.11	0.393805676578384	0.406016293851168	0.418226911123953	0.466521269417344	0.480986557779775	0.495451846142207	0.464896412066146	0.479466290194388	0.493874893058901	0.32739889152035	2.43681043725847	-0.0141054742431541	0.668232761997108	0.246735800149683	0.253299333586571	0.240615931382059	0.475215367807667	0.482981760531168	0.467973948122059	0.472745456010672	0.480569809972193	0.4655570281847	0.000703631208152803	0.000843699546115027	0.000850234416167896
200	0.910992249055047	0.26	0.327441704670018	0.315726833647003	0.339156575693032	0.329582811265923	1.00081602808068	0.970416858980703	1.03121519718065	1.99	1.3	3.08	0.395424173973674	0.407811187059442	0.42019820014521	0.468381093829268	0.483053547159792	0.497726000490315	0.468126005990909	0.48291361001301	0.497449735846061	0.327441704670018	2.45569402779471	-0.00622337835174896	0.68542259239346	0.246735800149683	0.253299333586571	0.240615931382059	0.475215367807667	0.482981760531168	0.467973948122059	0.472745456010672	0.480569809972193	0.4655570281847	0.000703631208152803	0.000843699546115027	0.000850234416167896
200	0.910992249055047	0.26	0.327509411352979	0.315770609691152	0.339248213014807	0.315515497162047	0.972421553781332	0.941918507998099	1.00292459956456	2	1.29	3.06	0.381577783049866	0.393934780483723	0.406291777917579	0.451408197008329	0.466026579366624	0.48064496172492	0.451071342467912	0.466152007038275	0.480755457558694	0.327509411352979	2.44848267677678	-0.0134026219799429	0.676381615699955	0.246735800149683	0.253299333586571	0.240615931382059	0.475215367807667	0.482981760531168	0.467973948122059	0.472745456010672	0.480569809972193	0.4655570281847	0.000703631208152803	0.000843699546115027	0.000850234416167896
200	0.910992249055047	0.26	0.327510254085953	0.315755646504688	0.339264861667219	0.326175609634593	0.982816740598695	0.952732619004516	1.01290086219287	1.95	1.29	3.07	0.394094035028444	0.406538211529637	0.41898238803083	0.468345769627524	0.483134568499883	0.497923367372242	0.467851623334855	0.482527559043404	0.497438695066763	0.327510254085953	2.43276222536689	-0.00131244937410293	0.678379248017204	0.246735800149683	0.253299333586571	0.240615931382059	0.475215367807667	0.482981760531168	0.467973948122059	0.472745456010672	0.480569809972193	0.4655570281847	0.000703631208152803	0.000843699546115027	0.000850234416167896
200	0.910992249055047	0.26	0.327536068791946	0.315886179628949	0.339185957954942	0.337148603725712	1.01259310532931	0.982355350677271	1.04283085998136	1.99	1.29	3.07	0.400692051283688	0.413025702166117	0.425359353048547	0.474724922620881	0.489337369865683	0.503949817110485	0.474339861828952	0.488967193411905	0.503579425354705	0.327536068791946	2.45308042144697	0.00386462630685112	0.693452445370248	0.246735800149683	0.253299333586571	0.240615931382059	0.475215367807667	0.482981760531168	0.467973948122059	0.472745456010672	0.480569809972193	0.4655570281847	0.000703631208152803	0.000843699546115027	0.000850234416167896
200	0.910992249055047	0.26	0.327735540384949	0.315968716471834	0.339502364298063	0.325259182135145	0.993952327549094	0.963463801320249	1.02444085377794	2	1.3	3.07	0.39127275413842	0.4036544643914	0.41603617464438	0.463125359483781	0.477780824121389	0.492436288758997	0.463030766759988	0.477582568388794	0.492356691595213	0.327735540384949	2.45883360608331	-0.0181588434626976	0.672751728823403	0.246735800149683	0.253299333586571	0.240615931382059	0.475215367807667	0.482981760531168	0.467973948122059	0.472745456010672	0.480569809972193	0.4655570281847	0.000703631208152803	0.000843699546115027	0.000850234416167896
200	0.910992249055047	0.26	0.327744762564701	0.316093454433425	0.339396070695977	0.326184031774817	0.990945897433589	0.960613522680268	1.02127827218691	1.97	1.29	3.09	0.393876964012038	0.406314040314877	0.418751116617716	0.467183561398188	0.481935370037507	0.496687178676825	0.466390948976146	0.481138141558359	0.495855162790133	0.327744762564701	2.45000268496984	0.0142958009172312	0.698508022830528	0.246735800149683	0.253299333586571	0.240615931382059	0.475215367807667	0.482981760531168	0.467973948122059	0.472745456010672	0.480569809972193	0.4655570281847	0.000703631208152803	0.000843699546115027	0.000850234416167896
200	0.910992249055047	0.26	0.327849072184386	0.316100504066991	0.339597640301781	0.321912865451541	0.972350164598583	0.942295392076441	1.00240493712073	2.02	1.3	3.13	0.37825245709597	0.390316923981359	0.402381390866748	0.44659402364556	0.460838263724924	0.475082503804289	0.445708701586005	0.459964292537052	0.474220178748432	0.327849072184386	2.47081179933189	0.00255324674539298	0.702285103682297	0.246735800149683	0.253299333586571	0.240615931382059	0.475215367807667	0.482981760531168	0.467973948122059	0.472745456010672	0.480569809972193	0.4655570281847	0.000703631208152803	0.000843699546115027	0.000850234416167896
200	0.910992249055047	0.26	0.327940936877146	0.316258947208461	0.339622926545831	0.330301180419928	0.992141410968492	0.962054649096504	1.02222817284048	2.03	1.29	3.09	0.385937048509281	0.3980066290544	0.410076209599519	0.455604630105362	0.469852955838862	0.484101281572363	0.454919289135885	0.469220293886983	0.483377858776855	0.327940936877146	2.46426375795507	-0.00350729387824418	0.692123393456623	0.246735800149683	0.253299333586571	0.240615931382059	0.475215367807667	0.482981760531168	0.467973948122059	0.472745456010672	0.480569809972193	0.4655570281847	0.000703631208152803	0.000843699546115027	0.000850234416167896
200	0.910992249055047	0.26	0.328084721306962	0.316419243157296	0.339750199456629	0.326604783549796	1.00253833998169	0.971880475437864	1.03319620452552	2.04	1.31	3.1	0.387703146090423	0.399933199925696	0.412163253760969	0.457143511365925	0.471564054017769	0.485984596669613	0.457188852017672	0.47157860160045	0.486009312452671	0.328084721306962	2.48060988839249	-0.00173478755393915	0.701180507902019	0.246735800149683	0.253299333586571	0.240615931382059	0.475215367807667	0.482981760531168	0.467973948122059	0.472745456010672	0.480569809972193	0.4655570281847	0.000703631208152803	0.000843699546115027	0.000850234416167896
200	0.910992249055047	0.26	0.328120180014894	0.316403990000893	0.339836370028895	0.329917048654283	1.01217802057046	0.981456976224713	1.0428990649162	2.01	1.31	3.07	0.396998667994897	0.409425309182559	0.421851950370222	0.469498892886868	0.484194897559571	0.498890902232274	0.469814316491758	0.484409805171025	0.499328969598279	0.328120180014894	2.44404508050137	-0.0172134923793922	0.676133452264676	0.246735800149683	0.253299333586571	0.240615931382059	0.475215367807667	0.482981760531168	0.467973948122059	0.472745456010672	0.480569809972193	0.4655570281847	0.000703631208152803	0.000843699546115027	0.000850234416167896
200	0.910992249055047	0.26	0.328248328616979	0.316595340440325	0.339901316793632	0.33424367842679	0.999358769104756	0.969321209619719	1.02939632858979	2.01	1.29	3.12	0.390627665290337	0.402732529618296	0.414837393946255	0.461592774595817	0.475896722850725	0.490200671105633	0.460759877996555	0.47507737836625	0.48923398917351	0.328248328616979	2.46329054317172	-0.0116934000893726	0.68158724384449	0.246735800149683	0.253299333586571	0.240615931382059	0.475215367807667	0.482981760531168	0.467973948122059	0.472745456010672	0.480569809972193	0.4655570281847	0.000703631208152803	0.000843699546115027	0.000850234416167896
200	0.910992249055047	0.26	0.32841119261514	0.316736459697446	0.340085925532833	0.32814907136965	0.994477644968191	0.964172730405531	1.02478255953085	1.99	1.28	3.09	0.393103008664507	0.405458629930514	0.417814251196521	0.465689212689143	0.480326291044762	0.494963369400381	0.464769554517731	0.479371682452224	0.493958850168928	0.32841119261514	2.44875961827266	-0.0161354480051433	0.673252458092151	0.246735800149683	0.253299333586571	0.240615931382059	0.475215367807667	0.482981760531168	0.467973948122059	0.472745456010672	0.480569809972193	0.4655570281847	0.000703631208152803	0.000843699546115027	0.000850234416167896
200	0.910992249055047	0.26	0.328820113604535	0.317145616640755	0.340494610568314	0.331431668456158	0.995543535481387	0.965430584056807	1.02565648690597	2	1.3	3.11	0.391344992844628	0.403551518051509	0.41575804325839	0.463024863507522	0.477467170860771	0.49190947821402	0.462476842509306	0.476686154246873	0.491202560436835	0.328820113604535	2.46467314896504	-0.010971969944642	0.682987582695871	0.246735800149683	0.253299333586571	0.240615931382059	0.475215367807667	0.482981760531168	0.467973948122059	0.472745456010672	0.480569809972193	0.4655570281847	0.000703631208152803	0.000843699546115027	0.000850234416167896
200	0.910992249055047	0.26	0.329152564211265	0.317472653502072	0.340832474920457	0.331332596259474	0.99200774297768	0.961995032108463	1.0220204538469	1.98	1.28	3.09	0.392517005815405	0.404762910434028	0.41700881505265	0.465072913009355	0.479582446224575	0.494091979439795	0.464155988287805	0.478556267146585	0.492989550617887	0.329152564211265	2.44110906061046	0.0193012699814104	0.701028957641602	0.246735800149683	0.253299333586571	0.240615931382059	0.475215367807667	0.482981760531168	0.467973948122059	0.472745456010672	0.480569809972193	0.4655570281847	0.000703631208152803	0.000843699546115027	0.000850234416167896
200	0.910992249055047	0.26	0.329171295320644	0.31733618847063	0.341006402170657	0.329823947659564	1.00982533095216	0.979169239132396	1.04048142277192	1.97	1.28	3.02	0.401856208149813	0.414437629545666	0.42701905094152	0.476744308151177	0.491670346164974	0.506596384178772	0.47688752271697	0.491667818421847	0.505347085698481	0.329171295320644	2.41412370427094	-0.0143163284842431	0.662724749319974	0.246735800149683	0.253299333586571	0.240615931382059	0.475215367807667	0.482981760531168	0.467973948122059	0.472745456010672	0.480569809972193	0.4655570281847	0.000703631208152803	0.000843699546115027	0.000850234416167896
200	0.910992249055047	0.26	0.329398853545142	0.317704108509273	0.341093598581011	0.335591121133763	0.998601220446471	0.968677075953459	1.02852536493948	2.03	1.28	3.11	0.387213098033817	0.399174794023934	0.411136490014051	0.456763728859435	0.470873966585566	0.484984204311697	0.455586319775789	0.469826978176754	0.483843823078922	0.329398853545142	2.47664904387879	0.0109678826834431	0.708712962885014	0.246735800149683	0.253299333586571	0.240615931382059	0.475215367807667	0.482981760531168	0.467973948122059	0.472745456010672	0.480569809972193	0.4655570281847	0.000703631208152803	0.000843699546115027	0.000850234416167896
200	0.910992249055047	0.26	0.329430459808425	0.317695618219508	0.341165301397341	0.322331299418684	0.976585411140474	0.946428637628303	1.00674218465264	1.96	1.28	3.06	0.390777932162225	0.403229585805443	0.415681239448662	0.464219149898758	0.479010916765186	0.493802683631615	0.463578678372474	0.478453775025579	0.493176295964533	0.329430459808425	2.42705970976232	-0.00972936925581836	0.670517646345103	0.246735800149683	0.253299333586571	0.240615931382059	0.475215367807667	0.482981760531168	0.467973948122059	0.472745456010672	0.480569809972193	0.4655570281847	0.000703631208152803	0.000843699546115027	0.000850234416167896
200	0.910992249055047	0.26	0.329483318425886	0.317787468787719	0.341179168064053	0.335584248879191	0.99602125783841	0.966173964693243	1.02586855098358	1.96	1.27	3.01	0.399099610020661	0.411428697213763	0.423757784406866	0.47414905199849	0.488796585741542	0.503444119484594	0.474167926359021	0.488931360127236	0.503413974696317	0.329483318425886	2.41639364145898	-0.0127635473057972	0.659355235813281	0.246735800149683	0.253299333586571	0.240615931382059	0.475215367807667	0.482981760531168	0.467973948122059	0.472745456010672	0.480569809972193	0.4655570281847	0.000703631208152803	0.000843699546115027	0.000850234416167896
200	0.910992249055047	0.26	0.329503656436825	0.317716898813554	0.341290414060095	0.324388271173539	0.989969294375706	0.959542590280337	1.02039599847108	1.99	1.29	3.07	0.391097983448599	0.403499540956546	0.415901098464493	0.463283731809325	0.477974269949839	0.492664808090353	0.462927640159331	0.477603345352576	0.492216201106668	0.329503656436825	2.44395952790727	0.00306877745779465	0.68801953168688	0.246735800149683	0.253299333586571	0.240615931382059	0.475215367807667	0.482981760531168	0.467973948122059	0.472745456010672	0.480569809972193	0.4655570281847	0.000703631208152803	0.000843699546115027	0.000850234416167896
200	0.910992249055047	0.26	0.329920489849488	0.318106917239125	0.341734062459851	0.334353123536107	1.00158114119859	0.971484185894989	1.0316780965022	1.94	1.27	3.04	0.403555732259827	0.41605804471399	0.428560357168154	0.480040261108955	0.494912093808132	0.50978392650731	0.479161100099044	0.494082270354617	0.509054298137443	0.329920489849488	2.42281192556611	-0.0043018527080721	0.671926925124855	0.246735800149683	0.253299333586571	0.240615931382059	0.475215367807667	0.482981760531168	0.467973948122059	0.472745456010672	0.480569809972193	0.4655570281847	0.000703631208152803	0.000843699546115027	0.000850234416167896
200	0.910992249055047	0.26	0.330521361707829	0.318766558118807	0.34227616529685	0.324681343671062	0.983328586546718	0.953126180693113	1.01353099240032	2	1.28	3.07	0.387172376451805	0.399440990498687	0.411709604545568	0.458297105381053	0.472819500693062	0.487341896005071	0.457819482545779	0.472142213310599	0.486718585374284	0.330521361707829	2.4482906539093	0.0048673586442906	0.692508262500035	0.246735800149683	0.253299333586571	0.240615931382059	0.475215367807667	0.482981760531168	0.467973948122059	0.472745456010672	0.480569809972193	0.4655570281847	0.000703631208152803	0.000843699546115027	0.000850234416167896
200	0.910992249055047	0.26	0.330616249177292	0.318844639171408	0.342387859183176	0.330629531294185	1.00370324764164	0.97328844864683	1.03411804663645	1.99	1.28	3.1	0.396643169473137	0.409038079007883	0.421432988542629	0.469837595473921	0.484519795849783	0.499201996225646	0.468746298363118	0.483378331164318	0.497910043292638	0.330616249177292	2.44907631861037	0.00711739377835071	0.694508117412269	0.246735800149683	0.253299333586571	0.240615931382059	0.475215367807667	0.482981760531168	0.467973948122059	0.472745456010672	0.480569809972193	0.4655570281847	0.000703631208152803	0.000843699546115027	0.000850234416167896
200	0.910992249055047	0.26	0.33097682170655	0.319176503527302	0.342777139885798	0.31746334877073	0.96713433894759	0.936933419599385	0.997335258295795	2	1.3	3.1	0.379963161678777	0.392210816166389	0.404458470654001	0.449601767494308	0.464094138494065	0.478586509493823	0.449109219839192	0.463600355701062	0.478130885101554	0.33097682170655	2.45051053802845	-0.00193837015567898	0.689672071274194	0.246735800149683	0.253299333586571	0.240615931382059	0.475215367807667	0.482981760531168	0.467973948122059	0.472745456010672	0.480569809972193	0.4655570281847	0.000703631208152803	0.000843699546115027	0.000850234416167896
200	0.910992249055047	0.26	0.331035600220028	0.319126466396958	0.342944734043098	0.322374761127285	0.981050837204788	0.950759185780405	1.01134248862917	1.98	1.28	3.07	0.388270439520302	0.40064092511565	0.413011410710997	0.460128689496881	0.47478861398781	0.489448538478739	0.459323635235478	0.473827707215446	0.488665251932233	0.331035600220028	2.43301244450127	-0.00431409109946955	0.675581233292234	0.246735800149683	0.253299333586571	0.240615931382059	0.475215367807667	0.482981760531168	0.467973948122059	0.472745456010672	0.480569809972193	0.4655570281847	0.000703631208152803	0.000843699546115027	0.000850234416167896
200	0.910992249055047	0.26	0.331391295640475	0.31959799108475	0.3431846001962	0.330909881212837	1.00159661235666	0.971264863243124	1.0319283614702	1.98	1.3	3.05	0.397268729153625	0.409675082847	0.422081436540374	0.470953900442879	0.485661377355588	0.500368854268298	0.471342475298411	0.485994411864959	0.500763389754345	0.331391295640475	2.42706821708931	0.0118230130257908	0.694618597975198	0.246735800149683	0.253299333586571	0.240615931382059	0.475215367807667	0.482981760531168	0.467973948122059	0.472745456010672	0.480569809972193	0.4655570281847	0.000703631208152803	0.000843699546115027	0.000850234416167896
200	0.910992249055047	0.26	0.331661932927094	0.319842795170447	0.34348107068374	0.324866174524437	0.99621272125174	0.965627478089659	1.02679796441382	1.99	1.31	3.09	0.393644590682805	0.406112872498159	0.418581154313513	0.466317510963755	0.481087631726866	0.495857752489978	0.466430402657639	0.481073922565971	0.495890809262294	0.331661932927094	2.45223427835389	0.00748546480546912	0.700702723097602	0.246735800149683	0.253299333586571	0.240615931382059	0.475215367807667	0.482981760531168	0.467973948122059	0.472745456010672	0.480569809972193	0.4655570281847	0.000703631208152803	0.000843699546115027	0.000850234416167896
200	0.910992249055047	0.26	0.331694687142582	0.319902871971344	0.34348650231382	0.32603008507545	0.991183581574718	0.960833302828404	1.02153386032103	1.97	1.3	3.04	0.393854912726971	0.406295787071856	0.41873666141674	0.46712828117595	0.481883674751759	0.496639068327567	0.467552686906425	0.48238067075676	0.497049527079723	0.331694687142582	2.42432209534471	-0.011350706439979	0.668017470289305	0.246735800149683	0.253299333586571	0.240615931382059	0.475215367807667	0.482981760531168	0.467973948122059	0.472745456010672	0.480569809972193	0.4655570281847	0.000703631208152803	0.000843699546115027	0.000850234416167896
200	0.910992249055047	0.26	0.331719768573891	0.319948739371105	0.343490797776677	0.335082586299301	1.00943573421645	0.979152394622721	1.03971907381018	2.04	1.3	3.11	0.39133631598464	0.40343961126064	0.41554290653664	0.46161143353739	0.475888205854887	0.490164978172384	0.46089474353274	0.475288180374402	0.489423603055759	0.331719768573891	2.47559767549935	-0.00411637040862266	0.697296492462851	0.246735800149683	0.253299333586571	0.240615931382059	0.475215367807667	0.482981760531168	0.467973948122059	0.472745456010672	0.480569809972193	0.4655570281847	0.000703631208152803	0.000843699546115027	0.000850234416167896
200	0.910992249055047	0.26	0.331724510472665	0.319915345836421	0.34353367510891	0.332100563329651	1.00243082583117	0.972155256866386	1.03270639479596	1.98	1.29	3.07	0.3969908186948	0.409354196689097	0.421717574683393	0.47045849341241	0.485109855385485	0.49976121735856	0.470015970217592	0.484798308470475	0.499334458273321	0.331724510472665	2.43535433409236	0.00176244003961483	0.685943569331868	0.246735800149683	0.253299333586571	0.240615931382059	0.475215367807667	0.482981760531168	0.467973948122059	0.472745456010672	0.480569809972193	0.4655570281847	0.000703631208152803	0.000843699546115027	0.000850234416167896
200	0.910992249055047	0.26	0.332026313461093	0.320247923652856	0.343804703269329	0.320570161403907	0.990932443157773	0.960208852136062	1.02165603417948	2.01	1.29	3.05	0.388447919507844	0.400877001978438	0.413306084449032	0.459397859092146	0.474097111142987	0.488796363193828	0.459432226472643	0.474153743081604	0.488691441593927	0.332026313461093	2.4515565701228	0.00910305043613176	0.69904116058284	0.246735800149683	0.253299333586571	0.240615931382059	0.475215367807667	0.482981760531168	0.467973948122059	0.472745456010672	0.480569809972193	0.4655570281847	0.000703631208152803	0.000843699546115027	0.000850234416167896
200	0.910992249055047	0.26	0.332327138409144	0.320516657764654	0.344137619053634	0.33017650496165	0.996316165158693	0.966094287017611	1.02653804329977	1.99	1.28	3.05	0.393828493053804	0.406148446587843	0.418468400121882	0.466533715740522	0.48112807293245	0.495722430124378	0.465966150910178	0.480523375386083	0.4951237050176	0.332327138409144	2.43714598544551	0.00308860965229854	0.686158344411329	0.246735800149683	0.253299333586571	0.240615931382059	0.475215367807667	0.482981760531168	0.467973948122059	0.472745456010672	0.480569809972193	0.4655570281847	0.000703631208152803	0.000843699546115027	0.000850234416167896
200	0.910992249055047	0.26	0.332346703768666	0.320542671207824	0.344150736329507	0.325008563698229	0.989925641966181	0.959543284370214	1.02030799956215	1.99	1.28	3.08	0.390485130531649	0.40284919900565	0.415213267479651	0.462400002377129	0.477041136814143	0.491682271251157	0.461648451989424	0.476386736919001	0.490920256740026	0.332346703768666	2.45646567763783	-0.0124769823542986	0.677034257318761	0.246735800149683	0.253299333586571	0.240615931382059	0.475215367807667	0.482981760531168	0.467973948122059	0.472745456010672	0.480569809972193	0.4655570281847	0.000703631208152803	0.000843699546115027	0.000850234416167896
200	0.910992249055047	0.26	0.332536081151212	0.32068383616724	0.344388326135184	0.326268518693324	1.00116273475849	0.970523516613622	1.03180195290336	2.02	1.32	3.12	0.390173397867874	0.402491087905215	0.414808777942557	0.460818133674622	0.475366062788212	0.489913991901802	0.460871147037514	0.475328282339797	0.489935365075736	0.332536081151212	2.48101584314013	0.00384981217564308	0.708107618822442	0.246735800149683	0.253299333586571	0.240615931382059	0.475215367807667	0.482981760531168	0.467973948122059	0.472745456010672	0.480569809972193	0.4655570281847	0.000703631208152803	0.000843699546115027	0.000850234416167896
200	0.910992249055047	0.26	0.334579040964994	0.322666636990442	0.346491444939547	0.325956674637007	1.00233709054348	0.971640161087309	1.03303401999965	2	1.3	3.07	0.394378472905061	0.40683803216026	0.41929759141546	0.466746333697003	0.481492203467752	0.496238073238502	0.466805101944363	0.481436942779096	0.496259884147504	0.334579040964994	2.44915279545984	0.000232825763756649	0.693066572431204	0.246735800149683	0.253299333586571	0.240615931382059	0.475215367807667	0.482981760531168	0.467973948122059	0.472745456010672	0.480569809972193	0.4655570281847	0.000703631208152803	0.000843699546115027	0.000850234416167896
200	0.910992249055047	0.26	0.334583914528267	0.322697508102445	0.346470320954088	0.322433499275746	0.991121302616274	0.960522821897188	1.02171978333536	1.99	1.27	3.05	0.391612771898858	0.404088015148807	0.416563258398756	0.463923254952477	0.478702025896993	0.493480796841509	0.463412415025895	0.478212200896247	0.492911431825837	0.334583914528267	2.43470773187233	-0.00706730058736088	0.678384260166148	0.246735800149683	0.253299333586571	0.240615931382059	0.475215367807667	0.482981760531168	0.467973948122059	0.472745456010672	0.480569809972193	0.4655570281847	0.000703631208152803	0.000843699546115027	0.000850234416167896
200	0.910992249055047	0.26	0.334665078752127	0.322784346585278	0.346545810918975	0.333426583339216	1.01553001449057	0.984950272602737	1.04610975637841	1.99	1.3	3.03	0.400659423616017	0.413098692988196	0.425537962360375	0.474405635389002	0.489134502707343	0.503863370025685	0.47506076058949	0.489723243421626	0.504392395602583	0.334665078752127	2.42262544844345	-0.00803310147811848	0.675311987091488	0.246735800149683	0.253299333586571	0.240615931382059	0.475215367807667	0.482981760531168	0.467973948122059	0.472745456010672	0.480569809972193	0.4655570281847	0.000703631208152803	0.000843699546115027	0.000850234416167896
200	0.910992249055047	0.26	0.335352481399821	0.323414601635073	0.347290361164568	0.329547026067954	1.02305801218158	0.991980740019668	1.05413528434349	1.97	1.29	3.04	0.407081500638656	0.4198347548875	0.432588009136344	0.482934881769046	0.498064508939953	0.51319413611086	0.483119658022245	0.498354277032778	0.513354626637556	0.335352481399821	2.42558365326332	0.0115034923626636	0.696559170117408	0.246735800149683	0.253299333586571	0.240615931382059	0.475215367807667	0.482981760531168	0.467973948122059	0.472745456010672	0.480569809972193	0.4655570281847	0.000703631208152803	0.000843699546115027	0.000850234416167896
200	0.910992249055047	0.27	0.297828248918198	0.28726624861972	0.308390249216677	0.340337841206139	0.993919094072275	0.964449519407863	1.02338866873669	2.02	1.31	3.14	0.388077199526857	0.399935228150309	0.411793256773761	0.45843004082304	0.472437760298848	0.486445479774658	0.4579078488049	0.471954528725054	0.485868002882204	0.297828248918198	2.52058963519178	-0.0149601472972642	0.689777911262662	0.246735800149683	0.253299333586571	0.240615931382059	0.475215367807667	0.482981760531168	0.467973948122059	0.472745456010672	0.480569809972193	0.4655570281847	0.000703631208152803	0.000843699546115027	0.000850234416167896
200	0.910992249055047	0.27	0.298779762456227	0.288287726148023	0.309271798764431	0.34686900349976	1.00280346705589	0.973497882009295	1.03210905210249	2	1.3	3.14	0.394172876081427	0.40603881534698	0.417904754612534	0.466257653962513	0.480293589309002	0.494329524655491	0.46537424110335	0.479316165872731	0.493343111525341	0.298779762456227	2.51878753786461	-0.00544785767384775	0.698959299812423	0.246735800149683	0.253299333586571	0.240615931382059	0.475215367807667	0.482981760531168	0.467973948122059	0.472745456010672	0.480569809972193	0.4655570281847	0.000703631208152803	0.000843699546115027	0.000850234416167896
200	0.910992249055047	0.27	0.302422572952873	0.291856787437852	0.312988358467893	0.342515361269963	0.996894942551247	0.967479909612228	1.02630997549027	2	1.29	3.12	0.392446073536272	0.404377912187563	0.416309750838854	0.464396879364874	0.4785162934918	0.492635707618726	0.463279908919644	0.477119909700344	0.491482958805696	0.302422572952873	2.51203188294424	-0.00594787145614126	0.693872853133529	0.246735800149683	0.253299333586571	0.240615931382059	0.475215367807667	0.482981760531168	0.467973948122059	0.472745456010672	0.480569809972193	0.4655570281847	0.000703631208152803	0.000843699546115027	0.000850234416167896
200	0.910992249055047	0.27	0.30395263610541	0.293179066701897	0.314726205508923	0.345665564482496	1.005008257136	0.975560065708823	1.03445644856317	2.02	1.3	3.09	0.392764636190148	0.40462060344312	0.416476570696093	0.464022236814744	0.478029181273113	0.492036125731481	0.46380494018266	0.477673690182082	0.491739302565804	0.30395263610541	2.4907226509127	-0.00647253436332106	0.692752200564691	0.246735800149683	0.253299333586571	0.240615931382059	0.475215367807667	0.482981760531168	0.467973948122059	0.472745456010672	0.480569809972193	0.4655570281847	0.000703631208152803	0.000843699546115027	0.000850234416167896
200	0.910992249055047	0.27	0.30600467379833	0.295176817558448	0.316832530038213	0.340741227707834	1.00476176067853	0.974997446308005	1.03452607504906	2.04	1.31	3.14	0.389567135654026	0.401459678283692	0.413352220913358	0.45949726276073	0.473524603071207	0.487551943381683	0.45877230993795	0.472759418719831	0.486872092671709	0.30600467379833	2.52590994435148	0.000445484790007122	0.710659918124892	0.246735800149683	0.253299333586571	0.240615931382059	0.475215367807667	0.482981760531168	0.467973948122059	0.472745456010672	0.480569809972193	0.4655570281847	0.000703631208152803	0.000843699546115027	0.000850234416167896
200	0.910992249055047	0.27	0.307523398972345	0.296711425062446	0.318335372882243	0.341446613179924	1.00784370587074	0.978034909181679	1.03765250255981	2	1.3	3.13	0.396932223595033	0.409030024850801	0.421127826106569	0.469757975517176	0.484075378560565	0.498392781603954	0.469141579788865	0.483448458051601	0.497766070854103	0.307523398972345	2.48923735285376	-0.0178992044825623	0.681577307678731	0.246735800149683	0.253299333586571	0.240615931382059	0.475215367807667	0.482981760531168	0.467973948122059	0.472745456010672	0.480569809972193	0.4655570281847	0.000703631208152803	0.000843699546115027	0.000850234416167896
200	0.910992249055047	0.27	0.307825274918514	0.297148030173193	0.318502519663835	0.344415803523878	1.01575228023376	0.985906861508252	1.04559769895926	2	1.29	3.13	0.400374054688181	0.412494196839049	0.424614338989918	0.473894655000258	0.488240416210018	0.502586177419777	0.472375213946998	0.486929841695683	0.501184496384513	0.307825274918514	2.50661379300925	-0.013241557930497	0.685610915755727	0.246735800149683	0.253299333586571	0.240615931382059	0.475215367807667	0.482981760531168	0.467973948122059	0.472745456010672	0.480569809972193	0.4655570281847	0.000703631208152803	0.000843699546115027	0.000850234416167896
200	0.910992249055047	0.27	0.307882711887751	0.296986300923428	0.318779122852074	0.33078176667971	0.968670285122174	0.939327168022446	0.998013402221902	2.02	1.29	3.08	0.377987819164274	0.389795569666539	0.401603320168804	0.446516520466494	0.460465000818228	0.474413481169963	0.446071123405886	0.459904640140653	0.473872294894737	0.307882711887751	2.48693686321948	-0.0163863945096456	0.679117739014617	0.246735800149683	0.253299333586571	0.240615931382059	0.475215367807667	0.482981760531168	0.467973948122059	0.472745456010672	0.480569809972193	0.4655570281847	0.000703631208152803	0.000843699546115027	0.000850234416167896
200	0.910992249055047	0.27	0.307925853434743	0.297152537538555	0.31869916933093	0.338364542820263	0.987587697541661	0.958176696866124	1.0169986982172	2	1.3	3.13	0.388834280120721	0.400769453782016	0.41270462744331	0.460164407858174	0.474289042442421	0.488413677026668	0.459445787986433	0.473472120571566	0.487509831023106	0.307925853434743	2.50398872199964	0.00667297224238527	0.709916465743267	0.246735800149683	0.253299333586571	0.240615931382059	0.475215367807667	0.482981760531168	0.467973948122059	0.472745456010672	0.480569809972193	0.4655570281847	0.000703631208152803	0.000843699546115027	0.000850234416167896
200	0.910992249055047	0.27	0.308162265805194	0.297297160099485	0.319027371510904	0.332123869609023	0.974289470187254	0.944865376601626	1.00371356377288	2.03	1.29	3.15	0.37781156631507	0.389577012653013	0.401342458990957	0.445702889029305	0.459582541986164	0.473462194943024	0.444257003562882	0.458135685750915	0.471970203248302	0.308162265805194	2.51024998254242	-0.00107941528911967	0.702638106511862	0.246735800149683	0.253299333586571	0.240615931382059	0.475215367807667	0.482981760531168	0.467973948122059	0.472745456010672	0.480569809972193	0.4655570281847	0.000703631208152803	0.000843699546115027	0.000850234416167896
200	0.910992249055047	0.27	0.308602440757976	0.297726966558571	0.319477914957382	0.339361336487736	0.996057603254382	0.966460280017556	1.02565492649121	1.98	1.28	3.1	0.394463405112174	0.406543633495685	0.418623861879196	0.467411239510442	0.481725455858851	0.496039672207261	0.466321910112538	0.480573231901331	0.494914320268734	0.308602440757976	2.47307037246698	0.0105534578851473	0.693576116490098	0.246735800149683	0.253299333586571	0.240615931382059	0.475215367807667	0.482981760531168	0.467973948122059	0.472745456010672	0.480569809972193	0.4655570281847	0.000703631208152803	0.000843699546115027	0.000850234416167896
200	0.910992249055047	0.27	0.308640126976018	0.29778934300767	0.319490910944366	0.334497480874673	0.963711956345281	0.934762338097654	0.992661574592907	2.01	1.27	3.18	0.37814775099832	0.389858998431415	0.40157024586451	0.447214859862594	0.461065117773109	0.474915375683623	0.444729761065537	0.458589647319274	0.47232972720364	0.308640126976018	2.50059693044399	0.00968149433684812	0.706563438379734	0.246735800149683	0.253299333586571	0.240615931382059	0.475215367807667	0.482981760531168	0.467973948122059	0.472745456010672	0.480569809972193	0.4655570281847	0.000703631208152803	0.000843699546115027	0.000850234416167896
200	0.910992249055047	0.27	0.309102760191946	0.298329642846016	0.319875877537876	0.339474108522349	0.992821305848283	0.963327565602107	1.02231504609446	2.03	1.32	3.14	0.385858462294989	0.397672106651366	0.409485751007743	0.455363290796917	0.469304931310457	0.483246571823997	0.455093112354282	0.468993968648898	0.482949029587821	0.309102760191946	2.52523318451885	-0.00152084254862248	0.708784317643087	0.246735800149683	0.253299333586571	0.240615931382059	0.475215367807667	0.482981760531168	0.467973948122059	0.472745456010672	0.480569809972193	0.4655570281847	0.000703631208152803	0.000843699546115027	0.000850234416167896
200	0.910992249055047	0.27	0.309256960944304	0.298469850769901	0.320044071118707	0.339598126994247	0.984236903158669	0.955006263620401	1.01346754269694	2.02	1.29	3.13	0.384143119768434	0.395900895076094	0.407658670383754	0.453748733508807	0.467636983434897	0.481525233360987	0.452457743985691	0.466339326842688	0.480210983279764	0.309256960944304	2.4947074853502	0.0127538387115496	0.710643476739483	0.246735800149683	0.253299333586571	0.240615931382059	0.475215367807667	0.482981760531168	0.467973948122059	0.472745456010672	0.480569809972193	0.4655570281847	0.000703631208152803	0.000843699546115027	0.000850234416167896
200	0.910992249055047	0.27	0.309405290436033	0.298490674437325	0.320319906434742	0.33731189563993	0.993795999430237	0.964130397093	1.02346160176747	1.96	1.27	3.06	0.397135416331191	0.409354988881166	0.421574561431141	0.471522741148106	0.4860311584473	0.500539575746495	0.470827279676268	0.485336777578897	0.499779097321599	0.309405290436033	2.45002312288901	-0.0239318561084032	0.654994928262794	0.246735800149683	0.253299333586571	0.240615931382059	0.475215367807667	0.482981760531168	0.467973948122059	0.472745456010672	0.480569809972193	0.4655570281847	0.000703631208152803	0.000843699546115027	0.000850234416167896
200	0.910992249055047	0.27	0.310054920040145	0.299235290333523	0.320874549746767	0.344647116835082	0.996575919663313	0.967308944481813	1.02584289484481	2	1.28	3.1	0.392882818949185	0.404769912288928	0.41665700562867	0.465043541915699	0.479113935740967	0.493184329566235	0.464088355551904	0.478034701888177	0.492223627757969	0.310054920040145	2.48590764817371	0.0164885341544512	0.708292228948493	0.246735800149683	0.253299333586571	0.240615931382059	0.475215367807667	0.482981760531168	0.467973948122059	0.472745456010672	0.480569809972193	0.4655570281847	0.000703631208152803	0.000843699546115027	0.000850234416167896
200	0.910992249055047	0.27	0.310069819397042	0.299169443292084	0.320970195502	0.341875979612342	0.980629052212466	0.951652847552987	1.00960525687194	1.99	1.28	3.11	0.387224367517404	0.399014688484942	0.41080500945248	0.45852591295859	0.472487244267298	0.486448575576005	0.457248136713179	0.471032621606764	0.485086215050747	0.310069819397042	2.48515081849011	0.0042512007674595	0.69680778023482	0.246735800149683	0.253299333586571	0.240615931382059	0.475215367807667	0.482981760531168	0.467973948122059	0.472745456010672	0.480569809972193	0.4655570281847	0.000703631208152803	0.000843699546115027	0.000850234416167896
200	0.910992249055047	0.27	0.31047310809763	0.299730127640504	0.321216088554756	0.34244763791253	1.00056256280626	0.971034870902176	1.03009025471035	2	1.3	3.11	0.393349877257073	0.405311048100883	0.417272218944693	0.465328716351761	0.479478654095804	0.493628591839846	0.464522414820923	0.478804028646447	0.492964648458758	0.31047310809763	2.49474671725668	-0.0115142895617999	0.686640973396577	0.246735800149683	0.253299333586571	0.240615931382059	0.475215367807667	0.482981760531168	0.467973948122059	0.472745456010672	0.480569809972193	0.4655570281847	0.000703631208152803	0.000843699546115027	0.000850234416167896
200	0.910992249055047	0.27	0.310474734881263	0.299482727571041	0.321466742191485	0.342729562144609	1.00359648649421	0.973997791276721	1.03319518171169	1.99	1.29	3.09	0.396108056265751	0.408145333696569	0.420182611127386	0.468991831928118	0.483243965164001	0.497496098399884	0.468336483097619	0.482649746458172	0.496956792341112	0.310474734881263	2.47299659494038	-0.0147433234708512	0.675372205928035	0.246735800149683	0.253299333586571	0.240615931382059	0.475215367807667	0.482981760531168	0.467973948122059	0.472745456010672	0.480569809972193	0.4655570281847	0.000703631208152803	0.000843699546115027	0.000850234416167896
200	0.910992249055047	0.27	0.310916073890974	0.29991706361902	0.321915084162927	0.337975348822157	0.993783108373619	0.964161860756977	1.02340435599026	1.99	1.28	3.11	0.392209969620199	0.404259552891118	0.416309136162038	0.464402727372329	0.478670236533643	0.492937745694957	0.4631482364863	0.477358558823683	0.491620265523965	0.310916073890974	2.47732294414372	0.0143507927270743	0.708945836724415	0.246735800149683	0.253299333586571	0.240615931382059	0.475215367807667	0.482981760531168	0.467973948122059	0.472745456010672	0.480569809972193	0.4655570281847	0.000703631208152803	0.000843699546115027	0.000850234416167896
200	0.910992249055047	0.27	0.310935180726892	0.300071759912888	0.321798601540895	0.338753724218427	0.982497052101999	0.95326306815566	1.01173103604834	1.98	1.27	3.11	0.38966699993865	0.40161702632818	0.41356705271771	0.4618804709445	0.47604508795714	0.49020970496978	0.46038897930224	0.474607888044727	0.488623222292497	0.310935180726892	2.48862138014986	-0.00420527564330062	0.687897002835695	0.246735800149683	0.253299333586571	0.240615931382059	0.475215367807667	0.482981760531168	0.467973948122059	0.472745456010672	0.480569809972193	0.4655570281847	0.000703631208152803	0.000843699546115027	0.000850234416167896
200	0.910992249055047	0.27	0.311010894197813	0.300009729065826	0.322012059329801	0.329974101702786	0.981934064414279	0.952134812504335	1.01173331632422	1.99	1.3	3.13	0.38800908258719	0.400152720487532	0.412296358387873	0.459606774789822	0.473991227371128	0.488375679952434	0.458717032403831	0.473165290482097	0.487470162224026	0.311010894197813	2.49405360532413	-0.0139945595476203	0.684138889496827	0.246735800149683	0.253299333586571	0.240615931382059	0.475215367807667	0.482981760531168	0.467973948122059	0.472745456010672	0.480569809972193	0.4655570281847	0.000703631208152803	0.000843699546115027	0.000850234416167896
200	0.910992249055047	0.27	0.31119110216098	0.3003254085481	0.32205679577386	0.341509543429831	1.00275690155528	0.97310270594913	1.03241109716143	1.99	1.28	3.1	0.396832068511095	0.408925073402026	0.421018078292957	0.470129594757412	0.48445625819997	0.498782921642529	0.469281185078706	0.483565927270008	0.497814111319051	0.31119110216098	2.47210301581207	-0.00832625105084949	0.680960018983066	0.246735800149683	0.253299333586571	0.240615931382059	0.475215367807667	0.482981760531168	0.467973948122059	0.472745456010672	0.480569809972193	0.4655570281847	0.000703631208152803	0.000843699546115027	0.000850234416167896
200	0.910992249055047	0.27	0.311583215592623	0.300588307983499	0.322578123201748	0.333915713604502	0.989599165913873	0.959833016719828	1.01936531510792	2	1.29	3.08	0.389500486726749	0.401579597777423	0.413658708828096	0.460951305279426	0.475246234798549	0.489541164317672	0.460487092992394	0.474713944109693	0.488954258362735	0.311583215592623	2.48854374831444	-0.0115278830995168	0.683668139315826	0.246735800149683	0.253299333586571	0.240615931382059	0.475215367807667	0.482981760531168	0.467973948122059	0.472745456010672	0.480569809972193	0.4655570281847	0.000703631208152803	0.000843699546115027	0.000850234416167896
200	0.910992249055047	0.27	0.311716770312689	0.300844933032216	0.322588607593163	0.335353157955464	0.991976164879306	0.962234677932878	1.02171765182573	2.03	1.3	3.14	0.384659599138071	0.396548952857021	0.40843830657597	0.453757042408746	0.467782112865198	0.48180718332165	0.452864001003649	0.466861339017626	0.480586157583034	0.311716770312689	2.51466414045883	0.00239400389271858	0.709752092513847	0.246735800149683	0.253299333586571	0.240615931382059	0.475215367807667	0.482981760531168	0.467973948122059	0.472745456010672	0.480569809972193	0.4655570281847	0.000703631208152803	0.000843699546115027	0.000850234416167896
200	0.910992249055047	0.27	0.312299323878348	0.301465292377919	0.323133355378777	0.350264476988018	1.01259196885498	0.983220754351526	1.04196318335842	2.01	1.3	3.1	0.396734505765656	0.408585938130353	0.420437370495049	0.468937637471367	0.482945954401166	0.496954271330965	0.468534850607077	0.482477660733698	0.496635189469491	0.312299323878348	2.48741238535604	0.002552705996701	0.697413282610585	0.246735800149683	0.253299333586571	0.240615931382059	0.475215367807667	0.482981760531168	0.467973948122059	0.472745456010672	0.480569809972193	0.4655570281847	0.000703631208152803	0.000843699546115027	0.000850234416167896
200	0.910992249055047	0.27	0.312490290205997	0.301423164738199	0.323557415673794	0.339326554892593	0.990843363247677	0.961398694398375	1.02028803209698	1.99	1.28	3.1	0.391970791868159	0.403975645039276	0.415980498210394	0.464347619745007	0.478569151326043	0.492790682907079	0.4633166317285	0.477518591750164	0.491715370899513	0.312490290205997	2.46890286235218	-0.0081504876449976	0.67988909448456	0.246735800149683	0.253299333586571	0.240615931382059	0.475215367807667	0.482981760531168	0.467973948122059	0.472745456010672	0.480569809972193	0.4655570281847	0.000703631208152803	0.000843699546115027	0.000850234416167896
200	0.910992249055047	0.27	0.312525249934904	0.301480399675709	0.323570100194099	0.331950250196393	0.998575156066656	0.968405814816475	1.02874449731684	2.01	1.3	3.1	0.39182572543353	0.404032512960352	0.416239300487174	0.463408391920903	0.477845238230742	0.49228208454058	0.463156271208818	0.477479293039312	0.491934018031521	0.312525249934904	2.49400520471577	-0.000347818493659937	0.700970252632203	0.246735800149683	0.253299333586571	0.240615931382059	0.475215367807667	0.482981760531168	0.467973948122059	0.472745456010672	0.480569809972193	0.4655570281847	0.000703631208152803	0.000843699546115027	0.000850234416167896
200	0.910992249055047	0.27	0.312584456330371	0.30177292071828	0.323395991942461	0.355350057260924	1.0054540526303	0.976612862593984	1.03429524266661	1.99	1.28	3.12	0.39697522821103	0.408698643327777	0.420422058444524	0.469968128442928	0.48384715934923	0.497726190255531	0.468395717702158	0.482188389520456	0.496044346693719	0.312584456330371	2.49735378252283	0.0146175249653786	0.710960815954007	0.246735800149683	0.253299333586571	0.240615931382059	0.475215367807667	0.482981760531168	0.467973948122059	0.472745456010672	0.480569809972193	0.4655570281847	0.000703631208152803	0.000843699546115027	0.000850234416167896
200	0.910992249055047	0.27	0.312663509781479	0.301750357098659	0.323576662464299	0.343093108123542	1.00882175482493	0.979092945268449	1.03855056438142	1.97	1.29	3.08	0.401762568871135	0.413961536246616	0.426160503622097	0.476617013284115	0.49108883282666	0.505560652369204	0.476160221910825	0.490497605654689	0.504980518946418	0.312663509781479	2.46723044762262	0.0113540324302161	0.699731688971409	0.246735800149683	0.253299333586571	0.240615931382059	0.475215367807667	0.482981760531168	0.467973948122059	0.472745456010672	0.480569809972193	0.4655570281847	0.000703631208152803	0.000843699546115027	0.000850234416167896
200	0.910992249055047	0.27	0.312667848682393	0.301812828426007	0.323522868938779	0.346511965351196	0.997342812207389	0.968173826202118	1.02651179821266	2.02	1.3	3.11	0.388808600341299	0.400522563593716	0.412236526846134	0.459099940681644	0.47293163018031	0.486763319678977	0.458434978987487	0.472311817447909	0.485969848758785	0.312667848682393	2.49778977150383	0.00863578351296951	0.708221675528896	0.246735800149683	0.253299333586571	0.240615931382059	0.475215367807667	0.482981760531168	0.467973948122059	0.472745456010672	0.480569809972193	0.4655570281847	0.000703631208152803	0.000843699546115027	0.000850234416167896
200	0.910992249055047	0.27	0.312695984769748	0.301863396741036	0.323528572798459	0.352611346923154	1.01970120213479	0.990275658244383	1.0491267460252	1.99	1.3	3.11	0.40307236773308	0.415049460726325	0.42702655371957	0.477326178231413	0.49150968591501	0.505693193598607	0.476682080094343	0.490859112978965	0.50490796155176	0.312695984769748	2.48692545006692	0.0144644342534044	0.713568567986485	0.246735800149683	0.253299333586571	0.240615931382059	0.475215367807667	0.482981760531168	0.467973948122059	0.472745456010672	0.480569809972193	0.4655570281847	0.000703631208152803	0.000843699546115027	0.000850234416167896
200	0.910992249055047	0.27	0.312702090484262	0.301672659901383	0.323731521067141	0.332524098496543	0.987096707189615	0.957312701651092	1.01688071272814	1.97	1.29	3.1	0.39229871093071	0.404503946439404	0.416709181948098	0.465253211911233	0.479728214923812	0.494203217936391	0.464369245058896	0.478869386229739	0.493391400820009	0.312702090484262	2.49054591717334	0.00245326940142588	0.698267429245815	0.246735800149683	0.253299333586571	0.240615931382059	0.475215367807667	0.482981760531168	0.467973948122059	0.472745456010672	0.480569809972193	0.4655570281847	0.000703631208152803	0.000843699546115027	0.000850234416167896
200	0.910992249055047	0.27	0.312799267062508	0.301761733383361	0.323836800741656	0.35111865566474	1.01419993067338	0.984837200383001	1.04356266096376	1.98	1.28	3.11	0.402346709189146	0.414342598357983	0.42633848752682	0.476851329122837	0.491068559097697	0.505285789072557	0.475651734299833	0.489789112264634	0.503975511237259	0.312799267062508	2.46489748514087	0.00456715506182066	0.693684446915016	0.246735800149683	0.253299333586571	0.240615931382059	0.475215367807667	0.482981760531168	0.467973948122059	0.472745456010672	0.480569809972193	0.4655570281847	0.000703631208152803	0.000843699546115027	0.000850234416167896
200	0.910992249055047	0.27	0.312929558454253	0.301868343571776	0.323990773336731	0.335491448857447	0.987967029694367	0.958354931633539	1.01757912775519	1.99	1.3	3.07	0.390631258697318	0.402701328727064	0.41477139875681	0.46273533528231	0.477033340825239	0.491331346368168	0.462683019014946	0.477107788462803	0.491405191863919	0.312929558454253	2.47734067555256	-0.0159596407586251	0.678360611745083	0.246735800149683	0.253299333586571	0.240615931382059	0.475215367807667	0.482981760531168	0.467973948122059	0.472745456010672	0.480569809972193	0.4655570281847	0.000703631208152803	0.000843699546115027	0.000850234416167896
200	0.910992249055047	0.27	0.313038266328119	0.301972855352236	0.324103677304001	0.33998144120331	0.990351170637671	0.960964062194134	1.01973827908121	1.97	1.27	3.1	0.39399843298932	0.406047244315734	0.418096055642147	0.467321855788474	0.481612960517963	0.495904065247451	0.466030374609273	0.480340788315937	0.49456417280495	0.313038266328119	2.46428310240432	0.0139611847581856	0.698685714716558	0.246735800149683	0.253299333586571	0.240615931382059	0.475215367807667	0.482981760531168	0.467973948122059	0.472745456010672	0.480569809972193	0.4655570281847	0.000703631208152803	0.000843699546115027	0.000850234416167896
200	0.910992249055047	0.27	0.313226162904577	0.302310500861377	0.324141824947778	0.345610042213327	1.00850056923925	0.978946420679666	1.03805471779883	2.02	1.3	3.1	0.393859848740704	0.405750379453564	0.417640910166425	0.465248162156321	0.479293888266533	0.493339614376746	0.464641313093756	0.478678754362858	0.492806529556946	0.313226162904577	2.49070905454725	0.0149466172112125	0.710372742360553	0.246735800149683	0.253299333586571	0.240615931382059	0.475215367807667	0.482981760531168	0.467973948122059	0.472745456010672	0.480569809972193	0.4655570281847	0.000703631208152803	0.000843699546115027	0.000850234416167896
200	0.910992249055047	0.27	0.31323523006569	0.302191877651519	0.324278582479862	0.349740009928301	1.02305620039539	0.993347235731503	1.05276516505928	2.03	1.31	3.15	0.397553183958394	0.409443178785368	0.421333173612342	0.469081582402014	0.483110843927869	0.497140105453725	0.468386762669727	0.482358626435624	0.496136383110246	0.31323523006569	2.50720265951401	0.000652990586133901	0.706203438687881	0.246735800149683	0.253299333586571	0.240615931382059	0.475215367807667	0.482981760531168	0.467973948122059	0.472745456010672	0.480569809972193	0.4655570281847	0.000703631208152803	0.000843699546115027	0.000850234416167896
200	0.910992249055047	0.27	0.31323563032357	0.302293847184048	0.324177413463092	0.340805783851797	0.989014599731023	0.959720976847636	1.01830822261441	2.02	1.29	3.15	0.385603563971395	0.397373365463669	0.409143166955943	0.455363442964106	0.469262529568304	0.483161616172502	0.453714954555438	0.467658185165312	0.481430047613012	0.31323563032357	2.5052097058259	0.0148585276921654	0.716042300074991	0.246735800149683	0.253299333586571	0.240615931382059	0.475215367807667	0.482981760531168	0.467973948122059	0.472745456010672	0.480569809972193	0.4655570281847	0.000703631208152803	0.000843699546115027	0.000850234416167896
200	0.910992249055047	0.27	0.313337976241598	0.3024187474951	0.324257204988096	0.340896155118974	0.998524380327013	0.9689550348007	1.02809372585333	1.99	1.28	3.12	0.394104374849368	0.406131154230054	0.418157933610739	0.46663158667857	0.480871659875392	0.495111733072213	0.465097876886102	0.479413954064952	0.493554700339672	0.313337976241598	2.49005423935573	-0.00971791833236182	0.683435352417911	0.246735800149683	0.253299333586571	0.240615931382059	0.475215367807667	0.482981760531168	0.467973948122059	0.472745456010672	0.480569809972193	0.4655570281847	0.000703631208152803	0.000843699546115027	0.000850234416167896
200	0.910992249055047	0.27	0.313386716560134	0.302346785590918	0.32442664752935	0.341175212740249	1.00602760154859	0.976254553805011	1.03580064929217	2.04	1.31	3.18	0.39004066870967	0.40193582392935	0.413830979149029	0.460048573645081	0.474078775188433	0.488108976731786	0.458958148184254	0.472771692611619	0.486972909324007	0.313386716560134	2.53568625820909	0.00174972800734187	0.721438814561215	0.246735800149683	0.253299333586571	0.240615931382059	0.475215367807667	0.482981760531168	0.467973948122059	0.472745456010672	0.480569809972193	0.4655570281847	0.000703631208152803	0.000843699546115027	0.000850234416167896
200	0.910992249055047	0.27	0.313515563586411	0.302488502139418	0.324542625033404	0.337532312503169	0.985637142142957	0.956229588272921	1.01504469601299	2.04	1.29	3.14	0.381150871015591	0.392872653011739	0.404594435007887	0.449340304516499	0.463159160754689	0.476978016992878	0.448255236092649	0.462019116875324	0.47559389266202	0.313515563586411	2.51077798799848	0.00322939203638066	0.709235747312047	0.246735800149683	0.253299333586571	0.240615931382059	0.475215367807667	0.482981760531168	0.467973948122059	0.472745456010672	0.480569809972193	0.4655570281847	0.000703631208152803	0.000843699546115027	0.000850234416167896
200	0.910992249055047	0.27	0.31351707666641	0.302561678538584	0.324472474794235	0.346483115996062	1.00106217645567	0.97178254618419	1.03034180672715	1.99	1.29	3.1	0.396328206610702	0.408269502944214	0.420210799277726	0.469541565932256	0.483688767383415	0.497835968834574	0.468863582136933	0.483010531484251	0.497265552536022	0.31351707666641	2.46607853428968	0.000525281126653428	0.688558336123446	0.246735800149683	0.253299333586571	0.240615931382059	0.475215367807667	0.482981760531168	0.467973948122059	0.472745456010672	0.480569809972193	0.4655570281847	0.000703631208152803	0.000843699546115027	0.000850234416167896
200	0.910992249055047	0.27	0.313614170044177	0.302654901374429	0.324573438713925	0.337295392555639	0.995562527894491	0.96584309621114	1.02528195957784	2.02	1.3	3.15	0.388420518938686	0.400372395099829	0.412324271260971	0.458780502487945	0.472897387367933	0.487014272247921	0.457828318134915	0.47189547134315	0.48601904095947	0.313614170044177	2.50894178765393	-0.0225024063671997	0.682001203678315	0.246735800149683	0.253299333586571	0.240615931382059	0.475215367807667	0.482981760531168	0.467973948122059	0.472745456010672	0.480569809972193	0.4655570281847	0.000703631208152803	0.000843699546115027	0.000850234416167896
200	0.910992249055047	0.27	0.313735546639097	0.30276665628104	0.324704436997154	0.341454972058501	0.99838310915532	0.968854675530281	1.02791154278036	1.98	1.29	3.09	0.396580576853868	0.408667429027234	0.4207542812006	0.470215249738772	0.4845463152144	0.498877380690027	0.469570563040284	0.483849465290028	0.498267667085348	0.313735546639097	2.47846623196129	0.0112605725384252	0.702776343181157	0.246735800149683	0.253299333586571	0.240615931382059	0.475215367807667	0.482981760531168	0.467973948122059	0.472745456010672	0.480569809972193	0.4655570281847	0.000703631208152803	0.000843699546115027	0.000850234416167896
200	0.910992249055047	0.27	0.313756067490748	0.30266480335467	0.324847331626826	0.344417023697044	1.00104339486467	0.971630240557026	1.03045654917231	1.99	1.28	3.09	0.396015451721812	0.40800361666718	0.419991781612548	0.469106426920044	0.483307199133347	0.497507971346649	0.468149258370001	0.482265210133188	0.496392168969258	0.313756067490748	2.46600372496592	0.00792092060456131	0.694201309079537	0.246735800149683	0.253299333586571	0.240615931382059	0.475215367807667	0.482981760531168	0.467973948122059	0.472745456010672	0.480569809972193	0.4655570281847	0.000703631208152803	0.000843699546115027	0.000850234416167896
200	0.910992249055047	0.27	0.314000773836122	0.302866426848821	0.325135120823423	0.331316775145263	0.991039357613084	0.961054874172264	1.0210238410539	1.99	1.28	3.05	0.391959817709708	0.404188789206997	0.416417760704286	0.464367948476195	0.478856021359155	0.493344094242115	0.464074176848968	0.478337811407769	0.492953762824088	0.314000773836122	2.456164534379	-0.00642207965313283	0.679212153855154	0.246735800149683	0.253299333586571	0.240615931382059	0.475215367807667	0.482981760531168	0.467973948122059	0.472745456010672	0.480569809972193	0.4655570281847	0.000703631208152803	0.000843699546115027	0.000850234416167896
200	0.910992249055047	0.27	0.314013952276677	0.302955365428346	0.325072539125008	0.337502049923785	0.9939516662572	0.964294032629299	1.0236092998851	2	1.29	3.12	0.390840605620368	0.402861220802222	0.414881835984077	0.462416913166703	0.476638914890232	0.490860916613761	0.461379870745124	0.475541433897041	0.48971446111308	0.314013952276677	2.49323629889399	0.00197294338972883	0.69911744244078	0.246735800149683	0.253299333586571	0.240615931382059	0.475215367807667	0.482981760531168	0.467973948122059	0.472745456010672	0.480569809972193	0.4655570281847	0.000703631208152803	0.000843699546115027	0.000850234416167896
200	0.910992249055047	0.27	0.31414704842569	0.303011887707373	0.325282209144007	0.343539577981874	1.00442274591283	0.974852863886127	1.03399262793954	1.98	1.27	3.09	0.399328530037712	0.411441227205201	0.423553924372691	0.473549355014036	0.48791336734895	0.502277379683865	0.472463478916697	0.486664987915627	0.501067993196897	0.31414704842569	2.46008866484679	0.000109253910165937	0.6829469502613	0.246735800149683	0.253299333586571	0.240615931382059	0.475215367807667	0.482981760531168	0.467973948122059	0.472745456010672	0.480569809972193	0.4655570281847	0.000703631208152803	0.000843699546115027	0.000850234416167896
200	0.910992249055047	0.27	0.314195803200522	0.303113707086247	0.325277899314798	0.333419532647927	0.985064795489096	0.955401954832601	1.01472763614559	2.01	1.3	3.16	0.386089599342406	0.398076715557205	0.410063831772003	0.456503298905612	0.470676584344382	0.484849869783153	0.455254646957302	0.46952494822646	0.483508501884287	0.314195803200522	2.49898070019869	0.00100307378250886	0.701805577047258	0.246735800149683	0.253299333586571	0.240615931382059	0.475215367807667	0.482981760531168	0.467973948122059	0.472745456010672	0.480569809972193	0.4655570281847	0.000703631208152803	0.000843699546115027	0.000850234416167896
200	0.910992249055047	0.27	0.314331174458118	0.303260041302187	0.325402307614049	0.340659993391062	0.994993958903399	0.965513668384588	1.02447424942221	2.01	1.3	3.11	0.389802532105095	0.401704478465578	0.413606424826061	0.460798304465956	0.474867983985834	0.488937663505711	0.460080412557408	0.474254120244121	0.488228170852031	0.314331174458118	2.48467267648761	0.0170957542239448	0.713659278167825	0.246735800149683	0.253299333586571	0.240615931382059	0.475215367807667	0.482981760531168	0.467973948122059	0.472745456010672	0.480569809972193	0.4655570281847	0.000703631208152803	0.000843699546115027	0.000850234416167896
200	0.910992249055047	0.27	0.314365588349029	0.303413263060424	0.325317913637634	0.343287737605235	0.993349458630322	0.964089234740274	1.02260968252037	2	1.3	3.13	0.391072931966313	0.402942042349808	0.414811152733304	0.462772561572602	0.476817764313024	0.490862967053446	0.462056004832952	0.476120246885709	0.490020415413398	0.314365588349029	2.50584832442677	-0.00638031115781861	0.695612474227811	0.246735800149683	0.253299333586571	0.240615931382059	0.475215367807667	0.482981760531168	0.467973948122059	0.472745456010672	0.480569809972193	0.4655570281847	0.000703631208152803	0.000843699546115027	0.000850234416167896
200	0.910992249055047	0.27	0.314421377622613	0.303410132817258	0.325432622427968	0.335902007519251	0.989565788119429	0.959933060841654	1.0191985153972	1.99	1.29	3.09	0.390944892053389	0.40301319539602	0.41508149873865	0.463021972822588	0.477315265140533	0.491608557458477	0.462461649135664	0.476631878477129	0.491061927180816	0.314421377622613	2.48732038516128	-0.00989583300234348	0.686892183223525	0.246735800149683	0.253299333586571	0.240615931382059	0.475215367807667	0.482981760531168	0.467973948122059	0.472745456010672	0.480569809972193	0.4655570281847	0.000703631208152803	0.000843699546115027	0.000850234416167896
200	0.910992249055047	0.27	0.314517761087273	0.303486710874935	0.325548811299611	0.334202361147962	0.992022300728505	0.962202483894668	1.02184211756234	2.01	1.29	3.12	0.38913950804449	0.401199411284115	0.413259314523739	0.460186435148017	0.474448168447629	0.488709901747241	0.459322716262682	0.473265490023413	0.487500267123635	0.314517761087273	2.49199795124487	-0.00181875032738431	0.695004168069324	0.246735800149683	0.253299333586571	0.240615931382059	0.475215367807667	0.482981760531168	0.467973948122059	0.472745456010672	0.480569809972193	0.4655570281847	0.000703631208152803	0.000843699546115027	0.000850234416167896
200	0.910992249055047	0.27	0.314583791527715	0.303588273590611	0.325579309464819	0.348491065585674	1.00422273485657	0.97498043131924	1.03346503839389	2	1.29	3.14	0.396110006110465	0.40799041792261	0.419870829734754	0.468892043596543	0.482955385818227	0.497018728039911	0.467793444466242	0.481788209793604	0.495662624460064	0.314583791527715	2.49004930002554	-0.00884141000032672	0.686631002829476	0.246735800149683	0.253299333586571	0.240615931382059	0.475215367807667	0.482981760531168	0.467973948122059	0.472745456010672	0.480569809972193	0.4655570281847	0.000703631208152803	0.000843699546115027	0.000850234416167896
200	0.910992249055047	0.27	0.314649793480813	0.303547747990716	0.32575183897091	0.33484931289602	0.973904113884088	0.944671430406839	1.00313679736134	1.98	1.28	3.1	0.386978300267558	0.398953272517342	0.410928244767125	0.45890702788405	0.47310782136612	0.487308614848191	0.457833390590622	0.471948247527223	0.486236354755373	0.314649793480813	2.47658627917384	-0.0077582854851649	0.682108505541863	0.246735800149683	0.253299333586571	0.240615931382059	0.475215367807667	0.482981760531168	0.467973948122059	0.472745456010672	0.480569809972193	0.4655570281847	0.000703631208152803	0.000843699546115027	0.000850234416167896
200	0.910992249055047	0.27	0.314742308246196	0.303674850961738	0.325809765530654	0.337367659366103	0.99919901783752	0.969375851106846	1.02902218456819	2.02	1.31	3.13	0.389368250055087	0.40134729226845	0.413326334481813	0.459780228938827	0.473925518829692	0.488070808720557	0.459202597073872	0.473367661701793	0.487536060654694	0.314742308246196	2.51103728335273	-0.00746815010406816	0.698922638096535	0.246735800149683	0.253299333586571	0.240615931382059	0.475215367807667	0.482981760531168	0.467973948122059	0.472745456010672	0.480569809972193	0.4655570281847	0.000703631208152803	0.000843699546115027	0.000850234416167896
200	0.910992249055047	0.27	0.314821408640334	0.303773806221248	0.325869011059419	0.342998129725315	0.995655401260132	0.966308405529242	1.02500239699102	1.98	1.26	3.09	0.395781131700577	0.407801090459005	0.419821049217433	0.46933034469865	0.483584008998201	0.497837673297753	0.467584849875551	0.481857581373282	0.495799100117247	0.314821408640334	2.46695223129434	-0.00833538737339561	0.676932886583792	0.246735800149683	0.253299333586571	0.240615931382059	0.475215367807667	0.482981760531168	0.467973948122059	0.472745456010672	0.480569809972193	0.4655570281847	0.000703631208152803	0.000843699546115027	0.000850234416167896
200	0.910992249055047	0.27	0.314891399501744	0.303840622775807	0.325942176227682	0.340169521628068	0.997883024459324	0.968284825238221	1.02748122368043	2.02	1.3	3.15	0.390073585105544	0.401997220984071	0.413920856862598	0.460903389574849	0.47499212668065	0.489080863786452	0.45975859122353	0.473795746178571	0.48797914049827	0.314891399501744	2.50316283179125	-0.009648200366706	0.692768273868397	0.246735800149683	0.253299333586571	0.240615931382059	0.475215367807667	0.482981760531168	0.467973948122059	0.472745456010672	0.480569809972193	0.4655570281847	0.000703631208152803	0.000843699546115027	0.000850234416167896
200	0.910992249055047	0.27	0.314900337489762	0.30386481945306	0.325935855526464	0.337305013022551	0.994542579143362	0.964854233752774	1.02423092453395	2	1.29	3.06	0.391683705445832	0.403735724004027	0.415787742562222	0.463572355813226	0.477836371797674	0.492100387782122	0.463366600826076	0.477694678068565	0.491928312937034	0.314900337489762	2.48477749721648	0.000253456548225148	0.695030402703417	0.246735800149683	0.253299333586571	0.240615931382059	0.475215367807667	0.482981760531168	0.467973948122059	0.472745456010672	0.480569809972193	0.4655570281847	0.000703631208152803	0.000843699546115027	0.000850234416167896
200	0.910992249055047	0.27	0.314968119537984	0.303865403594697	0.32607083548127	0.329142918009102	0.994300672599795	0.964069315176012	1.02453203002358	2	1.29	3.08	0.390802205503365	0.403057010184518	0.415311814865671	0.462384964921542	0.476884467106584	0.491383969291626	0.462003875400202	0.476397012172779	0.490984305578983	0.314968119537984	2.46515752123281	0.00776312850193918	0.69840050696554	0.246735800149683	0.253299333586571	0.240615931382059	0.475215367807667	0.482981760531168	0.467973948122059	0.472745456010672	0.480569809972193	0.4655570281847	0.000703631208152803	0.000843699546115027	0.000850234416167896
200	0.910992249055047	0.27	0.314971684269058	0.303903300284744	0.326040068253373	0.329971577874722	0.972303417893931	0.942796263689909	1.00181057209795	2.03	1.29	3.15	0.377134422074515	0.388937781905667	0.400741141736818	0.444941863237942	0.458867425606001	0.47279298797406	0.443383836341423	0.457327938142274	0.471170047740396	0.314971684269058	2.51938781111004	-0.0101657869865103	0.694838471204148	0.246735800149683	0.253299333586571	0.240615931382059	0.475215367807667	0.482981760531168	0.467973948122059	0.472745456010672	0.480569809972193	0.4655570281847	0.000703631208152803	0.000843699546115027	0.000850234416167896
200	0.910992249055047	0.27	0.315021307958204	0.303967008553822	0.326075607362586	0.340567753022354	1.00057402780114	0.970922319311066	1.03022573629121	2.01	1.29	3.09	0.392161151287082	0.40413764817856	0.416114145070038	0.463631092424998	0.477790262243314	0.491949432061631	0.463126867138862	0.477138587885982	0.491498436973131	0.315021307958204	2.47824360545819	0.00959601949389023	0.702917745310487	0.246735800149683	0.253299333586571	0.240615931382059	0.475215367807667	0.482981760531168	0.467973948122059	0.472745456010672	0.480569809972193	0.4655570281847	0.000703631208152803	0.000843699546115027	0.000850234416167896
200	0.910992249055047	0.27	0.315115934848237	0.303965245575937	0.326266624120537	0.335661149849118	1.00017452874514	0.970207944371066	1.03014111311921	1.99	1.29	3.11	0.394273901012112	0.406451746173783	0.418629591335454	0.466744974811118	0.481161216968276	0.495577459125434	0.465736077045287	0.480157505230926	0.494548032128633	0.315115934848237	2.4895523000325	-0.00938506719414494	0.688454470195432	0.246735800149683	0.253299333586571	0.240615931382059	0.475215367807667	0.482981760531168	0.467973948122059	0.472745456010672	0.480569809972193	0.4655570281847	0.000703631208152803	0.000843699546115027	0.000850234416167896
200	0.910992249055047	0.27	0.315131577360201	0.304017369869701	0.326245784850701	0.347292202949247	1.01354281178729	0.983951027698162	1.04313459587642	2	1.29	3.08	0.398903488364977	0.410900290612049	0.42289709285912	0.47198087253106	0.486175436773563	0.500370001016067	0.47167740202837	0.485824373174958	0.500011218139433	0.315131577360201	2.45503872250153	-0.0169171773805202	0.671006327522222	0.246735800149683	0.253299333586571	0.240615931382059	0.475215367807667	0.482981760531168	0.467973948122059	0.472745456010672	0.480569809972193	0.4655570281847	0.000703631208152803	0.000843699546115027	0.000850234416167896
200	0.910992249055047	0.27	0.315242382956989	0.304213711883335	0.326271054030642	0.337362148016242	0.997322577308619	0.967555049897828	1.02709010471941	2.01	1.3	3.09	0.390480764432555	0.402494186159681	0.414507607886806	0.461562922110317	0.475763237572651	0.489963553034985	0.46127480066003	0.475413951522284	0.489688967496518	0.315242382956989	2.49457156448607	-0.0034316995002439	0.696412617463088	0.246735800149683	0.253299333586571	0.240615931382059	0.475215367807667	0.482981760531168	0.467973948122059	0.472745456010672	0.480569809972193	0.4655570281847	0.000703631208152803	0.000843699546115027	0.000850234416167896
200	0.910992249055047	0.27	0.315399959596535	0.30433375194947	0.3264661672436	0.340504409842402	0.989455726471339	0.960129369831893	1.01878208311078	1.99	1.28	3.11	0.390754560121817	0.402689834626156	0.414625109130496	0.462727007724245	0.476860621049292	0.490994234374339	0.461278064843493	0.475214023167653	0.489393470381113	0.315399959596535	2.48351945802224	0.000844883969599904	0.69323544909633	0.246735800149683	0.253299333586571	0.240615931382059	0.475215367807667	0.482981760531168	0.467973948122059	0.472745456010672	0.480569809972193	0.4655570281847	0.000703631208152803	0.000843699546115027	0.000850234416167896
200	0.910992249055047	0.27	0.315421620916852	0.304414579568637	0.326428662265067	0.333708749692663	0.986296225920996	0.95661561763175	1.01597683421024	2.02	1.29	3.15	0.384319021052193	0.39624316499435	0.408167308936508	0.453837187365095	0.467918249326664	0.481999311288232	0.452282955805249	0.466332860966662	0.48029341631776	0.315421620916852	2.50077360754137	0.00126572852767699	0.702924367067769	0.246735800149683	0.253299333586571	0.240615931382059	0.475215367807667	0.482981760531168	0.467973948122059	0.472745456010672	0.480569809972193	0.4655570281847	0.000703631208152803	0.000843699546115027	0.000850234416167896
200	0.910992249055047	0.27	0.315500130694915	0.304413542332652	0.326586719057177	0.332455903176615	0.972112082874737	0.94277570678764	1.00144845896183	2.03	1.29	3.15	0.378232006455698	0.390001461597229	0.401770916738759	0.446516004967133	0.460410255058979	0.474304505150825	0.444980116773979	0.458922472117994	0.472714687475755	0.315500130694915	2.49360344487197	0.00992405277847808	0.708960085020345	0.246735800149683	0.253299333586571	0.240615931382059	0.475215367807667	0.482981760531168	0.467973948122059	0.472745456010672	0.480569809972193	0.4655570281847	0.000703631208152803	0.000843699546115027	0.000850234416167896
200	0.910992249055047	0.27	0.315555691545028	0.304518489826372	0.326592893263684	0.343377841788919	1.00893226566933	0.979218970811926	1.03864556052674	2.01	1.29	3.12	0.394807404019131	0.406787389249382	0.418767374479632	0.466580402211847	0.480738258093779	0.49489611397571	0.465444230715934	0.479709688741376	0.493717008307262	0.315555691545028	2.4942402420987	-0.00564179598430975	0.69644573780944	0.246735800149683	0.253299333586571	0.240615931382059	0.475215367807667	0.482981760531168	0.467973948122059	0.472745456010672	0.480569809972193	0.4655570281847	0.000703631208152803	0.000843699546115027	0.000850234416167896
200	0.910992249055047	0.27	0.315618055349974	0.304626389028551	0.326609721671396	0.342503395283631	1.00313051506457	0.973530704859457	1.03273032526969	1.99	1.28	3.08	0.396948087578702	0.409017134805424	0.421086182032146	0.470251951695664	0.484549773479093	0.498847595262522	0.469434477100861	0.483868010788063	0.498025420951834	0.315618055349974	2.47894174267778	0.0173250748980214	0.709498097932387	0.246735800149683	0.253299333586571	0.240615931382059	0.475215367807667	0.482981760531168	0.467973948122059	0.472745456010672	0.480569809972193	0.4655570281847	0.000703631208152803	0.000843699546115027	0.000850234416167896
200	0.910992249055047	0.27	0.315641387959694	0.304698017641056	0.326584758278331	0.337105991004555	0.988464212317823	0.958944173132896	1.01798425150275	2	1.29	3.11	0.38831783722256	0.400271773741686	0.412225710260812	0.459341534116511	0.473481856844667	0.487622179572824	0.458613811433098	0.472631201309397	0.48666444031016	0.315641387959694	2.49442690649019	-0.00906376483140646	0.688121075853495	0.246735800149683	0.253299333586571	0.240615931382059	0.475215367807667	0.482981760531168	0.467973948122059	0.472745456010672	0.480569809972193	0.4655570281847	0.000703631208152803	0.000843699546115027	0.000850234416167896
200	0.910992249055047	0.27	0.315679503212276	0.304584850604545	0.326774155820007	0.341602479451326	1.00894712486052	0.979116032194667	1.03877821752638	1.97	1.28	3.05	0.40200879704745	0.414256948730076	0.426505100412703	0.476970714324945	0.491502758648674	0.506034802972403	0.476174845775495	0.49098255309036	0.505408847976461	0.315679503212276	2.46311138607412	-0.00904788555586399	0.674505053927868	0.246735800149683	0.253299333586571	0.240615931382059	0.475215367807667	0.482981760531168	0.467973948122059	0.472745456010672	0.480569809972193	0.4655570281847	0.000703631208152803	0.000843699546115027	0.000850234416167896
200	0.910992249055047	0.27	0.315817586262503	0.304747203207204	0.326887969317802	0.343578484693879	1.00202755386712	0.972530729958204	1.03152437777604	2.02	1.29	3.16	0.39157303877966	0.403449435706326	0.415325832632992	0.462621564880754	0.476652861183692	0.49068415748663	0.461127806310057	0.475189297142607	0.489239021314384	0.315817586262503	2.50564406659167	0.00725094231056323	0.711137272674829	0.246735800149683	0.253299333586571	0.240615931382059	0.475215367807667	0.482981760531168	0.467973948122059	0.472745456010672	0.480569809972193	0.4655570281847	0.000703631208152803	0.000843699546115027	0.000850234416167896
200	0.910992249055047	0.27	0.315858666472673	0.304734838077837	0.32698249486751	0.338321237230383	1.00390011183077	0.974000425093652	1.03379979856789	2.01	1.3	3.09	0.393270565955474	0.405343113792264	0.417415661629055	0.464908603803498	0.479180283011214	0.493451962218929	0.464764715986823	0.479097746966854	0.493237296090452	0.315858666472673	2.49798119517428	0.00848295729830848	0.70938379790715	0.246735800149683	0.253299333586571	0.240615931382059	0.475215367807667	0.482981760531168	0.467973948122059	0.472745456010672	0.480569809972193	0.4655570281847	0.000703631208152803	0.000843699546115027	0.000850234416167896
200	0.910992249055047	0.27	0.315890279090253	0.304852089176476	0.32692846900403	0.347620800215783	1.00997023201571	0.980504114486133	1.03943634954529	2.02	1.29	3.12	0.394948120018068	0.406817104095342	0.418686088172617	0.466650856702599	0.480674651999045	0.494698447295492	0.465408361147105	0.4794939638215	0.493500405469101	0.315890279090253	2.48591882724897	-0.00309659427863825	0.69346224365869	0.246735800149683	0.253299333586571	0.240615931382059	0.475215367807667	0.482981760531168	0.467973948122059	0.472745456010672	0.480569809972193	0.4655570281847	0.000703631208152803	0.000843699546115027	0.000850234416167896
200	0.910992249055047	0.27	0.31591211261779	0.304783389296154	0.327040835939426	0.342025297068858	1.0098408145889	0.980011342231983	1.03967028694581	2.01	1.3	3.12	0.395003427888239	0.407026496729711	0.419049565571182	0.466780691230614	0.480988508146378	0.495196325062142	0.466090654421038	0.48010854267154	0.494273350144866	0.31591211261779	2.48718005528412	0.00295925151636951	0.701730641238251	0.246735800149683	0.253299333586571	0.240615931382059	0.475215367807667	0.482981760531168	0.467973948122059	0.472745456010672	0.480569809972193	0.4655570281847	0.000703631208152803	0.000843699546115027	0.000850234416167896
200	0.910992249055047	0.27	0.316072669473595	0.305039453180458	0.327105885766732	0.344454080661723	0.999487189420835	0.97012217002357	1.0288522088181	2.02	1.29	3.16	0.390933243969255	0.402766560067901	0.414599876166547	0.461949497859755	0.475932433601631	0.489915369343507	0.460386218116053	0.474346965077269	0.488287280934997	0.316072669473595	2.50409987647154	0.00902803275118266	0.710409851078297	0.246735800149683	0.253299333586571	0.240615931382059	0.475215367807667	0.482981760531168	0.467973948122059	0.472745456010672	0.480569809972193	0.4655570281847	0.000703631208152803	0.000843699546115027	0.000850234416167896
200	0.910992249055047	0.27	0.316081910623149	0.304900586862975	0.327263234383324	0.330444255636072	0.993892512663368	0.963762393195987	1.02402263213075	1.99	1.29	3.12	0.391608608383108	0.403851474714414	0.416094341045719	0.463577981280947	0.478070827294707	0.492563673308467	0.462620619735344	0.477051255604582	0.491542665394747	0.316081910623149	2.49365096732879	0.00232101431642273	0.702962252772059	0.246735800149683	0.253299333586571	0.240615931382059	0.475215367807667	0.482981760531168	0.467973948122059	0.472745456010672	0.480569809972193	0.4655570281847	0.000703631208152803	0.000843699546115027	0.000850234416167896
200	0.910992249055047	0.27	0.316137676860756	0.304927342693481	0.327348011028031	0.340530961583424	1.01053413628127	0.980584809843154	1.04048346271938	2	1.3	3.1	0.397000537046385	0.409125851002665	0.421251164958945	0.46959172802329	0.48393414472609	0.49827656142889	0.469483067899406	0.483667162183671	0.498121848787406	0.316137676860756	2.47914658408742	-0.0118330224395457	0.687037102422694	0.246735800149683	0.253299333586571	0.240615931382059	0.475215367807667	0.482981760531168	0.467973948122059	0.472745456010672	0.480569809972193	0.4655570281847	0.000703631208152803	0.000843699546115027	0.000850234416167896
200	0.910992249055047	0.27	0.316157872831783	0.305040921517649	0.327274824145917	0.332871768281856	0.997193745004044	0.967128628449161	1.02725886155893	2.02	1.29	3.09	0.389594424935213	0.401705742344555	0.413817059753897	0.460333824079127	0.474644216376465	0.488954608673803	0.45979769566901	0.47419820237348	0.488330624642731	0.316157872831783	2.48341901355059	-0.014059872054023	0.683996490414705	0.246735800149683	0.253299333586571	0.240615931382059	0.475215367807667	0.482981760531168	0.467973948122059	0.472745456010672	0.480569809972193	0.4655570281847	0.000703631208152803	0.000843699546115027	0.000850234416167896
200	0.910992249055047	0.27	0.316239897088223	0.305191742788782	0.327288051387665	0.346434539326635	1.00476494007686	0.975373856714607	1.03415602343911	2.01	1.28	3.13	0.394319768858605	0.406201864239901	0.418083959621198	0.466275086279264	0.480325421785215	0.494375757291166	0.464948309124668	0.478934113563206	0.492856478830165	0.316239897088223	2.48959078040336	0.00475383951294734	0.700984206510367	0.246735800149683	0.253299333586571	0.240615931382059	0.475215367807667	0.482981760531168	0.467973948122059	0.472745456010672	0.480569809972193	0.4655570281847	0.000703631208152803	0.000843699546115027	0.000850234416167896
200	0.910992249055047	0.27	0.316314208813338	0.305228065088198	0.327400352538478	0.342225478889036	0.999342205847632	0.969835973966023	1.02884843772924	1.97	1.27	3.06	0.398508213313897	0.410632403449555	0.422756593585213	0.472898023968752	0.487285445271053	0.501672866573354	0.472028882390214	0.486528211697123	0.500767037077192	0.316314208813338	2.45290538566422	0.00502165707761291	0.687841919915674	0.246735800149683	0.253299333586571	0.240615931382059	0.475215367807667	0.482981760531168	0.467973948122059	0.472745456010672	0.480569809972193	0.4655570281847	0.000703631208152803	0.000843699546115027	0.000850234416167896
200	0.910992249055047	0.27	0.316431276144597	0.305439949544467	0.327422602744727	0.3414498203906	1.00388334420794	0.97419189410945	1.03357479430643	2.02	1.31	3.18	0.391704755355593	0.403643144770764	0.415581534185934	0.462641091736414	0.476741480963486	0.490841870190558	0.461441238180322	0.475419205261776	0.489497374042304	0.316431276144597	2.52616661902073	0.000513290467139975	0.709503850566112	0.246735800149683	0.253299333586571	0.240615931382059	0.475215367807667	0.482981760531168	0.467973948122059	0.472745456010672	0.480569809972193	0.4655570281847	0.000703631208152803	0.000843699546115027	0.000850234416167896
200	0.910992249055047	0.27	0.316451263834265	0.30546753081195	0.327434996856579	0.348797084874575	1.00436516579369	0.975138413800516	1.03359191778686	1.98	1.28	3.13	0.39792097802702	0.409847426183594	0.421773874340169	0.471486422357916	0.485617766728502	0.499749111099089	0.470160721394268	0.484214643155291	0.498348995082152	0.316451263834265	2.48606128565055	0.00121170470869782	0.693823533115404	0.246735800149683	0.253299333586571	0.240615931382059	0.475215367807667	0.482981760531168	0.467973948122059	0.472745456010672	0.480569809972193	0.4655570281847	0.000703631208152803	0.000843699546115027	0.000850234416167896
200	0.910992249055047	0.27	0.316468590885795	0.305363761507026	0.327573420264564	0.342020643832201	0.993455439668141	0.964109668014124	1.02280121132216	2	1.27	3.12	0.39149191884825	0.403408231728483	0.415324544608715	0.463373707224101	0.477477973008183	0.491582238792264	0.461922745024171	0.475981131677719	0.489905005621752	0.316468590885795	2.47525680364098	0.00351773064587977	0.696855057133127	0.246735800149683	0.253299333586571	0.240615931382059	0.475215367807667	0.482981760531168	0.467973948122059	0.472745456010672	0.480569809972193	0.4655570281847	0.000703631208152803	0.000843699546115027	0.000850234416167896
200	0.910992249055047	0.27	0.316503772736311	0.305528450479242	0.327479094993381	0.329936518193678	0.973169778324074	0.943633990281996	1.00270556636615	2	1.28	3.11	0.383127479348761	0.39511938737632	0.40711129540388	0.453460657473477	0.467653997266754	0.48184733706003	0.452258048530041	0.466301168493871	0.480506554781626	0.316503772736311	2.47609308773497	-0.0118668460219136	0.680569066823955	0.246735800149683	0.253299333586571	0.240615931382059	0.475215367807667	0.482981760531168	0.467973948122059	0.472745456010672	0.480569809972193	0.4655570281847	0.000703631208152803	0.000843699546115027	0.000850234416167896
200	0.910992249055047	0.27	0.316587968724371	0.305424738748606	0.327751198700136	0.334587372709284	0.993149305257784	0.963321420487368	1.0229771900282	2.05	1.31	3.14	0.382900065163051	0.394756023910953	0.406611982658855	0.451133337202414	0.465102042674944	0.479070748147474	0.450480401451024	0.464486530383238	0.47834000665872	0.316587968724371	2.52286834016187	-0.0236429727783219	0.690040638446881	0.246735800149683	0.253299333586571	0.240615931382059	0.475215367807667	0.482981760531168	0.467973948122059	0.472745456010672	0.480569809972193	0.4655570281847	0.000703631208152803	0.000843699546115027	0.000850234416167896
200	0.910992249055047	0.27	0.316596979640087	0.305538808412671	0.327655150867503	0.338626096240831	1.00395868458929	0.974077602260986	1.03383976691759	2.01	1.31	3.15	0.392939134465684	0.40499304741854	0.417046960371397	0.46442455189246	0.478671371897531	0.492918191902602	0.463745644419724	0.477940865949717	0.492092328883251	0.316596979640087	2.50395803204452	-0.0102313229591253	0.698180699517873	0.246735800149683	0.253299333586571	0.240615931382059	0.475215367807667	0.482981760531168	0.467973948122059	0.472745456010672	0.480569809972193	0.4655570281847	0.000703631208152803	0.000843699546115027	0.000850234416167896
200	0.910992249055047	0.27	0.316598780731288	0.305614389473691	0.327583171988886	0.342029230763252	0.997062162192015	0.967610413125548	1.02651391125848	2.03	1.31	3.16	0.387242998132231	0.399029749756676	0.41081650138112	0.45691387749252	0.470821244220238	0.484728610947956	0.456018205853815	0.469800607655171	0.483694422028782	0.316598780731288	2.51407446598616	0.0126105705758579	0.718665710797727	0.246735800149683	0.253299333586571	0.240615931382059	0.475215367807667	0.482981760531168	0.467973948122059	0.472745456010672	0.480569809972193	0.4655570281847	0.000703631208152803	0.000843699546115027	0.000850234416167896
200	0.910992249055047	0.27	0.31662675124446	0.305450472086677	0.327803030402242	0.33626051510423	0.970378749325626	0.94134391614908	0.999413582502173	2	1.29	3.1	0.382195187143275	0.393983624195038	0.405772061246802	0.452356579018369	0.466309075638139	0.48026157225791	0.451673211197044	0.465576507366683	0.479589717156349	0.31662675124446	2.47611739787767	-0.00871641032166105	0.684494283077975	0.246735800149683	0.253299333586571	0.240615931382059	0.475215367807667	0.482981760531168	0.467973948122059	0.472745456010672	0.480569809972193	0.4655570281847	0.000703631208152803	0.000843699546115027	0.000850234416167896
200	0.910992249055047	0.27	0.316634705206794	0.305571280694014	0.327698129719574	0.339223024839048	0.996223164541474	0.966611788242141	1.02583454084081	1.99	1.31	3.05	0.392769435157332	0.404801611554095	0.416833787950858	0.464952919626643	0.479196379133355	0.493439838640067	0.465585434064808	0.479669253264761	0.494131155328794	0.316634705206794	2.47954991955059	-0.0070363800297374	0.688992436471109	0.246735800149683	0.253299333586571	0.240615931382059	0.475215367807667	0.482981760531168	0.467973948122059	0.472745456010672	0.480569809972193	0.4655570281847	0.000703631208152803	0.000843699546115027	0.000850234416167896
200	0.910992249055047	0.27	0.31664347175175	0.305431351455797	0.327855592047703	0.331604547170851	0.982641232353612	0.952930137483511	1.01235232722371	1.99	1.28	3.08	0.387494493933779	0.399576057122987	0.411657620312196	0.458781628703157	0.473085829986007	0.487390031268858	0.458020154014093	0.472383566904915	0.486574924583804	0.31664347175175	2.46304121356326	0.0168443408344298	0.70538529371931	0.246735800149683	0.253299333586571	0.240615931382059	0.475215367807667	0.482981760531168	0.467973948122059	0.472745456010672	0.480569809972193	0.4655570281847	0.000703631208152803	0.000843699546115027	0.000850234416167896
200	0.910992249055047	0.27	0.316645096805338	0.305560936665279	0.327729256945398	0.333592555026092	0.98784949605774	0.958114376036332	1.01758461607915	2.02	1.3	3.09	0.385040909741418	0.396990670595313	0.408940431449208	0.454719973248026	0.46883222677312	0.482944480298213	0.454273196033595	0.46833804720046	0.482462918324726	0.316645096805338	2.47696155652431	-0.0117019933054479	0.685829957065965	0.246735800149683	0.253299333586571	0.240615931382059	0.475215367807667	0.482981760531168	0.467973948122059	0.472745456010672	0.480569809972193	0.4655570281847	0.000703631208152803	0.000843699546115027	0.000850234416167896
200	0.910992249055047	0.27	0.316711844319004	0.305622428132733	0.327801260505275	0.338015896367031	0.988666685642991	0.959200610904082	1.0181327603819	2	1.29	3.13	0.388830928148248	0.400775583999558	0.412720239850868	0.460053209136802	0.474185771283028	0.488318333429254	0.459038574123599	0.473005270611119	0.48712352907571	0.316711844319004	2.48202942058788	-0.00168224204380012	0.693614061434488	0.246735800149683	0.253299333586571	0.240615931382059	0.475215367807667	0.482981760531168	0.467973948122059	0.472745456010672	0.480569809972193	0.4655570281847	0.000703631208152803	0.000843699546115027	0.000850234416167896
200	0.910992249055047	0.27	0.316716101564724	0.305657005529176	0.327775197600273	0.344477033276067	1.00402265631393	0.974525883664597	1.03351942896327	2.01	1.3	3.13	0.39348857878481	0.4053986197012	0.417308660617589	0.46516781947674	0.479247434646424	0.493327049816107	0.464475321724634	0.478399666649639	0.492552067684087	0.316716101564724	2.49894627450247	-0.00998527089915771	0.690755893124245	0.246735800149683	0.253299333586571	0.240615931382059	0.475215367807667	0.482981760531168	0.467973948122059	0.472745456010672	0.480569809972193	0.4655570281847	0.000703631208152803	0.000843699546115027	0.000850234416167896
200	0.910992249055047	0.27	0.316731792642178	0.305582612004551	0.327880973279805	0.346157641928852	1.01576982019565	0.986038647650966	1.04550099274033	2.03	1.31	3.12	0.394142756052407	0.406027002491781	0.417911248931155	0.464935478984446	0.478954277315284	0.492973075646123	0.46473763409532	0.478728860900546	0.492694615872728	0.316731792642178	2.48549356356917	-0.0120723167750899	0.689050209514746	0.246735800149683	0.253299333586571	0.240615931382059	0.475215367807667	0.482981760531168	0.467973948122059	0.472745456010672	0.480569809972193	0.4655570281847	0.000703631208152803	0.000843699546115027	0.000850234416167896
200	0.910992249055047	0.27	0.316788508392126	0.305818331374039	0.327758685410213	0.345228028574358	1.00235147844548	0.972952704471634	1.03175025241933	2	1.29	3.11	0.395237370138149	0.407179876754665	0.419122383371181	0.467846537023367	0.481983004842599	0.49611947266183	0.46687034629575	0.481005296452348	0.49510784790884	0.316788508392126	2.49199597878811	-0.0254104904737257	0.672554632676809	0.246735800149683	0.253299333586571	0.240615931382059	0.475215367807667	0.482981760531168	0.467973948122059	0.472745456010672	0.480569809972193	0.4655570281847	0.000703631208152803	0.000843699546115027	0.000850234416167896
200	0.910992249055047	0.27	0.316791901602573	0.305643571801446	0.327940231403699	0.331280975075108	0.981405628309611	0.951710219821942	1.01110103679728	2.01	1.3	3.07	0.384094543209111	0.396079120153775	0.408063697098439	0.454016294626536	0.468182580800825	0.482348866975113	0.454109127819947	0.46819212589043	0.482394843492454	0.316791901602573	2.47844145949123	0.0134757870130432	0.71030987430407	0.246735800149683	0.253299333586571	0.240615931382059	0.475215367807667	0.482981760531168	0.467973948122059	0.472745456010672	0.480569809972193	0.4655570281847	0.000703631208152803	0.000843699546115027	0.000850234416167896
200	0.910992249055047	0.27	0.316828860848879	0.305683343794918	0.32797437790284	0.336200988316588	0.99180676726021	0.962126825600611	1.02148670891981	2.05	1.32	3.16	0.382800220057082	0.39460894204286	0.406417664028637	0.451109409163051	0.465025351001277	0.478941292839504	0.450645503507945	0.464586592349469	0.478507799579842	0.316828860848879	2.50860027121316	0.0138524368025311	0.723950280851496	0.246735800149683	0.253299333586571	0.240615931382059	0.475215367807667	0.482981760531168	0.467973948122059	0.472745456010672	0.480569809972193	0.4655570281847	0.000703631208152803	0.000843699546115027	0.000850234416167896
200	0.910992249055047	0.27	0.31683769523355	0.305621030319191	0.32805436014791	0.334070811099958	0.970837295397705	0.941645663134395	1.00002892766101	2.01	1.3	3.13	0.38027769308159	0.392066550620026	0.403855408158462	0.449567028285095	0.463503900594073	0.477440772903052	0.44858639562153	0.462557824960061	0.47646575004849	0.31683769523355	2.48426571850895	0.000593554157232572	0.697757899519089	0.246735800149683	0.253299333586571	0.240615931382059	0.475215367807667	0.482981760531168	0.467973948122059	0.472745456010672	0.480569809972193	0.4655570281847	0.000703631208152803	0.000843699546115027	0.000850234416167896
200	0.910992249055047	0.27	0.316849927041577	0.305743372552679	0.327956481530475	0.344004169147966	1.0059981457668	0.97641236500307	1.03558392653053	2	1.29	3.13	0.395392902161456	0.407373503942188	0.419354105722919	0.467711003421483	0.481882879673756	0.496054755926028	0.466844555252899	0.480929034280497	0.495172982273135	0.316849927041577	2.49660686181699	0.00966168652537814	0.711864541487975	0.246735800149683	0.253299333586571	0.240615931382059	0.475215367807667	0.482981760531168	0.467973948122059	0.472745456010672	0.480569809972193	0.4655570281847	0.000703631208152803	0.000843699546115027	0.000850234416167896
200	0.910992249055047	0.27	0.316925053956589	0.305775761249099	0.32807434666408	0.343742076074571	1.00480096556845	0.975233224663451	1.03436870647344	2	1.3	3.14	0.396002656162584	0.40800891644883	0.420015176735077	0.468711080808321	0.482921761336995	0.497132441865669	0.467713681272289	0.481864414397603	0.496017395659694	0.316925053956589	2.4884174663433	-0.0109346938830916	0.687376088579528	0.246735800149683	0.253299333586571	0.240615931382059	0.475215367807667	0.482981760531168	0.467973948122059	0.472745456010672	0.480569809972193	0.4655570281847	0.000703631208152803	0.000843699546115027	0.000850234416167896
200	0.910992249055047	0.27	0.316941928328894	0.305851949072872	0.328031907584916	0.33330998053546	0.98844762377212	0.958675580106493	1.01821966743775	2.03	1.32	3.14	0.384689615156555	0.396636301040514	0.408582986924472	0.454159330903188	0.468263425876901	0.482367520850615	0.45402417292222	0.468205791144642	0.482216571044807	0.316941928328894	2.50386847248125	-0.0079344652672428	0.703107176463793	0.246735800149683	0.253299333586571	0.240615931382059	0.475215367807667	0.482981760531168	0.467973948122059	0.472745456010672	0.480569809972193	0.4655570281847	0.000703631208152803	0.000843699546115027	0.000850234416167896
200	0.910992249055047	0.27	0.316956561301374	0.305781050583545	0.328132072019204	0.332059619958617	0.988379771155192	0.958525818995233	1.01823372331515	2	1.3	3.07	0.388395565729527	0.400492415296484	0.412589264863441	0.459496699519722	0.473808043265789	0.488119387011855	0.459280960166933	0.473626917137099	0.487778629670155	0.316956561301374	2.47304343860679	0.0131855882552862	0.707795273179972	0.246735800149683	0.253299333586571	0.240615931382059	0.475215367807667	0.482981760531168	0.467973948122059	0.472745456010672	0.480569809972193	0.4655570281847	0.000703631208152803	0.000843699546115027	0.000850234416167896
200	0.910992249055047	0.27	0.316965496271059	0.305794081787482	0.328136910754635	0.337749857551609	0.999094543651115	0.969299968439337	1.02888911886289	1.99	1.29	3.11	0.393841019901329	0.405946999753806	0.418052979606283	0.466216121448004	0.48054678455304	0.494877447658075	0.465241880823276	0.479551015016053	0.49387612503908	0.316965496271059	2.48193558961272	-0.0118745847030903	0.684055755711079	0.246735800149683	0.253299333586571	0.240615931382059	0.475215367807667	0.482981760531168	0.467973948122059	0.472745456010672	0.480569809972193	0.4655570281847	0.000703631208152803	0.000843699546115027	0.000850234416167896
200	0.910992249055047	0.27	0.316970246049483	0.30580756066418	0.328132931434786	0.335660783722185	0.984574064468045	0.955074866929299	1.01407326200679	2.01	1.29	3.13	0.385694033978351	0.397606884888588	0.409519735798825	0.455968492884356	0.470051896299928	0.484135299715501	0.454776372665985	0.468809999845369	0.482714095852572	0.316970246049483	2.48543880223935	-0.0046274175405433	0.690663302497032	0.246735800149683	0.253299333586571	0.240615931382059	0.475215367807667	0.482981760531168	0.467973948122059	0.472745456010672	0.480569809972193	0.4655570281847	0.000703631208152803	0.000843699546115027	0.000850234416167896
200	0.910992249055047	0.27	0.316974894069821	0.305831389492514	0.328118398647129	0.331455967415237	0.973266472145996	0.943828965823082	1.00270397846891	1.99	1.28	3.13	0.383627819113689	0.395592959790375	0.407558100467062	0.454161010127709	0.468326042237734	0.482491074347759	0.452434604927112	0.466623311413778	0.480732750717682	0.316974894069821	2.47666268773917	-0.0109467718414307	0.679402421155267	0.246735800149683	0.253299333586571	0.240615931382059	0.475215367807667	0.482981760531168	0.467973948122059	0.472745456010672	0.480569809972193	0.4655570281847	0.000703631208152803	0.000843699546115027	0.000850234416167896
200	0.910992249055047	0.27	0.316997537203649	0.305817491819096	0.328177582588202	0.337464147029228	0.990019340507141	0.960476536069593	1.01956214494469	1.99	1.28	3.05	0.39090217175412	0.40292573087364	0.41494928999316	0.462903434078207	0.477141643043106	0.491379852008006	0.46250567093964	0.476725499641457	0.490930902627055	0.316997537203649	2.45764036529092	-0.00453017713594374	0.679358142815477	0.246735800149683	0.253299333586571	0.240615931382059	0.475215367807667	0.482981760531168	0.467973948122059	0.472745456010672	0.480569809972193	0.4655570281847	0.000703631208152803	0.000843699546115027	0.000850234416167896
200	0.910992249055047	0.27	0.317020115435288	0.305888817122296	0.328151413748281	0.330638455139221	0.988614854683411	0.958657876905921	1.0185718324609	1.97	1.28	3.07	0.393422268754539	0.405716271073998	0.418010273393457	0.466734505702534	0.481319432767907	0.49590435983328	0.465855004045261	0.480393115620177	0.495042167804062	0.317020115435288	2.46062914586999	0.00112734113481918	0.688208948274537	0.246735800149683	0.253299333586571	0.240615931382059	0.475215367807667	0.482981760531168	0.467973948122059	0.472745456010672	0.480569809972193	0.4655570281847	0.000703631208152803	0.000843699546115027	0.000850234416167896
200	0.910992249055047	0.27	0.317056413509164	0.306051927738765	0.328060899279564	0.344618797566302	1.00014527963098	0.97077163972832	1.02951891953364	2.01	1.3	3.12	0.392301693395138	0.404171970815086	0.416042248235033	0.463848592609704	0.477883738437085	0.491918884264466	0.463084309702661	0.477077166220623	0.491149034828644	0.317056413509164	2.4996503870252	-0.00432491383844491	0.69431457326825	0.246735800149683	0.253299333586571	0.240615931382059	0.475215367807667	0.482981760531168	0.467973948122059	0.472745456010672	0.480569809972193	0.4655570281847	0.000703631208152803	0.000843699546115027	0.000850234416167896
200	0.910992249055047	0.27	0.317057470843523	0.305986270615557	0.328128671071488	0.336146879823017	0.996628643551597	0.966800790770666	1.02645649633253	2.02	1.29	3.11	0.389291984473537	0.401302466997467	0.413312949521397	0.459933227788837	0.47412314233846	0.488313056888083	0.459070025107041	0.473328122650828	0.487499797998362	0.317057470843523	2.49269924167327	0.00356090295197717	0.703170446368148	0.246735800149683	0.253299333586571	0.240615931382059	0.475215367807667	0.482981760531168	0.467973948122059	0.472745456010672	0.480569809972193	0.4655570281847	0.000703631208152803	0.000843699546115027	0.000850234416167896
200	0.910992249055047	0.27	0.317156854372799	0.305993326469772	0.328320382275825	0.342808719986014	1.01835522017389	0.988326527323802	1.04838391302398	2.02	1.3	3.11	0.398261003155445	0.410361515493515	0.422462027831586	0.470606345096859	0.484904952894509	0.49920356069216	0.470041815359036	0.484437569007107	0.498592494894382	0.317156854372799	2.48771452206799	0.00301022323115574	0.702547398608837	0.246735800149683	0.253299333586571	0.240615931382059	0.475215367807667	0.482981760531168	0.467973948122059	0.472745456010672	0.480569809972193	0.4655570281847	0.000703631208152803	0.000843699546115027	0.000850234416167896
200	0.910992249055047	0.27	0.3171683452094	0.305982378866265	0.328354311552536	0.338671010988447	0.996930280370459	0.967261361352742	1.02659919938818	2.04	1.31	3.17	0.386223135847234	0.398069802527059	0.409916469206885	0.455489463484728	0.469460744201092	0.483432024917456	0.454529483375971	0.468432509720138	0.482414513627233	0.3171683452094	2.5185668281962	0.00232209878856141	0.711187894297462	0.246735800149683	0.253299333586571	0.240615931382059	0.475215367807667	0.482981760531168	0.467973948122059	0.472745456010672	0.480569809972193	0.4655570281847	0.000703631208152803	0.000843699546115027	0.000850234416167896
200	0.910992249055047	0.27	0.317172961106363	0.305940256730664	0.328405665482062	0.33609372527355	0.990208772730463	0.960569528737381	1.01984801672354	2	1.27	3.13	0.389507893396201	0.401526512709242	0.413545132022282	0.460885425757387	0.475106463566939	0.489327501376492	0.459103468936516	0.473334081337998	0.487417690980054	0.317172961106363	2.48348546429998	0.0139554280417448	0.70783327977116	0.246735800149683	0.253299333586571	0.240615931382059	0.475215367807667	0.482981760531168	0.467973948122059	0.472745456010672	0.480569809972193	0.4655570281847	0.000703631208152803	0.000843699546115027	0.000850234416167896
200	0.910992249055047	0.27	0.31718072866164	0.306076148933649	0.328285308389631	0.341331442023743	0.99416345179552	0.964751741493549	1.02357516209749	2.01	1.31	3.15	0.389976621778819	0.401865565774446	0.413754509770072	0.461126935103339	0.47518498884336	0.489243042583381	0.460387950677381	0.474279042465735	0.488539381846551	0.31718072866164	2.4991170837738	-0.00887654723932009	0.693691269639298	0.246735800149683	0.253299333586571	0.240615931382059	0.475215367807667	0.482981760531168	0.467973948122059	0.472745456010672	0.480569809972193	0.4655570281847	0.000703631208152803	0.000843699546115027	0.000850234416167896
200	0.910992249055047	0.27	0.317227979492679	0.306080921375497	0.32837503760986	0.334552514408356	0.997994815822101	0.968019056145468	1.02797057549873	1.96	1.29	3.09	0.398313439806571	0.410647647353225	0.422981854899879	0.472810838235647	0.48745193850065	0.502093038765653	0.471824173299956	0.486624255872737	0.501272044371271	0.317227979492679	2.46747605770548	0.00502274296590477	0.695636860829487	0.246735800149683	0.253299333586571	0.240615931382059	0.475215367807667	0.482981760531168	0.467973948122059	0.472745456010672	0.480569809972193	0.4655570281847	0.000703631208152803	0.000843699546115027	0.000850234416167896
200	0.910992249055047	0.27	0.317246661349965	0.306096333882163	0.328396988817767	0.330813782244723	0.990284388617594	0.96028870272626	1.02028007450893	2	1.29	3.11	0.389580269978613	0.401749243095306	0.413918216211999	0.461018784805311	0.475419219403537	0.489819654001763	0.460157069638337	0.474607439332299	0.488812431247476	0.317246661349965	2.47547296053783	-0.0155070032327407	0.679081533732213	0.246735800149683	0.253299333586571	0.240615931382059	0.475215367807667	0.482981760531168	0.467973948122059	0.472745456010672	0.480569809972193	0.4655570281847	0.000703631208152803	0.000843699546115027	0.000850234416167896
200	0.910992249055047	0.27	0.317276107082849	0.306281173284255	0.328271040881442	0.33813891072912	0.980586912057338	0.951369677272931	1.00980414684174	1.99	1.28	3.1	0.387109249792645	0.398997648286518	0.41088604678039	0.458389624609065	0.472467093762097	0.486544562915128	0.45746595611721	0.471528861817515	0.485402245279876	0.317276107082849	2.47750458368202	0.0114213992594823	0.704360700564071	0.246735800149683	0.253299333586571	0.240615931382059	0.475215367807667	0.482981760531168	0.467973948122059	0.472745456010672	0.480569809972193	0.4655570281847	0.000703631208152803	0.000843699546115027	0.000850234416167896
200	0.910992249055047	0.27	0.317292938118429	0.306112366009592	0.328473510227266	0.337341426710515	0.995355541695146	0.965645348320335	1.02506573506996	2	1.31	3.09	0.391204585018933	0.403240850600538	0.415277116182144	0.462800555211007	0.477039627571482	0.491278699931957	0.463004711025181	0.477234538519924	0.491335925894868	0.317292938118429	2.48629305463561	0.00290791764797206	0.699869719955865	0.246735800149683	0.253299333586571	0.240615931382059	0.475215367807667	0.482981760531168	0.467973948122059	0.472745456010672	0.480569809972193	0.4655570281847	0.000703631208152803	0.000843699546115027	0.000850234416167896
200	0.910992249055047	0.27	0.317342390105029	0.306276582751363	0.328408197458695	0.330954134997936	0.984444236722381	0.954634898933756	1.01425357451101	2.02	1.31	3.12	0.384301508087732	0.396301670118327	0.408301832148921	0.454013894950916	0.468190889287115	0.482367883623313	0.453540489334256	0.467747770750229	0.481922705367258	0.317342390105029	2.49929036566356	-0.0127870509167209	0.691797259459054	0.246735800149683	0.253299333586571	0.240615931382059	0.475215367807667	0.482981760531168	0.467973948122059	0.472745456010672	0.480569809972193	0.4655570281847	0.000703631208152803	0.000843699546115027	0.000850234416167896
200	0.910992249055047	0.27	0.317342694952245	0.306129888343935	0.328555501560555	0.334046850130219	1.01231698759438	0.981876483444534	1.04275749174422	2	1.31	3.09	0.397883509086812	0.410218843330709	0.422554177574606	0.470728252523196	0.48532194690939	0.499915641295584	0.470771933470866	0.485338388642955	0.50008535110789	0.317342694952245	2.49560565802282	-0.00368640708523679	0.703800896378752	0.246735800149683	0.253299333586571	0.240615931382059	0.475215367807667	0.482981760531168	0.467973948122059	0.472745456010672	0.480569809972193	0.4655570281847	0.000703631208152803	0.000843699546115027	0.000850234416167896
200	0.910992249055047	0.27	0.317399826432262	0.306313776476698	0.328485876387827	0.335286925114733	1.00051736570079	0.970515338493314	1.03051939290827	2.04	1.32	3.1	0.387555693900162	0.399536397359065	0.411517100817968	0.457069357840818	0.471198972042416	0.485328586244015	0.45740699359286	0.471340924692679	0.485563691483964	0.317399826432262	2.50361793293415	0.00682931820631784	0.714354676432666	0.246735800149683	0.253299333586571	0.240615931382059	0.475215367807667	0.482981760531168	0.467973948122059	0.472745456010672	0.480569809972193	0.4655570281847	0.000703631208152803	0.000843699546115027	0.000850234416167896
200	0.910992249055047	0.27	0.317420210210292	0.306227455038777	0.328612965381806	0.332478497257072	0.990716538786632	0.96082023970639	1.02061283786687	2.01	1.29	3.1	0.388711057810034	0.400805955023728	0.412900852237423	0.459713094644843	0.474017248117719	0.488321401590595	0.45891855916118	0.473247219813145	0.487376025929153	0.317420210210292	2.46998318341133	0.00865978050428636	0.700624125515902	0.246735800149683	0.253299333586571	0.240615931382059	0.475215367807667	0.482981760531168	0.467973948122059	0.472745456010672	0.480569809972193	0.4655570281847	0.000703631208152803	0.000843699546115027	0.000850234416167896
200	0.910992249055047	0.27	0.317426790435644	0.306352274607216	0.328501306264072	0.339276628469529	0.991008130578713	0.961555285824939	1.02046097533249	2	1.29	3.12	0.39044484715092	0.402404337819396	0.414363828487872	0.462131862573545	0.476287156819028	0.49044245106451	0.461259109450139	0.47548425932608	0.489484953441691	0.317426790435644	2.48959364785377	0.0108232383160428	0.709171683554543	0.246735800149683	0.253299333586571	0.240615931382059	0.475215367807667	0.482981760531168	0.467973948122059	0.472745456010672	0.480569809972193	0.4655570281847	0.000703631208152803	0.000843699546115027	0.000850234416167896
200	0.910992249055047	0.27	0.317489764006413	0.306396082120536	0.328583445892291	0.339483308009667	0.990089215039203	0.960677240349492	1.01950118972891	2.01	1.28	3.09	0.388261701759283	0.400148673642758	0.412035645526232	0.459081816524038	0.473137008216932	0.487192199909825	0.458138874855531	0.472244127154022	0.486285452174797	0.317489764006413	2.47484908201913	0.0173288304989511	0.709154550571318	0.246735800149683	0.253299333586571	0.240615931382059	0.475215367807667	0.482981760531168	0.467973948122059	0.472745456010672	0.480569809972193	0.4655570281847	0.000703631208152803	0.000843699546115027	0.000850234416167896
200	0.910992249055047	0.27	0.31751158307982	0.306367585407121	0.328655580752518	0.336741965085782	1.00658771634871	0.976501925424888	1.03667350727253	2.01	1.31	3.11	0.393744216306772	0.405875381500445	0.418006546694119	0.465332143375786	0.479668915491874	0.494005687607962	0.46515856351986	0.479464945034524	0.493780678275928	0.31751158307982	2.4845133637708	-0.000905185479275647	0.700274308744437	0.246735800149683	0.253299333586571	0.240615931382059	0.475215367807667	0.482981760531168	0.467973948122059	0.472745456010672	0.480569809972193	0.4655570281847	0.000703631208152803	0.000843699546115027	0.000850234416167896
200	0.910992249055047	0.27	0.317616154468358	0.306529976948242	0.328702331988474	0.343139652561863	1.00237320157367	0.972837473265049	1.03190892988228	1.99	1.27	3.09	0.396133517756117	0.408160287155854	0.42018705655559	0.46914999349075	0.483393571811419	0.497637150132088	0.468041655585944	0.482221647270866	0.496450451279788	0.317616154468358	2.4824845543589	-0.00839323692086873	0.68131156692882	0.246735800149683	0.253299333586571	0.240615931382059	0.475215367807667	0.482981760531168	0.467973948122059	0.472745456010672	0.480569809972193	0.4655570281847	0.000703631208152803	0.000843699546115027	0.000850234416167896
200	0.910992249055047	0.27	0.317625847429991	0.30646831893113	0.328783375928852	0.339282042145697	1.00134921040686	0.971589387245216	1.0311090335685	1.99	1.28	3.07	0.394906518057387	0.407002521057264	0.419098524057141	0.46751216589531	0.481832082894824	0.496151999894338	0.466955310608807	0.481341673658652	0.495702281479715	0.317625847429991	2.46357892375405	0.00126528791638549	0.688930795954046	0.246735800149683	0.253299333586571	0.240615931382059	0.475215367807667	0.482981760531168	0.467973948122059	0.472745456010672	0.480569809972193	0.4655570281847	0.000703631208152803	0.000843699546115027	0.000850234416167896
200	0.910992249055047	0.27	0.317625936850585	0.306486987952112	0.328764885749058	0.334486444749036	0.995189627101148	0.965293687999158	1.02508556620314	1.97	1.3	3.03	0.396945820180573	0.409239558567597	0.421533296954622	0.471123236335224	0.485714310283096	0.500305384230968	0.471654754338684	0.486282871731989	0.500683150568257	0.317625936850585	2.44811221704061	0.00826274608799436	0.693995703846358	0.246735800149683	0.253299333586571	0.240615931382059	0.475215367807667	0.482981760531168	0.467973948122059	0.472745456010672	0.480569809972193	0.4655570281847	0.000703631208152803	0.000843699546115027	0.000850234416167896
200	0.910992249055047	0.27	0.317639885045378	0.306418261372204	0.328861508718552	0.342315399033814	1.01406879813767	0.984133733064744	1.0440038632106	1.98	1.29	3.07	0.40296289433159	0.415220090745564	0.427477287159538	0.47781582295215	0.492349871803828	0.506883920655507	0.477631303510185	0.492160473847099	0.506526599382698	0.317639885045378	2.46722500417685	-0.0204313515613412	0.668716742762159	0.246735800149683	0.253299333586571	0.240615931382059	0.475215367807667	0.482981760531168	0.467973948122059	0.472745456010672	0.480569809972193	0.4655570281847	0.000703631208152803	0.000843699546115027	0.000850234416167896
200	0.910992249055047	0.27	0.317691138015378	0.306488317588406	0.328893958442351	0.340219333824713	1.00133920398024	0.971641786428619	1.03103662153186	2.01	1.3	3.12	0.392132601728188	0.404117806329082	0.416103010929977	0.463516100690964	0.47768308216128	0.491850063631596	0.462682108154911	0.476850480311872	0.491058557697173	0.317691138015378	2.48948771410419	0.0136896768238208	0.713202051038807	0.246735800149683	0.253299333586571	0.240615931382059	0.475215367807667	0.482981760531168	0.467973948122059	0.472745456010672	0.480569809972193	0.4655570281847	0.000703631208152803	0.000843699546115027	0.000850234416167896
200	0.910992249055047	0.27	0.317692777454357	0.306476644946989	0.328908909961726	0.338301143320985	1.00075624879551	0.970948859629176	1.03056363796185	1.98	1.29	3.12	0.397662756709016	0.409870699927272	0.422078643145528	0.471556706064428	0.486033137147551	0.500509568230673	0.470335105822774	0.484827575175837	0.499270033183188	0.317692777454357	2.46520047123097	0.00817284766442877	0.69530433485535	0.246735800149683	0.253299333586571	0.240615931382059	0.475215367807667	0.482981760531168	0.467973948122059	0.472745456010672	0.480569809972193	0.4655570281847	0.000703631208152803	0.000843699546115027	0.000850234416167896
200	0.910992249055047	0.27	0.317692806998941	0.30668748761171	0.328698126386172	0.344567179088486	1.00965816011463	0.980001744031865	1.0393145761974	2.01	1.31	3.14	0.396527482678892	0.408527036849273	0.420526591019654	0.46897165171654	0.483163482005647	0.497355312294754	0.46823411283057	0.482240964477951	0.496574353325765	0.317692806998941	2.50015753265379	-0.00915571869680939	0.692404501791136	0.246735800149683	0.253299333586571	0.240615931382059	0.475215367807667	0.482981760531168	0.467973948122059	0.472745456010672	0.480569809972193	0.4655570281847	0.000703631208152803	0.000843699546115027	0.000850234416167896
200	0.910992249055047	0.27	0.317700652965686	0.306471961463936	0.328929344467435	0.33519191183483	0.994230525540993	0.964410662610823	1.02405038847116	2	1.31	3.11	0.390618209036138	0.402696239592077	0.414774270148015	0.462084828255761	0.476372627815541	0.490660427375321	0.461843224540723	0.476084696569884	0.490439047724489	0.317700652965686	2.48572309303715	0.00477232230387777	0.704280207003982	0.246735800149683	0.253299333586571	0.240615931382059	0.475215367807667	0.482981760531168	0.467973948122059	0.472745456010672	0.480569809972193	0.4655570281847	0.000703631208152803	0.000843699546115027	0.000850234416167896
200	0.910992249055047	0.27	0.317723934164402	0.306660071964887	0.328787796363918	0.337869918519852	1.00138328497816	0.971528468785321	1.03123810117099	2.03	1.32	3.17	0.388335856723575	0.400269316211453	0.41220277569933	0.4580838716261	0.472160669401669	0.486237467177238	0.457243144546416	0.471278758709772	0.485381912811402	0.317723934164402	2.52562911680136	0.0001795774125433	0.712084281407367	0.246735800149683	0.253299333586571	0.240615931382059	0.475215367807667	0.482981760531168	0.467973948122059	0.472745456010672	0.480569809972193	0.4655570281847	0.000703631208152803	0.000843699546115027	0.000850234416167896
200	0.910992249055047	0.27	0.317775858468089	0.306698641988613	0.328853074947564	0.339924747575957	1.00205755596996	0.972319322383686	1.03179578955624	1.99	1.27	3.11	0.395908694271203	0.408017499432259	0.420126304593316	0.468880168149134	0.483220794364612	0.497561420580091	0.467324729866232	0.48162104526039	0.495791261237955	0.317775858468089	2.48387991571973	0.0160662774003075	0.708402071551108	0.246735800149683	0.253299333586571	0.240615931382059	0.475215367807667	0.482981760531168	0.467973948122059	0.472745456010672	0.480569809972193	0.4655570281847	0.000703631208152803	0.000843699546115027	0.000850234416167896
200	0.910992249055047	0.27	0.317793330384787	0.306634089315185	0.328952571454388	0.335910197773411	0.993229285087501	0.963487399727348	1.02297117044765	1.98	1.28	3.07	0.393612627229621	0.405763052485504	0.417913477741386	0.46649685994836	0.480897148040744	0.495297436133127	0.466062374010755	0.480316716811815	0.494643433386519	0.317793330384787	2.46696330743361	-0.00597778219741503	0.683865651032341	0.246735800149683	0.253299333586571	0.240615931382059	0.475215367807667	0.482981760531168	0.467973948122059	0.472745456010672	0.480569809972193	0.4655570281847	0.000703631208152803	0.000843699546115027	0.000850234416167896
200	0.910992249055047	0.27	0.317834668438655	0.306586001612291	0.329083335265019	0.34147967447688	1.00528058322937	0.975549781208652	1.0350113852501	2	1.29	3.06	0.396269921729167	0.408346622289851	0.420423322850534	0.469063018607262	0.483358157625362	0.497653296643462	0.468763054908447	0.482958277318211	0.497354995321581	0.317834668438655	2.46774000071278	0.00513627920221317	0.695831237018087	0.246735800149683	0.253299333586571	0.240615931382059	0.475215367807667	0.482981760531168	0.467973948122059	0.472745456010672	0.480569809972193	0.4655570281847	0.000703631208152803	0.000843699546115027	0.000850234416167896
200	0.910992249055047	0.27	0.317931659564312	0.306721019156304	0.32914229997232	0.337369564194911	0.989514359917677	0.959980377712264	1.01904834212309	1.95	1.27	3.07	0.396581355039332	0.408782257218856	0.42098315939838	0.471167774660525	0.485663342482182	0.500158910303839	0.470340507634501	0.484766537473876	0.49915408307265	0.317931659564312	2.44981390680298	-0.00404203364633513	0.677508250034742	0.246735800149683	0.253299333586571	0.240615931382059	0.475215367807667	0.482981760531168	0.467973948122059	0.472745456010672	0.480569809972193	0.4655570281847	0.000703631208152803	0.000843699546115027	0.000850234416167896
200	0.910992249055047	0.27	0.317934978145438	0.306862424727351	0.329007531563525	0.335504640780805	0.985399613501266	0.95586534181342	1.01493388518911	1.98	1.29	3.12	0.390650831069328	0.402721137706868	0.414791444344408	0.463025958312543	0.477332507418492	0.491639056524441	0.461943584054947	0.47610903848888	0.490505373447991	0.317934978145438	2.48978198611839	0.0116929941582221	0.706521092108573	0.246735800149683	0.253299333586571	0.240615931382059	0.475215367807667	0.482981760531168	0.467973948122059	0.472745456010672	0.480569809972193	0.4655570281847	0.000703631208152803	0.000843699546115027	0.000850234416167896
200	0.910992249055047	0.27	0.317953506787206	0.30678701508828	0.329119998486133	0.338684455491983	1.00776955419938	0.977778955547676	1.03776015285107	2.01	1.3	3.15	0.394216309246692	0.406307777410833	0.418399245574973	0.465879181600349	0.480168705297177	0.494458228994005	0.464657809789696	0.47872971234876	0.493152640135388	0.317953506787206	2.50098440644965	-0.00988302574537039	0.694233080118052	0.246735800149683	0.253299333586571	0.240615931382059	0.475215367807667	0.482981760531168	0.467973948122059	0.472745456010672	0.480569809972193	0.4655570281847	0.000703631208152803	0.000843699546115027	0.000850234416167896
200	0.910992249055047	0.27	0.317976127635436	0.306753654664017	0.329198600606854	0.335083567942394	1.00240705659179	0.972334645437815	1.03247946774576	2.04	1.32	3.15	0.387684966833342	0.399675305525404	0.411665644217466	0.457072110456435	0.471208457954852	0.485344805453269	0.45676896325994	0.47087108096989	0.485061979396753	0.317976127635436	2.50596955841416	0.00553990231417385	0.716259783109955	0.246735800149683	0.253299333586571	0.240615931382059	0.475215367807667	0.482981760531168	0.467973948122059	0.472745456010672	0.480569809972193	0.4655570281847	0.000703631208152803	0.000843699546115027	0.000850234416167896
200	0.910992249055047	0.27	0.318003606137913	0.30675995821554	0.329247254060286	0.338040578428362	0.993910714979139	0.964289981649612	1.02353144830867	2.04	1.28	3.1	0.384633518147504	0.396448560393567	0.408263602639629	0.453513654335428	0.467444533295083	0.481375412254738	0.452363103302832	0.466249096757195	0.480226856644296	0.318003606137913	2.4836200032449	0.0134559975471468	0.710987804010889	0.246735800149683	0.253299333586571	0.240615931382059	0.475215367807667	0.482981760531168	0.467973948122059	0.472745456010672	0.480569809972193	0.4655570281847	0.000703631208152803	0.000843699546115027	0.000850234416167896
200	0.910992249055047	0.27	0.318020485449852	0.306795691588236	0.329245279311468	0.338228007323476	1.00707761065436	0.977077039924933	1.03707818138379	2.02	1.28	3.14	0.392392572614211	0.404440753717022	0.416488934819833	0.463334005118039	0.477560400810399	0.491786796502759	0.461776416445962	0.475885617078172	0.489982609680556	0.318020485449852	2.49753835246198	0.00641979594015419	0.704590665327805	0.246735800149683	0.253299333586571	0.240615931382059	0.475215367807667	0.482981760531168	0.467973948122059	0.472745456010672	0.480569809972193	0.4655570281847	0.000703631208152803	0.000843699546115027	0.000850234416167896
200	0.910992249055047	0.27	0.318051461925592	0.306897908678237	0.329205015172946	0.337927658842467	1.00598670520976	0.975998514649317	1.0359748957702	2	1.31	3.09	0.395280698507194	0.407425955629801	0.419571212752409	0.467592437011284	0.481959519435334	0.496326601859383	0.467608342116799	0.48189110450938	0.496366909587519	0.318051461925592	2.47060275345488	-0.0045726779289338	0.689044649821567	0.246735800149683	0.253299333586571	0.240615931382059	0.475215367807667	0.482981760531168	0.467973948122059	0.472745456010672	0.480569809972193	0.4655570281847	0.000703631208152803	0.000843699546115027	0.000850234416167896
200	0.910992249055047	0.27	0.318149708477301	0.307113095295924	0.329186321658678	0.34123191447851	0.988963811822422	0.959699452387214	1.01822817125763	1.99	1.29	3.13	0.389977482753917	0.401869165299489	0.413760847845062	0.46165216852865	0.475729445493079	0.489806722457508	0.460459784319792	0.474459571039564	0.488600702661794	0.318149708477301	2.48639488839538	0.00725371083035181	0.704003217802836	0.246735800149683	0.253299333586571	0.240615931382059	0.475215367807667	0.482981760531168	0.467973948122059	0.472745456010672	0.480569809972193	0.4655570281847	0.000703631208152803	0.000843699546115027	0.000850234416167896
200	0.910992249055047	0.27	0.318155399321988	0.306922874834914	0.329387923809062	0.327054885318964	0.979161253662295	0.949248879159355	1.00907362816524	2.02	1.29	3.07	0.382437079856519	0.394488293618931	0.406539507381343	0.451888401815753	0.466128139576221	0.48036787733669	0.451426158500763	0.465589436177685	0.479863192402879	0.318155399321988	2.47380144305941	-0.0022540229615644	0.692175212845598	0.246735800149683	0.253299333586571	0.240615931382059	0.475215367807667	0.482981760531168	0.467973948122059	0.472745456010672	0.480569809972193	0.4655570281847	0.000703631208152803	0.000843699546115027	0.000850234416167896
200	0.910992249055047	0.27	0.318162182936992	0.307079002076985	0.329245363796998	0.341506137872468	0.995839850108993	0.966389987168017	1.02528971304997	2	1.29	3.11	0.392173243735318	0.404124369502844	0.41607549527037	0.464117418339429	0.478260977916935	0.49240453749444	0.463238783651638	0.477251417788821	0.491267066929593	0.318162182936992	2.47807422941167	0.00316996789049477	0.695543129053684	0.246735800149683	0.253299333586571	0.240615931382059	0.475215367807667	0.482981760531168	0.467973948122059	0.472745456010672	0.480569809972193	0.4655570281847	0.000703631208152803	0.000843699546115027	0.000850234416167896
200	0.910992249055047	0.27	0.318166993867115	0.306883944289479	0.329450043444751	0.336413897346658	0.996970212280183	0.967149979635145	1.02679044492522	1.98	1.29	3.07	0.394643994054183	0.406812092035328	0.418980190016473	0.467599174239013	0.482016706632174	0.496434239025336	0.467197316860788	0.481526653166522	0.495866783521581	0.318166993867115	2.46154616078514	-0.00022156420283469	0.68667276606649	0.246735800149683	0.253299333586571	0.240615931382059	0.475215367807667	0.482981760531168	0.467973948122059	0.472745456010672	0.480569809972193	0.4655570281847	0.000703631208152803	0.000843699546115027	0.000850234416167896
200	0.910992249055047	0.27	0.318189190947156	0.307059494864582	0.329318887029731	0.344204289540559	1.01231971688925	0.982561218689814	1.04207821508869	2.03	1.3	3.14	0.39343987935342	0.405355859466026	0.417271839578633	0.464279462957367	0.478340937499255	0.492402412041142	0.463171898616905	0.477311392138512	0.491300810153006	0.318189190947156	2.4867285080535	0.00489372717236544	0.704508099010719	0.246735800149683	0.253299333586571	0.240615931382059	0.475215367807667	0.482981760531168	0.467973948122059	0.472745456010672	0.480569809972193	0.4655570281847	0.000703631208152803	0.000843699546115027	0.000850234416167896
200	0.910992249055047	0.27	0.318201496763944	0.307030261689697	0.329372731838192	0.32581063055757	0.977238601605246	0.947300372577632	1.00717683063286	2.02	1.29	3.11	0.381708069832713	0.393771470151289	0.405834870469865	0.451041229514304	0.465295816571367	0.47955040362843	0.45019829406574	0.46447621936495	0.478727861220177	0.318201496763944	2.49574193714321	-0.00240418390660685	0.699369778063131	0.246735800149683	0.253299333586571	0.240615931382059	0.475215367807667	0.482981760531168	0.467973948122059	0.472745456010672	0.480569809972193	0.4655570281847	0.000703631208152803	0.000843699546115027	0.000850234416167896
200	0.910992249055047	0.27	0.31820833372826	0.307149519051977	0.329267148404542	0.34047486928027	0.99203974304651	0.962634865004614	1.0214446210884	2.04	1.3	3.12	0.384672914423643	0.396423226557406	0.40817353869117	0.453735887273882	0.467595813725285	0.481455740176687	0.452924665330016	0.466869142905901	0.480694078915156	0.31820833372826	2.49494071320673	0.0113355674377712	0.714059701106094	0.246735800149683	0.253299333586571	0.240615931382059	0.475215367807667	0.482981760531168	0.467973948122059	0.472745456010672	0.480569809972193	0.4655570281847	0.000703631208152803	0.000843699546115027	0.000850234416167896
200	0.910992249055047	0.27	0.318213426763235	0.307012797527092	0.329414055999377	0.33067397635643	0.984224329679253	0.954402786661746	1.01404587269676	2	1.3	3.13	0.386736314412302	0.398820388136581	0.41090446186086	0.457536617431963	0.471832937716773	0.486129258001583	0.45672350372429	0.471015739262907	0.485369224721106	0.318213426763235	2.49274403456266	-0.000421048988150838	0.701180872946967	0.246735800149683	0.253299333586571	0.240615931382059	0.475215367807667	0.482981760531168	0.467973948122059	0.472745456010672	0.480569809972193	0.4655570281847	0.000703631208152803	0.000843699546115027	0.000850234416167896
200	0.910992249055047	0.27	0.318216594322342	0.307002875328177	0.329430313316506	0.329794061847404	0.977380596360233	0.947707449867918	1.00705374285255	1.99	1.29	3.07	0.386015260794019	0.398101572222093	0.410187883650168	0.457196206709087	0.471511225567808	0.485826244426528	0.456990311039209	0.471311169780995	0.485661124649169	0.318216594322342	2.46630568974259	-0.00741824299750251	0.684807324810869	0.246735800149683	0.253299333586571	0.240615931382059	0.475215367807667	0.482981760531168	0.467973948122059	0.472745456010672	0.480569809972193	0.4655570281847	0.000703631208152803	0.000843699546115027	0.000850234416167896
200	0.910992249055047	0.27	0.318307061575825	0.307137971649716	0.329476151501933	0.34619055472466	1.00963515599931	0.980085691139203	1.03918462085943	1.99	1.29	3.08	0.399578534855583	0.411625779276471	0.42367302369736	0.473357256072267	0.487628920000273	0.501900583928279	0.472814215419404	0.487040324585357	0.501195210629263	0.318307061575825	2.46877285103637	0.00821951166894624	0.698597590692298	0.246735800149683	0.253299333586571	0.240615931382059	0.475215367807667	0.482981760531168	0.467973948122059	0.472745456010672	0.480569809972193	0.4655570281847	0.000703631208152803	0.000843699546115027	0.000850234416167896
200	0.910992249055047	0.27	0.31835643077181	0.307308345773003	0.329404515770618	0.344208470756108	1.00114139191796	0.971711768166849	1.03057101566908	1.99	1.29	3.1	0.394988077623675	0.406950833341423	0.418913589059171	0.467616893491185	0.481779312519075	0.495941731546965	0.466923594696027	0.481206940945834	0.495266454885968	0.31835643077181	2.46731122894287	-0.00236400331503922	0.688884915490903	0.246735800149683	0.253299333586571	0.240615931382059	0.475215367807667	0.482981760531168	0.467973948122059	0.472745456010672	0.480569809972193	0.4655570281847	0.000703631208152803	0.000843699546115027	0.000850234416167896
200	0.910992249055047	0.27	0.318357532668597	0.307270536925065	0.329444528412129	0.339984329373396	1.01197580150093	0.981947209504027	1.04200439349783	2.04	1.31	3.15	0.391323620126055	0.403290554003744	0.415257487881434	0.461313404657134	0.475420672213959	0.489527939770785	0.460615873204286	0.474536759321861	0.488540458769853	0.318357532668597	2.50170194361241	-0.0169539515119844	0.685246566867638	0.246735800149683	0.253299333586571	0.240615931382059	0.475215367807667	0.482981760531168	0.467973948122059	0.472745456010672	0.480569809972193	0.4655570281847	0.000703631208152803	0.000843699546115027	0.000850234416167896
200	0.910992249055047	0.27	0.318362293636058	0.307269444461532	0.329455142810584	0.347480582827891	1.01222203343856	0.982681087111702	1.04176297976541	2.03	1.29	3.08	0.393835726576134	0.405675050862489	0.417514375148843	0.464834324209427	0.478807978533751	0.492781632858075	0.464436727612021	0.4783468302269	0.492453042930102	0.318362293636058	2.48775663747834	-0.0114988622864761	0.686524916386674	0.246735800149683	0.253299333586571	0.240615931382059	0.475215367807667	0.482981760531168	0.467973948122059	0.472745456010672	0.480569809972193	0.4655570281847	0.000703631208152803	0.000843699546115027	0.000850234416167896
200	0.910992249055047	0.27	0.318367465620843	0.307240544539612	0.329494386702075	0.330323808027771	0.974239624216748	0.94469724636805	1.00378200206545	2.01	1.28	3.11	0.381497374173728	0.393427481538236	0.405357588902745	0.451005713693738	0.465109471545352	0.479213229396967	0.449869377580217	0.463856206285609	0.478005385630549	0.318367465620843	2.47790366877427	0.0248011546252319	0.714888433749023	0.246735800149683	0.253299333586571	0.240615931382059	0.475215367807667	0.482981760531168	0.467973948122059	0.472745456010672	0.480569809972193	0.4655570281847	0.000703631208152803	0.000843699546115027	0.000850234416167896
200	0.910992249055047	0.27	0.318404535846366	0.307120934048557	0.329688137644175	0.336319644748451	0.993742210171856	0.964012254012576	1.02347216633114	2	1.29	3.07	0.391495367984381	0.403569011320646	0.415642654656911	0.463388823310368	0.477679647254125	0.491970471197881	0.463077378563306	0.477509806505712	0.491649174402962	0.318404535846366	2.47308373379196	-0.023297159794196	0.669014230958989	0.246735800149683	0.253299333586571	0.240615931382059	0.475215367807667	0.482981760531168	0.467973948122059	0.472745456010672	0.480569809972193	0.4655570281847	0.000703631208152803	0.000843699546115027	0.000850234416167896
200	0.910992249055047	0.27	0.318405990475304	0.307342800315487	0.329469180635121	0.339329178896256	1.00477081229141	0.974912439320298	1.03462918526252	2.01	1.29	3.13	0.392898177249302	0.404931360787465	0.416964544325628	0.464280163726802	0.478499543573169	0.492718923419536	0.463126181347888	0.477366665203947	0.491614675889703	0.318405990475304	2.49684364482451	0.00174696687872953	0.703645964375298	0.246735800149683	0.253299333586571	0.240615931382059	0.475215367807667	0.482981760531168	0.467973948122059	0.472745456010672	0.480569809972193	0.4655570281847	0.000703631208152803	0.000843699546115027	0.000850234416167896
200	0.910992249055047	0.27	0.318459201704057	0.307240918689179	0.329677484718934	0.335549808173192	0.992220653111269	0.962484954337593	1.02195635188495	2.02	1.29	3.14	0.387721010694579	0.399699540987735	0.411678071280891	0.458119546027305	0.472273019036529	0.486426492045752	0.456742612781991	0.470926696038782	0.484928080241927	0.318459201704057	2.48304863442598	-0.0164305971818894	0.682715759988405	0.246735800149683	0.253299333586571	0.240615931382059	0.475215367807667	0.482981760531168	0.467973948122059	0.472745456010672	0.480569809972193	0.4655570281847	0.000703631208152803	0.000843699546115027	0.000850234416167896
200	0.910992249055047	0.27	0.318460297146987	0.307264170167173	0.329656424126802	0.336648465838548	0.993400219971214	0.963702372743578	1.02309806719885	1.98	1.26	3.09	0.393787121424997	0.405922226726229	0.418057332027461	0.466726077178221	0.481108899229113	0.495491721280004	0.465096702590968	0.479382220071976	0.493898926340169	0.318460297146987	2.45455802080778	-0.0210761340937515	0.664723069548194	0.246735800149683	0.253299333586571	0.240615931382059	0.475215367807667	0.482981760531168	0.467973948122059	0.472745456010672	0.480569809972193	0.4655570281847	0.000703631208152803	0.000843699546115027	0.000850234416167896
200	0.910992249055047	0.27	0.318470263329233	0.307233798961395	0.32970672769707	0.328520356393826	0.987279399061351	0.957219153375425	1.01733964474728	2.02	1.31	3.11	0.385683162261554	0.397795049673778	0.409906937086002	0.455732865571305	0.470044574502239	0.484356283433174	0.455608009765115	0.469888551984342	0.484143432162587	0.318470263329233	2.49376312288483	-0.0013890024025347	0.70348506742837	0.246735800149683	0.253299333586571	0.240615931382059	0.475215367807667	0.482981760531168	0.467973948122059	0.472745456010672	0.480569809972193	0.4655570281847	0.000703631208152803	0.000843699546115027	0.000850234416167896
200	0.910992249055047	0.27	0.318470860697428	0.307417729999425	0.32952399139543	0.337549886501007	0.983906297498661	0.95455153882198	1.01326105617534	2	1.31	3.12	0.387335068092017	0.399246554259531	0.411158040427045	0.45838296933438	0.472479349570608	0.486575729806836	0.458018401920356	0.471910677985176	0.486119471899082	0.318470860697428	2.49297388016004	0.00562350526585599	0.701455777295479	0.246735800149683	0.253299333586571	0.240615931382059	0.475215367807667	0.482981760531168	0.467973948122059	0.472745456010672	0.480569809972193	0.4655570281847	0.000703631208152803	0.000843699546115027	0.000850234416167896
200	0.910992249055047	0.27	0.318472155009157	0.307214759759253	0.329729550259061	0.330128307397546	0.977925225818701	0.948257978836912	1.00759247280049	2.02	1.28	3.12	0.381484902136601	0.393420058037311	0.40535521393802	0.450623106347688	0.464721323594555	0.478819540841422	0.449384843943608	0.463154741775577	0.477304861372232	0.318472155009157	2.49459725750398	0.00178627438253827	0.702459329912225	0.246735800149683	0.253299333586571	0.240615931382059	0.475215367807667	0.482981760531168	0.467973948122059	0.472745456010672	0.480569809972193	0.4655570281847	0.000703631208152803	0.000843699546115027	0.000850234416167896
200	0.910992249055047	0.27	0.31847279095442	0.307203503732625	0.329742078176214	0.338707979589912	0.998549851996307	0.968835186444458	1.02826451754816	1.98	1.29	3.06	0.396770096469899	0.408939236156955	0.421108375844011	0.470491173495225	0.484921375929155	0.499351578363084	0.470378665700858	0.484850363756099	0.499334719255313	0.31847279095442	2.44999566792685	0.00647461141010881	0.690616389196961	0.246735800149683	0.253299333586571	0.240615931382059	0.475215367807667	0.482981760531168	0.467973948122059	0.472745456010672	0.480569809972193	0.4655570281847	0.000703631208152803	0.000843699546115027	0.000850234416167896
200	0.910992249055047	0.27	0.318479550622597	0.307319634929499	0.329639466315695	0.338403111452358	0.998229507587298	0.968504147479035	1.02795486769556	2.01	1.29	3.14	0.391281440944433	0.403290663378873	0.415299885813313	0.462615780248274	0.476814398494194	0.491013016740114	0.461133253799295	0.475305233850386	0.489405798341055	0.318479550622597	2.49717808490899	0.0188739468246975	0.717485156264409	0.246735800149683	0.253299333586571	0.240615931382059	0.475215367807667	0.482981760531168	0.467973948122059	0.472745456010672	0.480569809972193	0.4655570281847	0.000703631208152803	0.000843699546115027	0.000850234416167896
200	0.910992249055047	0.27	0.318529047673897	0.307263411094041	0.329794684253753	0.327400050255933	0.985239233616335	0.955164768640169	1.0153136985925	1.98	1.28	3.05	0.390016425856512	0.402296543093509	0.414576660330506	0.462184074851801	0.476736473797023	0.491288872742244	0.461771062188109	0.476426080920139	0.490946288804389	0.318529047673897	2.45826501024629	-0.0210526055530337	0.666927414851149	0.246735800149683	0.253299333586571	0.240615931382059	0.475215367807667	0.482981760531168	0.467973948122059	0.472745456010672	0.480569809972193	0.4655570281847	0.000703631208152803	0.000843699546115027	0.000850234416167896
200	0.910992249055047	0.27	0.318602411553973	0.307484703774493	0.329720119333452	0.33818800496369	0.992160567739484	0.962601730397412	1.02171940508156	1.97	1.28	3.13	0.394432625078086	0.40654456030417	0.418656495530254	0.467775272753062	0.482139357881231	0.496503443009399	0.466198298152545	0.480648295838088	0.494840484027549	0.318602411553973	2.4892530054984	-0.000100185578208731	0.693179985440427	0.246735800149683	0.253299333586571	0.240615931382059	0.475215367807667	0.482981760531168	0.467973948122059	0.472745456010672	0.480569809972193	0.4655570281847	0.000703631208152803	0.000843699546115027	0.000850234416167896
200	0.910992249055047	0.27	0.318669949334867	0.307595727348614	0.329744171321119	0.341206935643151	0.999940008437336	0.970349209091141	1.02953080778353	2.02	1.28	3.15	0.390276223417125	0.402177696936688	0.414079170456251	0.460983389869697	0.475041078445895	0.489098767022093	0.45921388613454	0.473358071014335	0.487340372451626	0.318669949334867	2.49048596199099	0.00370974538651299	0.700366164105218	0.246735800149683	0.253299333586571	0.240615931382059	0.475215367807667	0.482981760531168	0.467973948122059	0.472745456010672	0.480569809972193	0.4655570281847	0.000703631208152803	0.000843699546115027	0.000850234416167896
200	0.910992249055047	0.27	0.318690425115953	0.307450244200868	0.329930606031038	0.340616547933901	1.00639547781698	0.976574492092049	1.03621646354192	2.01	1.3	3.09	0.394307917896481	0.406348628447532	0.418389338998582	0.466134416477655	0.480368443571587	0.494602470665519	0.46574354628216	0.479844789973838	0.494104466505848	0.318690425115953	2.47724845386793	-0.00593227927298799	0.690588667590289	0.246735800149683	0.253299333586571	0.240615931382059	0.475215367807667	0.482981760531168	0.467973948122059	0.472745456010672	0.480569809972193	0.4655570281847	0.000703631208152803	0.000843699546115027	0.000850234416167896
200	0.910992249055047	0.27	0.318693055240762	0.307482352878376	0.329903757603148	0.349008039518111	1.0242813910873	0.99448891856215	1.05407386361245	2.02	1.29	3.15	0.399490179918171	0.411457935402553	0.423425690886936	0.47174137476009	0.485873600553855	0.500005826347619	0.470486694179343	0.484576803616874	0.498596693280664	0.318693055240762	2.49056284078358	-0.0264194970412173	0.673406425014398	0.246735800149683	0.253299333586571	0.240615931382059	0.475215367807667	0.482981760531168	0.467973948122059	0.472745456010672	0.480569809972193	0.4655570281847	0.000703631208152803	0.000843699546115027	0.000850234416167896
200	0.910992249055047	0.27	0.318765130352466	0.307603284548697	0.329926976156235	0.336613093045095	0.999402762087216	0.969523101567975	1.02928242260646	2.01	1.29	3.11	0.390932860933697	0.402980991763816	0.415029122593936	0.462010317349861	0.476248979034637	0.490487640719412	0.461377306795374	0.475642040972128	0.489839485637327	0.318765130352466	2.48788236870725	0.0100525274204666	0.70731587232252	0.246735800149683	0.253299333586571	0.240615931382059	0.475215367807667	0.482981760531168	0.467973948122059	0.472745456010672	0.480569809972193	0.4655570281847	0.000703631208152803	0.000843699546115027	0.000850234416167896
200	0.910992249055047	0.27	0.318802124045602	0.307721875428236	0.329882372662967	0.345495461624526	1.01035895830339	0.980742847786867	1.03997506881991	2.02	1.29	3.12	0.393861947578488	0.405755645293499	0.41764934300851	0.465068321182214	0.479112282684402	0.49315624418659	0.464244109342257	0.478283082159497	0.492132719498736	0.318802124045602	2.49736743229369	-0.0117672739493274	0.690324412127625	0.246735800149683	0.253299333586571	0.240615931382059	0.475215367807667	0.482981760531168	0.467973948122059	0.472745456010672	0.480569809972193	0.4655570281847	0.000703631208152803	0.000843699546115027	0.000850234416167896
200	0.910992249055047	0.27	0.318804006341342	0.307582955585756	0.330025057096929	0.338665603268824	1.00321306026809	0.973356803562901	1.03306931697327	2	1.3	3.09	0.394511527452481	0.406612575489194	0.418713623525907	0.466759509202842	0.481076655469592	0.495393801736342	0.46661187694615	0.480934793734064	0.49522087258473	0.318804006341342	2.48963338779474	0.00597181928343332	0.70274631545367	0.246735800149683	0.253299333586571	0.240615931382059	0.475215367807667	0.482981760531168	0.467973948122059	0.472745456010672	0.480569809972193	0.4655570281847	0.000703631208152803	0.000843699546115027	0.000850234416167896
200	0.910992249055047	0.27	0.318899824623337	0.307644239694828	0.330155409551846	0.344256927659147	1.0230529224231	0.992982413419322	1.05312343142689	2	1.28	3.1	0.402763023185787	0.414959904974855	0.427156786763922	0.476598205120025	0.491031039402455	0.505463873684885	0.475508128900692	0.490026964289974	0.504450180439818	0.318899824623337	2.4683412821819	0.0047697758645123	0.693822585638634	0.246735800149683	0.253299333586571	0.240615931382059	0.475215367807667	0.482981760531168	0.467973948122059	0.472745456010672	0.480569809972193	0.4655570281847	0.000703631208152803	0.000843699546115027	0.000850234416167896
200	0.910992249055047	0.27	0.318942597725262	0.307674258700312	0.330210936750213	0.337177177980446	0.997632366520076	0.967843269458121	1.02742146358203	1.98	1.28	3.08	0.39572793284187	0.407907981175681	0.420088029509492	0.469090749734664	0.483528820769177	0.497966891803689	0.468265537485706	0.48246088493818	0.497038810020723	0.318942597725262	2.45921043322659	0.00125507087166975	0.687652762388144	0.246735800149683	0.253299333586571	0.240615931382059	0.475215367807667	0.482981760531168	0.467973948122059	0.472745456010672	0.480569809972193	0.4655570281847	0.000703631208152803	0.000843699546115027	0.000850234416167896
200	0.910992249055047	0.27	0.319009554443971	0.307789110911699	0.330229997976242	0.339852628078172	1.00855898828412	0.978622999665192	1.03849497690306	2.01	1.31	3.1	0.395682196564062	0.407786078995917	0.419889961427771	0.467898599270222	0.482211574897568	0.496524550524914	0.467819598278268	0.482131631422796	0.496433330544605	0.319009554443971	2.49206250548553	-0.0169101399572031	0.684388004035183	0.246735800149683	0.253299333586571	0.240615931382059	0.475215367807667	0.482981760531168	0.467973948122059	0.472745456010672	0.480569809972193	0.4655570281847	0.000703631208152803	0.000843699546115027	0.000850234416167896
200	0.910992249055047	0.27	0.319024759576167	0.307864639476406	0.330184879675928	0.337885005509849	0.995648488067622	0.965965647568906	1.02533132856634	1.97	1.27	3.06	0.397194975305487	0.409400248990484	0.421605522675482	0.471411869167086	0.485897729359842	0.500383589552598	0.470649007818744	0.48516177727184	0.499523758041518	0.319024759576167	2.44455290893499	0.00428516601613282	0.683857530636105	0.246735800149683	0.253299333586571	0.240615931382059	0.475215367807667	0.482981760531168	0.467973948122059	0.472745456010672	0.480569809972193	0.4655570281847	0.000703631208152803	0.000843699546115027	0.000850234416167896
200	0.910992249055047	0.27	0.319033510628626	0.307728739741726	0.330338281515527	0.339346583203898	1.00535243400572	0.975477936856671	1.03522693115477	2	1.3	3.13	0.395419764112818	0.407529691123296	0.419639618133774	0.467846492616596	0.482174524222215	0.496502555827835	0.466942697893925	0.481273489092891	0.495469618770925	0.319033510628626	2.47932984571344	0.00685130192268396	0.706215137974487	0.246735800149683	0.253299333586571	0.240615931382059	0.475215367807667	0.482981760531168	0.467973948122059	0.472745456010672	0.480569809972193	0.4655570281847	0.000703631208152803	0.000843699546115027	0.000850234416167896
200	0.910992249055047	0.27	0.319048763014409	0.307825788929186	0.330271737099632	0.328752738778145	0.977712992871081	0.947959693774499	1.00746629196766	2.03	1.31	3.12	0.379892816181241	0.391816387044763	0.403739957908286	0.448370953095927	0.46244382471831	0.476516696340694	0.44780578545998	0.461817000788888	0.475924414989532	0.319048763014409	2.49293107733511	0.0151532452837739	0.718933384943254	0.246735800149683	0.253299333586571	0.240615931382059	0.475215367807667	0.482981760531168	0.467973948122059	0.472745456010672	0.480569809972193	0.4655570281847	0.000703631208152803	0.000843699546115027	0.000850234416167896
200	0.910992249055047	0.27	0.31922326374612	0.307949499643308	0.330497027848933	0.329624877334184	0.982683919017229	0.952838342587419	1.01252949544704	2	1.31	3.08	0.385850288227409	0.397936204329908	0.410022120432407	0.456423937292242	0.470720418548297	0.485016899804351	0.456558043302584	0.470851843949302	0.485073467709022	0.31922326374612	2.47194686336592	-0.00837357098321047	0.687175549055536	0.246735800149683	0.253299333586571	0.240615931382059	0.475215367807667	0.482981760531168	0.467973948122059	0.472745456010672	0.480569809972193	0.4655570281847	0.000703631208152803	0.000843699546115027	0.000850234416167896
200	0.910992249055047	0.27	0.319333294776756	0.308104977690789	0.330561611862723	0.334629978795264	0.987253391055067	0.957605418919794	1.01690136319034	2.02	1.31	3.13	0.384482013055296	0.396385780290068	0.408289547524839	0.45397032304201	0.46802548524334	0.48208064744467	0.45345292514136	0.467503611651712	0.481483176407328	0.319333294776756	2.48936662485544	0.0114376408954221	0.712183998345821	0.246735800149683	0.253299333586571	0.240615931382059	0.475215367807667	0.482981760531168	0.467973948122059	0.472745456010672	0.480569809972193	0.4655570281847	0.000703631208152803	0.000843699546115027	0.000850234416167896
200	0.910992249055047	0.27	0.319336061245375	0.308105163249035	0.330566959241715	0.34377334238142	1.02264039944138	0.992549792387197	1.05273100649557	2.01	1.28	3.11	0.400593329079118	0.412737905146034	0.424882481212949	0.473522797628118	0.487878337817549	0.502233878006981	0.472221818194177	0.48655934384685	0.500802138210109	0.319336061245375	2.48264793406589	-0.00680078021768017	0.688285016552791	0.246735800149683	0.253299333586571	0.240615931382059	0.475215367807667	0.482981760531168	0.467973948122059	0.472745456010672	0.480569809972193	0.4655570281847	0.000703631208152803	0.000843699546115027	0.000850234416167896
200	0.910992249055047	0.27	0.3193486285081	0.308063848042302	0.330633408973897	0.342349643155512	1.0177929817606	0.98775026453759	1.04783569898361	2	1.29	3.09	0.400262582731303	0.412436687886899	0.424610793042494	0.473542595418431	0.487945533891818	0.502348472365205	0.473031129143397	0.487321931565444	0.501711242106952	0.3193486285081	2.47079876405226	0.00130080210238001	0.694792503256704	0.246735800149683	0.253299333586571	0.240615931382059	0.475215367807667	0.482981760531168	0.467973948122059	0.472745456010672	0.480569809972193	0.4655570281847	0.000703631208152803	0.000843699546115027	0.000850234416167896
200	0.910992249055047	0.27	0.319389599536364	0.30809321897949	0.330685980093239	0.322370924964324	0.990803936501443	0.960210872547574	1.02139700045531	2.02	1.31	3.14	0.38638897831586	0.39869963117623	0.411010284036601	0.456440164782068	0.470982702834406	0.485525240886744	0.4556627919714	0.470256110902567	0.484787343633719	0.319389599536364	2.51208132022108	0.0136709056735026	0.724077578450582	0.246735800149683	0.253299333586571	0.240615931382059	0.475215367807667	0.482981760531168	0.467973948122059	0.472745456010672	0.480569809972193	0.4655570281847	0.000703631208152803	0.000843699546115027	0.000850234416167896
200	0.910992249055047	0.27	0.319403842511988	0.308137243544659	0.330670441479317	0.333762126786919	0.991016873876141	0.961197786432513	1.02083596131977	2.01	1.3	3.09	0.388035621907145	0.400073589851117	0.412111557795089	0.458703349433533	0.472933631151316	0.487163912869098	0.458387203560869	0.472601080953593	0.486818737592482	0.319403842511988	2.48110281520293	0.00290364332544165	0.698869441193315	0.246735800149683	0.253299333586571	0.240615931382059	0.475215367807667	0.482981760531168	0.467973948122059	0.472745456010672	0.480569809972193	0.4655570281847	0.000703631208152803	0.000843699546115027	0.000850234416167896
200	0.910992249055047	0.27	0.319431972894901	0.308113531478316	0.330750414311486	0.327236222974708	0.980641687315093	0.950696424188834	1.01058695044135	1.98	1.3	3.07	0.389386965761786	0.401651969448553	0.41391697313532	0.461747982793533	0.476292231084537	0.490836479375541	0.46164060565286	0.476245405048803	0.490766910251785	0.319431972894901	2.45671857452126	-0.00810936105280868	0.679045442444755	0.246735800149683	0.253299333586571	0.240615931382059	0.475215367807667	0.482981760531168	0.467973948122059	0.472745456010672	0.480569809972193	0.4655570281847	0.000703631208152803	0.000843699546115027	0.000850234416167896
200	0.910992249055047	0.27	0.319453216190488	0.30829841147425	0.330608020906726	0.340554023791665	0.988127797076657	0.958844033776675	1.01741156037664	2.02	1.29	3.13	0.385254121790759	0.397020050466799	0.408785979142839	0.454951517412171	0.468846052998308	0.482740588584446	0.454064644865246	0.467765034050966	0.481689071658005	0.319453216190488	2.49326182046582	-0.0179301043320318	0.681715338139374	0.246735800149683	0.253299333586571	0.240615931382059	0.475215367807667	0.482981760531168	0.467973948122059	0.472745456010672	0.480569809972193	0.4655570281847	0.000703631208152803	0.000843699546115027	0.000850234416167896
200	0.910992249055047	0.27	0.31948399712371	0.308188828457503	0.330779165789917	0.335344337275858	0.982441292144371	0.952985097459573	1.01189748682917	2	1.28	3.12	0.38698309340171	0.398944507456718	0.410905921511726	0.458039192697996	0.472196907933362	0.486354623168727	0.456565833053512	0.470587479497097	0.484632322942217	0.31948399712371	2.46428968560179	0.000984008720673242	0.690067475639204	0.246735800149683	0.253299333586571	0.240615931382059	0.475215367807667	0.482981760531168	0.467973948122059	0.472745456010672	0.480569809972193	0.4655570281847	0.000703631208152803	0.000843699546115027	0.000850234416167896
[truncated: 1,364 more rows]
