# Supplementary material for: Re-expressing coefficients from regression models for inclusion in a meta-analysis
Source: BMC Med Res Methodol. 2024 Jan 8;24:6. doi: 10.1186/s12874-023-02132-y (PMC10773134; doi:10.1186/s12874-023-02132-y)
Supplement: Supplementary file 2 — Additional file 2. [file 12874_2023_2132_MOESM2_ESM.zip › Supp_Files_R1/simdata/simdata_scenario_201.csv]

ex_no	errsd	rsquare	beta	b_low_ci	b_hi_ci	lrsquare	lbeta	lb_low_ci	lb_hi_ci	x_median	x_25	x_75	rbl	rb	rbu	altl	alt	altu	dzl	dz	dzu	observed_beta	xlog	error	ylog	RelBias_rb	RelBias_rbl	RelBias_rbu	RelBias_alt	RelBias_altl	RelBias_altu	RelBias_dz	RelBias_dzl	RelBias_dzu	MC_SE_RelBias_rb	MC_SE_RelBias_alt	MC_SE_RelBias_dz
201	0.972667378427265	0.08	0.0967721165226183	0.0459937836207112	0.147550449424525	0.131017588470324	0.607966876077421	0.363507852845969	0.852425899308873	4.06	2.74	6.3	0.0801171194770343	0.133995880604575	0.187874641732117	0.0860034898264862	0.143840834887606	0.201678179948725	0.0862312912692687	0.144186329113836	0.202136412917071	0.0967721165226183	4.83109601860906	-0.102411778209344	1.28310610675697	0.350634120048814	0.425064035392705	0.310374934231339	0.452354119493345	0.532378180648223	0.409067077331852	0.450352329136197	0.530213326103465	0.407136054817271	0.00492143933614772	0.00534665392604785	0.00534151908622497
201	0.972667378427265	0.09	0.0949989807482193	0.0477283298165518	0.142269631679887	0.122425231100443	0.635213444441492	0.369684578311319	0.900742310571664	4.17	2.63	5.94	0.0793811952623607	0.136397365280473	0.193413535298586	0.0849633914321745	0.14598901790708	0.207014644381985	0.0853134899655743	0.146673930612603	0.207903192195159	0.0949989807482193	4.91166070740813	-0.0333724614908562	1.37069800287974	0.350634120048814	0.425064035392705	0.310374934231339	0.452354119493345	0.532378180648223	0.409067077331852	0.450352329136197	0.530213326103465	0.407136054817271	0.00492143933614772	0.00534665392604785	0.00534151908622497
201	0.972667378427265	0.09	0.110090179917063	0.053703313943675	0.166477045890451	0.120802424487901	0.608424447104486	0.352154586150916	0.864694308058055	3.88	2.48	5.75	0.0807697790104286	0.139547545509208	0.198325312007988	0.0871079706159728	0.150498164569421	0.21388835852287	0.0872918769375695	0.150762010354447	0.214221741964502	0.110090179917063	4.56015374200381	0.107104173656972	1.43820747461315	0.350634120048814	0.425064035392705	0.310374934231339	0.452354119493345	0.532378180648223	0.409067077331852	0.450352329136197	0.530213326103465	0.407136054817271	0.00492143933614772	0.00534665392604785	0.00534151908622497
201	0.972667378427265	0.1	0.0938349225525049	0.0502373804607073	0.137432464644302	0.169920140695976	0.658435387614516	0.431220839876767	0.885649935352264	4.67	3.24	6.97	0.0836708734901385	0.12775788858968	0.171844903689222	0.0886016556837219	0.135286748943003	0.181971842202285	0.0893383763526799	0.136419802769092	0.183556734815284	0.0938349225525049	5.43362878578236	-0.0829139618432683	1.42034591778426	0.350634120048814	0.425064035392705	0.310374934231339	0.452354119493345	0.532378180648223	0.409067077331852	0.450352329136197	0.530213326103465	0.407136054817271	0.00492143933614772	0.00534665392604785	0.00534151908622497
201	0.972667378427265	0.1	0.0941340315146069	0.049432855184762	0.138835207844452	0.127161750433822	0.609139147794717	0.359972098614782	0.858306196974652	4.46	2.82	6.95	0.0728510295737829	0.123277371333245	0.173703713092706	0.0774775037709229	0.13110621851497	0.184734933259017	0.0771433687637	0.130585721611897	0.183939943648875	0.0941340315146069	5.32628498724923	0.0423693547022612	1.52901010835942	0.350634120048814	0.425064035392705	0.310374934231339	0.452354119493345	0.532378180648223	0.409067077331852	0.450352329136197	0.530213326103465	0.407136054817271	0.00492143933614772	0.00534665392604785	0.00534151908622497
201	0.972667378427265	0.1	0.120641568786632	0.0631530288032699	0.178130108769994	0.13100697395033	0.732529145614332	0.437970815979913	1.02708747524875	3.99	2.79	5.59	0.0979250639891394	0.163784802185274	0.229644540381409	0.105293727334462	0.176109277852887	0.246924828371312	0.106814555517667	0.178549299723727	0.250574049839026	0.120641568786632	4.62882140074263	-0.0574361297848033	1.30347910496537	0.350634120048814	0.425064035392705	0.310374934231339	0.452354119493345	0.532378180648223	0.409067077331852	0.450352329136197	0.530213326103465	0.407136054817271	0.00492143933614772	0.00534665392604785	0.00534151908622497
201	0.972667378427265	0.11	0.0612780855943241	0.03428610701092	0.0882700641777282	0.241112580226367	0.83683577901928	0.605040576433545	1.06863098160502	3.7	2.57	6.08	0.144700113654054	0.200135721553823	0.255571329453592	0.15685149468737	0.21694238016359	0.27703326563981	0.156809250813649	0.216916235905956	0.277066343645335	0.0612780855943241	5.09126841311669	-0.11654076711424	1.25162200594078	0.350634120048814	0.425064035392705	0.310374934231339	0.452354119493345	0.532378180648223	0.409067077331852	0.450352329136197	0.530213326103465	0.407136054817271	0.00492143933614772	0.00534665392604785	0.00534151908622497
201	0.972667378427265	0.11	0.119280369713479	0.0670110237398902	0.171549715687068	0.186693386555203	0.838913988372985	0.565534716397688	1.11229326034828	4.35	2.84	6.69	0.117019288384322	0.173586368950738	0.230153449517154	0.124743075650579	0.185043832114367	0.245344588578156	0.124794073029918	0.185032235499602	0.245448712327871	0.119280369713479	5.17185804242138	0.0195118333145403	1.47649175203523	0.350634120048814	0.425064035392705	0.310374934231339	0.452354119493345	0.532378180648223	0.409067077331852	0.450352329136197	0.530213326103465	0.407136054817271	0.00492143933614772	0.00534665392604785	0.00534151908622497
201	0.972667378427265	0.11	0.120880826805054	0.0675569936987891	0.174204659911319	0.136857146981212	0.671663832628958	0.408306737528433	0.935020927729483	4.56	2.72	6.01	0.0809250579572428	0.13312157157215	0.185318085187057	0.0858784767358931	0.141269936356977	0.196661395978062	0.0864311893312333	0.142066741431404	0.197923722863197	0.120880826805054	5.02228680769433	-0.0795586503089679	1.35821499400454	0.350634120048814	0.425064035392705	0.310374934231339	0.452354119493345	0.532378180648223	0.409067077331852	0.450352329136197	0.530213326103465	0.407136054817271	0.00492143933614772	0.00534665392604785	0.00534151908622497
201	0.972667378427265	0.12	0.0812340151444907	0.0473579765518844	0.115110053737097	0.282353139214388	0.932498445560991	0.700389081070759	1.16460781005122	4.08	2.69	6.73	0.153670127088129	0.204596500019342	0.255522872950555	0.164875694032111	0.219515598616535	0.27415550320096	0.163931981424162	0.218276362959296	0.27270394302609	0.0812340151444907	5.31393301808241	-0.0231704350080349	1.41058256132633	0.350634120048814	0.425064035392705	0.310374934231339	0.452354119493345	0.532378180648223	0.409067077331852	0.450352329136197	0.530213326103465	0.407136054817271	0.00492143933614772	0.00534665392604785	0.00534151908622497
201	0.972667378427265	0.12	0.0869598012610037	0.0506924579313164	0.123227144590691	0.238106237476204	0.844706124383063	0.608792551850568	1.08061969691556	4.2	2.92	6.19	0.129895053782042	0.180230765181389	0.230566476580736	0.138931451630307	0.192768863063153	0.246606274495999	0.140222446381813	0.194712298593754	0.249035460360773	0.0869598012610037	5.23495389331089	-0.0542078424284049	1.37723423956713	0.350634120048814	0.425064035392705	0.310374934231339	0.452354119493345	0.532378180648223	0.409067077331852	0.450352329136197	0.530213326103465	0.407136054817271	0.00492143933614772	0.00534665392604785	0.00534151908622497
201	0.972667378427265	0.12	0.0876252466741286	0.0510756829219224	0.124174810426335	0.196378753851337	0.730430427486349	0.499732988717026	0.961127866255672	3.96	2.59	5.84	0.112479783668022	0.16440510897456	0.216330434281098	0.121037269804053	0.176913085029126	0.2327889002542	0.121492281528481	0.177655867520113	0.233831246911542	0.0876252466741286	5.08248270957734	0.0606955559914853	1.45005619710877	0.350634120048814	0.425064035392705	0.310374934231339	0.452354119493345	0.532378180648223	0.409067077331852	0.450352329136197	0.530213326103465	0.407136054817271	0.00492143933614772	0.00534665392604785	0.00534151908622497
201	0.972667378427265	0.12	0.100740833373297	0.0584874741986666	0.142994192547928	0.181532788738529	0.691201984353634	0.462055319309158	0.92034864939811	3.62	2.57	6.32	0.112708182127378	0.168603446132409	0.224498710137439	0.122476489078623	0.183216140470765	0.243955791862906	0.122044278328394	0.182415384074557	0.243042573937874	0.100740833373297	4.87341365322286	-0.0292912929774074	1.33313749819797	0.350634120048814	0.425064035392705	0.310374934231339	0.452354119493345	0.532378180648223	0.409067077331852	0.450352329136197	0.530213326103465	0.407136054817271	0.00492143933614772	0.00534665392604785	0.00534151908622497
201	0.972667378427265	0.12	0.104741450866297	0.0596619698364166	0.149820931896177	0.181891211653859	0.701115901726011	0.468962554474339	0.933269248977684	3.73	2.59	5.16	0.111337448868329	0.166453494238342	0.221569539608354	0.120577699558406	0.18026800167169	0.239958303784973	0.122446093268445	0.18287386042357	0.24341519800073	0.104741450866297	4.54189441085635	-0.0562380235455425	1.26732397096897	0.350634120048814	0.425064035392705	0.310374934231339	0.452354119493345	0.532378180648223	0.409067077331852	0.450352329136197	0.530213326103465	0.407136054817271	0.00492143933614772	0.00534665392604785	0.00534151908622497
201	0.972667378427265	0.12	0.109255471467003	0.0623866103272376	0.156124332606768	0.147420503431564	0.634127076741903	0.396032087164521	0.872222066319286	4.13	2.72	6	0.085820279249846	0.137415539219354	0.189010799188861	0.0919492228307604	0.147229211400079	0.202509199969399	0.0925529121751708	0.14810150806851	0.203813284027638	0.109255471467003	4.85011368498142	-0.0452317972185666	1.35965991514246	0.350634120048814	0.425064035392705	0.310374934231339	0.452354119493345	0.532378180648223	0.409067077331852	0.450352329136197	0.530213326103465	0.407136054817271	0.00492143933614772	0.00534665392604785	0.00534151908622497
201	0.972667378427265	0.12	0.110505155576389	0.0647564015145341	0.156253909638243	0.154089087751052	0.732215216043102	0.464359707104651	1.00007072498155	4.42	2.83	6.19	0.0947692331900736	0.149434745290832	0.20410025739159	0.100876573664849	0.1590649684923	0.217253363319751	0.10163900980458	0.160243533565991	0.218852673283254	0.110505155576389	5.11738373959002	-0.0765899783541588	1.37156196740754	0.350634120048814	0.425064035392705	0.310374934231339	0.452354119493345	0.532378180648223	0.409067077331852	0.450352329136197	0.530213326103465	0.407136054817271	0.00492143933614772	0.00534665392604785	0.00534151908622497
201	0.972667378427265	0.12	0.110524099084668	0.0633315386352065	0.157716659534129	0.179692525223077	0.687668380498369	0.458271321506603	0.917065439490136	4.27	2.65	6.06	0.09648492878749	0.144782428242867	0.193079927698245	0.10304634010508	0.154628287852229	0.206210235599379	0.10334696717764	0.155102593875199	0.20690024215728	0.110524099084668	4.81039873667484	0.0492736419244188	1.44055024251645	0.350634120048814	0.425064035392705	0.310374934231339	0.452354119493345	0.532378180648223	0.409067077331852	0.450352329136197	0.530213326103465	0.407136054817271	0.00492143933614772	0.00534665392604785	0.00534151908622497
201	0.972667378427265	0.12	0.110634284144426	0.0636327163000853	0.157635851988767	0.123542386467017	0.609818220134165	0.356221680392307	0.863414759876023	4.22	2.76	6.45	0.0758101937575722	0.129779965594332	0.183749737431092	0.0810610898935298	0.138769008968145	0.196476928042761	0.0811870601942246	0.138940433962489	0.196649254668955	0.110634284144426	5.06680728385607	0.0551017681418825	1.50451033415664	0.350634120048814	0.425064035392705	0.310374934231339	0.452354119493345	0.532378180648223	0.409067077331852	0.450352329136197	0.530213326103465	0.407136054817271	0.00492143933614772	0.00534665392604785	0.00534151908622497
201	0.972667378427265	0.12	0.111055959935223	0.0640644026810037	0.158047517189442	0.14920369101445	0.652526598727893	0.409246436893378	0.895806760562409	3.75	2.87	5.44	0.0967618358750752	0.154282764511104	0.211803693147133	0.104739419962635	0.167002693975212	0.229265967987789	0.106681610592204	0.169960380553796	0.233562731102575	0.111055959935223	4.54642318411633	-0.049471449906744	1.29043725991478	0.350634120048814	0.425064035392705	0.310374934231339	0.452354119493345	0.532378180648223	0.409067077331852	0.450352329136197	0.530213326103465	0.407136054817271	0.00492143933614772	0.00534665392604785	0.00534151908622497
201	0.972667378427265	0.12	0.111202232847089	0.0645130536322977	0.157891412061881	0.160691768692084	0.704243229130346	0.452955045333442	0.955531412927251	3.75	2.68	6.31	0.107154472731811	0.166601106820344	0.226047740908876	0.115996631049629	0.180348674466129	0.24470071788263	0.116015183748095	0.180487197860111	0.244790277078439	0.111202232847089	4.86482158702853	0.0632872143040423	1.45589593351107	0.350634120048814	0.425064035392705	0.310374934231339	0.452354119493345	0.532378180648223	0.409067077331852	0.450352329136197	0.530213326103465	0.407136054817271	0.00492143933614772	0.00534665392604785	0.00534151908622497
201	0.972667378427265	0.12	0.113653134272112	0.0666160803254743	0.16069018821875	0.204372000136119	0.751430313811595	0.519947632469048	0.982912995154142	4.24	2.41	6.26	0.110088410420464	0.159100193218388	0.208111976016311	0.117647282942766	0.170024304795784	0.222401326648803	0.116586591440512	0.168461767469255	0.220359562124033	0.113653134272112	4.84354527355697	0.00241231272564478	1.3714465518047	0.350634120048814	0.425064035392705	0.310374934231339	0.452354119493345	0.532378180648223	0.409067077331852	0.450352329136197	0.530213326103465	0.407136054817271	0.00492143933614772	0.00534665392604785	0.00534151908622497
201	0.972667378427265	0.12	0.114127373763914	0.065775013792769	0.162479733735059	0.191417875755289	0.75804502872041	0.514795903405025	1.00129415403579	4.26	2.55	6.13	0.108650808364524	0.159990016630691	0.211329224896858	0.116070489486515	0.170915613264258	0.225760737042001	0.115923060694786	0.170636107417522	0.225434388694157	0.114127373763914	4.84951049569062	0.00976908500955102	1.39968515052248	0.350634120048814	0.425064035392705	0.310374934231339	0.452354119493345	0.532378180648223	0.409067077331852	0.450352329136197	0.530213326103465	0.407136054817271	0.00492143933614772	0.00534665392604785	0.00534151908622497
201	0.972667378427265	0.12	0.131655187580184	0.076150564578503	0.187159810581865	0.20904662004648	0.907431858156624	0.631848268984169	1.18301544732908	4.19	3.05	6.05	0.135141887321773	0.194084655995571	0.253027424669369	0.144582094820822	0.207642254319008	0.270702413817194	0.146749887474653	0.210797693580389	0.274898539112706	0.131655187580184	4.97412667296502	-0.0206212479072183	1.42545408241748	0.350634120048814	0.425064035392705	0.310374934231339	0.452354119493345	0.532378180648223	0.409067077331852	0.450352329136197	0.530213326103465	0.407136054817271	0.00492143933614772	0.00534665392604785	0.00534151908622497
201	0.972667378427265	0.13	0.0935599750920434	0.0555296533303272	0.13159029685376	0.209263692951923	0.748863360608032	0.521585600039478	0.976141121176587	3.89	2.7	5.56	0.119398523956273	0.171425706336152	0.223452888716031	0.128738306074037	0.184835241843893	0.240932177613749	0.130319962298245	0.187060707206501	0.243923138276857	0.0935599750920434	4.71061522971139	0.0950637131394667	1.43013225284703	0.350634120048814	0.425064035392705	0.310374934231339	0.452354119493345	0.532378180648223	0.409067077331852	0.450352329136197	0.530213326103465	0.407136054817271	0.00492143933614772	0.00534665392604785	0.00534151908622497
201	0.972667378427265	0.13	0.103622668954229	0.0611579442231197	0.146087393685339	0.170470332298903	0.693214383154182	0.454463721269583	0.931965045038781	4.2	2.96	6.1	0.0970971615498376	0.148106759240889	0.199116356931941	0.103867351664995	0.15843364111257	0.212999930560145	0.105148113041651	0.160359913618385	0.21544064839319	0.103622668954229	5.06296479377067	0.0708972481193244	1.49886434186387	0.350634120048814	0.425064035392705	0.310374934231339	0.452354119493345	0.532378180648223	0.409067077331852	0.450352329136197	0.530213326103465	0.407136054817271	0.00492143933614772	0.00534665392604785	0.00534151908622497
201	0.972667378427265	0.13	0.11296067149197	0.0663980460747927	0.159523296909147	0.130278208197451	0.612638852930086	0.365498145803724	0.859779560056449	4.02	2.71	6.01	0.0811885693915809	0.136086249941753	0.190983930491925	0.0872319213159184	0.146215965326868	0.205200009337817	0.0877561582758972	0.147053435380485	0.206404602526209	0.11296067149197	4.82243116576042	0.0341546163591228	1.44141592941387	0.350634120048814	0.425064035392705	0.310374934231339	0.452354119493345	0.532378180648223	0.409067077331852	0.450352329136197	0.530213326103465	0.407136054817271	0.00492143933614772	0.00534665392604785	0.00534151908622497
201	0.972667378427265	0.13	0.115338595164599	0.0686835248843361	0.161993665444862	0.197676115192821	0.759233230284682	0.520419973404664	0.9980464871647	4.24	2.74	6.06	0.110275646495897	0.16087955802901	0.211483469562123	0.11785760000583	0.171940761190671	0.226023922375511	0.118589877017746	0.172959857658134	0.227160371614479	0.115338595164599	4.9654289791695	0.0612698815775141	1.4803713373712	0.350634120048814	0.425064035392705	0.310374934231339	0.452354119493345	0.532378180648223	0.409067077331852	0.450352329136197	0.530213326103465	0.407136054817271	0.00492143933614772	0.00534665392604785	0.00534151908622497
201	0.972667378427265	0.13	0.115421447074329	0.0685330836288869	0.162309810519771	0.215780754935031	0.913488517955145	0.641593688851126	1.18538334705916	4.16	2.8	5.91	0.138162676405738	0.196713310463813	0.255263944521887	0.147925662884911	0.210613659243186	0.273301655601461	0.149373794981512	0.212730133338482	0.275957580885097	0.115421447074329	5.03234409664176	-0.0394246131306924	1.38957187445262	0.350634120048814	0.425064035392705	0.310374934231339	0.452354119493345	0.532378180648223	0.409067077331852	0.450352329136197	0.530213326103465	0.407136054817271	0.00492143933614772	0.00534665392604785	0.00534151908622497
201	0.972667378427265	0.13	0.119364494895708	0.0710065204679829	0.167722469323433	0.176496921595058	0.699802977317525	0.463795755048029	0.935810199587022	4.08	2.63	6.49	0.10166828872031	0.153403239186359	0.205138189652408	0.109070730209747	0.164572488877293	0.220074247544839	0.108642141079872	0.163871708502498	0.219173462182517	0.119364494895708	4.99445093643811	-0.0323229217496688	1.36850946082611	0.350634120048814	0.425064035392705	0.310374934231339	0.452354119493345	0.532378180648223	0.409067077331852	0.450352329136197	0.530213326103465	0.407136054817271	0.00492143933614772	0.00534665392604785	0.00534151908622497
201	0.972667378427265	0.13	0.122111780171239	0.0736849719998255	0.170538588342652	0.137756700292181	0.671805528158222	0.409391176574261	0.934219879742182	3.49	2.24	5.55	0.103160112276113	0.169284385395014	0.235408658513915	0.112572086999948	0.184729311940007	0.256886536880066	0.11204654000976	0.183783837866576	0.255560247060384	0.122111780171239	4.45283650232681	0.108035013892653	1.40764117125841	0.350634120048814	0.425064035392705	0.310374934231339	0.452354119493345	0.532378180648223	0.409067077331852	0.450352329136197	0.530213326103465	0.407136054817271	0.00492143933614772	0.00534665392604785	0.00534151908622497
201	0.972667378427265	0.13	0.123777688445009	0.0739593566439748	0.173596020246042	0.188269317869172	0.839394224151745	0.567269723905992	1.1115187243975	4.24	2.66	6.27	0.120035516877527	0.177617657551494	0.235199798225462	0.128268902858732	0.189800674459657	0.251332446060582	0.128355929626468	0.189830538866545	0.251531196960593	0.123777688445009	5.12537133992831	0.110178544605155	1.5444145338515	0.350634120048814	0.425064035392705	0.310374934231339	0.452354119493345	0.532378180648223	0.409067077331852	0.450352329136197	0.530213326103465	0.407136054817271	0.00492143933614772	0.00534665392604785	0.00534151908622497
201	0.972667378427265	0.13	0.127172153947397	0.0752611913927145	0.179083116502079	0.206276684377504	0.889406467050939	0.617013906350339	1.16179902775154	3.88	2.72	5.48	0.141481164209707	0.203940723408202	0.266400282606698	0.152578839845398	0.219937679681037	0.287296519516676	0.154657882573338	0.222906804197555	0.291361087610903	0.127172153947397	4.83412432071683	0.0231886141653006	1.40520455437351	0.350634120048814	0.425064035392705	0.310374934231339	0.452354119493345	0.532378180648223	0.409067077331852	0.450352329136197	0.530213326103465	0.407136054817271	0.00492143933614772	0.00534665392604785	0.00534151908622497
201	0.972667378427265	0.13	0.127635666633905	0.0759759385492361	0.179295394718574	0.18923424019256	0.767489668536706	0.519458740175157	1.01552059689825	3.87	2.59	6.08	0.119439561670009	0.176469510485809	0.233499459301608	0.128850510306006	0.190373994693393	0.25189747908078	0.128925630411732	0.190399360377341	0.252045451572826	0.127635666633905	4.69469372766454	0.0278009747387749	1.40734878940385	0.350634120048814	0.425064035392705	0.310374934231339	0.452354119493345	0.532378180648223	0.409067077331852	0.450352329136197	0.530213326103465	0.407136054817271	0.00492143933614772	0.00534665392604785	0.00534151908622497
201	0.972667378427265	0.13	0.129211071442437	0.075964569805738	0.182457573079136	0.180312729076346	0.806237575549164	0.537851859174451	1.07462329192388	3.98	2.74	5.82	0.120560876765926	0.180720224968703	0.240879573171479	0.129670795599626	0.194375953304763	0.259081111009901	0.130872604899196	0.196246777574561	0.261616316421352	0.129211071442437	4.80555125158112	0.0365711465578062	1.4267475245185	0.350634120048814	0.425064035392705	0.310374934231339	0.452354119493345	0.532378180648223	0.409067077331852	0.450352329136197	0.530213326103465	0.407136054817271	0.00492143933614772	0.00534665392604785	0.00534151908622497
201	0.972667378427265	0.13	0.132189112919109	0.0791708422775894	0.185207383560629	0.212377508722488	0.796279819239527	0.556862279113571	1.03569735936548	3.48	2.37	5.44	0.140641712657163	0.201109253998048	0.261576795338933	0.153519509550602	0.219523734861852	0.285527960173102	0.153971246765286	0.220017360546626	0.286383310352176	0.132189112919109	4.3925146899424	0.122111698930647	1.39434177218773	0.350634120048814	0.425064035392705	0.310374934231339	0.452354119493345	0.532378180648223	0.409067077331852	0.450352329136197	0.530213326103465	0.407136054817271	0.00492143933614772	0.00534665392604785	0.00534151908622497
201	0.972667378427265	0.14	0.0745997838161905	0.0456123900509488	0.103587177581432	0.295534569791574	0.911935330820343	0.692111282458233	1.13175937918245	3.78	2.41	6.01	0.162495568482847	0.214106392652524	0.265717216822202	0.175741263475509	0.231559102283519	0.287376941091529	0.174785137807521	0.230357920907373	0.285842011631121	0.0745997838161905	5.14474404718099	0.0377578191642291	1.39212003294639	0.350634120048814	0.425064035392705	0.310374934231339	0.452354119493345	0.532378180648223	0.409067077331852	0.450352329136197	0.530213326103465	0.407136054817271	0.00492143933614772	0.00534665392604785	0.00534151908622497
201	0.972667378427265	0.14	0.080767245073835	0.0494361421380626	0.112098348009607	0.287337178815375	0.885584545342048	0.667832807302931	1.10333628338116	3.84	2.5	6.79	0.15469636317378	0.205136236119617	0.255576109065453	0.16703339692147	0.22149584933844	0.275958301755411	0.164664015493281	0.218458022701088	0.272056339135054	0.080767245073835	5.13916401995235	-0.0637027637254306	1.3396520440666	0.350634120048814	0.425064035392705	0.310374934231339	0.452354119493345	0.532378180648223	0.409067077331852	0.450352329136197	0.530213326103465	0.407136054817271	0.00492143933614772	0.00534665392604785	0.00534151908622497
201	0.972667378427265	0.14	0.0812375769242287	0.0495193856496293	0.112955768198828	0.268182403833669	0.860364881542523	0.638466353808759	1.08226340927629	4.04	2.53	5.94	0.141218536569645	0.190298938640302	0.23937934071096	0.151655778499062	0.204363636588229	0.257071494677396	0.151725006511173	0.204376120909001	0.257128039502709	0.0812375769242287	5.085980737233	-0.00967277394177287	1.35309266320673	0.350634120048814	0.425064035392705	0.310374934231339	0.452354119493345	0.532378180648223	0.409067077331852	0.450352329136197	0.530213326103465	0.407136054817271	0.00492143933614772	0.00534665392604785	0.00534151908622497
201	0.972667378427265	0.14	0.09498894015948	0.0586297854399094	0.131348094879051	0.198780701178905	0.746615501147252	0.512585758171122	0.980645244123383	3.86	2.56	6	0.118177137540842	0.172132918955871	0.226088700370901	0.127529670575643	0.185755509961303	0.243981349346962	0.12768008915707	0.185830956720383	0.244234980144211	0.09498894015948	5.10453793583615	0.117784229500843	1.50049105549779	0.350634120048814	0.425064035392705	0.310374934231339	0.452354119493345	0.532378180648223	0.409067077331852	0.450352329136197	0.530213326103465	0.407136054817271	0.00492143933614772	0.00534665392604785	0.00534151908622497
201	0.972667378427265	0.14	0.0969343457755957	0.0586330085571759	0.135235682994015	0.223470502326567	0.850127053992591	0.602705132719738	1.09754897526544	4.22	2.69	6.58	0.128055730207804	0.180625043256522	0.23319435630524	0.136900597220519	0.193100896419651	0.249301195618783	0.136482254041312	0.192480988859734	0.248416178446349	0.0969343457755957	5.34641944787194	0.0519393484210719	1.50690167806619	0.350634120048814	0.425064035392705	0.310374934231339	0.452354119493345	0.532378180648223	0.409067077331852	0.450352329136197	0.530213326103465	0.407136054817271	0.00492143933614772	0.00534665392604785	0.00534151908622497
201	0.972667378427265	0.14	0.09820254107115	0.0606837302585098	0.13572135188379	0.189932346283259	0.626486527179956	0.42448326816173	0.828489786198182	4.69	2.66	6.97	0.0820068112971328	0.121032243831736	0.160057676366339	0.0868018686740046	0.128109174935933	0.169416481197862	0.0858939265909178	0.126789881485092	0.167720712546156	0.09820254107115	5.45334859487028	0.052647685943241	1.50644128793162	0.350634120048814	0.425064035392705	0.310374934231339	0.452354119493345	0.532378180648223	0.409067077331852	0.450352329136197	0.530213326103465	0.407136054817271	0.00492143933614772	0.00534665392604785	0.00534151908622497
201	0.972667378427265	0.14	0.100036565864796	0.0620131804861035	0.138059951243489	0.253624275159014	0.883159202244596	0.646617453290402	1.11970095119879	4.67	2.84	6.81	0.125556260063688	0.17148650397604	0.217416747888393	0.132965081509704	0.18160557639597	0.230246071282236	0.132810448694064	0.181310176849366	0.229901781817077	0.100036565864796	5.56726280219551	0.0410413178723565	1.54335137047893	0.350634120048814	0.425064035392705	0.310374934231339	0.452354119493345	0.532378180648223	0.409067077331852	0.450352329136197	0.530213326103465	0.407136054817271	0.00492143933614772	0.00534665392604785	0.00534151908622497
201	0.972667378427265	0.14	0.100843455624129	0.0617824480468818	0.139904463201377	0.270736162273177	0.908469315041728	0.675678988488237	1.14125964159522	4.61	2.45	7.05	0.132620961366232	0.178312595160199	0.224004228954167	0.140599302303732	0.189039697897074	0.237480093490415	0.137654333429327	0.185110368260939	0.232536056542221	0.100843455624129	5.32504093679343	0.154666557082621	1.59409049645336	0.350634120048814	0.425064035392705	0.310374934231339	0.452354119493345	0.532378180648223	0.409067077331852	0.450352329136197	0.530213326103465	0.407136054817271	0.00492143933614772	0.00534665392604785	0.00534151908622497
201	0.972667378427265	0.14	0.103664264904271	0.063580615667924	0.143747914140617	0.226849123533608	0.803720258918179	0.572058712823019	1.03538180501334	4.22	2.53	5.91	0.121755237614864	0.171061376930269	0.220367516245674	0.130189772726797	0.182911570961165	0.235633369195533	0.130409017987208	0.183154198803095	0.235825610262572	0.103664264904271	5.01253571925127	0.0192907815285528	1.39189961756241	0.350634120048814	0.425064035392705	0.310374934231339	0.452354119493345	0.532378180648223	0.409067077331852	0.450352329136197	0.530213326103465	0.407136054817271	0.00492143933614772	0.00534665392604785	0.00534151908622497
201	0.972667378427265	0.14	0.103691218829215	0.0629409435620036	0.144441494096427	0.142802168169277	0.578201345983246	0.357025503051754	0.799377188914737	4.09	2.68	6.6	0.0780659042853026	0.126427413580643	0.174788922875983	0.0837258732109441	0.135593710170259	0.187461547129574	0.0833854826248171	0.135005391487289	0.186668716731947	0.103691218829215	5.15527561400595	0.0994034907729521	1.5147099173695	0.350634120048814	0.425064035392705	0.310374934231339	0.452354119493345	0.532378180648223	0.409067077331852	0.450352329136197	0.530213326103465	0.407136054817271	0.00492143933614772	0.00534665392604785	0.00534151908622497
201	0.972667378427265	0.14	0.111342597465241	0.06847614410392	0.154209050826563	0.34552351507379	1.09403636702304	0.8589510855035	1.32912164854259	3.85	2.59	5.67	0.198445070821773	0.2527572617342	0.307069452646627	0.214203482966571	0.272828574599286	0.331453666232002	0.215603071730584	0.274972380771683	0.333668137024506	0.111342597465241	4.79499306452375	0.0629628082630242	1.41715042143178	0.350634120048814	0.425064035392705	0.310374934231339	0.452354119493345	0.532378180648223	0.409067077331852	0.450352329136197	0.530213326103465	0.407136054817271	0.00492143933614772	0.00534665392604785	0.00534151908622497
201	0.972667378427265	0.14	0.118725255642882	0.0733664501516983	0.164084061134066	0.203207800101901	0.671579974105847	0.463952151857448	0.879207796354245	4.32	2.71	6.52	0.0966221191683375	0.139862440618794	0.183102762069251	0.103071069017484	0.149197423882392	0.195323778747301	0.102905923078652	0.148880980427293	0.194953516880287	0.118725255642882	4.94180693972383	0.129975888039402	1.53861528757553	0.350634120048814	0.425064035392705	0.310374934231339	0.452354119493345	0.532378180648223	0.409067077331852	0.450352329136197	0.530213326103465	0.407136054817271	0.00492143933614772	0.00534665392604785	0.00534151908622497
201	0.972667378427265	0.14	0.119385162567437	0.0733013249807325	0.165469000154142	0.222234415733614	0.803874161251139	0.569077328581487	1.03867099392079	4.01	2.62	6.03	0.126700467128833	0.17897608396595	0.231251700803066	0.136167591567148	0.192349269533332	0.248530947499515	0.136472299175875	0.192878737478168	0.249061434075497	0.119385162567437	4.96938786683408	-0.0231005127540283	1.3583873483847	0.350634120048814	0.425064035392705	0.310374934231339	0.452354119493345	0.532378180648223	0.409067077331852	0.450352329136197	0.530213326103465	0.407136054817271	0.00492143933614772	0.00534665392604785	0.00534151908622497
201	0.972667378427265	0.14	0.120250156250187	0.0729766604990041	0.167523652001369	0.153902054488291	0.633409256202953	0.401532092949013	0.865286419456892	4.24	2.42	6.34	0.0850810612778654	0.13421375946608	0.183346457654295	0.0909304731573078	0.143441095693605	0.195951718229902	0.0899973799317195	0.141978609264939	0.193997719541717	0.120250156250187	4.83671308025795	0.013589358518146	1.38443094330689	0.350634120048814	0.425064035392705	0.310374934231339	0.452354119493345	0.532378180648223	0.409067077331852	0.450352329136197	0.530213326103465	0.407136054817271	0.00492143933614772	0.00534665392604785	0.00534151908622497
201	0.972667378427265	0.14	0.121902425931794	0.0739017707805594	0.169903081083028	0.21899988606461	0.864893418704388	0.609886679386678	1.1199001580221	3.7	2.68	5.86	0.145790902705335	0.206749215089629	0.267707527473923	0.158024697500471	0.224098222637612	0.290171747774752	0.159222573431725	0.225713621149043	0.292354795248639	0.121902425931794	4.82681683962362	0.0312109639335711	1.38794912118537	0.350634120048814	0.425064035392705	0.310374934231339	0.452354119493345	0.532378180648223	0.409067077331852	0.450352329136197	0.530213326103465	0.407136054817271	0.00492143933614772	0.00534665392604785	0.00534151908622497
201	0.972667378427265	0.14	0.12426278398899	0.0757932191568371	0.172732348821142	0.173653172990565	0.779802209494332	0.514213417700269	1.0453910012884	3.84	2.63	6.41	0.119000589390708	0.180463829499083	0.241927069607458	0.128476421458057	0.194833883893936	0.261191346329815	0.128115488865137	0.194283259168924	0.260467147924669	0.12426278398899	4.88956571180395	0.112124893905392	1.48883689989506	0.350634120048814	0.425064035392705	0.310374934231339	0.452354119493345	0.532378180648223	0.409067077331852	0.450352329136197	0.530213326103465	0.407136054817271	0.00492143933614772	0.00534665392604785	0.00534151908622497
201	0.972667378427265	0.14	0.132600872998471	0.0808763904607773	0.184325355536164	0.205396993282637	0.826604881957235	0.572764046454398	1.08044571746007	3.77	2.55	5.71	0.134631328100843	0.194298007637606	0.25396468717437	0.14562634999245	0.210165866015049	0.274705382037647	0.14637652717483	0.211300895229215	0.276020514169477	0.132600872998471	4.69114344978013	0.0287260702940611	1.39019175532805	0.350634120048814	0.425064035392705	0.310374934231339	0.452354119493345	0.532378180648223	0.409067077331852	0.450352329136197	0.530213326103465	0.407136054817271	0.00492143933614772	0.00534665392604785	0.00534151908622497
201	0.972667378427265	0.14	0.135804162826842	0.084266684303759	0.187341641349926	0.176023869515057	0.772992598210342	0.511877291907839	1.03410790451284	3.75	2.59	5.33	0.120947865584623	0.18264495484415	0.244342044103677	0.13090885954643	0.197687182200235	0.26446550485404	0.132515614211059	0.200027004095908	0.267694092212817	0.135804162826842	4.50985470838146	0.0470654865471029	1.37348747526944	0.350634120048814	0.425064035392705	0.310374934231339	0.452354119493345	0.532378180648223	0.409067077331852	0.450352329136197	0.530213326103465	0.407136054817271	0.00492143933614772	0.00534665392604785	0.00534151908622497
201	0.972667378427265	0.14	0.137016287788542	0.0848614630990669	0.189171112478017	0.19004891074919	0.808742023340593	0.548071348506144	1.06941269817504	3.94	2.68	6.01	0.123871971554691	0.182787276115394	0.241702580676098	0.133360819000242	0.196789156898256	0.26021749479627	0.133956857111662	0.197749692643811	0.261427516628532	0.137016287788542	4.76596133598159	-0.020539707557705	1.35680041848127	0.350634120048814	0.425064035392705	0.310374934231339	0.452354119493345	0.532378180648223	0.409067077331852	0.450352329136197	0.530213326103465	0.407136054817271	0.00492143933614772	0.00534665392604785	0.00534151908622497
201	0.972667378427265	0.14	0.138326835731274	0.0849226704829769	0.19173100097957	0.200509483074013	0.908742624446807	0.625430239325956	1.19205500956766	4.2	2.93	6.21	0.133461989985629	0.19391866817016	0.254375346354691	0.142748541701242	0.207411916253596	0.272075290805949	0.144103316999681	0.209487618247658	0.274647659929076	0.138326835731274	4.93801225748664	0.0471257796404012	1.4783232298564	0.350634120048814	0.425064035392705	0.310374934231339	0.452354119493345	0.532378180648223	0.409067077331852	0.450352329136197	0.530213326103465	0.407136054817271	0.00492143933614772	0.00534665392604785	0.00534151908622497
201	0.972667378427265	0.15	0.0851889505146968	0.0537871249775441	0.11659077605185	0.282229322799891	0.839400275201462	0.630400240554403	1.04840030984852	4.25	2.7	6.66	0.133155066054413	0.177300692322463	0.221446318590514	0.142260418116455	0.189424791482011	0.236589164847566	0.141737013100556	0.188591964435625	0.235607474136174	0.0851889505146968	5.48616543424683	0.0573888187834791	1.51456282464366	0.350634120048814	0.425064035392705	0.310374934231339	0.452354119493345	0.532378180648223	0.409067077331852	0.450352329136197	0.530213326103465	0.407136054817271	0.00492143933614772	0.00534665392604785	0.00534151908622497
201	0.972667378427265	0.15	0.0933758371047458	0.0586017908625837	0.128149883346908	0.261932891938031	0.865734618061344	0.638840544531037	1.09262869159165	4.38	2.69	6.22	0.131417920758156	0.178093022441926	0.224768124125696	0.140004818659579	0.189729689586272	0.239454560512965	0.140244046600714	0.190074983149771	0.239873916155085	0.0933758371047458	5.29978712878174	0.0401958740930775	1.47049721477107	0.350634120048814	0.425064035392705	0.310374934231339	0.452354119493345	0.532378180648223	0.409067077331852	0.450352329136197	0.530213326103465	0.407136054817271	0.00492143933614772	0.00534665392604785	0.00534151908622497
201	0.972667378427265	0.15	0.0972193118434918	0.0610407361282727	0.133397887558711	0.203325874437419	0.753466021116027	0.520606947613568	0.986325094618487	4.46	3.09	6.25	0.105381505943088	0.152516950352132	0.199652394761176	0.112076223630772	0.162206107060004	0.212335990489235	0.113597441386349	0.164445357039221	0.215212204983254	0.0972193118434918	5.39427561057707	-0.0485028072749663	1.43203316047012	0.350634120048814	0.425064035392705	0.310374934231339	0.452354119493345	0.532378180648223	0.409067077331852	0.450352329136197	0.530213326103465	0.407136054817271	0.00492143933614772	0.00534665392604785	0.00534151908622497
201	0.972667378427265	0.15	0.109769271967763	0.0689067737114201	0.150631770224106	0.216128550310196	0.793108887211442	0.557286717340806	1.02893105708208	4.31	2.73	6.32	0.116185325247623	0.165350458121703	0.214515590995782	0.123954438588555	0.176407159537175	0.228859880485794	0.124221643094279	0.176765827766865	0.229231907214101	0.109769271967763	5.29975830825895	0.0387448304344081	1.49196104237624	0.350634120048814	0.425064035392705	0.310374934231339	0.452354119493345	0.532378180648223	0.409067077331852	0.450352329136197	0.530213326103465	0.407136054817271	0.00492143933614772	0.00534665392604785	0.00534151908622497
201	0.972667378427265	0.15	0.113937750366594	0.0711672123400363	0.156708288393151	0.228406757969967	0.774452292793135	0.55221350256204	0.99669108302423	3.88	2.55	6.28	0.126637950016634	0.177603499896286	0.228569049775937	0.136573325732552	0.191537375955554	0.246501426178556	0.136036838223754	0.190819157431542	0.245598871089177	0.113937750366594	5.07603215766339	0.00612542497469362	1.40905746847599	0.350634120048814	0.425064035392705	0.310374934231339	0.452354119493345	0.532378180648223	0.409067077331852	0.450352329136197	0.530213326103465	0.407136054817271	0.00492143933614772	0.00534665392604785	0.00534151908622497
201	0.972667378427265	0.15	0.11412677161113	0.0724581005769056	0.155795442645355	0.206004321360841	0.811924466146578	0.563054783490449	1.06079414880271	3.99	2.82	5.63	0.125823619732573	0.181437540849402	0.237051461966231	0.135283028543118	0.19507799942246	0.254872970301803	0.137255774647258	0.19799882657826	0.258496108915026	0.11412677161113	5.00416866349789	-0.0714364986028881	1.33632913959445	0.350634120048814	0.425064035392705	0.310374934231339	0.452354119493345	0.532378180648223	0.409067077331852	0.450352329136197	0.530213326103465	0.407136054817271	0.00492143933614772	0.00534665392604785	0.00534151908622497
201	0.972667378427265	0.15	0.114838825785919	0.0720491552703357	0.157628496301503	0.238608910509631	0.799681003363845	0.576651248513231	1.02271075821446	3.98	2.41	6.12	0.129174300930664	0.179134676016723	0.229095051102783	0.138924633007159	0.192656116156089	0.246387599305019	0.137967008884334	0.191244728674792	0.244695798452858	0.114838825785919	5.01010285885446	0.0543332536323475	1.43602420621164	0.350634120048814	0.425064035392705	0.310374934231339	0.452354119493345	0.532378180648223	0.409067077331852	0.450352329136197	0.530213326103465	0.407136054817271	0.00492143933614772	0.00534665392604785	0.00534151908622497
201	0.972667378427265	0.15	0.114926412846031	0.0727374002615227	0.15711542543054	0.228646252005282	0.819776353561403	0.584690983832482	1.05486172329032	3.78	2.62	5.64	0.137132173623146	0.192268593765318	0.24740501390749	0.148291548606485	0.207914793184886	0.267538037763287	0.149599516749159	0.209681703178831	0.269837256003255	0.114926412846031	4.96191980790291	0.150157322624828	1.53939352619778	0.350634120048814	0.425064035392705	0.310374934231339	0.452354119493345	0.532378180648223	0.409067077331852	0.450352329136197	0.530213326103465	0.407136054817271	0.00492143933614772	0.00534665392604785	0.00534151908622497
201	0.972667378427265	0.15	0.115054833291127	0.0721672620452708	0.157942404536982	0.281659968570089	1.12071295157191	0.841276972209529	1.40014893093429	4.1	2.77	6.19	0.183613776760614	0.24460236580849	0.305590954856366	0.196885375425083	0.262282217988765	0.327679060552448	0.198346807257337	0.26364548220347	0.329381510808889	0.115054833291127	4.98849517169576	0.200913765487263	1.61104886978538	0.350634120048814	0.425064035392705	0.310374934231339	0.452354119493345	0.532378180648223	0.409067077331852	0.450352329136197	0.530213326103465	0.407136054817271	0.00492143933614772	0.00534665392604785	0.00534151908622497
201	0.972667378427265	0.15	0.116763353102972	0.0728740678783629	0.160652638327581	0.225238545563122	0.845894185104994	0.600951684740509	1.09083668546948	4.45	2.67	6.02	0.12183417025333	0.171492681993036	0.221151193732743	0.129595191287167	0.182417025379868	0.235238859472569	0.130169147602828	0.183234483267006	0.236358026244971	0.116763353102972	5.09826162948009	-0.0872682279764638	1.34979527445711	0.350634120048814	0.425064035392705	0.310374934231339	0.452354119493345	0.532378180648223	0.409067077331852	0.450352329136197	0.530213326103465	0.407136054817271	0.00492143933614772	0.00534665392604785	0.00534151908622497
201	0.972667378427265	0.15	0.117224805857694	0.0731745186480283	0.16127509306736	0.200226606365641	0.831706908493339	0.572182414308954	1.09123140267772	4.28	2.54	6.21	0.120097702315062	0.174570357654647	0.229043012994232	0.128221951331676	0.186379518272768	0.244537085213859	0.127762323277784	0.185838881607924	0.243867087159832	0.117224805857694	5.1857320202847	-0.0051922833540249	1.42541948184018	0.350634120048814	0.425064035392705	0.310374934231339	0.452354119493345	0.532378180648223	0.409067077331852	0.450352329136197	0.530213326103465	0.407136054817271	0.00492143933614772	0.00534665392604785	0.00534151908622497
201	0.972667378427265	0.15	0.120633207163074	0.0754432489039951	0.165823165422153	0.21200083754843	0.790225157965972	0.552360234950076	1.02809008098187	4	2.66	5.92	0.123310540073586	0.176412212253705	0.229513884433823	0.132565679680839	0.189652926728379	0.24674017377592	0.133318617567423	0.190683569029716	0.248295915404742	0.120633207163074	4.82547615558674	0.0432588594333638	1.40846721009551	0.350634120048814	0.425064035392705	0.310374934231339	0.452354119493345	0.532378180648223	0.409067077331852	0.450352329136197	0.530213326103465	0.407136054817271	0.00492143933614772	0.00534665392604785	0.00534151908622497
201	0.972667378427265	0.15	0.121060913610158	0.0768679341701131	0.165253893050202	0.217634019890818	0.838744558598197	0.59045596753044	1.08703314966595	3.88	2.7	5.93	0.135385695192132	0.192315805748175	0.249245916304217	0.146004510194781	0.207399865850884	0.268795221506988	0.146944617079726	0.208776346598461	0.270716897608122	0.121060913610158	4.97469311124416	-0.114010786793254	1.24780848805473	0.350634120048814	0.425064035392705	0.310374934231339	0.452354119493345	0.532378180648223	0.409067077331852	0.450352329136197	0.530213326103465	0.407136054817271	0.00492143933614772	0.00534665392604785	0.00534151908622497
201	0.972667378427265	0.15	0.122289907971563	0.0775594592216332	0.167020356721493	0.204485322125448	0.848323328820664	0.587083193323334	1.10956346431799	4.43	2.59	6.65	0.119543373969539	0.172737755223801	0.225932136478062	0.127216794979089	0.183825693233769	0.240434591488449	0.126216831361023	0.182565156865167	0.238359410713019	0.122289907971563	5.21729011257264	0.0318660068483929	1.4807383087078	0.350634120048814	0.425064035392705	0.310374934231339	0.452354119493345	0.532378180648223	0.409067077331852	0.450352329136197	0.530213326103465	0.407136054817271	0.00492143933614772	0.00534665392604785	0.00534151908622497
201	0.972667378427265	0.15	0.123357036200921	0.0774659255382691	0.169248146863574	0.237680342370042	0.964912335802504	0.695110284419149	1.23471438718586	3.74	2.57	5.65	0.164902172273049	0.228907762974412	0.292913353675776	0.178571170507688	0.247882284442883	0.317193398378077	0.179654450614635	0.249395597148434	0.319394085078872	0.123357036200921	4.76541534228294	-0.00542047618772735	1.35060968422779	0.350634120048814	0.425064035392705	0.310374934231339	0.452354119493345	0.532378180648223	0.409067077331852	0.450352329136197	0.530213326103465	0.407136054817271	0.00492143933614772	0.00534665392604785	0.00534151908622497
201	0.972667378427265	0.15	0.125810952895766	0.0788977958337676	0.172724109957764	0.221516624092244	0.784829911501885	0.555118528013766	1.01454129499	4.59	2.91	7.02	0.109339306888252	0.154584569273566	0.199829831658881	0.1159582141937	0.16394242020562	0.21192662621754	0.11573662377441	0.163673841455783	0.211636158684268	0.125810952895766	5.2991736183126	0.0266508149505416	1.50952095463125	0.350634120048814	0.425064035392705	0.310374934231339	0.452354119493345	0.532378180648223	0.409067077331852	0.450352329136197	0.530213326103465	0.407136054817271	0.00492143933614772	0.00534665392604785	0.00534151908622497
201	0.972667378427265	0.15	0.127825097125509	0.0804548242573833	0.175195369993635	0.243690058783639	0.963407135279804	0.698419067650445	1.22839520290916	3.65	2.69	5.39	0.169220903609501	0.233425222086697	0.297629540563893	0.183730618976855	0.253440087034206	0.323149555091556	0.186347338275664	0.257085305386108	0.327596047610104	0.127825097125509	4.6620309066564	0.0755172747860829	1.42861997417082	0.350634120048814	0.425064035392705	0.310374934231339	0.452354119493345	0.532378180648223	0.409067077331852	0.450352329136197	0.530213326103465	0.407136054817271	0.00492143933614772	0.00534665392604785	0.00534151908622497
201	0.972667378427265	0.15	0.129208226342662	0.0809683333437237	0.1774481193416	0.166850757564626	0.704494790602623	0.458706857184301	0.950282724020945	4.58	3.29	7.08	0.090589389540155	0.139129712179709	0.187670034819264	0.0960992104110317	0.147591848814233	0.199084487217434	0.0969316978298593	0.148831747320401	0.200749249658475	0.129208226342662	5.36419765568411	0.0373393879238341	1.55594067076963	0.350634120048814	0.425064035392705	0.310374934231339	0.452354119493345	0.532378180648223	0.409067077331852	0.450352329136197	0.530213326103465	0.407136054817271	0.00492143933614772	0.00534665392604785	0.00534151908622497
201	0.972667378427265	0.15	0.129757613850232	0.0808744134330714	0.178640814267393	0.177688574380157	0.82010843661104	0.544656930118047	1.09555994310403	4.52	3.03	6.46	0.108965527142792	0.164073094764817	0.219180662386843	0.115746818932678	0.174283916110287	0.232821013287895	0.116861897031532	0.175993942168134	0.235097477212588	0.129757613850232	5.2555861005066	-0.0776863795362264	1.41169893787141	0.350634120048814	0.425064035392705	0.310374934231339	0.452354119493345	0.532378180648223	0.409067077331852	0.450352329136197	0.530213326103465	0.407136054817271	0.00492143933614772	0.00534665392604785	0.00534151908622497
201	0.972667378427265	0.15	0.133295383162354	0.0845748184889086	0.1820159478358	0.189729530187658	0.705847939634201	0.478105403342339	0.933590475926063	4.08	2.51	6.56	0.104751795919269	0.154649662617713	0.204547529316157	0.112372254352795	0.165900079046329	0.219427903739862	0.111193595022633	0.164257267408221	0.217242857674137	0.133295383162354	4.89080319069603	-0.0933607709216213	1.28386923161887	0.350634120048814	0.425064035392705	0.310374934231339	0.452354119493345	0.532378180648223	0.409067077331852	0.450352329136197	0.530213326103465	0.407136054817271	0.00492143933614772	0.00534665392604785	0.00534151908622497
201	0.972667378427265	0.15	0.134366352296813	0.0839322295618617	0.184800475031764	0.18108433282451	0.791383173120482	0.528627909578218	1.05413843666275	4.21	2.72	6.16	0.112721573146083	0.16874999336803	0.224778413589977	0.12055509994471	0.180477185940151	0.240399271935592	0.121041345268259	0.181176387369396	0.241489564263611	0.134366352296813	4.96321683481706	-0.0502333697131905	1.36492734436575	0.350634120048814	0.425064035392705	0.310374934231339	0.452354119493345	0.532378180648223	0.409067077331852	0.450352329136197	0.530213326103465	0.407136054817271	0.00492143933614772	0.00534665392604785	0.00534151908622497
201	0.972667378427265	0.15	0.134444075796549	0.0854247916121605	0.183463359980938	0.22943929734434	0.891055909795871	0.636103017615646	1.1460088019761	3.73	2.55	5.7	0.150932818479155	0.211427357147458	0.271921895815761	0.163447753281439	0.228958332960282	0.294468912639126	0.164293472535724	0.230158375894825	0.295874390807057	0.134444075796549	4.67520332720389	-0.040532227801616	1.30517351937216	0.350634120048814	0.425064035392705	0.310374934231339	0.452354119493345	0.532378180648223	0.409067077331852	0.450352329136197	0.530213326103465	0.407136054817271	0.00492143933614772	0.00534665392604785	0.00534151908622497
201	0.972667378427265	0.15	0.140427236911586	0.0874898338661318	0.19336463995704	0.228373944924775	0.930174255633787	0.663224245382688	1.19712426588489	3.72	2.51	5.61	0.157747125003497	0.221240878330424	0.28473463165735	0.170877838578612	0.239656748695091	0.308435658811571	0.171721075653102	0.240657474653563	0.309966902588803	0.140427236911586	4.61937485555326	0.0762419894790737	1.42020827801327	0.350634120048814	0.425064035392705	0.310374934231339	0.452354119493345	0.532378180648223	0.409067077331852	0.450352329136197	0.530213326103465	0.407136054817271	0.00492143933614772	0.00534665392604785	0.00534151908622497
201	0.972667378427265	0.15	0.141085225810184	0.0886473391947857	0.193523112425582	0.195274530952622	0.811984766444204	0.554628697143714	1.0693408357447	3.95	2.52	5.91	0.12528488733833	0.183418962106179	0.241553036874029	0.134873243931083	0.197456460577941	0.260039677224799	0.135031528414129	0.197632879758021	0.260225782586769	0.141085225810184	4.63165609865281	0.0606297636609454	1.41524409858922	0.350634120048814	0.425064035392705	0.310374934231339	0.452354119493345	0.532378180648223	0.409067077331852	0.450352329136197	0.530213326103465	0.407136054817271	0.00492143933614772	0.00534665392604785	0.00534151908622497
201	0.972667378427265	0.15	0.141819269720858	0.0884891506261512	0.195149388815564	0.219732148225589	0.889532344357447	0.627821172739986	1.15124351597491	3.84	2.54	6.24	0.145463472877366	0.206100828811278	0.266738184745189	0.157068779935502	0.222543880499639	0.288018981063777	0.156525267267034	0.221780797058136	0.286950071370217	0.141819269720858	4.80076223381996	-0.0658221450650241	1.30907365856532	0.350634120048814	0.425064035392705	0.310374934231339	0.452354119493345	0.532378180648223	0.409067077331852	0.450352329136197	0.530213326103465	0.407136054817271	0.00492143933614772	0.00534665392604785	0.00534151908622497
201	0.972667378427265	0.15	0.142965800641014	0.0905525367670486	0.195379064514979	0.206856117436664	0.847662781439521	0.588513277775264	1.10681228510378	4.1	2.65	6.27	0.1285520306984	0.185159411039009	0.241766791379618	0.137856567689921	0.19856116424338	0.25926576079684	0.137832664523012	0.198594088099922	0.259226902159662	0.142965800641014	4.93405409150542	0.0929306394581576	1.50245868861539	0.350634120048814	0.425064035392705	0.310374934231339	0.452354119493345	0.532378180648223	0.409067077331852	0.450352329136197	0.530213326103465	0.407136054817271	0.00492143933614772	0.00534665392604785	0.00534151908622497
201	0.972667378427265	0.15	0.147334438418831	0.091901094315295	0.202767782522368	0.171331598847941	0.722685153178956	0.474539741289495	0.970830565068417	4.06	2.56	6	0.104453940881006	0.159074795423054	0.213695649965102	0.112111903071933	0.17073724452363	0.229362585975326	0.112189364931442	0.170910133903445	0.229669101987338	0.147334438418831	4.6134688246233	-0.0209324023227476	1.33155273105406	0.350634120048814	0.425064035392705	0.310374934231339	0.452354119493345	0.532378180648223	0.409067077331852	0.450352329136197	0.530213326103465	0.407136054817271	0.00492143933614772	0.00534665392604785	0.00534151908622497
201	0.972667378427265	0.15	0.160733106637217	0.10148976019379	0.219976453080643	0.164648283906094	0.759289862413548	0.492266571939432	1.02631315288766	3.79	2.51	5.57	0.115303999744573	0.177849082371899	0.240394164999225	0.124667180161569	0.192291192350168	0.259915204538766	0.12534789685248	0.19344116797256	0.261490396972442	0.160733106637217	4.43817149838492	0.0533634539511964	1.39265187421563	0.350634120048814	0.425064035392705	0.310374934231339	0.452354119493345	0.532378180648223	0.409067077331852	0.450352329136197	0.530213326103465	0.407136054817271	0.00492143933614772	0.00534665392604785	0.00534151908622497
201	0.972667378427265	0.15	0.163288841591543	0.102255988237907	0.22432169494518	0.167381573677736	0.804288043323607	0.524218257300966	1.08435782934625	3.81	2.64	6	0.122091332578243	0.18732006682047	0.252548801062696	0.131914569139923	0.202391483359787	0.272868397579652	0.132386212517304	0.203190907064618	0.273801240521425	0.163288841591543	4.58689712840294	-0.0289913320416961	1.32944008504059	0.350634120048814	0.425064035392705	0.310374934231339	0.452354119493345	0.532378180648223	0.409067077331852	0.450352329136197	0.530213326103465	0.407136054817271	0.00492143933614772	0.00534665392604785	0.00534151908622497
201	0.972667378427265	0.15	0.175818343646979	0.109848691662819	0.241787995631139	0.193966025854137	0.912228819504183	0.621891348192912	1.20256629081545	4.04	2.69	5.58	0.137529760928649	0.20173718740933	0.26594461389001	0.147691582598101	0.216643178001533	0.285594773404965	0.149427517032506	0.219214254376129	0.288806440434564	0.175818343646979	4.43215638281216	0.00606106539207523	1.36856409513123	0.350634120048814	0.425064035392705	0.310374934231339	0.452354119493345	0.532378180648223	0.409067077331852	0.450352329136197	0.530213326103465	0.407136054817271	0.00492143933614772	0.00534665392604785	0.00534151908622497
201	0.972667378427265	0.16	0.077899705361988	0.0499806090781479	0.105818801645828	0.268568649579659	0.900020494277772	0.668122502253162	1.13191848630238	4.65	3.15	6.65	0.130135901946638	0.17530464607659	0.220473390206543	0.137857973824534	0.185706964401381	0.233555954978227	0.139243505501068	0.187529450819821	0.235853299211226	0.077899705361988	5.63693891815734	0.0298649925438871	1.52531763385705	0.350634120048814	0.425064035392705	0.310374934231339	0.452354119493345	0.532378180648223	0.409067077331852	0.450352329136197	0.530213326103465	0.407136054817271	0.00492143933614772	0.00534665392604785	0.00534151908622497
201	0.972667378427265	0.16	0.0988973095964071	0.063978786735416	0.133815832457398	0.241607378739618	0.86174686255829	0.623373828059211	1.10011989705737	3.69	2.49	5.37	0.149656052790168	0.206883298832583	0.264110544874998	0.162300949297314	0.224363499960585	0.286426050623856	0.163676224898333	0.226193330155729	0.288707682573659	0.0988973095964071	4.77302251302549	-0.0247157199893638	1.32384707969015	0.350634120048814	0.425064035392705	0.310374934231339	0.452354119493345	0.532378180648223	0.409067077331852	0.450352329136197	0.530213326103465	0.407136054817271	0.00492143933614772	0.00534665392604785	0.00534151908622497
201	0.972667378427265	0.16	0.099179677209218	0.0634842377878642	0.134875116630572	0.225202360303753	0.798075022299703	0.566955380474404	1.029194664125	3.58	2.43	5.8	0.13966178676913	0.196594983359933	0.253528179950735	0.151956484879123	0.213901621247539	0.275846757615956	0.151870028676785	0.213715741723718	0.275594269594595	0.099179677209218	4.95185118765452	-0.13807282547529	1.21767422770966	0.350634120048814	0.425064035392705	0.310374934231339	0.452354119493345	0.532378180648223	0.409067077331852	0.450352329136197	0.530213326103465	0.407136054817271	0.00492143933614772	0.00534665392604785	0.00534151908622497
201	0.972667378427265	0.16	0.102530345068381	0.0664617285148295	0.138598961621933	0.241873656529509	0.895485137105123	0.647959405739742	1.1430108684705	3.99	2.73	5.83	0.144802024057368	0.200117567886952	0.255433111716535	0.15568886379244	0.215163268414552	0.274637673036664	0.157043265373068	0.217058557788368	0.277121594981452	0.102530345068381	5.22820081809433	0.109612243300931	1.53985375284343	0.350634120048814	0.425064035392705	0.310374934231339	0.452354119493345	0.532378180648223	0.409067077331852	0.450352329136197	0.530213326103465	0.407136054817271	0.00492143933614772	0.00534665392604785	0.00534151908622497
201	0.972667378427265	0.16	0.103747846975451	0.0663170966418816	0.141178597309021	0.240853253217644	0.845427892956896	0.611086696418253	1.07976908949554	3.95	2.39	6.43	0.137826727338032	0.190680897439771	0.243535067541509	0.148348309811956	0.205237325117936	0.262126340423917	0.14641322279258	0.202561990480171	0.258732807626421	0.103747846975451	4.86679005768645	0.0541698022416345	1.4276194654814	0.350634120048814	0.425064035392705	0.310374934231339	0.452354119493345	0.532378180648223	0.409067077331852	0.450352329136197	0.530213326103465	0.407136054817271	0.00492143933614772	0.00534665392604785	0.00534151908622497
201	0.972667378427265	0.16	0.104711150573287	0.0678895805688663	0.141532720577708	0.260296232228131	0.788394070032573	0.580891354245308	0.995896785819838	4.11	2.53	6.67	0.126486262756108	0.171668968334112	0.216851673912117	0.135592786406608	0.184028472727139	0.232464159047669	0.134138399078643	0.181991754878618	0.230002481570293	0.104711150573287	5.35291277494481	0.0280404934448235	1.45699186635532	0.350634120048814	0.425064035392705	0.310374934231339	0.452354119493345	0.532378180648223	0.409067077331852	0.450352329136197	0.530213326103465	0.407136054817271	0.00492143933614772	0.00534665392604785	0.00534151908622497
201	0.972667378427265	0.16	0.108172613802092	0.0697894468508416	0.146555780753343	0.163025581110782	0.702122377541152	0.45373673417854	0.950508020903765	4.22	2.87	6.45	0.0965050892886344	0.149334135043814	0.202163180798994	0.103182560970868	0.15966700417327	0.216151447375672	0.103651747562253	0.160410627115925	0.217115411800219	0.108172613802092	5.31336446979868	-0.160013439356135	1.32412488378137	0.350634120048814	0.425064035392705	0.310374934231339	0.452354119493345	0.532378180648223	0.409067077331852	0.450352329136197	0.530213326103465	0.407136054817271	0.00492143933614772	0.00534665392604785	0.00534151908622497
201	0.972667378427265	0.16	0.109133505348751	0.0693939378748919	0.14887307282261	0.23312543596165	0.8207459784812	0.588332366114988	1.05315959084741	4.02	2.67	6.55	0.130638294185549	0.182245378231456	0.233852462277363	0.140356458419603	0.195802586151172	0.251248713882741	0.139818233256506	0.195089591926808	0.250271362214454	0.109133505348751	5.20183094377518	-0.0186939597195336	1.42026189747957	0.350634120048814	0.425064035392705	0.310374934231339	0.452354119493345	0.532378180648223	0.409067077331852	0.450352329136197	0.530213326103465	0.407136054817271	0.00492143933614772	0.00534665392604785	0.00534151908622497
201	0.972667378427265	0.16	0.113823641162659	0.0728980553793266	0.154749226945992	0.249621785149459	0.956176093306584	0.697341565940789	1.21501062067238	4.06	2.76	5.67	0.153617721966095	0.210636509318117	0.26765529667014	0.164894976565799	0.226099579028901	0.287304181492002	0.166893213809709	0.228952149772546	0.290959042254033	0.113823641162659	4.99920793398065	-0.0293529265145486	1.38360888359495	0.350634120048814	0.425064035392705	0.310374934231339	0.452354119493345	0.532378180648223	0.409067077331852	0.450352329136197	0.530213326103465	0.407136054817271	0.00492143933614772	0.00534665392604785	0.00534151908622497
201	0.972667378427265	0.16	0.114446777710825	0.0732171202382577	0.155676435183392	0.203007454197027	0.790870560545224	0.546211103045933	1.03553001804452	4.11	2.58	6.52	0.119049752647418	0.172374644316075	0.225699535984733	0.127634792538983	0.18480510439549	0.241975416251996	0.12674167914156	0.183474624273367	0.240330273230594	0.114446777710825	5.15322209789189	0.0737289214674985	1.48113828191263	0.350634120048814	0.425064035392705	0.310374934231339	0.452354119493345	0.532378180648223	0.409067077331852	0.450352329136197	0.530213326103465	0.407136054817271	0.00492143933614772	0.00534665392604785	0.00534151908622497
201	0.972667378427265	0.16	0.116505218230891	0.0743780573582711	0.158632379103511	0.257873284808949	0.945852334970911	0.695331033920769	1.19637363602105	3.9	2.83	6.45	0.158770872967939	0.215974541040271	0.273178209112603	0.171139330263487	0.232799238403506	0.294459146543525	0.171700952790514	0.233692581200512	0.295514374420031	0.116505218230891	5.11624805710074	-0.11804642321091	1.33057861385863	0.350634120048814	0.425064035392705	0.310374934231339	0.452354119493345	0.532378180648223	0.409067077331852	0.450352329136197	0.530213326103465	0.407136054817271	0.00492143933614772	0.00534665392604785	0.00534151908622497
201	0.972667378427265	0.16	0.117480044727228	0.0756740373723236	0.159286052082133	0.197601189789934	0.727908025916137	0.498893868980425	0.956922182851849	4.18	2.68	6.3	0.106907032614073	0.155982047295344	0.205057061976615	0.114398891387434	0.166912997682257	0.21942710397708	0.114523020841716	0.167104603917687	0.219571854176541	0.117480044727228	5.2262527033755	0.134478473210246	1.57025491566315	0.350634120048814	0.425064035392705	0.310374934231339	0.452354119493345	0.532378180648223	0.409067077331852	0.450352329136197	0.530213326103465	0.407136054817271	0.00492143933614772	0.00534665392604785	0.00534151908622497
201	0.972667378427265	0.16	0.117627260348476	0.0753398994277806	0.159914621269171	0.25095757799404	0.868629885683667	0.63432935129254	1.10293042007479	4.57	2.62	6.66	0.125580440296979	0.171965751351402	0.218351062405826	0.13325185287849	0.182470733061821	0.231689613245153	0.132296160935039	0.181201272900034	0.230040075379487	0.117627260348476	5.2489976405854	0.0818131486561154	1.51601166990423	0.350634120048814	0.425064035392705	0.310374934231339	0.452354119493345	0.532378180648223	0.409067077331852	0.450352329136197	0.530213326103465	0.407136054817271	0.00492143933614772	0.00534665392604785	0.00534151908622497
201	0.972667378427265	0.16	0.117890667913463	0.0761991405081529	0.159582195318773	0.269580552436666	0.947847036676238	0.704253588751348	1.19144048460113	4.08	2.84	6.82	0.154424689441464	0.207838464176317	0.26125223891117	0.165673898733519	0.222978649278292	0.280283399823065	0.165376943191132	0.222708696866608	0.279744981383919	0.117890667913463	5.35909047000364	-0.1216681773171	1.32869074223044	0.350634120048814	0.425064035392705	0.310374934231339	0.452354119493345	0.532378180648223	0.409067077331852	0.450352329136197	0.530213326103465	0.407136054817271	0.00492143933614772	0.00534665392604785	0.00534151908622497
201	0.972667378427265	0.16	0.123990642521036	0.0803657117096226	0.16761557333245	0.232620786905536	0.825590314655558	0.591474470585099	1.05970615872602	3.92	2.56	5.58	0.134472345083313	0.187698829300242	0.240925313517171	0.144873652264521	0.20221715408959	0.259560655914659	0.1458844543537	0.20377606395632	0.261373266093651	0.123990642521036	4.81725355454374	-0.0279825244095226	1.34523713002281	0.350634120048814	0.425064035392705	0.310374934231339	0.452354119493345	0.532378180648223	0.409067077331852	0.450352329136197	0.530213326103465	0.407136054817271	0.00492143933614772	0.00534665392604785	0.00534151908622497
201	0.972667378427265	0.16	0.124289742947541	0.0795444180632741	0.169035067831809	0.22037176728239	0.883684215850131	0.624177643740294	1.14319078795997	4.14	2.75	6.14	0.135116918489844	0.191292798390362	0.247468678290881	0.14474930308622	0.204929919671747	0.265110536257275	0.145501239689907	0.205967238405719	0.266626878477825	0.124289742947541	5.01546516525972	-0.058881141498254	1.36257359535405	0.350634120048814	0.425064035392705	0.310374934231339	0.452354119493345	0.532378180648223	0.409067077331852	0.450352329136197	0.530213326103465	0.407136054817271	0.00492143933614772	0.00534665392604785	0.00534151908622497
201	0.972667378427265	0.16	0.126492787875413	0.0813659936072452	0.171619582143581	0.217965484471995	0.853691228824996	0.601223787897416	1.10615866975257	3.76	2.68	5.65	0.14162151146457	0.201091581178206	0.260561650891842	0.153227201444601	0.217570762374717	0.281914323304834	0.154844425185797	0.219797658731841	0.284723861511384	0.126492787875413	4.78985386800863	-0.117213650134046	1.24887612993085	0.350634120048814	0.425064035392705	0.310374934231339	0.452354119493345	0.532378180648223	0.409067077331852	0.450352329136197	0.530213326103465	0.407136054817271	0.00492143933614772	0.00534665392604785	0.00534151908622497
201	0.972667378427265	0.16	0.127367316304473	0.0820220645858799	0.172712568023066	0.234838850367926	0.862905971601955	0.619718936073292	1.10609300713062	4.11	2.92	6.22	0.13496196759031	0.187923074467833	0.240884181345357	0.144681272316847	0.201456380617052	0.258231488917257	0.14599869833844	0.203357071809296	0.260661504078689	0.127367316304473	5.15341763418179	0.0495770924771878	1.50622844855495	0.350634120048814	0.425064035392705	0.310374934231339	0.452354119493345	0.532378180648223	0.409067077331852	0.450352329136197	0.530213326103465	0.407136054817271	0.00492143933614772	0.00534665392604785	0.00534151908622497
201	0.972667378427265	0.16	0.128620457574415	0.0831507841867831	0.174090130962048	0.177855368839865	0.694481154120396	0.461357388691955	0.927604919548837	4.02	2.5	6.25	0.102551402436384	0.154370598729564	0.206189795022743	0.110193524438169	0.165874282940141	0.221555041442113	0.109580111209439	0.164956133340093	0.220455870009028	0.128620457574415	4.86245601677018	-0.0682019086756492	1.30978062815773	0.350634120048814	0.425064035392705	0.310374934231339	0.452354119493345	0.532378180648223	0.409067077331852	0.450352329136197	0.530213326103465	0.407136054817271	0.00492143933614772	0.00534665392604785	0.00534151908622497
201	0.972667378427265	0.16	0.129259952958596	0.083626679145665	0.174893226771527	0.249641791505201	0.84458829893072	0.615972523330624	1.07320407453082	3.91	2.28	6.32	0.140255382349236	0.192310615015269	0.244365847681301	0.151131167952535	0.207222905603423	0.263314643254312	0.148699945116823	0.203864156448981	0.259079985924912	0.129259952958596	4.90467843686987	0.081637311618905	1.44802497979416	0.350634120048814	0.425064035392705	0.310374934231339	0.452354119493345	0.532378180648223	0.409067077331852	0.450352329136197	0.530213326103465	0.407136054817271	0.00492143933614772	0.00534665392604785	0.00534151908622497
201	0.972667378427265	0.16	0.130706098869645	0.0846553629473077	0.176756834791982	0.247569973793608	0.833879845832365	0.606907465303221	1.06085222636151	3.68	2.52	6.12	0.145751490982666	0.200259904151516	0.254768317320366	0.158073059682109	0.217189515986775	0.276305972291442	0.157609950326059	0.216666004567014	0.275530982096009	0.130706098869645	4.81307486217535	0.0650183410407026	1.41284289136364	0.350634120048814	0.425064035392705	0.310374934231339	0.452354119493345	0.532378180648223	0.409067077331852	0.450352329136197	0.530213326103465	0.407136054817271	0.00492143933614772	0.00534665392604785	0.00534151908622497
201	0.972667378427265	0.16	0.132102013089394	0.0840260437036096	0.180177982475179	0.19027632906653	0.760581956698094	0.515614995085424	1.00554891831076	3.79	2.5	5.44	0.120775266363208	0.178155191929675	0.235535117496143	0.130583045865813	0.192622614708407	0.254662183551002	0.131584865123736	0.194197022495378	0.256682348835011	0.132102013089394	4.51915200854534	-0.00731205715338083	1.31744582734737	0.350634120048814	0.425064035392705	0.310374934231339	0.452354119493345	0.532378180648223	0.409067077331852	0.450352329136197	0.530213326103465	0.407136054817271	0.00492143933614772	0.00534665392604785	0.00534151908622497
201	0.972667378427265	0.16	0.132338945455247	0.0854467074717592	0.179231183438734	0.241142528249188	0.903157669903236	0.653012432686957	1.15330290711951	4.15	2.75	5.78	0.141098603231607	0.195148330020156	0.249198056808704	0.15112621666251	0.209017156289941	0.266908095917372	0.152687078828058	0.211223697876267	0.269627496254982	0.132338945455247	4.93152255944115	-0.00896967733966401	1.38088088736295	0.350634120048814	0.425064035392705	0.310374934231339	0.452354119493345	0.532378180648223	0.409067077331852	0.450352329136197	0.530213326103465	0.407136054817271	0.00492143933614772	0.00534665392604785	0.00534151908622497
201	0.972667378427265	0.16	0.132521992179491	0.0852394449569364	0.179804539402045	0.202486233562202	0.778839181810825	0.537512913938342	1.02016544968331	3.74	2.42	6.39	0.127405715141118	0.184606844534183	0.241807973927248	0.137951983794118	0.199888053665844	0.261824123537569	0.136444238902186	0.197604115051217	0.258984177423372	0.132521992179491	4.73362297749118	0.00534460829740933	1.35042067491157	0.350634120048814	0.425064035392705	0.310374934231339	0.452354119493345	0.532378180648223	0.409067077331852	0.450352329136197	0.530213326103465	0.407136054817271	0.00492143933614772	0.00534665392604785	0.00534151908622497
201	0.972667378427265	0.16	0.134093728349155	0.0855361384727824	0.182651318225527	0.196893233975839	0.794187692047686	0.543761436387161	1.04461394770821	4.08	2.91	6.56	0.119116075055785	0.173974310063019	0.228832545070254	0.127778968673268	0.186626850364948	0.245474732056629	0.128303032061012	0.187451969549147	0.246578795191954	0.134093728349155	5.09345088089095	-0.023482966645506	1.42621278839844	0.350634120048814	0.425064035392705	0.310374934231339	0.452354119493345	0.532378180648223	0.409067077331852	0.450352329136197	0.530213326103465	0.407136054817271	0.00492143933614772	0.00534665392604785	0.00534151908622497
201	0.972667378427265	0.16	0.13482331343067	0.0871272444002819	0.182519382461058	0.217902561606087	0.786430480108995	0.553811545287058	1.01904941493093	3.99	2.72	6.45	0.123772053492275	0.175760357978006	0.227748662463737	0.133078968343923	0.18897648100289	0.244873993661858	0.13304691089902	0.188863106042845	0.244767411512635	0.13482331343067	5.04445203946715	-0.0389112878038488	1.36315943011785	0.350634120048814	0.425064035392705	0.310374934231339	0.452354119493345	0.532378180648223	0.409067077331852	0.450352329136197	0.530213326103465	0.407136054817271	0.00492143933614772	0.00534665392604785	0.00534151908622497
201	0.972667378427265	0.16	0.135611331205552	0.0873983409482201	0.183824321462883	0.226975187810413	0.893132708911495	0.635791710764348	1.15047370705864	3.98	2.63	5.75	0.142434379342165	0.200085658416434	0.257736937490702	0.15318712812976	0.215190655053404	0.277194181977049	0.154253877202837	0.216692655584848	0.279172629336108	0.135611331205552	4.77708679581834	-0.038068129077729	1.33962443174639	0.350634120048814	0.425064035392705	0.310374934231339	0.452354119493345	0.532378180648223	0.409067077331852	0.450352329136197	0.530213326103465	0.407136054817271	0.00492143933614772	0.00534665392604785	0.00534151908622497
201	0.972667378427265	0.16	0.137060365939061	0.0880171590944258	0.186103572783696	0.221122865872837	0.781497164593838	0.552499782179262	1.01049454700841	4.36	2.65	6.72	0.114196723595235	0.16152841788203	0.208860112168825	0.121719918963314	0.172169790129543	0.222619661295771	0.120951616531238	0.170944172963226	0.220960963791828	0.137060365939061	5.05892283915592	0.118165910612581	1.53608467408055	0.350634120048814	0.425064035392705	0.310374934231339	0.452354119493345	0.532378180648223	0.409067077331852	0.450352329136197	0.530213326103465	0.407136054817271	0.00492143933614772	0.00534665392604785	0.00534151908622497
201	0.972667378427265	0.16	0.137521924408574	0.0877570249190224	0.187286823898125	0.201010524294549	0.779060405383532	0.536557064947817	1.02156374581925	3.82	2.65	5.97	0.124788807383383	0.18118859151893	0.237588375654477	0.134806076242025	0.195733284055237	0.256660491868449	0.135448475415642	0.196593495891648	0.257797079006104	0.137521924408574	4.6262888343181	-0.0474163026281652	1.31556302960469	0.350634120048814	0.425064035392705	0.310374934231339	0.452354119493345	0.532378180648223	0.409067077331852	0.450352329136197	0.530213326103465	0.407136054817271	0.00492143933614772	0.00534665392604785	0.00534151908622497
201	0.972667378427265	0.16	0.139882241245017	0.0903382195962724	0.189426262893762	0.214695040187075	0.908907026700667	0.637504999744478	1.18030905365686	4.08	2.69	6.02	0.139786791471744	0.199297569524214	0.258808347576683	0.149969488382175	0.213815298446126	0.277661108510077	0.150682613288791	0.214817667236639	0.279021671267904	0.139882241245017	4.98139787783202	-0.0223318287180562	1.39199268735298	0.350634120048814	0.425064035392705	0.310374934231339	0.452354119493345	0.532378180648223	0.409067077331852	0.450352329136197	0.530213326103465	0.407136054817271	0.00492143933614772	0.00534665392604785	0.00534151908622497
201	0.972667378427265	0.16	0.140370477927039	0.0893721231605652	0.191368832693512	0.186599181751433	0.814047858739733	0.548689461868172	1.07940625561129	3.49	2.52	5.27	0.13832118783722	0.205216383040867	0.272111578244513	0.150949753192923	0.223952402777354	0.296955052361785	0.152649863329225	0.226348858562282	0.300134182539978	0.140370477927039	4.44492279796332	0.0871288107856826	1.37944000585039	0.350634120048814	0.425064035392705	0.310374934231339	0.452354119493345	0.532378180648223	0.409067077331852	0.450352329136197	0.530213326103465	0.407136054817271	0.00492143933614772	0.00534665392604785	0.00534151908622497
201	0.972667378427265	0.16	0.144891323744967	0.0923353511617773	0.197447296328158	0.254112521040029	0.932565497793756	0.683112670083374	1.18201832550414	3.96	2.46	6.14	0.15367440678858	0.209791819038375	0.26590923128817	0.165355888783594	0.225739037628713	0.286122186473831	0.164396528829067	0.224527759561299	0.284498096871334	0.144891323744967	4.76788578912706	0.0156126317250822	1.36991426040052	0.350634120048814	0.425064035392705	0.310374934231339	0.452354119493345	0.532378180648223	0.409067077331852	0.450352329136197	0.530213326103465	0.407136054817271	0.00492143933614772	0.00534665392604785	0.00534151908622497
201	0.972667378427265	0.16	0.1458856374959	0.093711017791842	0.198060257199958	0.216210743881647	0.869525126524525	0.611044132399613	1.12800612064944	3.76	2.48	5.68	0.144165867226941	0.20515022940936	0.266134591591779	0.156010723520039	0.222005640697698	0.288000557875356	0.15654395185145	0.22257700780866	0.288964247619935	0.1458856374959	4.5305389185398	0.120083392561421	1.4492630547788	0.350634120048814	0.425064035392705	0.310374934231339	0.452354119493345	0.532378180648223	0.409067077331852	0.450352329136197	0.530213326103465	0.407136054817271	0.00492143933614772	0.00534665392604785	0.00534151908622497
201	0.972667378427265	0.16	0.146030301518788	0.0944432887653424	0.197617314272233	0.250053962113199	0.854958853066216	0.623790269142234	1.0861274369902	3.77	2.2	5.96	0.146820601317578	0.201230412076766	0.255640222835954	0.158836926205679	0.217699831130912	0.276562736056145	0.156566138572495	0.214618359373344	0.305958976660506	0.146030301518788	4.59801106955595	-0.0182903233501603	1.29148128917942	0.350634120048814	0.425064035392705	0.310374934231339	0.452354119493345	0.532378180648223	0.409067077331852	0.450352329136197	0.530213326103465	0.407136054817271	0.00492143933614772	0.00534665392604785	0.00534151908622497
201	0.972667378427265	0.16	0.147855692941614	0.0940336146874761	0.201677771195753	0.199952743656452	0.811272002973218	0.557907314780154	1.06463669116628	3.79	2.67	6.12	0.130653032295441	0.189987018267747	0.249321004240054	0.141259193346555	0.205409797808082	0.269560402269608	0.141704479249711	0.205945721419994	0.270342418682344	0.147855692941614	4.75251554621881	0.0904908047550715	1.46581222795731	0.350634120048814	0.425064035392705	0.310374934231339	0.452354119493345	0.532378180648223	0.409067077331852	0.450352329136197	0.530213326103465	0.407136054817271	0.00492143933614772	0.00534665392604785	0.00534151908622497
201	0.972667378427265	0.16	0.149890202573015	0.0960856585922433	0.203694746553786	0.227425271443449	0.939671387661909	0.669267860202521	1.2100749151213	3.84	2.76	5.83	0.155002720417417	0.217628292118989	0.280253863820561	0.167360802420259	0.234979395847377	0.302597989274496	0.169077178346549	0.237284851671165	0.305530046498705	0.149890202573015	4.75049772982152	-0.178902844807206	1.20887935574618	0.350634120048814	0.425064035392705	0.310374934231339	0.452354119493345	0.532378180648223	0.409067077331852	0.450352329136197	0.530213326103465	0.407136054817271	0.00492143933614772	0.00534665392604785	0.00534151908622497
201	0.972667378427265	0.16	0.150112070917539	0.0968676761520249	0.203356465683053	0.184278753552877	0.789262572574415	0.529999762254977	1.04852538289385	3.89	2.81	6.16	0.121343715566693	0.180702068065894	0.240060420565095	0.130838100826473	0.194840872399058	0.258843643971642	0.131772546088541	0.196204503252527	0.260723034075861	0.150112070917539	4.71109166789075	0.0257205419356203	1.39779762170576	0.350634120048814	0.425064035392705	0.310374934231339	0.452354119493345	0.532378180648223	0.409067077331852	0.450352329136197	0.530213326103465	0.407136054817271	0.00492143933614772	0.00534665392604785	0.00534151908622497
201	0.972667378427265	0.16	0.151330849566132	0.0970719649629401	0.205589734169325	0.220222914292485	0.963847189192597	0.680676936426566	1.24701744195863	4.03	2.87	5.81	0.150874899614339	0.213640774544862	0.276406649475386	0.162065330395758	0.229486566692822	0.296907802989887	0.164300642453577	0.232587118771926	0.300566637728207	0.151330849566132	4.79951218904368	-0.0630215129221349	1.34005636226507	0.350634120048814	0.425064035392705	0.310374934231339	0.452354119493345	0.532378180648223	0.409067077331852	0.450352329136197	0.530213326103465	0.407136054817271	0.00492143933614772	0.00534665392604785	0.00534151908622497
201	0.972667378427265	0.16	0.152411749528637	0.0980193673691336	0.20680413168814	0.174483976577605	0.832446660951149	0.549745979312515	1.11514734258978	3.8	2.39	5.98	0.128328176943142	0.194319497408346	0.26031081787355	0.138691396850927	0.210011886499988	0.281332376149049	0.137943089632699	0.208933017565869	0.279703191534444	0.152411749528637	4.84164108849572	-0.110453350520793	1.26145567440518	0.350634120048814	0.425064035392705	0.310374934231339	0.452354119493345	0.532378180648223	0.409067077331852	0.450352329136197	0.530213326103465	0.407136054817271	0.00492143933614772	0.00534665392604785	0.00534151908622497
201	0.972667378427265	0.16	0.154478453740135	0.0981891699860473	0.210767737494222	0.201148294159915	0.805865115930399	0.555125633766179	1.05660459809462	3.81	2.58	5.95	0.129232403736818	0.18760417405477	0.245975944372722	0.139622710498655	0.202687580861935	0.265752451225215	0.139924889924805	0.203236091102008	0.266366017541039	0.154478453740135	4.51755806599811	-0.0228447345790721	1.32641276206686	0.350634120048814	0.425064035392705	0.310374934231339	0.452354119493345	0.532378180648223	0.409067077331852	0.450352329136197	0.530213326103465	0.407136054817271	0.00492143933614772	0.00534665392604785	0.00534151908622497
201	0.972667378427265	0.16	0.155587152975415	0.0997717419916813	0.211402563959149	0.190147097751299	0.879259210956895	0.595950055773095	1.1625683661407	3.58	2.6	5.4	0.146677405501561	0.216406490069381	0.2861355746372	0.159572025375086	0.235431093198038	0.311290161020991	0.161348905332852	0.23815173827752	0.314965613433742	0.155587152975415	4.4450698613609	-0.0383555803225813	1.29261380226021	0.350634120048814	0.425064035392705	0.310374934231339	0.452354119493345	0.532378180648223	0.409067077331852	0.450352329136197	0.530213326103465	0.407136054817271	0.00492143933614772	0.00534665392604785	0.00534151908622497
201	0.972667378427265	0.16	0.160295255498017	0.103811503909522	0.216779007086512	0.157389402646562	0.743111644655191	0.4746605104174	1.01156277889298	3.99	2.76	6	0.106213802540056	0.16628455866534	0.226355314790624	0.114216828716654	0.178813812339889	0.243410795963125	0.115047181376576	0.180270211706192	0.245267595780024	0.160295255498017	4.64960802917341	-0.102558334873978	1.26033423930861	0.350634120048814	0.425064035392705	0.310374934231339	0.452354119493345	0.532378180648223	0.409067077331852	0.450352329136197	0.530213326103465	0.407136054817271	0.00492143933614772	0.00534665392604785	0.00534151908622497
201	0.972667378427265	0.16	0.163245616276571	0.104705725294214	0.221785507258927	0.174444307654246	0.772335371621695	0.510012490435869	1.03465825280752	3.93	2.68	5.54	0.115512572902279	0.174926001995	0.234339431087721	0.12439174990392	0.188372148114669	0.252352546325419	0.125896795241414	0.190575164099573	0.255416616618323	0.163245616276571	4.54752541698757	0.0424151298944502	1.3871286397551	0.350634120048814	0.425064035392705	0.310374934231339	0.452354119493345	0.532378180648223	0.409067077331852	0.450352329136197	0.530213326103465	0.407136054817271	0.00492143933614772	0.00534665392604785	0.00534151908622497
201	0.972667378427265	0.16	0.163571131475035	0.105723724569931	0.221418538380139	0.226917108060452	0.96628226960872	0.687818381028961	1.24474615818848	3.87	2.55	6.33	0.158069667710722	0.222064314482723	0.286058961254723	0.17051396154096	0.239546691833517	0.308579422126074	0.169703702249876	0.238346330797895	0.30715499112939	0.163571131475035	4.7780784469811	-0.060527917372463	1.30276924651035	0.350634120048814	0.425064035392705	0.310374934231339	0.452354119493345	0.532378180648223	0.409067077331852	0.450352329136197	0.530213326103465	0.407136054817271	0.00492143933614772	0.00534665392604785	0.00534151908622497
201	0.972667378427265	0.16	0.164793716598857	0.106664607033473	0.222922826164242	0.223289108895183	0.922858254978109	0.654128107746492	1.19158840220972	3.83	2.61	5.57	0.151695687490177	0.214015596925158	0.276335506360139	0.163816027839511	0.231115238435842	0.298414449032173	0.165291868046279	0.233299310355961	0.301098026773559	0.164793716598857	4.52970042764254	-0.080178310903372	1.26655141955999	0.350634120048814	0.425064035392705	0.310374934231339	0.452354119493345	0.532378180648223	0.409067077331852	0.450352329136197	0.530213326103465	0.407136054817271	0.00492143933614772	0.00534665392604785	0.00534151908622497
201	0.972667378427265	0.17	0.0934940354292844	0.06087157350255	0.126116497356019	0.313920728016967	0.923275017269008	0.710169988290259	1.13638004624776	3.53	2.44	5.92	0.177180210633597	0.230347754382434	0.283515298131271	0.193094486133877	0.251037523352704	0.308980560571531	0.192499760567444	0.250293319828254	0.308210285047994	0.0934940354292844	4.90396004987879	-0.0970275758702949	1.22775463677167	0.350634120048814	0.425064035392705	0.310374934231339	0.452354119493345	0.532378180648223	0.409067077331852	0.450352329136197	0.530213326103465	0.407136054817271	0.00492143933614772	0.00534665392604785	0.00534151908622497
201	0.972667378427265	0.17	0.111158025680268	0.0734547319787793	0.148861319381757	0.277317726490907	0.829528830903981	0.620453962588864	1.0386036992191	3.92	2.78	6.18	0.140997590166343	0.188509660963303	0.236021731760264	0.151895580393517	0.203079955678854	0.254264330964191	0.152702953213719	0.204252826585435	0.255577249613718	0.111158025680268	5.09487356413488	0.00228924478724475	1.40429885351839	0.350634120048814	0.425064035392705	0.310374934231339	0.452354119493345	0.532378180648223	0.409067077331852	0.450352329136197	0.530213326103465	0.407136054817271	0.00492143933614772	0.00534665392604785	0.00534151908622497
201	0.972667378427265	0.17	0.111247557209962	0.0732220314041808	0.149273083015743	0.291557683095966	0.931441644389841	0.704752295604659	1.15813099317502	4.06	2.87	7.09	0.155004416922527	0.204862857327957	0.254721297733386	0.166353392078764	0.219862323307127	0.273371254535491	0.165631332316897	0.218913794014952	0.272333010442754	0.111247557209962	5.24386854949274	-0.028418442742157	1.42606698984759	0.350634120048814	0.425064035392705	0.310374934231339	0.452354119493345	0.532378180648223	0.409067077331852	0.450352329136197	0.530213326103465	0.407136054817271	0.00492143933614772	0.00534665392604785	0.00534151908622497
201	0.972667378427265	0.17	0.112122181058954	0.0732213699665581	0.151022992151349	0.199033142259741	0.816212430683086	0.560569822606682	1.07185503875949	4.43	2.9	6.8	0.11410485039984	0.166141296840607	0.218177743281374	0.121424718515291	0.176799322131747	0.232173925748204	0.121497274351805	0.176917375446647	0.232362738558368	0.112122181058954	5.55654548177741	-0.0742375911087157	1.42898830166414	0.350634120048814	0.425064035392705	0.310374934231339	0.452354119493345	0.532378180648223	0.409067077331852	0.450352329136197	0.530213326103465	0.407136054817271	0.00492143933614772	0.00534665392604785	0.00534151908622497
201	0.972667378427265	0.17	0.113868354933043	0.0748154638290627	0.152921246037023	0.257764129840695	0.904696448230049	0.665007463643617	1.14438543281648	3.9	2.58	6.71	0.151878522959634	0.206620177661108	0.261361832362582	0.16371410627212	0.222721666397594	0.281729226523067	0.16215579606137	0.220620067033883	0.279165043226611	0.113868354933043	4.92480811266529	-0.13459063621123	1.23721516565433	0.350634120048814	0.425064035392705	0.310374934231339	0.452354119493345	0.532378180648223	0.409067077331852	0.450352329136197	0.530213326103465	0.407136054817271	0.00492143933614772	0.00534665392604785	0.00534151908622497
201	0.972667378427265	0.17	0.115301333369019	0.0757781351739234	0.154824531564114	0.264829705179791	0.842097117578207	0.623039545851092	1.06115468930532	3.91	2.25	6.39	0.141937200830421	0.191841606993247	0.241746013156074	0.152952657979037	0.206730043490459	0.260507429001881	0.150005311404397	0.20280631511427	0.255404550440835	0.115301333369019	5.0700524981812	-0.134253690857934	1.2210989297978	0.350634120048814	0.425064035392705	0.310374934231339	0.452354119493345	0.532378180648223	0.409067077331852	0.450352329136197	0.530213326103465	0.407136054817271	0.00492143933614772	0.00534665392604785	0.00534151908622497
201	0.972667378427265	0.17	0.115437702872363	0.0760234103022506	0.154851995442475	0.23923148739265	0.813116044110717	0.586727166435247	1.03950492178619	4.17	2.82	6.56	0.126048589225821	0.174684480454082	0.223320371682342	0.134919947775365	0.186978855731638	0.239037763687912	0.135112091564735	0.18726412762444	0.239355631452281	0.115437702872363	5.35734860868348	-0.00841011944299997	1.4515349615695	0.350634120048814	0.425064035392705	0.310374934231339	0.452354119493345	0.532378180648223	0.409067077331852	0.450352329136197	0.530213326103465	0.407136054817271	0.00492143933614772	0.00534665392604785	0.00534151908622497
201	0.972667378427265	0.17	0.11741998814639	0.0770934182778822	0.157746558014898	0.311259235524469	0.991618778994044	0.761317168393253	1.22192038959483	4.35	2.61	6.79	0.157542404971386	0.205199637868689	0.252856870765992	0.167942289316571	0.218745530492937	0.269548771669303	0.16631530783161	0.216575113370255	0.266857348303051	0.11741998814639	5.2947001497304	0.0105749104253237	1.45235561768621	0.350634120048814	0.425064035392705	0.310374934231339	0.452354119493345	0.532378180648223	0.409067077331852	0.450352329136197	0.530213326103465	0.407136054817271	0.00492143933614772	0.00534665392604785	0.00534151908622497
201	0.972667378427265	0.17	0.11977614281972	0.078754036965061	0.16079824867438	0.289694282486955	0.978841825006352	0.739537431058836	1.21814621895387	4.12	2.72	6.49	0.160579295320464	0.212540601582088	0.264501907843712	0.172085959202312	0.227770667567682	0.283455375933052	0.171921516376642	0.227631951501668	0.28330687178402	0.11977614281972	5.11346703362589	-0.0706132369275945	1.34518010554773	0.350634120048814	0.425064035392705	0.310374934231339	0.452354119493345	0.532378180648223	0.409067077331852	0.450352329136197	0.530213326103465	0.407136054817271	0.00492143933614772	0.00534665392604785	0.00534151908622497
201	0.972667378427265	0.17	0.121532158610522	0.079569978157007	0.163494339064037	0.242973672113558	0.935843188456321	0.677935417240014	1.19375095967263	3.94	2.77	6.71	0.153362541616071	0.211706434397625	0.270050327179179	0.165128046739474	0.227947904526609	0.290767762313745	0.164754424965213	0.227336781453801	0.290095956978074	0.121532158610522	5.42511481537328	-0.00255158353310705	1.47173084943242	0.350634120048814	0.425064035392705	0.310374934231339	0.452354119493345	0.532378180648223	0.409067077331852	0.450352329136197	0.530213326103465	0.407136054817271	0.00492143933614772	0.00534665392604785	0.00534151908622497
201	0.972667378427265	0.17	0.122282135030174	0.0805363144748336	0.164027955585514	0.285724999548804	0.995024772053229	0.74939672270917	1.24065282139729	3.96	2.7	5.67	0.168763048398513	0.224078126678581	0.279393204958649	0.181613767102855	0.241140896052968	0.30066802500308	0.18348300984687	0.243619263913697	0.303752136790669	0.122282135030174	4.88836582269692	0.104472380360173	1.48261990251112	0.350634120048814	0.425064035392705	0.310374934231339	0.452354119493345	0.532378180648223	0.409067077331852	0.450352329136197	0.530213326103465	0.407136054817271	0.00492143933614772	0.00534665392604785	0.00534151908622497
201	0.972667378427265	0.17	0.122981166366233	0.0808431737416473	0.165119158990818	0.230362886058913	0.762841472693981	0.545142438070015	0.980540507317947	4.32	2.84	7.04	0.113590037316877	0.158951469008622	0.204312900700367	0.121178316775416	0.169570077785182	0.217961838794948	0.120617549007002	0.168992784170405	0.217058710687974	0.122981166366233	5.32405630636196	0.0779946661548328	1.52875840938511	0.350634120048814	0.425064035392705	0.310374934231339	0.452354119493345	0.532378180648223	0.409067077331852	0.450352329136197	0.530213326103465	0.407136054817271	0.00492143933614772	0.00534665392604785	0.00534151908622497
201	0.972667378427265	0.17	0.125297093429471	0.0819799045323725	0.168614282326569	0.241516155441616	0.90513530590111	0.654697989721517	1.1555726220807	4.4	2.81	7.19	0.134201228757226	0.185536342176865	0.236871455596503	0.142915934779977	0.197584627379475	0.252253319978974	0.141910555912307	0.196065498407552	0.250269704871902	0.125297093429471	5.51721599884852	-0.141139428687481	1.34823417935261	0.350634120048814	0.425064035392705	0.310374934231339	0.452354119493345	0.532378180648223	0.409067077331852	0.450352329136197	0.530213326103465	0.407136054817271	0.00492143933614772	0.00534665392604785	0.00534151908622497
201	0.972667378427265	0.17	0.131772372209629	0.0860872731693942	0.177457471249864	0.236851422579989	0.809155479465617	0.582386319275568	1.03592463965567	3.75	2.59	6.25	0.137542337833833	0.191098473012201	0.244654608190569	0.148861300317225	0.206824804850997	0.264788309384768	0.148565498527387	0.206329194835644	0.264126942693725	0.131772372209629	4.93835337287572	0.045665326072259	1.42235571554572	0.350634120048814	0.425064035392705	0.310374934231339	0.452354119493345	0.532378180648223	0.409067077331852	0.450352329136197	0.530213326103465	0.407136054817271	0.00492143933614772	0.00534665392604785	0.00534151908622497
201	0.972667378427265	0.17	0.131916618976832	0.0871643281782487	0.176668909775415	0.225266567984153	0.807057052499805	0.573379241334831	1.04073486366478	3.65	2.47	5.72	0.138860027787973	0.195451730124912	0.252043432461852	0.150757609728001	0.212198111437987	0.273638613147972	0.151046661167925	0.212561653777084	0.274129875761458	0.131916618976832	4.72827737203747	0.0283116861044645	1.37083367709333	0.350634120048814	0.425064035392705	0.310374934231339	0.452354119493345	0.532378180648223	0.409067077331852	0.450352329136197	0.530213326103465	0.407136054817271	0.00492143933614772	0.00534665392604785	0.00534151908622497
201	0.972667378427265	0.17	0.134157018516292	0.0871326256649329	0.181181411367651	0.297922733268593	1.02539074400028	0.779628316597612	1.27115317140295	3.82	2.34	5.8	0.181344884716974	0.238510277656522	0.29567567059607	0.195905283322705	0.257660554322239	0.319415825321772	0.194981558733161	0.256292217180817	0.317791967249212	0.134157018516292	4.7297947525594	0.00245514375387154	1.33195675787865	0.350634120048814	0.425064035392705	0.310374934231339	0.452354119493345	0.532378180648223	0.409067077331852	0.450352329136197	0.530213326103465	0.407136054817271	0.00492143933614772	0.00534665392604785	0.00534151908622497
201	0.972667378427265	0.17	0.134745637715698	0.0881541507668489	0.181337124664547	0.242467448178407	0.836932684184385	0.605965691925308	1.06789967644346	4.07	2.44	6.53	0.133027296127819	0.183731345687752	0.234435395247685	0.142736666369028	0.197141493169693	0.251546319970358	0.140936207060531	0.19475303152769	0.248371295899332	0.134745637715698	5.00205807985838	-0.12320619786468	1.27449666113074	0.350634120048814	0.425064035392705	0.310374934231339	0.452354119493345	0.532378180648223	0.409067077331852	0.450352329136197	0.530213326103465	0.407136054817271	0.00492143933614772	0.00534665392604785	0.00534151908622497
201	0.972667378427265	0.17	0.135527921015503	0.0895421717020369	0.18151367032897	0.212971800477515	0.782934137573751	0.547946623593486	1.01792165155402	3.74	2.56	5.61	0.129795349165325	0.185458227835033	0.241121106504741	0.140528301165678	0.200794018140497	0.261059735115316	0.141447123057355	0.202131881190793	0.262909402940113	0.135527921015503	4.6262981721894	-0.0234124584117738	1.3143212625166	0.350634120048814	0.425064035392705	0.310374934231339	0.452354119493345	0.532378180648223	0.409067077331852	0.450352329136197	0.530213326103465	0.407136054817271	0.00492143933614772	0.00534665392604785	0.00534151908622497
201	0.972667378427265	0.17	0.140183370058636	0.0921164102735538	0.188250329843719	0.224140028641024	0.885716773691672	0.628433062001114	1.14300048538223	4.28	2.94	6.62	0.13208327633805	0.186158845628264	0.240234414918479	0.141039088941819	0.19878121374483	0.25652333854784	0.141618494241698	0.199594376885397	0.257744965526661	0.140183370058636	5.23822985006228	0.0239663103977557	1.47212745948516	0.350634120048814	0.425064035392705	0.310374934231339	0.452354119493345	0.532378180648223	0.409067077331852	0.450352329136197	0.530213326103465	0.407136054817271	0.00492143933614772	0.00534665392604785	0.00534151908622497
201	0.972667378427265	0.17	0.140719924469588	0.0922542070343964	0.18918564190478	0.236224827941621	0.878374653079773	0.631779092245576	1.12497021391397	4.3	2.79	7	0.132098434802645	0.183659000853818	0.235219566904991	0.140975800114132	0.196001373008022	0.251026945901911	0.140143475088064	0.194896950032899	0.249582825027072	0.140719924469588	5.21462808872669	0.0856112140234349	1.5400404771596	0.350634120048814	0.425064035392705	0.310374934231339	0.452354119493345	0.532378180648223	0.409067077331852	0.450352329136197	0.530213326103465	0.407136054817271	0.00492143933614772	0.00534665392604785	0.00534151908622497
201	0.972667378427265	0.17	0.140877934258999	0.0921492836609798	0.189606584857019	0.20763682138915	0.817360765897037	0.56806827002683	1.06665326176724	4.36	2.78	6.79	0.117321241266308	0.168806787277332	0.220292333288355	0.125039649933811	0.179912361647254	0.234785073360698	0.124611483057788	0.179278116923524	0.234143562618431	0.140877934258999	5.1283488722124	-0.0202719833990084	1.41392497928537	0.350634120048814	0.425064035392705	0.310374934231339	0.452354119493345	0.532378180648223	0.409067077331852	0.450352329136197	0.530213326103465	0.407136054817271	0.00492143933614772	0.00534665392604785	0.00534151908622497
201	0.972667378427265	0.17	0.141252031920986	0.0933139854282607	0.189190078413711	0.315223960494643	0.952483398820916	0.733300057209555	1.17166674043228	3.94	2.47	5.81	0.165719245448555	0.215252717633117	0.26478618981768	0.178411525778392	0.231738719766206	0.285065913754021	0.178541731380574	0.231891472153802	0.285279783611781	0.141252031920986	4.6413814610271	0.164697058557647	1.49708717468586	0.350634120048814	0.425064035392705	0.310374934231339	0.452354119493345	0.532378180648223	0.409067077331852	0.450352329136197	0.530213326103465	0.407136054817271	0.00492143933614772	0.00534665392604785	0.00534151908622497
201	0.972667378427265	0.17	0.1424482599751	0.0941541600937609	0.190742359856438	0.223932533687189	0.803091462874144	0.569669555973589	1.0365133697747	4.31	2.74	6.43	0.118776302291496	0.167444851777337	0.216113401263178	0.12671974633454	0.178643119316639	0.230566492298737	0.126841091653878	0.178859576045943	0.230665580387313	0.1424482599751	4.99669644824164	-0.0276874581470515	1.38313522663493	0.350634120048814	0.425064035392705	0.310374934231339	0.452354119493345	0.532378180648223	0.409067077331852	0.450352329136197	0.530213326103465	0.407136054817271	0.00492143933614772	0.00534665392604785	0.00534151908622497
201	0.972667378427265	0.17	0.144689706088135	0.0940592315335148	0.195320180642755	0.232870544592554	0.871981343296859	0.624883073516224	1.11907961307749	4.42	2.8	6.44	0.127366846140751	0.177731672206053	0.228096498271355	0.135556644299446	0.189159972159138	0.24276330001883	0.135949971909264	0.189564001552208	0.243374283614833	0.144689706088135	5.07876575763554	0.0396790660682263	1.461109483016	0.350634120048814	0.425064035392705	0.310374934231339	0.452354119493345	0.532378180648223	0.409067077331852	0.450352329136197	0.530213326103465	0.407136054817271	0.00492143933614772	0.00534665392604785	0.00534151908622497
201	0.972667378427265	0.17	0.147538985621399	0.0968604149748988	0.198217556267899	0.235530065271517	0.80858122771759	0.581141595326955	1.03602086010823	3.74	2.71	5.62	0.137808896699739	0.191742748720629	0.245676600741518	0.149224577984839	0.207626150739969	0.266027723495099	0.151014906092945	0.21007517002654	0.269123374080988	0.147538985621399	4.59486290974731	0.095878039641566	1.41124691086599	0.350634120048814	0.425064035392705	0.310374934231339	0.452354119493345	0.532378180648223	0.409067077331852	0.450352329136197	0.530213326103465	0.407136054817271	0.00492143933614772	0.00534665392604785	0.00534151908622497
201	0.972667378427265	0.17	0.148084087479965	0.0972678338204295	0.1989003411395	0.2232285414031	0.847800661825339	0.600883667441339	1.09471765620934	4.3	2.76	6.04	0.125554710324153	0.177148044248511	0.228741378172869	0.13398265025849	0.189039219597943	0.244095788937396	0.134911602911597	0.190406029184393	0.246005350614266	0.148084087479965	5.00569167469685	0.14713830532794	1.56002283888463	0.350634120048814	0.425064035392705	0.310374934231339	0.452354119493345	0.532378180648223	0.409067077331852	0.450352329136197	0.530213326103465	0.407136054817271	0.00492143933614772	0.00534665392604785	0.00534151908622497
201	0.972667378427265	0.17	0.148285557558943	0.0970909628278886	0.199480152289997	0.228044794908994	0.924699485634311	0.659072590723722	1.1903263805449	4.43	2.8	6.24	0.134021393969408	0.188036213023847	0.242051032078286	0.142603944003358	0.200077799509958	0.257551655016558	0.143376972856186	0.201112885147268	0.259021743601442	0.148285557558943	4.98928809252434	-0.00389727638529699	1.4180229042192	0.350634120048814	0.425064035392705	0.310374934231339	0.452354119493345	0.532378180648223	0.409067077331852	0.450352329136197	0.530213326103465	0.407136054817271	0.00492143933614772	0.00534665392604785	0.00534151908622497
201	0.972667378427265	0.17	0.148371903056136	0.097301526556675	0.199442279555596	0.212806036299144	0.799982070343007	0.559759051015153	1.04020508967086	3.66	2.32	5.55	0.135155481627931	0.193158041508813	0.251160601389694	0.146680305609821	0.209628793580889	0.272577281551957	0.14654336635158	0.209490507395822	0.272362902383572	0.148371903056136	4.50226739806317	-0.0434729948931801	1.26971143528793	0.350634120048814	0.425064035392705	0.310374934231339	0.452354119493345	0.532378180648223	0.409067077331852	0.450352329136197	0.530213326103465	0.407136054817271	0.00492143933614772	0.00534665392604785	0.00534151908622497
201	0.972667378427265	0.17	0.149275766187477	0.0982821949130552	0.200269337461899	0.228954761586921	0.991985885162986	0.707764963142893	1.27620680718308	3.95	2.75	5.93	0.159666045192376	0.223783983975843	0.287901922759311	0.171859125377562	0.240873503901574	0.309887882425587	0.173408156151346	0.24295057990197	0.312490268387288	0.149275766187477	4.802309268758	-0.0281870534049002	1.36837427417847	0.350634120048814	0.425064035392705	0.310374934231339	0.452354119493345	0.532378180648223	0.409067077331852	0.450352329136197	0.530213326103465	0.407136054817271	0.00492143933614772	0.00534665392604785	0.00534151908622497
201	0.972667378427265	0.17	0.154543397552174	0.101318860025305	0.207767935079042	0.273122615247554	0.994131257173592	0.740921207866875	1.24734130648031	3.7	2.59	5.85	0.177209798078445	0.237771300749238	0.29833280342003	0.192092945636661	0.257740768535626	0.32338859143459	0.192804932225464	0.2587851416273	0.324620793524747	0.154543397552174	4.72396968121465	-0.105340026722564	1.24665165281223	0.350634120048814	0.425064035392705	0.310374934231339	0.452354119493345	0.532378180648223	0.409067077331852	0.450352329136197	0.530213326103465	0.407136054817271	0.00492143933614772	0.00534665392604785	0.00534151908622497
201	0.972667378427265	0.17	0.159232741634298	0.105162889116326	0.21330259415227	0.213232704124032	0.848929128266489	0.594332212019086	1.10352604451389	4.3	2.6	6.09	0.124347383348401	0.177614663337122	0.230881943325843	0.132712950145248	0.189563827768536	0.246414705391824	0.132828514020389	0.189701494493784	0.246556735002342	0.159232741634298	4.77082713839159	-0.00972960272207942	1.36524884339818	0.350634120048814	0.425064035392705	0.310374934231339	0.452354119493345	0.532378180648223	0.409067077331852	0.450352329136197	0.530213326103465	0.407136054817271	0.00492143933614772	0.00534665392604785	0.00534151908622497
201	0.972667378427265	0.17	0.159590421607577	0.105337140084536	0.213843703130617	0.236503482550111	0.874129465145412	0.628915058826096	1.11934387146473	3.95	2.48	6.15	0.141951013185827	0.197297809126379	0.252644605066931	0.152800448996256	0.212377447288965	0.271954445581675	0.152121522309236	0.211346678579139	0.270767313836586	0.159590421607577	4.72172761062891	0.00988918257300249	1.36025063201003	0.350634120048814	0.425064035392705	0.310374934231339	0.452354119493345	0.532378180648223	0.409067077331852	0.450352329136197	0.530213326103465	0.407136054817271	0.00492143933614772	0.00534665392604785	0.00534151908622497
201	0.972667378427265	0.17	0.162373655139126	0.106860513395688	0.217886796882564	0.25223933678307	0.960700688507426	0.702445852346436	1.21895552466842	4.07	3.07	6.16	0.15416601375976	0.210845284470983	0.267524555182206	0.165413185707199	0.22622748908871	0.287041792470221	0.167728712337256	0.229311506486556	0.291006556181538	0.162373655139126	4.98322774532738	-0.00221637199194054	1.42718535589579	0.350634120048814	0.425064035392705	0.310374934231339	0.452354119493345	0.532378180648223	0.409067077331852	0.450352329136197	0.530213326103465	0.407136054817271	0.00492143933614772	0.00534665392604785	0.00534151908622497
201	0.972667378427265	0.18	0.102705780339825	0.0686612351437894	0.136750325535861	0.261145301657319	0.793824783049251	0.585352402228138	1.00229716387036	3.99	2.43	6.03	0.131053561002582	0.177728090351562	0.224402619700542	0.140937018603247	0.19113152656496	0.241326034526674	0.14029010370723	0.190254240494687	0.240135423709602	0.102705780339825	5.21339334644445	-0.12476878102412	1.26445656237896	0.350634120048814	0.425064035392705	0.310374934231339	0.452354119493345	0.532378180648223	0.409067077331852	0.450352329136197	0.530213326103465	0.407136054817271	0.00492143933614772	0.00534665392604785	0.00534151908622497
201	0.972667378427265	0.18	0.108098316950732	0.0722684843975138	0.14392814950395	0.283797971856031	1.02667751752904	0.772033989397001	1.28132104566107	3.69	2.62	5.83	0.184987197357547	0.246002377053424	0.307017556749301	0.200568917752953	0.266723488084924	0.332878058416894	0.201663327425194	0.268119440573653	0.334722275975401	0.108098316950732	4.98013064665102	0.0162911342174176	1.38839960785663	0.350634120048814	0.425064035392705	0.310374934231339	0.452354119493345	0.532378180648223	0.409067077331852	0.450352329136197	0.530213326103465	0.407136054817271	0.00492143933614772	0.00534665392604785	0.00534151908622497
201	0.972667378427265	0.18	0.109235259616498	0.0730375512254468	0.145432968007548	0.28229603542141	0.881156733342537	0.66179599010129	1.10051747658378	4.28	2.81	6.5	0.138898643203474	0.184938374576962	0.23097810595045	0.148293743280241	0.197447600708421	0.246601458136601	0.148599522886426	0.197788034346741	0.247173294337306	0.109235259616498	5.29576225554819	0.0625637630309217	1.50110137840321	0.350634120048814	0.425064035392705	0.310374934231339	0.452354119493345	0.532378180648223	0.409067077331852	0.450352329136197	0.530213326103465	0.407136054817271	0.00492143933614772	0.00534665392604785	0.00534151908622497
201	0.972667378427265	0.18	0.111821232930193	0.074557165367848	0.149085300492538	0.305853229136204	1.11317194623758	0.851343497161846	1.3750003953133	4.58	2.96	6.75	0.16802026941903	0.219694460508678	0.271368651598327	0.178227649629804	0.233041093604596	0.287854537579388	0.178763539254844	0.23388091566008	0.28875696178875	0.111821232930193	5.55776862012522	0.0558121688240715	1.53799960176204	0.350634120048814	0.425064035392705	0.310374934231339	0.452354119493345	0.532378180648223	0.409067077331852	0.450352329136197	0.530213326103465	0.407136054817271	0.00492143933614772	0.00534665392604785	0.00534151908622497
201	0.972667378427265	0.18	0.115218180789829	0.0769817610073235	0.153454600572334	0.234275266664657	0.746673460888394	0.535912925003904	0.957433996772885	3.59	2.28	5.73	0.131644885317395	0.183417375364625	0.235189865411855	0.14318237731399	0.199492261184942	0.255802145055893	0.142326524579813	0.198345900578215	0.254248177250687	0.115218180789829	4.54003433096127	0.0970582602592704	1.39304312433115	0.350634120048814	0.425064035392705	0.310374934231339	0.452354119493345	0.532378180648223	0.409067077331852	0.450352329136197	0.530213326103465	0.407136054817271	0.00492143933614772	0.00534665392604785	0.00534151908622497
201	0.972667378427265	0.18	0.118812022102331	0.0789282192587949	0.158695824945866	0.219979927623166	0.783220543561368	0.552953972561313	1.01348711456142	3.91	2.57	5.87	0.125788485775568	0.178170573124832	0.230552660474096	0.13552749312425	0.1919651943915	0.24840289565875	0.135937344295348	0.1926251604762	0.249207016518449	0.118812022102331	4.96561942891561	0.0104606456598231	1.39081286067999	0.350634120048814	0.425064035392705	0.310374934231339	0.452354119493345	0.532378180648223	0.409067077331852	0.450352329136197	0.530213326103465	0.407136054817271	0.00492143933614772	0.00534665392604785	0.00534151908622497
201	0.972667378427265	0.18	0.119562296240128	0.0799821922233774	0.159142400256879	0.264228713927169	0.869717918159094	0.64312554323809	1.0963102930801	3.92	2.49	6.02	0.146101697670139	0.19757769796766	0.249053698265181	0.157388100513382	0.212840638287068	0.268293176060755	0.157071359176189	0.2123338626845	0.267832927029952	0.119562296240128	4.96419679091151	-0.0394988437312914	1.33175903009325	0.350634120048814	0.425064035392705	0.310374934231339	0.452354119493345	0.532378180648223	0.409067077331852	0.450352329136197	0.530213326103465	0.407136054817271	0.00492143933614772	0.00534665392604785	0.00534151908622497
201	0.972667378427265	0.18	0.119959215360538	0.0805318453892386	0.159386585331836	0.288173335278674	0.958574835156312	0.723356205878737	1.19379346443389	4.08	2.57	6.3	0.158510542801486	0.210054487957133	0.261598433112779	0.170044858133863	0.22533949460879	0.280634131083717	0.169296541530639	0.224593524676311	0.279624954453141	0.119959215360538	5.07615404501818	-0.0966371860492518	1.32970560704847	0.350634120048814	0.425064035392705	0.310374934231339	0.452354119493345	0.532378180648223	0.409067077331852	0.450352329136197	0.530213326103465	0.407136054817271	0.00492143933614772	0.00534665392604785	0.00534151908622497
201	0.972667378427265	0.18	0.120947058729834	0.0804941646523482	0.16139995280732	0.243074049940769	0.849507680975409	0.615456859191017	1.0835585027598	4.01	2.6	6.79	0.136959462253969	0.189043494161298	0.241127526068628	0.147184831458263	0.203157447966729	0.259130064475195	0.145759679665025	0.200972556089983	0.256491901847966	0.120947058729834	5.3208651451771	-0.234794574860058	1.20322500377119	0.350634120048814	0.425064035392705	0.310374934231339	0.452354119493345	0.532378180648223	0.409067077331852	0.450352329136197	0.530213326103465	0.407136054817271	0.00492143933614772	0.00534665392604785	0.00534151908622497
201	0.972667378427265	0.18	0.121239740759008	0.0808232008279798	0.161656280690037	0.254971215137863	0.852863165006279	0.625245602329024	1.08048072768353	3.97	2.61	5.73	0.14038471503822	0.19149107477128	0.24259743450434	0.151021930290929	0.206000715516429	0.260979500741928	0.152139478683091	0.207556388422381	0.262774171197434	0.121239740759008	5.04899056151698	0.141196105366499	1.52121161619069	0.350634120048814	0.425064035392705	0.310374934231339	0.452354119493345	0.532378180648223	0.409067077331852	0.450352329136197	0.530213326103465	0.407136054817271	0.00492143933614772	0.00534665392604785	0.00534151908622497
201	0.972667378427265	0.18	0.122621429917988	0.0816119376812093	0.163630922154766	0.257319193955659	0.885307729512212	0.650482515704824	1.1201329433196	3.88	2.6	6.54	0.149202040675478	0.203064212611266	0.256926384547055	0.160911310955696	0.219000547925049	0.277089784894402	0.159968604469032	0.217742931703105	0.275431256903561	0.122621429917988	5.10803435911209	-0.0234351332435041	1.36300553141007	0.350634120048814	0.425064035392705	0.310374934231339	0.452354119493345	0.532378180648223	0.409067077331852	0.450352329136197	0.530213326103465	0.407136054817271	0.00492143933614772	0.00534665392604785	0.00534151908622497
201	0.972667378427265	0.18	0.123308219774313	0.0821378528076676	0.164478586740958	0.243212391354115	0.856651554849209	0.62072119706307	1.09258191263535	3.87	2.56	6.28	0.14265295942893	0.196874023437316	0.251095087445702	0.153883946958728	0.212373804942145	0.270863662925562	0.153358315500469	0.211561335390434	0.269835323600637	0.123308219774313	5.11011334278145	-0.0857632234058723	1.31526468672462	0.350634120048814	0.425064035392705	0.310374934231339	0.452354119493345	0.532378180648223	0.409067077331852	0.450352329136197	0.530213326103465	0.407136054817271	0.00492143933614772	0.00534665392604785	0.00534151908622497
201	0.972667378427265	0.18	0.127630450884382	0.0851530744556532	0.170107827313111	0.310095953438129	1.0212662809368	0.783434027245061	1.25909853462853	4.63	2.72	6.61	0.153222299318182	0.199737006996656	0.246251714675129	0.162381274568714	0.21167643299299	0.260971591417266	0.161921394796082	0.211066041490926	0.260278886392182	0.127630450884382	5.14840939493228	-0.0519208255930701	1.37231836526865	0.350634120048814	0.425064035392705	0.310374934231339	0.452354119493345	0.532378180648223	0.409067077331852	0.450352329136197	0.530213326103465	0.407136054817271	0.00492143933614772	0.00534665392604785	0.00534151908622497
201	0.972667378427265	0.18	0.128933293609582	0.0855018706779148	0.172364716541249	0.310122599398923	0.96113111475009	0.737317062773056	1.18494516672712	4.2	2.43	6.2	0.157502697332888	0.205312952468996	0.253123207605105	0.168481561188627	0.219624472151817	0.270767383115007	0.167143912412999	0.218066490708302	0.268817802160515	0.128933293609582	4.78438861383403	-0.0910273902398111	1.26036658685048	0.350634120048814	0.425064035392705	0.310374934231339	0.452354119493345	0.532378180648223	0.409067077331852	0.450352329136197	0.530213326103465	0.407136054817271	0.00492143933614772	0.00534665392604785	0.00534151908622497
201	0.972667378427265	0.18	0.129531393252043	0.0859822671021694	0.173080519401916	0.340936945754686	1.13812982855535	0.891069100220863	1.38519055688984	4	2.4	5.66	0.198971810017488	0.254139383765436	0.309306957513385	0.213911585597423	0.273221410305501	0.33253123501358	0.21403611387359	0.273361907399541	0.332529171501876	0.129531393252043	4.93094255429195	0.00517499138244921	1.35986898426117	0.350634120048814	0.425064035392705	0.310374934231339	0.452354119493345	0.532378180648223	0.409067077331852	0.450352329136197	0.530213326103465	0.407136054817271	0.00492143933614772	0.00534665392604785	0.00534151908622497
201	0.972667378427265	0.18	0.130135080083683	0.0864819940840268	0.173788166083339	0.268441725779515	0.882694066296126	0.655186879139055	1.1102012534532	4.19	2.47	6.56	0.140148218289444	0.188813305981683	0.237478393673922	0.149939867007015	0.20200500822336	0.254070149439705	0.148193441311969	0.199678614738514	0.251202055006316	0.130135080083683	5.13224312440175	-0.169726978415278	1.23167098939232	0.350634120048814	0.425064035392705	0.310374934231339	0.452354119493345	0.532378180648223	0.409067077331852	0.450352329136197	0.530213326103465	0.407136054817271	0.00492143933614772	0.00534665392604785	0.00534151908622497
201	0.972667378427265	0.18	0.131055773805983	0.0878124450591848	0.174299102552782	0.256026390527651	0.86404243402078	0.634079981553488	1.09400488648807	4.16	2.69	6.67	0.136500850655084	0.186005757439256	0.235510664223428	0.14614117881271	0.199142353528706	0.252143528244702	0.145459605369223	0.198237689377857	0.251006229336073	0.131055773805983	5.14711865416867	-0.116854004446556	1.30372610319098	0.350634120048814	0.425064035392705	0.310374934231339	0.452354119493345	0.532378180648223	0.409067077331852	0.450352329136197	0.530213326103465	0.407136054817271	0.00492143933614772	0.00534665392604785	0.00534151908622497
201	0.972667378427265	0.18	0.132029537113583	0.0887357656671065	0.175323308560059	0.303959675698183	0.937872414590331	0.716288394194188	1.15945643498647	4.2	2.46	6.01	0.153010167686009	0.200343906990128	0.247677646294248	0.163675820175224	0.214308982139076	0.264942144102929	0.163120614928144	0.213659689186898	0.264145673514375	0.132029537113583	5.09287309211599	0.0117828545045102	1.4146508412947	0.350634120048814	0.425064035392705	0.310374934231339	0.452354119493345	0.532378180648223	0.409067077331852	0.450352329136197	0.530213326103465	0.407136054817271	0.00492143933614772	0.00534665392604785	0.00534151908622497
201	0.972667378427265	0.18	0.132199350224404	0.0882442467644721	0.176154453684336	0.235284070702778	0.8368572867476	0.601303186003077	1.07241138749212	3.92	2.65	6.35	0.136577326661967	0.190080035632789	0.243582744603611	0.147124997813473	0.204759644300803	0.262394290788133	0.146891572589448	0.204522470396114	0.261920739505997	0.132199350224404	4.98506032237061	0.145158875610373	1.54750587344192	0.350634120048814	0.425064035392705	0.310374934231339	0.452354119493345	0.532378180648223	0.409067077331852	0.450352329136197	0.530213326103465	0.407136054817271	0.00492143933614772	0.00534665392604785	0.00534151908622497
201	0.972667378427265	0.18	0.132632210762258	0.0881906152810011	0.177073806243514	0.216187516471415	0.789000780919442	0.554440930286506	1.02356063155238	4.13	2.72	6.9	0.120125701751706	0.170945663123419	0.221765624495132	0.128701977944999	0.183150188879467	0.237598399813935	0.127802835425746	0.181951869378099	0.235871980747722	0.132632210762258	5.26393176638151	0.0690890723381339	1.50821741407444	0.350634120048814	0.425064035392705	0.310374934231339	0.452354119493345	0.532378180648223	0.409067077331852	0.450352329136197	0.530213326103465	0.407136054817271	0.00492143933614772	0.00534665392604785	0.00534151908622497
201	0.972667378427265	0.18	0.133712302648172	0.0895407491894453	0.177883856106899	0.195785902039032	0.718744803991008	0.491310844375604	0.946178763606412	4.16	2.65	6.32	0.105727404648834	0.154669947958058	0.203612491267282	0.11318971680377	0.165586658119291	0.217983599434812	0.113100395212609	0.165409295953637	0.217760754872069	0.133712302648172	4.91649627513948	-0.105386807390713	1.29656951267475	0.350634120048814	0.425064035392705	0.310374934231339	0.452354119493345	0.532378180648223	0.409067077331852	0.450352329136197	0.530213326103465	0.407136054817271	0.00492143933614772	0.00534665392604785	0.00534151908622497
201	0.972667378427265	0.18	0.134759275640829	0.0899632370521996	0.179555314229458	0.253897284611404	0.881329383579108	0.645447822392865	1.11721094476535	4.21	2.78	6.45	0.137596470877257	0.187881667043725	0.238166863210193	0.147154521400446	0.200932746439409	0.254710971478371	0.147414732322338	0.201321318340706	0.255133708489643	0.134759275640829	5.00875816866323	0.0688059698674307	1.46745458667993	0.350634120048814	0.425064035392705	0.310374934231339	0.452354119493345	0.532378180648223	0.409067077331852	0.450352329136197	0.530213326103465	0.407136054817271	0.00492143933614772	0.00534665392604785	0.00534151908622497
201	0.972667378427265	0.18	0.135319992664856	0.0904537186759214	0.18018626665379	0.275260556629202	0.981132338424991	0.732571898368055	1.22969277848193	3.93	2.66	5.61	0.166219542213189	0.222617559459839	0.279015576706489	0.179034425875742	0.239780512068988	0.300526598262233	0.180921525103986	0.242329796680381	0.303382281835957	0.135319992664856	4.72455914414695	-0.0125684786335135	1.33879354334359	0.350634120048814	0.425064035392705	0.310374934231339	0.452354119493345	0.532378180648223	0.409067077331852	0.450352329136197	0.530213326103465	0.407136054817271	0.00492143933614772	0.00534665392604785	0.00534151908622497
201	0.972667378427265	0.18	0.136765778366885	0.0916212688117243	0.181910287922046	0.215827912735781	0.826989489988044	0.580874913511342	1.07310406646475	4.28	2.95	6.59	0.121967751708511	0.173645042046459	0.225322332384406	0.130223787638104	0.185399130205412	0.24057447277272	0.130923455319657	0.186296780745488	0.241930000494169	0.136765778366885	5.20029268893926	0.00868103805484914	1.49550635729743	0.350634120048814	0.425064035392705	0.310374934231339	0.452354119493345	0.532378180648223	0.409067077331852	0.450352329136197	0.530213326103465	0.407136054817271	0.00492143933614772	0.00534665392604785	0.00534151908622497
201	0.972667378427265	0.18	0.137419489282695	0.0914776096414116	0.183361368923979	0.24582412044402	0.788705620709485	0.573018372504471	1.0043928689145	3.7	2.48	5.81	0.136924924217966	0.188464214286754	0.240003504355543	0.148407641086592	0.204269088562806	0.260130536039021	0.148456453116523	0.204529568455473	0.260284256819551	0.137419489282695	4.6913260687892	0.00456138394375958	1.33139003932076	0.350634120048814	0.425064035392705	0.310374934231339	0.452354119493345	0.532378180648223	0.409067077331852	0.450352329136197	0.530213326103465	0.407136054817271	0.00492143933614772	0.00534665392604785	0.00534151908622497
201	0.972667378427265	0.18	0.137645879021529	0.0914852032271754	0.183806554815882	0.182499105567094	0.74757077464585	0.500539735948674	0.994601813343026	3.9	2.36	5.71	0.114235633537758	0.170614268803502	0.226992904069246	0.123127475863105	0.183894496081742	0.24466151630038	0.122785804185878	0.183428657520562	0.244119015405434	0.137645879021529	4.67069406948345	-0.0168539784500118	1.29957264508579	0.350634120048814	0.425064035392705	0.310374934231339	0.452354119493345	0.532378180648223	0.409067077331852	0.450352329136197	0.530213326103465	0.407136054817271	0.00492143933614772	0.00534665392604785	0.00534151908622497
201	0.972667378427265	0.18	0.139908398538894	0.0933043576401733	0.186512439437614	0.261582555804188	0.929889169803865	0.685960281964363	1.17381805764337	4.23	2.69	6.46	0.145571693412479	0.197337287148217	0.249102880883954	0.155606065003806	0.210939901926207	0.266273738848607	0.155389556134765	0.210652594549901	0.265997151914053	0.139908398538894	5.11168916089265	-0.00922441307238562	1.38807134474901	0.350634120048814	0.425064035392705	0.310374934231339	0.452354119493345	0.532378180648223	0.409067077331852	0.450352329136197	0.530213326103465	0.407136054817271	0.00492143933614772	0.00534665392604785	0.00534151908622497
201	0.972667378427265	0.18	0.140475426348786	0.0931623508455181	0.187788501852054	0.264456787534028	0.974551097589387	0.720794809114032	1.22830738606474	4.31	2.65	6.07	0.150541389596477	0.203539585203461	0.256537780810445	0.160638646641939	0.2171915882588	0.273744529875662	0.161099889012098	0.217947075991524	0.274644040296169	0.140475426348786	5.07235750635169	-0.0307955723013255	1.39499509313755	0.350634120048814	0.425064035392705	0.310374934231339	0.452354119493345	0.532378180648223	0.409067077331852	0.450352329136197	0.530213326103465	0.407136054817271	0.00492143933614772	0.00534665392604785	0.00534151908622497
201	0.972667378427265	0.18	0.14069225981168	0.0940890122972895	0.18729550732607	0.252377268005264	0.93239970255766	0.681844330092196	1.18295507502312	3.75	2.27	6.07	0.161095105550545	0.220292260080116	0.279489414609688	0.174360799002783	0.238432659703907	0.302504520405031	0.172254533223713	0.235437948757317	0.298814516024322	0.14069225981168	4.85615702574063	0.0235358664997955	1.37439420022886	0.350634120048814	0.425064035392705	0.310374934231339	0.452354119493345	0.532378180648223	0.409067077331852	0.450352329136197	0.530213326103465	0.407136054817271	0.00492143933614772	0.00534665392604785	0.00534151908622497
201	0.972667378427265	0.18	0.141757640941352	0.0942942796706384	0.189221002212065	0.206507637513547	0.780252199699024	0.54145799671527	1.01904640268278	4.25	2.6	6.4	0.114346609244449	0.164775834750526	0.215205060256603	0.12216326329598	0.176039795307009	0.229916327318039	0.12162968756416	0.175248051225208	0.229019552377586	0.141757640941352	4.94380443084592	-0.0198517687285349	1.38661436213089	0.350634120048814	0.425064035392705	0.310374934231339	0.452354119493345	0.532378180648223	0.409067077331852	0.450352329136197	0.530213326103465	0.407136054817271	0.00492143933614772	0.00534665392604785	0.00534151908622497
201	0.972667378427265	0.18	0.143714757296074	0.0958508070400233	0.191578707552125	0.273114781953494	0.893456590785839	0.665884377262328	1.12102880430935	4.15	2.72	6.08	0.143873684653588	0.193043861943244	0.242214039232899	0.154097774333412	0.206762129890572	0.259426485447732	0.154953462876802	0.207774340544131	0.261025046415875	0.143714757296074	4.87497770759129	0.0722749256470703	1.44734045639896	0.350634120048814	0.425064035392705	0.310374934231339	0.452354119493345	0.532378180648223	0.409067077331852	0.450352329136197	0.530213326103465	0.407136054817271	0.00492143933614772	0.00534665392604785	0.00534151908622497
201	0.972667378427265	0.18	0.144766604229992	0.0958663300096499	0.193666878450333	0.214959386728622	0.839796547589987	0.589227511787728	1.09036558339225	3.9	2.64	6.29	0.134459707031664	0.19163870575655	0.248817704481436	0.144923615353729	0.206552391739247	0.268181168124766	0.14486232950585	0.206365779878615	0.268012259276907	0.144766604229992	5.06044080837944	0.0743858907745189	1.4713272597018	0.350634120048814	0.425064035392705	0.310374934231339	0.452354119493345	0.532378180648223	0.409067077331852	0.450352329136197	0.530213326103465	0.407136054817271	0.00492143933614772	0.00534665392604785	0.00534151908622497
201	0.972667378427265	0.18	0.145460611025732	0.0976653467385465	0.193255875312918	0.265101901978368	0.964749947238094	0.713961593308823	1.21553830116737	4.23	2.7	6.28	0.151406552922435	0.204590086234847	0.257773619547259	0.161830515930991	0.218675602678259	0.275520689425527	0.16212059794574	0.219090197082983	0.275935407354563	0.145460611025732	5.11424844517978	-0.0106693289055096	1.41833400924063	0.350634120048814	0.425064035392705	0.310374934231339	0.452354119493345	0.532378180648223	0.409067077331852	0.450352329136197	0.530213326103465	0.407136054817271	0.00492143933614772	0.00534665392604785	0.00534151908622497
201	0.972667378427265	0.18	0.147210931111618	0.0982228518675573	0.19619901035568	0.207614416660115	0.823020626527802	0.571984797699824	1.07405645535578	3.83	2.59	5.74	0.132820377132293	0.191113313575243	0.249406250018194	0.143455278647302	0.206415719064239	0.269376159481177	0.14427525225575	0.207574107508845	0.270974495670817	0.147210931111618	4.71568274359219	-0.0250867205518802	1.33384538091368	0.350634120048814	0.425064035392705	0.310374934231339	0.452354119493345	0.532378180648223	0.409067077331852	0.450352329136197	0.530213326103465	0.407136054817271	0.00492143933614772	0.00534665392604785	0.00534151908622497
201	0.972667378427265	0.18	0.14832905349427	0.0996513689100316	0.197006738078509	0.209016928478774	0.722934080065573	0.503362046705579	0.942506113425567	4.11	2.31	5.86	0.109576653179782	0.157375188458586	0.20517372373739	0.117462366957407	0.168700736884017	0.219939106810626	0.116591374769814	0.16745461216924	0.218444311797036	0.14832905349427	4.61409647373646	-0.0356212796295	1.2803196282233	0.350634120048814	0.425064035392705	0.310374934231339	0.452354119493345	0.532378180648223	0.409067077331852	0.450352329136197	0.530213326103465	0.407136054817271	0.00492143933614772	0.00534665392604785	0.00534151908622497
201	0.972667378427265	0.18	0.149789449744739	0.100296288970866	0.199282610518613	0.267170648182662	1.00035051307255	0.741681315076051	1.25901971106904	4.17	2.84	6.14	0.159478336127562	0.215098091493386	0.270717846859209	0.17071923447732	0.230259371955768	0.289799509434216	0.172027278953465	0.232090373096314	0.292266127922358	0.149789449744739	5.03361782180839	0.0115636301362296	1.4321454581189	0.350634120048814	0.425064035392705	0.310374934231339	0.452354119493345	0.532378180648223	0.409067077331852	0.450352329136197	0.530213326103465	0.407136054817271	0.00492143933614772	0.00534665392604785	0.00534151908622497
201	0.972667378427265	0.18	0.150747039381233	0.0998003744611299	0.201693704301335	0.173419745665592	0.779530342227479	0.513818000712315	1.04524268374264	4.25	2.54	6.3	0.108545343944946	0.164677743861253	0.220810143777559	0.115969612719594	0.175941348426812	0.23591308413403	0.115431175789126	0.175106076153133	0.234762248122166	0.150747039381233	5.03246669960488	0.0317480376177611	1.46725457930518	0.350634120048814	0.425064035392705	0.310374934231339	0.452354119493345	0.532378180648223	0.409067077331852	0.450352329136197	0.530213326103465	0.407136054817271	0.00492143933614772	0.00534665392604785	0.00534151908622497
201	0.972667378427265	0.18	0.151299287840993	0.100395662707191	0.202202912974795	0.192070257527829	0.785562686408004	0.534013424752737	1.03711194806327	3.94	2.6	5.99	0.120895720423386	0.177844156174539	0.234792591925692	0.13018200641115	0.191504786093493	0.252827565775836	0.130444928730817	0.191869293001491	0.253477402003246	0.151299287840993	4.75961405961765	0.103750147920843	1.47624449811763	0.350634120048814	0.425064035392705	0.310374934231339	0.452354119493345	0.532378180648223	0.409067077331852	0.450352329136197	0.530213326103465	0.407136054817271	0.00492143933614772	0.00534665392604785	0.00534151908622497
201	0.972667378427265	0.18	0.152664622173914	0.101351824552064	0.203977419795764	0.195930895629765	0.816163141739834	0.558021739297991	1.07430454418168	4.04	2.65	6.23	0.123438525719936	0.180541308462387	0.237644091204837	0.132563281933574	0.193887185826057	0.25521108971854	0.132650124062514	0.194019674567244	0.255314618101758	0.152664622173914	4.90121878507604	0.0668638820380533	1.46617474673056	0.350634120048814	0.425064035392705	0.310374934231339	0.452354119493345	0.532378180648223	0.409067077331852	0.450352329136197	0.530213326103465	0.407136054817271	0.00492143933614772	0.00534665392604785	0.00534151908622497
201	0.972667378427265	0.18	0.153563342008044	0.102505533491253	0.204621150524835	0.268186362255399	0.87866599820954	0.652049676075378	1.1052823203437	3.88	2.59	5.75	0.149470587513972	0.201418278084918	0.253365968655863	0.161189266407497	0.217209720156711	0.273230173905924	0.162158390434342	0.218456273273841	0.274786816708378	0.153563342008044	4.64316996531487	-0.0059193558212893	1.33990433373273	0.350634120048814	0.425064035392705	0.310374934231339	0.452354119493345	0.532378180648223	0.409067077331852	0.450352329136197	0.530213326103465	0.407136054817271	0.00492143933614772	0.00534665392604785	0.00534151908622497
201	0.972667378427265	0.18	0.154154870363089	0.102783319585709	0.205526421140469	0.214643851797757	0.890744825359494	0.624725696451755	1.15676395426723	3.87	2.49	6.09	0.143744945989281	0.204954058299121	0.266163170608961	0.155084028641003	0.221121520680949	0.287159012720896	0.154555031135746	0.220373975998861	0.286228040968308	0.154154870363089	4.82459891878292	0.0582981043589416	1.44864875606672	0.350634120048814	0.425064035392705	0.310374934231339	0.452354119493345	0.532378180648223	0.409067077331852	0.450352329136197	0.530213326103465	0.407136054817271	0.00492143933614772	0.00534665392604785	0.00534151908622497
201	0.972667378427265	0.18	0.154999230304265	0.103821325420075	0.206177135188455	0.25821933818149	0.929012756065415	0.683173909010013	1.17485160312082	3.77	2.53	5.65	0.160854096278434	0.218737140480945	0.276620184683457	0.174026444865015	0.236649533947503	0.299272623029991	0.174932629798764	0.237971727193645	0.300948102584152	0.154999230304265	4.62274355741522	-0.0887801272255883	1.23428645420571	0.350634120048814	0.425064035392705	0.310374934231339	0.452354119493345	0.532378180648223	0.409067077331852	0.450352329136197	0.530213326103465	0.407136054817271	0.00492143933614772	0.00534665392604785	0.00534151908622497
201	0.972667378427265	0.18	0.155044536477579	0.103316899130409	0.206772173824749	0.309434011217593	1.22051796262372	0.935843699032203	1.50519222621523	4.16	2.9	5.92	0.201817771528541	0.26320871271774	0.324599653906939	0.216113551875406	0.281853126011451	0.347592700147496	0.218921123584296	0.285627314051248	0.352147290448192	0.155044536477579	4.85546203467494	-0.114439208960154	1.29939194379637	0.350634120048814	0.425064035392705	0.310374934231339	0.452354119493345	0.532378180648223	0.409067077331852	0.450352329136197	0.530213326103465	0.407136054817271	0.00492143933614772	0.00534665392604785	0.00534151908622497
201	0.972667378427265	0.18	0.156344348709828	0.104009600332514	0.208679097087142	0.261867182691315	0.997513989155673	0.736038384608555	1.25898959370279	4.25	2.94	6.72	0.155490997657644	0.210728745395202	0.26596649313276	0.166126369876838	0.225142304239916	0.284158238602994	0.166681413681223	0.225936406885739	0.284986052329498	0.156344348709828	5.13379358669281	0.0400147775754115	1.50195405719683	0.350634120048814	0.425064035392705	0.310374934231339	0.452354119493345	0.532378180648223	0.409067077331852	0.450352329136197	0.530213326103465	0.407136054817271	0.00492143933614772	0.00534665392604785	0.00534151908622497
201	0.972667378427265	0.18	0.15714050422817	0.104249734768236	0.210031273688103	0.240639794383751	0.894263835137969	0.646241197064285	1.14228647321165	3.62	2.34	5.65	0.157531674360017	0.217991177146945	0.278450679933873	0.171170375931022	0.236864312484951	0.30255824903888	0.170816332997219	0.236398319199179	0.301940478564876	0.15714050422817	4.49453657741579	0.0251511794491944	1.31820128038507	0.350634120048814	0.425064035392705	0.310374934231339	0.452354119493345	0.532378180648223	0.409067077331852	0.450352329136197	0.530213326103465	0.407136054817271	0.00492143933614772	0.00534665392604785	0.00534151908622497
201	0.972667378427265	0.18	0.158011361456478	0.105640894717611	0.210381828195345	0.264808729483255	1.02321661133782	0.757029474057244	1.28940374861841	3.92	2.61	6.28	0.172176196774606	0.232716889703855	0.293257582633103	0.185502093775673	0.250728446241266	0.315954798706859	0.185207072722187	0.250248484949242	0.315592542020916	0.158011361456478	4.91328044523783	0.080702935273297	1.47070101735619	0.350634120048814	0.425064035392705	0.310374934231339	0.452354119493345	0.532378180648223	0.409067077331852	0.450352329136197	0.530213326103465	0.407136054817271	0.00492143933614772	0.00534665392604785	0.00534151908622497
201	0.972667378427265	0.18	0.162018367915063	0.108198689421445	0.215838046408681	0.273293497671546	1.01687967455606	0.757986916680676	1.27577243243144	4.12	2.83	6.07	0.164714069226689	0.220972665126623	0.277231261026556	0.176532553726744	0.236827789282049	0.297123024837355	0.178017646860826	0.238837606709694	0.299666959055228	0.162018367915063	4.7834606665035	-0.0481238679397394	1.34188070300098	0.350634120048814	0.425064035392705	0.310374934231339	0.452354119493345	0.532378180648223	0.409067077331852	0.450352329136197	0.530213326103465	0.407136054817271	0.00492143933614772	0.00534665392604785	0.00534151908622497
201	0.972667378427265	0.18	0.169034914833663	0.113466590454785	0.224603239212541	0.232297443225948	0.979593017580188	0.701554207617999	1.25763182754238	3.7	2.54	5.65	0.167826200575948	0.23433880442312	0.300851408270292	0.181925571728808	0.254026015166974	0.32612645860514	0.182939575234468	0.255394328556854	0.3280709759135	0.169034914833663	4.73900615654178	0.00816703655267679	1.37919950233568	0.350634120048814	0.425064035392705	0.310374934231339	0.452354119493345	0.532378180648223	0.409067077331852	0.450352329136197	0.530213326103465	0.407136054817271	0.00492143933614772	0.00534665392604785	0.00534151908622497
201	0.972667378427265	0.18	0.171231734007903	0.113477238176666	0.22898622983914	0.217104079352459	0.891431267198523	0.62713480629359	1.15572772810346	4.26	2.68	6.33	0.132294184397592	0.188047563708865	0.243800943020138	0.141320705319622	0.200878175091248	0.260435644862874	0.141400617003552	0.200930376807992	0.260389995132743	0.171231734007903	4.77562564263258	0.0189698401950773	1.42312160060257	0.350634120048814	0.425064035392705	0.310374934231339	0.452354119493345	0.532378180648223	0.409067077331852	0.450352329136197	0.530213326103465	0.407136054817271	0.00492143933614772	0.00534665392604785	0.00534151908622497
201	0.972667378427265	0.18	0.171654783483068	0.113777459090408	0.229532107875728	0.222914542580133	0.905471757588355	0.641519391056526	1.16942412412018	4.14	2.86	6.02	0.138648641737338	0.195695455307109	0.252742268876879	0.148506143436932	0.209608813989316	0.270711484541701	0.15003993677019	0.211868273489381	0.273606399707	0.171654783483068	4.75170144433283	0.121755609585522	1.50708104747054	0.350634120048814	0.425064035392705	0.310374934231339	0.452354119493345	0.532378180648223	0.409067077331852	0.450352329136197	0.530213326103465	0.407136054817271	0.00492143933614772	0.00534665392604785	0.00534151908622497
201	0.972667378427265	0.18	0.172421816513543	0.115085592892324	0.229758040134762	0.225826087020946	0.932511110828131	0.662941030256435	1.20208119139983	3.8	2.61	6.17	0.155001980771513	0.218030054971697	0.281058129171881	0.167552141642628	0.235683456889615	0.303814772136602	0.167544345210126	0.235740137792876	0.303842863317749	0.172421816513543	4.55655534872471	0.0407329055191412	1.38924847289805	0.350634120048814	0.425064035392705	0.310374934231339	0.452354119493345	0.532378180648223	0.409067077331852	0.450352329136197	0.530213326103465	0.407136054817271	0.00492143933614772	0.00534665392604785	0.00534151908622497
201	0.972667378427265	0.18	0.175417952361222	0.117883817471826	0.232952087250618	0.236926880998964	1.01454293135825	0.730272427243095	1.29881343547341	4.08	2.91	5.78	0.16024265154201	0.222619728418052	0.284996805294094	0.171929426363895	0.238855771767902	0.305782117171909	0.174476836873509	0.242484968142912	0.3106172140019	0.175417952361222	4.65011865461251	-0.0316351269437295	1.35038638522432	0.350634120048814	0.425064035392705	0.310374934231339	0.452354119493345	0.532378180648223	0.409067077331852	0.450352329136197	0.530213326103465	0.407136054817271	0.00492143933614772	0.00534665392604785	0.00534151908622497
201	0.972667378427265	0.18	0.182274299854499	0.122015910354498	0.242532689354501	0.225758927866089	0.956704298397635	0.680087326476899	1.23332127031837	4.08	2.75	6.47	0.149122509322217	0.209776215644937	0.270429921967657	0.159985093501844	0.225057019406111	0.290128945310378	0.160135435351549	0.225102005301995	0.290248605784517	0.182274299854499	4.79675486845203	-0.197231283037557	1.18531764629884	0.350634120048814	0.425064035392705	0.310374934231339	0.452354119493345	0.532378180648223	0.409067077331852	0.450352329136197	0.530213326103465	0.407136054817271	0.00492143933614772	0.00534665392604785	0.00534151908622497
201	0.972667378427265	0.18	0.186060991699833	0.124184777486005	0.24793720591366	0.229823034712493	1.00675943353602	0.719013195458617	1.29450567161342	4.16	2.76	5.94	0.154775774544456	0.216716427583899	0.278657080623343	0.165705691658176	0.23202045431318	0.298335216968184	0.167179215315582	0.233903486068911	0.300877275805699	0.186060991699833	4.68089585073157	0.104648260600722	1.4946724483609	0.350634120048814	0.425064035392705	0.310374934231339	0.452354119493345	0.532378180648223	0.409067077331852	0.450352329136197	0.530213326103465	0.407136054817271	0.00492143933614772	0.00534665392604785	0.00534151908622497
201	0.972667378427265	0.19	0.0862329729904268	0.0584977036586702	0.113968242322183	0.335428229702042	1.02651462569971	0.800923639559225	1.25210561184019	4.01	2.75	5.91	0.178413699894414	0.228666333868738	0.278918967843062	0.19175659877164	0.245767440853472	0.299778282935304	0.193355122140201	0.247825428308091	0.302517370832412	0.0862329729904268	5.4448124535985	0.0352712092492372	1.4852602279735	0.350634120048814	0.425064035392705	0.310374934231339	0.452354119493345	0.532378180648223	0.409067077331852	0.450352329136197	0.530213326103465	0.407136054817271	0.00492143933614772	0.00534665392604785	0.00534151908622497
201	0.972667378427265	0.19	0.0968325812531537	0.0655288271534835	0.128136335352824	0.278660669319436	0.876342890820045	0.656206674434464	1.09647910720563	4.2	2.61	6.7	0.14019455711488	0.187225318250797	0.234256079386715	0.149969111375114	0.200278920828481	0.250588730281848	0.148757881210713	0.19862038687279	0.248509840797549	0.0968325812531537	5.4064609712212	-0.0338983567377638	1.41376467234178	0.350634120048814	0.425064035392705	0.310374934231339	0.452354119493345	0.532378180648223	0.409067077331852	0.450352329136197	0.530213326103465	0.407136054817271	0.00492143933614772	0.00534665392604785	0.00534151908622497
201	0.972667378427265	0.19	0.104687406661378	0.071246797606603	0.138128015716153	0.347900217164222	1.04372334272474	0.820622846671515	1.26682383877797	4.02	2.72	6.38	0.182124756586005	0.2316385176307	0.281152278675395	0.19566145959029	0.248855407175526	0.302049354760763	0.195778509057163	0.249089704966326	0.302391898435303	0.104687406661378	5.36041586448131	-0.0171152091262253	1.40882750435816	0.350634120048814	0.425064035392705	0.310374934231339	0.452354119493345	0.532378180648223	0.409067077331852	0.450352329136197	0.530213326103465	0.407136054817271	0.00492143933614772	0.00534665392604785	0.00534151908622497
201	0.972667378427265	0.19	0.105962968581361	0.0722198481014904	0.139706089061232	0.322301740821358	0.955763335777382	0.739380560130763	1.172146111424	4.36	2.87	6.16	0.152671607864034	0.197351584662733	0.242031561461433	0.162712234241903	0.210330641832575	0.257949049423246	0.164197535354697	0.212046664008135	0.260211669533783	0.105962968581361	5.38884928789592	-0.0754169318227172	1.35900391110424	0.350634120048814	0.425064035392705	0.310374934231339	0.452354119493345	0.532378180648223	0.409067077331852	0.450352329136197	0.530213326103465	0.407136054817271	0.00492143933614772	0.00534665392604785	0.00534151908622497
201	0.972667378427265	0.19	0.109783852223166	0.0743919965309437	0.145175707915389	0.263152450310954	0.85647291557101	0.632712011548644	1.08023381959338	3.67	2.34	5.53	0.152522962280331	0.20646326260825	0.26040356293617	0.16549509096274	0.224023031778101	0.282550972593461	0.165443102811513	0.223750471975654	0.282515555658347	0.109783852223166	4.86234481244932	0.0177475648200544	1.34806530383208	0.350634120048814	0.425064035392705	0.310374934231339	0.452354119493345	0.532378180648223	0.409067077331852	0.450352329136197	0.530213326103465	0.407136054817271	0.00492143933614772	0.00534665392604785	0.00534151908622497
201	0.972667378427265	0.19	0.118643730754893	0.080779610483233	0.156507851026553	0.271003694586761	0.813417710906748	0.605124965794526	1.02171045601897	4	2.59	6.84	0.134946585602411	0.181397147630936	0.227847709659461	0.145057258890897	0.194988060561206	0.244918862231515	0.143388962240488	0.192751405070885	0.242185727364414	0.118643730754893	5.23072079804239	-0.00027508911608275	1.41760026856731	0.350634120048814	0.425064035392705	0.310374934231339	0.452354119493345	0.532378180648223	0.409067077331852	0.450352329136197	0.530213326103465	0.407136054817271	0.00492143933614772	0.00534665392604785	0.00534151908622497
201	0.972667378427265	0.19	0.119527759477021	0.0810904491503399	0.157965069803703	0.351781848029454	1.08143003533822	0.852233646841691	1.31062642383475	4.09	2.36	6.12	0.186561458621511	0.236734568668454	0.286907678715396	0.200113796957556	0.253931619946561	0.307749442935566	0.198227917280747	0.251563628209868	0.305043083661224	0.119527759477021	5.26613413492869	0.0572360057381402	1.45501181083131	0.350634120048814	0.425064035392705	0.310374934231339	0.452354119493345	0.532378180648223	0.409067077331852	0.450352329136197	0.530213326103465	0.407136054817271	0.00492143933614772	0.00534665392604785	0.00534151908622497
201	0.972667378427265	0.19	0.121177447905952	0.082273697932365	0.160081197879538	0.309163303435935	0.963638681362904	0.738736630347285	1.18854073237852	4.12	2.73	6.1	0.160432422324515	0.209274701626713	0.258116980928912	0.171931818297508	0.224274990385477	0.276618162473446	0.172884711940605	0.225490844337493	0.277934915985343	0.121177447905952	5.36515729815919	0.00797083028155666	1.45110851041864	0.350634120048814	0.425064035392705	0.310374934231339	0.452354119493345	0.532378180648223	0.409067077331852	0.450352329136197	0.530213326103465	0.407136054817271	0.00492143933614772	0.00534665392604785	0.00534151908622497
201	0.972667378427265	0.19	0.121386316577508	0.0827621259956009	0.160010507159415	0.232619142938977	0.821573856735121	0.58859590239653	1.05455181107371	4	2.68	6.26	0.131360272783652	0.183355279051767	0.235350285319882	0.141214659265713	0.197110227522971	0.253005795780228	0.141409421498793	0.197218738630181	0.253228271547614	0.121386316577508	5.096077929735	0.104057135595688	1.48974270759297	0.350634120048814	0.425064035392705	0.310374934231339	0.452354119493345	0.532378180648223	0.409067077331852	0.450352329136197	0.530213326103465	0.407136054817271	0.00492143933614772	0.00534665392604785	0.00534151908622497
201	0.972667378427265	0.19	0.12394227791741	0.0841185387463604	0.163766017088459	0.264899705754543	0.855166352597083	0.63274902070938	1.07758368448479	3.85	2.4	5.99	0.146215780571912	0.197612025734366	0.249008270896821	0.157830656429684	0.21330964153158	0.268788626633476	0.157022173544613	0.212231968297238	0.267447802908989	0.12394227791741	4.89956926506175	0.010332482986375	1.35603640632041	0.350634120048814	0.425064035392705	0.310374934231339	0.452354119493345	0.532378180648223	0.409067077331852	0.450352329136197	0.530213326103465	0.407136054817271	0.00492143933614772	0.00534665392604785	0.00534151908622497
201	0.972667378427265	0.19	0.125051928986111	0.0845104684926129	0.165593389479609	0.273708297722813	0.805424605275496	0.600581234417005	1.01026797613399	3.8	2.51	5.98	0.140411873143477	0.188302882310929	0.236193891478381	0.15177942087896	0.203547618781408	0.255315816683856	0.151651128973663	0.203431088366779	0.255239242016978	0.125051928986111	4.9017207290281	-0.0921056898847488	1.25686691312361	0.350634120048814	0.425064035392705	0.310374934231339	0.452354119493345	0.532378180648223	0.409067077331852	0.450352329136197	0.530213326103465	0.407136054817271	0.00492143933614772	0.00534665392604785	0.00534151908622497
201	0.972667378427265	0.19	0.127957510035776	0.0868759059825182	0.169039114089033	0.239680180010481	0.830207403994058	0.599344497735388	1.06107031025273	3.52	2.52	6.18	0.149826230769255	0.207538146370161	0.265250061971067	0.163325561852421	0.226237316307581	0.289149070762741	0.16272749263826	0.225434081151616	0.288109078873575	0.127957510035776	4.77377603617054	0.070289932765664	1.41094541047136	0.350634120048814	0.425064035392705	0.310374934231339	0.452354119493345	0.532378180648223	0.409067077331852	0.450352329136197	0.530213326103465	0.407136054817271	0.00492143933614772	0.00534665392604785	0.00534151908622497
201	0.972667378427265	0.19	0.128321800408855	0.0869699090843483	0.169673691733361	0.256611777023869	0.826160813140894	0.606617810727199	1.04570381555459	4.06	2.52	6.16	0.133544077378591	0.181875443823497	0.230206810268403	0.143336916384938	0.195212440682759	0.247087964980581	0.142924721393342	0.194517246862233	0.246310627702269	0.128321800408855	4.84222253378532	-0.0714018856793534	1.28597824327373	0.350634120048814	0.425064035392705	0.310374934231339	0.452354119493345	0.532378180648223	0.409067077331852	0.450352329136197	0.530213326103465	0.407136054817271	0.00492143933614772	0.00534665392604785	0.00534151908622497
201	0.972667378427265	0.19	0.128457587504011	0.0867576052026385	0.170157569805383	0.265008152571283	0.893179239335191	0.660939933253581	1.1254185454168	4.31	2.87	7.04	0.137837984061287	0.186271126256979	0.23470426845267	0.147059880652187	0.198733388208288	0.25040689576439	0.146494166760112	0.198041257256409	0.249563180150197	0.128457587504011	5.52868333612458	0.0777055707446706	1.55706262476485	0.350634120048814	0.425064035392705	0.310374934231339	0.452354119493345	0.532378180648223	0.409067077331852	0.450352329136197	0.530213326103465	0.407136054817271	0.00492143933614772	0.00534665392604785	0.00534151908622497
201	0.972667378427265	0.19	0.129756544910593	0.0882780073628632	0.171235082458323	0.275777151482772	0.886437320818322	0.662157363692898	1.11071727794375	4.22	2.73	6.18	0.14083077083524	0.188531696592093	0.236232622348946	0.150574887923663	0.20157625294563	0.252577617967596	0.151255929600302	0.202520031329004	0.25372313909561	0.129756544910593	5.15811577150849	-0.0859918512728279	1.33606046776652	0.350634120048814	0.425064035392705	0.310374934231339	0.452354119493345	0.532378180648223	0.409067077331852	0.450352329136197	0.530213326103465	0.407136054817271	0.00492143933614772	0.00534665392604785	0.00534151908622497
201	0.972667378427265	0.19	0.130810208277608	0.0890504694944053	0.172569947060811	0.227626721040126	0.793044245090785	0.564965466541373	1.0211230236402	3.91	2.54	6.22	0.128540077686035	0.180432212072148	0.23232434645826	0.138494561104698	0.194405359557337	0.250316158009977	0.137954176686981	0.193776335553412	0.249401744919783	0.130810208277608	4.89073538861853	-0.0105523187716022	1.3733886827364	0.350634120048814	0.425064035392705	0.310374934231339	0.452354119493345	0.532378180648223	0.409067077331852	0.450352329136197	0.530213326103465	0.407136054817271	0.00492143933614772	0.00534665392604785	0.00534151908622497
201	0.972667378427265	0.19	0.131191706223468	0.0889534680561535	0.173429944390783	0.222168791787654	0.801544347585289	0.56738355858999	1.03570513658059	4.19	2.59	6.94	0.121436977009064	0.171554358662336	0.221671740315609	0.129929685638872	0.183552032008438	0.237174378378004	0.128307499459619	0.181184920921599	0.234078452705384	0.131191706223468	5.33272792334604	-0.0439920132775249	1.38368666917977	0.350634120048814	0.425064035392705	0.310374934231339	0.452354119493345	0.532378180648223	0.409067077331852	0.450352329136197	0.530213326103465	0.407136054817271	0.00492143933614772	0.00534665392604785	0.00534151908622497
201	0.972667378427265	0.19	0.131690548884364	0.0889318671104306	0.174449230658297	0.298643461523148	0.89099382999184	0.677810580465655	1.10417707951803	4.01	2.55	6.39	0.150828011263388	0.198266051458351	0.245704091653314	0.162087909635687	0.2130673842572	0.264046858878714	0.161157278188187	0.211864637991675	0.262584467459783	0.131690548884364	5.19030772661602	-0.0603165831966091	1.33947203105434	0.350634120048814	0.425064035392705	0.310374934231339	0.452354119493345	0.532378180648223	0.409067077331852	0.450352329136197	0.530213326103465	0.407136054817271	0.00492143933614772	0.00534665392604785	0.00534151908622497
201	0.972667378427265	0.19	0.132056484521665	0.0891416264885164	0.174971342554814	0.238780492479017	0.877087463405932	0.632584629102281	1.12159029770958	4	2.66	6.06	0.141199207957261	0.195774682856129	0.250350157754996	0.151794394896319	0.210465058197492	0.269135721498665	0.152269011750744	0.211258286586963	0.270101916364001	0.132056484521665	4.9846675895285	-0.0258338438997483	1.37733501491292	0.350634120048814	0.425064035392705	0.310374934231339	0.452354119493345	0.532378180648223	0.409067077331852	0.450352329136197	0.530213326103465	0.407136054817271	0.00492143933614772	0.00534665392604785	0.00534151908622497
201	0.972667378427265	0.19	0.132189610317939	0.0897437015661316	0.174635519069746	0.321869110137599	0.94286782304805	0.729192981477035	1.15654266461906	3.81	2.32	6.21	0.170015759755803	0.219835343121529	0.269654926487254	0.183719173034969	0.237554256735704	0.291389340436439	0.181411618878272	0.234557808265436	0.287893220110709	0.132189610317939	4.95279326477787	-0.00528890057557188	1.33894242184271	0.350634120048814	0.425064035392705	0.310374934231339	0.452354119493345	0.532378180648223	0.409067077331852	0.450352329136197	0.530213326103465	0.407136054817271	0.00492143933614772	0.00534665392604785	0.00534151908622497
201	0.972667378427265	0.19	0.132353457024619	0.0899543263442335	0.174752587705005	0.264476888846883	0.911308495326952	0.674031749046797	1.14858524160711	3.9	2.55	5.63	0.15398637206971	0.208193589144954	0.262400806220197	0.165992200951892	0.224425782760828	0.282859364569765	0.16704998692403	0.225825732010958	0.284558179620058	0.132353457024619	4.89936442839992	0.0386609259422393	1.40138533294934	0.350634120048814	0.425064035392705	0.310374934231339	0.452354119493345	0.532378180648223	0.409067077331852	0.450352329136197	0.530213326103465	0.407136054817271	0.00492143933614772	0.00534665392604785	0.00534151908622497
201	0.972667378427265	0.19	0.132407198659975	0.0896091407134098	0.175205256606541	0.235490678958673	0.84009632557506	0.603766204099876	1.07642644705024	4.2	2.46	5.99	0.128879718657106	0.179326662124785	0.229773605592463	0.13785223423992	0.191811258515079	0.245770282790238	0.137471472609423	0.191286462119785	0.245038235940743	0.132407198659975	5.01746285987899	-0.00311614294999266	1.3771820686065	0.350634120048814	0.425064035392705	0.310374934231339	0.452354119493345	0.532378180648223	0.409067077331852	0.450352329136197	0.530213326103465	0.407136054817271	0.00492143933614772	0.00534665392604785	0.00534151908622497
201	0.972667378427265	0.19	0.133260604377118	0.0907539824995021	0.175767226254734	0.295391414619269	0.941214682107213	0.714254753762316	1.16817461045211	4.07	2.48	5.37	0.156967450623392	0.206845062439499	0.256722674255606	0.168444634784572	0.221969209930082	0.275493785075593	0.16978595593871	0.223774544021581	0.277750125895829	0.133260604377118	4.840061161945	-0.0833376105280547	1.29533569922659	0.350634120048814	0.425064035392705	0.310374934231339	0.452354119493345	0.532378180648223	0.409067077331852	0.450352329136197	0.530213326103465	0.407136054817271	0.00492143933614772	0.00534665392604785	0.00534151908622497
201	0.972667378427265	0.19	0.136045441040805	0.0917340268943125	0.180356855187298	0.203536098699472	0.780416322460845	0.5393846406475	1.02144800427419	3.86	2.77	5.8	0.124126933913787	0.179594815987067	0.235062698060347	0.133920848493882	0.193765280296022	0.253609712098161	0.135436227694345	0.195801904791733	0.256431248449141	0.136045441040805	4.90853511407899	0.0375181758831072	1.41911825162281	0.350634120048814	0.425064035392705	0.310374934231339	0.452354119493345	0.532378180648223	0.409067077331852	0.450352329136197	0.530213326103465	0.407136054817271	0.00492143933614772	0.00534665392604785	0.00534151908622497
201	0.972667378427265	0.19	0.13924731368789	0.0949566278729588	0.183537999502821	0.249253320552949	0.938333214854466	0.68407863484556	1.19258779486337	4.05	2.45	6.46	0.150791719316902	0.206837155193431	0.262882591069959	0.161873251000757	0.22203740955128	0.282201568101803	0.160035256379832	0.219633012404666	0.279035238873216	0.13924731368789	5.01543815180261	0.0410064948917603	1.44702129266249	0.350634120048814	0.425064035392705	0.310374934231339	0.452354119493345	0.532378180648223	0.409067077331852	0.450352329136197	0.530213326103465	0.407136054817271	0.00492143933614772	0.00534665392604785	0.00534151908622497
201	0.972667378427265	0.19	0.139500703812279	0.0937999994088298	0.185201408215728	0.222832419594387	0.827130442915924	0.585958036442148	1.0683028493897	4.5	3.04	6.33	0.117683079802787	0.166119844540437	0.214556609278087	0.125057030604902	0.176528813807293	0.228000597009684	0.126471121668225	0.178428913511743	0.230613033590589	0.139500703812279	5.30190433417945	-0.0355033224431101	1.43926666603718	0.350634120048814	0.425064035392705	0.310374934231339	0.452354119493345	0.532378180648223	0.409067077331852	0.450352329136197	0.530213326103465	0.407136054817271	0.00492143933614772	0.00534665392604785	0.00534151908622497
201	0.972667378427265	0.19	0.139505007465315	0.094599874583545	0.184410140347086	0.25658875192336	0.855037090019942	0.627806826365816	1.08226735367407	4.09	2.57	5.92	0.137273914649203	0.186959242219052	0.2366445697889	0.147226602555541	0.200514235487558	0.253801868419576	0.147640262421521	0.201071784462329	0.254358104298262	0.139505007465315	4.83024354447825	0.031951174546497	1.40966699983207	0.350634120048814	0.425064035392705	0.310374934231339	0.452354119493345	0.532378180648223	0.409067077331852	0.450352329136197	0.530213326103465	0.407136054817271	0.00492143933614772	0.00534665392604785	0.00534151908622497
201	0.972667378427265	0.19	0.141023465085043	0.0959466920397221	0.186100238130363	0.275192576916234	0.848872125667859	0.633781891084954	1.06396236025077	4.09	2.48	6.32	0.138674425308692	0.185737168958933	0.232799912609174	0.148740088271015	0.199218874314156	0.249697660357297	0.147580253158182	0.197733324728324	0.247855155320921	0.141023465085043	4.94760734012666	-0.127417089126612	1.24060779549672	0.350634120048814	0.425064035392705	0.310374934231339	0.452354119493345	0.532378180648223	0.409067077331852	0.450352329136197	0.530213326103465	0.407136054817271	0.00492143933614772	0.00534665392604785	0.00534151908622497
201	0.972667378427265	0.19	0.141289745965147	0.0954642406047279	0.187115251325565	0.19802569556484	0.749736887281977	0.514170244049338	0.985303530514616	4.26	2.66	6.83	0.10831000867676	0.157932143500327	0.207554278323894	0.115682106484146	0.168681761407654	0.221681416331163	0.114761277704223	0.167281557512092	0.219867175621948	0.141289745965147	5.15716540903971	0.10599937724318	1.54653624499578	0.350634120048814	0.425064035392705	0.310374934231339	0.452354119493345	0.532378180648223	0.409067077331852	0.450352329136197	0.530213326103465	0.407136054817271	0.00492143933614772	0.00534665392604785	0.00534151908622497
201	0.972667378427265	0.19	0.142524015685684	0.0961313299717566	0.188916701399612	0.277717176913497	0.967637663706892	0.72399659363923	1.21127873377455	4.2	2.76	6.33	0.154746853414319	0.206822635657924	0.258898417901529	0.165544229091853	0.221253570094033	0.276962911096214	0.165987814692198	0.221812769881876	0.277692137709164	0.142524015685684	5.08024266510857	-0.0561350336397408	1.36995679893616	0.350634120048814	0.425064035392705	0.310374934231339	0.452354119493345	0.532378180648223	0.409067077331852	0.450352329136197	0.530213326103465	0.407136054817271	0.00492143933614772	0.00534665392604785	0.00534151908622497
201	0.972667378427265	0.19	0.143830993141905	0.0975484346433984	0.190113551640413	0.223549891769663	0.84777618279914	0.601094888504088	1.09445747709419	4.02	2.72	6.13	0.133647944743991	0.188495271879592	0.243342599015192	0.143611766753073	0.202548113037453	0.261484459321832	0.144265015431211	0.203461083271759	0.262682766319449	0.143830993141905	4.95128824661169	-0.0453137681342466	1.36183345983308	0.350634120048814	0.425064035392705	0.310374934231339	0.452354119493345	0.532378180648223	0.409067077331852	0.450352329136197	0.530213326103465	0.407136054817271	0.00492143933614772	0.00534665392604785	0.00534151908622497
201	0.972667378427265	0.19	0.143932247964302	0.0968676935143563	0.190996802414248	0.246569324591308	0.81358711425207	0.591541781298602	1.03563244720554	3.78	2.58	6.8	0.138933463763708	0.191084517493282	0.243235571222856	0.150265091389486	0.206669665510379	0.263074239631271	0.1486033415458	0.204411056043728	0.260215483781031	0.143932247964302	4.92272891634108	-0.020980776259731	1.35334684644503	0.350634120048814	0.425064035392705	0.310374934231339	0.452354119493345	0.532378180648223	0.409067077331852	0.450352329136197	0.530213326103465	0.407136054817271	0.00492143933614772	0.00534665392604785	0.00534151908622497
201	0.972667378427265	0.19	0.144211313426064	0.0980431497901444	0.190379477061983	0.225457330021486	0.895205230706723	0.636146300943188	1.15426416047026	4.14	2.84	5.89	0.137627204307183	0.193673362559308	0.249719520811433	0.147428869691527	0.207466576649671	0.267504283607815	0.149227993586783	0.209673588139131	0.270707867151304	0.144211313426064	5.00251966146697	-0.0842319350968469	1.34769946873429	0.350634120048814	0.425064035392705	0.310374934231339	0.452354119493345	0.532378180648223	0.409067077331852	0.450352329136197	0.530213326103465	0.407136054817271	0.00492143933614772	0.00534665392604785	0.00534151908622497
201	0.972667378427265	0.19	0.144970394696608	0.0986779230649059	0.19126286632831	0.252955802239553	0.922978082432987	0.675334159329947	1.17062200553603	4.38	2.61	6.81	0.138766374624403	0.189651775476729	0.240537176329055	0.147815452405891	0.202019135165496	0.256222817925102	0.14642863516212	0.200122398099847	0.253560289767393	0.144970394696608	5.23473714132191	0.0502006084829901	1.50733146347706	0.350634120048814	0.425064035392705	0.310374934231339	0.452354119493345	0.532378180648223	0.409067077331852	0.450352329136197	0.530213326103465	0.407136054817271	0.00492143933614772	0.00534665392604785	0.00534151908622497
201	0.972667378427265	0.19	0.145778629939226	0.0993154279905867	0.192241831887865	0.279048987102022	0.995332060854772	0.74554720279946	1.24511691891009	3.95	2.53	6.05	0.16842563474886	0.224854219163972	0.281282803579084	0.181317453090378	0.242065255661523	0.302813058232668	0.181112304597627	0.242553063682119	0.302565789006687	0.145778629939226	4.904372995789	-0.11336569934862	1.25022507384206	0.350634120048814	0.425064035392705	0.310374934231339	0.452354119493345	0.532378180648223	0.409067077331852	0.450352329136197	0.530213326103465	0.407136054817271	0.00492143933614772	0.00534665392604785	0.00534151908622497
201	0.972667378427265	0.19	0.147207173907986	0.100358453259646	0.194055894556325	0.324604255757483	1.06168230141143	0.822580915019249	1.30078368780362	3.88	2.5	6.5	0.188695396166126	0.243543898003891	0.298392399841656	0.203506506298667	0.262660185781619	0.32181386526457	0.201528719579801	0.260169421063961	0.318848459174958	0.147207173907986	4.96758699148016	-0.0304758331111387	1.34041428946112	0.350634120048814	0.425064035392705	0.310374934231339	0.452354119493345	0.532378180648223	0.409067077331852	0.450352329136197	0.530213326103465	0.407136054817271	0.00492143933614772	0.00534665392604785	0.00534151908622497
201	0.972667378427265	0.19	0.147847402942962	0.100666598637316	0.195028207248608	0.264241174227697	1.05407508358842	0.779459926518065	1.32869024065878	3.94	2.7	5.5	0.176422276480244	0.238578430399222	0.3007345843182	0.18996859600863	0.256897316853058	0.323826037697485	0.192420721147728	0.260137062238673	0.32805079801401	0.147847402942962	4.76228952464328	0.0324301114736119	1.40762107015327	0.350634120048814	0.425064035392705	0.310374934231339	0.452354119493345	0.532378180648223	0.409067077331852	0.450352329136197	0.530213326103465	0.407136054817271	0.00492143933614772	0.00534665392604785	0.00534151908622497
201	0.972667378427265	0.19	0.148029423523713	0.0996811381567542	0.196377708890671	0.290527377587183	0.978969484068513	0.740117471728623	1.2178214964084	3.95	2.57	5.98	0.166980920969426	0.220869297503441	0.274757674037456	0.179734677634115	0.237738968952765	0.295743260271415	0.180032483400646	0.238136824161347	0.296145642011243	0.148029423523713	4.76951999799913	-0.0244717393909099	1.34179318778265	0.350634120048814	0.425064035392705	0.310374934231339	0.452354119493345	0.532378180648223	0.409067077331852	0.450352329136197	0.530213326103465	0.407136054817271	0.00492143933614772	0.00534665392604785	0.00534151908622497
201	0.972667378427265	0.19	0.148047855322692	0.0997690729136024	0.196326637731781	0.273654488944696	0.964731530436706	0.719338471384088	1.21012458948932	4	2.79	6.04	0.160350044283204	0.215051397611584	0.269752750939965	0.172355727236671	0.231152664748529	0.289949602260387	0.173641543537026	0.233111309505444	0.292187351907001	0.148047855322692	4.92831030186475	0.118152375309816	1.51929501682627	0.350634120048814	0.425064035392705	0.310374934231339	0.452354119493345	0.532378180648223	0.409067077331852	0.450352329136197	0.530213326103465	0.407136054817271	0.00492143933614772	0.00534665392604785	0.00534151908622497
201	0.972667378427265	0.19	0.148572752845613	0.101066811613083	0.196078694078143	0.252921087092672	0.935252550532457	0.684292217533916	1.186212883531	3.91	2.36	5.66	0.155901818128531	0.213077935567971	0.270254053007411	0.168002365158374	0.229616290356344	0.291230215554315	0.167757182567766	0.229374517076139	0.290943882904048	0.148572752845613	4.77128145962618	0.0291608855775751	1.36921012593635	0.350634120048814	0.425064035392705	0.310374934231339	0.452354119493345	0.532378180648223	0.409067077331852	0.450352329136197	0.530213326103465	0.407136054817271	0.00492143933614772	0.00534665392604785	0.00534151908622497
201	0.972667378427265	0.19	0.148985772846288	0.101712218223807	0.19625932746877	0.275232357317162	0.901438568693485	0.673051636779619	1.12982550060735	3.87	2.49	6.26	0.154644055435681	0.207119496292885	0.259594937150088	0.166814542240187	0.223419800171276	0.280025058102366	0.16583220455688	0.222109832026581	0.278394863245376	0.148985772846288	4.84530283345837	0.00928387261306066	1.37024361585055	0.350634120048814	0.425064035392705	0.310374934231339	0.452354119493345	0.532378180648223	0.409067077331852	0.450352329136197	0.530213326103465	0.407136054817271	0.00492143933614772	0.00534665392604785	0.00534151908622497
201	0.972667378427265	0.19	0.149030693215993	0.100642109749034	0.197419276682952	0.210031207524616	0.763384117230148	0.53223532196091	0.994532912499387	3.78	2.27	6.13	0.124894463499948	0.179135893150743	0.233377322801538	0.135066559492775	0.193725711224551	0.252384862956328	0.133224383632114	0.19110583512811	0.249168471554535	0.149030693215993	4.59315029123086	-0.120773326430309	1.19707525447406	0.350634120048814	0.425064035392705	0.310374934231339	0.452354119493345	0.532378180648223	0.409067077331852	0.450352329136197	0.530213326103465	0.407136054817271	0.00492143933614772	0.00534665392604785	0.00534151908622497
201	0.972667378427265	0.19	0.149250012399193	0.100357383427251	0.198142641371134	0.207396557755977	0.765059573977483	0.531548263612951	0.998570884342015	4.36	2.8	6.32	0.109667265912402	0.157844541091965	0.206021816271529	0.116869436377143	0.168210654283675	0.219551872190206	0.117371766793485	0.168902669669496	0.22056497384541	0.149250012399193	4.85136026670466	0.0234372158322559	1.45183328868748	0.350634120048814	0.425064035392705	0.310374934231339	0.452354119493345	0.532378180648223	0.409067077331852	0.450352329136197	0.530213326103465	0.407136054817271	0.00492143933614772	0.00534665392604785	0.00534151908622497
201	0.972667378427265	0.19	0.149490674850152	0.101060231485002	0.197921118215302	0.277164617729635	0.965168087714555	0.721813676626183	1.20852249880293	3.96	2.45	5.51	0.162690705105614	0.217540733599924	0.272390762094234	0.175096566927803	0.234129144597259	0.293161722266716	0.17582364133574	0.235261194660973	0.294486500778748	0.149490674850152	4.69181113646909	-0.0316644608674271	1.32380859563745	0.350634120048814	0.425064035392705	0.310374934231339	0.452354119493345	0.532378180648223	0.409067077331852	0.450352329136197	0.530213326103465	0.407136054817271	0.00492143933614772	0.00534665392604785	0.00534151908622497
201	0.972667378427265	0.19	0.149783292549096	0.101224324884439	0.198342260213752	0.218854945827005	0.827630002047606	0.583506636762798	1.07175336733241	4.42	2.96	6.75	0.119042510746012	0.168846671494716	0.218650832243419	0.126709307796479	0.179721048680515	0.232732789564551	0.12718430231029	0.180263321614621	0.233423532229343	0.149783292549096	5.20961082263779	-0.00607522106780046	1.45640446967796	0.350634120048814	0.425064035392705	0.310374934231339	0.452354119493345	0.532378180648223	0.409067077331852	0.450352329136197	0.530213326103465	0.407136054817271	0.00492143933614772	0.00534665392604785	0.00534151908622497
201	0.972667378427265	0.19	0.149789385553057	0.100812314068057	0.198766457038058	0.273293365782581	0.867593034429242	0.646707876039604	1.08847819281888	3.9	2.46	5.73	0.147755545210707	0.19822192766252	0.248688310114333	0.159277042071952	0.213678628892493	0.268080215713034	0.159568150564519	0.213942309102094	0.268532360956306	0.149789385553057	4.64286014257381	-0.117255787343248	1.20911149179748	0.350634120048814	0.425064035392705	0.310374934231339	0.452354119493345	0.532378180648223	0.409067077331852	0.450352329136197	0.530213326103465	0.407136054817271	0.00492143933614772	0.00534665392604785	0.00534151908622497
201	0.972667378427265	0.19	0.150696616924225	0.101726261122441	0.19966697272601	0.281282912729743	0.943812592496945	0.708265071008399	1.17936011398549	4.46	2.99	6.24	0.143245139499621	0.19088413647342	0.23852313344722	0.152331686842973	0.202992594388429	0.253653501933884	0.154015012684886	0.205167888577217	0.256475582518789	0.150696616924225	5.05159196211779	0.157751467120014	1.59570592532789	0.350634120048814	0.425064035392705	0.310374934231339	0.452354119493345	0.532378180648223	0.409067077331852	0.450352329136197	0.530213326103465	0.407136054817271	0.00492143933614772	0.00534665392604785	0.00534151908622497
201	0.972667378427265	0.19	0.150877544082844	0.102365433787834	0.199389654377854	0.281258284633742	0.948246739496832	0.711578171151757	1.18491530784191	4	2.67	5.95	0.158619530454229	0.211375866590016	0.264132202725803	0.170495567295613	0.227201834374777	0.283908101453941	0.171466535655175	0.228463433574847	0.285495073113623	0.150877544082844	4.90725053565298	-0.0892081687265481	1.29526178500027	0.350634120048814	0.425064035392705	0.310374934231339	0.452354119493345	0.532378180648223	0.409067077331852	0.450352329136197	0.530213326103465	0.407136054817271	0.00492143933614772	0.00534665392604785	0.00534151908622497
201	0.972667378427265	0.19	0.150909335465579	0.101504347051124	0.200314323880035	0.21923045633754	0.918435634449034	0.6478248032769	1.18904646562117	4.19	2.58	5.95	0.138571770728755	0.196456281887051	0.254340793045347	0.148253082353156	0.210181692737452	0.272110303121748	0.148520508478396	0.21062026321888	0.272847077170127	0.150909335465579	4.8881258785397	-0.0647156540477075	1.34421789309726	0.350634120048814	0.425064035392705	0.310374934231339	0.452354119493345	0.532378180648223	0.409067077331852	0.450352329136197	0.530213326103465	0.407136054817271	0.00492143933614772	0.00534665392604785	0.00534151908622497
201	0.972667378427265	0.19	0.152982341422334	0.103073499036216	0.202891183808452	0.225535839570779	0.833111298237295	0.592075601169557	1.07414699530503	3.92	2.72	5.75	0.134508056487585	0.18926667699596	0.244025297504335	0.1448993042543	0.203888231912482	0.262877159570664	0.146361835414922	0.205855000577005	0.265486300453995	0.152982341422334	4.66372444744408	-0.0225033704923851	1.3405507341446	0.350634120048814	0.425064035392705	0.310374934231339	0.452354119493345	0.532378180648223	0.409067077331852	0.450352329136197	0.530213326103465	0.407136054817271	0.00492143933614772	0.00534665392604785	0.00534151908622497
201	0.972667378427265	0.19	0.153493532469145	0.104370731270905	0.202616333667384	0.231410154543817	0.874139110723839	0.625412570794465	1.12286565065321	4.08	2.75	5.72	0.137023964171846	0.191518386074137	0.246012807976428	0.146991846772361	0.205450494955712	0.263909143139062	0.148600818448529	0.207700315949882	0.266982969213325	0.153493532469145	4.79245283185522	0.0183580469719925	1.40070611674347	0.350634120048814	0.425064035392705	0.310374934231339	0.452354119493345	0.532378180648223	0.409067077331852	0.450352329136197	0.530213326103465	0.407136054817271	0.00492143933614772	0.00534665392604785	0.00534151908622497
201	0.972667378427265	0.19	0.153530286917588	0.103743574831348	0.203316999003829	0.220004585039571	0.926167583196912	0.653894194451728	1.1984409719421	3.77	2.51	5.29	0.153671198005956	0.217657968631281	0.281644739256605	0.166217170267948	0.235427927299422	0.304638684330895	0.167962334717231	0.237831478476892	0.307743605802667	0.153530286917588	4.58583399672351	0.0636808830409217	1.39935925162749	0.350634120048814	0.425064035392705	0.310374934231339	0.452354119493345	0.532378180648223	0.409067077331852	0.450352329136197	0.530213326103465	0.407136054817271	0.00492143933614772	0.00534665392604785	0.00534151908622497
201	0.972667378427265	0.19	0.155175556771952	0.104829131035932	0.205521982507971	0.205718161657946	0.802423157367015	0.556250443211093	1.04859587152294	3.41	2.2	5.15	0.143011616860817	0.206302456999696	0.269593297138576	0.156476107186963	0.225725756291781	0.294975405396598	0.156681416104584	0.225976374791935	0.295236841799708	0.155175556771952	4.37418718036077	0.106771896523094	1.37570579648935	0.350634120048814	0.425064035392705	0.310374934231339	0.452354119493345	0.532378180648223	0.409067077331852	0.450352329136197	0.530213326103465	0.407136054817271	0.00492143933614772	0.00534665392604785	0.00534151908622497
201	0.972667378427265	0.19	0.156206438680488	0.105760064606241	0.206652812754735	0.233871841549675	0.937855388240271	0.672832682155969	1.20287809432457	4.12	2.69	6.58	0.146334178490192	0.203973887446993	0.261613596403794	0.156848916434433	0.218630285535953	0.280411654637473	0.156304406980962	0.217880096695239	0.279456399395832	0.156206438680488	5.06575520857697	-0.0338419913069616	1.3864331549515	0.350634120048814	0.425064035392705	0.310374934231339	0.452354119493345	0.532378180648223	0.409067077331852	0.450352329136197	0.530213326103465	0.407136054817271	0.00492143933614772	0.00534665392604785	0.00534151908622497
201	0.972667378427265	0.19	0.156418775277521	0.10599807394161	0.206839476613432	0.229282035812059	0.89684936743399	0.640124644396743	1.15357409047124	4.3	2.68	6.19	0.133866150864374	0.187553742500696	0.241241334137019	0.142864938242507	0.20016153199669	0.257458125750872	0.143120174621662	0.200502087041877	0.258067395115472	0.156418775277521	4.98319079726739	0.0902366750232577	1.50993999597487	0.350634120048814	0.425064035392705	0.310374934231339	0.452354119493345	0.532378180648223	0.409067077331852	0.450352329136197	0.530213326103465	0.407136054817271	0.00492143933614772	0.00534665392604785	0.00534151908622497
201	0.972667378427265	0.19	0.157433920483028	0.106640552167728	0.208227288798328	0.281125862831002	1.02855489554869	0.771758474843845	1.28535131625354	3.77	2.41	5.55	0.181709207188947	0.242171483323561	0.302633759458175	0.196589086673899	0.26200252294061	0.327415959207321	0.196992894792857	0.262674418331517	0.328112509818293	0.157433920483028	4.50732086410708	0.0248231814643716	1.33087109704568	0.350634120048814	0.425064035392705	0.310374934231339	0.452354119493345	0.532378180648223	0.409067077331852	0.450352329136197	0.530213326103465	0.407136054817271	0.00492143933614772	0.00534665392604785	0.00534151908622497
201	0.972667378427265	0.19	0.157531412622855	0.1074996250966	0.20756320014911	0.222662214473756	0.819981209003913	0.580775803791873	1.05918661421595	4.13	2.46	5.88	0.125984317256662	0.177873754562735	0.229763191868807	0.134997272285591	0.190598895164438	0.246200518043285	0.134887585035267	0.190413439682561	0.246144929824688	0.157531412622855	4.67604157278037	0.0876705394386517	1.44185405580964	0.350634120048814	0.425064035392705	0.310374934231339	0.452354119493345	0.532378180648223	0.409067077331852	0.450352329136197	0.530213326103465	0.407136054817271	0.00492143933614772	0.00534665392604785	0.00534151908622497
201	0.972667378427265	0.19	0.16018894818248	0.108321384049555	0.212056512315405	0.225404051692905	0.884207525865203	0.628292126408127	1.14012292532228	4.33	2.74	5.92	0.130599603712817	0.183795320081528	0.23699103645024	0.1392879298268	0.196022567589903	0.252757205353005	0.140401094968456	0.197647625156242	0.254932757460813	0.16018894818248	4.76635437520905	0.128239202556199	1.5003085382013	0.350634120048814	0.425064035392705	0.310374934231339	0.452354119493345	0.532378180648223	0.409067077331852	0.450352329136197	0.530213326103465	0.407136054817271	0.00492143933614772	0.00534665392604785	0.00534151908622497
201	0.972667378427265	0.19	0.160223611238849	0.109235481718021	0.211211740759678	0.265717758595119	0.974250169466774	0.721391892739103	1.22710844619444	4.51	2.62	6.4	0.1444036167429	0.195019169884496	0.245634723026093	0.153399131250054	0.20716774213939	0.260936353028727	0.152966713325503	0.206488828523289	0.260144489344496	0.160223611238849	5.08747043527078	-0.0788520387169147	1.34352005922473	0.350634120048814	0.425064035392705	0.310374934231339	0.452354119493345	0.532378180648223	0.409067077331852	0.450352329136197	0.530213326103465	0.407136054817271	0.00492143933614772	0.00534665392604785	0.00534151908622497
201	0.972667378427265	0.19	0.160247443037852	0.109164976271434	0.211329909804269	0.286418387478003	0.999304878704098	0.75303865726646	1.24557110014174	4.03	2.32	5.8	0.166754973637745	0.221288850308527	0.275822726979309	0.179103601309618	0.237675849513319	0.29624809771702	0.178148942960252	0.236401391577374	0.294615072262488	0.160247443037852	4.72108130147585	0.0897238932199207	1.43561490170988	0.350634120048814	0.425064035392705	0.310374934231339	0.452354119493345	0.532378180648223	0.409067077331852	0.450352329136197	0.530213326103465	0.407136054817271	0.00492143933614772	0.00534665392604785	0.00534151908622497
201	0.972667378427265	0.19	0.161011538488568	0.108692925322567	0.213330151654569	0.224334221831716	0.87985712959393	0.624418150483606	1.13529610870425	3.97	2.66	6.65	0.14020380528833	0.197558827499802	0.254913849711274	0.150827923556648	0.212529094134091	0.274230264711533	0.149993569479159	0.211365894369373	0.272645403573552	0.161011538488568	4.91861182162149	0.0985203599769976	1.50120842350363	0.350634120048814	0.425064035392705	0.310374934231339	0.452354119493345	0.532378180648223	0.409067077331852	0.450352329136197	0.530213326103465	0.407136054817271	0.00492143933614772	0.00534665392604785	0.00534151908622497
201	0.972667378427265	0.19	0.16218195116357	0.10976607962152	0.214597822705619	0.25547981097386	0.894105757058476	0.655800128996262	1.13241138512069	4.23	2.78	6.27	0.139125861868132	0.189681624860931	0.24023738785373	0.148710591604819	0.202749267971245	0.256787944337671	0.149380135177535	0.203654597272634	0.25780992807413	0.16218195116357	4.89731321616349	-0.140084995493267	1.2664187420382	0.350634120048814	0.425064035392705	0.310374934231339	0.452354119493345	0.532378180648223	0.409067077331852	0.450352329136197	0.530213326103465	0.407136054817271	0.00492143933614772	0.00534665392604785	0.00534151908622497
201	0.972667378427265	0.19	0.162375468255884	0.109358740234652	0.215392196277116	0.220940664621462	0.900271475765996	0.636330759046132	1.16421219248586	4.05	2.52	5.9	0.14047546400839	0.198742637368844	0.257009810729298	0.150824519824343	0.213384330575972	0.275944141327601	0.150982798223137	0.213586362376424	0.276229125692394	0.162375468255884	4.858907615567	0.0352480139057585	1.43016288510564	0.350634120048814	0.425064035392705	0.310374934231339	0.452354119493345	0.532378180648223	0.409067077331852	0.450352329136197	0.530213326103465	0.407136054817271	0.00492143933614772	0.00534665392604785	0.00534151908622497
201	0.972667378427265	0.19	0.163029920640382	0.110970061351232	0.215089779929533	0.215896377825934	0.876284633560023	0.615552409292002	1.13701685782804	4.31	2.63	6.38	0.128320580528078	0.18267388964587	0.237027198763662	0.136899753210211	0.194886979996142	0.252874206782073	0.136577192930054	0.194435483582856	0.252131143722738	0.163029920640382	4.95748977003784	-0.0814589084567355	1.34128415979364	0.350634120048814	0.425064035392705	0.310374934231339	0.452354119493345	0.532378180648223	0.409067077331852	0.450352329136197	0.530213326103465	0.407136054817271	0.00492143933614772	0.00534665392604785	0.00534151908622497
201	0.972667378427265	0.19	0.163670317692168	0.110378626491631	0.216962008892704	0.242156835512942	0.890778841096586	0.644743974742856	1.13681370745031	3.68	2.48	5.44	0.155127700431611	0.214324566999732	0.273521433567853	0.168281219334497	0.232497480254684	0.296713741174871	0.169399975952956	0.234295874345116	0.298828992942799	0.163670317692168	4.38615914214236	0.0348422005798738	1.32575006750532	0.350634120048814	0.425064035392705	0.310374934231339	0.452354119493345	0.532378180648223	0.409067077331852	0.450352329136197	0.530213326103465	0.407136054817271	0.00492143933614772	0.00534665392604785	0.00534151908622497
201	0.972667378427265	0.19	0.164017783012737	0.111438578473432	0.216596987552043	0.203893158481826	0.789814516124123	0.546148521582007	1.03348051066624	4.05	2.65	5.64	0.120387380088752	0.174098613462915	0.227809846837078	0.129234484460589	0.186892883121105	0.244551281781621	0.130484343246093	0.188669342187665	0.246796008445862	0.164017783012737	4.45738031995108	-0.0172694026389566	1.31340919457375	0.350634120048814	0.425064035392705	0.310374934231339	0.452354119493345	0.532378180648223	0.409067077331852	0.450352329136197	0.530213326103465	0.407136054817271	0.00492143933614772	0.00534665392604785	0.00534151908622497
201	0.972667378427265	0.19	0.164169007945676	0.111844298228914	0.216493717662438	0.21880168234832	0.917844320562481	0.64706854546517	1.18862009565979	4.13	2.84	5.89	0.140190265768431	0.198855036511159	0.257519807253887	0.150198527211737	0.21305140873296	0.275904290254183	0.151809892517485	0.215565643057926	0.279127615016887	0.164169007945676	4.73364836138463	-0.0935147810639198	1.29058214084	0.350634120048814	0.425064035392705	0.310374934231339	0.452354119493345	0.532378180648223	0.409067077331852	0.450352329136197	0.530213326103465	0.407136054817271	0.00492143933614772	0.00534665392604785	0.00534151908622497
201	0.972667378427265	0.19	0.165728913638882	0.111761056772356	0.219696770505408	0.192761185064769	0.770430893166559	0.524274922191519	1.0165868641416	3.64	2.46	5.29	0.127218022052399	0.186949041825252	0.246680061598105	0.13815237603425	0.203017260517122	0.267882144999994	0.139377366727058	0.204755644900433	0.270332511934024	0.165728913638882	4.27145131611418	0.11581777249095	1.39214287285574	0.350634120048814	0.425064035392705	0.310374934231339	0.452354119493345	0.532378180648223	0.409067077331852	0.450352329136197	0.530213326103465	0.407136054817271	0.00492143933614772	0.00534665392604785	0.00534151908622497
201	0.972667378427265	0.19	0.165795961222593	0.112381917516428	0.219210004928758	0.279674476243375	1.00924731988369	0.756363495092938	1.26213114467444	3.9	2.67	5.94	0.172546622873545	0.230236146799641	0.287925670725737	0.185967770665947	0.248144543393504	0.310321316121061	0.186988360375835	0.249478334567902	0.311833807356675	0.165795961222593	4.6789141706852	0.0515764583193611	1.41721666208115	0.350634120048814	0.425064035392705	0.310374934231339	0.452354119493345	0.532378180648223	0.409067077331852	0.450352329136197	0.530213326103465	0.407136054817271	0.00492143933614772	0.00534665392604785	0.00534151908622497
201	0.972667378427265	0.19	0.16647787149737	0.11329062480024	0.219665118194501	0.215724693060614	0.805397495923257	0.565635647911312	1.0451593439352	4.02	2.94	5.78	0.125624452432099	0.178874191874497	0.232123931316894	0.134972845726678	0.192185185582482	0.249397525438285	0.137057253072408	0.195267033437267	0.253388778326317	0.16647787149737	4.64865203161471	-0.00471641088664292	1.35056582709807	0.350634120048814	0.425064035392705	0.310374934231339	0.452354119493345	0.532378180648223	0.409067077331852	0.450352329136197	0.530213326103465	0.407136054817271	0.00492143933614772	0.00534665392604785	0.00534151908622497
201	0.972667378427265	0.19	0.167110305530468	0.112756751193829	0.221463859867107	0.19736164666486	0.882911383934386	0.604920117419245	1.16090265044953	4.28	3.02	6.47	0.127099199806996	0.185507684679587	0.243916169552178	0.135712176360649	0.198078757834209	0.260445339307769	0.136937835301933	0.199760450978647	0.262798781807919	0.167110305530468	4.95044710267298	0.0988656293086524	1.5474738510086	0.350634120048814	0.425064035392705	0.310374934231339	0.452354119493345	0.532378180648223	0.409067077331852	0.450352329136197	0.530213326103465	0.407136054817271	0.00492143933614772	0.00534665392604785	0.00534151908622497
201	0.972667378427265	0.19	0.169021386104522	0.114592375559839	0.223450396649206	0.28875057318561	1.02750316446279	0.775724939861917	1.27928138906366	4.75	2.86	6.4	0.148265530719496	0.196388299726647	0.244511068733798	0.156768061839286	0.207650510315213	0.25853295879114	0.157604195852764	0.208732938265956	0.259702898823775	0.169021386104522	5.11549517114116	0.0297556746786654	1.48303192919114	0.350634120048814	0.425064035392705	0.310374934231339	0.452354119493345	0.532378180648223	0.409067077331852	0.450352329136197	0.530213326103465	0.407136054817271	0.00492143933614772	0.00534665392604785	0.00534151908622497
201	0.972667378427265	0.19	0.171078841367094	0.115814278512571	0.226343404221617	0.209258338361368	0.833019389908401	0.580196438868744	1.08584234094806	3.9	2.62	5.88	0.132435009566399	0.190144102033127	0.247853194499854	0.142745969643829	0.204948104777125	0.26715023991042	0.143529583235068	0.20597990250999	0.268384885910928	0.171078841367094	4.59402891627108	-0.0613867200459868	1.30353029228688	0.350634120048814	0.425064035392705	0.310374934231339	0.452354119493345	0.532378180648223	0.409067077331852	0.450352329136197	0.530213326103465	0.407136054817271	0.00492143933614772	0.00534665392604785	0.00534151908622497
201	0.972667378427265	0.19	0.178957564296934	0.120469015553344	0.237446113040524	0.22852477521484	0.955910867057377	0.68169207907814	1.23012965503661	3.69	2.37	5.57	0.163301491727847	0.228991468934811	0.294681446141776	0.177051347497226	0.248272368557696	0.319493389618166	0.177143432651064	0.248382185571336	0.319714145963597	0.178957564296934	4.51790901852813	0.0658926956349181	1.37747886471695	0.350634120048814	0.425064035392705	0.310374934231339	0.452354119493345	0.532378180648223	0.409067077331852	0.450352329136197	0.530213326103465	0.407136054817271	0.00492143933614772	0.00534665392604785	0.00534151908622497
201	0.972667378427265	0.19	0.179205972100284	0.121194123522758	0.23721782067781	0.226703877653025	0.950489600273947	0.676410277265686	1.22456892328221	4.02	2.83	6.05	0.150359217167244	0.211284300410862	0.272209383654479	0.161564648221355	0.227030136985925	0.292495625750496	0.163036377899289	0.228928313404321	0.294975527645452	0.179205972100284	4.75147610000172	-0.162798577236017	1.23964845558935	0.350634120048814	0.425064035392705	0.310374934231339	0.452354119493345	0.532378180648223	0.409067077331852	0.450352329136197	0.530213326103465	0.407136054817271	0.00492143933614772	0.00534665392604785	0.00534151908622497
201	0.972667378427265	0.19	0.184626581158929	0.124641199319712	0.244611962998145	0.244328330619743	0.913255393367689	0.662495911585771	1.16401487514961	3.52	2.19	5.83	0.165733160930531	0.228464357942059	0.291195554953588	0.180682766377531	0.249072496897229	0.317462227416928	0.178500634214356	0.246129886655308	0.313660132468306	0.184626581158929	4.37959663264061	0.0127386896065912	1.27233592341068	0.350634120048814	0.425064035392705	0.310374934231339	0.452354119493345	0.532378180648223	0.409067077331852	0.450352329136197	0.530213326103465	0.407136054817271	0.00492143933614772	0.00534665392604785	0.00534151908622497
201	0.972667378427265	0.19	0.185999047450919	0.126854911472075	0.245143183429762	0.221968866119825	0.955240051083912	0.676017531915012	1.23446257025281	3.91	2.77	6.34	0.154114230656021	0.217769626695308	0.281425022734594	0.166088479147057	0.23468972299498	0.303290966842902	0.166641890499886	0.235504453475005	0.304272705545394	0.185999047450919	4.78236380616298	0.0259496899410982	1.42475775899866	0.350634120048814	0.425064035392705	0.310374934231339	0.452354119493345	0.532378180648223	0.409067077331852	0.450352329136197	0.530213326103465	0.407136054817271	0.00492143933614772	0.00534665392604785	0.00534151908622497
201	0.972667378427265	0.19	0.20293878500403	0.137810382476787	0.268067187531273	0.294087705839796	1.07278905299516	0.813289429042403	1.33228867694792	3.99	2.26	5.46	0.181932346770089	0.239982253587726	0.298032160405363	0.195633679043036	0.25805532665247	0.320476974261904	0.195180575318682	0.257505931375795	0.319846539588671	0.20293878500403	4.26404423876332	0.0704964850661589	1.34137953438977	0.350634120048814	0.425064035392705	0.310374934231339	0.452354119493345	0.532378180648223	0.409067077331852	0.450352329136197	0.530213326103465	0.407136054817271	0.00492143933614772	0.00534665392604785	0.00534151908622497
201	0.972667378427265	0.19	0.204675265326205	0.139450549854898	0.269899980797512	0.181318959013897	0.849582795976829	0.567727026580649	1.13143856537301	3.8	2.57	5.65	0.132655012759262	0.19851338999861	0.264371767237957	0.143384635520597	0.214569879259398	0.2857551229982	0.144230759956554	0.215985616930993	0.287682384758622	0.204675265326205	4.40486225649954	0.0597929695977277	1.37874198718848	0.350634120048814	0.425064035392705	0.310374934231339	0.452354119493345	0.532378180648223	0.409067077331852	0.450352329136197	0.530213326103465	0.407136054817271	0.00492143933614772	0.00534665392604785	0.00534151908622497
201	0.972667378427265	0.19	0.212360558932891	0.144835325019484	0.279885792846298	0.220253302813273	1.10552952458101	0.780762920505132	1.43029612865688	3.92	2.68	5.53	0.177434000660286	0.251239552036568	0.325045103412849	0.191149041537706	0.270659509391885	0.350169977246065	0.193451374420328	0.273829563099102	0.354223195892408	0.212360558932891	4.46996112926424	-0.0441283804252042	1.32304052204003	0.350634120048814	0.425064035392705	0.310374934231339	0.452354119493345	0.532378180648223	0.409067077331852	0.450352329136197	0.530213326103465	0.407136054817271	0.00492143933614772	0.00534665392604785	0.00534151908622497
201	0.972667378427265	0.2	0.0963556918371036	0.0659642068767765	0.126747176797431	0.249175553255337	0.858349211726276	0.625719083031384	1.09097934042117	4.36	2.9	6.36	0.129264028753403	0.177321868860887	0.225379708968372	0.137772277852986	0.188993318726884	0.240214359600782	0.138668829555343	0.190342644287739	0.241900137756479	0.0963556918371036	5.68994493537672	0.0344550372087886	1.5429705480421	0.350634120048814	0.425064035392705	0.310374934231339	0.452354119493345	0.532378180648223	0.409067077331852	0.450352329136197	0.530213326103465	0.407136054817271	0.00492143933614772	0.00534665392604785	0.00534151908622497
201	0.972667378427265	0.2	0.0987396048439343	0.067509634411966	0.129969575275903	0.353541608472864	0.981801521137909	0.774520669613525	1.18908237266229	4.01	2.24	5.98	0.172574590649075	0.218759811398653	0.264945032148232	0.185486071396766	0.235126723135885	0.284767374875005	0.183167177769064	0.232151377777154	0.281285686132696	0.0987396048439343	5.11458920304229	0.0169932253277001	1.35632755357899	0.350634120048814	0.425064035392705	0.310374934231339	0.452354119493345	0.532378180648223	0.409067077331852	0.450352329136197	0.530213326103465	0.407136054817271	0.00492143933614772	0.00534665392604785	0.00534151908622497
201	0.972667378427265	0.2	0.10863733748456	0.074714541082079	0.14256013388704	0.311443633752663	0.987823775418207	0.758502179027372	1.21714537180904	3.61	2.45	5.38	0.185459544318031	0.241530416551336	0.297601288784641	0.20159393882178	0.262542799815967	0.323491660810153	0.203060209099203	0.264044135436416	0.325639406655275	0.10863733748456	4.84585188894121	0.00584188474977947	1.32390165934103	0.350634120048814	0.425064035392705	0.310374934231339	0.452354119493345	0.532378180648223	0.409067077331852	0.450352329136197	0.530213326103465	0.407136054817271	0.00492143933614772	0.00534665392604785	0.00534151908622497
201	0.972667378427265	0.2	0.113223681168084	0.0779369722706516	0.148510390065516	0.281922736258506	0.911252565403519	0.684190406617906	1.13831472418913	3.92	2.49	6.15	0.155481456947674	0.207081062736047	0.258680668524421	0.16749891163757	0.223086748156165	0.27867458467476	0.166766504751331	0.22220060005784	0.27746308080732	0.113223681168084	4.99621941889929	-0.112519512005311	1.28094614379411	0.350634120048814	0.425064035392705	0.310374934231339	0.452354119493345	0.532378180648223	0.409067077331852	0.450352329136197	0.530213326103465	0.407136054817271	0.00492143933614772	0.00534665392604785	0.00534151908622497
201	0.972667378427265	0.2	0.115171568724575	0.0787642837679502	0.151578853681199	0.367423030449669	1.05143437474474	0.836036639005533	1.26683211048394	3.88	2.49	5.77	0.191512032075454	0.240853479748052	0.290194927420651	0.206509599919143	0.259715043503414	0.312920487087685	0.206876784127962	0.260160465533717	0.313189765410561	0.115171568724575	4.8449284944074	-0.15364301240664	1.18190583084973	0.350634120048814	0.425064035392705	0.310374934231339	0.452354119493345	0.532378180648223	0.409067077331852	0.450352329136197	0.530213326103465	0.407136054817271	0.00492143933614772	0.00534665392604785	0.00534151908622497
201	0.972667378427265	0.2	0.115285084821171	0.0791734061047883	0.151396763537553	0.272318956296656	0.904001051107432	0.673280653849988	1.13472144836488	4.32	2.7	6.46	0.140134961410949	0.188156531288991	0.236178101167032	0.149478754216938	0.200702263101785	0.251925771986631	0.149322800995044	0.200467330143874	0.251684874436232	0.115285084821171	5.38212217009871	0.0712284208628251	1.52818229344937	0.350634120048814	0.425064035392705	0.310374934231339	0.452354119493345	0.532378180648223	0.409067077331852	0.450352329136197	0.530213326103465	0.407136054817271	0.00492143933614772	0.00534665392604785	0.00534151908622497
201	0.972667378427265	0.2	0.11674142051677	0.0805694957403761	0.152913345293164	0.272722843279238	0.941345464077361	0.701338573048773	1.18135235510595	4.55	2.61	6.18	0.139463840128876	0.187190122364762	0.234916404600648	0.148050654868972	0.198715453235021	0.24938025160107	0.148044871824595	0.198677001035867	0.249271148497879	0.11674142051677	5.44640103225456	0.0109534706318428	1.48264019888844	0.350634120048814	0.425064035392705	0.310374934231339	0.452354119493345	0.532378180648223	0.409067077331852	0.450352329136197	0.530213326103465	0.407136054817271	0.00492143933614772	0.00534665392604785	0.00534151908622497
201	0.972667378427265	0.2	0.117549389069487	0.0805460297484453	0.154552748390529	0.306665489054712	0.979603260203787	0.749631430881613	1.20957508952596	4.05	2.57	6.8	0.165407195008114	0.216150791997276	0.266894388986438	0.177583143157014	0.232062075878086	0.286541008599157	0.175597304685652	0.230709544836913	0.283324858215599	0.117549389069487	5.45299245645168	0.0196263335472654	1.46917581354789	0.350634120048814	0.425064035392705	0.310374934231339	0.452354119493345	0.532378180648223	0.409067077331852	0.450352329136197	0.530213326103465	0.407136054817271	0.00492143933614772	0.00534665392604785	0.00534151908622497
201	0.972667378427265	0.2	0.119094056243016	0.0815792922463858	0.156608820239647	0.246012256571461	0.909485656490336	0.660894836718184	1.15807647626249	3.98	2.64	5.91	0.147986606965837	0.203650700399546	0.259314793833254	0.159149572209395	0.219012534399234	0.278875496589073	0.159933017763979	0.220074117795593	0.280219223827589	0.119094056243016	5.19131397373318	0.141747177442452	1.56994574196551	0.350634120048814	0.425064035392705	0.310374934231339	0.452354119493345	0.532378180648223	0.409067077331852	0.450352329136197	0.530213326103465	0.407136054817271	0.00492143933614772	0.00534665392604785	0.00534151908622497
201	0.972667378427265	0.2	0.120190593987113	0.0829901349349545	0.157391053039271	0.288885885706103	0.970204981094057	0.732545333400196	1.20786462878792	3.93	2.55	6.85	0.166136435659432	0.220036071583211	0.273935707506991	0.178935142402101	0.236987062146025	0.295038981889949	0.176609300122775	0.233958784043943	0.291187773939761	0.120190593987113	5.32100597023841	-0.0678667758557514	1.34933434521177	0.350634120048814	0.425064035392705	0.310374934231339	0.452354119493345	0.532378180648223	0.409067077331852	0.450352329136197	0.530213326103465	0.407136054817271	0.00492143933614772	0.00534665392604785	0.00534151908622497
201	0.972667378427265	0.2	0.120543185233277	0.0834212839817543	0.1576650864848	0.27692427898091	0.9276917865656	0.693646151533254	1.16173742159795	4.16	2.46	6.47	0.149554819445496	0.200016647298067	0.250478475150637	0.160144691687455	0.214179686302794	0.268214680918132	0.158381276938644	0.212005021548976	0.265291375374705	0.120543185233277	5.47582597474907	0.0134745561126417	1.43457109064244	0.350634120048814	0.425064035392705	0.310374934231339	0.452354119493345	0.532378180648223	0.409067077331852	0.450352329136197	0.530213326103465	0.407136054817271	0.00492143933614772	0.00534665392604785	0.00534151908622497
201	0.972667378427265	0.2	0.121055914799718	0.0831420535895992	0.158969776009838	0.306772053338288	0.9479854807931	0.725492004322454	1.17047895726375	4.33	2.51	6.15	0.150769503377003	0.197007409173677	0.243245314970351	0.160795705338913	0.210108441067567	0.259421176796221	0.160304570455934	0.209475210815773	0.258595440829568	0.121055914799718	5.14641842387341	0.0151000449723038	1.4141899085451	0.350634120048814	0.425064035392705	0.310374934231339	0.452354119493345	0.532378180648223	0.409067077331852	0.450352329136197	0.530213326103465	0.407136054817271	0.00492143933614772	0.00534665392604785	0.00534151908622497
201	0.972667378427265	0.2	0.121249462307065	0.083506605211507	0.158992319402622	0.319149856943165	0.924864582849114	0.713957070254723	1.13577209544351	4.33	2.52	6.93	0.148317165752029	0.192131010879509	0.23594485600699	0.158173962307431	0.2048995685621	0.251625174816769	0.155671335691295	0.201790288837219	0.247696308257097	0.121249462307065	5.25032555458951	-0.0735260179113865	1.3512177750756	0.350634120048814	0.425064035392705	0.310374934231339	0.452354119493345	0.532378180648223	0.409067077331852	0.450352329136197	0.530213326103465	0.407136054817271	0.00492143933614772	0.00534665392604785	0.00534151908622497
201	0.972667378427265	0.2	0.124636523389029	0.0856864992599956	0.163586547518063	0.239537718941155	0.809761822609645	0.584496343509354	1.03502730170994	4.08	2.59	6.53	0.128032959538829	0.17737699101382	0.226721022488811	0.137343557560512	0.190275902884435	0.243208248208358	0.136497200753547	0.189017564330425	0.241617263162743	0.124636523389029	5.24445647673632	-0.00986970812589102	1.40161893313714	0.350634120048814	0.425064035392705	0.310374934231339	0.452354119493345	0.532378180648223	0.409067077331852	0.450352329136197	0.530213326103465	0.407136054817271	0.00492143933614772	0.00534665392604785	0.00534151908622497
201	0.972667378427265	0.2	0.124806794852631	0.0862077971961169	0.163405792509144	0.270184528635906	0.952861155793664	0.708354109689669	1.19736820189766	4.23	2.66	6.33	0.15020566591369	0.202053100944073	0.253900535974456	0.160545574183183	0.215962100425682	0.271378626668181	0.160402971169242	0.215737959613188	0.270899478970386	0.124806794852631	5.16320975807402	0.0445396782225912	1.46763575719246	0.350634120048814	0.425064035392705	0.310374934231339	0.452354119493345	0.532378180648223	0.409067077331852	0.450352329136197	0.530213326103465	0.407136054817271	0.00492143933614772	0.00534665392604785	0.00534151908622497
201	0.972667378427265	0.2	0.125823858848733	0.086656575158186	0.164991142539281	0.241847080669211	0.937843473008645	0.678590465680887	1.1970964803364	4.1	2.74	6.6	0.14817660401185	0.204786934024579	0.261397264037308	0.158895314854464	0.219600689170292	0.280306063486121	0.158599557654088	0.219207190987099	0.27989425962603	0.125823858848733	5.26321505508612	0.00811440882871909	1.46026332678848	0.350634120048814	0.425064035392705	0.310374934231339	0.452354119493345	0.532378180648223	0.409067077331852	0.450352329136197	0.530213326103465	0.407136054817271	0.00492143933614772	0.00534665392604785	0.00534151908622497
201	0.972667378427265	0.2	0.126008644288719	0.0870107063063699	0.165006582271069	0.359135895807651	1.05893845542932	0.838082178235533	1.27979473262312	4.27	2.69	7.01	0.176521735912831	0.223039767735883	0.269557799558936	0.188534281084101	0.238217928493604	0.287901575903106	0.186703841194998	0.235914026747295	0.285207793761349	0.126008644288719	5.55538880564955	-0.0281759991979086	1.43784772192119	0.350634120048814	0.425064035392705	0.310374934231339	0.452354119493345	0.532378180648223	0.409067077331852	0.450352329136197	0.530213326103465	0.407136054817271	0.00492143933614772	0.00534665392604785	0.00534151908622497
201	0.972667378427265	0.2	0.126653846335974	0.0867625194716516	0.166545173200297	0.247198587668968	0.886535954843365	0.644990407919951	1.12808150176678	4.23	2.52	5.71	0.136996706406785	0.18830125910928	0.239605811811776	0.146454040261625	0.20130031521356	0.256146590165494	0.147003028974972	0.202059854987419	0.257082987167617	0.126653846335974	4.93949694199338	-0.0662837872221153	1.31577812662438	0.350634120048814	0.425064035392705	0.310374934231339	0.452354119493345	0.532378180648223	0.409067077331852	0.450352329136197	0.530213326103465	0.407136054817271	0.00492143933614772	0.00534665392604785	0.00534151908622497
201	0.972667378427265	0.2	0.12715728684158	0.0878724127261858	0.166442160956973	0.236883568746858	0.809540773796207	0.582683806035852	1.03639774155656	3.77	2.5	6.72	0.137085105465594	0.190456609922884	0.243828114380174	0.148296664503894	0.206033178355555	0.263769692207217	0.146452956894791	0.203316129889572	0.260192398011226	0.12715728684158	5.26080864983608	-0.0288781283505378	1.36360031171013	0.350634120048814	0.425064035392705	0.310374934231339	0.452354119493345	0.532378180648223	0.409067077331852	0.450352329136197	0.530213326103465	0.407136054817271	0.00492143933614772	0.00534665392604785	0.00534151908622497
201	0.972667378427265	0.2	0.129316557618369	0.0889363667291343	0.169696748507604	0.23192331991339	0.889963572396268	0.637099124834672	1.14282801995786	3.88	2.76	5.49	0.146069181718355	0.204043995214717	0.26201880871108	0.157524489457822	0.220045911088264	0.282567332718707	0.15992970961961	0.223374382331531	0.286743740815382	0.129316557618369	4.79733565906308	0.10034243438083	1.45583476827228	0.350634120048814	0.425064035392705	0.310374934231339	0.452354119493345	0.532378180648223	0.409067077331852	0.450352329136197	0.530213326103465	0.407136054817271	0.00492143933614772	0.00534665392604785	0.00534151908622497
201	0.972667378427265	0.2	0.129336504479627	0.0883375436140231	0.170335465345231	0.216550772138163	0.845417429145938	0.594354715477649	1.09648014281423	4.67	3.1	6.25	0.115287415071941	0.163986231664156	0.212685048256371	0.122077486940265	0.173644513079525	0.225211539218784	0.123789845314377	0.175980421476852	0.228295500818422	0.129336504479627	5.30564217622302	0.00397791183956907	1.49332933959526	0.350634120048814	0.425064035392705	0.310374934231339	0.452354119493345	0.532378180648223	0.409067077331852	0.450352329136197	0.530213326103465	0.407136054817271	0.00492143933614772	0.00534665392604785	0.00534151908622497
201	0.972667378427265	0.2	0.130443701211028	0.08934153488385	0.171545867538207	0.244289878390266	0.831931447017253	0.603477910559914	1.06038498347459	4.29	2.31	5.87	0.126543011148917	0.174447330271564	0.222351649394212	0.135088967494348	0.186228457143307	0.237367946792266	0.134116836817702	0.184935056165705	0.235708607658534	0.130443701211028	4.93951791025556	-0.151714452377266	1.20224702473674	0.350634120048814	0.425064035392705	0.310374934231339	0.452354119493345	0.532378180648223	0.409067077331852	0.450352329136197	0.530213326103465	0.407136054817271	0.00492143933614772	0.00534665392604785	0.00534151908622497
201	0.972667378427265	0.2	0.132359088851148	0.0909197766811256	0.17379840102117	0.239060984645087	0.837505850022831	0.604217052319361	1.0707946477263	4.09	2.63	6.6	0.132293515471885	0.183372171808927	0.234450828145969	0.141906732906683	0.196697061942829	0.251487390978974	0.141088016643542	0.195566438789524	0.249951625937658	0.132359088851148	5.11144740945555	0.0636597488764591	1.49043216829958	0.350634120048814	0.425064035392705	0.310374934231339	0.452354119493345	0.532378180648223	0.409067077331852	0.450352329136197	0.530213326103465	0.407136054817271	0.00492143933614772	0.00534665392604785	0.00534151908622497
201	0.972667378427265	0.2	0.132434019431604	0.0915942416467379	0.173273797216469	0.316629917506412	1.08573670956321	0.836700790820617	1.33477262830581	3.92	2.57	6.01	0.190216300932396	0.246832347889943	0.303448394847491	0.204928268533827	0.265923190721719	0.32691811290961	0.205198676582586	0.266271928257399	0.327384707453894	0.132434019431604	5.06603264595231	0.117284379142832	1.50462979267632	0.350634120048814	0.425064035392705	0.310374934231339	0.452354119493345	0.532378180648223	0.409067077331852	0.450352329136197	0.530213326103465	0.407136054817271	0.00492143933614772	0.00534665392604785	0.00534151908622497
201	0.972667378427265	0.2	0.134164825182944	0.0923498196211308	0.175979830744757	0.268498127257674	0.865406039676921	0.642386726466906	1.08842535288694	4.03	2.6	6.08	0.142231090955894	0.191609882445804	0.240988673935713	0.152761097289465	0.205795622442376	0.258830147595286	0.152812088414066	0.205982925491117	0.259152400198633	0.134164825182944	4.97555909906618	-0.0115052504845103	1.36674621980024	0.350634120048814	0.425064035392705	0.310374934231339	0.452354119493345	0.532378180648223	0.409067077331852	0.450352329136197	0.530213326103465	0.407136054817271	0.00492143933614772	0.00534665392604785	0.00534151908622497
201	0.972667378427265	0.2	0.135044441172238	0.0932052830432971	0.17688359930118	0.289970833299284	0.864010930915212	0.652921915254227	1.0750999465762	4.29	2.77	6.22	0.136794735450996	0.181020339431087	0.225245943411177	0.146019587952878	0.193227577711031	0.240435567469185	0.146478447449681	0.194128043540695	0.241633487050012	0.135044441172238	5.05721768575825	-0.116158057702608	1.30110127617754	0.350634120048814	0.425064035392705	0.310374934231339	0.452354119493345	0.532378180648223	0.409067077331852	0.450352329136197	0.530213326103465	0.407136054817271	0.00492143933614772	0.00534665392604785	0.00534151908622497
201	0.972667378427265	0.2	0.135190942438492	0.0928005100874889	0.177581374789496	0.228258404596028	0.855243299950285	0.609717176086749	1.10076942381382	3.96	2.77	5.92	0.137190650464244	0.192435754194126	0.247680857924008	0.147622574639045	0.207068494759759	0.266514414880473	0.148934275827008	0.208903828512484	0.269003048419498	0.135190942438492	4.96526163494195	-0.0188092580128555	1.37331067657242	0.350634120048814	0.425064035392705	0.310374934231339	0.452354119493345	0.532378180648223	0.409067077331852	0.450352329136197	0.530213326103465	0.407136054817271	0.00492143933614772	0.00534665392604785	0.00534151908622497
201	0.972667378427265	0.2	0.135213420816418	0.0928889099676593	0.177537931665177	0.240985783821589	0.925753428335002	0.669240042048403	1.1822668146216	3.85	2.5	5.94	0.154581703903472	0.213831410787216	0.273081117670959	0.166852539956861	0.230805542386083	0.294758544815305	0.16679957284941	0.234822767563791	0.29448552114374	0.135213420816418	4.80122558723428	-0.132648696642916	1.22942787769836	0.350634120048814	0.425064035392705	0.310374934231339	0.452354119493345	0.532378180648223	0.409067077331852	0.450352329136197	0.530213326103465	0.407136054817271	0.00492143933614772	0.00534665392604785	0.00534151908622497
201	0.972667378427265	0.2	0.135656915337325	0.093329193550793	0.177984637123858	0.259855569703251	0.840232554448201	0.618832772728814	1.06163233616759	3.87	2.58	5.44	0.142273142402721	0.193174200104618	0.244075257806514	0.153481202571834	0.208392167609434	0.263303132647034	0.155121179168055	0.209951263666153	0.266001577760107	0.135656915337325	4.68195633190831	-0.0028941848024656	1.3376333182962	0.350634120048814	0.425064035392705	0.310374934231339	0.452354119493345	0.532378180648223	0.409067077331852	0.450352329136197	0.530213326103465	0.407136054817271	0.00492143933614772	0.00534665392604785	0.00534151908622497
201	0.972667378427265	0.2	0.136480175098397	0.0943583141107269	0.178602036086068	0.342131939462241	1.16555225781983	0.91321010558818	1.41789441005147	4.25	2.52	6.74	0.19296965097944	0.246291856620362	0.299614062261285	0.206174405192022	0.263145405428298	0.320116405664575	0.203539831412491	0.259810760909796	0.31614652731223	0.136480175098397	5.38879025603629	-0.14872608427892	1.31047389372718	0.350634120048814	0.425064035392705	0.310374934231339	0.452354119493345	0.532378180648223	0.409067077331852	0.450352329136197	0.530213326103465	0.407136054817271	0.00492143933614772	0.00534665392604785	0.00534151908622497
201	0.972667378427265	0.2	0.136532144591146	0.0944723232304046	0.178591965951888	0.221295998012959	0.837058164593942	0.591903296436448	1.08221303275144	4.07	3.07	6.55	0.130063904836096	0.183933852231406	0.237803799626716	0.139572102869246	0.197380161522368	0.25518822017549	0.140857139904074	0.199254385380567	0.2575241901801	0.136532144591146	5.29639211277451	-0.00770295583503801	1.47369138526603	0.350634120048814	0.425064035392705	0.310374934231339	0.452354119493345	0.532378180648223	0.409067077331852	0.450352329136197	0.530213326103465	0.407136054817271	0.00492143933614772	0.00534665392604785	0.00534151908622497
201	0.972667378427265	0.2	0.136753952455123	0.0939574818684006	0.179550423041846	0.249275503522553	0.848806922736117	0.618824382256798	1.07878946321544	4.23	2.74	6.48	0.131247592906925	0.180025009754092	0.228802426601259	0.140285580673584	0.192421913954872	0.244558247236159	0.140252019989445	0.192368181193046	0.244495216116024	0.136753952455123	5.10750224371986	-0.14467719008231	1.28840179813841	0.350634120048814	0.425064035392705	0.310374934231339	0.452354119493345	0.532378180648223	0.409067077331852	0.450352329136197	0.530213326103465	0.407136054817271	0.00492143933614772	0.00534665392604785	0.00534151908622497
201	0.972667378427265	0.2	0.136858996566613	0.0942181674855528	0.179499825647674	0.258001083329553	0.804860028558359	0.59175353067182	1.0179665264449	4.27	2.92	6.86	0.124465810534016	0.169289325079675	0.214112839625335	0.132915795736008	0.180782379161282	0.228648962586557	0.133032667216276	0.180946915996174	0.228775340517922	0.136858996566613	5.24033819728702	-0.0827644288816349	1.37336288898533	0.350634120048814	0.425064035392705	0.310374934231339	0.452354119493345	0.532378180648223	0.409067077331852	0.450352329136197	0.530213326103465	0.407136054817271	0.00492143933614772	0.00534665392604785	0.00534151908622497
201	0.972667378427265	0.2	0.136869570897404	0.0945473426129262	0.179191799181881	0.217261009559893	0.754140598348902	0.530652000908289	0.977629195789515	3.98	2.33	6.51	0.119072746220707	0.169221244673024	0.21936974312534	0.128085958260865	0.182030447520419	0.235974936779972	0.125917695570388	0.17877218828944	0.231948475821753	0.136869570897404	4.99310170492046	0.00771518923651884	1.37440611397234	0.350634120048814	0.425064035392705	0.310374934231339	0.452354119493345	0.532378180648223	0.409067077331852	0.450352329136197	0.530213326103465	0.407136054817271	0.00492143933614772	0.00534665392604785	0.00534151908622497
201	0.972667378427265	0.2	0.137326353031587	0.0946988920373195	0.179953814025855	0.332735463543414	0.987760906560932	0.76936888342637	1.20615292969549	3.79	2.27	6.81	0.179986993200852	0.231077860572541	0.282168727944229	0.194573423321758	0.249804775255584	0.30503612718941	0.189599547971739	0.24344909657666	0.297263062861105	0.137326353031587	4.91603269164925	0.0552155125322993	1.41912977848064	0.350634120048814	0.425064035392705	0.310374934231339	0.452354119493345	0.532378180648223	0.409067077331852	0.450352329136197	0.530213326103465	0.407136054817271	0.00492143933614772	0.00534665392604785	0.00534151908622497
201	0.972667378427265	0.2	0.137659530330861	0.0951610072855196	0.180158053376202	0.320646747417734	0.952334161886191	0.735908260420292	1.16876006335209	4.4	2.51	6.34	0.15068243275625	0.194997170201541	0.239311907646832	0.160448737967471	0.207635683163389	0.254822628359308	0.159443417365151	0.206321646431752	0.253208958330834	0.137659530330861	5.23063176299996	-0.0278451129987616	1.39387278126451	0.350634120048814	0.425064035392705	0.310374934231339	0.452354119493345	0.532378180648223	0.409067077331852	0.450352329136197	0.530213326103465	0.407136054817271	0.00492143933614772	0.00534665392604785	0.00534151908622497
201	0.972667378427265	0.2	0.137760205405025	0.0945373001025082	0.180983110707541	0.209432165299065	0.763358916212515	0.531799672224067	0.994918160200962	4.06	2.68	5.96	0.117102456532087	0.168091875518294	0.2190812945045	0.125693207601796	0.18042326037718	0.235153313152563	0.126416537773179	0.181448541581631	0.236411249928653	0.137760205405025	4.92041959030087	0.134388856656823	1.54455509656976	0.350634120048814	0.425064035392705	0.310374934231339	0.452354119493345	0.532378180648223	0.409067077331852	0.450352329136197	0.530213326103465	0.407136054817271	0.00492143933614772	0.00534665392604785	0.00534151908622497
201	0.972667378427265	0.2	0.140080477248728	0.0957189877068773	0.184441966790578	0.206787775323797	0.774694496379528	0.537803692845685	1.01158529991337	3.85	2.53	5.86	0.124151979280569	0.178838219861163	0.233524460441757	0.133998164208966	0.193021434621187	0.252044705033408	0.134217230582415	0.193482269067317	0.252404679877156	0.140080477248728	4.70971378325239	0.101815779835597	1.44760394714817	0.350634120048814	0.425064035392705	0.310374934231339	0.452354119493345	0.532378180648223	0.409067077331852	0.450352329136197	0.530213326103465	0.407136054817271	0.00492143933614772	0.00534665392604785	0.00534151908622497
201	0.972667378427265	0.2	0.140848378660693	0.0961876066228395	0.185509150698546	0.309240468049827	0.956382162796386	0.73321401371588	1.17955031187689	3.94	2.55	6.12	0.165839425207125	0.216315925759105	0.266792426311085	0.178558550516936	0.23290636776529	0.287254185013644	0.178331177515793	0.232569077856318	0.286755040190253	0.140848378660693	4.90961319633737	0.138817660313125	1.50475758466085	0.350634120048814	0.425064035392705	0.310374934231339	0.452354119493345	0.532378180648223	0.409067077331852	0.450352329136197	0.530213326103465	0.407136054817271	0.00492143933614772	0.00534665392604785	0.00534151908622497
201	0.972667378427265	0.2	0.142391930872466	0.0975498098953739	0.187234051849558	0.210781873344952	0.836944845403978	0.58409412446697	1.08979556634099	3.72	2.55	5.7	0.139117867606276	0.199341128971158	0.25956439033604	0.150723619013866	0.215970938124754	0.281218257235642	0.151537548737194	0.217111636712798	0.282618921896394	0.142391930872466	4.76051095559181	0.090302824785213	1.45021164094858	0.350634120048814	0.425064035392705	0.310374934231339	0.452354119493345	0.532378180648223	0.409067077331852	0.450352329136197	0.530213326103465	0.407136054817271	0.00492143933614772	0.00534665392604785	0.00534151908622497
201	0.972667378427265	0.2	0.142784639489409	0.0985115574262913	0.187057721552527	0.273701556863156	0.837079916034747	0.624182050978914	1.04997778109058	3.49	2.41	5.55	0.157079672209019	0.210656872650016	0.264234073091013	0.171381849843268	0.229837279447064	0.28829270905086	0.171864146730513	0.230387004262593	0.289000931665207	0.142784639489409	4.52669108521414	0.0332871983848948	1.33464837962973	0.350634120048814	0.425064035392705	0.310374934231339	0.452354119493345	0.532378180648223	0.409067077331852	0.450352329136197	0.530213326103465	0.407136054817271	0.00492143933614772	0.00534665392604785	0.00534151908622497
201	0.972667378427265	0.2	0.143966281820844	0.0994185611308731	0.188514002510816	0.25008521998605	0.794219428039261	0.579491807421315	1.00894704865721	3.67	2.37	6.2	0.139492364011009	0.191180520831972	0.242868677652934	0.151328906645777	0.207403031661212	0.263477156676646	0.149839442659299	0.205467689621582	0.260931737220546	0.143966281820844	4.59256616018397	-0.00732137891860567	1.30750427932865	0.350634120048814	0.425064035392705	0.310374934231339	0.452354119493345	0.532378180648223	0.409067077331852	0.450352329136197	0.530213326103465	0.407136054817271	0.00492143933614772	0.00534665392604785	0.00534151908622497
201	0.972667378427265	0.2	0.144525462835193	0.0995797488466011	0.189471176823784	0.248164169970621	0.892943145284126	0.65028144310122	1.13560484746703	3.86	2.7	6.09	0.149828739887797	0.205739449693233	0.26165015949867	0.161674010268695	0.222004949966802	0.28233588966491	0.162387933211767	0.222979931559394	0.283545641053934	0.144525462835193	4.96606710032948	-0.105585465790878	1.29096732956372	0.350634120048814	0.425064035392705	0.310374934231339	0.452354119493345	0.532378180648223	0.409067077331852	0.450352329136197	0.530213326103465	0.407136054817271	0.00492143933614772	0.00534665392604785	0.00534151908622497
201	0.972667378427265	0.2	0.144705035955874	0.0995397293534777	0.18987034255827	0.253261892062297	0.915767361040607	0.670256982307971	1.16127773977324	3.64	2.54	6.4	0.162596585909954	0.222154562090863	0.281712538271772	0.176565586874564	0.241240309031813	0.305915031189062	0.175509452654114	0.239737740584838	0.304082690399991	0.144705035955874	4.90926536724926	-0.0610211840183917	1.30081252004922	0.350634120048814	0.425064035392705	0.310374934231339	0.452354119493345	0.532378180648223	0.409067077331852	0.450352329136197	0.530213326103465	0.407136054817271	0.00492143933614772	0.00534665392604785	0.00534151908622497
201	0.972667378427265	0.2	0.146172981916966	0.100903782159214	0.191442181674717	0.217157858416641	0.895818483335714	0.63026328723701	1.16137367943442	4.29	2.86	6.4	0.132178002212812	0.18786989480493	0.243561787397047	0.141106641130684	0.200560527332051	0.260014413533417	0.141774555424468	0.201461362067039	0.261321518733075	0.146172981916966	5.1733531656952	0.0779686844193555	1.52293992419974	0.350634120048814	0.425064035392705	0.310374934231339	0.452354119493345	0.532378180648223	0.409067077331852	0.450352329136197	0.530213326103465	0.407136054817271	0.00492143933614772	0.00534665392604785	0.00534151908622497
201	0.972667378427265	0.2	0.14629034145289	0.100591365600545	0.191989317305235	0.249102714241329	0.846993285275765	0.617396149288275	1.07659042126326	3.43	2.31	5.54	0.157892853244892	0.216610010680537	0.275327168116181	0.172636013766996	0.236835854298706	0.301035694830416	0.172368439405091	0.236423417978222	0.300533229456414	0.14629034145289	4.57981711930495	0.0688981500919883	1.36444067076054	0.350634120048814	0.425064035392705	0.310374934231339	0.452354119493345	0.532378180648223	0.409067077331852	0.450352329136197	0.530213326103465	0.407136054817271	0.00492143933614772	0.00534665392604785	0.00534151908622497
201	0.972667378427265	0.2	0.146777623827607	0.101535491135214	0.192019756520001	0.255359770437053	0.912640562579699	0.66931808110708	1.15596304405232	3.83	2.52	5.94	0.155248059358289	0.211686610942589	0.26812516252689	0.167656099197474	0.228605443376662	0.289554787555849	0.16763912359727	0.228537648858037	0.289716331327236	0.146777623827607	4.71581927263468	-0.0397898888107227	1.30232401149325	0.350634120048814	0.425064035392705	0.310374934231339	0.452354119493345	0.532378180648223	0.409067077331852	0.450352329136197	0.530213326103465	0.407136054817271	0.00492143933614772	0.00534665392604785	0.00534151908622497
201	0.972667378427265	0.2	0.147979891934861	0.101225893841948	0.194733890027775	0.2577225265665	0.983755174799088	0.723092143354693	1.24441820624348	3.97	2.75	6.24	0.162341598474336	0.220863121044789	0.279384643615242	0.174640982708136	0.237596234518695	0.300551486329253	0.175333587007548	0.23835213257189	0.301490054186252	0.147979891934861	5.04257208225011	0.0405371858852171	1.46046564482813	0.350634120048814	0.425064035392705	0.310374934231339	0.452354119493345	0.532378180648223	0.409067077331852	0.450352329136197	0.530213326103465	0.407136054817271	0.00492143933614772	0.00534665392604785	0.00534151908622497
201	0.972667378427265	0.2	0.147988748266177	0.101067436301928	0.194910060230425	0.234679852140196	0.896076074845794	0.643429151559611	1.14872299813198	3.71	2.5	5.69	0.153472937343808	0.2137351516585	0.273997365973193	0.166306180764903	0.231607457202074	0.296908733639246	0.16696613114492	0.232353868602877	0.297930775145664	0.147988748266177	4.65254653033785	0.0509977906576451	1.38946859115183	0.350634120048814	0.425064035392705	0.310374934231339	0.452354119493345	0.532378180648223	0.409067077331852	0.450352329136197	0.530213326103465	0.407136054817271	0.00492143933614772	0.00534665392604785	0.00534151908622497
201	0.972667378427265	0.2	0.151010037289343	0.103886975535858	0.198133099042827	0.298227727325339	1.04577624961897	0.795310509722725	1.29624198951521	4.44	2.7	6.17	0.161640619878385	0.212545815974991	0.263451012071597	0.171982417061752	0.22614453715436	0.280306657246969	0.172505329246815	0.226866881236577	0.281248666397528	0.151010037289343	5.12839560826149	0.0827438785744085	1.49995724567389	0.350634120048814	0.425064035392705	0.310374934231339	0.452354119493345	0.532378180648223	0.409067077331852	0.450352329136197	0.530213326103465	0.407136054817271	0.00492143933614772	0.00534665392604785	0.00534151908622497
201	0.972667378427265	0.2	0.151333681801403	0.103730271264254	0.198937092338551	0.24088576731818	0.880535941260403	0.636484966959126	1.12458691556168	3.72	2.48	5.38	0.151555489634641	0.209667254760457	0.267779019886272	0.164193380545673	0.227150962540796	0.290108544535918	0.165489844940384	0.228972175970557	0.292331258644145	0.151333681801403	4.60681082454525	0.103916752147025	1.43960029514552	0.350634120048814	0.425064035392705	0.310374934231339	0.452354119493345	0.532378180648223	0.409067077331852	0.450352329136197	0.530213326103465	0.407136054817271	0.00492143933614772	0.00534665392604785	0.00534151908622497
201	0.972667378427265	0.2	0.151394969095324	0.103768294922353	0.199021643268296	0.208231391737618	0.73977121251173	0.51455018924592	0.96499223577754	4.34	2.49	6.14	0.106691642225796	0.153391072792945	0.200090503360095	0.113759139956763	0.163552047320083	0.213344954683403	0.113316223688332	0.162860302863179	0.212507449096984	0.151394969095324	4.84005067927285	0.0193043078511842	1.39565310612146	0.350634120048814	0.425064035392705	0.310374934231339	0.452354119493345	0.532378180648223	0.409067077331852	0.450352329136197	0.530213326103465	0.407136054817271	0.00492143933614772	0.00534665392604785	0.00534151908622497
201	0.972667378427265	0.2	0.151736806551976	0.104241776212551	0.199231836891402	0.258323397894032	0.836602223381546	0.6152775189645	1.05792692779859	3.94	2.67	6.4	0.139092005539463	0.189125520602073	0.239159035664683	0.149750587292207	0.203618156717637	0.257485726143068	0.149549304604494	0.203290127443324	0.257029198442476	0.151736806551976	4.86781388035097	-0.0804784817876025	1.28389546343511	0.350634120048814	0.425064035392705	0.310374934231339	0.452354119493345	0.532378180648223	0.409067077331852	0.450352329136197	0.530213326103465	0.407136054817271	0.00492143933614772	0.00534665392604785	0.00534151908622497
201	0.972667378427265	0.2	0.152293388167524	0.104624695448115	0.199962080886933	0.265578042783281	0.884102953529532	0.654559428715287	1.11364647834378	4.27	2.56	6.34	0.137813408088207	0.186142366577614	0.234471325067021	0.147185549220456	0.198801167738235	0.250416786256015	0.146446221185033	0.197920340534438	0.249166557786335	0.152293388167524	4.89386734250476	-0.0419517654215046	1.33415718883968	0.350634120048814	0.425064035392705	0.310374934231339	0.452354119493345	0.532378180648223	0.409067077331852	0.450352329136197	0.530213326103465	0.407136054817271	0.00492143933614772	0.00534665392604785	0.00534151908622497
201	0.972667378427265	0.2	0.152343863491956	0.104469505946385	0.200218221037526	0.286737213506689	0.964518683542506	0.727010346456493	1.20202702062852	4	2.48	5.91	0.162256567903654	0.215264462236816	0.268272356569977	0.174429425008199	0.231414092247795	0.288398759487391	0.174334128506522	0.231124612478577	0.288124055711796	0.152343863491956	4.88764796428489	0.0586329563567837	1.43075730821722	0.350634120048814	0.425064035392705	0.310374934231339	0.452354119493345	0.532378180648223	0.409067077331852	0.450352329136197	0.530213326103465	0.407136054817271	0.00492143933614772	0.00534665392604785	0.00534151908622497
201	0.972667378427265	0.2	0.152367530934611	0.104141994193029	0.200593067676193	0.244512726562082	0.857080511904859	0.621862852534729	1.09229817127499	4.33	2.62	7.02	0.129151764675355	0.17800301164506	0.226854258614765	0.137731004759517	0.189827322187354	0.241923639615192	0.136038622103685	0.187441738942034	0.238885789435941	0.152367530934611	5.17808264747526	-0.0260516202644971	1.4269958015583	0.350634120048814	0.425064035392705	0.310374934231339	0.452354119493345	0.532378180648223	0.409067077331852	0.450352329136197	0.530213326103465	0.407136054817271	0.00492143933614772	0.00534665392604785	0.00534151908622497
201	0.972667378427265	0.2	0.152591198414051	0.104740405447885	0.200441991380217	0.277399737650855	0.951281293693495	0.711568919840974	1.19099366754602	3.56	2.45	5.52	0.176087118782257	0.235407108836881	0.294727098891504	0.191700813315965	0.256280723635402	0.320860633954839	0.192606051595067	0.257346579178193	0.322283675713698	0.152591198414051	4.54554445608531	-0.127782484543374	1.16031981364361	0.350634120048814	0.425064035392705	0.310374934231339	0.452354119493345	0.532378180648223	0.409067077331852	0.450352329136197	0.530213326103465	0.407136054817271	0.00492143933614772	0.00534665392604785	0.00534151908622497
201	0.972667378427265	0.2	0.153002504193747	0.105000802760879	0.201004205626615	0.234158718507787	0.889927182074266	0.638649363209626	1.14120500093891	4.14	2.55	5.92	0.138076982316509	0.192403636268743	0.246730290220978	0.147899673841707	0.20609108464491	0.264282495448114	0.148161747598872	0.206360346458859	0.264643190293013	0.153002504193747	5.06767332510499	-0.0334832952911196	1.36240815106364	0.350634120048814	0.425064035392705	0.310374934231339	0.452354119493345	0.532378180648223	0.409067077331852	0.450352329136197	0.530213326103465	0.407136054817271	0.00492143933614772	0.00534665392604785	0.00534151908622497
201	0.972667378427265	0.2	0.153947505866718	0.106456469914487	0.20143854181895	0.289185771741119	0.982040890649744	0.741657404859802	1.22242437643969	3.72	2.32	6.02	0.176776989471259	0.23407334848838	0.2913697075055	0.191542017388819	0.253623967239864	0.315705917090909	0.189707186022861	0.251225494008222	0.312684240072394	0.153947505866718	4.81738406573779	-0.111576733514704	1.22894277921608	0.350634120048814	0.425064035392705	0.310374934231339	0.452354119493345	0.532378180648223	0.409067077331852	0.450352329136197	0.530213326103465	0.407136054817271	0.00492143933614772	0.00534665392604785	0.00534151908622497
201	0.972667378427265	0.2	0.155298809928835	0.106736224743439	0.203861395114232	0.217168013753962	0.87685329729089	0.616927878383815	1.13677871619797	3.98	2.64	6.28	0.138254730103429	0.196504518931518	0.254754307759607	0.148697740844053	0.211347402066496	0.273997063288939	0.148687645293944	0.21128750173666	0.273937887276998	0.155298809928835	4.92372860503555	0.00610527906585563	1.42270005104023	0.350634120048814	0.425064035392705	0.310374934231339	0.452354119493345	0.532378180648223	0.409067077331852	0.450352329136197	0.530213326103465	0.407136054817271	0.00492143933614772	0.00534665392604785	0.00534151908622497
201	0.972667378427265	0.2	0.156523387873402	0.10717147633131	0.205875299415493	0.187945950229808	0.796763763586864	0.538186093399439	1.05534143377429	4.5	2.88	5.9	0.107991892587441	0.15987783376442	0.211763774941398	0.114747942156276	0.169879904697622	0.225011867238968	0.116236536766559	0.172107866541228	0.227830715181301	0.156523387873402	4.96309000863051	-0.00959528762017927	1.42126408548469	0.350634120048814	0.425064035392705	0.310374934231339	0.452354119493345	0.532378180648223	0.409067077331852	0.450352329136197	0.530213326103465	0.407136054817271	0.00492143933614772	0.00534665392604785	0.00534151908622497
201	0.972667378427265	0.2	0.156674714726217	0.108071014773914	0.20527841467852	0.253295090967473	0.907376921838644	0.664137306708612	1.15061653696868	3.97	2.38	5.85	0.149276945582265	0.203949475531178	0.258622005480091	0.160608008380727	0.219430528589592	0.278253048798458	0.159958769322156	0.218553527399518	0.277101474751913	0.156674714726217	4.78748342813219	-0.0088061838896198	1.32237725068552	0.350634120048814	0.425064035392705	0.310374934231339	0.452354119493345	0.532378180648223	0.409067077331852	0.450352329136197	0.530213326103465	0.407136054817271	0.00492143933614772	0.00534665392604785	0.00534151908622497
201	0.972667378427265	0.2	0.157574682215391	0.108690591924877	0.206458772505906	0.276533661079083	0.990231236288901	0.740163739787663	1.24029873279014	4.22	2.59	6.45	0.1574569915227	0.210654511963236	0.263852032403773	0.168355656043925	0.22523533707343	0.282115018102935	0.167479937501967	0.223845591587616	0.280735711166329	0.157574682215391	4.95344266223642	0.127621264176681	1.53621023915887	0.350634120048814	0.425064035392705	0.310374934231339	0.452354119493345	0.532378180648223	0.409067077331852	0.450352329136197	0.530213326103465	0.407136054817271	0.00492143933614772	0.00534665392604785	0.00534151908622497
201	0.972667378427265	0.2	0.157620172166275	0.108816361042216	0.206423983290335	0.290656108082069	0.980450487295432	0.741311812656494	1.21958916193437	4.06	2.47	6.45	0.163135958997091	0.215761745278192	0.268387531559293	0.175091390792263	0.231573862027551	0.28805633326284	0.173385920340002	0.229319111719168	0.285159797467434	0.157620172166275	4.86573191667867	0.0647041223168144	1.43903753935588	0.350634120048814	0.425064035392705	0.310374934231339	0.452354119493345	0.532378180648223	0.409067077331852	0.450352329136197	0.530213326103465	0.407136054817271	0.00492143933614772	0.00534665392604785	0.00534151908622497
201	0.972667378427265	0.2	0.15951925698483	0.110361815587582	0.208676698382078	0.235304437276424	0.883734734621748	0.634999898951858	1.13246957029164	3.74	2.49	5.41	0.150531804781464	0.209496386960473	0.268460969139482	0.162994907622634	0.22684139268423	0.290687877745825	0.164239300683039	0.228499822002777	0.292935964800108	0.15951925698483	4.62341809435357	0.0166863706868412	1.34480732446599	0.350634120048814	0.425064035392705	0.310374934231339	0.452354119493345	0.532378180648223	0.409067077331852	0.450352329136197	0.530213326103465	0.407136054817271	0.00492143933614772	0.00534665392604785	0.00534151908622497
201	0.972667378427265	0.2	0.160440140135269	0.110969368361069	0.20991091190947	0.217763189425389	0.802617737050144	0.565113640575461	1.04012183352483	4.27	2.84	6.3	0.11883086830003	0.168772713590052	0.218714558880074	0.12689461679769	0.180225467702911	0.233556318608131	0.127629967854841	0.181213887388731	0.235004701511926	0.160440140135269	4.93866017786201	0.0606351324217047	1.48976584135424	0.350634120048814	0.425064035392705	0.310374934231339	0.452354119493345	0.532378180648223	0.409067077331852	0.450352329136197	0.530213326103465	0.407136054817271	0.00492143933614772	0.00534665392604785	0.00534151908622497
201	0.972667378427265	0.2	0.161140686571353	0.111106062842846	0.21117531029986	0.305673193050562	1.07571001181246	0.82258564046428	1.32883438316063	4.07	2.79	5.91	0.180670517677765	0.236266079961738	0.291861642245711	0.19386810500368	0.253524801874563	0.313181498745446	0.195759523597639	0.25602418573586	0.316259282515261	0.161140686571353	5.01400342559881	-0.0316550878444621	1.39274080782821	0.350634120048814	0.425064035392705	0.310374934231339	0.452354119493345	0.532378180648223	0.409067077331852	0.450352329136197	0.530213326103465	0.407136054817271	0.00492143933614772	0.00534665392604785	0.00534151908622497
201	0.972667378427265	0.2	0.161298157071284	0.111388520000389	0.211207794142179	0.223423739200574	0.855789648311575	0.6066861149437	1.10489318167945	4.03	2.65	6.19	0.134349413089667	0.189512886724864	0.24467636036006	0.144298715846937	0.203547343914278	0.262795971981618	0.144434662449658	0.2037404231854	0.263072532059005	0.161298157071284	4.8691291146585	0.0934729328891944	1.49146282865762	0.350634120048814	0.425064035392705	0.310374934231339	0.452354119493345	0.532378180648223	0.409067077331852	0.450352329136197	0.530213326103465	0.407136054817271	0.00492143933614772	0.00534665392604785	0.00534151908622497
201	0.972667378427265	0.2	0.161381856050858	0.110715780456325	0.21204793164539	0.243937613666976	0.872450657940214	0.632641498467159	1.11225981741327	3.84	2.43	6.04	0.146521714449331	0.202062252450363	0.257602790451395	0.158203838937542	0.218172604396249	0.278141369854957	0.157389736726794	0.217101030226467	0.276765968446933	0.161381856050858	4.70199178427634	-0.00124736262097417	1.35210773738243	0.350634120048814	0.425064035392705	0.310374934231339	0.452354119493345	0.532378180648223	0.409067077331852	0.450352329136197	0.530213326103465	0.407136054817271	0.00492143933614772	0.00534665392604785	0.00534151908622497
201	0.972667378427265	0.2	0.162106076627066	0.111589137512646	0.212623015741486	0.225533030130904	0.842727266585926	0.598907517452372	1.08654701571948	4.06	2.62	5.79	0.131933790847164	0.185645028140412	0.23935626543366	0.141619221939386	0.199273470983765	0.256927720028145	0.142463719225026	0.200520284706545	0.258418356842016	0.162106076627066	4.65158411927301	-0.0882052710065531	1.26734333507419	0.350634120048814	0.425064035392705	0.310374934231339	0.452354119493345	0.532378180648223	0.409067077331852	0.450352329136197	0.530213326103465	0.407136054817271	0.00492143933614772	0.00534665392604785	0.00534151908622497
201	0.972667378427265	0.2	0.162211946993832	0.110777176202384	0.213646717785279	0.231835704685449	0.915028878366851	0.654978697727494	1.17507905900621	4.27	2.64	6.38	0.137789003219751	0.192496210189589	0.247203417159428	0.147146383277902	0.205568807830963	0.263991232384023	0.146816708875849	0.205176313171613	0.263531935860283	0.162211946993832	4.98097641798119	0.01566799517409	1.42417453885255	0.350634120048814	0.425064035392705	0.310374934231339	0.452354119493345	0.532378180648223	0.409067077331852	0.450352329136197	0.530213326103465	0.407136054817271	0.00492143933614772	0.00534665392604785	0.00534151908622497
201	0.972667378427265	0.2	0.163663655085224	0.113209792342973	0.214117517827475	0.276557876325079	0.929614581640735	0.694869085064194	1.16436007821728	3.7	2.15	6.41	0.166173485471709	0.222311365546352	0.278449245620995	0.180126799108858	0.240978484429763	0.301830169750669	0.175646218948805	0.235032662632875	0.294490326033429	0.163663655085224	4.71591126311581	0.0594041533111835	1.38594739893735	0.350634120048814	0.425064035392705	0.310374934231339	0.452354119493345	0.532378180648223	0.409067077331852	0.450352329136197	0.530213326103465	0.407136054817271	0.00492143933614772	0.00534665392604785	0.00534151908622497
201	0.972667378427265	0.2	0.163935360644605	0.113064713948375	0.214806007340835	0.260803758420007	0.962734895812887	0.709679776513279	1.2157900151125	3.69	2.55	6.14	0.17036650045835	0.231115188141066	0.291863875823781	0.184760014041173	0.2506410901861	0.316522166331028	0.184402437638346	0.250110170338167	0.315906134866412	0.163935360644605	4.76265417012567	-0.0313191645261677	1.32700934601225	0.350634120048814	0.425064035392705	0.310374934231339	0.452354119493345	0.532378180648223	0.409067077331852	0.450352329136197	0.530213326103465	0.407136054817271	0.00492143933614772	0.00534665392604785	0.00534151908622497
201	0.972667378427265	0.2	0.165878199299447	0.114654011692632	0.217102386906262	0.289555856359898	0.933158771974449	0.70494607825978	1.16137146568912	3.92	2.46	5.95	0.160079695761137	0.211902409164773	0.263725122568409	0.17243751959297	0.228260840067258	0.284084160541545	0.172120794077273	0.22774293592629	0.28355034059557	0.165878199299447	4.66491090434095	-0.0658456873320341	1.26142140153646	0.350634120048814	0.425064035392705	0.310374934231339	0.452354119493345	0.532378180648223	0.409067077331852	0.450352329136197	0.530213326103465	0.407136054817271	0.00492143933614772	0.00534665392604785	0.00534151908622497
201	0.972667378427265	0.2	0.167214446831641	0.114940291682758	0.219488601980523	0.229967733403424	0.90178924980921	0.644150297259644	1.15942820235878	4.1	2.66	6.76	0.140730068931271	0.197017472206452	0.253304875481632	0.150919076235227	0.211281747627924	0.271644419020621	0.149885871754112	0.209783873177366	0.26982506673694	0.167214446831641	5.08616948974258	0.0879018714617169	1.5244864385658	0.350634120048814	0.425064035392705	0.310374934231339	0.452354119493345	0.532378180648223	0.409067077331852	0.450352329136197	0.530213326103465	0.407136054817271	0.00492143933614772	0.00534665392604785	0.00534151908622497
201	0.972667378427265	0.2	0.17243734011795	0.11912546019797	0.22574922003793	0.201116585746275	0.903430291967231	0.622306327650189	1.18455425628427	4.15	2.9	5.89	0.134261025676233	0.194912814215641	0.255564602755049	0.143778432579542	0.208729665041976	0.273680897504411	0.145791068124174	0.211495831482171	0.27722727511271	0.17243734011795	4.92370788405958	0.039588439654153	1.4607799833934	0.350634120048814	0.425064035392705	0.310374934231339	0.452354119493345	0.532378180648223	0.409067077331852	0.450352329136197	0.530213326103465	0.407136054817271	0.00492143933614772	0.00534665392604785	0.00534151908622497
201	0.972667378427265	0.2	0.173795818955496	0.12003001747116	0.227561620439832	0.267962400614801	0.981612427138691	0.728300713114884	1.2349241411625	3.93	2.5	6.13	0.16494227134537	0.222311169545096	0.279680067744822	0.177619684101844	0.239397938350386	0.301176192598927	0.176973436624212	0.238590210588904	0.300076055020768	0.173795818955496	4.7604131459017	0.0826250386898143	1.43819319515049	0.350634120048814	0.425064035392705	0.310374934231339	0.452354119493345	0.532378180648223	0.409067077331852	0.450352329136197	0.530213326103465	0.407136054817271	0.00492143933614772	0.00534665392604785	0.00534151908622497
201	0.972667378427265	0.2	0.174794115818022	0.12049995759301	0.229088274043034	0.231185438319758	0.971543200793095	0.694926663369691	1.2481597382165	3.75	2.44	5.75	0.16428011183445	0.22967204180131	0.295063971768171	0.177820596896458	0.248602336019186	0.319384075141914	0.177774047851563	0.248644231052999	0.31936986506714	0.174794115818022	4.57958260597181	0.057841736209039	1.40800311777208	0.350634120048814	0.425064035392705	0.310374934231339	0.452354119493345	0.532378180648223	0.409067077331852	0.450352329136197	0.530213326103465	0.407136054817271	0.00492143933614772	0.00534665392604785	0.00534151908622497
201	0.972667378427265	0.2	0.175397351023777	0.121425906471126	0.229368795576429	0.258781557199317	0.886453425479027	0.652220559887949	1.1206862910701	3.77	2.62	5.69	0.153488472382165	0.208610998307211	0.263733524232257	0.166047381363835	0.225680205522932	0.285313029682029	0.16729142633194	0.227403570914612	0.287556657655909	0.175397351023777	4.49251982917755	-0.140734582791024	1.16130298700103	0.350634120048814	0.425064035392705	0.310374934231339	0.452354119493345	0.532378180648223	0.409067077331852	0.450352329136197	0.530213326103465	0.407136054817271	0.00492143933614772	0.00534665392604785	0.00534151908622497
201	0.972667378427265	0.2	0.178871455369419	0.123850202366008	0.233892708372829	0.229478604629074	0.900534972401738	0.642898528585032	1.15817141621844	3.71	2.32	5.87	0.153515528699917	0.215035649102024	0.27655576950413	0.166375089834991	0.233048576518983	0.299722063202975	0.165183333697905	0.23145074760032	0.297730842979143	0.178871455369419	4.48596541842431	0.0867493777184361	1.39222901818279	0.350634120048814	0.425064035392705	0.310374934231339	0.452354119493345	0.532378180648223	0.409067077331852	0.450352329136197	0.530213326103465	0.407136054817271	0.00492143933614772	0.00534665392604785	0.00534151908622497
201	0.972667378427265	0.2	0.180152325216211	0.1246514939527	0.235653156479722	0.278005991254273	1.06823842659204	0.799460637618449	1.33701621556563	3.87	2.6	5.62	0.18394391375614	0.245785655685803	0.307627397615466	0.198453213529161	0.265172966118816	0.331892718708472	0.200068520291825	0.267392476716812	0.334553488827932	0.180152325216211	4.6023587131612	0.0604815409126158	1.40848773343462	0.350634120048814	0.425064035392705	0.310374934231339	0.452354119493345	0.532378180648223	0.409067077331852	0.450352329136197	0.530213326103465	0.407136054817271	0.00492143933614772	0.00534665392604785	0.00534151908622497
201	0.972667378427265	0.2	0.181161917562428	0.124092423959704	0.238231411165151	0.248738475370313	0.987345660258325	0.719441922537715	1.25524939797894	4.14	2.63	6.43	0.155541656528201	0.21346181637679	0.271381976225379	0.16660643553211	0.228646866328691	0.290687297125271	0.165998209789608	0.227841932621277	0.289590762380353	0.181161917562428	4.83399692810171	-0.0312147979060113	1.3566203553013	0.350634120048814	0.425064035392705	0.310374934231339	0.452354119493345	0.532378180648223	0.409067077331852	0.450352329136197	0.530213326103465	0.407136054817271	0.00492143933614772	0.00534665392604785	0.00534151908622497
201	0.972667378427265	0.2	0.183150147151622	0.125775843500894	0.240524450802351	0.275791238232036	0.948357748329956	0.708419594217777	1.18829590244214	4.02	2.72	5.56	0.157545381627449	0.210905210131809	0.264265038636169	0.169295131849593	0.226634541667897	0.283973951486201	0.171495964070345	0.229721217634142	0.287777101947176	0.183150147151622	4.52198454495134	0.0696027218881791	1.40609575063842	0.350634120048814	0.425064035392705	0.310374934231339	0.452354119493345	0.532378180648223	0.409067077331852	0.450352329136197	0.530213326103465	0.407136054817271	0.00492143933614772	0.00534665392604785	0.00534151908622497
201	0.972667378427265	0.2	0.185678473156047	0.128094686243421	0.243262260068674	0.259979517404373	0.96070828646849	0.707644907924769	1.21377166501221	4.12	2.41	5.61	0.153843197151194	0.208859602697333	0.263876008243471	0.164889971110879	0.223856852254227	0.282823733397575	0.165084544105048	0.224290934887867	0.283246647004171	0.185678473156047	4.56821983088638	0.0139063300325107	1.37322256347817	0.350634120048814	0.425064035392705	0.310374934231339	0.452354119493345	0.532378180648223	0.409067077331852	0.450352329136197	0.530213326103465	0.407136054817271	0.00492143933614772	0.00534665392604785	0.00534151908622497
201	0.972667378427265	0.2	0.186445584319799	0.128750571266543	0.244140597373056	0.249325444645159	1.06317297618758	0.775146814275284	1.35119913809987	3.97	2.78	6.01	0.17415989171705	0.238873574656225	0.3035872575954	0.187371143119067	0.25699381357558	0.326616484032092	0.188871647136693	0.259139121478317	0.329221680263595	0.186445584319799	4.82860798053651	0.0982524412306983	1.47881013797289	0.350634120048814	0.425064035392705	0.310374934231339	0.452354119493345	0.532378180648223	0.409067077331852	0.450352329136197	0.530213326103465	0.407136054817271	0.00492143933614772	0.00534665392604785	0.00534151908622497
201	0.972667378427265	0.2	0.187824427023588	0.128865726731637	0.246783127315538	0.253298009738946	1.00093438922623	0.732616988639033	1.26925178981343	4.21	2.53	6.19	0.156083981341727	0.213248978599998	0.270413975858269	0.166915024793195	0.228046838914317	0.289178653035439	0.166431074879801	0.227292893642152	0.28839755884058	0.187824427023588	4.76731815469802	-0.0824473544449045	1.29501279912156	0.350634120048814	0.425064035392705	0.310374934231339	0.452354119493345	0.532378180648223	0.409067077331852	0.450352329136197	0.530213326103465	0.407136054817271	0.00492143933614772	0.00534665392604785	0.00534151908622497
201	0.972667378427265	0.2	0.187896059316429	0.129568927671204	0.246223190961653	0.216848427294006	0.952185158397409	0.669663567413397	1.23470674938142	3.88	2.41	5.8	0.153534201472807	0.218308110314976	0.283082019157145	0.165574803000916	0.235428471390503	0.30528213978009	0.165354147098641	0.235110659889324	0.304869650041819	0.187896059316429	4.56781279850471	-0.0795376570591667	1.25546571063503	0.350634120048814	0.425064035392705	0.310374934231339	0.452354119493345	0.532378180648223	0.409067077331852	0.450352329136197	0.530213326103465	0.407136054817271	0.00492143933614772	0.00534665392604785	0.00534151908622497
201	0.972667378427265	0.2	0.191841232849425	0.13253579905718	0.251146666641669	0.285407966737425	1.01691356097725	0.765687007933364	1.26814011402113	3.91	2.61	5.83	0.174304033825319	0.231494244898341	0.288684455971363	0.187814831208207	0.249438016878171	0.311061202548135	0.188793908039224	0.250726129272465	0.312498191602163	0.191841232849425	4.55888083074313	-0.0330316341331688	1.29978098337711	0.350634120048814	0.425064035392705	0.310374934231339	0.452354119493345	0.532378180648223	0.409067077331852	0.450352329136197	0.530213326103465	0.407136054817271	0.00492143933614772	0.00534665392604785	0.00534151908622497
201	0.972667378427265	0.2	0.192237037489881	0.13159890540223	0.252875169577532	0.217840280434715	0.932954322554641	0.656944541697892	1.20896410341139	4.16	2.79	6.04	0.141463745615361	0.200898560806239	0.260333375997118	0.1514594427706	0.215093866918116	0.278728291065631	0.152592969916789	0.21674302496651	0.280774110028869	0.192237037489881	4.77268521842531	0.0317638938131146	1.44297250880658	0.350634120048814	0.425064035392705	0.310374934231339	0.452354119493345	0.532378180648223	0.409067077331852	0.450352329136197	0.530213326103465	0.407136054817271	0.00492143933614772	0.00534665392604785	0.00534151908622497
201	0.972667378427265	0.2	0.193250412632964	0.133796998449652	0.252703826816277	0.228809437735852	0.894262240968457	0.637935307893168	1.15058917404375	3.75	2.75	5.21	0.150694055399284	0.211243996083308	0.271793936767332	0.163099674625441	0.228634281136542	0.294168887647643	0.166055629639322	0.232917288900444	0.299925682312459	0.193250412632964	4.25985871337587	-0.0140050766761494	1.27115209210942	0.350634120048814	0.425064035392705	0.310374934231339	0.452354119493345	0.532378180648223	0.409067077331852	0.450352329136197	0.530213326103465	0.407136054817271	0.00492143933614772	0.00534665392604785	0.00534151908622497
201	0.972667378427265	0.2	0.194603178611286	0.133773667025817	0.255432690196756	0.251525954138546	0.991818768473858	0.724693633911329	1.25894390303639	3.85	2.55	5.64	0.16724350196308	0.228890163222509	0.290536824481938	0.18050044111276	0.247033666140015	0.313566891167271	0.181584102919442	0.248486604859593	0.315311548641722	0.194603178611286	4.40046975378898	-0.11804462463434	1.20134702907647	0.350634120048814	0.425064035392705	0.310374934231339	0.452354119493345	0.532378180648223	0.409067077331852	0.450352329136197	0.530213326103465	0.407136054817271	0.00492143933614772	0.00534665392604785	0.00534151908622497
201	0.972667378427265	0.21	0.101095768676974	0.0707225741697982	0.131468963184149	0.317124884487838	0.854593392331883	0.658798898394029	1.05038788626974	4.18	2.62	7.39	0.141376620142376	0.183393636052541	0.225410651962705	0.151308289723127	0.196276989712091	0.241245689701056	0.148484544759776	0.192585406920989	0.236809085671365	0.101095768676974	5.76384941122928	-0.0200887191635632	1.43979406938184	0.350634120048814	0.425064035392705	0.310374934231339	0.452354119493345	0.532378180648223	0.409067077331852	0.450352329136197	0.530213326103465	0.407136054817271	0.00492143933614772	0.00534665392604785	0.00534151908622497
201	0.972667378427265	0.21	0.10426900620045	0.0723700287994024	0.136167983601498	0.287605608323082	0.864648193511737	0.652183647024054	1.07711273999942	4.67	3.04	7.01	0.126589799663497	0.167829478852325	0.209069158041152	0.134054592879493	0.177726108426834	0.221397623974175	0.134403002772251	0.178053407184416	0.221730594500423	0.10426900620045	5.86002229222196	0.0590003802437936	1.59465689259517	0.350634120048814	0.425064035392705	0.310374934231339	0.452354119493345	0.532378180648223	0.409067077331852	0.450352329136197	0.530213326103465	0.407136054817271	0.00492143933614772	0.00534665392604785	0.00534151908622497
201	0.972667378427265	0.21	0.104620806366952	0.0733658795803005	0.135875733153603	0.315804403831599	1.03116442412761	0.794193845489385	1.26813500276584	3.94	2.56	5.92	0.179638636024166	0.233238990353526	0.286839344682886	0.193416944602568	0.251128453626747	0.308839962650926	0.19389481942053	0.251633307058	0.309617911604028	0.104620806366952	5.15180125514467	-0.0984343569624201	1.29581320183594	0.350634120048814	0.425064035392705	0.310374934231339	0.452354119493345	0.532378180648223	0.409067077331852	0.450352329136197	0.530213326103465	0.407136054817271	0.00492143933614772	0.00534665392604785	0.00534151908622497
201	0.972667378427265	0.21	0.104938930081262	0.0734276066883124	0.136450253474212	0.312940616628053	0.858782010162108	0.66011096778854	1.05745305253568	4.08	2.59	5.91	0.144723128335571	0.188279887979053	0.231836647622535	0.155262909815218	0.20199178668615	0.248720663557082	0.155698506258341	0.202642934691539	0.249582767344526	0.104938930081262	5.24314930384387	0.0575777058226807	1.43899437193792	0.350634120048814	0.425064035392705	0.310374934231339	0.452354119493345	0.532378180648223	0.409067077331852	0.450352329136197	0.530213326103465	0.407136054817271	0.00492143933614772	0.00534665392604785	0.00534151908622497
201	0.972667378427265	0.21	0.10768180565237	0.0745967424440378	0.140766868860702	0.327937792147309	1.00731354529195	0.782170187734899	1.232456902849	3.53	2.39	6.07	0.194956253142387	0.251073331110202	0.307190409078016	0.212440677456815	0.273590550149908	0.334740422843001	0.210984256574648	0.271764853749028	0.3326287695318	0.10768180565237	5.22402763948555	-0.00504623806209665	1.3725322014026	0.350634120048814	0.425064035392705	0.310374934231339	0.452354119493345	0.532378180648223	0.409067077331852	0.450352329136197	0.530213326103465	0.407136054817271	0.00492143933614772	0.00534665392604785	0.00534151908622497
201	0.972667378427265	0.21	0.109242890772764	0.0761794058157177	0.142306375729811	0.280886890918046	0.915687799825387	0.68693534842429	1.14444025122648	3.95	2.62	6.51	0.155175793310038	0.206850005736586	0.258524218163133	0.167052303607045	0.222681445490582	0.27831058737412	0.166210579560291	0.221537296583483	0.277049499541681	0.109242890772764	5.45848397047309	-0.0469899740855972	1.39285606261519	0.350634120048814	0.425064035392705	0.310374934231339	0.452354119493345	0.532378180648223	0.409067077331852	0.450352329136197	0.530213326103465	0.407136054817271	0.00492143933614772	0.00534665392604785	0.00534151908622497
201	0.972667378427265	0.21	0.10966775990958	0.076575537037623	0.142759982781537	0.292250376796037	0.86022804776836	0.651220801321899	1.06923529421482	4.15	2.7	6.51	0.140679087159099	0.18582959307052	0.230980098981941	0.150673004194302	0.199031026015077	0.247389047835852	0.15035351597835	0.198643870818341	0.246934546458296	0.10966775990958	5.55922214372235	-0.0916524297713303	1.36820226036623	0.350634120048814	0.425064035392705	0.310374934231339	0.452354119493345	0.532378180648223	0.409067077331852	0.450352329136197	0.530213326103465	0.407136054817271	0.00492143933614772	0.00534665392604785	0.00534151908622497
201	0.972667378427265	0.21	0.111057014600296	0.0776798300875629	0.144434199113029	0.294604990073659	0.814202365692412	0.617498015953106	1.01090671543172	4.29	3.05	6.9	0.129435204496426	0.170666863669525	0.211898522842624	0.138170961886179	0.18218540162284	0.2261998413595	0.138706070395904	0.182886746056033	0.227146125778331	0.111057014600296	5.47534509957773	-0.0495535786966702	1.42916609894592	0.350634120048814	0.425064035392705	0.310374934231339	0.452354119493345	0.532378180648223	0.409067077331852	0.450352329136197	0.530213326103465	0.407136054817271	0.00492143933614772	0.00534665392604785	0.00534151908622497
201	0.972667378427265	0.21	0.113950273808044	0.0794887656000012	0.148411782016087	0.315090342089527	0.970216009449056	0.746882959245315	1.1935490596528	3.97	2.66	6.23	0.167796680202013	0.21797126771897	0.268145855235926	0.180523620988242	0.234503820174828	0.288484019361413	0.180718171672197	0.234807686260822	0.288842376232321	0.113950273808044	5.2154110925752	0.0956715072645246	1.50345417773543	0.350634120048814	0.425064035392705	0.310374934231339	0.452354119493345	0.532378180648223	0.409067077331852	0.450352329136197	0.530213326103465	0.407136054817271	0.00492143933614772	0.00534665392604785	0.00534151908622497
201	0.972667378427265	0.21	0.114265977890519	0.079838432624925	0.148693523156113	0.291172030540477	0.997101635808957	0.754205567142073	1.23999770447584	4	2.67	6.5	0.168202269300769	0.222372739175211	0.276543209049652	0.180805792990801	0.239035297283748	0.297264801576695	0.180285185028333	0.238283489579044	0.29637783832959	0.114265977890519	5.34362059395644	-0.0239742992518466	1.41026203628505	0.350634120048814	0.425064035392705	0.310374934231339	0.452354119493345	0.532378180648223	0.409067077331852	0.450352329136197	0.530213326103465	0.407136054817271	0.00492143933614772	0.00534665392604785	0.00534151908622497
201	0.972667378427265	0.21	0.116256710924555	0.0808594542003344	0.151653967648776	0.282316066911347	1.02100959791969	0.766845560579989	1.27517363525938	3.98	2.82	5.58	0.171900874753871	0.228875867628087	0.285850860502303	0.184891497643823	0.246172115184851	0.307452732725878	0.187777054604157	0.249866236364937	0.312161947136645	0.116256710924555	5.16727877704685	-0.0536486078384555	1.36618114379416	0.350634120048814	0.425064035392705	0.310374934231339	0.452354119493345	0.532378180648223	0.409067077331852	0.450352329136197	0.530213326103465	0.407136054817271	0.00492143933614772	0.00534665392604785	0.00534151908622497
201	0.972667378427265	0.21	0.117454831847416	0.0814127337571488	0.153496929937682	0.283563163812081	0.806803222517399	0.606578761726147	1.00702768330865	3.93	2.56	6.53	0.137562436298439	0.182970166293148	0.228377896287857	0.148159166998378	0.197064752217209	0.24597033743604	0.147027223179612	0.195589623033084	0.244180177345267	0.117454831847416	5.07381631611366	0.00927654888848096	1.39735809192146	0.350634120048814	0.425064035392705	0.310374934231339	0.452354119493345	0.532378180648223	0.409067077331852	0.450352329136197	0.530213326103465	0.407136054817271	0.00492143933614772	0.00534665392604785	0.00534151908622497
201	0.972667378427265	0.21	0.117502824193238	0.0814903735125347	0.153515274873941	0.297642826861003	0.971637649200472	0.738602679552326	1.20467261884862	4.23	2.68	6.67	0.156592656905551	0.205998874970215	0.25540509303488	0.167369046351101	0.220175300263026	0.27298155417495	0.166440018852643	0.218974561871619	0.271566293502224	0.117502824193238	5.22224476731166	0.074605368349758	1.49645501037465	0.350634120048814	0.425064035392705	0.310374934231339	0.452354119493345	0.532378180648223	0.409067077331852	0.450352329136197	0.530213326103465	0.407136054817271	0.00492143933614772	0.00534665392604785	0.00534151908622497
201	0.972667378427265	0.21	0.121967808641756	0.0854197942867528	0.158515822996758	0.302855262025145	0.94700282798493	0.722676290812039	1.17132936515782	3.98	2.75	5.97	0.161920681526007	0.212182612414301	0.262444543302595	0.174147231038338	0.228204415138263	0.282261599238189	0.175509644758586	0.229999940417474	0.28449720240867	0.121967808641756	5.25521016828414	0.0722389989117593	1.51215821826831	0.350634120048814	0.425064035392705	0.310374934231339	0.452354119493345	0.532378180648223	0.409067077331852	0.450352329136197	0.530213326103465	0.407136054817271	0.00492143933614772	0.00534665392604785	0.00534151908622497
201	0.972667378427265	0.21	0.122460205755078	0.0848800222418111	0.160040389268345	0.299216522157481	0.940300113847728	0.71562700649545	1.16497322120001	4.07	2.62	6.35	0.157376652850912	0.206785494747295	0.256194336643678	0.168896922714405	0.221922585670187	0.27494824862597	0.168514987794682	0.221458323497268	0.274178866932198	0.122460205755078	5.26122954278807	0.100454719554154	1.50957081721692	0.350634120048814	0.425064035392705	0.310374934231339	0.452354119493345	0.532378180648223	0.409067077331852	0.450352329136197	0.530213326103465	0.407136054817271	0.00492143933614772	0.00534665392604785	0.00534151908622497
201	0.972667378427265	0.21	0.123889409618572	0.0863916859065737	0.16138713333057	0.282846602924811	0.941321259553007	0.707300774471612	1.1753417446344	4.04	2.65	6.26	0.156468178089404	0.208237892273075	0.260007606456746	0.168035523274057	0.223632457544174	0.27922939181429	0.168113669007721	0.223698335979734	0.279202625423301	0.123889409618572	5.23410625288795	-0.0173236923822059	1.40739765129227	0.350634120048814	0.425064035392705	0.310374934231339	0.452354119493345	0.532378180648223	0.409067077331852	0.450352329136197	0.530213326103465	0.407136054817271	0.00492143933614772	0.00534665392604785	0.00534151908622497
201	0.972667378427265	0.21	0.126144715091921	0.0881848515327383	0.164104578651104	0.288380934765649	0.949579808984412	0.716686265913136	1.18247335205569	4.17	2.95	6.01	0.154077173490249	0.204145914231126	0.254214654972003	0.164934191135886	0.218531015819403	0.272127840502921	0.167033471900974	0.22140739146487	0.27558500631485	0.126144715091921	5.22366801508474	0.0809610525773044	1.51817805350627	0.350634120048814	0.425064035392705	0.310374934231339	0.452354119493345	0.532378180648223	0.409067077331852	0.450352329136197	0.530213326103465	0.407136054817271	0.00492143933614772	0.00534665392604785	0.00534151908622497
201	0.972667378427265	0.21	0.129861340112081	0.0899510062381265	0.169771673986035	0.273222583554044	0.892775276505622	0.665438325250554	1.12011222776069	4.37	2.88	6.5	0.137008272736202	0.183815079375785	0.230621886015369	0.145973926993839	0.195843713969235	0.245713500944631	0.146645656402052	0.196756341053697	0.246742366502474	0.129861340112081	5.19695170583947	-0.101814288613051	1.34345603529614	0.350634120048814	0.425064035392705	0.310374934231339	0.452354119493345	0.532378180648223	0.409067077331852	0.450352329136197	0.530213326103465	0.407136054817271	0.00492143933614772	0.00534665392604785	0.00534151908622497
201	0.972667378427265	0.21	0.13063241977187	0.0906236634411323	0.170641176102607	0.349206564820043	0.999725455395769	0.786643539075554	1.21280737171598	3.65	2.47	5.76	0.190604535413163	0.242234502034245	0.293864468655328	0.206948814431437	0.263006034466663	0.319063254501889	0.207102455833035	0.263266905283035	0.31942039563602	0.13063241977187	4.84829000596977	-0.015286386124874	1.31172687646198	0.350634120048814	0.425064035392705	0.310374934231339	0.452354119493345	0.532378180648223	0.409067077331852	0.450352329136197	0.530213326103465	0.407136054817271	0.00492143933614772	0.00534665392604785	0.00534151908622497
201	0.972667378427265	0.21	0.130894153087828	0.090853788478352	0.170934517697304	0.239218784677221	0.874461460575197	0.630984211623101	1.11793870952729	4.08	2.61	6.95	0.138427824274542	0.191842830881589	0.245257837488635	0.148520171361556	0.205829501881867	0.263138832402177	0.146820078425912	0.203364465655432	0.260045749794426	0.130894153087828	5.24443923521761	-0.0968432216647974	1.33021794104356	0.350634120048814	0.425064035392705	0.310374934231339	0.452354119493345	0.532378180648223	0.409067077331852	0.450352329136197	0.530213326103465	0.407136054817271	0.00492143933614772	0.00534665392604785	0.00534151908622497
201	0.972667378427265	0.21	0.131061768458276	0.0914251988794842	0.170698338037068	0.319554946012606	0.960194557310643	0.741434282465541	1.17895483215575	3.91	2.6	6.84	0.168688797894475	0.218460448145083	0.268232098395691	0.181752352383852	0.235378405968829	0.289004459553805	0.179848419205336	0.23278253625158	0.285860050037439	0.131061768458276	5.27977931997128	0.0686711592588764	1.46068222834215	0.350634120048814	0.425064035392705	0.310374934231339	0.452354119493345	0.532378180648223	0.409067077331852	0.450352329136197	0.530213326103465	0.407136054817271	0.00492143933614772	0.00534665392604785	0.00534151908622497
201	0.972667378427265	0.21	0.131141766606448	0.0916923728750733	0.170591160337822	0.263120864459139	0.886425909634389	0.654820665078121	1.11803115419066	3.76	2.34	5.9	0.154507429388739	0.209155568761478	0.263803708134218	0.167203714140078	0.226342435883853	0.285481157627629	0.166037268746732	0.224954397842157	0.283700853995555	0.131141766606448	4.83658396192575	-0.0708013631133135	1.24439664331622	0.350634120048814	0.425064035392705	0.310374934231339	0.452354119493345	0.532378180648223	0.409067077331852	0.450352329136197	0.530213326103465	0.407136054817271	0.00492143933614772	0.00534665392604785	0.00534151908622497
201	0.972667378427265	0.21	0.133275910103502	0.092827037375972	0.173724782831032	0.229178139251796	0.804793071276934	0.574351882347562	1.03523426020631	3.77	2.64	6.14	0.134975000965748	0.189129606625189	0.243284212284631	0.145994186245829	0.20456990417985	0.263145622113871	0.146202442947982	0.204911601011554	0.263604553094735	0.133275910103502	5.06560438907693	0.0204637521512837	1.39649761179774	0.350634120048814	0.425064035392705	0.310374934231339	0.452354119493345	0.532378180648223	0.409067077331852	0.450352329136197	0.530213326103465	0.407136054817271	0.00492143933614772	0.00534665392604785	0.00534151908622497
201	0.972667378427265	0.21	0.133557006258171	0.0930175263747283	0.174096486141614	0.294820600051462	0.929268955393298	0.704881907021397	1.1536560037652	4.09	2.78	6.34	0.154313422880634	0.203436450638104	0.252559478395574	0.165524216645249	0.218216008046232	0.270907799447215	0.166060703323274	0.218994921173084	0.271753655951352	0.133557006258171	5.07793761690089	0.108058227583882	1.52684906796088	0.350634120048814	0.425064035392705	0.310374934231339	0.452354119493345	0.532378180648223	0.409067077331852	0.450352329136197	0.530213326103465	0.407136054817271	0.00492143933614772	0.00534665392604785	0.00534151908622497
201	0.972667378427265	0.21	0.134322380290431	0.093585828677512	0.175058931903351	0.332183500035143	0.984062061925219	0.766217112935908	1.20190701091453	3.96	2.59	6.01	0.172467728207557	0.221502424534968	0.270537120862379	0.18559008514987	0.238355628949173	0.291121172748476	0.186023277946515	0.238943578386534	0.291572346955877	0.134322380290431	5.00592673531393	-0.0488744794605241	1.323388601056	0.350634120048814	0.425064035392705	0.310374934231339	0.452354119493345	0.532378180648223	0.409067077331852	0.450352329136197	0.530213326103465	0.407136054817271	0.00492143933614772	0.00534665392604785	0.00534151908622497
201	0.972667378427265	0.21	0.134591784523421	0.0937823816727271	0.175401187374116	0.24036621022129	0.801022822274381	0.578693993202429	1.02335165134633	4.12	2.59	6.57	0.125817504652122	0.174155415213907	0.222493325775692	0.134852902923805	0.186662129140389	0.238471355356973	0.133917758063717	0.185358568681113	0.236813886006134	0.134591784523421	5.17814231345363	-0.145289631031971	1.26484075576864	0.350634120048814	0.425064035392705	0.310374934231339	0.452354119493345	0.532378180648223	0.409067077331852	0.450352329136197	0.530213326103465	0.407136054817271	0.00492143933614772	0.00534665392604785	0.00534151908622497
201	0.972667378427265	0.21	0.135023935743704	0.094070500412908	0.175977371074501	0.246016533865795	0.822968331131557	0.59802799053789	1.04790867172523	3.81	2.31	5.6	0.139426665620779	0.191870166842802	0.244313668064824	0.150663632336997	0.207333770372645	0.264003908408293	0.150305455360558	0.206879096722696	0.263336578214654	0.135023935743704	4.71315302094448	-0.15825648517585	1.14514905223699	0.350634120048814	0.425064035392705	0.310374934231339	0.452354119493345	0.532378180648223	0.409067077331852	0.450352329136197	0.530213326103465	0.407136054817271	0.00492143933614772	0.00534665392604785	0.00534151908622497
201	0.972667378427265	0.21	0.135515779516916	0.0941655418192812	0.17686601721455	0.21027084647827	0.791241515793873	0.551830526293525	1.03065250529422	4	2.65	5.97	0.123128585992975	0.176547770332692	0.229966954672409	0.132362145175573	0.189787297716005	0.247212450256438	0.13298243972672	0.190613120152193	0.248348734368938	0.135515779516916	4.95130384662157	0.0899316971763421	1.49179618525079	0.350634120048814	0.425064035392705	0.310374934231339	0.452354119493345	0.532378180648223	0.409067077331852	0.450352329136197	0.530213326103465	0.407136054817271	0.00492143933614772	0.00534665392604785	0.00534151908622497
201	0.972667378427265	0.21	0.136364453007077	0.094942158910679	0.177786747103474	0.335674453690074	0.946657515161798	0.738731093410129	1.15458393691347	4.42	2.57	6.32	0.150530614118599	0.192899606349964	0.235268598581328	0.160205230591447	0.205297281866846	0.250389333142244	0.159570534785871	0.204486005850959	0.249327449062401	0.136364453007077	5.20266989955052	0.0113698978133285	1.43166819961915	0.350634120048814	0.425064035392705	0.310374934231339	0.452354119493345	0.532378180648223	0.409067077331852	0.450352329136197	0.530213326103465	0.407136054817271	0.00492143933614772	0.00534665392604785	0.00534151908622497
201	0.972667378427265	0.21	0.136561930478046	0.0954121259603409	0.177711734995751	0.28455601275397	0.900269675345189	0.677394335286492	1.12314501540389	4.16	2.57	6.21	0.146054841432013	0.194109601791962	0.242164362151911	0.15639736387688	0.20785500655646	0.259312649236039	0.156031122409422	0.207478676645769	0.258717041833006	0.136561930478046	5.21194395952164	0.00704236827037256	1.40904098588751	0.350634120048814	0.425064035392705	0.310374934231339	0.452354119493345	0.532378180648223	0.409067077331852	0.450352329136197	0.530213326103465	0.407136054817271	0.00492143933614772	0.00534665392604785	0.00534151908622497
201	0.972667378427265	0.21	0.137241337039333	0.0953074875408617	0.179175186537805	0.284153077128687	0.964995593723141	0.725859741963509	1.20413144548277	4.11	3	6.12	0.157928568209287	0.209958430857056	0.261988293504826	0.169283849938517	0.225054731424092	0.280825612909667	0.171623642556369	0.227999503770025	0.284393649557896	0.137241337039333	5.01994899200492	0.0244221960098199	1.45500103009047	0.350634120048814	0.425064035392705	0.310374934231339	0.452354119493345	0.532378180648223	0.409067077331852	0.450352329136197	0.530213326103465	0.407136054817271	0.00492143933614772	0.00534665392604785	0.00534151908622497
201	0.972667378427265	0.21	0.13824989433607	0.0959240663622685	0.180575722309872	0.303030070675025	0.949509510496033	0.724682266119418	1.17433675487265	3.72	2.3	6.15	0.172660703636084	0.226227393515909	0.279794083395735	0.187072505232674	0.245110348597205	0.303148191961736	0.184642950790521	0.241966349587892	0.299216922163123	0.13824989433607	4.94049874767984	0.0130446956427622	1.35229971134096	0.350634120048814	0.425064035392705	0.310374934231339	0.452354119493345	0.532378180648223	0.409067077331852	0.450352329136197	0.530213326103465	0.407136054817271	0.00492143933614772	0.00534665392604785	0.00534151908622497
201	0.972667378427265	0.21	0.138926094054594	0.0970968065918644	0.180755381517324	0.303522934083631	0.90083573263925	0.687782209441499	1.113889255837	3.74	2.54	6	0.163137333241363	0.213672201888783	0.264207070536202	0.176656518509788	0.23137921000674	0.286101901503691	0.176679634544417	0.231349041833891	0.286218344939982	0.138926094054594	4.78865274346189	0.0144034223231904	1.35659294095346	0.350634120048814	0.425064035392705	0.310374934231339	0.452354119493345	0.532378180648223	0.409067077331852	0.450352329136197	0.530213326103465	0.407136054817271	0.00492143933614772	0.00534665392604785	0.00534151908622497
201	0.972667378427265	0.21	0.139481794485183	0.0966216031602062	0.182341985810161	0.284050352848017	0.924632598296775	0.695441241670601	1.15382395492295	3.78	2.54	5.9	0.163059210469533	0.216797412086869	0.270535613704205	0.176322109491583	0.234431265313989	0.292540421136395	0.176616147388995	0.234754821846346	0.293053682111349	0.139481794485183	4.92674123150768	0.0877147185587846	1.4378992916429	0.350634120048814	0.425064035392705	0.310374934231339	0.452354119493345	0.532378180648223	0.409067077331852	0.450352329136197	0.530213326103465	0.407136054817271	0.00492143933614772	0.00534665392604785	0.00534151908622497
201	0.972667378427265	0.21	0.140162153934263	0.0978612490935087	0.182463058775017	0.27710754401354	0.791286727747276	0.591745787386377	0.990827668108176	3.82	2.53	6.32	0.137745201228287	0.184193874914149	0.230642548600012	0.148818329266739	0.199000941459015	0.24918355365129	0.148014532847537	0.197934567055199	0.247880539000425	0.140162153934263	4.86919647470166	-0.0331963959701479	1.31276626017247	0.350634120048814	0.425064035392705	0.310374934231339	0.452354119493345	0.532378180648223	0.409067077331852	0.450352329136197	0.530213326103465	0.407136054817271	0.00492143933614772	0.00534665392604785	0.00534151908622497
201	0.972667378427265	0.21	0.14033035404844	0.0980708794947805	0.182589828602099	0.275933139165935	0.823930872514608	0.615547221775944	1.03231452325327	4.23	2.53	6.97	0.1306612350222	0.174894502919004	0.219127770815808	0.139671612632459	0.186955199521106	0.234238786409753	0.137451061914237	0.183961419226762	0.230604657616343	0.14033035404844	5.0937751481009	0.116729888563281	1.50516255922166	0.350634120048814	0.425064035392705	0.310374934231339	0.452354119493345	0.532378180648223	0.409067077331852	0.450352329136197	0.530213326103465	0.407136054817271	0.00492143933614772	0.00534665392604785	0.00534151908622497
201	0.972667378427265	0.21	0.140812165932457	0.0982270088631874	0.183397323001726	0.303282604683785	1.02016047028077	0.778748650886175	1.26157228967537	3.79	2.47	5.87	0.182353043538107	0.238882425595568	0.295411807653028	0.197153807211921	0.258271421021513	0.319389034831104	0.197114652534947	0.258208071412167	0.319132893406703	0.140812165932457	4.80936574300651	0.18533122279323	1.53501348580458	0.350634120048814	0.425064035392705	0.310374934231339	0.452354119493345	0.532378180648223	0.409067077331852	0.450352329136197	0.530213326103465	0.407136054817271	0.00492143933614772	0.00534665392604785	0.00534151908622497
201	0.972667378427265	0.21	0.140842890207364	0.097716596229175	0.183969184185553	0.248926391908768	0.839830749911906	0.612067835008799	1.06759366481501	4.02	2.74	5.43	0.136003550923156	0.186613243874895	0.237222936826635	0.146132574871735	0.200511484056865	0.254890393241996	0.148348820793237	0.203509331560781	0.258672173625104	0.140842890207364	4.81647613576089	0.0335596693631204	1.40833075220411	0.350634120048814	0.425064035392705	0.310374934231339	0.452354119493345	0.532378180648223	0.409067077331852	0.450352329136197	0.530213326103465	0.407136054817271	0.00492143933614772	0.00534665392604785	0.00534151908622497
201	0.972667378427265	0.21	0.140858350779312	0.0981857758884696	0.183530925670154	0.25357010812072	0.873366437478136	0.639414070428392	1.10731880452788	4.41	2.76	6.47	0.130778783095187	0.178628849710871	0.226478916326555	0.139238642095581	0.190184048850907	0.241129455606233	0.13931842902694	0.190422782278165	0.241371273691196	0.140858350779312	5.13841539426254	-0.0885021758831795	1.3595714300462	0.350634120048814	0.425064035392705	0.310374934231339	0.452354119493345	0.532378180648223	0.409067077331852	0.450352329136197	0.530213326103465	0.407136054817271	0.00492143933614772	0.00534665392604785	0.00534151908622497
201	0.972667378427265	0.21	0.141326124895797	0.0990672979354469	0.183584951856148	0.29924482471356	0.990766251031237	0.754050858577004	1.22748164348547	4.22	2.66	6.41	0.160496358781437	0.210880173247372	0.261263987713308	0.171615428185604	0.225489796170304	0.279364164155003	0.171353111969802	0.225141161999801	0.278842015087048	0.141326124895797	5.0798384682199	-0.0290234775174113	1.39726620927942	0.350634120048814	0.425064035392705	0.310374934231339	0.452354119493345	0.532378180648223	0.409067077331852	0.450352329136197	0.530213326103465	0.407136054817271	0.00492143933614772	0.00534665392604785	0.00534151908622497
201	0.972667378427265	0.21	0.143802598199988	0.100701352021173	0.186903844378803	0.255352419823414	0.868870856537343	0.637213500995529	1.10052821207916	3.57	2.38	5.32	0.157546731944503	0.214822447602597	0.27209816326069	0.171496806616428	0.233844036614787	0.296191266613145	0.172407014248819	0.235131706546963	0.297795664449586	0.143802598199988	4.65756553500829	-0.0332053403146849	1.27898017107076	0.350634120048814	0.425064035392705	0.310374934231339	0.452354119493345	0.532378180648223	0.409067077331852	0.450352329136197	0.530213326103465	0.407136054817271	0.00492143933614772	0.00534665392604785	0.00534151908622497
201	0.972667378427265	0.21	0.145041449625037	0.101182834485083	0.18890006476499	0.283094804924445	0.96461840781585	0.724952687520753	1.20428412811095	4.08	2.7	5.96	0.158899441929426	0.21143079998914	0.263962158048855	0.17046681595011	0.226822289809809	0.283177763669509	0.171603443165986	0.228295622123146	0.284840139257903	0.145041449625037	5.01824328229791	0.0265724658584131	1.43034154465975	0.350634120048814	0.425064035392705	0.310374934231339	0.452354119493345	0.532378180648223	0.409067077331852	0.450352329136197	0.530213326103465	0.407136054817271	0.00492143933614772	0.00534665392604785	0.00534151908622497
201	0.972667378427265	0.21	0.145739377504694	0.10178839156412	0.189690363445269	0.325820776305023	1.0087029153694	0.782161800816329	1.23524402992248	3.81	2.47	6.56	0.182235358564467	0.235017022405742	0.287798686247017	0.196906629850324	0.253937601373896	0.310968572897468	0.19457936763356	0.25088476430046	0.307330092793018	0.145739377504694	5.09846606141716	-0.0522848150026145	1.3419411420266	0.350634120048814	0.425064035392705	0.310374934231339	0.452354119493345	0.532378180648223	0.409067077331852	0.450352329136197	0.530213326103465	0.407136054817271	0.00492143933614772	0.00534665392604785	0.00534151908622497
201	0.972667378427265	0.21	0.145966820151369	0.102050146438719	0.189883493864018	0.335854622822458	1.18688078284609	0.926296347735043	1.44746521795714	4.08	2.55	6.17	0.203072497731929	0.260200578002845	0.317328658273761	0.217860570434802	0.279148811307757	0.340437052180711	0.217501254752279	0.278670015081934	0.339633634514758	0.145966820151369	4.89666693716631	-0.0119057259301592	1.36435921483174	0.350634120048814	0.425064035392705	0.310374934231339	0.452354119493345	0.532378180648223	0.409067077331852	0.450352329136197	0.530213326103465	0.407136054817271	0.00492143933614772	0.00534665392604785	0.00534151908622497
201	0.972667378427265	0.21	0.146437953680485	0.101630187848526	0.191245719512444	0.322302780117293	1.07451402252653	0.831246924061321	1.31778112099174	4.08	2.63	6.02	0.182135160760303	0.23543760411874	0.288740047477177	0.195386409542601	0.252566873678018	0.309747337813435	0.195911621339958	0.253334344335971	0.310633731429017	0.146437953680485	4.91109500324849	-0.100751515592333	1.29013575782756	0.350634120048814	0.425064035392705	0.310374934231339	0.452354119493345	0.532378180648223	0.409067077331852	0.450352329136197	0.530213326103465	0.407136054817271	0.00492143933614772	0.00534665392604785	0.00534151908622497
201	0.972667378427265	0.21	0.146934631636651	0.102287510068922	0.191581753204381	0.235371310714736	0.83702512656356	0.601480886631868	1.07256936649525	3.91	2.57	5.74	0.137130210967974	0.190831387567279	0.244532564166583	0.147785916344892	0.20565994378572	0.263533971226548	0.148399288600558	0.206647801268082	0.2648176759027	0.146934631636651	4.64582928376507	-0.0500787181061542	1.29470267580364	0.350634120048814	0.425064035392705	0.310374934231339	0.452354119493345	0.532378180648223	0.409067077331852	0.450352329136197	0.530213326103465	0.407136054817271	0.00492143933614772	0.00534665392604785	0.00534151908622497
201	0.972667378427265	0.21	0.147055867932474	0.103099673515969	0.191012062348978	0.236452844171688	0.84714460631008	0.609466777050011	1.08482243557015	4.01	2.64	5.56	0.135564189288613	0.188431061526465	0.241297933764318	0.1456776682052	0.202488561357197	0.259299454509195	0.147229009233689	0.204568942931837	0.261952649421028	0.147055867932474	4.85728569598303	-0.0336414000904204	1.36213568427803	0.350634120048814	0.425064035392705	0.310374934231339	0.452354119493345	0.532378180648223	0.409067077331852	0.450352329136197	0.530213326103465	0.407136054817271	0.00492143933614772	0.00534665392604785	0.00534151908622497
201	0.972667378427265	0.21	0.147777086965771	0.103166173163085	0.192388000768457	0.270645402861101	0.933504986864844	0.694244413642769	1.17276556008692	3.95	2.63	6.11	0.156724127853576	0.210736668582886	0.264749209312196	0.168706186481215	0.22684815794024	0.284990129399266	0.168969782127533	0.227194768498612	0.285356894421281	0.147777086965771	4.98035206915349	-0.0501949438195429	1.32737451282216	0.350634120048814	0.425064035392705	0.310374934231339	0.452354119493345	0.532378180648223	0.409067077331852	0.450352329136197	0.530213326103465	0.407136054817271	0.00492143933614772	0.00534665392604785	0.00534151908622497
201	0.972667378427265	0.21	0.148174273323701	0.103265499318511	0.193083047328891	0.268374178279089	0.921489860926637	0.68394252116763	1.15903720068564	3.79	2.79	6.54	0.160109197387763	0.215718422919584	0.271327648451405	0.173098759053973	0.233219527183228	0.293340295312482	0.173191761761915	0.233435578491663	0.293694605893506	0.148174273323701	5.07518149919326	0.00988268227447865	1.4253249818751	0.350634120048814	0.425064035392705	0.310374934231339	0.452354119493345	0.532378180648223	0.409067077331852	0.450352329136197	0.530213326103465	0.407136054817271	0.00492143933614772	0.00534665392604785	0.00534151908622497
201	0.972667378427265	0.21	0.148569625141264	0.103999005337448	0.19314024494508	0.243807424264858	0.980352070988233	0.710789075625826	1.24991506635064	3.99	2.45	5.66	0.158836572726199	0.219074502353177	0.279312431980155	0.170777812302149	0.235544393844041	0.300310975385933	0.171217989698562	0.236052982758338	0.301018245027329	0.148569625141264	4.84103488463252	-0.00606182816993732	1.35843155513218	0.350634120048814	0.425064035392705	0.310374934231339	0.452354119493345	0.532378180648223	0.409067077331852	0.450352329136197	0.530213326103465	0.407136054817271	0.00492143933614772	0.00534665392604785	0.00534151908622497
201	0.972667378427265	0.21	0.149010288918354	0.103979259274821	0.194041318561888	0.25530049284596	0.901720864255106	0.661272245426253	1.14216948308396	4.45	2.56	7.13	0.134071242595391	0.182821580039161	0.231571917482932	0.142612671019464	0.194468801397384	0.246324931775303	0.1401991344192	0.191035735208061	0.242035166954397	0.149010288918354	5.39819523168089	-0.00703489737924003	1.46277338910791	0.350634120048814	0.425064035392705	0.310374934231339	0.452354119493345	0.532378180648223	0.409067077331852	0.450352329136197	0.530213326103465	0.407136054817271	0.00492143933614772	0.00534665392604785	0.00534151908622497
201	0.972667378427265	0.21	0.149367596509662	0.103614977357717	0.195120215661606	0.245475048404383	0.908253711862153	0.659639604357318	1.15686781936699	4.08	2.57	6.32	0.144701927706919	0.199239193773797	0.253776459840674	0.15525018413893	0.213763023141777	0.272275862144624	0.154643948526245	0.212961711214297	0.271147148381342	0.149367596509662	4.96634313345256	-0.0239735379242214	1.36880864962251	0.350634120048814	0.425064035392705	0.310374934231339	0.452354119493345	0.532378180648223	0.409067077331852	0.450352329136197	0.530213326103465	0.407136054817271	0.00492143933614772	0.00534665392604785	0.00534151908622497
201	0.972667378427265	0.21	0.14975756089021	0.104109510874919	0.195405610905501	0.262532000020538	0.885395247383329	0.65370747467471	1.11708302009195	3.94	2.53	6.69	0.147922073563272	0.200348789007162	0.252775504451053	0.159275306750698	0.215725848465728	0.272176390180758	0.157509178790042	0.213439483179536	0.269097282438913	0.14975756089021	5.01840090407033	0.0784021657817855	1.4838446336783	0.350634120048814	0.425064035392705	0.310374934231339	0.452354119493345	0.532378180648223	0.409067077331852	0.450352329136197	0.530213326103465	0.407136054817271	0.00492143933614772	0.00534665392604785	0.00534151908622497
201	0.972667378427265	0.21	0.150243791831005	0.104475983389467	0.196011600272544	0.276497134522996	0.857018569792969	0.640572101392363	1.07346503819358	3.88	2.44	6.13	0.146780657693379	0.196377190102758	0.245973722512137	0.158280887521573	0.211763296519547	0.265245705517521	0.157302475409324	0.210453737437638	0.263657912316093	0.150243791831005	4.8628907381992	0.039220697127697	1.40405154532141	0.350634120048814	0.425064035392705	0.310374934231339	0.452354119493345	0.532378180648223	0.409067077331852	0.450352329136197	0.530213326103465	0.407136054817271	0.00492143933614772	0.00534665392604785	0.00534151908622497
201	0.972667378427265	0.21	0.150301983076667	0.104872102372249	0.195731863781085	0.241648054639679	0.906719667750042	0.65593426825047	1.15750506724962	4.27	2.59	6.49	0.13815725290041	0.190979347338022	0.243801441775635	0.147559108709631	0.203975844072838	0.260392579436046	0.146713670124882	0.202906574929875	0.258922727417395	0.150301983076667	5.27790508575365	0.0713178949060621	1.51662093711727	0.350634120048814	0.425064035392705	0.310374934231339	0.452354119493345	0.532378180648223	0.409067077331852	0.450352329136197	0.530213326103465	0.407136054817271	0.00492143933614772	0.00534665392604785	0.00534151908622497
201	0.972667378427265	0.21	0.150889396466953	0.104621601279404	0.197157191654503	0.32386934124106	1.10008245502301	0.851917132293147	1.34824777775288	4	2.3	5.43	0.190160411039417	0.245554554421666	0.300948697803915	0.204430004851038	0.263980912100629	0.323531819350219	0.204545132119165	0.263988105889257	0.323653299855869	0.150889396466953	4.58025824190295	0.0199420645315917	1.32289299941959	0.350634120048814	0.425064035392705	0.310374934231339	0.452354119493345	0.532378180648223	0.409067077331852	0.450352329136197	0.530213326103465	0.407136054817271	0.00492143933614772	0.00534665392604785	0.00534151908622497
201	0.972667378427265	0.21	0.151445992436843	0.105227837443348	0.197664147430339	0.260100799456532	0.94404732247852	0.69545102169808	1.19264362325896	4.67	3.33	6.6	0.135044746688971	0.183317915351141	0.23159108401331	0.143014131189714	0.194136040373602	0.24525794955749	0.14514861622738	0.197091936973082	0.249053067057002	0.151445992436843	5.47737020754409	0.125377536309642	1.65656285454398	0.350634120048814	0.425064035392705	0.310374934231339	0.452354119493345	0.532378180648223	0.409067077331852	0.450352329136197	0.530213326103465	0.407136054817271	0.00492143933614772	0.00534665392604785	0.00534151908622497
201	0.972667378427265	0.21	0.151524422227215	0.106175004761495	0.196873839692936	0.234103806676394	0.882118918961224	0.633007683405953	1.1312301545165	4.14	2.6	5.93	0.137084917574825	0.19103275120824	0.244980584841654	0.146864395080192	0.204660803996829	0.262457212913467	0.147354444845332	0.205311380137573	0.263362770663025	0.151524422227215	4.90107013596452	-0.000173464449536047	1.39522664751657	0.350634120048814	0.425064035392705	0.310374934231339	0.452354119493345	0.532378180648223	0.409067077331852	0.450352329136197	0.530213326103465	0.407136054817271	0.00492143933614772	0.00534665392604785	0.00534151908622497
201	0.972667378427265	0.21	0.151869389959456	0.105659478773012	0.198079301145901	0.2845818485019	0.981341150876141	0.738410758533472	1.22427154321881	3.9	2.57	5.97	0.168552511063718	0.224004747058185	0.279456983052651	0.181675931567224	0.241445652992328	0.301215374417433	0.182014728639842	0.241873954232142	0.301782670930986	0.151869389959456	4.73772712313804	-0.099628530314248	1.26846315671879	0.350634120048814	0.425064035392705	0.310374934231339	0.452354119493345	0.532378180648223	0.409067077331852	0.450352329136197	0.530213326103465	0.407136054817271	0.00492143933614772	0.00534665392604785	0.00534151908622497
201	0.972667378427265	0.21	0.151883868890233	0.106532146692272	0.197235591088193	0.253824179906164	0.874002816666336	0.640037014094982	1.10796861923769	3.77	2.84	5.21	0.150580602741459	0.205625406082872	0.260670209424286	0.16289619977479	0.22244297484689	0.28198974991899	0.166317330470668	0.227006339021318	0.287968445399565	0.151883868890233	4.65139643226071	0.0906040362079147	1.44225381779193	0.350634120048814	0.425064035392705	0.310374934231339	0.452354119493345	0.532378180648223	0.409067077331852	0.450352329136197	0.530213326103465	0.407136054817271	0.00492143933614772	0.00534665392604785	0.00534151908622497
201	0.972667378427265	0.21	0.152513693821078	0.105969701690827	0.199057685951329	0.248149604108465	0.867227108085553	0.631544666146497	1.10290955002461	3.67	2.36	5.74	0.152207684024774	0.209009174997268	0.265810665969762	0.165148391170838	0.22677914858178	0.288409905992723	0.164688871459237	0.226209402384848	0.287624051120549	0.152513693821078	4.52227315405307	0.0219609420777579	1.32518928962275	0.350634120048814	0.425064035392705	0.310374934231339	0.452354119493345	0.532378180648223	0.409067077331852	0.450352329136197	0.530213326103465	0.407136054817271	0.00492143933614772	0.00534665392604785	0.00534151908622497
201	0.972667378427265	0.21	0.1527002035503	0.106049884883522	0.199350522217077	0.248873133047272	0.80536588876065	0.586918763736748	1.02381301378455	3.8	2.5	5.72	0.137261067196658	0.188348691855173	0.239436316513688	0.148379228055416	0.203604955676744	0.258830683298071	0.148888198342945	0.204215681851201	0.259762220572156	0.1527002035503	4.61696595672204	-0.117573304703911	1.22203842369715	0.350634120048814	0.425064035392705	0.310374934231339	0.452354119493345	0.532378180648223	0.409067077331852	0.450352329136197	0.530213326103465	0.407136054817271	0.00492143933614772	0.00534665392604785	0.00534151908622497
201	0.972667378427265	0.21	0.152707998708576	0.107018035652473	0.198397961764679	0.253360800539347	0.895845754252397	0.6557389963775	1.13595251212729	3.63	2.77	6.16	0.159729449091211	0.218216317144358	0.276703185197506	0.173542253308416	0.237086846548072	0.300631439787727	0.174535796467899	0.238395214376606	0.302471227002343	0.152707998708576	4.84522688238831	-0.0982492925603882	1.28718444470806	0.350634120048814	0.425064035392705	0.310374934231339	0.452354119493345	0.532378180648223	0.409067077331852	0.450352329136197	0.530213326103465	0.407136054817271	0.00492143933614772	0.00534665392604785	0.00534151908622497
201	0.972667378427265	0.21	0.153275411921165	0.106719350777088	0.199831473065241	0.270083122705183	0.951585354026568	0.707342880064945	1.19582782798819	3.89	2.5	6.6	0.161642807841076	0.217457378677759	0.273271949514441	0.174251506987366	0.234419807761423	0.29458810853548	0.172281172801741	0.231845497569171	0.291346764297474	0.153275411921165	4.97060394198145	0.0341768551421979	1.43317184644185	0.350634120048814	0.425064035392705	0.310374934231339	0.452354119493345	0.532378180648223	0.409067077331852	0.450352329136197	0.530213326103465	0.407136054817271	0.00492143933614772	0.00534665392604785	0.00534151908622497
201	0.972667378427265	0.21	0.154448971844834	0.107578634503728	0.20131930918594	0.279230568576057	1.01218859824575	0.75828807150079	1.2660891249907	4.07	2.49	6.43	0.166532232526195	0.222292863805453	0.27805349508471	0.178695077829224	0.238528241626426	0.298361405423628	0.177114748908207	0.236382972797404	0.295837213840194	0.154448971844834	4.99207828539735	0.0196952711456916	1.42256429935164	0.350634120048814	0.425064035392705	0.310374934231339	0.452354119493345	0.532378180648223	0.409067077331852	0.450352329136197	0.530213326103465	0.407136054817271	0.00492143933614772	0.00534665392604785	0.00534151908622497
201	0.972667378427265	0.21	0.155039974964743	0.108691843298068	0.201388106631417	0.303735384940553	0.903448625290792	0.689884456262758	1.11701279431883	4.07	2.57	6.76	0.151546990571663	0.198460653890683	0.245374317209704	0.162619929699007	0.212961388820588	0.263302847942169	0.160886167916038	0.210737046900613	0.260482440789519	0.155039974964743	4.94301524803736	0.051656829898792	1.42504606070773	0.350634120048814	0.425064035392705	0.310374934231339	0.452354119493345	0.532378180648223	0.409067077331852	0.450352329136197	0.530213326103465	0.407136054817271	0.00492143933614772	0.00534665392604785	0.00534151908622497
201	0.972667378427265	0.21	0.155360952818111	0.107712092090569	0.203009813545654	0.18593116873175	0.819384888195347	0.551697521492829	1.08707225489787	4.15	2.93	5.8	0.119231479543656	0.17708339937959	0.234935319215524	0.127707954927857	0.18967271791809	0.251637480908323	0.129723904872367	0.192508338813877	0.255332507796811	0.155360952818111	4.86179805088547	0.122973835928131	1.53332739075988	0.350634120048814	0.425064035392705	0.310374934231339	0.452354119493345	0.532378180648223	0.409067077331852	0.450352329136197	0.530213326103465	0.407136054817271	0.00492143933614772	0.00534665392604785	0.00534151908622497
201	0.972667378427265	0.21	0.156301760128592	0.109414026847629	0.203189493409555	0.281165366459969	0.917525582552639	0.688471926390553	1.14657923871473	3.76	2.36	5.92	0.162252027683996	0.216233052524868	0.27021407736574	0.175558793958159	0.23396696150443	0.2923751290507	0.1745584181499	0.232661877217834	0.290604094344963	0.156301760128592	4.62719176230331	0.064964748979272	1.38391456537419	0.350634120048814	0.425064035392705	0.310374934231339	0.452354119493345	0.532378180648223	0.409067077331852	0.450352329136197	0.530213326103465	0.407136054817271	0.00492143933614772	0.00534665392604785	0.00534151908622497
201	0.972667378427265	0.21	0.156707160061773	0.108604107454597	0.204810212668949	0.248395311362726	0.928639681477969	0.676433490955776	1.18084587200016	3.96	2.77	5.88	0.152311649911188	0.209100590006353	0.265889530101517	0.163907114618297	0.225019388818316	0.286131663018335	0.165355938212451	0.227154120530744	0.288815813604094	0.156707160061773	4.87352130416583	0.0872920038355464	1.46782505632753	0.350634120048814	0.425064035392705	0.310374934231339	0.452354119493345	0.532378180648223	0.409067077331852	0.450352329136197	0.530213326103465	0.407136054817271	0.00492143933614772	0.00534665392604785	0.00534151908622497
201	0.972667378427265	0.21	0.156734901110659	0.10917365449623	0.204296147725088	0.300748851114183	0.965090750391052	0.735334031447489	1.19484746933461	3.77	2.57	5.75	0.173199309090717	0.227315810269974	0.28143231144923	0.187391088810442	0.245941842458546	0.30449259610665	0.18827958525178	0.24712186054204	0.305998287637385	0.156734901110659	4.79759585960756	-0.125442562584135	1.23573206751874	0.350634120048814	0.425064035392705	0.310374934231339	0.452354119493345	0.532378180648223	0.409067077331852	0.450352329136197	0.530213326103465	0.407136054817271	0.00492143933614772	0.00534665392604785	0.00534151908622497
201	0.972667378427265	0.21	0.15697273340743	0.109083736777996	0.204861730036864	0.294281745001991	1.04655732700957	0.793521219239194	1.29959343477994	4.62	3	7.41	0.155615379223531	0.205237631172491	0.254859883121451	0.164962503407579	0.217565343480755	0.270168183553931	0.164210921739142	0.216783563932267	0.26915250581838	0.15697273340743	5.50590463394816	-0.111820776310386	1.41344178783756	0.350634120048814	0.425064035392705	0.310374934231339	0.452354119493345	0.532378180648223	0.409067077331852	0.450352329136197	0.530213326103465	0.407136054817271	0.00492143933614772	0.00534665392604785	0.00534151908622497
201	0.972667378427265	0.21	0.158135406056016	0.110314772115983	0.205956039996049	0.278437264550392	1.00440449901789	0.751959088357242	1.25684990967855	3.98	2.65	6.22	0.168696720573546	0.225331068853492	0.281965417133437	0.181461836630215	0.242381650722	0.303301464813784	0.181651430851571	0.242588974572335	0.303597735629499	0.158135406056016	5.00402964823771	0.0341623012291455	1.4346753624388	0.350634120048814	0.425064035392705	0.310374934231339	0.452354119493345	0.532378180648223	0.409067077331852	0.450352329136197	0.530213326103465	0.407136054817271	0.00492143933614772	0.00534665392604785	0.00534151908622497
201	0.972667378427265	0.21	0.158216392550037	0.110865948970223	0.205566836129851	0.279295808151521	0.99551754164763	0.745839301959094	1.24519578133617	3.58	2.42	5.84	0.183562849896688	0.245012614093922	0.306462378291156	0.199699307267579	0.266550935191477	0.333402563115375	0.199332748298548	0.266019732798304	0.332809181242556	0.158216392550037	4.74596483235128	0.0173878751153165	1.35885812219579	0.350634120048814	0.425064035392705	0.310374934231339	0.452354119493345	0.532378180648223	0.409067077331852	0.450352329136197	0.530213326103465	0.407136054817271	0.00492143933614772	0.00534665392604785	0.00534151908622497
201	0.972667378427265	0.21	0.158868742775914	0.110245923504559	0.207491562047268	0.237133911987498	0.861179276823725	0.620018677850082	1.10233987579737	4.29	2.71	6.39	0.130050094192766	0.180633987440721	0.231217880688675	0.138837377127108	0.192839145499639	0.24684091387217	0.138869628384873	0.192915907735005	0.246473145906823	0.158868742775914	5.03754042340446	-0.0217381628645254	1.40325079252883	0.350634120048814	0.425064035392705	0.310374934231339	0.452354119493345	0.532378180648223	0.409067077331852	0.450352329136197	0.530213326103465	0.407136054817271	0.00492143933614772	0.00534665392604785	0.00534151908622497
201	0.972667378427265	0.21	0.15940302247504	0.111083884459807	0.207722160490272	0.321051588614715	1.0099307105455	0.780628618606045	1.23923280248496	3.84	2.24	6.02	0.180481518365517	0.233496215407399	0.286510912449282	0.194830486963233	0.252060054480278	0.309289621997322	0.192296597889799	0.248754620299241	0.305271603044639	0.15940302247504	4.74422813651726	-0.0972022935930735	1.22368513747743	0.350634120048814	0.425064035392705	0.310374934231339	0.452354119493345	0.532378180648223	0.409067077331852	0.450352329136197	0.530213326103465	0.407136054817271	0.00492143933614772	0.00534665392604785	0.00534151908622497
201	0.972667378427265	0.21	0.159740735150068	0.111505798687509	0.207975671612627	0.278986840232073	0.895324111916384	0.67060217017662	1.12004605365615	3.72	2.63	6.12	0.159513534328138	0.212967270033393	0.266421005738648	0.172792832819303	0.230696523914786	0.28860021501027	0.173059284511055	0.231034592110882	0.288889132607892	0.159740735150068	4.75726520409095	0.00392974470296442	1.36722853917222	0.350634120048814	0.425064035392705	0.310374934231339	0.452354119493345	0.532378180648223	0.409067077331852	0.450352329136197	0.530213326103465	0.407136054817271	0.00492143933614772	0.00534665392604785	0.00534151908622497
201	0.972667378427265	0.21	0.159812384433786	0.11133739226054	0.208287376607032	0.256161606672012	0.919435261581315	0.674816990023004	1.16405353313963	4.09	2.85	6.67	0.147638178073624	0.201156385928997	0.254674593784369	0.158352659641715	0.215754821221698	0.27315698280168	0.158484484677478	0.216009251750074	0.273426489789927	0.159812384433786	5.06891274937172	-0.0805317979880282	1.36734443709946	0.350634120048814	0.425064035392705	0.310374934231339	0.452354119493345	0.532378180648223	0.409067077331852	0.450352329136197	0.530213326103465	0.407136054817271	0.00492143933614772	0.00534665392604785	0.00534151908622497
201	0.972667378427265	0.21	0.159966716969374	0.111435032568104	0.208498401370644	0.249635186969435	0.998051027599589	0.727890722841011	1.26821133235817	3.97	2.74	6.03	0.163550374903376	0.224252919585934	0.284955464268492	0.175957820034047	0.241265450415038	0.306573080796029	0.17699334310455	0.24288935383916	0.308566552060666	0.159966716969374	5.0046978040509	0.0010637993351694	1.43170350645895	0.350634120048814	0.425064035392705	0.310374934231339	0.452354119493345	0.532378180648223	0.409067077331852	0.450352329136197	0.530213326103465	0.407136054817271	0.00492143933614772	0.00534665392604785	0.00534151908622497
201	0.972667378427265	0.21	0.160441570745422	0.112423843597412	0.208459297893433	0.273607939346694	0.98484888232608	0.73430935445936	1.2353884101928	4.41	3.12	6.66	0.150149083423687	0.201378555365098	0.252608027306509	0.159857635780537	0.214399575565347	0.268941515350158	0.161290513841284	0.21642024376842	0.271497204500116	0.160441570745422	5.2488695444838	-0.00740492981525558	1.47819938904209	0.350634120048814	0.425064035392705	0.310374934231339	0.452354119493345	0.532378180648223	0.409067077331852	0.450352329136197	0.530213326103465	0.407136054817271	0.00492143933614772	0.00534665392604785	0.00534151908622497
201	0.972667378427265	0.21	0.161267101139859	0.113113867381572	0.209420334898146	0.232500329674637	0.82003885294603	0.587418771577683	1.05265893431438	4.26	2.64	6.19	0.1239767618833	0.173072034000023	0.222167306116746	0.132442860453736	0.184890740000824	0.237338619547912	0.132625628046139	0.184941009816976	0.237511049975691	0.161267101139859	4.88445002624766	0.0805405593356103	1.48268954048944	0.350634120048814	0.425064035392705	0.310374934231339	0.452354119493345	0.532378180648223	0.409067077331852	0.450352329136197	0.530213326103465	0.407136054817271	0.00492143933614772	0.00534665392604785	0.00534151908622497
201	0.972667378427265	0.21	0.161681776708004	0.112149009063975	0.211214544352033	0.263215480395007	0.951765940111956	0.703149322880149	1.20038255734376	4.14	2.78	6.13	0.152161872496972	0.205962635408754	0.259763398320536	0.163003351264982	0.220637399212228	0.278271447159474	0.164007711819341	0.222044876089786	0.280014773716061	0.161681776708004	4.92515583441627	0.0322134937477467	1.44537522704748	0.350634120048814	0.425064035392705	0.310374934231339	0.452354119493345	0.532378180648223	0.409067077331852	0.450352329136197	0.530213326103465	0.407136054817271	0.00492143933614772	0.00534665392604785	0.00534151908622497
201	0.972667378427265	0.21	0.161939826170132	0.112471016620915	0.211408635719349	0.24224893981316	0.868790054817639	0.628888735591879	1.1086913740434	3.62	2.59	5.54	0.153508528447708	0.212067215227732	0.270625902007756	0.166827456248658	0.230466896060636	0.294106335872615	0.168327775649186	0.232482713552395	0.296746614845677	0.161939826170132	4.64618960270185	0.0307709244126041	1.36364548361093	0.350634120048814	0.425064035392705	0.310374934231339	0.452354119493345	0.532378180648223	0.409067077331852	0.450352329136197	0.530213326103465	0.407136054817271	0.00492143933614772	0.00534665392604785	0.00534151908622497
201	0.972667378427265	0.21	0.162525253022441	0.113824016550774	0.211226489494108	0.346230592575412	1.13052891045231	0.887981461062668	1.37307635984195	3.84	2.68	5.95	0.205439586878244	0.261554325739287	0.317669064600331	0.221790722747611	0.282371688071302	0.342952653394993	0.223162962653987	0.283977935372968	0.345141681009591	0.162525253022441	4.59057071584601	-0.156143619426257	1.17241425900459	0.350634120048814	0.425064035392705	0.310374934231339	0.452354119493345	0.532378180648223	0.409067077331852	0.450352329136197	0.530213326103465	0.407136054817271	0.00492143933614772	0.00534665392604785	0.00534151908622497
201	0.972667378427265	0.21	0.162712393830961	0.113737762001631	0.211687025660292	0.224801697288816	0.815008849979847	0.578713921926065	1.05130377803363	3.76	2.5	5.96	0.136399471187997	0.192092797389089	0.247786123590181	0.147587860163809	0.207849522235028	0.268111184306248	0.147467004477141	0.207616823865101	0.267820649891195	0.162712393830961	4.65730111966915	-0.0448335968570877	1.28909869287164	0.350634120048814	0.425064035392705	0.310374934231339	0.452354119493345	0.532378180648223	0.409067077331852	0.450352329136197	0.530213326103465	0.407136054817271	0.00492143933614772	0.00534665392604785	0.00534151908622497
201	0.972667378427265	0.21	0.162770353982524	0.113681737350651	0.211858970614398	0.237046535394131	0.88083890900408	0.634113333571904	1.12756448443626	4.07	2.94	6.16	0.139177350217312	0.193329518294374	0.247481686371436	0.149332037691774	0.207435267791704	0.265538497891635	0.150957584933735	0.209717735842423	0.268021042936016	0.162770353982524	4.8798054456959	-0.120890885097803	1.30205140074399	0.350634120048814	0.425064035392705	0.310374934231339	0.452354119493345	0.532378180648223	0.409067077331852	0.450352329136197	0.530213326103465	0.407136054817271	0.00492143933614772	0.00534665392604785	0.00534151908622497
201	0.972667378427265	0.21	0.16354888195625	0.114755328143243	0.212342435769258	0.265995900408535	0.920289648417809	0.681606493492171	1.15897280334345	3.8	2.37	5.58	0.159403376648721	0.215222828498989	0.271042280349257	0.172314797957102	0.232655537092457	0.292996276227812	0.172402465395544	0.232788709181477	0.293131274531879	0.16354888195625	4.57247913353625	-0.137466627386298	1.17933034182365	0.350634120048814	0.425064035392705	0.310374934231339	0.452354119493345	0.532378180648223	0.409067077331852	0.450352329136197	0.530213326103465	0.407136054817271	0.00492143933614772	0.00534665392604785	0.00534151908622497
201	0.972667378427265	0.21	0.163578687120678	0.114566916642644	0.212590457598713	0.267021669020644	0.92184687165911	0.683386309972477	1.16030743334574	4	2.52	6	0.152369158959231	0.205536795914969	0.258704432870707	0.163781441049122	0.220931275420244	0.278081109791367	0.163743445341623	0.220774867110595	0.277992202045425	0.163578687120678	4.75413086305407	0.0381130070200586	1.4065489680075	0.350634120048814	0.425064035392705	0.310374934231339	0.452354119493345	0.532378180648223	0.409067077331852	0.450352329136197	0.530213326103465	0.407136054817271	0.00492143933614772	0.00534665392604785	0.00534151908622497
201	0.972667378427265	0.21	0.164135688868435	0.113759470502112	0.214511907234758	0.266527560981233	0.914473683027749	0.677621435333622	1.15132593072188	3.79	2.57	5.56	0.15857212931795	0.213998600932014	0.269425072546078	0.171429456490783	0.23135001090895	0.291270565327117	0.172846712879255	0.2331134499982	0.293417842063348	0.164135688868435	4.51854352527023	-0.150089000003747	1.17350052875005	0.350634120048814	0.425064035392705	0.310374934231339	0.452354119493345	0.532378180648223	0.409067077331852	0.450352329136197	0.530213326103465	0.407136054817271	0.00492143933614772	0.00534665392604785	0.00534151908622497
201	0.972667378427265	0.21	0.164754060279969	0.115465787246015	0.214042333313923	0.272165062648223	0.975691540669675	0.726577467320565	1.22480561401879	4.16	2.84	6.42	0.156448435285945	0.210088286143006	0.263728137000068	0.16750176907355	0.224931361737596	0.282360954401641	0.168082444468676	0.225830648361625	0.283575159349925	0.164754060279969	4.98971836270557	-0.0717232912998862	1.33779614834185	0.350634120048814	0.425064035392705	0.310374934231339	0.452354119493345	0.532378180648223	0.409067077331852	0.450352329136197	0.530213326103465	0.407136054817271	0.00492143933614772	0.00534665392604785	0.00534151908622497
201	0.972667378427265	0.21	0.170227232421612	0.119042323747943	0.221412141095281	0.240368987920011	0.933394554101182	0.674327104286695	1.19246200391567	4.42	3.01	6.78	0.137611610122999	0.190480149253043	0.243348688383087	0.146478889353834	0.20275411850497	0.259029347656106	0.147107439123545	0.203772374254186	0.260310601894161	0.170227232421612	5.25858585739361	0.0374701647747383	1.51891360295856	0.350634120048814	0.425064035392705	0.310374934231339	0.452354119493345	0.532378180648223	0.409067077331852	0.450352329136197	0.530213326103465	0.407136054817271	0.00492143933614772	0.00534665392604785	0.00534151908622497
201	0.972667378427265	0.21	0.17074093961402	0.119524104473537	0.221957774754503	0.271623346478436	0.951049186066089	0.707894356216961	1.19420401591522	3.57	2.67	5.47	0.174929883113424	0.235016597452105	0.295103311790785	0.190406247576952	0.255808942661577	0.321211637746202	0.192793263255589	0.258990156937324	0.325238861024364	0.17074093961402	4.55552279852419	0.0198976135896839	1.36663094217563	0.350634120048814	0.425064035392705	0.310374934231339	0.452354119493345	0.532378180648223	0.409067077331852	0.450352329136197	0.530213326103465	0.407136054817271	0.00492143933614772	0.00534665392604785	0.00534151908622497
201	0.972667378427265	0.21	0.171723180527344	0.119618299673323	0.223828061381364	0.278364098662129	0.984633154440609	0.737111971970782	1.23215433691044	4.13	2.66	6.51	0.159824076329668	0.213492780494786	0.267161484659905	0.17124911079978	0.228754325765612	0.286259540731444	0.170651232752735	0.22789217320186	0.285419919165088	0.171723180527344	4.99158830422979	0.00823581890502099	1.41378675949903	0.350634120048814	0.425064035392705	0.310374934231339	0.452354119493345	0.532378180648223	0.409067077331852	0.450352329136197	0.530213326103465	0.407136054817271	0.00492143933614772	0.00534665392604785	0.00534151908622497
201	0.972667378427265	0.21	0.171755985576395	0.119154851228676	0.224357119924115	0.22266805716113	0.790305204023879	0.559760791779921	1.02084961626784	3.74	2.37	5.45	0.13272754143731	0.187393022618924	0.242058503800537	0.143720800661065	0.202913991756634	0.262107182852204	0.144018628259619	0.203313116327627	0.26271190393345	0.171755985576395	4.31688650326277	0.0828767655271039	1.35497772285522	0.350634120048814	0.425064035392705	0.310374934231339	0.452354119493345	0.532378180648223	0.409067077331852	0.450352329136197	0.530213326103465	0.407136054817271	0.00492143933614772	0.00534665392604785	0.00534151908622497
201	0.972667378427265	0.21	0.172009876015784	0.120225348054608	0.22379440397696	0.232153896548028	0.856139177031881	0.613042548307227	1.09923580575654	4.31	2.37	6.32	0.127924669248768	0.178652071304241	0.229379473359713	0.136492035841452	0.190616751739953	0.244741467638454	0.134823586494349	0.188342171060402	0.241757098394283	0.172009876015784	4.75284771032287	0.108170696825242	1.4627389366068	0.350634120048814	0.425064035392705	0.310374934231339	0.452354119493345	0.532378180648223	0.409067077331852	0.450352329136197	0.530213326103465	0.407136054817271	0.00492143933614772	0.00534665392604785	0.00534151908622497
201	0.972667378427265	0.21	0.172575064257038	0.119696327543845	0.225453800970231	0.273091894246039	0.953814303494202	0.710854379341408	1.196774227647	4.42	2.59	6.35	0.144838518407543	0.194342265545321	0.243846012683099	0.154145993875224	0.206830903849443	0.259515813823661	0.153590120753552	0.206026879172453	0.258593691513352	0.172575064257038	4.91072199721065	0.100903219389918	1.49169646863294	0.350634120048814	0.425064035392705	0.310374934231339	0.452354119493345	0.532378180648223	0.409067077331852	0.450352329136197	0.530213326103465	0.407136054817271	0.00492143933614772	0.00534665392604785	0.00534151908622497
201	0.972667378427265	0.21	0.172794223345421	0.12067400899817	0.224914437692673	0.291551313402435	1.02910472331052	0.778642788205717	1.27956665841533	3.96	2.57	5.8	0.175132077730574	0.231465893122872	0.28779970851517	0.188440513697143	0.249055183771324	0.309669853845506	0.189017769834027	0.250178679303462	0.311082663530686	0.172794223345421	4.68833780809699	0.00178643496456206	1.35486511243659	0.350634120048814	0.425064035392705	0.310374934231339	0.452354119493345	0.532378180648223	0.409067077331852	0.450352329136197	0.530213326103465	0.407136054817271	0.00492143933614772	0.00534665392604785	0.00534151908622497
201	0.972667378427265	0.21	0.174346421539128	0.120746067097416	0.22794677598084	0.268904897498811	0.999246809290581	0.742002478153478	1.25649114042768	3.98	2.73	6	0.166232535624311	0.223863579588366	0.28149462355242	0.178782382473817	0.240764324249841	0.302746266025866	0.179918667707033	0.24246820492044	0.304706020502011	0.174346421539128	4.72568983784242	0.0346248906279336	1.41122375072337	0.350634120048814	0.425064035392705	0.310374934231339	0.452354119493345	0.532378180648223	0.409067077331852	0.450352329136197	0.530213326103465	0.407136054817271	0.00492143933614772	0.00534665392604785	0.00534151908622497
201	0.972667378427265	0.21	0.175324767887089	0.121971542513483	0.228677993260694	0.216364273334204	0.808832407852766	0.568502209914809	1.04916260579072	3.59	2.47	5.23	0.139797411574778	0.198895756328821	0.257994101082864	0.152069876713408	0.216356317352594	0.280642757991779	0.15352979698946	0.218542119149651	0.283386967463591	0.175324767887089	4.33721347561078	-0.0300364630394026	1.25031964024655	0.350634120048814	0.425064035392705	0.310374934231339	0.452354119493345	0.532378180648223	0.409067077331852	0.450352329136197	0.530213326103465	0.407136054817271	0.00492143933614772	0.00534665392604785	0.00534151908622497
201	0.972667378427265	0.21	0.177259205255217	0.124262918591623	0.23025549191881	0.262716634025396	0.978679015324934	0.722703061368963	1.23465496928091	3.88	2.82	5.57	0.165780419993502	0.224498589907818	0.283216759822133	0.178792426463906	0.242119350577814	0.305446274691722	0.181567457576602	0.245766980637301	0.310165482202104	0.177259205255217	4.71845449197846	-0.0597575774326029	1.3192781436658	0.350634120048814	0.425064035392705	0.310374934231339	0.452354119493345	0.532378180648223	0.409067077331852	0.450352329136197	0.530213326103465	0.407136054817271	0.00492143933614772	0.00534665392604785	0.00534151908622497
201	0.972667378427265	0.21	0.178061685359829	0.124580640408382	0.231542730311275	0.332102169768566	1.06996355368756	0.833058892441251	1.30686821493388	3.79	2.62	6.11	0.194955427840865	0.250396705774318	0.305837983707772	0.210763955738353	0.270700850944892	0.330637746151432	0.211042357501902	0.271067304525245	0.331030415512606	0.178061685359829	4.74540420539696	-0.0491846980708525	1.29783250425785	0.350634120048814	0.425064035392705	0.310374934231339	0.452354119493345	0.532378180648223	0.409067077331852	0.450352329136197	0.530213326103465	0.407136054817271	0.00492143933614772	0.00534665392604785	0.00534151908622497
201	0.972667378427265	0.21	0.178509097870952	0.124582425780654	0.23243576996125	0.275648552130049	0.965680027928572	0.721271970376193	1.21008808548095	3.91	2.62	6.22	0.164341491392471	0.220029756479974	0.275718021567477	0.177098956643372	0.237110178159693	0.297121399676015	0.177053392387257	0.237051613274646	0.297012518954921	0.178509097870952	4.7713168364997	-0.0282995792357753	1.34387110380727	0.350634120048814	0.425064035392705	0.310374934231339	0.452354119493345	0.532378180648223	0.409067077331852	0.450352329136197	0.530213326103465	0.407136054817271	0.00492143933614772	0.00534665392604785	0.00534151908622497
201	0.972667378427265	0.21	0.179156781541786	0.125584508309487	0.232729054774086	0.230557242398899	0.868206224744609	0.620574016563292	1.11583843292593	3.82	2.66	6.43	0.144426061020424	0.202057453013726	0.259688845007028	0.156032373680314	0.218295117867071	0.280557862053828	0.155681199128412	0.217785110538011	0.280001393586281	0.179156781541786	4.70667015071547	0.0662510066958367	1.4449993414695	0.350634120048814	0.425064035392705	0.310374934231339	0.452354119493345	0.532378180648223	0.409067077331852	0.450352329136197	0.530213326103465	0.407136054817271	0.00492143933614772	0.00534665392604785	0.00534151908622497
201	0.972667378427265	0.21	0.179550011604192	0.12543615994995	0.233663863258434	0.259732932643632	0.92097520429667	0.678222484614893	1.16372792397845	4.05	2.55	6.11	0.149767071242348	0.203372436277538	0.256977801312727	0.160806019747731	0.218362499399285	0.275918979050838	0.160656573205051	0.218248576996848	0.275641358158009	0.179550011604192	4.66299279467589	-0.0652302639428672	1.28600332737269	0.350634120048814	0.425064035392705	0.310374934231339	0.452354119493345	0.532378180648223	0.409067077331852	0.450352329136197	0.530213326103465	0.407136054817271	0.00492143933614772	0.00534665392604785	0.00534151908622497
201	0.972667378427265	0.21	0.180594418253629	0.125090037120589	0.236098799386669	0.266265412647465	1.06942346563714	0.792252784802041	1.34659414647223	4.42	2.87	6.07	0.161747106594005	0.218334544994703	0.274921983395402	0.172177481920388	0.232414000874714	0.292650519829041	0.173938564200216	0.234795240666088	0.295486226896505	0.180594418253629	4.99152740354785	0.0201770784148524	1.45333335205132	0.350634120048814	0.425064035392705	0.310374934231339	0.452354119493345	0.532378180648223	0.409067077331852	0.450352329136197	0.530213326103465	0.407136054817271	0.00492143933614772	0.00534665392604785	0.00534151908622497
201	0.972667378427265	0.21	0.180981292403362	0.125510390660019	0.236452194146704	0.256247253243487	0.951408773000414	0.698340736671114	1.20447680932971	3.87	2.28	6.25	0.160481449873135	0.218637480667312	0.276793511461489	0.173114792502026	0.235848954061721	0.298583115621415	0.170519400326384	0.232299081180204	0.29406038533096	0.180981292403362	4.6190932828521	-0.0656567625638702	1.26077603665301	0.350634120048814	0.425064035392705	0.310374934231339	0.452354119493345	0.532378180648223	0.409067077331852	0.450352329136197	0.530213326103465	0.407136054817271	0.00492143933614772	0.00534665392604785	0.00534151908622497
201	0.972667378427265	0.21	0.181996017073764	0.126537889433258	0.23745414471427	0.221268257040325	0.912922018940599	0.645526869359152	1.18031716852205	3.86	2.65	5.99	0.148667262324668	0.210249369490298	0.271831476655928	0.160412193148279	0.226859376708825	0.293306560269371	0.16120359274646	0.227738717447161	0.294511006330788	0.181996017073764	4.79780305030371	-0.119172313487251	1.26245180276933	0.350634120048814	0.425064035392705	0.310374934231339	0.452354119493345	0.532378180648223	0.409067077331852	0.450352329136197	0.530213326103465	0.407136054817271	0.00492143933614772	0.00534665392604785	0.00534151908622497
201	0.972667378427265	0.21	0.18339066768157	0.12816585468392	0.23861548067922	0.219334269983809	0.85305472804227	0.601784133919633	1.10432532216491	4.22	2.67	6.42	0.128041433897324	0.181504204605718	0.234966975314112	0.136906675255703	0.194071063101544	0.251235450947385	0.136599558868329	0.193625355786502	0.250872173021801	0.18339066768157	4.78898307816209	0.204404193920613	1.59416901960458	0.350634120048814	0.425064035392705	0.310374934231339	0.452354119493345	0.532378180648223	0.409067077331852	0.450352329136197	0.530213326103465	0.407136054817271	0.00492143933614772	0.00534665392604785	0.00534151908622497
201	0.972667378427265	0.21	0.183422464824243	0.127910701321039	0.238934228327447	0.265326958861471	0.989840126833032	0.732678076719155	1.24700217694691	3.88	2.57	5.77	0.167829142092098	0.226735348815956	0.285641555539814	0.180971249304897	0.244490192974281	0.308009136643665	0.181838068432944	0.245614912731253	0.309605345598764	0.183422464824243	4.58147451765733	-0.0337467486494355	1.30809762702448	0.350634120048814	0.425064035392705	0.310374934231339	0.452354119493345	0.532378180648223	0.409067077331852	0.450352329136197	0.530213326103465	0.407136054817271	0.00492143933614772	0.00534665392604785	0.00534151908622497
201	0.972667378427265	0.21	0.18346454537721	0.128248089293168	0.238681001461252	0.274270975673518	1.00378342416634	0.74885233484845	1.25871451348424	4.05	2.65	6.05	0.16510701677089	0.221314241721252	0.277521466671615	0.177245129924693	0.237584521210878	0.297923912497063	0.177878839771438	0.238260192628179	0.298992234769676	0.18346454537721	4.78097618734216	0.156370993473696	1.54030479120277	0.350634120048814	0.425064035392705	0.310374934231339	0.452354119493345	0.532378180648223	0.409067077331852	0.450352329136197	0.530213326103465	0.407136054817271	0.00492143933614772	0.00534665392604785	0.00534151908622497
201	0.972667378427265	0.21	0.18727235353036	0.131251323233131	0.243293383827588	0.272258084801907	0.997144384983845	0.742612723926364	1.25167604604133	4.38	2.68	6.31	0.152756288467346	0.205113742881801	0.257471197296257	0.162736430758094	0.218514594396899	0.274292758035704	0.162856374084078	0.218555790448954	0.274486284950562	0.18727235353036	4.90052397206233	-0.071815465537521	1.33545035815011	0.350634120048814	0.425064035392705	0.310374934231339	0.452354119493345	0.532378180648223	0.409067077331852	0.450352329136197	0.530213326103465	0.407136054817271	0.00492143933614772	0.00534665392604785	0.00534151908622497
201	0.972667378427265	0.21	0.187561360017585	0.130190808541809	0.244931911493361	0.229949008037513	0.946533964089584	0.676097259102699	1.21697066907647	3.75	2.51	5.45	0.159825188629179	0.223754744332669	0.287684300036159	0.172997997251077	0.242196633565627	0.311395269880177	0.174296118717757	0.244070399301472	0.313900739962021	0.187561360017585	4.44223802631359	-0.00878080700239577	1.30772174756696	0.350634120048814	0.425064035392705	0.310374934231339	0.452354119493345	0.532378180648223	0.409067077331852	0.450352329136197	0.530213326103465	0.407136054817271	0.00492143933614772	0.00534665392604785	0.00534151908622497
201	0.972667378427265	0.21	0.188798550046494	0.132413087079377	0.245184013013611	0.274693956211512	0.922779157935078	0.688669497792286	1.15688881807787	3.71	2.25	5.86	0.164509599657525	0.22043379346822	0.276357987278915	0.178298795033876	0.238910555018982	0.299522315004089	0.17659717494289	0.23649622903154	0.296655996306413	0.188798550046494	4.41874220135917	0.108656095314601	1.39812934299671	0.350634120048814	0.425064035392705	0.310374934231339	0.452354119493345	0.532378180648223	0.409067077331852	0.450352329136197	0.530213326103465	0.407136054817271	0.00492143933614772	0.00534665392604785	0.00534151908622497
201	0.972667378427265	0.21	0.192002186428541	0.134064239752882	0.249940133104199	0.242784663821345	0.997979013907285	0.722805933170413	1.27315209464416	3.96	2.69	5.47	0.162716297559094	0.224662586086414	0.286608874613735	0.175099220100084	0.241759702005957	0.308420183911829	0.177425543452773	0.244921496621441	0.31245353457158	0.192002186428541	4.51543059612864	-0.00508146765466245	1.34363701740797	0.350634120048814	0.425064035392705	0.310374934231339	0.452354119493345	0.532378180648223	0.409067077331852	0.450352329136197	0.530213326103465	0.407136054817271	0.00492143933614772	0.00534665392604785	0.00534151908622497
201	0.972667378427265	0.21	0.199517914920162	0.138675366627079	0.260360463213244	0.308517937200886	1.19209949656311	0.913456446008709	1.47074254711751	4.21	2.63	5.67	0.194597970228989	0.253958624251658	0.313319278274327	0.208099959635222	0.271579294447922	0.335058629260622	0.209795993851731	0.274002478466181	0.337759752557758	0.199517914920162	4.58562333927804	-0.0947210215632487	1.26258757256837	0.350634120048814	0.425064035392705	0.310374934231339	0.452354119493345	0.532378180648223	0.409067077331852	0.450352329136197	0.530213326103465	0.407136054817271	0.00492143933614772	0.00534665392604785	0.00534151908622497
201	0.972667378427265	0.21	0.203235203495105	0.141146126944559	0.265324280045651	0.229298655496005	0.973245584178829	0.694665408680974	1.25182575967668	3.8	2.58	5.17	0.162353433434815	0.22746168182857	0.292569930222324	0.175490161953869	0.245866604345155	0.316243046736441	0.177999061651644	0.249467475509482	0.320827675927285	0.203235203495105	4.41082492826394	0.141319994300633	1.46262882347929	0.350634120048814	0.425064035392705	0.310374934231339	0.452354119493345	0.532378180648223	0.409067077331852	0.450352329136197	0.530213326103465	0.407136054817271	0.00492143933614772	0.00534665392604785	0.00534151908622497
201	0.972667378427265	0.21	0.230619159796411	0.161605435473676	0.299632884119146	0.247523883630916	1.10884144391656	0.806990376475797	1.41069251135732	3.66	2.48	5.32	0.194805838827517	0.267672073801191	0.340538308774866	0.211411053145254	0.290488392752891	0.369565732360527	0.213324280482311	0.293066662421529	0.373001269766519	0.230619159796411	4.31418627536694	-0.0197605722533853	1.2880974552484	0.350634120048814	0.425064035392705	0.310374934231339	0.452354119493345	0.532378180648223	0.409067077331852	0.450352329136197	0.530213326103465	0.407136054817271	0.00492143933614772	0.00534665392604785	0.00534151908622497
201	0.972667378427265	0.22	0.104929507793363	0.0737314637193289	0.136127551867398	0.359476430431476	1.11525403069441	0.882824336709208	1.34768372467961	4.38	2.57	6.87	0.181624845623203	0.229442973797682	0.277261101972161	0.193494124460469	0.244437192369	0.295380260277531	0.191134059280671	0.241395290739605	0.291815227607072	0.104929507793363	5.37011920038581	-0.0681428569968938	1.37370033783354	0.350634120048814	0.425064035392705	0.310374934231339	0.452354119493345	0.532378180648223	0.409067077331852	0.450352329136197	0.530213326103465	0.407136054817271	0.00492143933614772	0.00534665392604785	0.00534151908622497
201	0.972667378427265	0.22	0.113452026771208	0.0801450728449913	0.146758980697424	0.273255050175588	0.83165679121866	0.619900407090073	1.04341317534725	4.22	2.59	7.11	0.131832130438392	0.17686564700704	0.221899163575688	0.140952307297898	0.189101252816573	0.237250198335247	0.138837485416661	0.186210955660863	0.233542495957838	0.113452026771208	5.54870229641654	-0.174754473796098	1.29323214697115	0.350634120048814	0.425064035392705	0.310374934231339	0.452354119493345	0.532378180648223	0.409067077331852	0.450352329136197	0.530213326103465	0.407136054817271	0.00492143933614772	0.00534665392604785	0.00534151908622497
201	0.972667378427265	0.22	0.114381047776918	0.080785423591162	0.147976671962673	0.411164869493608	1.1164534619539	0.907853155491803	1.32505376841599	3.94	2.41	6.04	0.205109693978177	0.252238400601459	0.29936710722474	0.220811660153266	0.271548257476015	0.322284854798764	0.219540576796897	0.270124540213103	0.320472920486839	0.114381047776918	4.89062164003071	0.0389764503522134	1.39208925447678	0.350634120048814	0.425064035392705	0.310374934231339	0.452354119493345	0.532378180648223	0.409067077331852	0.450352329136197	0.530213326103465	0.407136054817271	0.00492143933614772	0.00534665392604785	0.00534151908622497
201	0.972667378427265	0.22	0.121850649673451	0.0864121638157559	0.157289135531147	0.298197299003763	0.949472855477268	0.722055460906527	1.17689025004801	3.87	2.67	6.54	0.165844436225537	0.218078525755327	0.270312615285117	0.178888803585376	0.235231325499396	0.291573847413416	0.178169750441807	0.234512039879337	0.290538098691519	0.121850649673451	5.18964936079007	0.0532046510134505	1.4769488762593	0.350634120048814	0.425064035392705	0.310374934231339	0.452354119493345	0.532378180648223	0.409067077331852	0.450352329136197	0.530213326103465	0.407136054817271	0.00492143933614772	0.00534665392604785	0.00534151908622497
201	0.972667378427265	0.22	0.124104550918005	0.0874916570180668	0.160717444817943	0.257651829333966	0.885517682080531	0.650841018411044	1.12019434575002	4.02	2.68	7.1	0.144692191706547	0.196864503912096	0.249036816117645	0.155477367553803	0.211538538963558	0.267599710373313	0.153690182262881	0.209187766433752	0.264560367964759	0.124104550918005	5.33182754181747	0.0371267086451531	1.46284692368139	0.350634120048814	0.425064035392705	0.310374934231339	0.452354119493345	0.532378180648223	0.409067077331852	0.450352329136197	0.530213326103465	0.407136054817271	0.00492143933614772	0.00534665392604785	0.00534151908622497
201	0.972667378427265	0.22	0.124445344698215	0.0874446820809085	0.161446007315522	0.262871384420745	0.832509749197927	0.614851681706839	1.05016781668902	4.16	2.67	6.84	0.132571264597941	0.179501615633389	0.226431966668837	0.141959149230588	0.192212820162143	0.242466491093698	0.140810444218369	0.190629323418943	0.240609721840997	0.124445344698215	5.20796511091905	0.0904727326320605	1.5238835773488	0.350634120048814	0.425064035392705	0.310374934231339	0.452354119493345	0.532378180648223	0.409067077331852	0.450352329136197	0.530213326103465	0.407136054817271	0.00492143933614772	0.00534665392604785	0.00534151908622497
201	0.972667378427265	0.22	0.124881999071296	0.088065938973149	0.161698059169443	0.306326780392207	0.949450263439856	0.726379495802755	1.17252103107696	4.44	3.09	7.11	0.147518746526692	0.192821677320746	0.2381246081148	0.156944493355041	0.205142066127155	0.253339638899269	0.157411011756631	0.205740060839674	0.253874279600239	0.124881999071296	5.66681718942742	-0.037376297796179	1.46571692766195	0.350634120048814	0.425064035392705	0.310374934231339	0.452354119493345	0.532378180648223	0.409067077331852	0.450352329136197	0.530213326103465	0.407136054817271	0.00492143933614772	0.00534665392604785	0.00534151908622497
201	0.972667378427265	0.22	0.125321664448337	0.0885362092927501	0.162107119603924	0.325586144122798	0.893897958193139	0.693033225222936	1.09476269116334	3.9	2.55	5.94	0.158209330741848	0.204063806135338	0.249918281528828	0.170529335258683	0.219954569350891	0.269379803443099	0.170767484614589	0.220187365877064	0.269689251809427	0.125321664448337	5.10408049340822	0.0435293990691027	1.44240934499024	0.350634120048814	0.425064035392705	0.310374934231339	0.452354119493345	0.532378180648223	0.409067077331852	0.450352329136197	0.530213326103465	0.407136054817271	0.00492143933614772	0.00534665392604785	0.00534151908622497
201	0.972667378427265	0.22	0.128132857446141	0.0899592582078957	0.166306456684386	0.249022711952634	0.841002078506068	0.612980234838226	1.06902392217391	3.59	2.38	5.73	0.150466917856643	0.206438941211922	0.262410964567201	0.163638813068069	0.224510635242313	0.285382457416556	0.163375985747189	0.224041250397568	0.28482159003172	0.128132857446141	4.81408200683502	-0.0724729763771571	1.25196350675121	0.350634120048814	0.425064035392705	0.310374934231339	0.452354119493345	0.532378180648223	0.409067077331852	0.450352329136197	0.530213326103465	0.407136054817271	0.00492143933614772	0.00534665392604785	0.00534151908622497
201	0.972667378427265	0.22	0.129153837183139	0.0908325816671672	0.167475092699111	0.302272841755962	1.01425758931521	0.77366791902994	1.25484725960049	4.2	2.84	6.19	0.165208032622495	0.2165832352378	0.267958437853106	0.176716932402634	0.231671089677093	0.286625246951552	0.177961998396131	0.233475837571086	0.288979798135503	0.129153837183139	5.23305039829906	-0.0587432637209492	1.37961746701757	0.350634120048814	0.425064035392705	0.310374934231339	0.452354119493345	0.532378180648223	0.409067077331852	0.450352329136197	0.530213326103465	0.407136054817271	0.00492143933614772	0.00534665392604785	0.00534151908622497
201	0.972667378427265	0.22	0.129534228055744	0.091005948430473	0.168062507681014	0.264166237626641	0.866315140675483	0.640573037889187	1.09205724346178	4.1	2.74	5.97	0.139672162318316	0.188893540299416	0.238114918280516	0.149751093854222	0.202524352829645	0.255297611805069	0.15087537529239	0.204006509468309	0.257213721538847	0.129534228055744	5.11276414828543	-0.132871777034553	1.27410857272508	0.350634120048814	0.425064035392705	0.310374934231339	0.452354119493345	0.532378180648223	0.409067077331852	0.450352329136197	0.530213326103465	0.407136054817271	0.00492143933614772	0.00534665392604785	0.00534151908622497
201	0.972667378427265	0.22	0.130172169183197	0.0922658481492993	0.168078490217095	0.268990757176129	0.802410948708327	0.595884792195418	1.00893710522124	3.89	2.48	6.12	0.136380812664361	0.183648682948321	0.230916553232282	0.147045696062873	0.198009880478023	0.248974064893173	0.146426175617671	0.197118857277383	0.247834305960893	0.130172169183197	4.97981913930005	-0.146577403599916	1.20852385135475	0.350634120048814	0.425064035392705	0.310374934231339	0.452354119493345	0.532378180648223	0.409067077331852	0.450352329136197	0.530213326103465	0.407136054817271	0.00492143933614772	0.00534665392604785	0.00534151908622497
201	0.972667378427265	0.22	0.130812070291146	0.0927601404671344	0.168864000115157	0.25368667938511	0.780197998708191	0.571267395465142	0.989128601951239	3.78	2.62	6.39	0.133935292498676	0.182919676483163	0.23190406046765	0.144828122057655	0.197796359258425	0.250764596459196	0.144412830372448	0.197263707581442	0.249964343241971	0.130812070291146	5.03602468546989	0.0613999572106612	1.45134239765335	0.350634120048814	0.425064035392705	0.310374934231339	0.452354119493345	0.532378180648223	0.409067077331852	0.450352329136197	0.530213326103465	0.407136054817271	0.00492143933614772	0.00534665392604785	0.00534151908622497
201	0.972667378427265	0.22	0.131947325297509	0.0934827874241546	0.170411863170863	0.274770488966693	0.884438789974126	0.660099193671186	1.10877838627707	3.86	2.52	6.3	0.15222403110695	0.203958494674786	0.255692958242621	0.164275882835129	0.220106257407439	0.275936631979748	0.16332800757188	0.218873931807229	0.274413395521879	0.131947325297509	4.90767351376969	0.122885246408183	1.48863276881432	0.350634120048814	0.425064035392705	0.310374934231339	0.452354119493345	0.532378180648223	0.409067077331852	0.450352329136197	0.530213326103465	0.407136054817271	0.00492143933614772	0.00534665392604785	0.00534151908622497
201	0.972667378427265	0.22	0.131965029979002	0.0926601058640589	0.171269954093944	0.257131629884693	0.876053479145373	0.643568840353501	1.10853811793724	3.39	2.42	5.16	0.166181410841839	0.226213256467347	0.286245102092855	0.18193347633636	0.247655642914492	0.313377809492624	0.18361014313673	0.24994142633077	0.316385501579498	0.131965029979002	4.5299572728904	-0.0480669056492075	1.2409756292993	0.350634120048814	0.425064035392705	0.310374934231339	0.452354119493345	0.532378180648223	0.409067077331852	0.450352329136197	0.530213326103465	0.407136054817271	0.00492143933614772	0.00534665392604785	0.00534151908622497
201	0.972667378427265	0.22	0.132084729936192	0.0936165879934035	0.170552871878981	0.270570147109971	0.917656065496613	0.682412784002615	1.15289934699061	4.31	2.65	6.48	0.142272619487564	0.191317242712081	0.240361865936597	0.151786205276964	0.204110378932447	0.25643455258793	0.151314418519667	0.203478837512581	0.255480997357609	0.132084729936192	5.3392539252652	-0.0218555862144977	1.42656114050354	0.350634120048814	0.425064035392705	0.310374934231339	0.452354119493345	0.532378180648223	0.409067077331852	0.450352329136197	0.530213326103465	0.407136054817271	0.00492143933614772	0.00534665392604785	0.00534151908622497
201	0.972667378427265	0.22	0.132244247494141	0.0934264796012183	0.171062015387064	0.329592568504204	1.07480510046877	0.835475792672844	1.31413440826469	4.53	2.97	6.42	0.166702534095432	0.214455924968971	0.262209315842509	0.177028273925069	0.227739562786294	0.278450851647519	0.178429522399711	0.229745451145391	0.280823628840608	0.132244247494141	5.50574465065602	0.114052699976035	1.59160494781082	0.350634120048814	0.425064035392705	0.310374934231339	0.452354119493345	0.532378180648223	0.409067077331852	0.450352329136197	0.530213326103465	0.407136054817271	0.00492143933614772	0.00534665392604785	0.00534151908622497
201	0.972667378427265	0.22	0.134279859224073	0.0945360196416594	0.174023698806487	0.256543748792434	0.851900289766057	0.625476936481931	1.07832364305018	4.57	2.73	6.64	0.123816616112128	0.168638370164464	0.213460124216799	0.131379057099942	0.17893842328088	0.226497789461818	0.131002001879051	0.178631947076793	0.225767644705047	0.134279859224073	5.27813199538737	-0.0575107134367706	1.3971722551405	0.350634120048814	0.425064035392705	0.310374934231339	0.452354119493345	0.532378180648223	0.409067077331852	0.450352329136197	0.530213326103465	0.407136054817271	0.00492143933614772	0.00534665392604785	0.00534151908622497
201	0.972667378427265	0.22	0.135209451830924	0.0957140670655865	0.174704836596261	0.316880921925132	1.00076582985276	0.771352794708053	1.23017886499747	4.1	2.55	6.68	0.168244631039647	0.218283357441379	0.268322083843111	0.180392287871225	0.234043927641195	0.287695567411165	0.178592851163102	0.231703419996563	0.28471503578445	0.135209451830924	5.32073861818977	0.00790354728562088	1.43989772783116	0.350634120048814	0.425064035392705	0.310374934231339	0.452354119493345	0.532378180648223	0.409067077331852	0.450352329136197	0.530213326103465	0.407136054817271	0.00492143933614772	0.00534665392604785	0.00534151908622497
201	0.972667378427265	0.22	0.135294577045972	0.095377846474351	0.175211307617594	0.297973776561066	0.998988587098571	0.759583357430057	1.23839381676708	4.15	2.6	6.45	0.164056089268969	0.215763232857317	0.267470376445665	0.175706902031309	0.2310861449066	0.286465387781892	0.17488122784107	0.230053351223596	0.285031550358167	0.135294577045972	5.33877616445411	0.139569501062608	1.5810306210413	0.350634120048814	0.425064035392705	0.310374934231339	0.452354119493345	0.532378180648223	0.409067077331852	0.450352329136197	0.530213326103465	0.407136054817271	0.00492143933614772	0.00534665392604785	0.00534151908622497
201	0.972667378427265	0.22	0.135677194635072	0.0955184575102832	0.175835931759862	0.293308226088942	1.05444611483748	0.79890384452907	1.30998838514589	4.25	2.79	6.53	0.168797231511509	0.222789746452592	0.276782261393676	0.180345729975517	0.238032218273163	0.29571870657081	0.180467413404949	0.23838223247144	0.295975075777847	0.135677194635072	5.25676952066484	-0.137518480323968	1.3250910275744	0.350634120048814	0.425064035392705	0.310374934231339	0.452354119493345	0.532378180648223	0.409067077331852	0.450352329136197	0.530213326103465	0.407136054817271	0.00492143933614772	0.00534665392604785	0.00534151908622497
201	0.972667378427265	0.22	0.135981657165549	0.0963492764013699	0.175614037929727	0.30009991038024	0.948835512123947	0.722599631754685	1.17507139249321	4.55	2.98	6.83	0.143449738099528	0.188361853137395	0.233273968175262	0.152255630045293	0.199924747203338	0.247593864361382	0.15275447394344	0.200525483868751	0.248247619586111	0.135981657165549	5.50387651326609	0.0850817181521675	1.59792735833266	0.350634120048814	0.425064035392705	0.310374934231339	0.452354119493345	0.532378180648223	0.409067077331852	0.450352329136197	0.530213326103465	0.407136054817271	0.00492143933614772	0.00534665392604785	0.00534151908622497
201	0.972667378427265	0.22	0.136226032395343	0.0956532309473161	0.176798833843369	0.275332450677674	0.777974053055611	0.580917318838515	0.975030787272707	4.14	2.35	6.8	0.125610763302617	0.168220005609973	0.21082924791733	0.134548481730868	0.180189545517303	0.225830609303738	0.131708470063995	0.176368238321447	0.221009558420811	0.136226032395343	5.02937822971011	0.0026649283540859	1.39803047931259	0.350634120048814	0.425064035392705	0.310374934231339	0.452354119493345	0.532378180648223	0.409067077331852	0.450352329136197	0.530213326103465	0.407136054817271	0.00492143933614772	0.00534665392604785	0.00534151908622497
201	0.972667378427265	0.22	0.136955611673766	0.0963971766380813	0.177514046709451	0.256179413047267	0.831579734559127	0.610346004018519	1.05281346509973	4.22	2.65	7.65	0.129704707703164	0.176719116194285	0.223733524685406	0.138666473597376	0.188929277077494	0.239192080557612	0.135788928173088	0.18498545240227	0.234133059307005	0.136955611673766	5.53229585092705	-0.0210646140077937	1.44241367831559	0.350634120048814	0.425064035392705	0.310374934231339	0.452354119493345	0.532378180648223	0.409067077331852	0.450352329136197	0.530213326103465	0.407136054817271	0.00492143933614772	0.00534665392604785	0.00534151908622497
201	0.972667378427265	0.22	0.137465084250138	0.0971364040385868	0.177793764461689	0.26193933186921	0.84527439970574	0.623746285346361	1.06680251406512	4.16	2.68	6.74	0.13441472069782	0.182153104585422	0.229891488473025	0.143924261077055	0.19504002868321	0.246155796289365	0.142999040930852	0.193900437622369	0.244520183425994	0.137465084250138	5.29057227710878	0.0668985039121534	1.49812909998253	0.350634120048814	0.425064035392705	0.310374934231339	0.452354119493345	0.532378180648223	0.409067077331852	0.450352329136197	0.530213326103465	0.407136054817271	0.00492143933614772	0.00534665392604785	0.00534151908622497
201	0.972667378427265	0.22	0.138044263705085	0.0979781598099175	0.178110367600253	0.28788102022515	0.9024951673304	0.680879678350401	1.1241106563104	4.66	2.7	6.81	0.132369109312216	0.175453145770971	0.218537182229725	0.140196949637474	0.185828823425641	0.231460697213808	0.139287287661148	0.184555514283511	0.229903260549416	0.138044263705085	5.53957796090869	-0.110877667164701	1.38718390974116	0.350634120048814	0.425064035392705	0.310374934231339	0.452354119493345	0.532378180648223	0.409067077331852	0.450352329136197	0.530213326103465	0.407136054817271	0.00492143933614772	0.00534665392604785	0.00534151908622497
201	0.972667378427265	0.22	0.138070374983694	0.0975543197707393	0.178586430196649	0.321883431410041	1.02779100441229	0.794878320203431	1.26070368862115	4.05	2.79	7.09	0.17553467268199	0.226969276881061	0.278403881080132	0.188473784909654	0.243699766082566	0.298925747255479	0.187111861920039	0.241957285463187	0.296881221918154	0.138070374983694	5.48099542273209	0.0173836040260388	1.48541404613633	0.350634120048814	0.425064035392705	0.310374934231339	0.452354119493345	0.532378180648223	0.409067077331852	0.450352329136197	0.530213326103465	0.407136054817271	0.00492143933614772	0.00534665392604785	0.00534151908622497
201	0.972667378427265	0.22	0.138899713671904	0.0981914094607123	0.179608017883095	0.203018080257233	0.837939396226054	0.578727489163744	1.09715130328836	4.07	2.7	5.6	0.12700614747123	0.18389217122349	0.24077819497575	0.136270975126293	0.197306713018696	0.2583424509111	0.137851271255681	0.199580440016961	0.261509499342174	0.138899713671904	4.90726415980629	-0.164371146625281	1.22891631988118	0.350634120048814	0.425064035392705	0.310374934231339	0.452354119493345	0.532378180648223	0.409067077331852	0.450352329136197	0.530213326103465	0.407136054817271	0.00492143933614772	0.00534665392604785	0.00534151908622497
201	0.972667378427265	0.22	0.139305322194344	0.0978770445780571	0.180733599810631	0.245319906576341	0.899735425323393	0.653349818570619	1.14612103207617	3.72	2.44	5.89	0.155523701322625	0.214173448250916	0.272823195179208	0.168486121053084	0.232024143082241	0.295562165111397	0.168106595371034	0.231425576120091	0.294859999949767	0.139305322194344	4.7683304829416	0.112045212200697	1.46872304735026	0.350634120048814	0.425064035392705	0.310374934231339	0.452354119493345	0.532378180648223	0.409067077331852	0.450352329136197	0.530213326103465	0.407136054817271	0.00492143933614772	0.00534665392604785	0.00534151908622497
201	0.972667378427265	0.22	0.139599380376907	0.0982413139849814	0.180957446768832	0.168344032395423	0.695731949166742	0.454296853774631	0.937167044558853	4.19	2.95	6.68	0.0972945933690692	0.149001597800253	0.200708602231437	0.104106203910959	0.159433224257487	0.214760244604016	0.104568576673046	0.160064818441413	0.215680350201305	0.139599380376907	5.26081203967122	0.0207196655007748	1.48789143197516	0.350634120048814	0.425064035392705	0.310374934231339	0.452354119493345	0.532378180648223	0.409067077331852	0.450352329136197	0.530213326103465	0.407136054817271	0.00492143933614772	0.00534665392604785	0.00534151908622497
201	0.972667378427265	0.22	0.14066050668479	0.0998046065353512	0.181516406834228	0.312298644927942	1.03443292700626	0.794768990825602	1.27409686318691	4.3	2.87	5.88	0.166279643242605	0.216421551477903	0.266563459713201	0.17746582789881	0.230980949075852	0.284496070252894	0.179745331983084	0.233708365988776	0.287931851031859	0.14066050668479	5.27812672535337	-0.042137256280842	1.38582742479395	0.350634120048814	0.425064035392705	0.310374934231339	0.452354119493345	0.532378180648223	0.409067077331852	0.450352329136197	0.530213326103465	0.407136054817271	0.00492143933614772	0.00534665392604785	0.00534151908622497
201	0.972667378427265	0.22	0.141398606014503	0.0999444861446315	0.182852725884375	0.276229534603031	0.856532924236971	0.640064330573925	1.07300151790002	3.48	2.27	6.16	0.161654109520292	0.216325235649649	0.270996361779006	0.176455725084588	0.236132730704638	0.295809736324689	0.17402098431769	0.232769363853731	0.291655505095616	0.141398606014503	4.80166971303738	-0.127630784569079	1.19899802453613	0.350634120048814	0.425064035392705	0.310374934231339	0.452354119493345	0.532378180648223	0.409067077331852	0.450352329136197	0.530213326103465	0.407136054817271	0.00492143933614772	0.00534665392604785	0.00534151908622497
201	0.972667378427265	0.22	0.141419683695184	0.0994628786760893	0.183376488714278	0.244743293949898	0.833533469007829	0.604920744715197	1.06214619330046	3.62	2.34	5.42	0.147384286193303	0.203084017900206	0.258783749607108	0.160134140683468	0.22065232008752	0.281170499491572	0.160412973365237	0.221080521045951	0.281733574436839	0.141419683695184	4.73547320095044	0.179115366053961	1.49537087458025	0.350634120048814	0.425064035392705	0.310374934231339	0.452354119493345	0.532378180648223	0.409067077331852	0.450352329136197	0.530213326103465	0.407136054817271	0.00492143933614772	0.00534665392604785	0.00534151908622497
201	0.972667378427265	0.22	0.141822748014759	0.0995747896014426	0.184070706428076	0.19100337122546	0.749461351324316	0.508644128910096	0.990278573738535	4.09	2.79	5.6	0.11116584909441	0.163797245948626	0.216428642802842	0.119219276019931	0.175663562462149	0.232107848904367	0.120920107662096	0.178065482914348	0.23540292834103	0.141822748014759	4.90408401548166	-0.126185822684018	1.28056521621381	0.350634120048814	0.425064035392705	0.310374934231339	0.452354119493345	0.532378180648223	0.409067077331852	0.450352329136197	0.530213326103465	0.407136054817271	0.00492143933614772	0.00534665392604785	0.00534151908622497
201	0.972667378427265	0.22	0.142349234717807	0.100084034815394	0.184614434620219	0.329867307042373	0.989034889438996	0.768941074044024	1.20912870483397	4.07	2.38	6.79	0.168896650005729	0.217239896792754	0.265583143579779	0.181235218103922	0.233110130217341	0.28498504233076	0.177783678926062	0.228643493005757	0.279445403470014	0.142349234717807	5.06827574594132	-0.0814367629966135	1.30380303065559	0.350634120048814	0.425064035392705	0.310374934231339	0.452354119493345	0.532378180648223	0.409067077331852	0.450352329136197	0.530213326103465	0.407136054817271	0.00492143933614772	0.00534665392604785	0.00534151908622497
201	0.972667378427265	0.22	0.143071149809355	0.101002773216898	0.185139526401813	0.27971250753355	0.9442748751714	0.707693316178289	1.18085643416451	3.87	2.54	5.15	0.162514095598241	0.216842485051761	0.271170874505281	0.175292455701558	0.233892645220881	0.292492834740203	0.17761745187522	0.236982833753382	0.296502412310179	0.143071149809355	4.63306863689485	0.0223104465191309	1.35717044956271	0.350634120048814	0.425064035392705	0.310374934231339	0.452354119493345	0.532378180648223	0.409067077331852	0.450352329136197	0.530213326103465	0.407136054817271	0.00492143933614772	0.00534665392604785	0.00534151908622497
201	0.972667378427265	0.22	0.143177385007751	0.100657207034877	0.185697562980626	0.245188149524056	0.847077314749137	0.615029154391403	1.07912547510687	3.99	2.66	6.04	0.137701662386621	0.189655975782767	0.241610289178912	0.14808696672404	0.203959615940604	0.259832265157167	0.148618551720671	0.204742934088426	0.260966410834073	0.143177385007751	4.9303658599274	-0.0269455924525504	1.35628887190686	0.350634120048814	0.425064035392705	0.310374934231339	0.452354119493345	0.532378180648223	0.409067077331852	0.450352329136197	0.530213326103465	0.407136054817271	0.00492143933614772	0.00534665392604785	0.00534151908622497
201	0.972667378427265	0.22	0.143557405673767	0.101794612577365	0.185320198770169	0.256699751605381	0.859805201961892	0.631374252634179	1.0882361512896	3.92	2.69	6.26	0.143327850325567	0.195183808623473	0.247039766921379	0.154386743607017	0.210243805022853	0.26610086643869	0.154649493886009	0.210532969957694	0.26644845185574	0.143557405673767	5.01961896033612	-0.0600354983645066	1.35799753663185	0.350634120048814	0.425064035392705	0.310374934231339	0.452354119493345	0.532378180648223	0.409067077331852	0.450352329136197	0.530213326103465	0.407136054817271	0.00492143933614772	0.00534665392604785	0.00534151908622497
201	0.972667378427265	0.22	0.143604308652157	0.100802753305259	0.186405863999056	0.22173823117945	0.765268726167731	0.541426515569494	0.989110936765968	3.71	2.18	5.24	0.129173916589945	0.182578347680122	0.235982778770298	0.139979468160937	0.197851243351984	0.255723018543031	0.139747479335324	0.197565621859394	0.255289944586546	0.143604308652157	4.52666838408895	0.105067457122536	1.38562821869495	0.350634120048814	0.425064035392705	0.310374934231339	0.452354119493345	0.532378180648223	0.409067077331852	0.450352329136197	0.530213326103465	0.407136054817271	0.00492143933614772	0.00534665392604785	0.00534151908622497
201	0.972667378427265	0.22	0.144167088681044	0.101237237474508	0.187096939887581	0.271358110423227	0.904263144144982	0.672915033974099	1.13561125431586	4.17	2.63	6.56	0.14463352862581	0.194358518892881	0.244083509159952	0.154821114265984	0.208048595287554	0.261276076309125	0.154048826107976	0.207008166248124	0.259926306855903	0.144167088681044	5.23593312395982	0.112791679447487	1.53722144040678	0.350634120048814	0.425064035392705	0.310374934231339	0.452354119493345	0.532378180648223	0.409067077331852	0.450352329136197	0.530213326103465	0.407136054817271	0.00492143933614772	0.00534665392604785	0.00534151908622497
201	0.972667378427265	0.22	0.144875848888959	0.101829046447267	0.187922651330652	0.291245033143733	0.972972479693408	0.735996235614576	1.20994872377224	4.03	2.59	5.74	0.162978450460039	0.215454290942508	0.267930131424978	0.175047096205655	0.231408802133517	0.28777050806138	0.176107531871548	0.232660034772562	0.289437990233637	0.144875848888959	5.00493868819673	0.000358398616896274	1.40589132723974	0.350634120048814	0.425064035392705	0.310374934231339	0.452354119493345	0.532378180648223	0.409067077331852	0.450352329136197	0.530213326103465	0.407136054817271	0.00492143933614772	0.00534665392604785	0.00534151908622497
201	0.972667378427265	0.22	0.145160243071627	0.102415166460271	0.187905319682983	0.300418956395476	0.894230643842662	0.681176316374571	1.10728497131075	3.75	2.35	6.6	0.16084988177893	0.211159563078664	0.261469244378399	0.174083774530606	0.228532675078302	0.282981575625998	0.171019086757133	0.224494921534005	0.277976802852254	0.145160243071627	4.97160197778712	0.000964005188709154	1.37191426678852	0.350634120048814	0.425064035392705	0.310374934231339	0.452354119493345	0.532378180648223	0.409067077331852	0.450352329136197	0.530213326103465	0.407136054817271	0.00492143933614772	0.00534665392604785	0.00534151908622497
201	0.972667378427265	0.22	0.146135355402237	0.102542978870492	0.189727731933982	0.247593098386378	0.91766894061113	0.667905647247185	1.16743223397507	3.92	2.73	5.86	0.151724657695329	0.208462088119357	0.265199518543384	0.163444617362383	0.224564726292875	0.285684835223366	0.16495263019192	0.226569329812264	0.288134848003119	0.146135355402237	4.98067240836604	-0.0183925074383647	1.40427751701436	0.350634120048814	0.425064035392705	0.310374934231339	0.452354119493345	0.532378180648223	0.409067077331852	0.450352329136197	0.530213326103465	0.407136054817271	0.00492143933614772	0.00534665392604785	0.00534151908622497
201	0.972667378427265	0.22	0.146314400324867	0.10377411607975	0.188854684569983	0.263099865176927	1.00990839954113	0.746025376286541	1.27379142279573	4.48	2.99	6.72	0.150172943139105	0.2032919006253	0.256410858111495	0.159620512687745	0.216081250888308	0.27254198908887	0.160441870440459	0.217143362574899	0.273907820891296	0.146314400324867	5.58634646138438	-0.0803324060703354	1.41920570945794	0.350634120048814	0.425064035392705	0.310374934231339	0.452354119493345	0.532378180648223	0.409067077331852	0.450352329136197	0.530213326103465	0.407136054817271	0.00492143933614772	0.00534665392604785	0.00534151908622497
201	0.972667378427265	0.22	0.147046726964212	0.104139248275771	0.189954205652653	0.31298520437682	1.02845317503185	0.790554991506287	1.26635135855742	4.12	2.84	6.67	0.17170017313058	0.223369139537284	0.275038105943988	0.184008936347711	0.239381923906975	0.294754911466239	0.184148350021633	0.239437542181258	0.295037282379238	0.147046726964212	5.20993429221302	-0.0370763041468777	1.40579881233281	0.350634120048814	0.425064035392705	0.310374934231339	0.452354119493345	0.532378180648223	0.409067077331852	0.450352329136197	0.530213326103465	0.407136054817271	0.00492143933614772	0.00534665392604785	0.00534151908622497
201	0.972667378427265	0.22	0.147474863486108	0.103772063981883	0.191177662990333	0.250722192241612	0.863489449870957	0.630429556240656	1.09654934350126	3.93	2.53	6.67	0.143012841835168	0.195882440628451	0.248752039421735	0.154034680669834	0.210978879965251	0.267923079260667	0.152351464746735	0.208683009965353	0.264946847013738	0.147474863486108	5.01066806485003	-0.123274171128516	1.27055126021802	0.350634120048814	0.425064035392705	0.310374934231339	0.452354119493345	0.532378180648223	0.409067077331852	0.450352329136197	0.530213326103465	0.407136054817271	0.00492143933614772	0.00534665392604785	0.00534151908622497
201	0.972667378427265	0.22	0.148019250815353	0.104208427703767	0.191830073926938	0.241534558739434	0.877268812221576	0.634553927269396	1.11998369717376	3.93	2.51	6.69	0.143891639179318	0.198929739407104	0.253967839634891	0.154974005843707	0.214251076526724	0.273528147209741	0.153172599715001	0.211650989299187	0.270288059894392	0.148019250815353	5.01498177133418	-0.0022840604311812	1.3939878258906	0.350634120048814	0.425064035392705	0.310374934231339	0.452354119493345	0.532378180648223	0.409067077331852	0.450352329136197	0.530213326103465	0.407136054817271	0.00492143933614772	0.00534665392604785	0.00534151908622497
201	0.972667378427265	0.22	0.148059353616633	0.104689723214079	0.191428984019188	0.298841816489771	0.995150603714247	0.757159023753818	1.23314218367468	4.53	2.87	6.51	0.150922630540381	0.198360901983036	0.245799173425691	0.160254176867699	0.210625556659116	0.260996936450533	0.160787069554681	0.211522786256206	0.262078220300168	0.148059353616633	5.2405208970493	-0.0566043350620297	1.3967528698782	0.350634120048814	0.425064035392705	0.310374934231339	0.452354119493345	0.532378180648223	0.409067077331852	0.450352329136197	0.530213326103465	0.407136054817271	0.00492143933614772	0.00534665392604785	0.00534151908622497
201	0.972667378427265	0.22	0.149386320571449	0.105045249406911	0.193727391735986	0.30123901526425	0.939122166978836	0.715808003963873	1.1624363299938	3.81	2.65	6.28	0.166986484573603	0.219082083995327	0.27117768341705	0.180457718726014	0.236756005688063	0.293054292650112	0.180389919283328	0.236774060168532	0.292727183882744	0.149386320571449	5.04542124951031	-0.0555240235609084	1.34624297646894	0.350634120048814	0.425064035392705	0.310374934231339	0.452354119493345	0.532378180648223	0.409067077331852	0.450352329136197	0.530213326103465	0.407136054817271	0.00492143933614772	0.00534665392604785	0.00534151908622497
201	0.972667378427265	0.22	0.150438407545182	0.106320910668739	0.194555904421625	0.320827647075112	0.998264082080831	0.771494388551946	1.22503377560972	3.95	2.5	6.61	0.173931851318477	0.225056620602197	0.276181389885917	0.187200378397205	0.242225240622456	0.297250102847707	0.18508062314977	0.239461445030611	0.293822957838256	0.150438407545182	5.0156725000523	0.102558006623195	1.49036446376795	0.350634120048814	0.425064035392705	0.310374934231339	0.452354119493345	0.532378180648223	0.409067077331852	0.450352329136197	0.530213326103465	0.407136054817271	0.00492143933614772	0.00534665392604785	0.00534151908622497
201	0.972667378427265	0.22	0.150851819009348	0.106767047648067	0.194936590370629	0.259298889488277	0.820482503934825	0.603973503215601	1.03699150465405	3.79	2.41	5.65	0.14139228074082	0.192077784739957	0.242763288739094	0.152863827138222	0.207661586118715	0.262459345099208	0.15297870152117	0.207856055519369	0.262590550746174	0.150851819009348	4.72868994701834	0.0384928917646138	1.36981283974564	0.350634120048814	0.425064035392705	0.310374934231339	0.452354119493345	0.532378180648223	0.409067077331852	0.450352329136197	0.530213326103465	0.407136054817271	0.00492143933614772	0.00534665392604785	0.00534151908622497
201	0.972667378427265	0.22	0.153010258124468	0.107557681862537	0.198462834386398	0.254472871152987	0.942579018771115	0.69068711383542	1.19447092370681	3.71	2.42	6.32	0.164824959669661	0.224936220239715	0.28504748080977	0.178618187354272	0.243759804401364	0.308901421448456	0.176827982102623	0.24133041716666	0.305842578392048	0.153010258124468	4.94749532166701	0.0329460698132478	1.4027479452341	0.350634120048814	0.425064035392705	0.310374934231339	0.452354119493345	0.532378180648223	0.409067077331852	0.450352329136197	0.530213326103465	0.407136054817271	0.00492143933614772	0.00534665392604785	0.00534151908622497
201	0.972667378427265	0.22	0.153035022228697	0.108560528209996	0.197509516247397	0.313660304654164	1.03858941602157	0.798723173023659	1.27845565901949	3.67	2.28	6.8	0.192509806020553	0.250322832448221	0.308135858875889	0.208878452978953	0.271607182345359	0.334335911711765	0.203755001864192	0.264838520251339	0.326032965168497	0.153035022228697	5.03948856431433	0.0639214474760732	1.44410912335986	0.350634120048814	0.425064035392705	0.310374934231339	0.452354119493345	0.532378180648223	0.409067077331852	0.450352329136197	0.530213326103465	0.407136054817271	0.00492143933614772	0.00534665392604785	0.00534151908622497
201	0.972667378427265	0.22	0.153687957013062	0.108956696798019	0.198419217228106	0.250503530422764	0.860384094410801	0.628027124156901	1.0927410646647	3.94	2.52	6.09	0.142028550060352	0.194576158773719	0.247123767487086	0.152919020430678	0.209495876612115	0.266072732793552	0.152816044812062	0.208977301092273	0.265535310594419	0.153687957013062	4.98456348068859	-0.0441858102809492	1.32619606396576	0.350634120048814	0.425064035392705	0.310374934231339	0.452354119493345	0.532378180648223	0.409067077331852	0.450352329136197	0.530213326103465	0.407136054817271	0.00492143933614772	0.00534665392604785	0.00534151908622497
201	0.972667378427265	0.22	0.154268786939592	0.109205245486143	0.199332328393042	0.279392786082582	0.878798791230344	0.658446981876155	1.09915060058453	4.38	2.56	6.62	0.135391526001568	0.180700819759227	0.226010113516885	0.144231298406167	0.192498855922713	0.240766413439258	0.142970466096474	0.190762514954258	0.238723332956506	0.154268786939592	5.19689256754871	-0.116075248360339	1.31067367871829	0.350634120048814	0.425064035392705	0.310374934231339	0.452354119493345	0.532378180648223	0.409067077331852	0.450352329136197	0.530213326103465	0.407136054817271	0.00492143933614772	0.00534665392604785	0.00534151908622497
201	0.972667378427265	0.22	0.154669826797467	0.108953276932793	0.200386376662141	0.28079358197543	0.964968106594943	0.723849008900574	1.20608720428931	3.62	2.51	5.41	0.176547378702627	0.235356528303785	0.294165677904942	0.19184586471614	0.255751045531419	0.319656226346698	0.193519774072235	0.25801944005057	0.322356244310482	0.154669826797467	4.68266961161447	0.0275896135710798	1.35116664520363	0.350634120048814	0.425064035392705	0.310374934231339	0.452354119493345	0.532378180648223	0.409067077331852	0.450352329136197	0.530213326103465	0.407136054817271	0.00492143933614772	0.00534665392604785	0.00534151908622497
201	0.972667378427265	0.22	0.154918545636318	0.1090417178628	0.200795373409837	0.320931576281374	1.09186113126781	0.843888693687947	1.33983356884766	4.41	2.93	6.31	0.172484145386833	0.223167741808221	0.273851338229609	0.183628842625163	0.237587252136178	0.291545661647193	0.185177817578096	0.239537773371792	0.293983439634243	0.154918545636318	5.11087908879599	0.0135164393919542	1.45341717133355	0.350634120048814	0.425064035392705	0.310374934231339	0.452354119493345	0.532378180648223	0.409067077331852	0.450352329136197	0.530213326103465	0.407136054817271	0.00492143933614772	0.00534665392604785	0.00534151908622497
201	0.972667378427265	0.22	0.155541641099445	0.109313184562726	0.201770097636164	0.295403866518307	1.08092234494247	0.820281787179941	1.34156290270501	3.87	2.66	5.63	0.18859042679144	0.248514119839147	0.308437812886853	0.203447680576549	0.268092193925147	0.332736707273745	0.205380496714497	0.27071053252339	0.336075889582878	0.155541641099445	4.76749954501591	0.0339960686809479	1.3879622291087	0.350634120048814	0.425064035392705	0.310374934231339	0.452354119493345	0.532378180648223	0.409067077331852	0.450352329136197	0.530213326103465	0.407136054817271	0.00492143933614772	0.00534665392604785	0.00534151908622497
201	0.972667378427265	0.22	0.155601340582792	0.109511087331912	0.201691593833671	0.265939867143397	1.01124850858639	0.748936936108443	1.27356008106433	4.31	2.83	6.5	0.15625383652237	0.210980993894082	0.265708151265794	0.16671522062	0.225106427634135	0.283497634648269	0.167190477162376	0.225720626925067	0.28425995061165	0.155601340582792	5.10559120940015	0.000301221323277519	1.4367135916734	0.350634120048814	0.425064035392705	0.310374934231339	0.452354119493345	0.532378180648223	0.409067077331852	0.450352329136197	0.530213326103465	0.407136054817271	0.00492143933614772	0.00534665392604785	0.00534151908622497
201	0.972667378427265	0.22	0.157283206293964	0.110823595593038	0.203742816994889	0.266875367016452	0.925838332365895	0.686255728533053	1.16542093619874	4.39	2.95	6.2	0.140839472243632	0.190008733904589	0.239177995565547	0.150004404045385	0.202373286683945	0.254742169322506	0.151592770015015	0.204503163718618	0.257550036337821	0.157283206293964	5.22383022415866	0.0465517152284309	1.51204897290223	0.350634120048814	0.425064035392705	0.310374934231339	0.452354119493345	0.532378180648223	0.409067077331852	0.450352329136197	0.530213326103465	0.407136054817271	0.00492143933614772	0.00534665392604785	0.00534151908622497
201	0.972667378427265	0.22	0.158389503635747	0.112242276220748	0.204536731050745	0.286037927974332	0.850922398268759	0.641027841583362	1.06081695495416	3.57	2.35	6.33	0.158164416939651	0.209952885432615	0.261741353925578	0.172123697562821	0.228482914513152	0.284842131463484	0.169798575530433	0.225387532033346	0.28097867932318	0.158389503635747	4.59934588073402	0.0469339564659475	1.34031893077251	0.350634120048814	0.425064035392705	0.310374934231339	0.452354119493345	0.532378180648223	0.409067077331852	0.450352329136197	0.530213326103465	0.407136054817271	0.00492143933614772	0.00534665392604785	0.00534151908622497
201	0.972667378427265	0.22	0.159231980565641	0.112002379529745	0.206461581601536	0.268995796501192	0.937980037279935	0.696563927433169	1.1793961471267	3.91	2.5	6.36	0.158790220841728	0.21382395986778	0.268857698893832	0.1711267546881	0.230436107039635	0.28974545939117	0.169904941375776	0.228767763384212	0.287644872208102	0.159231980565641	4.77023163789776	0.0359265161867361	1.41607154947731	0.350634120048814	0.425064035392705	0.310374934231339	0.452354119493345	0.532378180648223	0.409067077331852	0.450352329136197	0.530213326103465	0.407136054817271	0.00492143933614772	0.00534665392604785	0.00534151908622497
201	0.972667378427265	0.22	0.15956712268078	0.112037636993149	0.20709660836841	0.257788810067995	0.877114149783641	0.644747767419795	1.10948053214749	4.77	2.77	6.59	0.12261672584167	0.166807658235512	0.210998590629353	0.12958460988951	0.176286759988543	0.222988910087576	0.129466004004348	0.17616602833732	0.222804523586609	0.15956712268078	5.23480936210393	0.0584519124071945	1.4941304037114	0.350634120048814	0.425064035392705	0.310374934231339	0.452354119493345	0.532378180648223	0.409067077331852	0.450352329136197	0.530213326103465	0.407136054817271	0.00492143933614772	0.00534665392604785	0.00534151908622497
201	0.972667378427265	0.22	0.16014653124189	0.112934564815986	0.207358497667795	0.228881257984279	0.885324391460146	0.631610991870338	1.13903779104995	4.1	2.78	6.77	0.137927538738738	0.193331996863881	0.248736454989023	0.147905992672718	0.207318720924293	0.266731449175869	0.147429290549246	0.206749479176187	0.265790234702581	0.16014653124189	5.13910021941734	-0.054125229500117	1.38471289604238	0.350634120048814	0.425064035392705	0.310374934231339	0.452354119493345	0.532378180648223	0.409067077331852	0.450352329136197	0.530213326103465	0.407136054817271	0.00492143933614772	0.00534665392604785	0.00534151908622497
201	0.972667378427265	0.22	0.160166010171759	0.112428409782054	0.207903610561464	0.269000328479406	0.880867527644335	0.654153575526819	1.10758147976185	4.03	2.83	6.75	0.14512205462299	0.195417880823275	0.24571370702356	0.155901384477236	0.209933068072272	0.263964751667308	0.155805894711693	0.209703109093243	0.263810095990994	0.160166010171759	5.07603791384443	0.0106795108573734	1.42441005578106	0.350634120048814	0.425064035392705	0.310374934231339	0.452354119493345	0.532378180648223	0.409067077331852	0.450352329136197	0.530213326103465	0.407136054817271	0.00492143933614772	0.00534665392604785	0.00534151908622497
201	0.972667378427265	0.22	0.160929014931153	0.114215910166026	0.20764211969628	0.296843164940568	0.97662851918083	0.741947784868112	1.21130925349355	3.8	2.27	5.33	0.173476006816704	0.228347087363994	0.283218167911285	0.187522163270499	0.246836093271722	0.306150023272946	0.187560471687908	0.246921919852068	0.306357190021663	0.160929014931153	4.62590466594747	0.0584478513764199	1.35587694267799	0.350634120048814	0.425064035392705	0.310374934231339	0.452354119493345	0.532378180648223	0.409067077331852	0.450352329136197	0.530213326103465	0.407136054817271	0.00492143933614772	0.00534665392604785	0.00534151908622497
201	0.972667378427265	0.22	0.161128958114679	0.113903488633021	0.208354427596338	0.30617325793414	1.062851054123	0.813046840990316	1.31265526725568	4.31	2.92	6.78	0.169601020822385	0.221710010633391	0.273819000444397	0.180952752680687	0.23654950027094	0.292146247861193	0.181198769761249	0.236959759257707	0.29272745905194	0.161128958114679	5.22604059846188	-0.045866074398026	1.42222873442029	0.350634120048814	0.425064035392705	0.310374934231339	0.452354119493345	0.532378180648223	0.409067077331852	0.450352329136197	0.530213326103465	0.407136054817271	0.00492143933614772	0.00534665392604785	0.00534151908622497
201	0.972667378427265	0.22	0.161498275942597	0.113412378365011	0.209584173520183	0.271641528852746	0.919935177549142	0.684746076278837	1.15512427881945	3.69	2.28	5.92	0.16436682947329	0.220821752314982	0.277276675156673	0.178251554183644	0.239475450575004	0.300699346966365	0.176614855739172	0.237342939382143	0.297924705188279	0.161498275942597	4.63553582545414	-0.054977172164189	1.27820626702745	0.350634120048814	0.425064035392705	0.310374934231339	0.452354119493345	0.532378180648223	0.409067077331852	0.450352329136197	0.530213326103465	0.407136054817271	0.00492143933614772	0.00534665392604785	0.00534151908622497
201	0.972667378427265	0.22	0.162440975447314	0.115002270830639	0.209879680063989	0.300060516868066	0.948550946327962	0.722361705513624	1.1747401871423	3.86	2.44	6.11	0.166472730106084	0.218599441906527	0.27072615370697	0.179638535590435	0.235887785344489	0.292137035098542	0.178493436136856	0.234479896171979	0.290480914932436	0.162440975447314	4.78920947199057	-0.119954161510301	1.21342115746487	0.350634120048814	0.425064035392705	0.310374934231339	0.452354119493345	0.532378180648223	0.409067077331852	0.450352329136197	0.530213326103465	0.407136054817271	0.00492143933614772	0.00534665392604785	0.00534151908622497
201	0.972667378427265	0.22	0.163025462586952	0.115763813820823	0.210287111353081	0.291690474691488	0.99363316275443	0.751885682121847	1.23538064338701	4.02	2.86	5.86	0.166880610593959	0.220536329989582	0.274192049385205	0.179285631618555	0.236929833108195	0.294574034597835	0.181498068847577	0.239943659824772	0.298360812732368	0.163025462586952	4.82091813259386	-0.117422476619081	1.25719624164477	0.350634120048814	0.425064035392705	0.310374934231339	0.452354119493345	0.532378180648223	0.409067077331852	0.450352329136197	0.530213326103465	0.407136054817271	0.00492143933614772	0.00534665392604785	0.00534151908622497
201	0.972667378427265	0.22	0.163255927672952	0.1147430032929	0.211768852053005	0.262029954022556	0.864885916447479	0.638271161439899	1.09150067145506	4.12	2.4	5.9	0.138791472203929	0.18806864054674	0.23734580888955	0.148761102984383	0.201577935302817	0.254394767621252	0.148246036239789	0.200762272179418	0.253369122496315	0.163255927672952	4.62492132060022	-0.159487004871447	1.15449763520772	0.350634120048814	0.425064035392705	0.310374934231339	0.452354119493345	0.532378180648223	0.409067077331852	0.450352329136197	0.530213326103465	0.407136054817271	0.00492143933614772	0.00534665392604785	0.00534151908622497
201	0.972667378427265	0.22	0.163823664219523	0.115691219796191	0.211956108642854	0.256333951193484	0.914682268845645	0.671438550681314	1.15792598700998	3.9	2.93	5.61	0.1531196041785	0.208590625028339	0.264061645878178	0.165022856227047	0.22480609788041	0.284589339533773	0.167846335859213	0.2287944377207	0.289776669656657	0.163823664219523	4.81452623841457	-0.0295639201747617	1.35412431909483	0.350634120048814	0.425064035392705	0.310374934231339	0.452354119493345	0.532378180648223	0.409067077331852	0.450352329136197	0.530213326103465	0.407136054817271	0.00492143933614772	0.00534665392604785	0.00534151908622497
201	0.972667378427265	0.22	0.164034718202011	0.115352437004677	0.212716999399346	0.2279320009475	0.8821760044257	0.628683088782042	1.13566892006936	3.95	2.57	5.73	0.141801912412988	0.198978224075917	0.256154535738846	0.152627767230156	0.214169199493442	0.275710631756729	0.153382991532	0.21537814057192	0.277101591051348	0.164034718202011	4.77172707114483	0.00221609623769873	1.37842018248798	0.350634120048814	0.425064035392705	0.310374934231339	0.452354119493345	0.532378180648223	0.409067077331852	0.450352329136197	0.530213326103465	0.407136054817271	0.00492143933614772	0.00534665392604785	0.00534151908622497
201	0.972667378427265	0.22	0.164316071876454	0.11662076033089	0.212011383422018	0.225574057618485	0.853241800208131	0.606408951486284	1.10007464892998	3.86	2.66	6.4	0.139854943469753	0.196781534048377	0.253708124627001	0.150929101831022	0.212363320552023	0.273797539273024	0.150683989124082	0.211959925168594	0.273246537159207	0.164316071876454	4.81170989559519	0.0858397963747138	1.44930699084856	0.350634120048814	0.425064035392705	0.310374934231339	0.452354119493345	0.532378180648223	0.409067077331852	0.450352329136197	0.530213326103465	0.407136054817271	0.00492143933614772	0.00534665392604785	0.00534151908622497
201	0.972667378427265	0.22	0.16541949878877	0.116995775440964	0.213843222136576	0.290611066947999	0.967055698940696	0.731158339187864	1.20295305869353	3.99	2.4	6.02	0.163423659030321	0.21614987115179	0.268876083273259	0.175714148336827	0.23240570397157	0.289097259606313	0.174656977677373	0.231000816100709	0.287473985796441	0.16541949878877	4.79877346768857	0.147687749613931	1.52268147698664	0.350634120048814	0.425064035392705	0.310374934231339	0.452354119493345	0.532378180648223	0.409067077331852	0.450352329136197	0.530213326103465	0.407136054817271	0.00492143933614772	0.00534665392604785	0.00534151908622497
201	0.972667378427265	0.22	0.165855527694757	0.116862463675993	0.214848591713521	0.262928329390269	0.966929081696874	0.714164480368001	1.21969368302575	3.96	2.56	6.11	0.16063684733227	0.217491129211069	0.274345411089868	0.172844683452074	0.234019691038654	0.295194698625235	0.172661428833226	0.233695243309512	0.295034863991259	0.165855527694757	4.91528134242136	-0.107906962214895	1.27721655433342	0.350634120048814	0.425064035392705	0.310374934231339	0.452354119493345	0.532378180648223	0.409067077331852	0.450352329136197	0.530213326103465	0.407136054817271	0.00492143933614772	0.00534665392604785	0.00534151908622497
201	0.972667378427265	0.22	0.166117885533104	0.117569821829388	0.214665949236819	0.234663026750074	0.850009785718256	0.610339937785052	1.08967963365146	3.85	2.22	5.96	0.141018630960273	0.196394187671589	0.251769744382905	0.152218221678297	0.211991662319746	0.271765102961194	0.150197737611325	0.209264640895719	0.268157032457369	0.166117885533104	4.5716848898555	0.0158335639831595	1.32214259691896	0.350634120048814	0.425064035392705	0.310374934231339	0.452354119493345	0.532378180648223	0.409067077331852	0.450352329136197	0.530213326103465	0.407136054817271	0.00492143933614772	0.00534665392604785	0.00534151908622497
201	0.972667378427265	0.22	0.166545304700602	0.117776679476629	0.215313929924576	0.275128558650327	0.950211783040009	0.709405102312689	1.19101846376733	4.28	2.65	6.1	0.148845167376778	0.199370474541126	0.249895781705474	0.158907747881307	0.212848785497758	0.26678982311421	0.159231134689344	0.213271662311141	0.267407059756874	0.166545304700602	4.93357782722576	0.0474675530029788	1.44107142989245	0.350634120048814	0.425064035392705	0.310374934231339	0.452354119493345	0.532378180648223	0.409067077331852	0.450352329136197	0.530213326103465	0.407136054817271	0.00492143933614772	0.00534665392604785	0.00534151908622497
201	0.972667378427265	0.22	0.167780320024636	0.118636321762201	0.21692431828707	0.31196818771064	1.07207205486358	0.823496428932058	1.3206476807951	4.36	2.71	6.33	0.170002399399471	0.221318290222927	0.272634181046383	0.181178487936885	0.235867924905837	0.290557361874789	0.181355636454464	0.23611133069561	0.290809333169318	0.167780320024636	4.97876919066512	0.0816644563014633	1.47866357006621	0.350634120048814	0.425064035392705	0.310374934231339	0.452354119493345	0.532378180648223	0.409067077331852	0.450352329136197	0.530213326103465	0.407136054817271	0.00492143933614772	0.00534665392604785	0.00534151908622497
201	0.972667378427265	0.22	0.168425621821419	0.118304734337566	0.218546509305272	0.272234897146988	0.921337156470122	0.686142330628314	1.15653198231193	4.47	2.84	6.91	0.138645668804767	0.18617042055474	0.233695172304713	0.147426552300781	0.197961201957345	0.248495851613909	0.147051688528904	0.197374293648386	0.247911887365796	0.168425621821419	5.17933930718558	-0.195185113522593	1.25836188653346	0.350634120048814	0.425064035392705	0.310374934231339	0.452354119493345	0.532378180648223	0.409067077331852	0.450352329136197	0.530213326103465	0.407136054817271	0.00492143933614772	0.00534665392604785	0.00534151908622497
201	0.972667378427265	0.22	0.168867184845786	0.119364839702493	0.218369529989079	0.319923711547921	1.06089960806166	0.81940059946572	1.3023986166576	4.12	2.73	6.15	0.178065581984092	0.230546214219725	0.283026846455358	0.190842786006435	0.247089197893725	0.303335609781016	0.191643186660804	0.248104923703975	0.304729611318996	0.168867184845786	4.9031336436621	-0.146890884105329	1.24642064757196	0.350634120048814	0.425064035392705	0.310374934231339	0.452354119493345	0.532378180648223	0.409067077331852	0.450352329136197	0.530213326103465	0.407136054817271	0.00492143933614772	0.00534665392604785	0.00534151908622497
201	0.972667378427265	0.22	0.169420184061402	0.119847321931889	0.218993046190914	0.281337295863168	0.991920669456179	0.744400096967021	1.23944124194534	4	2.53	6.31	0.165990784233281	0.221184401360344	0.276378018487406	0.178425532315501	0.237753829135125	0.297082125954748	0.177496278633771	0.236563957536418	0.295621733978112	0.169420184061402	4.97362488126232	0.0236257878992992	1.39777477334971	0.350634120048814	0.425064035392705	0.310374934231339	0.452354119493345	0.532378180648223	0.409067077331852	0.450352329136197	0.530213326103465	0.407136054817271	0.00492143933614772	0.00534665392604785	0.00534151908622497
201	0.972667378427265	0.22	0.170140074010427	0.119419230044176	0.220860917976678	0.305824329077078	1.02804633630714	0.786223767758169	1.26986890485612	3.74	2.46	5.72	0.186392873217713	0.243722612166275	0.301052351114837	0.201826683979267	0.263903473212889	0.325980262446512	0.202140839875216	0.264193122758661	0.326446277649302	0.170140074010427	4.68490254518554	0.161199405545602	1.50304984107127	0.350634120048814	0.425064035392705	0.310374934231339	0.452354119493345	0.532378180648223	0.409067077331852	0.450352329136197	0.530213326103465	0.407136054817271	0.00492143933614772	0.00534665392604785	0.00534151908622497
201	0.972667378427265	0.22	0.171243287009081	0.120626474568158	0.221860099450003	0.252750913887439	0.959684647698947	0.702052331558219	1.21731696383968	3.92	2.52	6.16	0.159370578624649	0.217854838914228	0.276339099203806	0.17166706163935	0.234663765313927	0.297660468988503	0.171088841474557	0.234258617050932	0.29715995589213	0.171243287009081	4.80393791920434	-0.0337985663225284	1.33714490220193	0.350634120048814	0.425064035392705	0.310374934231339	0.452354119493345	0.532378180648223	0.409067077331852	0.450352329136197	0.530213326103465	0.407136054817271	0.00492143933614772	0.00534665392604785	0.00534151908622497
201	0.972667378427265	0.22	0.171464157310197	0.120825861545148	0.222102453075245	0.249233291846081	0.973608816988334	0.709781697380617	1.23743593659605	4.14	2.78	6.04	0.153467344899407	0.210511430014697	0.267555515129986	0.164386267769378	0.225488935940041	0.286591604110704	0.1656570506569	0.227246850342204	0.288730260912713	0.171464157310197	4.79110284396091	0.141343580025695	1.54938108187945	0.350634120048814	0.425064035392705	0.310374934231339	0.452354119493345	0.532378180648223	0.409067077331852	0.450352329136197	0.530213326103465	0.407136054817271	0.00492143933614772	0.00534665392604785	0.00534151908622497
201	0.972667378427265	0.22	0.171667071015661	0.120545283423096	0.222788858608226	0.280227568124985	0.986970802095319	0.740007773804154	1.23393383038648	3.77	2.5	6.31	0.174300635040287	0.232470041074141	0.290639447107995	0.188582719974595	0.251518490728588	0.314454261482581	0.187405874273463	0.249869124271098	0.312411221301543	0.171667071015661	4.70103038458583	0.00131001183423069	1.36113790424279	0.350634120048814	0.425064035392705	0.310374934231339	0.452354119493345	0.532378180648223	0.409067077331852	0.450352329136197	0.530213326103465	0.407136054817271	0.00492143933614772	0.00534665392604785	0.00534151908622497
201	0.972667378427265	0.22	0.172669416261445	0.122536869920378	0.222801962602511	0.298874349360575	0.931059561363339	0.708412723169359	1.15370639955732	4.05	2.4	5.87	0.156359700911862	0.205501947924639	0.254644194937416	0.167875476437156	0.220637013344371	0.273398550251585	0.167419522670389	0.219861999207405	0.272484896291985	0.172669416261445	4.72179895786499	-0.015887157952703	1.32897940435426	0.350634120048814	0.425064035392705	0.310374934231339	0.452354119493345	0.532378180648223	0.409067077331852	0.450352329136197	0.530213326103465	0.407136054817271	0.00492143933614772	0.00534665392604785	0.00534151908622497
201	0.972667378427265	0.22	0.175057324994454	0.122914847093001	0.227199802895907	0.261565348302584	0.937391838393063	0.691483894211492	1.18329978257463	4.48	2.96	6.7	0.139388049445397	0.188957719787007	0.238527390128618	0.148178627786303	0.200874434638214	0.253570241490124	0.148761520829703	0.201620877534151	0.254638510570805	0.175057324994454	5.13160578048196	-0.0321706091477824	1.43569959693535	0.350634120048814	0.425064035392705	0.310374934231339	0.452354119493345	0.532378180648223	0.409067077331852	0.450352329136197	0.530213326103465	0.407136054817271	0.00492143933614772	0.00534665392604785	0.00534151908622497
201	0.972667378427265	0.22	0.175679832405189	0.124130059732596	0.227229605077781	0.241330566798689	0.906382444570762	0.655472962673432	1.15729192646809	3.89	2.53	5.94	0.150102116091319	0.207559931020185	0.265017745949051	0.161850670834826	0.223805732716049	0.285760794597272	0.162033863714896	0.223989246131305	0.285888418603258	0.175679832405189	4.68964346179465	0.0628658557342145	1.42435025479742	0.350634120048814	0.425064035392705	0.310374934231339	0.452354119493345	0.532378180648223	0.409067077331852	0.450352329136197	0.530213326103465	0.407136054817271	0.00492143933614772	0.00534665392604785	0.00534151908622497
201	0.972667378427265	0.22	0.177896997805106	0.125685162130121	0.23010883348009	0.251867240130075	0.921381569455951	0.673451914034925	1.16931122487698	3.66	2.29	5.84	0.162476712019612	0.222292111434862	0.282107510850113	0.176313504834249	0.241222885279431	0.306132265724614	0.175002670633148	0.239410231260718	0.303839017996393	0.177896997805106	4.51533232235119	0.105343010661613	1.43399106160381	0.350634120048814	0.425064035392705	0.310374934231339	0.452354119493345	0.532378180648223	0.409067077331852	0.450352329136197	0.530213326103465	0.407136054817271	0.00492143933614772	0.00534665392604785	0.00534151908622497
201	0.972667378427265	0.22	0.178258043163103	0.125997364706298	0.230518721619907	0.252713876389669	0.82569525971687	0.604011352634805	1.04737916679894	3.75	2.51	5.18	0.142927313595163	0.195384415880253	0.247841518165343	0.154726404915129	0.211514003063282	0.268301601211434	0.156589848528847	0.214014736742015	0.271426551988429	0.178258043163103	4.4263434765255	0.109639976966682	1.38710363246422	0.350634120048814	0.425064035392705	0.310374934231339	0.452354119493345	0.532378180648223	0.409067077331852	0.450352329136197	0.530213326103465	0.407136054817271	0.00492143933614772	0.00534665392604785	0.00534151908622497
201	0.972667378427265	0.22	0.178715391899768	0.126304036943419	0.231126746856116	0.306319560528336	1.04359767039389	0.798403058988392	1.28879228179939	4.02	2.58	6.26	0.177383933311707	0.231859657206166	0.286335381100624	0.190591846953111	0.249123804370628	0.307655761788146	0.190044789772946	0.248408744056178	0.306764449933257	0.178715391899768	4.87900656183796	0.00485018653669423	1.39538807254658	0.350634120048814	0.425064035392705	0.310374934231339	0.452354119493345	0.532378180648223	0.409067077331852	0.450352329136197	0.530213326103465	0.407136054817271	0.00492143933614772	0.00534665392604785	0.00534151908622497
201	0.972667378427265	0.22	0.179455359361606	0.126847579567984	0.232063139155227	0.231907179622875	0.897055043556789	0.642164155999698	1.15194593111388	4.26	2.9	6.4	0.135311512104307	0.189020008747609	0.242728505390911	0.144526071014477	0.201892054730386	0.259258038446294	0.145432157026789	0.203241323376608	0.260942317742729	0.179455359361606	5.0853591323575	-0.070912843265384	1.35637000217198	0.350634120048814	0.425064035392705	0.310374934231339	0.452354119493345	0.532378180648223	0.409067077331852	0.450352329136197	0.530213326103465	0.407136054817271	0.00492143933614772	0.00534665392604785	0.00534151908622497
201	0.972667378427265	0.22	0.180607026543953	0.128200587359495	0.233013465728412	0.250755172701092	0.962743528260033	0.702917295930942	1.22256976058912	3.92	2.55	6.2	0.159834309512518	0.218915437090348	0.277996564668178	0.17220055927002	0.235852745350937	0.299504931431854	0.171734971282467	0.235262934212497	0.298706264292059	0.180607026543953	4.82885892100799	0.0184382485934128	1.41503985528644	0.350634120048814	0.425064035392705	0.310374934231339	0.452354119493345	0.532378180648223	0.409067077331852	0.450352329136197	0.530213326103465	0.407136054817271	0.00492143933614772	0.00534665392604785	0.00534151908622497
201	0.972667378427265	0.22	0.182212549455567	0.127928352466501	0.236496746444632	0.244342293014117	1.02256145343518	0.741799591093702	1.30332331577666	4.2	2.66	6.57	0.158524834568045	0.218524500670688	0.278524166773331	0.16958259378359	0.233767483372408	0.297952372961225	0.168828754839046	0.232841185944847	0.296755638051364	0.182212549455567	5.05703657551553	-0.128323347466888	1.31545847129857	0.350634120048814	0.425064035392705	0.310374934231339	0.452354119493345	0.532378180648223	0.409067077331852	0.450352329136197	0.530213326103465	0.407136054817271	0.00492143933614772	0.00534665392604785	0.00534151908622497
201	0.972667378427265	0.22	0.188152156964707	0.132856187053827	0.243448126875586	0.245359705721297	1.02059502150497	0.741142983388809	1.30004705962114	3.57	2.66	5.72	0.182810362640679	0.251740015317284	0.320669667993889	0.198937017456081	0.273947314026194	0.348957610596307	0.200649473590602	0.276361258557381	0.352003154168085	0.188152156964707	4.52226245746835	0.0500307374860185	1.40507772065948	0.350634120048814	0.425064035392705	0.310374934231339	0.452354119493345	0.532378180648223	0.409067077331852	0.450352329136197	0.530213326103465	0.407136054817271	0.00492143933614772	0.00534665392604785	0.00534151908622497
201	0.972667378427265	0.22	0.190190958105414	0.13433971703957	0.246042199171258	0.217762601609446	0.926276508071051	0.652179843422408	1.20037317271969	3.92	2.61	5.99	0.148301657038042	0.21062954092768	0.272957424817318	0.159776192836055	0.226926568592541	0.294076944349027	0.160464019700885	0.227521191957567	0.295003555569792	0.190190958105414	4.64533386735974	-0.0283704502025498	1.34467586290484	0.350634120048814	0.425064035392705	0.310374934231339	0.452354119493345	0.532378180648223	0.409067077331852	0.450352329136197	0.530213326103465	0.407136054817271	0.00492143933614772	0.00534665392604785	0.00534151908622497
201	0.972667378427265	0.22	0.190694238866178	0.135398853039012	0.245989624693344	0.240933383095856	0.869013942130908	0.628187781361526	1.10984010290029	3.97	2.34	5.51	0.141010836533986	0.195069669572343	0.2491285026107	0.151691175726485	0.209844493184564	0.267997810642643	0.151665046387939	0.209933230681418	0.268054403166948	0.190694238866178	4.42170080896115	-0.107945473923125	1.21041031275809	0.350634120048814	0.425064035392705	0.310374934231339	0.452354119493345	0.532378180648223	0.409067077331852	0.450352329136197	0.530213326103465	0.407136054817271	0.00492143933614772	0.00534665392604785	0.00534151908622497
201	0.972667378427265	0.22	0.197674558298381	0.139773273184512	0.255575843412251	0.290637024099587	1.13383409732784	0.857271296718785	1.41039689793689	3.89	2.6	5.67	0.196312057173849	0.259643948178634	0.322975839183418	0.211677289553832	0.279966131427357	0.348254973300883	0.213258350551769	0.281946471598008	0.350905633694492	0.197674558298381	4.62348110474286	0.113987327995765	1.44966299469063	0.350634120048814	0.425064035392705	0.310374934231339	0.452354119493345	0.532378180648223	0.409067077331852	0.450352329136197	0.530213326103465	0.407136054817271	0.00492143933614772	0.00534665392604785	0.00534151908622497
201	0.972667378427265	0.22	0.198803885028642	0.139974930797764	0.25763283925952	0.25567151995534	0.989073875287097	0.725589216342418	1.25255853423178	3.96	2.9	6.17	0.163305112369042	0.222606423451612	0.281907734534181	0.175728101664333	0.23954059762096	0.303353093577586	0.177435122433963	0.241904287908512	0.306321619513998	0.198803885028642	4.75771189144636	0.0579413703057572	1.4603449396646	0.350634120048814	0.425064035392705	0.310374934231339	0.452354119493345	0.532378180648223	0.409067077331852	0.450352329136197	0.530213326103465	0.407136054817271	0.00492143933614772	0.00534665392604785	0.00534151908622497
201	0.972667378427265	0.22	0.20104750090278	0.141359279293301	0.260735722512258	0.249371038472258	0.991256899081437	0.722746360304117	1.25976743785876	3.74	2.41	5.53	0.171377675937672	0.235046916805334	0.298716157672996	0.185572675866322	0.254515560833945	0.323458445801568	0.186016228093649	0.255246173183988	0.324329821575532	0.20104750090278	4.3537827049296	0.0115660724148024	1.31641114744049	0.350634120048814	0.425064035392705	0.310374934231339	0.452354119493345	0.532378180648223	0.409067077331852	0.450352329136197	0.530213326103465	0.407136054817271	0.00492143933614772	0.00534665392604785	0.00534151908622497
201	0.972667378427265	0.22	0.201810044742694	0.142813971488401	0.260806117996985	0.254381672238047	1.03531801761285	0.758576312786847	1.31205972243884	3.48	2.45	5.29	0.191536411725866	0.26141219379786	0.331287975869854	0.209067121291445	0.285338408166594	0.361609695041743	0.210707307774282	0.287845414210202	0.364679298889587	0.201810044742694	4.2697954676077	0.0402818629609309	1.31244028405916	0.350634120048814	0.425064035392705	0.310374934231339	0.452354119493345	0.532378180648223	0.409067077331852	0.450352329136197	0.530213326103465	0.407136054817271	0.00492143933614772	0.00534665392604785	0.00534151908622497
201	0.972667378427265	0.22	0.202242028040317	0.142499030345504	0.26198502573513	0.227510123771694	0.913752877093795	0.650871238062229	1.17663451612536	3.9	2.57	5.85	0.148693284677556	0.208749302063419	0.268805319449281	0.160286180693386	0.225024475198817	0.289762769704248	0.160892161006961	0.225881225910416	0.290770924880462	0.202242028040317	4.40699153731785	0.0198423691497971	1.35299425572771	0.350634120048814	0.425064035392705	0.310374934231339	0.452354119493345	0.532378180648223	0.409067077331852	0.450352329136197	0.530213326103465	0.407136054817271	0.00492143933614772	0.00534665392604785	0.00534151908622497
201	0.972667378427265	0.22	0.209149081642219	0.147162815581986	0.271135347702451	0.273658666328211	1.04010391457671	0.7755416076022	1.30466622155123	3.88	2.43	5.33	0.177708954706878	0.238331222508397	0.298953490309916	0.191632587762984	0.257004656795901	0.322376725828819	0.193000122474041	0.258767843777547	0.324743470930003	0.209149081642219	4.41336166891569	0.0110633826707539	1.32981484101635	0.350634120048814	0.425064035392705	0.310374934231339	0.452354119493345	0.532378180648223	0.409067077331852	0.450352329136197	0.530213326103465	0.407136054817271	0.00492143933614772	0.00534665392604785	0.00534151908622497
201	0.972667378427265	0.22	0.214479058686044	0.151266680888524	0.277691436483564	0.217855620963533	0.946348471908971	0.666388703155462	1.22630824066248	4.14	2.63	5.71	0.144224199482631	0.204814922801657	0.265405646120683	0.154502204935448	0.219410870644843	0.284319536354238	0.155686064996189	0.221131832507514	0.286469979926591	0.214479058686044	4.53619793837184	0.00541881861282349	1.36670097116968	0.350634120048814	0.425064035392705	0.310374934231339	0.452354119493345	0.532378180648223	0.409067077331852	0.450352329136197	0.530213326103465	0.407136054817271	0.00492143933614772	0.00534665392604785	0.00534151908622497
201	0.972667378427265	0.22	0.216680898961397	0.153010810759844	0.28035098716295	0.225351846565797	1.03011601083612	0.731925867800178	1.32830615387205	4.04	2.93	5.86	0.161995932821306	0.22799386034969	0.293991787878073	0.173981818364404	0.244862853707041	0.315743889049677	0.176523527130484	0.248315148797646	0.320391129106361	0.216680898961397	4.67022359964376	0.0131463201816937	1.41776097933966	0.350634120048814	0.425064035392705	0.310374934231339	0.452354119493345	0.532378180648223	0.409067077331852	0.450352329136197	0.530213326103465	0.407136054817271	0.00492143933614772	0.00534665392604785	0.00534151908622497
201	0.972667378427265	0.22	0.226852190703131	0.159291832605023	0.294412548801239	0.233729403013275	0.989100925498502	0.709485919050895	1.26871593194611	3.86	2.55	5.91	0.163413582957933	0.227816397482475	0.292219212007017	0.176325599256763	0.245817159623476	0.315308719990188	0.176714827581782	0.246252550791146	0.315833499147277	0.226852190703131	4.44137232068772	0.04703278504925	1.37332780712048	0.350634120048814	0.425064035392705	0.310374934231339	0.452354119493345	0.532378180648223	0.409067077331852	0.450352329136197	0.530213326103465	0.407136054817271	0.00492143933614772	0.00534665392604785	0.00534151908622497
201	0.972667378427265	0.23	0.107740983901612	0.0773249350594332	0.138157032743792	0.311222406028282	0.991436843177515	0.761157706307516	1.22171598004751	4.15	2.51	7	0.164173292469157	0.213841953475434	0.263510614481712	0.17580576829788	0.228993695379113	0.282181622460347	0.172862938264734	0.225160516399319	0.277377659341709	0.107740983901612	5.65766004445775	-0.0614908342598972	1.39410091558161	0.350634120048814	0.425064035392705	0.310374934231339	0.452354119493345	0.532378180648223	0.409067077331852	0.450352329136197	0.530213326103465	0.407136054817271	0.00492143933614772	0.00534665392604785	0.00534151908622497
201	0.972667378427265	0.23	0.114600922035847	0.081413786030594	0.1477880580411	0.36712226238629	1.01938047129437	0.810414139143065	1.22834680344568	3.82	2.42	6	0.188460643917654	0.237055464284421	0.285650284651188	0.203586483884114	0.256081521616093	0.308576559348071	0.202589978798642	0.254861505891586	0.307041121105111	0.114600922035847	5.02611670542485	0.189416289198082	1.53528244157466	0.350634120048814	0.425064035392705	0.310374934231339	0.452354119493345	0.532378180648223	0.409067077331852	0.450352329136197	0.530213326103465	0.407136054817271	0.00492143933614772	0.00534665392604785	0.00534151908622497
201	0.972667378427265	0.23	0.117918735332563	0.0838054635199965	0.152032007145129	0.373295204796844	1.09201947488523	0.871106538496683	1.31293241127377	3.97	2.46	6.1	0.195738678456533	0.245378078818823	0.295017479181113	0.210589160755043	0.263994648853297	0.317400136951551	0.209588166238245	0.262663205229179	0.315859280381327	0.117918735332563	5.056072571792	-0.0762125624221715	1.2850693726257	0.350634120048814	0.425064035392705	0.310374934231339	0.452354119493345	0.532378180648223	0.409067077331852	0.450352329136197	0.530213326103465	0.407136054817271	0.00492143933614772	0.00534665392604785	0.00534151908622497
201	0.972667378427265	0.23	0.118202656560027	0.0845698910744795	0.151835422045574	0.314396710435624	0.840029687040897	0.646352911654987	1.03370646242681	3.89	2.55	6.8	0.147963724711111	0.192300396766567	0.236637068822023	0.159538511284787	0.207343516659312	0.255148522033836	0.157596063695746	0.20486626532097	0.252120930520414	0.118202656560027	5.29921750753845	0.0158618074403487	1.4070164349524	0.350634120048814	0.425064035392705	0.310374934231339	0.452354119493345	0.532378180648223	0.409067077331852	0.450352329136197	0.530213326103465	0.407136054817271	0.00492143933614772	0.00534665392604785	0.00534151908622497
201	0.972667378427265	0.23	0.119472479282487	0.085530306029449	0.153414652535525	0.29339109880977	0.935035532852928	0.708477397431925	1.16159366827393	4.11	2.72	6.56	0.154385453720983	0.203755102855784	0.253124751990586	0.165514888792343	0.218443528047643	0.271372167302942	0.165233167136103	0.218094069585846	0.270739801474588	0.119472479282487	5.41828030308297	0.164312436637911	1.61452713566028	0.350634120048814	0.425064035392705	0.310374934231339	0.452354119493345	0.532378180648223	0.409067077331852	0.450352329136197	0.530213326103465	0.407136054817271	0.00492143933614772	0.00534665392604785	0.00534151908622497
201	0.972667378427265	0.23	0.121075207398445	0.0866886627421987	0.155461752054691	0.273444157639536	0.824414476915249	0.614602031148852	1.03422692268165	3.96	2.49	6.34	0.138510703331477	0.185795398073664	0.23308009281585	0.149070798587195	0.199960491850109	0.250850185113023	0.147964703898197	0.198420904761588	0.24903631000775	0.121075207398445	5.31351479604691	-0.067121804798788	1.34008495241236	0.350634120048814	0.425064035392705	0.310374934231339	0.452354119493345	0.532378180648223	0.409067077331852	0.450352329136197	0.530213326103465	0.407136054817271	0.00492143933614772	0.00534665392604785	0.00534151908622497
201	0.972667378427265	0.23	0.122108396641125	0.0869969253481817	0.157219867934067	0.247013137834995	0.8043887929053	0.585115799278431	1.02366178653217	3.9	2.6	6.84	0.133594383715863	0.183659072594951	0.23372376147404	0.144000269244581	0.197964578803942	0.251928888363304	0.142447043365655	0.195828292594842	0.249219805550237	0.122108396641125	5.35539781464917	-0.0104641437570826	1.43100247654028	0.350634120048814	0.425064035392705	0.310374934231339	0.452354119493345	0.532378180648223	0.409067077331852	0.450352329136197	0.530213326103465	0.407136054817271	0.00492143933614772	0.00534665392604785	0.00534151908622497
201	0.972667378427265	0.23	0.123433126149841	0.0883645708421885	0.158501681457493	0.236677019897798	0.803866667209878	0.578470978496658	1.0292623559231	3.67	2.43	6.7	0.139559420234771	0.193937414653752	0.248315409072733	0.151444233487859	0.210453031815741	0.269461830143623	0.149083473951129	0.207114199244643	0.265159572001721	0.123433126149841	5.26831798602892	0.00482833830361652	1.42592178400117	0.350634120048814	0.425064035392705	0.310374934231339	0.452354119493345	0.532378180648223	0.409067077331852	0.450352329136197	0.530213326103465	0.407136054817271	0.00492143933614772	0.00534665392604785	0.00534151908622497
201	0.972667378427265	0.23	0.124801080120406	0.0887540541446537	0.160848106096158	0.291315995007536	0.882899287568656	0.667898139984471	1.09790043515284	3.63	2.41	5.48	0.16244945905475	0.214743091916211	0.267036724777673	0.176464239266143	0.233269329261861	0.290074419257579	0.177027227273448	0.234150177438823	0.291112804768523	0.124801080120406	4.85635337249088	0.0401812181011459	1.37578413940585	0.350634120048814	0.425064035392705	0.310374934231339	0.452354119493345	0.532378180648223	0.409067077331852	0.450352329136197	0.530213326103465	0.407136054817271	0.00492143933614772	0.00534665392604785	0.00534151908622497
201	0.972667378427265	0.23	0.124805491814668	0.0888834532443969	0.16072753038494	0.350573230986994	0.943121992308623	0.742707533148929	1.14353645146832	4.14	2.51	6.79	0.160828812538777	0.204227348360268	0.247625884181758	0.172300608786202	0.218794728990377	0.265288849194552	0.169944246393767	0.215784828981123	0.261590739655881	0.124805491814668	5.2835626893366	0.0128264616511013	1.42115004560234	0.350634120048814	0.425064035392705	0.310374934231339	0.452354119493345	0.532378180648223	0.409067077331852	0.450352329136197	0.530213326103465	0.407136054817271	0.00492143933614772	0.00534665392604785	0.00534151908622497
201	0.972667378427265	0.23	0.12633309222276	0.0905553488567067	0.162110835588814	0.292831579579664	0.961498763389702	0.728213843580167	1.19478368319924	4.2	2.78	6.52	0.15561803949613	0.205470623575405	0.255323207654679	0.166472625942659	0.219802500863171	0.273132375783683	0.166476849536411	0.219994646096348	0.273308972687943	0.12633309222276	5.48799373055922	0.127275388532034	1.59566717991469	0.350634120048814	0.425064035392705	0.310374934231339	0.452354119493345	0.532378180648223	0.409067077331852	0.450352329136197	0.530213326103465	0.407136054817271	0.00492143933614772	0.00534665392604785	0.00534151908622497
201	0.972667378427265	0.23	0.126653571464474	0.0901054398920817	0.163201703036866	0.254287473719783	0.80885597913144	0.592594137372674	1.02511782089021	4.33	2.88	7.16	0.123014412076299	0.16790740314847	0.212800394220641	0.131179244053164	0.179051916309487	0.226924588565809	0.13051436558948	0.178143490537332	0.225721938416951	0.126653571464474	5.53547860892688	-0.00152592604575565	1.49066083802218	0.350634120048814	0.425064035392705	0.310374934231339	0.452354119493345	0.532378180648223	0.409067077331852	0.450352329136197	0.530213326103465	0.407136054817271	0.00492143933614772	0.00534665392604785	0.00534151908622497
201	0.972667378427265	0.23	0.127615752367334	0.0913323789030578	0.16389912583161	0.305703510107131	0.997580634736141	0.762857582665281	1.232303686807	4.32	2.88	6.52	0.158828229857226	0.207697963493286	0.256567697129345	0.169424059541928	0.221554015714055	0.273683971886183	0.170037991553545	0.222585522689042	0.274881282166781	0.127615752367334	5.43558889650969	0.117250212687528	1.57774630070341	0.350634120048814	0.425064035392705	0.310374934231339	0.452354119493345	0.532378180648223	0.409067077331852	0.450352329136197	0.530213326103465	0.407136054817271	0.00492143933614772	0.00534665392604785	0.00534151908622497
201	0.972667378427265	0.23	0.127836616744155	0.0917584778389124	0.163914755649398	0.317140733979334	1.0213383163342	0.787349728361724	1.25532690430669	4.03	2.79	5.68	0.174361045005878	0.226178545220456	0.277996045435034	0.187273924329807	0.242928939553062	0.298583954776316	0.189801718367858	0.246001028590689	0.303194425639231	0.127836616744155	5.32344347227842	-0.10413689138811	1.33907134112884	0.350634120048814	0.425064035392705	0.310374934231339	0.452354119493345	0.532378180648223	0.409067077331852	0.450352329136197	0.530213326103465	0.407136054817271	0.00492143933614772	0.00534665392604785	0.00534151908622497
201	0.972667378427265	0.23	0.129012767493346	0.0919955695153209	0.166029965471371	0.296536717040533	0.962021573503278	0.730681029511732	1.19336211749482	4.27	2.61	6.97	0.153608113215669	0.202241898735699	0.250875684255729	0.164027408424539	0.215960041628131	0.267892674831724	0.162018045936055	0.213295412868877	0.264512427561385	0.129012767493346	5.47212979133302	-0.0130682093447968	1.43972921996424	0.350634120048814	0.425064035392705	0.310374934231339	0.452354119493345	0.532378180648223	0.409067077331852	0.450352329136197	0.530213326103465	0.407136054817271	0.00492143933614772	0.00534665392604785	0.00534151908622497
201	0.972667378427265	0.23	0.131080242161261	0.0931575339408552	0.169002950381667	0.306757255460069	1.02693854226125	0.785906289388948	1.26797079513355	4.07	2.52	6.17	0.172650514679688	0.22560128384221	0.278552053004731	0.185266675259099	0.242086737298025	0.298906799336951	0.184683187662085	0.241249849968541	0.297807823713565	0.131080242161261	4.98206519503457	-0.0272459231828805	1.35260739248979	0.350634120048814	0.425064035392705	0.310374934231339	0.452354119493345	0.532378180648223	0.409067077331852	0.450352329136197	0.530213326103465	0.407136054817271	0.00492143933614772	0.00534665392604785	0.00534151908622497
201	0.972667378427265	0.23	0.133036317265042	0.0945578144095216	0.171514820120563	0.271256960822633	0.856077991926787	0.63700161103957	1.075154372814	4.06	2.81	6.22	0.140193179006468	0.188408150129835	0.236623121253201	0.150468732280578	0.202217652115993	0.253966571951407	0.151432590942267	0.203363567194174	0.255565854814691	0.133036317265042	5.10490913196151	-0.0380016772073211	1.38105526571935	0.350634120048814	0.425064035392705	0.310374934231339	0.452354119493345	0.532378180648223	0.409067077331852	0.450352329136197	0.530213326103465	0.407136054817271	0.00492143933614772	0.00534665392604785	0.00534151908622497
201	0.972667378427265	0.23	0.133050097662746	0.0954568395485922	0.170643355776901	0.281577385668249	0.866555363631475	0.650446346922281	1.08266438034067	4.39	2.55	7.45	0.133411060302157	0.177736519575549	0.222061978848941	0.142083641882698	0.18929054262558	0.236497443368463	0.138875379895507	0.185046027988279	0.231239909645149	0.133050097662746	5.58245464058932	-0.0215041858405328	1.45325283942048	0.350634120048814	0.425064035392705	0.310374934231339	0.452354119493345	0.532378180648223	0.409067077331852	0.450352329136197	0.530213326103465	0.407136054817271	0.00492143933614772	0.00534665392604785	0.00534151908622497
201	0.972667378427265	0.23	0.134651817906986	0.0956518427222232	0.173651793091748	0.300715853272514	0.985730003578789	0.751041337467545	1.22041866969003	3.71	2.76	6.01	0.17916361744524	0.235149444451341	0.291135271457442	0.194148132096307	0.254816385462109	0.315484638827911	0.19551411922439	0.256657797879263	0.317897207869182	0.134651817906986	5.14106211585424	0.039556598999507	1.45715143940026	0.350634120048814	0.425064035392705	0.310374934231339	0.452354119493345	0.532378180648223	0.409067077331852	0.450352329136197	0.530213326103465	0.407136054817271	0.00492143933614772	0.00534665392604785	0.00534151908622497
201	0.972667378427265	0.23	0.135501317158502	0.0970288178417522	0.173973816475252	0.394715304910912	1.02338929786593	0.82552647728621	1.22125211844566	4.26	2.58	6.19	0.174114499732308	0.21584639685342	0.257578293974532	0.185990899451793	0.23056934118593	0.275147782920068	0.185699363777531	0.230158175578743	0.274724144121907	0.135501317158502	5.00541169344969	0.00893134123877057	1.40872861075476	0.350634120048814	0.425064035392705	0.310374934231339	0.452354119493345	0.532378180648223	0.409067077331852	0.450352329136197	0.530213326103465	0.407136054817271	0.00492143933614772	0.00534665392604785	0.00534151908622497
201	0.972667378427265	0.23	0.135676176964205	0.0967281385010127	0.174624215427396	0.247008992735003	0.861075162193533	0.626347087741942	1.09580323664512	4.15	2.97	6.26	0.135311237094135	0.186020096058056	0.236728955021977	0.144924473609897	0.199235962075502	0.253547450541106	0.146422530381332	0.201176450281491	0.255957577066875	0.135676176964205	5.24200743442753	0.0390494706668762	1.49447844017718	0.350634120048814	0.425064035392705	0.310374934231339	0.452354119493345	0.532378180648223	0.409067077331852	0.450352329136197	0.530213326103465	0.407136054817271	0.00492143933614772	0.00534665392604785	0.00534151908622497
201	0.972667378427265	0.23	0.137179809152676	0.0979552260571999	0.176404392248152	0.225933355266106	0.876770353533738	0.623391527924558	1.13014917914292	4.23	2.56	6.2	0.132315998020255	0.186096119638681	0.239876241257107	0.141439273876705	0.198927570564355	0.256415867252005	0.141109937946257	0.198459037070279	0.255922150558712	0.137179809152676	5.21706231644452	0.00972795895860563	1.4348695812143	0.350634120048814	0.425064035392705	0.310374934231339	0.452354119493345	0.532378180648223	0.409067077331852	0.450352329136197	0.530213326103465	0.407136054817271	0.00492143933614772	0.00534665392604785	0.00534151908622497
201	0.972667378427265	0.23	0.137294448481476	0.0982270576161756	0.176361839346777	0.307655177481341	0.900048401249623	0.689243629796675	1.11085317270257	3.84	2.52	6.01	0.159556132035427	0.208356284105845	0.257156436176263	0.172267776392506	0.224955777646639	0.277643778900771	0.172180341721145	0.224864263925701	0.277475025745593	0.137294448481476	5.01860724374701	-0.0107270068218715	1.36359480012951	0.350634120048814	0.425064035392705	0.310374934231339	0.452354119493345	0.532378180648223	0.409067077331852	0.450352329136197	0.530213326103465	0.407136054817271	0.00492143933614772	0.00534665392604785	0.00534151908622497
201	0.972667378427265	0.23	0.139995674703841	0.0996086865479117	0.18038266285977	0.267427944802539	0.924053643078538	0.685270081451522	1.16283720470555	3.81	2.51	6.11	0.159804574943671	0.215488759329065	0.27117294371446	0.1726888463092	0.232862577646818	0.293036308984435	0.172161270378933	0.232148763865553	0.292257777472969	0.139995674703841	4.9283660092471	-0.0573107242283993	1.31146346496157	0.350634120048814	0.425064035392705	0.310374934231339	0.452354119493345	0.532378180648223	0.409067077331852	0.450352329136197	0.530213326103465	0.407136054817271	0.00492143933614772	0.00534665392604785	0.00534151908622497
201	0.972667378427265	0.23	0.141418781925676	0.101066204204297	0.181771359647055	0.321975348130287	1.00172877187058	0.774769964387684	1.22868757935348	4.07	2.62	6.2	0.170254423819634	0.220128248018964	0.270002072218293	0.182701650574595	0.236221728333854	0.289741806093113	0.182700138236396	0.236138951249025	0.28967175564901	0.141418781925676	4.9146965786505	0.100417151006759	1.46502233473462	0.350634120048814	0.425064035392705	0.310374934231339	0.452354119493345	0.532378180648223	0.409067077331852	0.450352329136197	0.530213326103465	0.407136054817271	0.00492143933614772	0.00534665392604785	0.00534151908622497
201	0.972667378427265	0.23	0.142485874710028	0.102159728543479	0.182812020876577	0.281057475768032	1.04910333404976	0.787132318239915	1.3110743498596	4.6	2.76	6.6	0.154794793885916	0.206313132615858	0.2578314713458	0.164139172947639	0.218767479872491	0.273395786797343	0.163901778691042	0.218568291571315	0.273000261353209	0.142485874710028	5.4186095530532	-0.102888663229632	1.3930528438824	0.350634120048814	0.425064035392705	0.310374934231339	0.452354119493345	0.532378180648223	0.409067077331852	0.450352329136197	0.530213326103465	0.407136054817271	0.00492143933614772	0.00534665392604785	0.00534151908622497
[truncated: 1,363 more rows]
