# Supplementary material for: Re-expressing coefficients from regression models for inclusion in a meta-analysis
Source: BMC Med Res Methodol. 2024 Jan 8;24:6. doi: 10.1186/s12874-023-02132-y (PMC10773134; doi:10.1186/s12874-023-02132-y)
Supplement: Supplementary file 2 — Additional file 2. [file 12874_2023_2132_MOESM2_ESM.zip › Supp_Files_R1/simdata/simdata_scenario_202.csv]

ex_no	errsd	rsquare	beta	b_low_ci	b_hi_ci	lrsquare	lbeta	lb_low_ci	lb_hi_ci	x_median	x_25	x_75	rbl	rb	rbu	altl	alt	altu	dzl	dz	dzu	observed_beta	xlog	error	ylog	RelBias_rb	RelBias_rbl	RelBias_rbu	RelBias_alt	RelBias_altl	RelBias_altu	RelBias_dz	RelBias_dzl	RelBias_dzu	MC_SE_RelBias_rb	MC_SE_RelBias_alt	MC_SE_RelBias_dz
202	0.972667378427265	0.22	0.146660191165745	0.140755514181586	0.152564868149904	0.290252924487186	0.954904070047564	0.923103096467084	0.986705043628043	4.04	2.59	6.21	0.204288613590762	0.211326372242484	0.218364130894206	0.219401188034751	0.226959576053296	0.234517964071842	0.21916163849819	0.226645066332174	0.234135056658048	0.146660191165745	4.96400205539202	-0.00121765278459106	1.38881009100465	0.371814595716362	0.379249421260266	0.364912540601694	0.474715563279018	0.482708063323825	0.467295796089131	0.472548631371756	0.48049308992963	0.465250951412773	0.000761635916174858	0.000825049758660211	0.000843702279203553
202	0.972667378427265	0.22	0.146853842795246	0.141038315225341	0.152669370365151	0.296404394021446	0.982007820693752	0.949785905155715	1.01422973623179	3.95	2.59	6.1	0.214386521876063	0.221659681398526	0.228932840920988	0.230773836247722	0.238602942806999	0.246432049366275	0.23078550130158	0.238746332019946	0.246450710141951	0.146853842795246	4.92282726175759	0.026373377500915	1.40556087441424	0.371814595716362	0.379249421260266	0.364912540601694	0.474715563279018	0.482708063323825	0.467295796089131	0.472548631371756	0.48049308992963	0.465250951412773	0.000761635916174858	0.000825049758660211	0.000843702279203553
202	0.972667378427265	0.22	0.15252369085328	0.146468230801615	0.158579150904945	0.287150659909522	0.957913274270772	0.925770206348584	0.99005634219296	3.99	2.58	6.16	0.207120008453441	0.214311288162065	0.221502567870689	0.222721441199613	0.230454408153089	0.238187375106566	0.222525304682495	0.230307226222612	0.237803117155136	0.15252369085328	4.95453878905272	0.0037767779551859	1.38817072979297	0.371814595716362	0.379249421260266	0.364912540601694	0.474715563279018	0.482708063323825	0.467295796089131	0.472548631371756	0.48049308992963	0.465250951412773	0.000761635916174858	0.000825049758660211	0.000843702279203553
202	0.972667378427265	0.22	0.15292388055478	0.146879329483122	0.158968431626438	0.292347246026166	0.976762822765088	0.944398472984831	1.00912717254534	4	2.63	6.16	0.210731871178231	0.21795361092449	0.225175350670748	0.226536219331416	0.234299570978064	0.242062922624712	0.226644937292378	0.234494190220721	0.295769565830864	0.15292388055478	4.92343571497431	0.00902070990663926	1.39651730671372	0.371814595716362	0.379249421260266	0.364912540601694	0.474715563279018	0.482708063323825	0.467295796089131	0.472548631371756	0.48049308992963	0.465250951412773	0.000761635916174858	0.000825049758660211	0.000843702279203553
202	0.972667378427265	0.22	0.155003181218105	0.148857573797129	0.161148788639082	0.293977101011889	0.976267552383924	0.944046578333999	1.00848852643385	3.98	2.59	6.11	0.211480650994309	0.21869863443298	0.225916617871651	0.227444501496747	0.235207342386926	0.242970183277106	0.227520649190492	0.235162724690235	0.243014499915328	0.155003181218105	4.90625553403392	0.00593004058102589	1.38882825992528	0.371814595716362	0.379249421260266	0.364912540601694	0.474715563279018	0.482708063323825	0.467295796089131	0.472548631371756	0.48049308992963	0.465250951412773	0.000761635916174858	0.000825049758660211	0.000843702279203553
202	0.972667378427265	0.22	0.156011807734287	0.14981574261135	0.162207872857225	0.278442826505851	0.950825415951595	0.918227839884157	0.983422992019033	3.98	2.57	6.13	0.205811783312427	0.213118210944754	0.220424638577081	0.221362081515021	0.229220552993671	0.237079024472321	0.221158664411633	0.229242234338926	0.236957770951994	0.156011807734287	4.92855283767716	-0.00547745787721118	1.38120859669647	0.371814595716362	0.379249421260266	0.364912540601694	0.474715563279018	0.482708063323825	0.467295796089131	0.472548631371756	0.48049308992963	0.465250951412773	0.000761635916174858	0.000825049758660211	0.000843702279203553
202	0.972667378427265	0.22	0.156183232427188	0.149991933895224	0.162374530959152	0.29069229428546	0.976617875733001	0.944128421480621	1.00910732998538	3.98	2.59	6.15	0.211441771294941	0.218717929494645	0.225994087694348	0.227395539773804	0.235220700862685	0.243045861951565	0.227269958033236	0.235074475282636	0.243047264093748	0.156183232427188	4.93328508093334	0.00128518966268524	1.38814670911346	0.371814595716362	0.379249421260266	0.364912540601694	0.474715563279018	0.482708063323825	0.467295796089131	0.472548631371756	0.48049308992963	0.465250951412773	0.000761635916174858	0.000825049758660211	0.000843702279203553
202	0.972667378427265	0.23	0.147039166465253	0.141280122194878	0.152798210735627	0.303679789122847	0.986710355090248	0.954890118113101	1.01853059206739	4.04	2.61	6.24	0.210974490199837	0.218004888930486	0.225035287661135	0.226538761252179	0.234087815254118	0.241636869256057	0.226289372149324	0.233871987001939	0.241485870799245	0.147039166465253	5.01810168852966	0.0021247263733625	1.40105817970685	0.371814595716362	0.379249421260266	0.364912540601694	0.474715563279018	0.482708063323825	0.467295796089131	0.472548631371756	0.48049308992963	0.465250951412773	0.000761635916174858	0.000825049758660211	0.000843702279203553
202	0.972667378427265	0.23	0.147600978770892	0.141877287818543	0.153324669723241	0.312866361570883	0.999201453443485	0.967665105828456	1.03073780105851	4	2.59	6.23	0.215794654060017	0.2228274334616	0.229860212863184	0.231962673392054	0.239522370913172	0.247082068434289	0.231580899813344	0.238994512743479	0.24649905527267	0.147600978770892	4.96883801812696	0.0125537091522718	1.39985371095824	0.371814595716362	0.379249421260266	0.364912540601694	0.474715563279018	0.482708063323825	0.467295796089131	0.472548631371756	0.48049308992963	0.465250951412773	0.000761635916174858	0.000825049758660211	0.000843702279203553
202	0.972667378427265	0.23	0.148413802948963	0.142673711456934	0.154153894440992	0.306640256983542	0.985676948099974	0.954111170382276	1.01724272581767	3.99	2.58	6.2	0.213425599701467	0.220486564134724	0.227547528567982	0.229497631705733	0.237090322635301	0.244683013564869	0.229074089018195	0.236745341721507	0.244306565113529	0.148413802948963	4.97100865064697	-0.0178597749452155	1.36983036184599	0.371814595716362	0.379249421260266	0.364912540601694	0.474715563279018	0.482708063323825	0.467295796089131	0.472548631371756	0.48049308992963	0.465250951412773	0.000761635916174858	0.000825049758660211	0.000843702279203553
202	0.972667378427265	0.23	0.148444570189192	0.14263730956648	0.154251830811904	0.298202981103175	0.961913071374819	0.93048608310656	0.993340059643079	4.03	2.6	6.15	0.206460111857887	0.213433262376763	0.220406412895639	0.221799754175729	0.229290998159853	0.236782242143978	0.22174449775082	0.229309777205344	0.236691393974195	0.148444570189192	4.95342384750553	-0.00287336659009364	1.38467306828309	0.371814595716362	0.379249421260266	0.364912540601694	0.474715563279018	0.482708063323825	0.467295796089131	0.472548631371756	0.48049308992963	0.465250951412773	0.000761635916174858	0.000825049758660211	0.000843702279203553
202	0.972667378427265	0.23	0.14865512067901	0.14282620457658	0.15448403678144	0.310290054448289	1.00407527073785	0.972194210539537	1.03595633093615	4.07	2.59	6.16	0.213396796749382	0.220394694956899	0.227392593164416	0.228968689680878	0.236477235298726	0.243985780916574	0.22884651366211	0.236337911286831	0.243781696673568	0.14865512067901	4.95307373329245	-0.00563425299566951	1.3834514597527	0.371814595716362	0.379249421260266	0.364912540601694	0.474715563279018	0.482708063323825	0.467295796089131	0.472548631371756	0.48049308992963	0.465250951412773	0.000761635916174858	0.000825049758660211	0.000843702279203553
202	0.972667378427265	0.23	0.148768633822751	0.142951222692131	0.154586044953371	0.292865775609806	0.956146552222782	0.9245049659017	0.987788138543864	4.02	2.58	6.19	0.20558529376259	0.212621540250017	0.219657786737443	0.220915969957287	0.228476915534568	0.23603786111185	0.220575555077812	0.228226133402723	0.23634679613117	0.148768633822751	4.96753311412385	0.00398203154395865	1.39222613103625	0.371814595716362	0.379249421260266	0.364912540601694	0.474715563279018	0.482708063323825	0.467295796089131	0.472548631371756	0.48049308992963	0.465250951412773	0.000761635916174858	0.000825049758660211	0.000843702279203553
202	0.972667378427265	0.23	0.148796753569403	0.143067720978965	0.154525786159841	0.304797060461218	0.974951067429595	0.94359291984577	1.00630921501342	4.02	2.56	6.19	0.209447844518636	0.21640836348968	0.223368882460724	0.225019303843517	0.232497304568966	0.239975305294414	0.224524855330163	0.231954855168351	0.239401903985376	0.148796753569403	4.98594069459944	-0.000121778773091532	1.39050464039895	0.371814595716362	0.379249421260266	0.364912540601694	0.474715563279018	0.482708063323825	0.467295796089131	0.472548631371756	0.48049308992963	0.465250951412773	0.000761635916174858	0.000825049758660211	0.000843702279203553
202	0.972667378427265	0.23	0.149074315819869	0.143343943507931	0.154804688131806	0.307374612911694	0.983364505594001	0.951927085260912	1.01480192592709	4.06	2.62	6.26	0.209828439995141	0.216758030473339	0.223687620951538	0.225247880931783	0.232686698906007	0.240125516880232	0.22513052373879	0.232421946222166	0.239860817575282	0.149074315819869	5.00744063975953	-0.00832522042780478	1.39064671396887	0.371814595716362	0.379249421260266	0.364912540601694	0.474715563279018	0.482708063323825	0.467295796089131	0.472548631371756	0.48049308992963	0.465250951412773	0.000761635916174858	0.000825049758660211	0.000843702279203553
202	0.972667378427265	0.23	0.149382556267194	0.143619539680798	0.15514557285359	0.302411595049267	0.977751607478711	0.946125472967395	1.00937774199003	4	2.58	6.25	0.211152725949754	0.218210927746577	0.225269129543399	0.226993053174117	0.234580749561049	0.24216844594798	0.226475370941802	0.234140616472337	0.241669561904526	0.149382556267194	5.01796894048832	0.00720117116427828	1.40343189532281	0.371814595716362	0.379249421260266	0.364912540601694	0.474715563279018	0.482708063323825	0.467295796089131	0.472548631371756	0.48049308992963	0.465250951412773	0.000761635916174858	0.000825049758660211	0.000843702279203553
202	0.972667378427265	0.23	0.149435210173824	0.143671015486455	0.155199404861193	0.302340526056462	0.9820252041342	0.950255485536446	1.01379492273195	3.98	2.6	6.19	0.21282765355623	0.21994308173972	0.227058509923209	0.228887701396827	0.23654006223509	0.244192423073353	0.22883594820014	0.236496657649695	0.244138508244249	0.149435210173824	4.98795340958121	-0.0141771076250864	1.37674811886541	0.371814595716362	0.379249421260266	0.364912540601694	0.474715563279018	0.482708063323825	0.467295796089131	0.472548631371756	0.48049308992963	0.465250951412773	0.000761635916174858	0.000825049758660211	0.000843702279203553
202	0.972667378427265	0.23	0.149542475160312	0.143754426420248	0.155330523900375	0.306838812574601	0.991701851245831	0.959957952615331	1.02344574987633	3.99	2.57	6.23	0.214858625734112	0.221963572796231	0.22906851985835	0.231054194661672	0.238694696949829	0.246335199237986	0.230444615402121	0.238077658601213	0.245789818706669	0.149542475160312	4.95048869470986	0.0043331896268306	1.3907510007779	0.371814595716362	0.379249421260266	0.364912540601694	0.474715563279018	0.482708063323825	0.467295796089131	0.472548631371756	0.48049308992963	0.465250951412773	0.000761635916174858	0.000825049758660211	0.000843702279203553
202	0.972667378427265	0.23	0.149800853087662	0.144040254533966	0.155561451641358	0.30122911039023	0.966649954314671	0.935295060443313	0.99800484818603	3.97	2.54	6.19	0.210031130766104	0.217072228376233	0.224113325986361	0.225949576852269	0.233524325508723	0.241099074165178	0.225282072442201	0.232940783374175	0.24050961809911	0.149800853087662	4.94797402008615	0.0141403554985667	1.39635377574871	0.371814595716362	0.379249421260266	0.364912540601694	0.474715563279018	0.482708063323825	0.467295796089131	0.472548631371756	0.48049308992963	0.465250951412773	0.000761635916174858	0.000825049758660211	0.000843702279203553
202	0.972667378427265	0.23	0.149888887792808	0.144115896010869	0.155661879574747	0.301019709881253	0.98155426509334	0.949700081355	1.01340844883168	4.02	2.64	6.24	0.210908787436326	0.217982944213739	0.225057100991152	0.226601893233051	0.234202417318721	0.241802941404391	0.226574758064817	0.234157929933156	0.241555333912448	0.149888887792808	5.00501113491577	0.0102056846315218	1.40807058300168	0.371814595716362	0.379249421260266	0.364912540601694	0.474715563279018	0.482708063323825	0.467295796089131	0.472548631371756	0.48049308992963	0.465250951412773	0.000761635916174858	0.000825049758660211	0.000843702279203553
202	0.972667378427265	0.23	0.15007603963573	0.144281142305246	0.155870936966214	0.3043262478865	0.994309833039935	0.962293469308265	1.02632619677161	4.06	2.65	6.2	0.211864405168471	0.21891332327299	0.22596224137751	0.227402953102066	0.234968852583235	0.242534752064404	0.22763617338109	0.235098540405397	0.242786518638996	0.15007603963573	5.00010608844905	0.00902859187198793	1.40482182158787	0.371814595716362	0.379249421260266	0.364912540601694	0.474715563279018	0.482708063323825	0.467295796089131	0.472548631371756	0.48049308992963	0.465250951412773	0.000761635916174858	0.000825049758660211	0.000843702279203553
202	0.972667378427265	0.23	0.15011358895856	0.144343113781597	0.155884064135523	0.297461940375468	0.949758175154851	0.918673278094216	0.980843072215486	4.02	2.59	6.25	0.203991782158381	0.210894196434285	0.217796610710188	0.219166924412469	0.226582815836447	0.233998707260426	0.218691043619765	0.226205655488752	0.233593956117693	0.15011358895856	4.99654122702992	-0.0113953915961575	1.3825099326578	0.371814595716362	0.379249421260266	0.364912540601694	0.474715563279018	0.482708063323825	0.467295796089131	0.472548631371756	0.48049308992963	0.465250951412773	0.000761635916174858	0.000825049758660211	0.000843702279203553
202	0.972667378427265	0.23	0.150269881743605	0.144413353084857	0.156126410402354	0.296702090963359	0.983364866609934	0.951121438072549	1.01560829514732	4.02	2.61	6.19	0.211153819723741	0.218312025631133	0.225470231538525	0.226856423908104	0.234546954895767	0.24223748588343	0.226786685544176	0.234348176365347	0.24213298005189	0.150269881743605	4.95739165155274	-0.0123066678675205	1.37768484395379	0.371814595716362	0.379249421260266	0.364912540601694	0.474715563279018	0.482708063323825	0.467295796089131	0.472548631371756	0.48049308992963	0.465250951412773	0.000761635916174858	0.000825049758660211	0.000843702279203553
202	0.972667378427265	0.23	0.150462418655546	0.144642601788977	0.156282235522116	0.298551609505105	0.957649640411427	0.926387985054533	0.988911295768321	4.03	2.57	6.27	0.205293668713913	0.212221457093971	0.21914924547403	0.220514909349712	0.227956349878263	0.235397790406814	0.219938597317378	0.227465437745923	0.234740223253584	0.150462418655546	4.98333642730108	0.00482316943911985	1.39705841171829	0.371814595716362	0.379249421260266	0.364912540601694	0.474715563279018	0.482708063323825	0.467295796089131	0.472548631371756	0.48049308992963	0.465250951412773	0.000761635916174858	0.000825049758660211	0.000843702279203553
202	0.972667378427265	0.23	0.150487225699037	0.144598819848824	0.156375631549249	0.304322310116972	0.985664308942743	0.95392603233645	1.01740258554904	3.97	2.59	6.22	0.21415449031604	0.221279670067642	0.228404849819245	0.230377878594994	0.238042830160379	0.245707781725764	0.230195911758347	0.237719812614523	0.245267613284518	0.150487225699037	4.9602889469936	-0.0155556912334422	1.37160711336027	0.371814595716362	0.379249421260266	0.364912540601694	0.474715563279018	0.482708063323825	0.467295796089131	0.472548631371756	0.48049308992963	0.465250951412773	0.000761635916174858	0.000825049758660211	0.000843702279203553
202	0.972667378427265	0.23	0.150823932672532	0.144871885024429	0.156775980320634	0.295068184491269	0.974116471905185	0.942050794526534	1.00618214928384	3.98	2.56	6.17	0.211210841796514	0.218400070605906	0.225589299415297	0.227176497295237	0.234909167669919	0.242641838044602	0.226708922766423	0.234385410714753	0.242239963150002	0.150823932672532	4.93055114038325	-0.010526007858609	1.37220521540626	0.371814595716362	0.379249421260266	0.364912540601694	0.474715563279018	0.482708063323825	0.467295796089131	0.472548631371756	0.48049308992963	0.465250951412773	0.000761635916174858	0.000825049758660211	0.000843702279203553
202	0.972667378427265	0.23	0.151176960683488	0.145341945900804	0.157011975466171	0.304273273813827	0.988956369762262	0.957108400913661	1.02080433861086	4.01	2.6	6.27	0.213038242300941	0.220127131394261	0.22721602048758	0.228949846146067	0.236568196962956	0.244186547779846	0.228530938394943	0.236133852395869	0.243764202660754	0.151176960683488	4.97213322091207	-0.000454213533991161	1.39008402242452	0.371814595716362	0.379249421260266	0.364912540601694	0.474715563279018	0.482708063323825	0.467295796089131	0.472548631371756	0.48049308992963	0.465250951412773	0.000761635916174858	0.000825049758660211	0.000843702279203553
202	0.972667378427265	0.23	0.151238915040046	0.145372606931444	0.157105223148648	0.293666682095218	0.955881433715736	0.924309680301468	0.987453187130005	4.02	2.62	6.25	0.205323585736358	0.212336847370583	0.219350109004809	0.22060773138149	0.228143055358824	0.235678379336158	0.220409707216459	0.227954493767823	0.235481058783444	0.151238915040046	5.01999814790632	-0.0142353718774391	1.38357647661525	0.371814595716362	0.379249421260266	0.364912540601694	0.474715563279018	0.482708063323825	0.467295796089131	0.472548631371756	0.48049308992963	0.465250951412773	0.000761635916174858	0.000825049758660211	0.000843702279203553
202	0.972667378427265	0.23	0.151608634456861	0.145680316838456	0.157536952075266	0.286906115726221	0.952439766282677	0.920461262453608	0.984418270111746	4.03	2.57	6.33	0.20385966373395	0.210942120436073	0.218024577138195	0.218959707448278	0.226566767222181	0.234173826996083	0.218024905963102	0.22558820027889	0.23324846366686	0.151608634456861	4.99187729335956	-0.0160678298681727	1.37773772385981	0.371814595716362	0.379249421260266	0.364912540601694	0.474715563279018	0.482708063323825	0.467295796089131	0.472548631371756	0.48049308992963	0.465250951412773	0.000761635916174858	0.000825049758660211	0.000843702279203553
202	0.972667378427265	0.23	0.15222951284349	0.146313529655022	0.158145496031958	0.297891625846483	0.972454906024919	0.940659851898125	1.00424996015171	4.01	2.56	6.26	0.20928961595802	0.216363772098662	0.223437928239305	0.22491040007344	0.232512551190642	0.240114702307843	0.224147901838266	0.231649586227195	0.239259540048832	0.15222951284349	4.95246195177623	0.00159411301796924	1.38727688639929	0.371814595716362	0.379249421260266	0.364912540601694	0.474715563279018	0.482708063323825	0.467295796089131	0.472548631371756	0.48049308992963	0.465250951412773	0.000761635916174858	0.000825049758660211	0.000843702279203553
202	0.972667378427265	0.23	0.152326109527609	0.146453225461241	0.158198993593976	0.301017154577453	0.986902072527752	0.95487414298428	1.01893000207122	3.94	2.56	6.14	0.215760666813048	0.22299760739387	0.230234547974692	0.232281491049271	0.240072565175886	0.247863639302501	0.231930087475666	0.239728699648822	0.247652661022857	0.152326109527609	4.91762123546071	-0.0191136609794508	1.36074908746149	0.371814595716362	0.379249421260266	0.364912540601694	0.474715563279018	0.482708063323825	0.467295796089131	0.472548631371756	0.48049308992963	0.465250951412773	0.000761635916174858	0.000825049758660211	0.000843702279203553
202	0.972667378427265	0.23	0.152412060289373	0.14652750347517	0.158296617103576	0.305575782721413	0.990010575081929	0.958226471741042	1.02179467842282	3.99	2.61	6.2	0.21436064810749	0.221470930689528	0.228581213271566	0.230504902309879	0.238150685276286	0.245796468242693	0.230555091115821	0.238035864960021	0.245633133727597	0.152412060289373	4.9501964158343	-0.00703444708072678	1.3830959788209	0.371814595716362	0.379249421260266	0.364912540601694	0.474715563279018	0.482708063323825	0.467295796089131	0.472548631371756	0.48049308992963	0.465250951412773	0.000761635916174858	0.000825049758660211	0.000843702279203553
202	0.972667378427265	0.23	0.152789598970808	0.146875097518346	0.15870410042327	0.291926463523824	0.96334358488271	0.93139138045265	0.995295789312771	3.96	2.62	6.21	0.209643416150118	0.21683541881498	0.224027421479842	0.225593894144074	0.233333092052865	0.241072289961656	0.225578289089026	0.233328113309471	0.241064154724603	0.152789598970808	4.96383018110279	-0.00101712351878813	1.38986540774732	0.371814595716362	0.379249421260266	0.364912540601694	0.474715563279018	0.482708063323825	0.467295796089131	0.472548631371756	0.48049308992963	0.465250951412773	0.000761635916174858	0.000825049758660211	0.000843702279203553
202	0.972667378427265	0.23	0.153041000025452	0.147119971410644	0.158962028640259	0.301785034876287	0.988085217890096	0.956077309412466	1.02009312636773	3.98	2.56	6.22	0.214138183936515	0.221307180967955	0.228476177999396	0.230297952270066	0.238007951980629	0.245717951691192	0.229684894304092	0.237305605621077	0.245173258574965	0.153041000025452	4.98273801461202	-0.000697156444641024	1.3881653643813	0.371814595716362	0.379249421260266	0.364912540601694	0.474715563279018	0.482708063323825	0.467295796089131	0.472548631371756	0.48049308992963	0.465250951412773	0.000761635916174858	0.000825049758660211	0.000843702279203553
202	0.972667378427265	0.23	0.153214875890707	0.14732086215558	0.159108889625833	0.295148372692933	0.9621731847701	0.930506757021704	0.993839612518496	4	2.57	6.21	0.207485357358922	0.214546370111463	0.221607382864005	0.223027986443823	0.230617936291365	0.238207886138906	0.222580338736907	0.230042357851471	0.237673819933457	0.153214875890707	4.96807538867689	0.0162130245262654	1.40614203394631	0.371814595716362	0.379249421260266	0.364912540601694	0.474715563279018	0.482708063323825	0.467295796089131	0.472548631371756	0.48049308992963	0.465250951412773	0.000761635916174858	0.000825049758660211	0.000843702279203553
202	0.972667378427265	0.23	0.15324586912742	0.147270482570697	0.159221255684143	0.283960964490249	0.955511911397855	0.923197793783856	0.987826029011853	4.09	2.61	6.22	0.202112123579408	0.209186528410676	0.216260933241943	0.216796050682413	0.22438442787219	0.231972805061967	0.216543809384894	0.224211940833902	0.231856058328412	0.15324586912742	4.99007117446442	0.0041658504456015	1.40064268093424	0.371814595716362	0.379249421260266	0.364912540601694	0.474715563279018	0.482708063323825	0.467295796089131	0.472548631371756	0.48049308992963	0.465250951412773	0.000761635916174858	0.000825049758660211	0.000843702279203553
202	0.972667378427265	0.23	0.153268114024554	0.147275624246014	0.159260603803095	0.299322509893672	0.986591997448831	0.954444723585276	1.01873927131239	3.99	2.62	6.07	0.213327726894425	0.220512956892244	0.227698186890063	0.229370890092825	0.237096480310814	0.244822070528803	0.229838257852478	0.237580497202816	0.245278836594525	0.153268114024554	4.91275626839013	-0.0186841178969757	1.36652619725851	0.371814595716362	0.379249421260266	0.364912540601694	0.474715563279018	0.482708063323825	0.467295796089131	0.472548631371756	0.48049308992963	0.465250951412773	0.000761635916174858	0.000825049758660211	0.000843702279203553
202	0.972667378427265	0.23	0.153463230842606	0.147511255913408	0.159415205771805	0.299282343784172	0.97578026380489	0.943982236359316	1.00757829125046	3.98	2.57	6.19	0.211710358754407	0.21884181900746	0.225973279260514	0.227722091408971	0.235392906635868	0.243063721862766	0.227394432278647	0.234959794527413	0.242747365503693	0.153463230842606	4.92677932507544	-0.0194854902837419	1.36347636154452	0.371814595716362	0.379249421260266	0.364912540601694	0.474715563279018	0.482708063323825	0.467295796089131	0.472548631371756	0.48049308992963	0.465250951412773	0.000761635916174858	0.000825049758660211	0.000843702279203553
202	0.972667378427265	0.23	0.153483019583487	0.147517249806975	0.159448789359999	0.296222276303551	0.970347953540894	0.938494717284522	1.00220118979727	4.03	2.57	6.21	0.207928540817551	0.214985796242779	0.222043051668007	0.223339211150525	0.230919516640868	0.23849982213121	0.222981170544881	0.230599402020458	0.23803026360784	0.153483019583487	4.97371319352727	-0.000367394539694905	1.38998142297281	0.371814595716362	0.379249421260266	0.364912540601694	0.474715563279018	0.482708063323825	0.467295796089131	0.472548631371756	0.48049308992963	0.465250951412773	0.000761635916174858	0.000825049758660211	0.000843702279203553
202	0.972667378427265	0.23	0.153603410267826	0.147600410801048	0.159606409734604	0.290474952537065	0.963610677134152	0.931537034028507	0.995684320239797	3.96	2.56	6.13	0.209776512904206	0.216999303583541	0.224222094262875	0.225749727643521	0.233522490218856	0.241295252794191	0.225373703734658	0.233194162354129	0.241029484997993	0.153603410267826	4.88066758600909	-0.0140483081921737	1.36022307962023	0.371814595716362	0.379249421260266	0.364912540601694	0.474715563279018	0.482708063323825	0.467295796089131	0.472548631371756	0.48049308992963	0.465250951412773	0.000761635916174858	0.000825049758660211	0.000843702279203553
202	0.972667378427265	0.23	0.153644764433473	0.147643395644162	0.159646133222784	0.292349056284393	0.970573914049816	0.938414770111621	1.00273305798801	3.98	2.6	6.21	0.210394995638917	0.217605158100259	0.224815320561601	0.226298900684783	0.234054084375372	0.24180926806596	0.22606158645076	0.23385787360653	0.241543827809425	0.153644764433473	4.93905272677853	-0.00880276008291174	1.37895724601266	0.371814595716362	0.379249421260266	0.364912540601694	0.474715563279018	0.482708063323825	0.467295796089131	0.472548631371756	0.48049308992963	0.465250951412773	0.000761635916174858	0.000825049758660211	0.000843702279203553
202	0.972667378427265	0.23	0.153662400156477	0.14773887231185	0.159585928001103	0.300903126619822	0.985141320786704	0.953161867632998	1.01712077394041	3.98	2.59	6.18	0.213821724365163	0.220995638943346	0.228169553521529	0.229999725578347	0.237716426906069	0.245433128233792	0.229851004710731	0.237500659760087	0.24524151000429	0.153662400156477	4.94822269733702	-0.00258996954589449	1.38510973909085	0.371814595716362	0.379249421260266	0.364912540601694	0.474715563279018	0.482708063323825	0.467295796089131	0.472548631371756	0.48049308992963	0.465250951412773	0.000761635916174858	0.000825049758660211	0.000843702279203553
202	0.972667378427265	0.23	0.153693612238661	0.147632684260101	0.159754540217221	0.296520305981593	0.98846545587633	0.956040661728157	1.0208902500245	4.02	2.62	6.24	0.212562560962249	0.219771770317791	0.226980979673334	0.228409148777047	0.236155806348356	0.243902463919664	0.228336547016898	0.236002797110996	0.243794183827322	0.153693612238661	4.96970477974509	0.00194449020358003	1.39721448604134	0.371814595716362	0.379249421260266	0.364912540601694	0.474715563279018	0.482708063323825	0.467295796089131	0.472548631371756	0.48049308992963	0.465250951412773	0.000761635916174858	0.000825049758660211	0.000843702279203553
202	0.972667378427265	0.23	0.153739817325299	0.147713221602514	0.159766413048083	0.284689847176561	0.960275873759705	0.92785875660541	0.992692990913999	4.01	2.61	6.24	0.206509385089419	0.213724318269978	0.220939251450538	0.221931083623846	0.229684813258661	0.237438542893475	0.221676422604105	0.229471611252666	0.237247208815681	0.153739817325299	4.97368489415198	-0.00808283456246843	1.38572554532918	0.371814595716362	0.379249421260266	0.364912540601694	0.474715563279018	0.482708063323825	0.467295796089131	0.472548631371756	0.48049308992963	0.465250951412773	0.000761635916174858	0.000825049758660211	0.000843702279203553
202	0.972667378427265	0.23	0.153745492366254	0.147733152245283	0.159757832487225	0.300299671046573	0.996144059068543	0.963760995834727	1.02852712230236	3.99	2.62	6.14	0.215490354859886	0.222730985906239	0.229971616952592	0.231706175173195	0.239491669455209	0.247277163737222	0.231886072507298	0.239770921661444	0.247505891004221	0.153745492366254	4.93853093801444	0.000184189734961147	1.38903016678196	0.371814595716362	0.379249421260266	0.364912540601694	0.474715563279018	0.482708063323825	0.467295796089131	0.472548631371756	0.48049308992963	0.465250951412773	0.000761635916174858	0.000825049758660211	0.000843702279203553
202	0.972667378427265	0.23	0.1537503018929	0.147824569301329	0.159676034484471	0.29036902205005	0.970420365027452	0.938111759653558	1.00272897040135	4.02	2.58	6.2	0.208207777022836	0.215378460935903	0.22254914484897	0.223684147449972	0.231387838160582	0.239091528871191	0.223338194031499	0.23105737611545	0.238742787314834	0.1537503018929	4.97742871892106	0.0107885838566309	1.40394829960617	0.371814595716362	0.379249421260266	0.364912540601694	0.474715563279018	0.482708063323825	0.467295796089131	0.472548631371756	0.48049308992963	0.465250951412773	0.000761635916174858	0.000825049758660211	0.000843702279203553
202	0.972667378427265	0.23	0.15390703822138	0.147871069793137	0.159943006649623	0.290208318304762	0.970628081918397	0.938299954860869	1.00295620897592	4.04	2.56	6.23	0.207456148140737	0.214603829094163	0.221751510047588	0.222778965456148	0.230454577784275	0.238130190112402	0.222268163867648	0.229877664359831	0.23758474099186	0.15390703822138	4.95299932100411	-0.0121286920708765	1.37846826073731	0.371814595716362	0.379249421260266	0.364912540601694	0.474715563279018	0.482708063323825	0.467295796089131	0.472548631371756	0.48049308992963	0.465250951412773	0.000761635916174858	0.000825049758660211	0.000843702279203553
202	0.972667378427265	0.23	0.154079588010732	0.148155574219729	0.160003601801734	0.303296320471993	0.988883068695006	0.956963825160491	1.02080231222952	3.98	2.55	6.09	0.214667611034878	0.221827785302119	0.22898795956936	0.230908736674082	0.23861062885262	0.246312521031158	0.23062350303507	0.238367197764819	0.246157872681215	0.154079588010732	4.90405083904857	-0.0012873437724591	1.3762599302122	0.371814595716362	0.379249421260266	0.364912540601694	0.474715563279018	0.482708063323825	0.467295796089131	0.472548631371756	0.48049308992963	0.465250951412773	0.000761635916174858	0.000825049758660211	0.000843702279203553
202	0.972667378427265	0.23	0.1541238770952	0.148174866277799	0.160072887912602	0.300102729945751	0.973512177090063	0.941850002974506	1.00517435120562	4.02	2.57	6.23	0.209097153436633	0.216126373013285	0.223155592589937	0.224647014943265	0.232198974256543	0.23975093356982	0.224071160118547	0.231628453049456	0.239210234446762	0.1541238770952	4.95065141312966	-0.0037458365067278	1.38124884480282	0.371814595716362	0.379249421260266	0.364912540601694	0.474715563279018	0.482708063323825	0.467295796089131	0.472548631371756	0.48049308992963	0.465250951412773	0.000761635916174858	0.000825049758660211	0.000843702279203553
202	0.972667378427265	0.23	0.154148865107214	0.148193456061712	0.160104274152716	0.295923723431093	0.970910023614407	0.939015500216616	1.0028045470122	3.98	2.6	6.13	0.210624618237227	0.217778676730371	0.224932735223514	0.22655776084724	0.234253003154344	0.241948245461448	0.226600494247407	0.234386512948531	0.24189681343682	0.154148865107214	4.93182116773303	0.0104084139134229	1.39483924596909	0.371814595716362	0.379249421260266	0.364912540601694	0.474715563279018	0.482708063323825	0.467295796089131	0.472548631371756	0.48049308992963	0.465250951412773	0.000761635916174858	0.000825049758660211	0.000843702279203553
202	0.972667378427265	0.23	0.154221693800894	0.14819245978915	0.160250927812639	0.293496929322307	0.970177711246958	0.938120650011409	1.00223477248251	3.94	2.59	6.15	0.212378563048406	0.219635873289554	0.226893183530702	0.22869144360628	0.236506190687738	0.244320937769197	0.228568997318906	0.236358747001668	0.244263107923087	0.154221693800894	4.90562183114863	0.000820972820966655	1.38066627159984	0.371814595716362	0.379249421260266	0.364912540601694	0.474715563279018	0.482708063323825	0.467295796089131	0.472548631371756	0.48049308992963	0.465250951412773	0.000761635916174858	0.000825049758660211	0.000843702279203553
202	0.972667378427265	0.23	0.154303590362912	0.148326646962698	0.160280533763126	0.294873952341366	0.979659199592516	0.94739600537195	1.01192239381308	3.97	2.59	6.05	0.213029857378115	0.220284504457476	0.227539151536836	0.229210881558601	0.237016566981867	0.244822252405133	0.229335582187923	0.237066598422825	0.245015316877641	0.154303590362912	4.87299363250573	0.0235543350000829	1.40164265790952	0.371814595716362	0.379249421260266	0.364912540601694	0.474715563279018	0.482708063323825	0.467295796089131	0.472548631371756	0.48049308992963	0.465250951412773	0.000761635916174858	0.000825049758660211	0.000843702279203553
202	0.972667378427265	0.23	0.154388702479002	0.148407575567994	0.16036982939001	0.301111938961796	0.989322419398816	0.957223172605852	1.02142166619178	4.01	2.61	6.23	0.212990273682066	0.22013262831271	0.227274982943354	0.228889179491369	0.236564683460554	0.244240187429739	0.228709949132554	0.236431427423122	0.2439870770173	0.154388702479002	4.97095878137343	0.00567123053152306	1.39693312329651	0.371814595716362	0.379249421260266	0.364912540601694	0.474715563279018	0.482708063323825	0.467295796089131	0.472548631371756	0.48049308992963	0.465250951412773	0.000761635916174858	0.000825049758660211	0.000843702279203553
202	0.972667378427265	0.23	0.154703417450671	0.148738086027083	0.160668748874259	0.301956042587066	0.979228494689234	0.947520357103385	1.01093663227508	4.01	2.59	6.22	0.210727775412149	0.217779640045807	0.224831504679464	0.226444963422794	0.234022793283656	0.241600623144518	0.226066490534339	0.233761944292201	0.241164087927843	0.154703417450671	4.95227737307513	-0.0021573626101866	1.38524347519626	0.371814595716362	0.379249421260266	0.364912540601694	0.474715563279018	0.482708063323825	0.467295796089131	0.472548631371756	0.48049308992963	0.465250951412773	0.000761635916174858	0.000825049758660211	0.000843702279203553
202	0.972667378427265	0.23	0.154751497389159	0.14877332134151	0.160729673436809	0.296989897912914	0.966151457278366	0.934494269996499	0.997808644560233	3.98	2.55	6.14	0.20943662929786	0.216531562686152	0.223626496074444	0.225258166185783	0.23288907434934	0.240519982512897	0.224919309048937	0.232501983011672	0.240157322655653	0.154751497389159	4.91749031084955	-0.000206741551725755	1.37843090089805	0.371814595716362	0.379249421260266	0.364912540601694	0.474715563279018	0.482708063323825	0.467295796089131	0.472548631371756	0.48049308992963	0.465250951412773	0.000761635916174858	0.000825049758660211	0.000843702279203553
202	0.972667378427265	0.23	0.154765612691272	0.148760990882335	0.160770234500209	0.295696028279948	0.971517987842126	0.939586045453147	1.00344993023111	4.01	2.56	6.18	0.209378367462992	0.216494115935078	0.223609864407164	0.22504646775358	0.232694698458927	0.240342929164274	0.224586464675991	0.23222998111205	0.239866744323597	0.154765612691272	4.92638206799487	-0.00451460194528005	1.37971949745335	0.371814595716362	0.379249421260266	0.364912540601694	0.474715563279018	0.482708063323825	0.467295796089131	0.472548631371756	0.48049308992963	0.465250951412773	0.000761635916174858	0.000825049758660211	0.000843702279203553
202	0.972667378427265	0.23	0.154871365365878	0.148755803393711	0.160986927338044	0.285878155991789	0.965672893456193	0.933168438985344	0.998177347927043	4	2.61	6.16	0.208226480963823	0.215479499698011	0.2227325184322	0.223842989171708	0.231639967665818	0.239436946159927	0.223883792724519	0.231593878157752	0.239443549493296	0.154871365365878	4.92499999432167	-0.00112872729985876	1.38533123835552	0.371814595716362	0.379249421260266	0.364912540601694	0.474715563279018	0.482708063323825	0.467295796089131	0.472548631371756	0.48049308992963	0.465250951412773	0.000761635916174858	0.000825049758660211	0.000843702279203553
202	0.972667378427265	0.23	0.154889485328069	0.148876049817965	0.160902920838173	0.293974387949166	0.98108702969471	0.948706780801934	1.01346727858749	4.02	2.61	6.2	0.210972704972436	0.218173400524348	0.22537409607626	0.226705815543867	0.234443496860474	0.242181178177082	0.226504377407673	0.234278193242301	0.241881403860036	0.154889485328069	4.94730834453784	-0.0247277753806716	1.36697019027396	0.371814595716362	0.379249421260266	0.364912540601694	0.474715563279018	0.482708063323825	0.467295796089131	0.472548631371756	0.48049308992963	0.465250951412773	0.000761635916174858	0.000825049758660211	0.000843702279203553
202	0.972667378427265	0.23	0.155052326821227	0.149079072561681	0.161025581080774	0.298953944080387	0.977752368411621	0.945865110391676	1.00963962643157	3.94	2.55	6.13	0.213778413897182	0.220985369062503	0.228192324227824	0.230154198301717	0.237913218298322	0.245672238294928	0.229801980905426	0.237534991067787	0.245180664580814	0.155052326821227	4.91119303271477	-0.00904951411234808	1.36790051607694	0.371814595716362	0.379249421260266	0.364912540601694	0.474715563279018	0.482708063323825	0.467295796089131	0.472548631371756	0.48049308992963	0.465250951412773	0.000761635916174858	0.000825049758660211	0.000843702279203553
202	0.972667378427265	0.23	0.155132199626447	0.149167110146147	0.161097289106746	0.295894702633816	0.981888695191282	0.949631274470639	1.01414611591192	4.02	2.61	6.16	0.210912312180601	0.218076658355874	0.225241004531146	0.226608006948155	0.234305510195263	0.242003013442371	0.226580730456044	0.234407520133391	0.241973716355004	0.155132199626447	4.96969542596566	-0.0192449674795986	1.37333682638582	0.371814595716362	0.379249421260266	0.364912540601694	0.474715563279018	0.482708063323825	0.467295796089131	0.472548631371756	0.48049308992963	0.465250951412773	0.000761635916174858	0.000825049758660211	0.000843702279203553
202	0.972667378427265	0.23	0.155237141440095	0.149191572686806	0.161282710193385	0.297948420890027	0.981423393265055	0.949339464770374	1.01350732175974	4.03	2.62	6.21	0.210644390231997	0.217763339569728	0.224882288907459	0.226295042514781	0.23394292215339	0.241590801791999	0.226269226059418	0.23392925314148	0.241633161567432	0.155237141440095	4.98610650194718	0.00957054882371019	1.40522778591514	0.371814595716362	0.379249421260266	0.364912540601694	0.474715563279018	0.482708063323825	0.467295796089131	0.472548631371756	0.48049308992963	0.465250951412773	0.000761635916174858	0.000825049758660211	0.000843702279203553
202	0.972667378427265	0.23	0.155271425810333	0.149282527398428	0.161260324222238	0.293834420495875	0.975290563384845	0.943090766801553	1.00749035996814	3.99	2.61	6.21	0.210886776389524	0.218087049725758	0.225287323061991	0.226758436155401	0.234500613021911	0.24224278988842	0.226618477382062	0.234350437034346	0.242088746674256	0.155271425810333	4.97375783656451	0.0029121362973574	1.39723842493983	0.371814595716362	0.379249421260266	0.364912540601694	0.474715563279018	0.482708063323825	0.467295796089131	0.472548631371756	0.48049308992963	0.465250951412773	0.000761635916174858	0.000825049758660211	0.000843702279203553
202	0.972667378427265	0.23	0.155334709987632	0.149357338795321	0.161312081179942	0.28897223227172	0.953263415035266	0.92141811698556	0.985108713084972	3.95	2.56	6.09	0.20805034266799	0.215240808157513	0.222431273647035	0.223961782532873	0.231702166170906	0.23944254980894	0.223830841471863	0.231578917360821	0.23933857252141	0.155334709987632	4.87708345106721	0.00323202535189078	1.37719154683038	0.371814595716362	0.379249421260266	0.364912540601694	0.474715563279018	0.482708063323825	0.467295796089131	0.472548631371756	0.48049308992963	0.465250951412773	0.000761635916174858	0.000825049758660211	0.000843702279203553
202	0.972667378427265	0.23	0.155350837018072	0.149245251082393	0.161456422953751	0.297004725228537	0.977877699416699	0.945837424522468	1.00991797431093	3.93	2.55	6.2	0.214257647214482	0.221515632294115	0.228773617373749	0.23073158108523	0.238547621234502	0.246363661383773	0.230196316547799	0.237914684922726	0.245776020605255	0.155350837018072	4.91283320153427	-0.00332884155318407	1.37549359838817	0.371814595716362	0.379249421260266	0.364912540601694	0.474715563279018	0.482708063323825	0.467295796089131	0.472548631371756	0.48049308992963	0.465250951412773	0.000761635916174858	0.000825049758660211	0.000843702279203553
202	0.972667378427265	0.23	0.15571736007772	0.14968001250741	0.161754707648029	0.288136301179597	0.969780977187511	0.93731785668808	1.00224409768694	4.04	2.6	6.2	0.20734904853621	0.214530387395856	0.221711726255501	0.222677507472663	0.230389733059766	0.238101958646869	0.222370191044547	0.230219452607693	0.237899679887293	0.15571736007772	4.96248771443254	-0.0082895238614477	1.38642287379803	0.371814595716362	0.379249421260266	0.364912540601694	0.474715563279018	0.482708063323825	0.467295796089131	0.472548631371756	0.48049308992963	0.465250951412773	0.000761635916174858	0.000825049758660211	0.000843702279203553
202	0.972667378427265	0.23	0.155808333646524	0.149804850562527	0.161811816730521	0.291853663233311	0.964594946075419	0.932595601568904	0.996594290581935	4.02	2.56	6.23	0.207063053398461	0.2141678284683	0.221272603538139	0.222464173724736	0.230097394086702	0.237730614448667	0.221887613363617	0.229591276712972	0.237052321413574	0.155808333646524	4.96877398655283	0.00110954683159638	1.39050890840453	0.371814595716362	0.379249421260266	0.364912540601694	0.474715563279018	0.482708063323825	0.467295796089131	0.472548631371756	0.48049308992963	0.465250951412773	0.000761635916174858	0.000825049758660211	0.000843702279203553
202	0.972667378427265	0.23	0.155848513964174	0.149800190171135	0.161896837757213	0.293505570545035	0.983618813045478	0.951118301902093	1.01611932418886	4.05	2.63	6.26	0.209820332769499	0.216990069751372	0.224159806733245	0.225260068109587	0.232957393814617	0.240654719519646	0.225098712939962	0.232743833574409	0.240518047024277	0.155848513964174	4.98985120860633	-0.0100837448721288	1.39054872981882	0.371814595716362	0.379249421260266	0.364912540601694	0.474715563279018	0.482708063323825	0.467295796089131	0.472548631371756	0.48049308992963	0.465250951412773	0.000761635916174858	0.000825049758660211	0.000843702279203553
202	0.972667378427265	0.23	0.155880837097834	0.149876605688622	0.161885068507046	0.293997543413453	0.978567884774357	0.946272580405878	1.01086318914284	3.96	2.58	6.14	0.213190233561791	0.220466195714591	0.22774215786739	0.229435377010871	0.237265769106016	0.245096161201161	0.229468885464303	0.237004978494576	0.244929681786588	0.155880837097834	4.93771195882054	-0.0201403837433771	1.36719810690653	0.371814595716362	0.379249421260266	0.364912540601694	0.474715563279018	0.482708063323825	0.467295796089131	0.472548631371756	0.48049308992963	0.465250951412773	0.000761635916174858	0.000825049758660211	0.000843702279203553
202	0.972667378427265	0.23	0.155924653823338	0.1498514823062	0.161997825340477	0.288563504867191	0.954960444311012	0.923026694490966	0.986894194131058	4.02	2.57	6.24	0.205265828749983	0.212367365098855	0.219468901447726	0.220573829946231	0.228204973817143	0.235836117688054	0.219937098441551	0.227634172127501	0.23521503686746	0.155924653823338	4.92428577474137	3.48082396326909e-05	1.38274232157564	0.371814595716362	0.379249421260266	0.364912540601694	0.474715563279018	0.482708063323825	0.467295796089131	0.472548631371756	0.48049308992963	0.465250951412773	0.000761635916174858	0.000825049758660211	0.000843702279203553
202	0.972667378427265	0.23	0.156004181715356	0.149905799209764	0.162102564220948	0.291469750661315	0.974104647653758	0.941759790552423	1.00644950475509	4.02	2.61	6.11	0.209164697213108	0.216348484745631	0.223532272278154	0.224730416355487	0.232448810447337	0.240167204539187	0.224863962776574	0.232607934168823	0.240300189971768	0.156004181715356	4.9202527852215	0.00332840337027157	1.38867805673838	0.371814595716362	0.379249421260266	0.364912540601694	0.474715563279018	0.482708063323825	0.467295796089131	0.472548631371756	0.48049308992963	0.465250951412773	0.000761635916174858	0.000825049758660211	0.000843702279203553
202	0.972667378427265	0.23	0.156037740706277	0.149979625095177	0.162095856317377	0.299791038295677	0.985680582208661	0.953598844912723	1.0177623195046	3.95	2.6	6.11	0.215033450238829	0.222267778066724	0.22950210589462	0.231443301730809	0.239229702946209	0.247016104161608	0.231625358056044	0.23925928173594	0.247093819348458	0.156037740706277	4.9065310990008	-0.000166455974773102	1.38204487544485	0.371814595716362	0.379249421260266	0.364912540601694	0.474715563279018	0.482708063323825	0.467295796089131	0.472548631371756	0.48049308992963	0.465250951412773	0.000761635916174858	0.000825049758660211	0.000843702279203553
202	0.972667378427265	0.23	0.156041706042864	0.150006706362417	0.162076705723312	0.301566899018445	0.992077049274879	0.959923187353687	1.02423091119607	3.93	2.57	6.14	0.217767997197269	0.225062416380994	0.232356835564719	0.23455234625168	0.242408978796893	0.250265611342107	0.234351997314206	0.242139674989721	0.249968648119014	0.156041706042864	4.89311874039591	0.00102896002648668	1.37908442004065	0.371814595716362	0.379249421260266	0.364912540601694	0.474715563279018	0.482708063323825	0.467295796089131	0.472548631371756	0.48049308992963	0.465250951412773	0.000761635916174858	0.000825049758660211	0.000843702279203553
202	0.972667378427265	0.23	0.156055409040963	0.150038123459396	0.162072694622531	0.294717169891648	0.971777721595398	0.939762018566246	1.00379342462455	4	2.59	6.19	0.209919501620727	0.217071014760373	0.224222527900019	0.225690596263116	0.233379397218762	0.241068198174408	0.225458795166469	0.233252148614497	0.240903838165965	0.156055409040963	4.93588937465627	-0.00872337661966909	1.37644941193346	0.371814595716362	0.379249421260266	0.364912540601694	0.474715563279018	0.482708063323825	0.467295796089131	0.472548631371756	0.48049308992963	0.465250951412773	0.000761635916174858	0.000825049758660211	0.000843702279203553
202	0.972667378427265	0.23	0.156276476877758	0.150263614146586	0.162289339608929	0.29464115093253	0.978153430653986	0.945921782858091	1.01038507844988	4.02	2.6	6.23	0.210070783611477	0.217228804107754	0.224386824604031	0.225701669395901	0.233392301799918	0.241082934203936	0.225515569220447	0.233060663959623	0.240775830492373	0.156276476877758	4.96488741020335	0.007781433328632	1.40224818599838	0.371814595716362	0.379249421260266	0.364912540601694	0.474715563279018	0.482708063323825	0.467295796089131	0.472548631371756	0.48049308992963	0.465250951412773	0.000761635916174858	0.000825049758660211	0.000843702279203553
202	0.972667378427265	0.23	0.156410045472318	0.150354823599858	0.162465267344778	0.300243291256669	0.995698244393788	0.963325330761648	1.02807115802593	3.97	2.55	6.14	0.216340060745672	0.223610250657687	0.230880440569702	0.232738472599846	0.240559737370693	0.248381002141541	0.232263438568675	0.240172501190726	0.247876791859636	0.156410045472318	4.89089312355186	0.00198812834328052	1.37881559062816	0.371814595716362	0.379249421260266	0.364912540601694	0.474715563279018	0.482708063323825	0.467295796089131	0.472548631371756	0.48049308992963	0.465250951412773	0.000761635916174858	0.000825049758660211	0.000843702279203553
202	0.972667378427265	0.23	0.15643090760398	0.1503340781524	0.162527737055559	0.295443506994039	0.971515064582958	0.939563848449096	1.00346628071682	4.03	2.63	6.19	0.20837891155969	0.215465135292087	0.222551359024485	0.223849331380416	0.231461648925586	0.239073966470756	0.223844846256941	0.231513483942115	0.239163926362617	0.15643090760398	4.94978484571129	0.00450173217609513	1.39426503235153	0.371814595716362	0.379249421260266	0.364912540601694	0.474715563279018	0.482708063323825	0.467295796089131	0.472548631371756	0.48049308992963	0.465250951412773	0.000761635916174858	0.000825049758660211	0.000843702279203553
202	0.972667378427265	0.23	0.156474433035	0.15043565364214	0.16251321242786	0.301945749198004	0.995558120046121	0.963320430039302	1.02779581005294	3.98	2.6	6.09	0.215783239808008	0.223004464414771	0.230225689021534	0.23206999624717	0.239836260063037	0.247602523878904	0.232312244995998	0.239984565795016	0.247894663053671	0.156474433035	4.88875019492792	-3.7716292719062e-05	1.37872943790633	0.371814595716362	0.379249421260266	0.364912540601694	0.474715563279018	0.482708063323825	0.467295796089131	0.472548631371756	0.48049308992963	0.465250951412773	0.000761635916174858	0.000825049758660211	0.000843702279203553
202	0.972667378427265	0.23	0.15651059564478	0.15044143980417	0.162579751485389	0.292476165630344	0.978229814681149	0.945826953509081	1.01063267585322	3.97	2.6	6.17	0.212358525396257	0.219633665728842	0.226908806061427	0.228448648407837	0.236275016446771	0.244101384485705	0.228361949145256	0.236314554241699	0.244037324624582	0.15651059564478	4.94004829845645	-0.0097931316664931	1.37618632198595	0.371814595716362	0.379249421260266	0.364912540601694	0.474715563279018	0.482708063323825	0.467295796089131	0.472548631371756	0.48049308992963	0.465250951412773	0.000761635916174858	0.000825049758660211	0.000843702279203553
202	0.972667378427265	0.23	0.156527806231774	0.150469755059325	0.162585857404222	0.290838627261096	0.96056627682626	0.928622151846408	0.992510401806111	4.03	2.61	6.21	0.205958266562528	0.213043125129197	0.220127983695865	0.221249718637627	0.228860595300288	0.236471471962948	0.221092253328701	0.228631123753985	0.236264073448221	0.156527806231774	4.94049562799488	0.00621226837937996	1.39520548181258	0.371814595716362	0.379249421260266	0.364912540601694	0.474715563279018	0.482708063323825	0.467295796089131	0.472548631371756	0.48049308992963	0.465250951412773	0.000761635916174858	0.000825049758660211	0.000843702279203553
202	0.972667378427265	0.23	0.156597153565371	0.15055611855651	0.162638188574232	0.295644862697883	0.979030906092441	0.946848075099656	1.01121373708523	4.04	2.61	6.28	0.209233360361814	0.216345084039203	0.223456807716593	0.224673572533178	0.232310100296747	0.239946628060317	0.224333327785655	0.231931278497894	0.239591862386617	0.156597153565371	4.9979406100129	0.00370607081982796	1.40103198599303	0.371814595716362	0.379249421260266	0.364912540601694	0.474715563279018	0.482708063323825	0.467295796089131	0.472548631371756	0.48049308992963	0.465250951412773	0.000761635916174858	0.000825049758660211	0.000843702279203553
202	0.972667378427265	0.23	0.156775466296629	0.150688935935532	0.162861996657727	0.306884131010052	0.99974787708919	0.967749838062349	1.03174591611603	3.98	2.56	6.17	0.216871428391841	0.224042145612919	0.231212862833996	0.233252319488331	0.240964660558863	0.248677001629394	0.232814904862428	0.240581475467229	0.248363972022435	0.156775466296629	4.90792263817166	0.00646149127586602	1.38827051578122	0.371814595716362	0.379249421260266	0.364912540601694	0.474715563279018	0.482708063323825	0.467295796089131	0.472548631371756	0.48049308992963	0.465250951412773	0.000761635916174858	0.000825049758660211	0.000843702279203553
202	0.972667378427265	0.23	0.157063204184654	0.150962465048285	0.163163943321023	0.300381852066008	0.992414224457454	0.960158720162064	1.02466972875284	4.03	2.61	6.23	0.213034877098837	0.220191555728147	0.227348234357457	0.228861886125889	0.236550256179684	0.24423862623348	0.228682031579592	0.236282675721623	0.244007871484558	0.157063204184654	4.95859717105651	-0.0169825312851164	1.37945000677085	0.371814595716362	0.379249421260266	0.364912540601694	0.474715563279018	0.482708063323825	0.467295796089131	0.472548631371756	0.48049308992963	0.465250951412773	0.000761635916174858	0.000825049758660211	0.000843702279203553
202	0.972667378427265	0.23	0.157067225328929	0.151002147653838	0.16313230300402	0.298428188457916	0.99155525545974	0.959177239494347	1.02393327142513	3.96	2.55	6.14	0.216025247813554	0.223317402625654	0.230609557437754	0.232477324688085	0.240324836305762	0.248172347923438	0.2320485677752	0.239837339945103	0.247775178035715	0.157067225328929	4.90168904556977	0.00486920200333204	1.38235692296125	0.371814595716362	0.379249421260266	0.364912540601694	0.474715563279018	0.482708063323825	0.467295796089131	0.472548631371756	0.48049308992963	0.465250951412773	0.000761635916174858	0.000825049758660211	0.000843702279203553
202	0.972667378427265	0.23	0.157344007910125	0.15126433029703	0.16342368552322	0.294022075806102	0.974721622899625	0.94255515617926	1.00688808961999	3.97	2.55	6.1	0.211798827591737	0.21902686076781	0.226254893943883	0.22786847324066	0.235644913285642	0.243421353330623	0.227616928690329	0.235405148537575	0.243165893233415	0.157344007910125	4.89378760830354	-0.0226417284175414	1.35705858962841	0.371814595716362	0.379249421260266	0.364912540601694	0.474715563279018	0.482708063323825	0.467295796089131	0.472548631371756	0.48049308992963	0.465250951412773	0.000761635916174858	0.000825049758660211	0.000843702279203553
202	0.972667378427265	0.23	0.157386827916304	0.151282260685484	0.163491395147125	0.288275626928809	0.960572723469228	0.928428763785474	0.992716683152981	3.98	2.56	6.18	0.208139013924234	0.215345180227094	0.222551346529954	0.223870249918517	0.23162106136304	0.239371872807563	0.223446599482569	0.231174003895285	0.238847628879296	0.157386827916304	4.91949467468301	-0.00536782741544672	1.37640741298552	0.371814595716362	0.379249421260266	0.364912540601694	0.474715563279018	0.482708063323825	0.467295796089131	0.472548631371756	0.48049308992963	0.465250951412773	0.000761635916174858	0.000825049758660211	0.000843702279203553
202	0.972667378427265	0.23	0.157694576189085	0.151609293091498	0.163779859286672	0.304073766179282	1.00871175686844	0.976212279427764	1.04121123430911	3.99	2.57	6.18	0.218467647100519	0.225740741813713	0.233013836526906	0.234931631972043	0.242752835857996	0.25057403974395	0.234438042065449	0.242366836020923	0.250124052706167	0.157694576189085	4.92658703921261	-0.0131107173699094	1.37081781305122	0.371814595716362	0.379249421260266	0.364912540601694	0.474715563279018	0.482708063323825	0.467295796089131	0.472548631371756	0.48049308992963	0.465250951412773	0.000761635916174858	0.000825049758660211	0.000843702279203553
202	0.972667378427265	0.23	0.157701270234581	0.151608487822262	0.163794052646901	0.295432034259642	0.977309291600085	0.945166628973783	1.00945195422639	4	2.57	6.12	0.211143863799967	0.218324318305756	0.225504772811544	0.227009074562351	0.234729063687114	0.242449052811877	0.226779906071306	0.234590338099588	0.242157406593172	0.157701270234581	4.89723684561335	0.00936246381639062	1.3902572115243	0.371814595716362	0.379249421260266	0.364912540601694	0.474715563279018	0.482708063323825	0.467295796089131	0.472548631371756	0.48049308992963	0.465250951412773	0.000761635916174858	0.000825049758660211	0.000843702279203553
202	0.972667378427265	0.23	0.157815684307751	0.151736595237555	0.163894773377947	0.300878419049329	0.984137802712703	0.952189049319177	1.01608655610623	3.95	2.58	6.21	0.214983830248281	0.222197172368849	0.229410514489418	0.231423720068196	0.239188669021513	0.246953617974831	0.231020763624702	0.238826104416512	0.246537755106314	0.157815684307751	4.90813326306013	0.000916762584952842	1.38156159704741	0.371814595716362	0.379249421260266	0.364912540601694	0.474715563279018	0.482708063323825	0.467295796089131	0.472548631371756	0.48049308992963	0.465250951412773	0.000761635916174858	0.000825049758660211	0.000843702279203553
202	0.972667378427265	0.23	0.157839814671361	0.151711854135192	0.163967775207529	0.288083821810244	0.970840878076011	0.938338119764849	1.00334363638717	3.98	2.58	6.25	0.210469805555324	0.217760193825467	0.22505058209561	0.226390877411258	0.234232749991468	0.242074622571678	0.225827917532115	0.233752146931562	0.24153464247396	0.157839814671361	4.95034321553209	0.012084653556419	1.40182837585991	0.371814595716362	0.379249421260266	0.364912540601694	0.474715563279018	0.482708063323825	0.467295796089131	0.472548631371756	0.48049308992963	0.465250951412773	0.000761635916174858	0.000825049758660211	0.000843702279203553
202	0.972667378427265	0.23	0.15801981733965	0.151879137965094	0.164160496714205	0.294720128623539	0.980133725577745	0.94784295963728	1.01242449151821	3.99	2.61	6.13	0.212120019965718	0.219346446924273	0.226572873882828	0.228105786663202	0.235876810852299	0.243647835041397	0.228280157390691	0.236091555686517	0.243783253047587	0.15801981733965	4.93688569120766	-0.00189839543768255	1.38531751445357	0.371814595716362	0.379249421260266	0.364912540601694	0.474715563279018	0.482708063323825	0.467295796089131	0.472548631371756	0.48049308992963	0.465250951412773	0.000761635916174858	0.000825049758660211	0.000843702279203553
202	0.972667378427265	0.23	0.158116025633685	0.15203374024655	0.16419831102082	0.295322554472755	0.976289105823194	0.94417154993377	1.00840666171262	3.99	2.55	6.19	0.211040153783464	0.218219033442069	0.225397913100674	0.226912351229596	0.23463114991944	0.242349948609285	0.226295228840397	0.234071152179684	0.241671760914757	0.158116025633685	4.90222078971755	0.00913934383213761	1.38703195104291	0.371814595716362	0.379249421260266	0.364912540601694	0.474715563279018	0.482708063323825	0.467295796089131	0.472548631371756	0.48049308992963	0.465250951412773	0.000761635916174858	0.000825049758660211	0.000843702279203553
202	0.972667378427265	0.23	0.158123792426125	0.152024960176903	0.164222624675348	0.301251280774082	0.988003374256269	0.955957534469407	1.02004921404313	3.97	2.55	6.16	0.214732294236525	0.221930602163444	0.229128910090363	0.231014713119739	0.238758844232375	0.246502975345011	0.230577311093066	0.238392515256419	0.246126865128542	0.158123792426125	4.89638731994297	0.0128779165192539	1.3905833139772	0.371814595716362	0.379249421260266	0.364912540601694	0.474715563279018	0.482708063323825	0.467295796089131	0.472548631371756	0.48049308992963	0.465250951412773	0.000761635916174858	0.000825049758660211	0.000843702279203553
202	0.972667378427265	0.23	0.158143425592137	0.152060342110083	0.164226509074192	0.297550467118105	0.982579532958167	0.950427226898899	1.01473183901744	3.96	2.56	6.12	0.214056372481601	0.221297753838511	0.228539135195421	0.230358729398075	0.238151608391238	0.245944487384402	0.230087178374379	0.237988213729113	0.245706875213931	0.158143425592137	4.87363236480649	-0.0106256028780803	1.36527303596408	0.371814595716362	0.379249421260266	0.364912540601694	0.474715563279018	0.482708063323825	0.467295796089131	0.472548631371756	0.48049308992963	0.465250951412773	0.000761635916174858	0.000825049758660211	0.000843702279203553
202	0.972667378427265	0.23	0.158282628176715	0.152190988592091	0.164374267761338	0.296388797872982	0.980574555917745	0.948398465938085	1.0127506458974	3.93	2.52	6.11	0.214784392207256	0.222071331376914	0.229358270546571	0.231292069492958	0.239139060717502	0.246986051942046	0.23074783225593	0.238651976422261	0.24644846010845	0.158282628176715	4.88397213572168	0.0204249841172065	1.39448335259439	0.371814595716362	0.379249421260266	0.364912540601694	0.474715563279018	0.482708063323825	0.467295796089131	0.472548631371756	0.48049308992963	0.465250951412773	0.000761635916174858	0.000825049758660211	0.000843702279203553
202	0.972667378427265	0.23	0.158406542427257	0.15231918333208	0.164493901522435	0.295470352153994	0.970401289234745	0.938488760807402	1.00231381766209	4.02	2.63	6.27	0.208256381709375	0.215337966464592	0.222419551219809	0.223732030397122	0.231339851692725	0.238947672988329	0.223503557777915	0.23110777152915	0.238670493842608	0.158406542427257	4.97400532243727	-0.00155385384848574	1.39610331636872	0.371814595716362	0.379249421260266	0.364912540601694	0.474715563279018	0.482708063323825	0.467295796089131	0.472548631371756	0.48049308992963	0.465250951412773	0.000761635916174858	0.000825049758660211	0.000843702279203553
202	0.972667378427265	0.23	0.158441783126762	0.152289581642651	0.164593984610874	0.302018242963799	0.997260356576558	0.964973098092741	1.02954761506038	3.97	2.6	6.22	0.21665023688327	0.223899187359357	0.231148137835444	0.23306465891927	0.240862823345659	0.248660987772048	0.232655224289665	0.240523290712495	0.24834531671022	0.158441783126762	4.91504864922258	-0.00131541300494858	1.38295894270568	0.371814595716362	0.379249421260266	0.364912540601694	0.474715563279018	0.482708063323825	0.467295796089131	0.472548631371756	0.48049308992963	0.465250951412773	0.000761635916174858	0.000825049758660211	0.000843702279203553
202	0.972667378427265	0.23	0.15856471869696	0.152424187892073	0.164705249501848	0.291954004836778	0.974140282026684	0.941832124844685	1.00644843920868	4.02	2.62	6.14	0.209076614912754	0.216248678765211	0.223420742617669	0.224622900109556	0.232328256268026	0.240033612426495	0.224674251913129	0.232417423737207	0.240269047963059	0.15856471869696	4.93234343637723	-0.000604297226190373	1.38792825007432	0.371814595716362	0.379249421260266	0.364912540601694	0.474715563279018	0.482708063323825	0.467295796089131	0.472548631371756	0.48049308992963	0.465250951412773	0.000761635916174858	0.000825049758660211	0.000843702279203553
202	0.972667378427265	0.23	0.158755647442953	0.152617375264662	0.164893919621244	0.288444967686271	0.972687766940946	0.940151824894457	1.00522370898743	3.99	2.59	6.14	0.21034976170676	0.217629360038819	0.224908958370878	0.226195998953987	0.234023989836142	0.241851980718296	0.226162460594718	0.233889716606995	0.241657504012531	0.158755647442953	4.90256311358389	0.00388428335766531	1.38708591746377	0.371814595716362	0.379249421260266	0.364912540601694	0.474715563279018	0.482708063323825	0.467295796089131	0.472548631371756	0.48049308992963	0.465250951412773	0.000761635916174858	0.000825049758660211	0.000843702279203553
202	0.972667378427265	0.23	0.158823683153932	0.152654186796951	0.164993179510913	0.289827516324125	0.974084299334258	0.941611044241776	1.00655755442674	3.97	2.55	6.15	0.211693856165515	0.218994523075502	0.226295189985488	0.22776898488827	0.235624033311569	0.243479081734868	0.227398536617724	0.235169604140902	0.242946470711696	0.158823683153932	4.88906147192554	-0.0150184409539294	1.36133284013322	0.371814595716362	0.379249421260266	0.364912540601694	0.474715563279018	0.482708063323825	0.467295796089131	0.472548631371756	0.48049308992963	0.465250951412773	0.000761635916174858	0.000825049758660211	0.000843702279203553
202	0.972667378427265	0.23	0.158936585042843	0.152792915287486	0.1650802547982	0.287852097672628	0.97434851047209	0.941709882518786	1.00698713842539	4.02	2.6	6.11	0.209116783514476	0.216364541048532	0.223612298582588	0.224674381094549	0.232461347835909	0.240248314577269	0.224805451050776	0.232622908157305	0.240211813390827	0.158936585042843	4.91184903886713	-0.0059385331713763	1.37959819091837	0.371814595716362	0.379249421260266	0.364912540601694	0.474715563279018	0.482708063323825	0.467295796089131	0.472548631371756	0.48049308992963	0.465250951412773	0.000761635916174858	0.000825049758660211	0.000843702279203553
202	0.972667378427265	0.23	0.158958174738758	0.152742011814308	0.165174337663208	0.288026956288845	0.968834938830766	0.936394840041978	1.00127503761955	3.95	2.55	6.14	0.211423184024352	0.218747646615028	0.226072109205705	0.227591464177734	0.235476054380174	0.243360644582614	0.227225389067189	0.235038461009812	0.242957409343421	0.158958174738758	4.866192303027	-0.00322259783195704	1.37281773570446	0.371814595716362	0.379249421260266	0.364912540601694	0.474715563279018	0.482708063323825	0.467295796089131	0.472548631371756	0.48049308992963	0.465250951412773	0.000761635916174858	0.000825049758660211	0.000843702279203553
202	0.972667378427265	0.23	0.15920115262629	0.153042430682649	0.16535987456993	0.292194277525799	0.977121066779411	0.944732873202321	1.0095092603565	3.98	2.59	6.17	0.211602341112279	0.218856685466868	0.226111029821457	0.227571373295578	0.235373182568836	0.243174991842094	0.227331863603167	0.235128258378154	0.242937620042693	0.15920115262629	4.91569231919812	0.0057198705097591	1.39142532618624	0.371814595716362	0.379249421260266	0.364912540601694	0.474715563279018	0.482708063323825	0.467295796089131	0.472548631371756	0.48049308992963	0.465250951412773	0.000761635916174858	0.000825049758660211	0.000843702279203553
202	0.972667378427265	0.23	0.159204009726253	0.153077452156937	0.16533056729557	0.282340171793068	0.956420984937139	0.923946726287557	0.98889524358672	3.98	2.61	6.16	0.207040343059748	0.214317257907897	0.221594172756045	0.222676807022247	0.230503301798151	0.238329796574055	0.222742339670367	0.230568164831493	0.238249939611903	0.159204009726253	4.93257728834282	0.0143026150070758	1.40605915416344	0.371814595716362	0.379249421260266	0.364912540601694	0.474715563279018	0.482708063323825	0.467295796089131	0.472548631371756	0.48049308992963	0.465250951412773	0.000761635916174858	0.000825049758660211	0.000843702279203553
202	0.972667378427265	0.23	0.1592337734464	0.153043189004293	0.165424357888507	0.288219787291826	0.965235287686745	0.932930907169935	0.997539668203556	3.96	2.57	6.19	0.210168024367528	0.217445463435583	0.224722902503639	0.226180812139867	0.234012722268273	0.241844632396679	0.225765345764376	0.233608321565082	0.241409416964915	0.1592337734464	4.91736287405678	-0.0201772887068735	1.36509753161312	0.371814595716362	0.379249421260266	0.364912540601694	0.474715563279018	0.482708063323825	0.467295796089131	0.472548631371756	0.48049308992963	0.465250951412773	0.000761635916174858	0.000825049758660211	0.000843702279203553
202	0.972667378427265	0.23	0.159458097815704	0.153294904396041	0.165621291235367	0.291430585608798	0.985378047553944	0.952655757715048	1.01810033739284	3.96	2.59	6.16	0.214442998717188	0.221808792605609	0.229174586494029	0.230760313982665	0.238686583063919	0.246612852145173	0.230514654783904	0.238567360412799	0.246445258090114	0.159458097815704	4.90951386242087	-0.00486975632682369	1.37651774391502	0.371814595716362	0.379249421260266	0.364912540601694	0.474715563279018	0.482708063323825	0.467295796089131	0.472548631371756	0.48049308992963	0.465250951412773	0.000761635916174858	0.000825049758660211	0.000843702279203553
202	0.972667378427265	0.23	0.159502454452809	0.153362149221631	0.165642759683986	0.293343725137458	0.965131976888311	0.933229854169428	0.997034099607194	3.96	2.53	6.16	0.210161144430206	0.217345426620064	0.224529708809922	0.226164076319946	0.233895412908811	0.241626749497677	0.225540121362416	0.23309548299978	0.240793209366794	0.159502454452809	4.87570621606276	-0.00941604015876038	1.36298556766432	0.371814595716362	0.379249421260266	0.364912540601694	0.474715563279018	0.482708063323825	0.467295796089131	0.472548631371756	0.48049308992963	0.465250951412773	0.000761635916174858	0.000825049758660211	0.000843702279203553
202	0.972667378427265	0.23	0.159787591619236	0.153620173216552	0.16595501002192	0.298465741181478	0.978436622323127	0.946489844207332	1.01038340043892	3.94	2.57	6.17	0.213992798598297	0.221215676368236	0.228438554138174	0.23039424784972	0.238170722114349	0.245947196378977	0.230055398685875	0.237840764666842	0.245724020805404	0.159787591619236	4.86952318474059	0.00274642087660406	1.37926629093691	0.371814595716362	0.379249421260266	0.364912540601694	0.474715563279018	0.482708063323825	0.467295796089131	0.472548631371756	0.48049308992963	0.465250951412773	0.000761635916174858	0.000825049758660211	0.000843702279203553
202	0.972667378427265	0.23	0.160515263655454	0.154340623546023	0.166689903764885	0.299434729067502	0.992421972798032	0.960093383307057	1.02475056228901	3.97	2.56	6.21	0.215509302222998	0.222766004419044	0.23002270661509	0.23183159936195	0.239637911474	0.247444223586049	0.231228311790755	0.239035009481671	0.246687161089426	0.160515263655454	4.90809995452133	0.00300270459741045	1.38625460460201	0.371814595716362	0.379249421260266	0.364912540601694	0.474715563279018	0.482708063323825	0.467295796089131	0.472548631371756	0.48049308992963	0.465250951412773	0.000761635916174858	0.000825049758660211	0.000843702279203553
202	0.972667378427265	0.23	0.160732469260267	0.154504709789474	0.166960228731061	0.294283203519799	0.990202874318518	0.95754605826407	1.02285969037297	4.06	2.65	6.16	0.210845454113088	0.218036273971269	0.225227093829449	0.226312488156169	0.234030806489534	0.241749124822898	0.226633019184611	0.234336591820663	0.242072838074046	0.160732469260267	4.93817147174181	-0.0191720905768346	1.37406712439569	0.371814595716362	0.379249421260266	0.364912540601694	0.474715563279018	0.482708063323825	0.467295796089131	0.472548631371756	0.48049308992963	0.465250951412773	0.000761635916174858	0.000825049758660211	0.000843702279203553
202	0.972667378427265	0.23	0.160770263559619	0.154544935867799	0.166995591251439	0.292264812741613	0.986220941855147	0.953536692391668	1.01890519131862	4.04	2.6	6.25	0.210802870696638	0.218028532455059	0.225254194213481	0.226370160243289	0.234129419900012	0.241888679556734	0.225992890493217	0.233710946648891	0.241547463899454	0.160770263559619	4.93867251255307	-0.0144095874075452	1.37770097212254	0.371814595716362	0.379249421260266	0.364912540601694	0.474715563279018	0.482708063323825	0.467295796089131	0.472548631371756	0.48049308992963	0.465250951412773	0.000761635916174858	0.000825049758660211	0.000843702279203553
202	0.972667378427265	0.23	0.160819555786058	0.15463640158576	0.167002709986356	0.295110133772906	0.983517306190038	0.95114543928409	1.01588917309599	4.03	2.61	6.17	0.210961442992837	0.218141434057076	0.225321425121314	0.226625316090183	0.234338421012929	0.242051525935675	0.226624127300238	0.234427560637414	0.242044308810807	0.160819555786058	4.92674502332913	0.00817300167148621	1.39850961433584	0.371814595716362	0.379249421260266	0.364912540601694	0.474715563279018	0.482708063323825	0.467295796089131	0.472548631371756	0.48049308992963	0.465250951412773	0.000761635916174858	0.000825049758660211	0.000843702279203553
202	0.972667378427265	0.23	0.161009321181499	0.154804661938319	0.167213980424679	0.289317284344171	0.973480257514111	0.940986869038784	1.00597364598944	4	2.58	6.17	0.209792476709367	0.217036858824796	0.224281240940225	0.225504234263755	0.233291161932839	0.241078089601923	0.225246532908478	0.233078146331354	0.240776837830554	0.161009321181499	4.90495418607156	-0.0124155670478658	1.37075716584034	0.371814595716362	0.379249421260266	0.364912540601694	0.474715563279018	0.482708063323825	0.467295796089131	0.472548631371756	0.48049308992963	0.465250951412773	0.000761635916174858	0.000825049758660211	0.000843702279203553
202	0.972667378427265	0.23	0.161021075401083	0.154829015041634	0.167213135760532	0.291887575049473	0.972884912864841	0.940613205735311	1.00515661999437	3.97	2.59	6.15	0.211240682459909	0.218488185893437	0.225735689326964	0.227252719118931	0.235049583070104	0.242846447021278	0.227237406022644	0.234987041188288	0.242693551657556	0.161021075401083	4.89609254098278	-0.031934103111371	1.34836492059172	0.371814595716362	0.379249421260266	0.364912540601694	0.474715563279018	0.482708063323825	0.467295796089131	0.472548631371756	0.48049308992963	0.465250951412773	0.000761635916174858	0.000825049758660211	0.000843702279203553
202	0.972667378427265	0.23	0.161055381720167	0.154834482344619	0.167276281095715	0.289701956829866	0.978249074333522	0.945627027397195	1.01087112126985	4.04	2.63	6.3	0.209320579915385	0.216541678281761	0.223762776648137	0.224811228816057	0.232566720406052	0.240322211996047	0.224534468220603	0.232103878405906	0.23990785293378	0.161055381720167	4.9865583882391	0.00604836017235952	1.40560970315913	0.371814595716362	0.379249421260266	0.364912540601694	0.474715563279018	0.482708063323825	0.467295796089131	0.472548631371756	0.48049308992963	0.465250951412773	0.000761635916174858	0.000825049758660211	0.000843702279203553
202	0.972667378427265	0.23	0.161571194642624	0.15534075061214	0.167801638673108	0.286841460161032	0.970506537128641	0.93791628546123	1.00309678879605	3.93	2.58	6.17	0.212394926864135	0.219775120839528	0.22715531481492	0.22871698840551	0.236664333310693	0.244611678215875	0.228545716521575	0.236458153916828	0.24429001571549	0.161571194642624	4.91067829843442	0.00475264429059663	1.38922912408888	0.371814595716362	0.379249421260266	0.364912540601694	0.474715563279018	0.482708063323825	0.467295796089131	0.472548631371756	0.48049308992963	0.465250951412773	0.000761635916174858	0.000825049758660211	0.000843702279203553
202	0.972667378427265	0.23	0.161865750302946	0.15560023516399	0.168131265441902	0.287605387638471	0.977565545875092	0.944799437834905	1.01033165391528	4.04	2.6	6.16	0.209048839249089	0.216298755557473	0.223548671865857	0.224508469450861	0.232294533319423	0.240080597187985	0.22445273785184	0.232205532658509	0.240049801745347	0.161865750302946	4.92674880425057	-0.0193442976229685	1.36894401867408	0.371814595716362	0.379249421260266	0.364912540601694	0.474715563279018	0.482708063323825	0.467295796089131	0.472548631371756	0.48049308992963	0.465250951412773	0.000761635916174858	0.000825049758660211	0.000843702279203553
202	0.972667378427265	0.23	0.162097166590617	0.155842118998371	0.168352214182863	0.290332033609801	0.965467520243556	0.933320926713183	0.997614113773928	4	2.58	6.17	0.208251721749396	0.215424585080184	0.222597448410972	0.223869030182294	0.231579804162957	0.239290578143621	0.2236139000408	0.231263257683511	0.23907418229292	0.162097166590617	4.87730883404002	0.0143369357402096	1.39437734651825	0.371814595716362	0.379249421260266	0.364912540601694	0.474715563279018	0.482708063323825	0.467295796089131	0.472548631371756	0.48049308992963	0.465250951412773	0.000761635916174858	0.000825049758660211	0.000843702279203553
202	0.972667378427265	0.23	0.162470988589263	0.156208252534912	0.168733724643614	0.294184067076831	0.995770211098869	0.962921944794682	1.02861847740306	4.01	2.58	6.2	0.214615094055554	0.221936283276076	0.229257472496598	0.230679604427076	0.238548804125065	0.246418003823053	0.230336615791975	0.238108284717043	0.246082640227928	0.162470988589263	4.89288898217999	0.00682571640156653	1.38793723429167	0.371814595716362	0.379249421260266	0.364912540601694	0.474715563279018	0.482708063323825	0.467295796089131	0.472548631371756	0.48049308992963	0.465250951412773	0.000761635916174858	0.000825049758660211	0.000843702279203553
202	0.972667378427265	0.23	0.163404362528489	0.157038873047212	0.169769852009767	0.291288842833089	0.993955655149447	0.960937189598859	1.02697412070003	4.02	2.63	6.08	0.213685183348559	0.221027553840027	0.228369924331496	0.229619668875384	0.237509559295448	0.245399449715511	0.229978625888813	0.237902497709701	0.245743177020608	0.163404362528489	4.89926389932442	-0.00582728068787013	1.37990497074657	0.371814595716362	0.379249421260266	0.364912540601694	0.474715563279018	0.482708063323825	0.467295796089131	0.472548631371756	0.48049308992963	0.465250951412773	0.000761635916174858	0.000825049758660211	0.000843702279203553
202	0.972667378427265	0.23	0.164570287634916	0.158243758061042	0.170896817208791	0.293623009448116	0.988438518527702	0.955788001842442	1.02108903521296	4.02	2.56	6.15	0.212391690591646	0.219647168191391	0.226902645791136	0.228211339974004	0.23600723001366	0.243803120053317	0.227741173566074	0.235590849141681	0.243396650344648	0.164570287634916	4.86358643281971	-0.018393004506965	1.35878760930128	0.371814595716362	0.379249421260266	0.364912540601694	0.474715563279018	0.482708063323825	0.467295796089131	0.472548631371756	0.48049308992963	0.465250951412773	0.000761635916174858	0.000825049758660211	0.000843702279203553
202	0.972667378427265	0.23	0.165271715196828	0.158918252617892	0.171625177775765	0.294949197724516	0.995475176162223	0.962697044266146	1.0282533080583	3.95	2.55	6.13	0.217294042038628	0.224692519901	0.232090997763372	0.23390274560407	0.241866720451535	0.249830695299	0.233492307719208	0.241481941715207	0.249512656728257	0.165271715196828	4.86996894419078	-0.0145282360941123	1.36303319878254	0.371814595716362	0.379249421260266	0.364912540601694	0.474715563279018	0.482708063323825	0.467295796089131	0.472548631371756	0.48049308992963	0.465250951412773	0.000761635916174858	0.000825049758660211	0.000843702279203553
202	0.972667378427265	0.23	0.165999292572204	0.159606957102272	0.172391628042136	0.292717675555825	0.984691028376274	0.952093169337132	1.01728888741542	3.96	2.58	6.14	0.214258427992162	0.221594229002582	0.228930030013001	0.230554421695246	0.238448166531694	0.246341911368142	0.230360522598267	0.238409624914382	0.246131102795869	0.165999292572204	4.85071264666986	-0.0153159273860036	1.36295879231582	0.371814595716362	0.379249421260266	0.364912540601694	0.474715563279018	0.482708063323825	0.467295796089131	0.472548631371756	0.48049308992963	0.465250951412773	0.000761635916174858	0.000825049758660211	0.000843702279203553
202	0.972667378427265	0.24	0.147183511109007	0.141558150293635	0.15280887192438	0.316929264632084	0.995529667558451	0.964403686921642	1.02665564819526	4	2.59	6.22	0.21513203638501	0.222075389764601	0.229018743144192	0.23125845522386	0.238722286290674	0.246186117357489	0.230831025167221	0.238372624968721	0.245831052106018	0.147183511109007	4.97951963470279	-0.00344604443375765	1.38432703785187	0.371814595716362	0.379249421260266	0.364912540601694	0.474715563279018	0.482708063323825	0.467295796089131	0.472548631371756	0.48049308992963	0.465250951412773	0.000761635916174858	0.000825049758660211	0.000843702279203553
202	0.972667378427265	0.24	0.14814007149746	0.142532822066205	0.153747320928714	0.310375543995327	0.989252078944702	0.957847952320244	1.02065620556916	4.03	2.6	6.26	0.212398797837012	0.219362532243918	0.226326266650823	0.228163312672467	0.235643904497992	0.243124496323516	0.227723636934389	0.235259737648084	0.242648384657318	0.14814007149746	5.02019153412883	0.0121883151966783	1.40905845617979	0.371814595716362	0.379249421260266	0.364912540601694	0.474715563279018	0.482708063323825	0.467295796089131	0.472548631371756	0.48049308992963	0.465250951412773	0.000761635916174858	0.000825049758660211	0.000843702279203553
202	0.972667378427265	0.24	0.149368217185296	0.143686180717704	0.155050253652888	0.311112556850313	0.989993878411214	0.958620228844946	1.02136752797748	4.05	2.61	6.28	0.211619990440902	0.218545873310398	0.225471756179895	0.227209932713442	0.234646042021834	0.242082151330226	0.226802628944143	0.234332381682907	0.241715645850582	0.149368217185296	5.0413178534796	-0.00991119920737806	1.38783115428568	0.371814595716362	0.379249421260266	0.364912540601694	0.474715563279018	0.482708063323825	0.467295796089131	0.472548631371756	0.48049308992963	0.465250951412773	0.000761635916174858	0.000825049758660211	0.000843702279203553
202	0.972667378427265	0.24	0.149490995573072	0.143782789853007	0.155199201293138	0.313117133066558	0.986163246350231	0.955056548808544	1.01726994389192	3.95	2.54	6.16	0.215471150473425	0.22248915994637	0.229507169419315	0.231928134883542	0.239482157053465	0.247036179223388	0.231357125346767	0.238901203033049	0.246459945742373	0.149490995573072	4.95395757042608	0.0115609377517608	1.39418885658759	0.371814595716362	0.379249421260266	0.364912540601694	0.474715563279018	0.482708063323825	0.467295796089131	0.472548631371756	0.48049308992963	0.465250951412773	0.000761635916174858	0.000825049758660211	0.000843702279203553
202	0.972667378427265	0.24	0.149593263459027	0.143859129998748	0.155327396919305	0.321563835128978	1.01061548173432	0.979352959742419	1.04187800372622	3.98	2.55	6.13	0.219492305607326	0.226498853106715	0.233505400606104	0.236073738353998	0.243609591861751	0.251145445369503	0.235731568808842	0.243173162326543	0.250758813288962	0.149593263459027	4.93022049276156	-0.0330604917209673	1.34522130575453	0.371814595716362	0.379249421260266	0.364912540601694	0.474715563279018	0.482708063323825	0.467295796089131	0.472548631371756	0.48049308992963	0.465250951412773	0.000761635916174858	0.000825049758660211	0.000843702279203553
202	0.972667378427265	0.24	0.150309136028449	0.144605943735857	0.156012328321041	0.313259760868013	0.980856078807218	0.949927041853411	1.01178511576103	4	2.54	6.27	0.211884666207422	0.218783499888678	0.225682333569935	0.227765418831047	0.235181319995498	0.24259722115995	0.226741800589742	0.23418529533792	0.241630464979447	0.150309136028449	4.97336450001629	0.0076454096249624	1.39299619481996	0.371814595716362	0.379249421260266	0.364912540601694	0.474715563279018	0.482708063323825	0.467295796089131	0.472548631371756	0.48049308992963	0.465250951412773	0.000761635916174858	0.000825049758660211	0.000843702279203553
202	0.972667378427265	0.24	0.15058452000295	0.144858352520861	0.156310687485039	0.315613162851467	1.01453883056663	0.982721839051664	1.0463558220816	4	2.6	6.19	0.219359537525118	0.226461608799833	0.233563680074549	0.235820425677701	0.243455441187364	0.251090456697026	0.235797736386303	0.24330208026864	0.250952795105454	0.15058452000295	4.96619286661507	0.015697078525422	1.40568855766368	0.371814595716362	0.379249421260266	0.364912540601694	0.474715563279018	0.482708063323825	0.467295796089131	0.472548631371756	0.48049308992963	0.465250951412773	0.000761635916174858	0.000825049758660211	0.000843702279203553
202	0.972667378427265	0.24	0.150593994553641	0.144847407962454	0.156340581144827	0.300995923121562	0.980091475594738	0.948282965484901	1.01189998570457	4.05	2.62	6.34	0.20941761085737	0.216442162003586	0.223466713149802	0.224855091523258	0.232397466228164	0.239939840933069	0.224520005253972	0.231931196642108	0.239364488560119	0.150593994553641	5.0609293835006	0.00376317086848426	1.40897922846611	0.371814595716362	0.379249421260266	0.364912540601694	0.474715563279018	0.482708063323825	0.467295796089131	0.472548631371756	0.48049308992963	0.465250951412773	0.000761635916174858	0.000825049758660211	0.000843702279203553
202	0.972667378427265	0.24	0.151022001763863	0.145240882696788	0.156803120830937	0.304757284659808	0.981396353541834	0.949827938070239	1.01296476901343	4	2.59	6.17	0.212178605444016	0.219230558858282	0.226282512272549	0.228120748517226	0.23570255389296	0.243284359268693	0.228029245429207	0.235584554840284	0.243193870350816	0.151022001763863	4.9617724883835	0.0175726022891013	1.40655599203291	0.371814595716362	0.379249421260266	0.364912540601694	0.474715563279018	0.482708063323825	0.467295796089131	0.472548631371756	0.48049308992963	0.465250951412773	0.000761635916174858	0.000825049758660211	0.000843702279203553
202	0.972667378427265	0.24	0.151287645312449	0.145615600133525	0.156959690491372	0.306363431100589	0.979751760530931	0.94835529581387	1.01114822524799	4.05	2.6	6.29	0.20944441821241	0.21637833244858	0.22331224668475	0.224885206799371	0.232330307271559	0.239775407743746	0.224342515004501	0.231738987877179	0.239262321505146	0.151287645312449	5.04448777385471	0.000171440018995685	1.39923888918178	0.371814595716362	0.379249421260266	0.364912540601694	0.474715563279018	0.482708063323825	0.467295796089131	0.472548631371756	0.48049308992963	0.465250951412773	0.000761635916174858	0.000825049758660211	0.000843702279203553
202	0.972667378427265	0.24	0.151318114654743	0.145552588706967	0.157083640602519	0.303786842222129	0.979772103392669	0.948183613017425	1.01136059376791	4.06	2.61	6.3	0.208756776299627	0.215711453989027	0.222666131678428	0.224067267891483	0.231532010624879	0.238996753358275	0.223675411465481	0.231011389577907	0.238569553815243	0.151318114654743	5.02230689646155	0.00232120952914111	1.40245127241809	0.371814595716362	0.379249421260266	0.364912540601694	0.474715563279018	0.482708063323825	0.467295796089131	0.472548631371756	0.48049308992963	0.465250951412773	0.000761635916174858	0.000825049758660211	0.000843702279203553
202	0.972667378427265	0.24	0.151336287353116	0.145577193435842	0.157095381270391	0.302649541521817	0.979823937316017	0.948148636483068	1.01149923814897	4.02	2.61	6.33	0.210456151637551	0.217486971130148	0.224517790622745	0.226102213034443	0.233655728739984	0.241209244445524	0.225527510122839	0.233065825999984	0.240731900562934	0.151336287353116	5.03641947432817	0.0130472802401621	1.41390727612132	0.371814595716362	0.379249421260266	0.364912540601694	0.474715563279018	0.482708063323825	0.467295796089131	0.472548631371756	0.48049308992963	0.465250951412773	0.000761635916174858	0.000825049758660211	0.000843702279203553
202	0.972667378427265	0.24	0.151579807654509	0.145896927841517	0.1572626874675	0.314590761269817	0.992077000926856	0.960890651233989	1.02326335061972	3.98	2.57	6.19	0.215513489749943	0.222508124411276	0.229502759072608	0.231814233379612	0.239337919593727	0.246861605807841	0.231308501865715	0.238911119118802	0.246547479878609	0.151579807654509	4.96516531821795	-0.0166917922527626	1.36616804522869	0.371814595716362	0.379249421260266	0.364912540601694	0.474715563279018	0.482708063323825	0.467295796089131	0.472548631371756	0.48049308992963	0.465250951412773	0.000761635916174858	0.000825049758660211	0.000843702279203553
202	0.972667378427265	0.24	0.151611867587188	0.145831188238597	0.157392546935779	0.299601757975864	0.969835645273301	0.938255388636928	1.00141590190967	3.96	2.56	6.2	0.211050566328587	0.218154209034644	0.2252578517407	0.227090798468891	0.234734331117103	0.242377863765314	0.226545869938855	0.23411389471446	0.241750423276699	0.151611867587188	4.92584517802317	-0.00854235358635584	1.37127468581347	0.371814595716362	0.379249421260266	0.364912540601694	0.474715563279018	0.482708063323825	0.467295796089131	0.472548631371756	0.48049308992963	0.465250951412773	0.000761635916174858	0.000825049758660211	0.000843702279203553
202	0.972667378427265	0.24	0.151688512745399	0.145924457763025	0.157452567727773	0.311524224381809	0.994807091888773	0.963311160129925	1.02630302364762	4.01	2.56	6.28	0.214426153468876	0.221436921927177	0.228447690385478	0.230442320526352	0.237976745437062	0.245511170347773	0.229664694238454	0.23719270059826	0.244616309130828	0.151688512745399	4.98988813459062	-0.0126035080555441	1.37719575177633	0.371814595716362	0.379249421260266	0.364912540601694	0.474715563279018	0.482708063323825	0.467295796089131	0.472548631371756	0.48049308992963	0.465250951412773	0.000761635916174858	0.000825049758660211	0.000843702279203553
202	0.972667378427265	0.24	0.151750703622498	0.145987356265552	0.157514050979444	0.310476439584117	1.00348807711382	0.971639530744244	1.0353366234834	4.04	2.61	6.2	0.215108783497098	0.222159651487682	0.229210519478267	0.231031504088743	0.238604289404681	0.246177074720618	0.230918938656896	0.238458202520146	0.246072669873244	0.151750703622498	4.98234513733679	-0.00722411144415913	1.3847016357942	0.371814595716362	0.379249421260266	0.364912540601694	0.474715563279018	0.482708063323825	0.467295796089131	0.472548631371756	0.48049308992963	0.465250951412773	0.000761635916174858	0.000825049758660211	0.000843702279203553
202	0.972667378427265	0.24	0.151869480429629	0.146116417837642	0.157622543021615	0.316705380116794	1.01073912576647	0.979121261880984	1.04235698965195	4.02	2.59	6.24	0.217648716146385	0.224677046292894	0.231705376439404	0.233868842727326	0.241420954528272	0.248973066329217	0.233349950429693	0.240833151543267	0.24852693069754	0.151869480429629	4.98949682296936	0.0239389385938789	1.41586786287201	0.371814595716362	0.379249421260266	0.364912540601694	0.474715563279018	0.482708063323825	0.467295796089131	0.472548631371756	0.48049308992963	0.465250951412773	0.000761635916174858	0.000825049758660211	0.000843702279203553
202	0.972667378427265	0.24	0.151947324810215	0.146144842662112	0.157749806958318	0.299845193213775	0.973476880155215	0.941796433113796	1.00515732719663	4	2.56	6.12	0.210276478426092	0.217349825281748	0.224423172137405	0.226062260220909	0.233666614209927	0.241270968198945	0.225927599606167	0.233359412135837	0.241106199528735	0.151947324810215	4.95089667888491	0.00495558674994219	1.39070827128	0.371814595716362	0.379249421260266	0.364912540601694	0.474715563279018	0.482708063323825	0.467295796089131	0.472548631371756	0.48049308992963	0.465250951412773	0.000761635916174858	0.000825049758660211	0.000843702279203553
202	0.972667378427265	0.24	0.152166678751688	0.146385063995415	0.157948293507961	0.314062833228673	0.991221183035226	0.960023550526496	1.02241881554396	4.01	2.58	6.16	0.213959140268413	0.220912114105687	0.227865087942961	0.229973313203717	0.237446695401696	0.244920077599674	0.229792165265462	0.237231209421412	0.244684729945902	0.152166678751688	4.96419994667883	-0.00320839617306	1.380195530979	0.371814595716362	0.379249421260266	0.364912540601694	0.474715563279018	0.482708063323825	0.467295796089131	0.472548631371756	0.48049308992963	0.465250951412773	0.000761635916174858	0.000825049758660211	0.000843702279203553
202	0.972667378427265	0.24	0.152361580896553	0.146557852045222	0.158165309747884	0.303675871525437	0.981745815473355	0.950085385722954	1.01340624522375	4.01	2.6	6.21	0.211399804961798	0.218444444080363	0.225489083198929	0.227179709342835	0.234750194413387	0.242320679483939	0.226947792290594	0.234694005607162	0.242091569318445	0.152361580896553	4.96514721584318	0.00544577960121119	1.39598741997173	0.371814595716362	0.379249421260266	0.364912540601694	0.474715563279018	0.482708063323825	0.467295796089131	0.472548631371756	0.48049308992963	0.465250951412773	0.000761635916174858	0.000825049758660211	0.000843702279203553
202	0.972667378427265	0.24	0.152367648383707	0.146597454202773	0.158137842564642	0.311535920277885	0.998462081403949	0.966851293336486	1.03007286947141	3.97	2.58	6.17	0.217286243734553	0.224390324215187	0.231494404695822	0.233775731195916	0.241418928391887	0.249062125587858	0.233499883492258	0.241072589292414	0.248740586101849	0.152367648383707	4.94875236915638	0.00815358246249598	1.3913633830384	0.371814595716362	0.379249421260266	0.364912540601694	0.474715563279018	0.482708063323825	0.467295796089131	0.472548631371756	0.48049308992963	0.465250951412773	0.000761635916174858	0.000825049758660211	0.000843702279203553
202	0.972667378427265	0.24	0.152387471552363	0.146638972119238	0.158135970985487	0.312043771686356	1.00701974529681	0.975175731887857	1.03886375870576	3.98	2.57	6.21	0.218365596089296	0.225496246230126	0.232626896370957	0.234838116188493	0.242506670559059	0.250175224929625	0.234287796408353	0.241985206859109	0.249588712768877	0.152387471552363	5.00105303765472	0.00227585413087676	1.39460855508832	0.371814595716362	0.379249421260266	0.364912540601694	0.474715563279018	0.482708063323825	0.467295796089131	0.472548631371756	0.48049308992963	0.465250951412773	0.000761635916174858	0.000825049758660211	0.000843702279203553
202	0.972667378427265	0.24	0.152443378327852	0.146599406457785	0.158287350197918	0.313677135171284	1.00344947248466	0.971838673050928	1.03506027191839	4.01	2.59	6.11	0.216544001321842	0.223587484138669	0.230630966955497	0.232745637283301	0.240316107427427	0.247886577571552	0.232773113922519	0.240475169995625	0.24785065347387	0.152443378327852	4.95312464665981	-0.0116824589628035	1.37633506360308	0.371814595716362	0.379249421260266	0.364912540601694	0.474715563279018	0.482708063323825	0.467295796089131	0.472548631371756	0.48049308992963	0.465250951412773	0.000761635916174858	0.000825049758660211	0.000843702279203553
202	0.972667378427265	0.24	0.152515907568475	0.146706959379034	0.158324855757916	0.303977596636408	0.967106086048571	0.935940011503607	0.998272160593536	4.03	2.6	6.22	0.207561424984018	0.214473059024878	0.221384693065737	0.22296945079514	0.230394160113387	0.237818869431634	0.222628311662584	0.23011095709498	0.237435139854092	0.152515907568475	4.99751368637506	-0.00669156468304488	1.38534314863024	0.371814595716362	0.379249421260266	0.364912540601694	0.474715563279018	0.482708063323825	0.467295796089131	0.472548631371756	0.48049308992963	0.465250951412773	0.000761635916174858	0.000825049758660211	0.000843702279203553
202	0.972667378427265	0.24	0.152534988359017	0.146698045613155	0.158371931104879	0.304343386468056	0.993499901173894	0.961510911710762	1.02548889063703	4	2.58	6.31	0.214373361731149	0.221505456776636	0.228637551822123	0.230428819509078	0.238095071643609	0.24576132377814	0.229651475400533	0.237425264120975	0.244842022732473	0.152534988359017	5.02977163080807	-0.00928081311910232	1.38814845510385	0.371814595716362	0.379249421260266	0.364912540601694	0.474715563279018	0.482708063323825	0.467295796089131	0.472548631371756	0.48049308992963	0.465250951412773	0.000761635916174858	0.000825049758660211	0.000843702279203553
202	0.972667378427265	0.24	0.152622762171168	0.146848921478011	0.158396602864324	0.310236222989295	0.990751707611459	0.959289735842767	1.02221367938015	4.07	2.6	6.31	0.210530169798688	0.217434959885746	0.224339749972805	0.225888719824458	0.23329722661906	0.240705733413662	0.225462607309601	0.232737924892194	0.2401632187875	0.152622762171168	5.04793583115807	-0.000191236958181317	1.40346239249793	0.371814595716362	0.379249421260266	0.364912540601694	0.474715563279018	0.482708063323825	0.467295796089131	0.472548631371756	0.48049308992963	0.465250951412773	0.000761635916174858	0.000825049758660211	0.000843702279203553
202	0.972667378427265	0.24	0.152682920219106	0.14688825033468	0.158477590103532	0.314266950211459	1.00510034859605	0.973480864720269	1.03671983247183	4.01	2.58	6.2	0.216909893687057	0.223955310946395	0.231000728205732	0.233138903048801	0.240711452292372	0.248284001535943	0.232928543484786	0.240424242153925	0.247853161544311	0.152682920219106	4.96274233594306	0.0128682717203457	1.40045918442277	0.371814595716362	0.379249421260266	0.364912540601694	0.474715563279018	0.482708063323825	0.467295796089131	0.472548631371756	0.48049308992963	0.465250951412773	0.000761635916174858	0.000825049758660211	0.000843702279203553
202	0.972667378427265	0.24	0.152762605395867	0.1469625029592	0.158562707832534	0.299238354820493	0.975836158851201	0.94403297447825	1.00763934322415	3.98	2.6	6.12	0.211471760282121	0.218595955690276	0.225720151098431	0.227434209530612	0.235096158100169	0.242758106669725	0.227543261616551	0.235310901866251	0.242893924212688	0.152762605395867	4.93097964379639	-0.00717794792839212	1.37566848098381	0.371814595716362	0.379249421260266	0.364912540601694	0.474715563279018	0.482708063323825	0.467295796089131	0.472548631371756	0.48049308992963	0.465250951412773	0.000761635916174858	0.000825049758660211	0.000843702279203553
202	0.972667378427265	0.24	0.152764386206607	0.146900933330698	0.158627839082516	0.294938339430169	0.971505866721916	0.939516140018401	1.00349559342543	3.99	2.61	6.25	0.209971500895438	0.217120852187094	0.22427020347875	0.225759826191342	0.233446756551424	0.241133686911505	0.225394018190446	0.233125530742109	0.240931431673914	0.152764386206607	4.99463027114945	-0.00145513757580944	1.39421099182784	0.371814595716362	0.379249421260266	0.364912540601694	0.474715563279018	0.482708063323825	0.467295796089131	0.472548631371756	0.48049308992963	0.465250951412773	0.000761635916174858	0.000825049758660211	0.000843702279203553
202	0.972667378427265	0.24	0.152939890666117	0.147171540566075	0.158708240766158	0.308606744331174	0.988944320110412	0.957419771898204	1.02046886832262	4.05	2.59	6.23	0.211302263593527	0.218259722162401	0.225217180731275	0.226862323318668	0.234332121268227	0.241801919217787	0.226579592144549	0.233938405779099	0.24143960056079	0.152939890666117	5.00171007090231	0.00063348885835449	1.39557835062333	0.371814595716362	0.379249421260266	0.364912540601694	0.474715563279018	0.482708063323825	0.467295796089131	0.472548631371756	0.48049308992963	0.465250951412773	0.000761635916174858	0.000825049758660211	0.000843702279203553
202	0.972667378427265	0.24	0.152986173726492	0.147117800599943	0.158854546853041	0.302862864609321	0.988376711158003	0.956441060608534	1.02031236170747	3.99	2.59	6.15	0.213829906111411	0.220969705352417	0.228109504593423	0.229917813996375	0.237594789886781	0.245271765777187	0.229735748202074	0.237418446776428	0.245190342477508	0.152986173726492	4.94778498544944	-0.0145052710155792	1.37064664599863	0.371814595716362	0.379249421260266	0.364912540601694	0.474715563279018	0.482708063323825	0.467295796089131	0.472548631371756	0.48049308992963	0.465250951412773	0.000761635916174858	0.000825049758660211	0.000843702279203553
202	0.972667378427265	0.24	0.153039503424865	0.14721368332193	0.158865323527799	0.306594307263653	1.00775897653314	0.975482545901664	1.04003540716461	4.06	2.61	6.15	0.214851281555211	0.221960206788507	0.229069132021803	0.230619074504425	0.238249719042156	0.245880363579888	0.230693903531368	0.238320335442091	0.245939725723269	0.153039503424865	4.99373557013561	0.00959646176956539	1.40570178454869	0.371814595716362	0.379249421260266	0.364912540601694	0.474715563279018	0.482708063323825	0.467295796089131	0.472548631371756	0.48049308992963	0.465250951412773	0.000761635916174858	0.000825049758660211	0.000843702279203553
202	0.972667378427265	0.24	0.153462045094897	0.147589447908728	0.159334642281066	0.294608353327215	0.956878282089304	0.92534519477147	0.988411369407138	4.02	2.61	6.27	0.205656158952369	0.212664325909239	0.219672492866109	0.220977758211679	0.228508040947636	0.236038323683593	0.220622916147113	0.228122200921212	0.235590849141681	0.153462045094897	4.98797378312623	-0.0178564591356359	1.37775631400866	0.371814595716362	0.379249421260266	0.364912540601694	0.474715563279018	0.482708063323825	0.467295796089131	0.472548631371756	0.48049308992963	0.465250951412773	0.000761635916174858	0.000825049758660211	0.000843702279203553
202	0.972667378427265	0.24	0.15349961355655	0.147700503869039	0.159298723244061	0.310679487573698	0.992723904531764	0.961231925139131	1.0242158839244	3.95	2.55	6.15	0.216848315040134	0.223952721885114	0.231057128730093	0.233408458718871	0.241055410697684	0.248702362676497	0.233016568332641	0.240539902603939	0.248352849487878	0.15349961355655	4.92879468216081	-0.00351953233890396	1.37615889143654	0.371814595716362	0.379249421260266	0.364912540601694	0.474715563279018	0.482708063323825	0.467295796089131	0.472548631371756	0.48049308992963	0.465250951412773	0.000761635916174858	0.000825049758660211	0.000843702279203553
202	0.972667378427265	0.24	0.153501124026242	0.147670838644186	0.159331409408298	0.313415301513386	1.0043532706116	0.972694749145311	1.03601179207789	3.96	2.59	6.22	0.219035708832732	0.22616471481951	0.233293720806288	0.235712789746767	0.24338458855172	0.251056387356673	0.235302226589488	0.243028453018765	0.250720133345749	0.153501124026242	4.96533084308971	-0.0138121067097717	1.37216423216807	0.371814595716362	0.379249421260266	0.364912540601694	0.474715563279018	0.482708063323825	0.467295796089131	0.472548631371756	0.48049308992963	0.465250951412773	0.000761635916174858	0.000825049758660211	0.000843702279203553
202	0.972667378427265	0.24	0.153532581848741	0.147740141092958	0.159325022604524	0.308151010903888	0.980704052988616	0.949408761934877	1.01199934404236	4.04	2.6	6.29	0.210090545748119	0.217015744925159	0.2239409441022	0.225629902670726	0.233067324524846	0.240504746378966	0.225087376956204	0.232462650098023	0.239876683363152	0.153532581848741	5.01180620724436	-6.64785688087586e-05	1.39772372670834	0.371814595716362	0.379249421260266	0.364912540601694	0.474715563279018	0.482708063323825	0.467295796089131	0.472548631371756	0.48049308992963	0.465250951412773	0.000761635916174858	0.000825049758660211	0.000843702279203553
202	0.972667378427265	0.24	0.153625590568833	0.147749104952615	0.159502076185051	0.298733035045239	0.97577118235613	0.943931757028667	1.00761060768359	4.11	2.64	6.31	0.205425027348408	0.212354145655902	0.219283263963395	0.220201358870281	0.227628892344551	0.23505642581882	0.219885368965618	0.227376877611459	0.234762781322717	0.153625590568833	5.0445885027305	0.00529383143508311	1.4141099672801	0.371814595716362	0.379249421260266	0.364912540601694	0.474715563279018	0.482708063323825	0.467295796089131	0.472548631371756	0.48049308992963	0.465250951412773	0.000761635916174858	0.000825049758660211	0.000843702279203553
202	0.972667378427265	0.24	0.153685040761275	0.147856633575299	0.159513447947252	0.307045000353149	0.983173235224311	0.951717581421276	1.01462888902735	3.99	2.62	6.22	0.21279076025144	0.219823805156376	0.226856850061313	0.228802589877644	0.236364849099209	0.243927108320775	0.228806128296128	0.236259861442522	0.243814656414092	0.153685040761275	4.94446147478458	0.0183451612896051	1.40651371496602	0.371814595716362	0.379249421260266	0.364912540601694	0.474715563279018	0.482708063323825	0.467295796089131	0.472548631371756	0.48049308992963	0.465250951412773	0.000761635916174858	0.000825049758660211	0.000843702279203553
202	0.972667378427265	0.24	0.153690124289291	0.147790149442111	0.159590099136471	0.294343395527142	0.978460607940257	0.946195726665236	1.01072548921528	4.05	2.6	6.33	0.20866462451232	0.215780001538926	0.222895378565532	0.224010754044668	0.231649427714282	0.239288101383896	0.223344687951889	0.23101714635041	0.238691006138317	0.153690124289291	5.00719367785237	-0.00685863720800606	1.39022034498866	0.371814595716362	0.379249421260266	0.364912540601694	0.474715563279018	0.482708063323825	0.467295796089131	0.472548631371756	0.48049308992963	0.465250951412773	0.000761635916174858	0.000825049758660211	0.000843702279203553
202	0.972667378427265	0.24	0.153711377336201	0.14793593492132	0.159486819751083	0.311979298253438	0.992857001268963	0.961456127357366	1.02425787518056	3.97	2.57	6.23	0.215889183520308	0.222940060661454	0.2299909378026	0.23224952266491	0.239834723663393	0.247419924661877	0.231780603773768	0.239238652575648	0.246773697426033	0.153711377336201	4.99417987702323	-0.0180587942189625	1.36682903733085	0.371814595716362	0.379249421260266	0.364912540601694	0.474715563279018	0.482708063323825	0.467295796089131	0.472548631371756	0.48049308992963	0.465250951412773	0.000761635916174858	0.000825049758660211	0.000843702279203553
202	0.972667378427265	0.24	0.153759695982026	0.147916943109842	0.15960244885421	0.306845910577589	0.995551156154732	0.963684574866327	1.02741773744314	3.98	2.57	6.14	0.215995303812608	0.223137715433976	0.230280127055344	0.232314381862474	0.23999642360846	0.247678465354447	0.232098508787505	0.239678413150878	0.247518083144041	0.153759695982026	4.92620550511169	-0.0148898751275638	1.36506416602653	0.371814595716362	0.379249421260266	0.364912540601694	0.474715563279018	0.482708063323825	0.467295796089131	0.472548631371756	0.48049308992963	0.465250951412773	0.000761635916174858	0.000825049758660211	0.000843702279203553
202	0.972667378427265	0.24	0.154040458865441	0.148132365535079	0.159948552195802	0.300495455408448	0.984546922574732	0.952555768830861	1.0165380763186	4.02	2.59	6.2	0.211480131977324	0.218582596354989	0.225685060732654	0.227207977566945	0.234838654509986	0.242469331453026	0.226902651521778	0.234546002445177	0.242234053621196	0.154040458865441	4.97603254174333	0.00507759500485393	1.39702620863655	0.371814595716362	0.379249421260266	0.364912540601694	0.474715563279018	0.482708063323825	0.467295796089131	0.472548631371756	0.48049308992963	0.465250951412773	0.000761635916174858	0.000825049758660211	0.000843702279203553
202	0.972667378427265	0.24	0.154120742848602	0.148346420152872	0.159895065544331	0.304329194332955	0.974558121285591	0.94317797283331	1.00593826973787	4.01	2.6	6.21	0.209878992983071	0.216861804442333	0.223844615901595	0.225547376635046	0.233051485473136	0.240555594311226	0.225223153765136	0.232687268659174	0.240345146233991	0.154120742848602	4.99402555629875	-0.0176738169863507	1.3733900841972	0.371814595716362	0.379249421260266	0.364912540601694	0.474715563279018	0.482708063323825	0.467295796089131	0.472548631371756	0.48049308992963	0.465250951412773	0.000761635916174858	0.000825049758660211	0.000843702279203553
202	0.972667378427265	0.24	0.154207805165514	0.148404536838236	0.160011073492792	0.310442550909648	0.995860526472085	0.964251560299973	1.0274694926442	4.02	2.57	6.2	0.214082725763517	0.221100535135365	0.228118344507214	0.230004865621313	0.237544615948068	0.245084366274822	0.229622449515477	0.237112536397694	0.244647357501617	0.154207805165514	5.00918627411691	0.0209135149053839	1.4138597679624	0.371814595716362	0.379249421260266	0.364912540601694	0.474715563279018	0.482708063323825	0.467295796089131	0.472548631371756	0.48049308992963	0.465250951412773	0.000761635916174858	0.000825049758660211	0.000843702279203553
202	0.972667378427265	0.24	0.154222903766735	0.148395279178571	0.1600505283549	0.311406246404899	0.998398368586421	0.966780039879784	1.03001669729306	3.97	2.57	6.15	0.216952558690083	0.224047944436009	0.231143330181935	0.233376943695458	0.241009485342915	0.248642026990373	0.232978005704647	0.240729119759135	0.248404105452778	0.154222903766735	4.95804898895091	0.00885898215887851	1.39053497385945	0.371814595716362	0.379249421260266	0.364912540601694	0.474715563279018	0.482708063323825	0.467295796089131	0.472548631371756	0.48049308992963	0.465250951412773	0.000761635916174858	0.000825049758660211	0.000843702279203553
202	0.972667378427265	0.24	0.154395762466051	0.148508668922387	0.160282856009715	0.303021972972394	0.98280782385647	0.951064072000069	1.01455157571287	4.06	2.63	6.22	0.209583318818862	0.216578600274333	0.223573881729804	0.224978015994207	0.23248712765463	0.239996239315054	0.22491008553634	0.232549602413064	0.239872671102131	0.154395762466051	4.98170389097519	-0.004303751860264	1.39136529673187	0.371814595716362	0.379249421260266	0.364912540601694	0.474715563279018	0.482708063323825	0.467295796089131	0.472548631371756	0.48049308992963	0.465250951412773	0.000761635916174858	0.000825049758660211	0.000843702279203553
202	0.972667378427265	0.24	0.154547266645701	0.148656601733438	0.160437931557964	0.302028101557037	0.979968104303198	0.948241440915626	1.01169476769077	4.02	2.56	6.22	0.210828332603694	0.21788231616997	0.224936299736245	0.226545611205816	0.234125470130478	0.24170532905514	0.225932326609823	0.233576110436116	0.241020968346087	0.154547266645701	4.95907540721761	-0.0296420577404742	1.35756195272089	0.371814595716362	0.379249421260266	0.364912540601694	0.474715563279018	0.482708063323825	0.467295796089131	0.472548631371756	0.48049308992963	0.465250951412773	0.000761635916174858	0.000825049758660211	0.000843702279203553
202	0.972667378427265	0.24	0.154570490285737	0.14877433935355	0.160366641217925	0.309395203796805	0.998830639867897	0.967049678483259	1.03061160125254	3.98	2.59	6.18	0.216524227851046	0.223640044418986	0.230755860986927	0.232855127536304	0.240507640102208	0.248160152668112	0.232579955801652	0.240288034543457	0.247956895843458	0.154570490285737	4.96741895173049	-0.0113939063188366	1.37913601545114	0.371814595716362	0.379249421260266	0.364912540601694	0.474715563279018	0.482708063323825	0.467295796089131	0.472548631371756	0.48049308992963	0.465250951412773	0.000761635916174858	0.000825049758660211	0.000843702279203553
202	0.972667378427265	0.24	0.154594202101168	0.148770164516528	0.160418239685809	0.31227433798773	1.00577021717644	0.973982787975953	1.03755764637692	4.07	2.62	6.32	0.214072454584901	0.221059039027561	0.228045623470221	0.229728252283075	0.237225787809319	0.244723323335562	0.229373141953255	0.236829399505098	0.244272992458468	0.154594202101168	5.01959590285475	0.0313955870365486	1.43140884384868	0.371814595716362	0.379249421260266	0.364912540601694	0.474715563279018	0.482708063323825	0.467295796089131	0.472548631371756	0.48049308992963	0.465250951412773	0.000761635916174858	0.000825049758660211	0.000843702279203553
202	0.972667378427265	0.24	0.154621855362219	0.148692175226551	0.160551535497886	0.300372181263998	0.977295010199396	0.945530180601564	1.00905983979723	4.06	2.63	6.26	0.208401716356289	0.215402915412401	0.222404114468513	0.223714266659795	0.231229886684246	0.238745506708698	0.223720523218777	0.230986837126921	0.238624639705888	0.154621855362219	4.97958620797087	0.00193488555216184	1.39441048018951	0.371814595716362	0.379249421260266	0.364912540601694	0.474715563279018	0.482708063323825	0.467295796089131	0.472548631371756	0.48049308992963	0.465250951412773	0.000761635916174858	0.000825049758660211	0.000843702279203553
202	0.972667378427265	0.24	0.154635263085395	0.148711964465385	0.160558561705404	0.296921215436367	0.978200358622244	0.946143100997279	1.01025761624721	4.03	2.57	6.2	0.209655581449895	0.216759140076457	0.223862698703018	0.225198262265834	0.23282843861288	0.240458614959927	0.224663155425447	0.232306169918297	0.240034078733927	0.154635263085395	4.967034283257	0.00798620587407063	1.39731839664885	0.371814595716362	0.379249421260266	0.364912540601694	0.474715563279018	0.482708063323825	0.467295796089131	0.472548631371756	0.48049308992963	0.465250951412773	0.000761635916174858	0.000825049758660211	0.000843702279203553
202	0.972667378427265	0.24	0.154852984094349	0.149010121194875	0.160695846993823	0.300072948230546	0.965735813919967	0.934324328656044	0.99714729918389	3.98	2.57	6.22	0.209366550985946	0.216405342687445	0.223444134388945	0.22517879493823	0.232749185842129	0.240319576746029	0.224661282021407	0.23209620622858	0.239708412548658	0.154852984094349	4.95213293936567	-0.0208335757503639	1.36245640497417	0.371814595716362	0.379249421260266	0.364912540601694	0.474715563279018	0.482708063323825	0.467295796089131	0.472548631371756	0.48049308992963	0.465250951412773	0.000761635916174858	0.000825049758660211	0.000843702279203553
202	0.972667378427265	0.24	0.154887885421444	0.148970045623533	0.160805725219355	0.304078015853976	0.987079554272214	0.955277359666226	1.0188817488782	4.03	2.62	6.19	0.211762003991246	0.218811785285588	0.22586156657993	0.22747101115391	0.23504376192701	0.24261651270011	0.227527912281392	0.235218334564706	0.242574169651434	0.154887885421444	4.98398221858849	0.0180823013144012	1.41185086057312	0.371814595716362	0.379249421260266	0.364912540601694	0.474715563279018	0.482708063323825	0.467295796089131	0.472548631371756	0.48049308992963	0.465250951412773	0.000761635916174858	0.000825049758660211	0.000843702279203553
202	0.972667378427265	0.24	0.154947672129631	0.149006090395796	0.160889253863466	0.293957357745362	0.969241174755471	0.937250579479861	1.00123177003108	3.98	2.55	6.14	0.209857852072863	0.217020800550097	0.224183749027331	0.225686665538606	0.233389889131547	0.241093112724489	0.225308561172968	0.233106565969865	0.240565541473028	0.154947672129631	4.92523847604199	0.00176329360228425	1.38138490652764	0.371814595716362	0.379249421260266	0.364912540601694	0.474715563279018	0.482708063323825	0.467295796089131	0.472548631371756	0.48049308992963	0.465250951412773	0.000761635916174858	0.000825049758660211	0.000843702279203553
202	0.972667378427265	0.24	0.154989322771852	0.14915494282843	0.160823702715275	0.305106488896782	0.986964203218533	0.955242830326229	1.01868557611084	4.04	2.59	6.27	0.211443624195861	0.218465170797291	0.22548671739872	0.22709071297528	0.234631862678762	0.242173012382244	0.226533252595218	0.233959202301917	0.241561158650985	0.154989322771852	5.01167315389064	-0.0167848156908168	1.38037396233727	0.371814595716362	0.379249421260266	0.364912540601694	0.474715563279018	0.482708063323825	0.467295796089131	0.472548631371756	0.48049308992963	0.465250951412773	0.000761635916174858	0.000825049758660211	0.000843702279203553
202	0.972667378427265	0.24	0.155054510122204	0.149198879234903	0.160910141009506	0.310290478339893	0.986616897691686	0.955290200905393	1.01794359447798	4.02	2.6	6.22	0.2122121932261	0.219171237739744	0.226130282253387	0.22800994881391	0.235487046897803	0.242964144981696	0.227769800659326	0.235159591293308	0.242703459665452	0.155054510122204	4.99343744823915	0.0139793502074517	1.40436020485582	0.371814595716362	0.379249421260266	0.364912540601694	0.474715563279018	0.482708063323825	0.467295796089131	0.472548631371756	0.48049308992963	0.465250951412773	0.000761635916174858	0.000825049758660211	0.000843702279203553
202	0.972667378427265	0.24	0.155099343108137	0.149274655402151	0.160924030814123	0.311826661712261	1.00408122662733	0.972314072236129	1.03584838101854	3.96	2.58	6.17	0.219081134243261	0.226238887498544	0.233396640753827	0.235778170811941	0.243481444649203	0.251184718486465	0.235603831688877	0.243241859570196	0.250837023813256	0.155099343108137	4.92131496323072	-0.0122424557237296	1.36883860424825	0.371814595716362	0.379249421260266	0.364912540601694	0.474715563279018	0.482708063323825	0.467295796089131	0.472548631371756	0.48049308992963	0.465250951412773	0.000761635916174858	0.000825049758660211	0.000843702279203553
202	0.972667378427265	0.24	0.15530728812484	0.14948929928939	0.161125276960289	0.314268851793686	1.0022862926439	0.970755475356644	1.03381710993116	4.02	2.6	6.23	0.215854857575423	0.222865974429827	0.229877091284231	0.231949446348818	0.239483326711448	0.247017207074078	0.231556782416362	0.239069215368038	0.246604248844937	0.15530728812484	4.99960235866811	-0.00892639281051904	1.38524300724637	0.371814595716362	0.379249421260266	0.364912540601694	0.474715563279018	0.482708063323825	0.467295796089131	0.472548631371756	0.48049308992963	0.465250951412773	0.000761635916174858	0.000825049758660211	0.000843702279203553
202	0.972667378427265	0.24	0.155349765863957	0.149496796744265	0.161202734983649	0.311146444255903	1.00012233454003	0.968430212112758	1.03181445696729	4.02	2.61	6.09	0.215321081183081	0.22236751775711	0.229413954331139	0.231373797131311	0.238945562874916	0.246517328618521	0.2317319282683	0.239226319359353	0.246836149735156	0.155349765863957	4.92600814535996	-0.0185021194309887	1.36486679795956	0.371814595716362	0.379249421260266	0.364912540601694	0.474715563279018	0.482708063323825	0.467295796089131	0.472548631371756	0.48049308992963	0.465250951412773	0.000761635916174858	0.000825049758660211	0.000843702279203553
202	0.972667378427265	0.24	0.155383534242906	0.149452802453369	0.161314266032442	0.3092214396583	1.00096988636513	0.969107903033133	1.03283186969712	4.04	2.57	6.24	0.214441188787172	0.221491509563059	0.228541830338945	0.230301294708585	0.237873058379457	0.24544482205033	0.229722086360723	0.237314682848618	0.244844762558304	0.155383534242906	4.94039665374045	-0.00457272893208904	1.38239387863687	0.371814595716362	0.379249421260266	0.364912540601694	0.474715563279018	0.482708063323825	0.467295796089131	0.472548631371756	0.48049308992963	0.465250951412773	0.000761635916174858	0.000825049758660211	0.000843702279203553
202	0.972667378427265	0.24	0.155483038781843	0.149593302986586	0.161372774577101	0.311388422630996	0.987089279879599	0.95582780004669	1.01835075971251	4.01	2.59	6.27	0.213016637570749	0.219983598899104	0.226950560227459	0.228959347742877	0.236447734282451	0.243936120822025	0.228385557887231	0.235951485827287	0.243320140646241	0.155483038781843	4.96182198086786	-0.0150873273501881	1.37393122528293	0.371814595716362	0.379249421260266	0.364912540601694	0.474715563279018	0.482708063323825	0.467295796089131	0.472548631371756	0.48049308992963	0.465250951412773	0.000761635916174858	0.000825049758660211	0.000843702279203553
202	0.972667378427265	0.24	0.15550840632384	0.149561911842145	0.161454900805534	0.30011775810758	0.981845186906984	0.949913135207781	1.01377723860619	4	2.58	6.32	0.212117952464814	0.219248458585201	0.226378964705589	0.228045617408893	0.235711544086794	0.243377470764694	0.227291790483287	0.234879256124623	0.24244787162593	0.15550840632384	4.97811290140005	0.00196159224975541	1.39426949944313	0.371814595716362	0.379249421260266	0.364912540601694	0.474715563279018	0.482708063323825	0.467295796089131	0.472548631371756	0.48049308992963	0.465250951412773	0.000761635916174858	0.000825049758660211	0.000843702279203553
202	0.972667378427265	0.24	0.15552697985326	0.149590846577437	0.161463113129084	0.30576192342129	0.983379305895457	0.951821939906829	1.01493667188409	3.99	2.56	6.23	0.212942657515201	0.220002706350024	0.227062755184847	0.22898195682053	0.236573783729757	0.244165610638985	0.228388630634436	0.235924885640998	0.243298748860893	0.15552697985326	4.95949985841505	-0.0120492392324667	1.37334104034231	0.371814595716362	0.379249421260266	0.364912540601694	0.474715563279018	0.482708063323825	0.467295796089131	0.472548631371756	0.48049308992963	0.465250951412773	0.000761635916174858	0.000825049758660211	0.000843702279203553
202	0.972667378427265	0.24	0.155575233407063	0.149687262379692	0.161463204434434	0.303222536807999	0.969680521492539	0.938375633885949	1.00098540909913	4.12	2.6	6.34	0.204060804668059	0.210868420215992	0.217676035763926	0.218720280397883	0.226016946623947	0.233313612850012	0.218095031496693	0.225436627269624	0.23272232537488	0.155575233407063	5.0440911977229	0.00323010625133119	1.40682248115507	0.371814595716362	0.379249421260266	0.364912540601694	0.474715563279018	0.482708063323825	0.467295796089131	0.472548631371756	0.48049308992963	0.465250951412773	0.000761635916174858	0.000825049758660211	0.000843702279203553
202	0.972667378427265	0.24	0.155598365870192	0.149688957616648	0.161507774123736	0.30776237264307	0.976550556077859	0.945359380750495	1.00774173140522	3.99	2.57	6.23	0.211614262806662	0.218596261089404	0.225578259372145	0.227568163035348	0.235076544098354	0.24258492516136	0.227069997571076	0.234505824523865	0.242041478221238	0.155598365870192	4.94972058406998	0.006596278703368	1.3907980195167	0.371814595716362	0.379249421260266	0.364912540601694	0.474715563279018	0.482708063323825	0.467295796089131	0.472548631371756	0.48049308992963	0.465250951412773	0.000761635916174858	0.000825049758660211	0.000843702279203553
202	0.972667378427265	0.24	0.155608077466429	0.149661325814988	0.161554829117871	0.303673398376406	0.991132470580124	0.959169142629885	1.02309579853036	4.04	2.62	6.23	0.212082091672829	0.219149509865542	0.226216928058254	0.227748037265541	0.235337507028072	0.242926976790602	0.227574321608858	0.235116380367254	0.24270129967241	0.155608077466429	4.98647352612144	0.00485684854870921	1.40087408192705	0.371814595716362	0.379249421260266	0.364912540601694	0.474715563279018	0.482708063323825	0.467295796089131	0.472548631371756	0.48049308992963	0.465250951412773	0.000761635916174858	0.000825049758660211	0.000843702279203553
202	0.972667378427265	0.24	0.15563030287791	0.149706137070067	0.161554468685752	0.303996316750411	0.987982410554878	0.956144981609476	1.01981983950028	4.04	2.59	6.24	0.21133829599968	0.218375375220664	0.225412454441648	0.226940055803651	0.234496637745181	0.242053219686711	0.226486519394325	0.234018509845305	0.241595874996683	0.15563030287791	4.99014058128631	0.0069756191331038	1.4016799518499	0.371814595716362	0.379249421260266	0.364912540601694	0.474715563279018	0.482708063323825	0.467295796089131	0.472548631371756	0.48049308992963	0.465250951412773	0.000761635916174858	0.000825049758660211	0.000843702279203553
202	0.972667378427265	0.24	0.155639709834007	0.14968812429922	0.161591295368794	0.300823190008658	0.978143796377834	0.94638546146937	1.0099021312863	3.97	2.56	6.17	0.212833132666354	0.219975281591952	0.227117430517551	0.229003043164062	0.236687813942947	0.244372584721832	0.22856833821943	0.236283608264057	0.243935701679692	0.155639709834007	4.94228820870654	-0.00431575532818253	1.37922710367316	0.371814595716362	0.379249421260266	0.364912540601694	0.474715563279018	0.482708063323825	0.467295796089131	0.472548631371756	0.48049308992963	0.465250951412773	0.000761635916174858	0.000825049758660211	0.000843702279203553
202	0.972667378427265	0.24	0.155650309570799	0.14978525644726	0.161515362694339	0.310517007994937	0.998344578890384	0.966662277995916	1.03002687978485	4.02	2.61	6.26	0.214799717231935	0.221839765683497	0.228879814135059	0.230797682815472	0.238362063674385	0.245926444533299	0.230490926471235	0.238027840469615	0.245622948613345	0.155650309570799	4.9695032576842	-0.0134058068036946	1.37867428258479	0.371814595716362	0.379249421260266	0.364912540601694	0.474715563279018	0.482708063323825	0.467295796089131	0.472548631371756	0.48049308992963	0.465250951412773	0.000761635916174858	0.000825049758660211	0.000843702279203553
202	0.972667378427265	0.24	0.155654637788794	0.149759922745588	0.161549352832001	0.301700337488427	0.991019937304041	0.958910508670669	1.02312936593741	4.02	2.59	6.2	0.213148511897415	0.220285858781398	0.227423205665382	0.229032327596263	0.236701549188048	0.244370770779834	0.228677258494281	0.236398777838766	0.243997622153847	0.155654637788794	4.94920220506165	0.0140999541073064	1.40122387390998	0.371814595716362	0.379249421260266	0.364912540601694	0.474715563279018	0.482708063323825	0.467295796089131	0.472548631371756	0.48049308992963	0.465250951412773	0.000761635916174858	0.000825049758660211	0.000843702279203553
202	0.972667378427265	0.24	0.155665008915849	0.149750321094122	0.161579696737576	0.301356924599337	0.976185708366257	0.944531117481845	1.00784029925067	4.11	2.61	6.33	0.205741148319153	0.212636264591759	0.219531380864365	0.22056268358526	0.227954522121901	0.235346360658543	0.220036401478601	0.227313368727869	0.234760727766457	0.155665008915849	5.03194696137054	0.0051278469394318	1.40764475534436	0.371814595716362	0.379249421260266	0.364912540601694	0.474715563279018	0.482708063323825	0.467295796089131	0.472548631371756	0.48049308992963	0.465250951412773	0.000761635916174858	0.000825049758660211	0.000843702279203553
202	0.972667378427265	0.24	0.15577681357175	0.149853666468342	0.161699960675158	0.303483281346089	0.985298727467954	0.95350924359418	1.01708821134173	4.02	2.56	6.21	0.211741832845219	0.218801191342116	0.225860549839013	0.227495328432899	0.235079899975506	0.242664471518112	0.226901187021031	0.234692807509418	0.242173642669281	0.15577681357175	4.96822823274181	0.00371810408447803	1.39220959365741	0.371814595716362	0.379249421260266	0.364912540601694	0.474715563279018	0.482708063323825	0.467295796089131	0.472548631371756	0.48049308992963	0.465250951412773	0.000761635916174858	0.000825049758660211	0.000843702279203553
202	0.972667378427265	0.24	0.155798813676716	0.149834695547796	0.161762931805636	0.296977742982883	0.984282115454775	0.952029915176674	1.01653431573288	4	2.58	6.22	0.212310973675951	0.219503495607328	0.226696017538705	0.228218364194317	0.235949785520263	0.243681206846209	0.227707310321057	0.235674998676404	0.243093767507653	0.155798813676716	4.96939757533343	-0.00293577660323213	1.38661805780825	0.371814595716362	0.379249421260266	0.364912540601694	0.474715563279018	0.482708063323825	0.467295796089131	0.472548631371756	0.48049308992963	0.465250951412773	0.000761635916174858	0.000825049758660211	0.000843702279203553
202	0.972667378427265	0.24	0.155801860669827	0.149846105589186	0.161757615750468	0.298174688910448	0.984119686275129	0.951965004683994	1.01627436786626	4.02	2.58	6.2	0.211425240047091	0.218566585832486	0.22570793161788	0.227158438860888	0.234831207540799	0.24250397622071	0.226850559590094	0.23487989521047	0.242154151358487	0.155801860669827	4.95843991899261	0.00463085980688876	1.39532845803989	0.371814595716362	0.379249421260266	0.364912540601694	0.474715563279018	0.482708063323825	0.467295796089131	0.472548631371756	0.48049308992963	0.465250951412773	0.000761635916174858	0.000825049758660211	0.000843702279203553
202	0.972667378427265	0.24	0.155808289792279	0.149967125980707	0.161649453603852	0.3028555471627	0.973615520589856	0.942156276868656	1.00507476431106	4.04	2.59	6.3	0.208513476718177	0.215475884594961	0.222438292471745	0.223939611495254	0.231417108583396	0.238894605671538	0.223288896389869	0.230758064242036	0.238205755323951	0.155808289792279	5.02235527450134	-0.0033512795566425	1.3922794114482	0.371814595716362	0.379249421260266	0.364912540601694	0.474715563279018	0.482708063323825	0.467295796089131	0.472548631371756	0.48049308992963	0.465250951412773	0.000761635916174858	0.000825049758660211	0.000843702279203553
202	0.972667378427265	0.24	0.155841545811875	0.149910495750612	0.161772595873138	0.300025710741506	0.982859762382528	0.950887708877841	1.01483181588722	3.98	2.59	6.25	0.213265281029081	0.220435979432366	0.227606677835651	0.229395389642769	0.237108436728047	0.244821483813325	0.228985552569793	0.236660235701584	0.244263024306068	0.155841545811875	4.9570929893622	-0.00435320857109712	1.38475216052642	0.371814595716362	0.379249421260266	0.364912540601694	0.474715563279018	0.482708063323825	0.467295796089131	0.472548631371756	0.48049308992963	0.465250951412773	0.000761635916174858	0.000825049758660211	0.000843702279203553
202	0.972667378427265	0.24	0.155880920105067	0.14995435242816	0.161807487781974	0.312975361004874	1.00519725845211	0.973479714885304	1.03691480201891	4.02	2.57	6.19	0.216360881863486	0.22341026932552	0.230459656787554	0.232480851070612	0.24005545320102	0.247630055331429	0.232103320376677	0.239542558029333	0.247234123499934	0.155880920105067	4.95566080619895	0.00529272314376368	1.39312291630775	0.371814595716362	0.379249421260266	0.364912540601694	0.474715563279018	0.482708063323825	0.467295796089131	0.472548631371756	0.48049308992963	0.465250951412773	0.000761635916174858	0.000825049758660211	0.000843702279203553
202	0.972667378427265	0.24	0.155891822301652	0.149975899667762	0.161807744935541	0.308072484008647	0.997908025955305	0.966057872503307	1.0297581794073	3.97	2.56	6.26	0.217060235787261	0.224216537717948	0.231372839648636	0.233526591054455	0.24122577551525	0.248924959976045	0.232818724694823	0.240404055689977	0.248167451511381	0.155891822301652	4.93398757878681	0.00123867852431436	1.38354217414322	0.371814595716362	0.379249421260266	0.364912540601694	0.474715563279018	0.482708063323825	0.467295796089131	0.472548631371756	0.48049308992963	0.465250951412773	0.000761635916174858	0.000825049758660211	0.000843702279203553
202	0.972667378427265	0.24	0.155903730421035	0.150007456470887	0.161800004371183	0.297590469305082	0.970409855565709	0.938658808248835	1.00216090288258	4.03	2.58	6.22	0.208068332817908	0.215106446584474	0.22214456035104	0.223502132527508	0.231062309583261	0.238622486639014	0.223062022302517	0.23070303144508	0.238126230287851	0.155903730421035	4.94527513859734	0.0106456606554867	1.39780730102044	0.371814595716362	0.379249421260266	0.364912540601694	0.474715563279018	0.482708063323825	0.467295796089131	0.472548631371756	0.48049308992963	0.465250951412773	0.000761635916174858	0.000825049758660211	0.000843702279203553
202	0.972667378427265	0.24	0.155926091029425	0.149981825901251	0.1618703561576	0.291853762803428	0.957032487860421	0.925284026985113	0.988780948735728	3.98	2.59	6.17	0.207490022701731	0.214609446225367	0.221728869749003	0.223179214454371	0.230836967481162	0.238494720507952	0.222936737038981	0.23065563000564	0.238284765663798	0.155926091029425	4.96143545590372	-0.00339380563398493	1.38319675331581	0.371814595716362	0.379249421260266	0.364912540601694	0.474715563279018	0.482708063323825	0.467295796089131	0.472548631371756	0.48049308992963	0.465250951412773	0.000761635916174858	0.000825049758660211	0.000843702279203553
202	0.972667378427265	0.24	0.155972623722674	0.150068050388284	0.161877197057064	0.319993560488729	1.03078303398187	0.99878153489952	1.06278453306422	4.02	2.59	6.24	0.221977818271294	0.229090107294965	0.236202396318636	0.238515469619362	0.246157633911996	0.253799798204629	0.238084727613121	0.245618679607105	0.253346193234271	0.155972623722674	4.96938525832656	0.00631846727515776	1.39659203474892	0.371814595716362	0.379249421260266	0.364912540601694	0.474715563279018	0.482708063323825	0.467295796089131	0.472548631371756	0.48049308992963	0.465250951412773	0.000761635916174858	0.000825049758660211	0.000843702279203553
202	0.972667378427265	0.24	0.156057555264975	0.150186913747756	0.161928196782194	0.311847106182485	1.00935489364048	0.977422411944262	1.04128737533669	4.06	2.58	6.23	0.215412489633829	0.222450035835256	0.229487582036684	0.231237894951261	0.238792458625849	0.246347022300437	0.230701085804207	0.238377320017082	0.246002105958682	0.156057555264975	4.98308736194397	0.00659719206951912	1.3971336772132	0.371814595716362	0.379249421260266	0.364912540601694	0.474715563279018	0.482708063323825	0.467295796089131	0.472548631371756	0.48049308992963	0.465250951412773	0.000761635916174858	0.000825049758660211	0.000843702279203553
202	0.972667378427265	0.24	0.156127548743887	0.15015473261698	0.162100364870795	0.306053614136793	1.01405793521699	0.981538414316125	1.04657745611786	3.96	2.58	6.18	0.221158618101038	0.228485862963639	0.235813107826241	0.238013869840481	0.245899548996876	0.253785228153271	0.237736072088523	0.245457021909437	0.253385370019555	0.156127548743887	4.94828438101557	0.0121377797855127	1.39876147961887	0.371814595716362	0.379249421260266	0.364912540601694	0.474715563279018	0.482708063323825	0.467295796089131	0.472548631371756	0.48049308992963	0.465250951412773	0.000761635916174858	0.000825049758660211	0.000843702279203553
202	0.972667378427265	0.24	0.156184914656336	0.150345522569389	0.162024306743284	0.307156061113782	0.99797021916636	0.966049481754947	1.02989095657777	4.01	2.61	6.28	0.215121139281919	0.222229290084078	0.229337440886238	0.231199821676878	0.238839253131161	0.246478684585445	0.230880348959653	0.238380014494748	0.245969240748332	0.156184914656336	5.04138298851973	-0.0226509363520992	1.37617305560984	0.371814595716362	0.379249421260266	0.364912540601694	0.474715563279018	0.482708063323825	0.467295796089131	0.472548631371756	0.48049308992963	0.465250951412773	0.000761635916174858	0.000825049758660211	0.000843702279203553
202	0.972667378427265	0.24	0.156208802310827	0.150291136489558	0.162126468132096	0.301647488428678	0.975221198119014	0.943619691117528	1.0068227051205	3.98	2.58	6.24	0.211512319823281	0.218595796481002	0.225679273138722	0.227494477883769	0.235113191655129	0.242731905426489	0.226992521934387	0.23455551551815	0.242388740024087	0.156208802310827	4.96721620165258	-0.0181613844611726	1.36529779922282	0.371814595716362	0.379249421260266	0.364912540601694	0.474715563279018	0.482708063323825	0.467295796089131	0.472548631371756	0.48049308992963	0.465250951412773	0.000761635916174858	0.000825049758660211	0.000843702279203553
202	0.972667378427265	0.24	0.156256539853626	0.150285719217894	0.162227360489359	0.302743281762419	0.982451170908023	0.950697989905669	1.01420435191038	4	2.55	6.17	0.212316807379861	0.219408159298301	0.226499511216741	0.228262341970805	0.235886272532959	0.243510203095113	0.227704639690637	0.235402466475261	0.243101433351726	0.156256539853626	4.92497419683137	-0.00681677435663316	1.37644600997635	0.371814595716362	0.379249421260266	0.364912540601694	0.474715563279018	0.482708063323825	0.467295796089131	0.472548631371756	0.48049308992963	0.465250951412773	0.000761635916174858	0.000825049758660211	0.000843702279203553
202	0.972667378427265	0.24	0.156266202240022	0.15030815775731	0.162224246722734	0.295696508106007	0.977600167154078	0.94546835215275	1.00973198215541	4.01	2.56	6.2	0.210531147238107	0.217686064544085	0.224840981850063	0.226265898688171	0.233955562737955	0.241645226787739	0.225731181814229	0.233677242227896	0.241174326129782	0.156266202240022	4.92996724428144	0.00688202202825919	1.39048030054185	0.371814595716362	0.379249421260266	0.364912540601694	0.474715563279018	0.482708063323825	0.467295796089131	0.472548631371756	0.48049308992963	0.465250951412773	0.000761635916174858	0.000825049758660211	0.000843702279203553
202	0.972667378427265	0.24	0.156274162697349	0.150390300213896	0.162158025180803	0.302182608049491	0.982181844226489	0.950395159689761	1.01396852876322	3.93	2.55	6.1	0.215418498299402	0.222623332813767	0.229828167328133	0.231997950789748	0.239757297625361	0.247516644460974	0.231694175312441	0.239519977109739	0.247188737707691	0.156274162697349	4.89356934672012	-0.0174974277793707	1.35800684757206	0.371814595716362	0.379249421260266	0.364912540601694	0.474715563279018	0.482708063323825	0.467295796089131	0.472548631371756	0.48049308992963	0.465250951412773	0.000761635916174858	0.000825049758660211	0.000843702279203553
202	0.972667378427265	0.24	0.156284618589479	0.150291743046023	0.162277494132935	0.300338332333835	0.983716239161018	0.951740126411239	1.0156923519108	4.01	2.56	6.16	0.21188474492373	0.219003547951598	0.226122350979465	0.227715331709459	0.235366003273609	0.243016674837759	0.227325065312471	0.234958025776723	0.242527038058517	0.156284618589479	4.93725266303027	-0.0052286474831394	1.37935620213074	0.371814595716362	0.379249421260266	0.364912540601694	0.474715563279018	0.482708063323825	0.467295796089131	0.472548631371756	0.48049308992963	0.465250951412773	0.000761635916174858	0.000825049758660211	0.000843702279203553
202	0.972667378427265	0.24	0.156323199479211	0.150350250852728	0.162296148105695	0.301391098831239	0.991241004805667	0.959100827106865	1.02338118250447	4.03	2.61	6.19	0.212664081693316	0.2197906122755	0.226917142857685	0.228446738151823	0.236102157218721	0.243757576285619	0.228320371868176	0.236019900817774	0.243738544498092	0.156323199479211	4.99308065106704	-0.0143515456490307	1.3810902533761	0.371814595716362	0.379249421260266	0.364912540601694	0.474715563279018	0.482708063323825	0.467295796089131	0.472548631371756	0.48049308992963	0.465250951412773	0.000761635916174858	0.000825049758660211	0.000843702279203553
202	0.972667378427265	0.24	0.156394131282633	0.15049588873102	0.162292373834246	0.30289923173359	0.988108307890074	0.956184079183152	1.020032536597	3.98	2.58	6.17	0.214088701885978	0.221236506196226	0.228384310506475	0.230235570045022	0.237922471714484	0.245609373383946	0.229919768703258	0.237708598738482	0.245181060138884	0.156394131282633	4.94852634565995	0.0114151501326343	1.3954325259608	0.371814595716362	0.379249421260266	0.364912540601694	0.474715563279018	0.482708063323825	0.467295796089131	0.472548631371756	0.48049308992963	0.465250951412773	0.000761635916174858	0.000825049758660211	0.000843702279203553
202	0.972667378427265	0.24	0.156407570308603	0.150406053063204	0.162409087554002	0.304525713515396	0.990051110688681	0.958186887359746	1.02191533401762	3.94	2.57	6.14	0.216656825692664	0.223861684755838	0.231066543819013	0.233264913208795	0.241022069341218	0.248779225473641	0.232979255477585	0.240839892866279	0.248569192832508	0.156407570308603	4.91437390900664	-0.0121000775697863	1.36475734194079	0.371814595716362	0.379249421260266	0.364912540601694	0.474715563279018	0.482708063323825	0.467295796089131	0.472548631371756	0.48049308992963	0.465250951412773	0.000761635916174858	0.000825049758660211	0.000843702279203553
202	0.972667378427265	0.24	0.156468535705472	0.150478694687618	0.162458376723326	0.302712181942773	0.989072838657894	0.957103287917426	1.02104238939836	4.03	2.55	6.2	0.212246114830965	0.219335645316562	0.226425175802159	0.228000834172879	0.235616610159627	0.243232386146375	0.22733459209394	0.234845112949551	0.242517714844091	0.156468535705472	4.93653184368337	-0.00519887064346893	1.38081394701776	0.371814595716362	0.379249421260266	0.364912540601694	0.474715563279018	0.482708063323825	0.467295796089131	0.472548631371756	0.48049308992963	0.465250951412773	0.000761635916174858	0.000825049758660211	0.000843702279203553
202	0.972667378427265	0.24	0.156501319132004	0.150574658941768	0.16242797932224	0.291169994442351	0.965302196307338	0.933226344390319	0.997378048224357	4.01	2.57	6.26	0.2078339680331	0.214977413588435	0.222120859143769	0.223370710813021	0.231048168576302	0.238725626339583	0.222824662309563	0.230390947373217	0.23812169924895	0.156501319132004	4.94721079115953	-0.00459123904377645	1.38406859016801	0.371814595716362	0.379249421260266	0.364912540601694	0.474715563279018	0.482708063323825	0.467295796089131	0.472548631371756	0.48049308992963	0.465250951412773	0.000761635916174858	0.000825049758660211	0.000843702279203553
202	0.972667378427265	0.24	0.156503764825105	0.150541828507289	0.162465701142921	0.301581045673992	0.97861380974712	0.946897365295595	1.01033025419864	4.01	2.59	6.17	0.210638606806764	0.217693973013267	0.22474933921977	0.226355265347563	0.233937062977198	0.241518860606834	0.226323767838395	0.233814640479341	0.241277838658544	0.156503764825105	4.94336261375655	0.02143777377487	1.40719726199389	0.371814595716362	0.379249421260266	0.364912540601694	0.474715563279018	0.482708063323825	0.467295796089131	0.472548631371756	0.48049308992963	0.465250951412773	0.000761635916174858	0.000825049758660211	0.000843702279203553
202	0.972667378427265	0.24	0.156514824620356	0.150634578650108	0.162395070590605	0.302050290788721	0.982203278943092	0.950405924808766	1.01400063307742	3.99	2.59	6.19	0.212626592897774	0.219740356497371	0.226854120096968	0.228642176347793	0.236291766971754	0.243941357595715	0.228482306038859	0.236136666803577	0.243795039132497	0.156514824620356	4.97151620968917	-0.00016285218721701	1.39268403542377	0.371814595716362	0.379249421260266	0.364912540601694	0.474715563279018	0.482708063323825	0.467295796089131	0.472548631371756	0.48049308992963	0.465250951412773	0.000761635916174858	0.000825049758660211	0.000843702279203553
202	0.972667378427265	0.24	0.156566191981987	0.150658052653756	0.162474331310218	0.298400528596864	0.968056206572235	0.936443434934428	0.999668978210043	4.01	2.59	6.23	0.208328811274467	0.215361645176342	0.222394479078218	0.223875071621916	0.231432721396114	0.238990371170312	0.223551707522529	0.231089515485292	0.238575135737814	0.156566191981987	4.96391099374243	-0.0177657140082479	1.36843164096517	0.371814595716362	0.379249421260266	0.364912540601694	0.474715563279018	0.482708063323825	0.467295796089131	0.472548631371756	0.48049308992963	0.465250951412773	0.000761635916174858	0.000825049758660211	0.000843702279203553
202	0.972667378427265	0.24	0.156599331891498	0.150648967503002	0.162549696279993	0.300520159904229	0.992004323792218	0.959772748755585	1.02423589882885	4	2.61	6.25	0.21414229767017	0.221333732876913	0.228525168083655	0.230199910297557	0.23793060039248	0.245661290487403	0.22980404906848	0.237665109154114	0.245327321413481	0.156599331891498	4.99007512555157	-0.0159306773578281	1.37852791190638	0.371814595716362	0.379249421260266	0.364912540601694	0.474715563279018	0.482708063323825	0.467295796089131	0.472548631371756	0.48049308992963	0.465250951412773	0.000761635916174858	0.000825049758660211	0.000843702279203553
202	0.972667378427265	0.24	0.156621037106109	0.150706073298612	0.162536000913607	0.302337984728528	0.986491335825373	0.954576940140396	1.01840573151035	3.95	2.56	6.12	0.215476588774486	0.222680623175303	0.22988465757612	0.231948313787172	0.239703047799056	0.24745778181094	0.231780656336559	0.239540784894234	0.247271848131163	0.156621037106109	4.92214867920438	0.0106143706489182	1.39259611434144	0.371814595716362	0.379249421260266	0.364912540601694	0.474715563279018	0.482708063323825	0.467295796089131	0.472548631371756	0.48049308992963	0.465250951412773	0.000761635916174858	0.000825049758660211	0.000843702279203553
202	0.972667378427265	0.24	0.156641059983556	0.150663762358199	0.162618357608914	0.297943110114066	0.979642992221233	0.947616860652184	1.01166912379028	4.07	2.62	6.11	0.208254912241452	0.215293199017772	0.222331485794091	0.223482497714671	0.231035423556729	0.238588349398787	0.223750657074403	0.231375053895499	0.238831598594287	0.156641059983556	4.95092426512112	-0.00424517271868422	1.39177129062976	0.371814595716362	0.379249421260266	0.364912540601694	0.474715563279018	0.482708063323825	0.467295796089131	0.472548631371756	0.48049308992963	0.465250951412773	0.000761635916174858	0.000825049758660211	0.000843702279203553
202	0.972667378427265	0.24	0.156678095060663	0.150668455800925	0.162687734320401	0.29503871273109	0.979887924678407	0.947629979041754	1.01214587031506	3.97	2.59	6.27	0.212844138489113	0.220089492477813	0.227334846466514	0.228981182053178	0.236775851582267	0.244570521111356	0.228418831958061	0.236333374703827	0.24406752462645	0.156678095060663	4.98800968923964	-0.00383832287384156	1.38909037614902	0.371814595716362	0.379249421260266	0.364912540601694	0.474715563279018	0.482708063323825	0.467295796089131	0.472548631371756	0.48049308992963	0.465250951412773	0.000761635916174858	0.000825049758660211	0.000843702279203553
202	0.972667378427265	0.24	0.156703989118473	0.15076639880596	0.162641579430987	0.306012485205039	0.986520000324088	0.954880521723235	1.01815947892494	4.03	2.61	6.25	0.211793745809476	0.218811423451743	0.22582910109401	0.227519895640778	0.235058651229177	0.242597406817577	0.227296573597147	0.234753413090032	0.242339884355591	0.156703989118473	4.97096140672374	-0.00910331888091575	1.38402090132205	0.371814595716362	0.379249421260266	0.364912540601694	0.474715563279018	0.482708063323825	0.467295796089131	0.472548631371756	0.48049308992963	0.465250951412773	0.000761635916174858	0.000825049758660211	0.000843702279203553
202	0.972667378427265	0.24	0.156734322891865	0.150771732853646	0.162696912930084	0.306507329836788	0.992014344383326	0.960235681118162	1.02379300764849	4.07	2.61	6.25	0.210960538003398	0.21794220305842	0.224923868113442	0.226377701606372	0.233869592286494	0.241361482966617	0.226016868130683	0.233653402933851	0.241076931062402	0.156734322891865	4.98853335553184	-0.00479494611698041	1.39017325757113	0.371814595716362	0.379249421260266	0.364912540601694	0.474715563279018	0.482708063323825	0.467295796089131	0.472548631371756	0.48049308992963	0.465250951412773	0.000761635916174858	0.000825049758660211	0.000843702279203553
202	0.972667378427265	0.24	0.156762457099475	0.150858525302938	0.162666388896012	0.304384137726968	0.999275375575076	0.967103521989101	1.03144722916105	4.02	2.61	6.22	0.21466496503409	0.22180605145151	0.22894713786893	0.230624108302808	0.238296094679668	0.245968081056528	0.230313254777552	0.238202429193107	0.245884269454746	0.156762457099475	4.97822468818182	-0.00141900115909779	1.39615040731402	0.371814595716362	0.379249421260266	0.364912540601694	0.474715563279018	0.482708063323825	0.467295796089131	0.472548631371756	0.48049308992963	0.465250951412773	0.000761635916174858	0.000825049758660211	0.000843702279203553
202	0.972667378427265	0.24	0.156776003918072	0.150798203041826	0.162753804794317	0.299840972108139	0.978518013078327	0.94667318925582	1.01036283690083	4	2.56	6.23	0.211199874481009	0.218304356651325	0.22540883882164	0.227034399923121	0.234671534416054	0.242308668908987	0.226212305094755	0.234078016949752	0.241533858911505	0.156776003918072	4.93776841991943	-0.00409196098044789	1.37980388517587	0.371814595716362	0.379249421260266	0.364912540601694	0.474715563279018	0.482708063323825	0.467295796089131	0.472548631371756	0.48049308992963	0.465250951412773	0.000761635916174858	0.000825049758660211	0.000843702279203553
202	0.972667378427265	0.24	0.15678323583799	0.150858866466064	0.162707605209916	0.303954121553181	0.985418251741722	0.953660285366383	1.01717621811706	4.04	2.59	6.27	0.21080046997807	0.217820364106195	0.22484025823432	0.226363924648844	0.233902099424389	0.241440274199934	0.225812152926506	0.233312819308776	0.240783846184076	0.15678323583799	4.99291526050583	0.00851529977627636	1.4037517767526	0.371814595716362	0.379249421260266	0.364912540601694	0.474715563279018	0.482708063323825	0.467295796089131	0.472548631371756	0.48049308992963	0.465250951412773	0.000761635916174858	0.000825049758660211	0.000843702279203553
202	0.972667378427265	0.24	0.156828477423384	0.150914365980313	0.162742588866455	0.305112369333878	0.994971251496591	0.96299297275813	1.02694953023505	3.99	2.58	6.15	0.215313434849421	0.22246338633456	0.229613337819699	0.231515294029144	0.2392032635306	0.246891233032056	0.231247773583465	0.238969420247667	0.246587237887616	0.156828477423384	4.93213436750737	-0.0135603995764614	1.3679896614728	0.371814595716362	0.379249421260266	0.364912540601694	0.474715563279018	0.482708063323825	0.467295796089131	0.472548631371756	0.48049308992963	0.465250951412773	0.000761635916174858	0.000825049758660211	0.000843702279203553
202	0.972667378427265	0.24	0.156840008820314	0.150946464565484	0.162733553075143	0.309539499700073	0.992142441487697	0.960584942487455	1.02369994048794	3.98	2.6	6.27	0.215189295778775	0.222258775723794	0.229328255668812	0.231433572539797	0.239036715594626	0.246639858649456	0.230978452330782	0.238438943981782	0.246276632492481	0.156840008820314	4.97785557957571	-0.0132756581901952	1.3774881354389	0.371814595716362	0.379249421260266	0.364912540601694	0.474715563279018	0.482708063323825	0.467295796089131	0.472548631371756	0.48049308992963	0.465250951412773	0.000761635916174858	0.000825049758660211	0.000843702279203553
202	0.972667378427265	0.24	0.156846039900836	0.15093888028184	0.162753199519831	0.296334144368754	0.973259966564573	0.941319708612964	1.00520022451618	3.97	2.59	6.15	0.211327269076557	0.218497890731192	0.225668512385826	0.227336839625407	0.235050687782521	0.242764535939635	0.227153974008695	0.234844214767486	0.242694710484005	0.156846039900836	4.93644373330204	0.00844786542771481	1.39367307863697	0.371814595716362	0.379249421260266	0.364912540601694	0.474715563279018	0.482708063323825	0.467295796089131	0.472548631371756	0.48049308992963	0.465250951412773	0.000761635916174858	0.000825049758660211	0.000843702279203553
202	0.972667378427265	0.24	0.156859446381113	0.150919582557345	0.162799310204882	0.299400947495098	0.975634778040925	0.943850479701191	1.00741907638066	4	2.59	6.16	0.210742559696145	0.217839345187404	0.224936130678663	0.226564260930781	0.234193844447891	0.241823427965002	0.226338929492007	0.23415860743562	0.241794939357583	0.156859446381113	4.9599022163909	0.0124521176772458	1.39903949919119	0.371814595716362	0.379249421260266	0.364912540601694	0.474715563279018	0.482708063323825	0.467295796089131	0.472548631371756	0.48049308992963	0.465250951412773	0.000761635916174858	0.000825049758660211	0.000843702279203553
202	0.972667378427265	0.24	0.156877745057831	0.150988873129859	0.162766616985802	0.299434397584651	0.973623197382214	0.941906961346735	1.00533943341769	3.92	2.54	6.1	0.2141172709379	0.221327106073452	0.228536941209005	0.230675698206246	0.238443094766834	0.246210491327421	0.230369241388402	0.238105860589076	0.245939961948761	0.156877745057831	4.91254836812202	-0.0198233429772691	1.35890503376977	0.371814595716362	0.379249421260266	0.364912540601694	0.474715563279018	0.482708063323825	0.467295796089131	0.472548631371756	0.48049308992963	0.465250951412773	0.000761635916174858	0.000825049758660211	0.000843702279203553
202	0.972667378427265	0.24	0.156882021926418	0.150917965466746	0.162846078386091	0.307871694879747	0.985706110531243	0.954230581334663	1.01718163972782	3.97	2.59	6.17	0.214197625877933	0.221262986975173	0.228328348072414	0.230421121197245	0.23802161825699	0.245622115316735	0.230263754548287	0.237692462196168	0.245450932511037	0.156882021926418	4.91818819235186	-0.0011251939394825	1.37863820503201	0.371814595716362	0.379249421260266	0.364912540601694	0.474715563279018	0.482708063323825	0.467295796089131	0.472548631371756	0.48049308992963	0.465250951412773	0.000761635916174858	0.000825049758660211	0.000843702279203553
202	0.972667378427265	0.24	0.156924327044122	0.150990704468814	0.162857949619429	0.317324158922327	1.0134414089487	0.981784280996206	1.0450985369012	3.96	2.53	6.15	0.221246651473153	0.228380635679582	0.235514619886011	0.238112718506752	0.245790540348875	0.253468362190998	0.237434400338452	0.245248258971757	0.252844918508978	0.156924327044122	4.89467488954542	0.0143688093981588	1.38778687009902	0.371814595716362	0.379249421260266	0.364912540601694	0.474715563279018	0.482708063323825	0.467295796089131	0.472548631371756	0.48049308992963	0.465250951412773	0.000761635916174858	0.000825049758660211	0.000843702279203553
202	0.972667378427265	0.24	0.156927964243726	0.150910918549177	0.162945009938275	0.30047964486846	0.977665572373454	0.945896821456203	1.00943432329071	4	2.59	6.18	0.211040394924985	0.218128366453982	0.225216337982979	0.226864670667511	0.234484113984029	0.242103557300548	0.226721768046378	0.23424443597105	0.241872119817882	0.156927964243726	4.93201666124508	-0.00674780435141382	1.37836273283917	0.371814595716362	0.379249421260266	0.364912540601694	0.474715563279018	0.482708063323825	0.467295796089131	0.472548631371756	0.48049308992963	0.465250951412773	0.000761635916174858	0.000825049758660211	0.000843702279203553
202	0.972667378427265	0.24	0.156943617763278	0.151009109834746	0.16287812569181	0.31025462480937	1.00056408536052	0.968791881201744	1.0323362895193	4.06	2.62	6.29	0.213226847723881	0.220219770630721	0.227212693537561	0.228856958263348	0.236362481526075	0.243868004788801	0.228552584617358	0.235966292120865	0.243473416322666	0.156943617763278	4.98965146289033	0.00568158383079778	1.40281507177777	0.371814595716362	0.379249421260266	0.364912540601694	0.474715563279018	0.482708063323825	0.467295796089131	0.472548631371756	0.48049308992963	0.465250951412773	0.000761635916174858	0.000825049758660211	0.000843702279203553
202	0.972667378427265	0.24	0.156992936838241	0.15106244082453	0.162923432851952	0.301975756664377	0.984550152299042	0.952671186356483	1.0164291182416	3.99	2.58	6.21	0.213229849903131	0.220365099945695	0.227500349988258	0.229302914262077	0.236976012702524	0.244649111142971	0.228846120228491	0.236529816929396	0.244252275597263	0.156992936838241	4.97219614386865	0.00604367209969857	1.39395595541658	0.371814595716362	0.379249421260266	0.364912540601694	0.474715563279018	0.482708063323825	0.467295796089131	0.472548631371756	0.48049308992963	0.465250951412773	0.000761635916174858	0.000825049758660211	0.000843702279203553
202	0.972667378427265	0.24	0.157036690077135	0.151150792777945	0.162922587376325	0.301196200140628	0.974620043698088	0.94300415520292	1.00623593219326	4.02	2.6	6.22	0.209538014334381	0.216563148274824	0.223588282215267	0.22514351572908	0.232691851809497	0.240240187889913	0.224873267954066	0.232451001457139	0.239847634564302	0.157036690077135	4.99413450237753	0.00916858587552903	1.40337065400106	0.371814595716362	0.379249421260266	0.364912540601694	0.474715563279018	0.482708063323825	0.467295796089131	0.472548631371756	0.48049308992963	0.465250951412773	0.000761635916174858	0.000825049758660211	0.000843702279203553
202	0.972667378427265	0.24	0.157112257531707	0.15114671728854	0.163077797774874	0.308529193094313	0.99558813780956	0.963846036431386	1.02733023918773	3.99	2.6	6.16	0.215603325873155	0.222703736487153	0.229804147101151	0.231839367836077	0.239474475974874	0.247109584113671	0.231759462925913	0.239492706298545	0.247131877168351	0.157112257531707	4.92713069345232	0.0014823576484599	1.38693912094368	0.371814595716362	0.379249421260266	0.364912540601694	0.474715563279018	0.482708063323825	0.467295796089131	0.472548631371756	0.48049308992963	0.465250951412773	0.000761635916174858	0.000825049758660211	0.000843702279203553
202	0.972667378427265	0.24	0.157181971517445	0.151243914968924	0.163120028065967	0.308315299955891	1.00074833220827	0.968825707732977	1.03267095668357	4.06	2.66	6.22	0.213240302533691	0.220266530312794	0.227292758091896	0.228872135225419	0.236413428945584	0.243954722665748	0.229204688653985	0.236656715651411	0.244177514514558	0.157181971517445	5.00581058098202	0.00021537038802229	1.40234139103869	0.371814595716362	0.379249421260266	0.364912540601694	0.474715563279018	0.482708063323825	0.467295796089131	0.472548631371756	0.48049308992963	0.465250951412773	0.000761635916174858	0.000825049758660211	0.000843702279203553
202	0.972667378427265	0.24	0.157206244999193	0.151320330850499	0.163092159147886	0.308389810158479	0.996605345111327	0.964820429565568	1.02839026065708	4.07	2.63	6.31	0.211977930233701	0.218961302894121	0.225944675554541	0.227470684540041	0.234964448431936	0.242458212323831	0.227082095779775	0.234554717275023	0.242201573989723	0.157206244999193	5.02601988960367	-0.00698150726925376	1.3964586674654	0.371814595716362	0.379249421260266	0.364912540601694	0.474715563279018	0.482708063323825	0.467295796089131	0.472548631371756	0.48049308992963	0.465250951412773	0.000761635916174858	0.000825049758660211	0.000843702279203553
202	0.972667378427265	0.24	0.157272495906189	0.151307301819653	0.163237689992725	0.302105944699641	0.978820022853433	0.947136378733865	1.010503666973	3.99	2.53	6.21	0.211681219139001	0.218762387769607	0.225843556400214	0.227598935116505	0.235212583820257	0.24282623252401	0.226865149593954	0.234338120423218	0.241921638141608	0.157272495906189	4.92182947418079	-0.00608295644077317	1.37438879955896	0.371814595716362	0.379249421260266	0.364912540601694	0.474715563279018	0.482708063323825	0.467295796089131	0.472548631371756	0.48049308992963	0.465250951412773	0.000761635916174858	0.000825049758660211	0.000843702279203553
202	0.972667378427265	0.24	0.157287492124816	0.151249357579821	0.16332562666981	0.293719574925009	0.964797784558337	0.932935595901925	0.99665997321475	4.08	2.64	6.19	0.204661554684236	0.211651281622203	0.21864100856017	0.219581632731642	0.227080919325819	0.234580205919997	0.219761248328178	0.227203531417274	0.234703875338892	0.157287492124816	4.98727109673968	-0.00622020705770951	1.39301642817092	0.371814595716362	0.379249421260266	0.364912540601694	0.474715563279018	0.482708063323825	0.467295796089131	0.472548631371756	0.48049308992963	0.465250951412773	0.000761635916174858	0.000825049758660211	0.000843702279203553
202	0.972667378427265	0.24	0.157324337274334	0.151386031574859	0.163262642973808	0.303418171889757	0.985155946014475	0.953366172964164	1.01694571906479	4.01	2.59	6.28	0.212211168708448	0.21928730071658	0.226363432724713	0.228061730055579	0.235666395341098	0.243271060626616	0.227501833051793	0.235125559921289	0.242759494461279	0.157324337274334	4.96578670149191	-0.0204209353542637	1.36990938728555	0.371814595716362	0.379249421260266	0.364912540601694	0.474715563279018	0.482708063323825	0.467295796089131	0.472548631371756	0.48049308992963	0.465250951412773	0.000761635916174858	0.000825049758660211	0.000843702279203553
202	0.972667378427265	0.24	0.157336031295223	0.151386993335311	0.163285069255136	0.308096237377398	0.989712432116995	0.958125616710632	1.02129924752336	4.07	2.59	6.25	0.210524901153924	0.217465338895294	0.224405776636664	0.225913642167531	0.233361405162766	0.240809168158002	0.225423891007359	0.232991234167275	0.240434226341081	0.157336031295223	4.99042302589478	-0.00287423000827131	1.39233785374275	0.371814595716362	0.379249421260266	0.364912540601694	0.474715563279018	0.482708063323825	0.467295796089131	0.472548631371756	0.48049308992963	0.465250951412773	0.000761635916174858	0.000825049758660211	0.000843702279203553
202	0.972667378427265	0.24	0.157418144309341	0.151511676775063	0.16332461184362	0.309249294030255	0.998308480982211	0.966533284933526	1.0300836770309	3.98	2.59	6.18	0.216618055941868	0.223739467384735	0.230860878827603	0.232982216482073	0.240641606717231	0.248300996952389	0.232882385510224	0.240438472180266	0.248161646282051	0.157418144309341	4.96614537678735	0.00593660887915638	1.39650222296986	0.371814595716362	0.379249421260266	0.364912540601694	0.474715563279018	0.482708063323825	0.467295796089131	0.472548631371756	0.48049308992963	0.465250951412773	0.000761635916174858	0.000825049758660211	0.000843702279203553
202	0.972667378427265	0.24	0.15745594230036	0.151538523108437	0.163373361492283	0.30784804005623	0.986461698442347	0.954960293362731	1.01796310352196	4	2.6	6.29	0.212891914348618	0.219914608882289	0.226937303415959	0.22883381528675	0.236382387474897	0.243930959663043	0.228388948085453	0.235775715795079	0.24332078463896	0.15745594230036	4.99324233411449	-0.00975697864422964	1.38135608082404	0.371814595716362	0.379249421260266	0.364912540601694	0.474715563279018	0.482708063323825	0.467295796089131	0.472548631371756	0.48049308992963	0.465250951412773	0.000761635916174858	0.000825049758660211	0.000843702279203553
202	0.972667378427265	0.24	0.157486249054073	0.151592298870871	0.163380199237275	0.315302331160212	1.00719025786999	0.975580984093992	1.03879953164598	4.07	2.64	6.19	0.214349139424508	0.221294150389446	0.228239161354384	0.230016057555995	0.237468683893228	0.24492131023046	0.23152447203241	0.237630770480194	0.245043563157964	0.157486249054073	4.9813671818335	0.00204247057586088	1.39799676478604	0.371814595716362	0.379249421260266	0.364912540601694	0.474715563279018	0.482708063323825	0.467295796089131	0.472548631371756	0.48049308992963	0.465250951412773	0.000761635916174858	0.000825049758660211	0.000843702279203553
202	0.972667378427265	0.24	0.157498240787711	0.151605161927071	0.163391319648351	0.308067237384927	0.991503237389597	0.959857115625864	1.02314935915333	4.03	2.62	6.19	0.212928372921166	0.219948539888438	0.226968706855709	0.228742578288483	0.236284133554599	0.243825688820716	0.228713249031989	0.236265466305173	0.243757088033806	0.157498240787711	4.94634273557045	-0.00460258833051934	1.38554824048082	0.371814595716362	0.379249421260266	0.364912540601694	0.474715563279018	0.482708063323825	0.467295796089131	0.472548631371756	0.48049308992963	0.465250951412773	0.000761635916174858	0.000825049758660211	0.000843702279203553
202	0.972667378427265	0.24	0.157503849877116	0.151591579221815	0.163416120532417	0.309138859652002	0.993767458189898	0.96212862043462	1.02540629594518	4.03	2.56	6.17	0.213412068627913	0.220429955499719	0.227447842371524	0.229259702533861	0.236798726296625	0.244337750059389	0.228910695286322	0.23636060320573	0.243854749083397	0.157503849877116	4.96860655682429	-0.00740696904209589	1.38076977626027	0.371814595716362	0.379249421260266	0.364912540601694	0.474715563279018	0.482708063323825	0.467295796089131	0.472548631371756	0.48049308992963	0.465250951412773	0.000761635916174858	0.000825049758660211	0.000843702279203553
202	0.972667378427265	0.24	0.157505835239044	0.151515694112745	0.163495976365344	0.304876241537171	0.998943416091273	0.966819585127034	1.03106724705551	4.01	2.59	6.19	0.215445030990983	0.222603470749659	0.229761910508334	0.231566849590532	0.239260957620202	0.246955065649871	0.231297205741144	0.239006601850206	0.246630277552617	0.157505835239044	4.96981348210908	0.00222468262704693	1.39243817354514	0.371814595716362	0.379249421260266	0.364912540601694	0.474715563279018	0.482708063323825	0.467295796089131	0.472548631371756	0.48049308992963	0.465250951412773	0.000761635916174858	0.000825049758660211	0.000843702279203553
202	0.972667378427265	0.24	0.15752561375523	0.151591230519934	0.163459996990527	0.309141143566742	0.989087431388601	0.957597761259618	1.02057710151758	3.95	2.56	6.27	0.215951623286243	0.223052982182652	0.23015434107906	0.232433612242164	0.240076965299679	0.247720318357194	0.231645132688226	0.239330348198746	0.24695414777907	0.15752561375523	4.96843259719037	-0.00254303682631453	1.38342982972094	0.371814595716362	0.379249421260266	0.364912540601694	0.474715563279018	0.482708063323825	0.467295796089131	0.472548631371756	0.48049308992963	0.465250951412773	0.000761635916174858	0.000825049758660211	0.000843702279203553
202	0.972667378427265	0.24	0.157526137589216	0.151633030466589	0.163419244711842	0.309202471685006	1.00161982349673	0.969735736299452	1.033503910694	4.05	2.64	6.29	0.214043626505404	0.221081199110042	0.22811877171468	0.229808411165287	0.237364316497004	0.244920221828721	0.22962049224646	0.237339463246133	0.244629903373379	0.157526137589216	5.03441986457768	-0.010545476313446	1.39250564039959	0.371814595716362	0.379249421260266	0.364912540601694	0.474715563279018	0.482708063323825	0.467295796089131	0.472548631371756	0.48049308992963	0.465250951412773	0.000761635916174858	0.000825049758660211	0.000843702279203553
202	0.972667378427265	0.24	0.157552952208498	0.151625151544943	0.163480752872054	0.304855420731366	0.980863941055125	0.949319956868968	1.01240792524128	3.98	2.55	6.23	0.212913995606185	0.219988697514448	0.22706339942271	0.229017576424245	0.236627367787849	0.244237159151453	0.228209982989575	0.235778397220383	0.243314707078268	0.157552952208498	4.94978554843017	0.00969120043953609	1.39330183077493	0.371814595716362	0.379249421260266	0.364912540601694	0.474715563279018	0.482708063323825	0.467295796089131	0.472548631371756	0.48049308992963	0.465250951412773	0.000761635916174858	0.000825049758660211	0.000843702279203553
202	0.972667378427265	0.24	0.157596306361196	0.151590575283659	0.163602037438733	0.301648771310787	0.977828429724854	0.946142533298443	1.00951432615126	3.94	2.56	6.27	0.213965706759651	0.221131323973323	0.228296941186994	0.230371576704265	0.23808661927147	0.245801661838674	0.229651887183433	0.237185894930735	0.245027904581751	0.157596306361196	4.92995448458332	-0.000598694221273877	1.38128927218703	0.371814595716362	0.379249421260266	0.364912540601694	0.474715563279018	0.482708063323825	0.467295796089131	0.472548631371756	0.48049308992963	0.465250951412773	0.000761635916174858	0.000825049758660211	0.000843702279203553
202	0.972667378427265	0.24	0.157607524088336	0.151589952615146	0.163625095561526	0.300348238850865	0.988000716374439	0.955886091879526	1.02011534086935	3.99	2.59	6.19	0.213747476983463	0.220928688236952	0.228109899490441	0.229834376007451	0.237556054086258	0.245277732165064	0.22957477879263	0.237378777049253	0.245076024824925	0.157607524088336	4.96793378721481	-0.00147395874604828	1.38892641641952	0.371814595716362	0.379249421260266	0.364912540601694	0.474715563279018	0.482708063323825	0.467295796089131	0.472548631371756	0.48049308992963	0.465250951412773	0.000761635916174858	0.000825049758660211	0.000843702279203553
202	0.972667378427265	0.24	0.157616480095945	0.151566103793712	0.163666856398178	0.294385605920718	0.982013960468151	0.949635196950772	1.01439272398553	4.01	2.61	6.18	0.211561152508089	0.218774541974401	0.225987931440713	0.227385568713985	0.23513850750595	0.242891446297915	0.227359741042528	0.235086508958193	0.242942413861183	0.157616480095945	4.96439663655713	-0.0151903363238501	1.37795737061376	0.371814595716362	0.379249421260266	0.364912540601694	0.474715563279018	0.482708063323825	0.467295796089131	0.472548631371756	0.48049308992963	0.465250951412773	0.000761635916174858	0.000825049758660211	0.000843702279203553
202	0.972667378427265	0.24	0.157673727442216	0.151769561252901	0.16357789363153	0.313522906878808	1.01432173240384	0.982356984409142	1.04628648039855	4	2.58	6.13	0.219151750317124	0.226282692105763	0.233413633894402	0.235581332845345	0.243246874044898	0.250912415244452	0.235536520234018	0.243040085872679	0.250748514218609	0.157673727442216	4.94662684804852	0.00139611739139588	1.38766234377937	0.371814595716362	0.379249421260266	0.364912540601694	0.474715563279018	0.482708063323825	0.467295796089131	0.472548631371756	0.48049308992963	0.465250951412773	0.000761635916174858	0.000825049758660211	0.000843702279203553
202	0.972667378427265	0.24	0.157696543615233	0.151656929043258	0.163736158187208	0.296010934304871	0.976003272765958	0.943948144289826	1.00805840124209	3.96	2.57	6.13	0.212523146222073	0.219740128211508	0.226957110200943	0.228699433275913	0.236465738830329	0.244232044384744	0.228433995759701	0.236230166810771	0.243904970979269	0.157696543615233	4.91865101666645	0.00393129862012088	1.38566657253052	0.371814595716362	0.379249421260266	0.364912540601694	0.474715563279018	0.482708063323825	0.467295796089131	0.472548631371756	0.48049308992963	0.465250951412773	0.000761635916174858	0.000825049758660211	0.000843702279203553
202	0.972667378427265	0.24	0.157707590022994	0.151648769778072	0.163766410267916	0.297697874474523	0.98664654142748	0.95437253432724	1.01892054852772	4	2.57	6.24	0.212769259474152	0.219964475539147	0.227159691604143	0.228703016534854	0.236437064313896	0.244171112092938	0.228101149141367	0.235775715795079	0.243646409460043	0.157707590022994	4.92906563526362	-0.00650749214055077	1.37900888177439	0.371814595716362	0.379249421260266	0.364912540601694	0.474715563279018	0.482708063323825	0.467295796089131	0.472548631371756	0.48049308992963	0.465250951412773	0.000761635916174858	0.000825049758660211	0.000843702279203553
202	0.972667378427265	0.24	0.157713160638685	0.151698179246048	0.163728142031322	0.298268944646845	0.978961218815124	0.946982284628673	1.01094015300158	4.07	2.58	6.27	0.207930102875515	0.214951758067138	0.221973413258761	0.223111303897068	0.230645617705668	0.238179931514269	0.222533693901383	0.229913641047642	0.237540050805767	0.157713160638685	4.98638451044861	0.0054754055874595	1.40248971961662	0.371814595716362	0.379249421260266	0.364912540601694	0.474715563279018	0.482708063323825	0.467295796089131	0.472548631371756	0.48049308992963	0.465250951412773	0.000761635916174858	0.000825049758660211	0.000843702279203553
202	0.972667378427265	0.24	0.15773036116681	0.151711501806909	0.163749220526711	0.295895910708183	0.981819247363915	0.949564201688686	1.01407429303914	4.02	2.59	6.2	0.211131863491545	0.218303645966395	0.225475428441246	0.226872939008657	0.234579418462267	0.242285897915877	0.226624825748968	0.234204242500709	0.241857646559125	0.15773036116681	4.95643692884908	-0.00976053148217599	1.38159903313943	0.371814595716362	0.379249421260266	0.364912540601694	0.474715563279018	0.482708063323825	0.467295796089131	0.472548631371756	0.48049308992963	0.465250951412773	0.000761635916174858	0.000825049758660211	0.000843702279203553
202	0.972667378427265	0.24	0.157738955946245	0.151704060480729	0.163773851411762	0.293587534180601	0.975070427896583	0.942858736869115	1.00728211892405	3.94	2.56	6.12	0.213054947839019	0.220333726603326	0.227612505367632	0.229369762041054	0.237205917784219	0.245042073527384	0.229178248294457	0.236955003599144	0.244615141385628	0.157738955946245	4.91349076030439	0.0095338855307372	1.38993337185907	0.371814595716362	0.379249421260266	0.364912540601694	0.474715563279018	0.482708063323825	0.467295796089131	0.472548631371756	0.48049308992963	0.465250951412773	0.000761635916174858	0.000825049758660211	0.000843702279203553
202	0.972667378427265	0.24	0.157754708087523	0.1517091370496	0.163800279125446	0.30126828203769	0.990500928205225	0.958375377721096	1.02262647868935	4.04	2.59	6.26	0.212157108381625	0.219268793483644	0.226380478585662	0.227859472496819	0.235497514079638	0.243135555662457	0.227341751626591	0.234990569050205	0.242623076884346	0.157754708087523	4.9789555055436	0.00770711513548259	1.40207544378014	0.371814595716362	0.379249421260266	0.364912540601694	0.474715563279018	0.482708063323825	0.467295796089131	0.472548631371756	0.48049308992963	0.465250951412773	0.000761635916174858	0.000825049758660211	0.000843702279203553
202	0.972667378427265	0.24	0.157755553714136	0.151853592051208	0.163657515377065	0.307076277123667	0.994346906091242	0.962536099857066	1.02615771232542	4.02	2.58	6.27	0.213788866080792	0.220854363359211	0.22791986063763	0.229699915732724	0.237291256475649	0.244882597218573	0.228921302291564	0.236629972371782	0.244142675774303	0.157755553714136	4.98547401234649	-0.000251130819301798	1.39223119348389	0.371814595716362	0.379249421260266	0.364912540601694	0.474715563279018	0.482708063323825	0.467295796089131	0.472548631371756	0.48049308992963	0.465250951412773	0.000761635916174858	0.000825049758660211	0.000843702279203553
202	0.972667378427265	0.24	0.15777081238832	0.151839706311844	0.163701918464796	0.307520301744321	0.996253357259487	0.964414784405847	1.02809193011313	4.01	2.59	6.14	0.214509340526676	0.221591014694863	0.22867268886305	0.230511583971773	0.238121545970037	0.245731507968302	0.230442207619655	0.238134601448162	0.245572827033175	0.15777081238832	4.9353333237042	-0.00267732906253733	1.38551593975494	0.371814595716362	0.379249421260266	0.364912540601694	0.474715563279018	0.482708063323825	0.467295796089131	0.472548631371756	0.48049308992963	0.465250951412773	0.000761635916174858	0.000825049758660211	0.000843702279203553
202	0.972667378427265	0.24	0.157790051854187	0.151755962677911	0.163824141030463	0.307545884984102	1.00938826923785	0.977131864403583	1.04164467407211	3.99	2.59	6.23	0.218546055411892	0.225760547431964	0.232975039452036	0.235000059751483	0.242757720042346	0.250515380333208	0.234584629409256	0.24234580256284	0.250190627241875	0.157790051854187	4.95492484291429	-0.00386698121728799	1.38541343509083	0.371814595716362	0.379249421260266	0.364912540601694	0.474715563279018	0.482708063323825	0.467295796089131	0.472548631371756	0.48049308992963	0.465250951412773	0.000761635916174858	0.000825049758660211	0.000843702279203553
202	0.972667378427265	0.24	0.157808233472585	0.151837648970897	0.163778817974273	0.302819750841509	0.989652518573265	0.957672380031696	1.02163265711483	3.99	2.63	6.19	0.214295014536965	0.221451098806027	0.228607183075089	0.230441603617502	0.238136880794845	0.245832157972187	0.230461699030888	0.238269309354054	0.246039218425903	0.157808233472585	4.96352526733795	0.0130525438376421	1.40581438055221	0.371814595716362	0.379249421260266	0.364912540601694	0.474715563279018	0.482708063323825	0.467295796089131	0.472548631371756	0.48049308992963	0.465250951412773	0.000761635916174858	0.000825049758660211	0.000843702279203553
202	0.972667378427265	0.24	0.157822051207555	0.151767095075874	0.163877007339236	0.302792842650264	0.995197989502999	0.963036602229289	1.02735937677671	4	2.59	6.17	0.214832695243217	0.222007207089161	0.229181718935105	0.230937373924171	0.238649714557492	0.246362055190814	0.230834024095429	0.238341229698199	0.246127055424847	0.157822051207555	4.91498603207172	0.0207293967331644	1.40499601563913	0.371814595716362	0.379249421260266	0.364912540601694	0.474715563279018	0.482708063323825	0.467295796089131	0.472548631371756	0.48049308992963	0.465250951412773	0.000761635916174858	0.000825049758660211	0.000843702279203553
202	0.972667378427265	0.24	0.157835655904659	0.151848710800301	0.163822601009018	0.310346740343396	0.996104496571979	0.964480709952601	1.02772828319136	3.96	2.55	6.2	0.217100318556189	0.224218692286398	0.231337066016607	0.233619270771606	0.241279274639822	0.248939278508037	0.232910809087871	0.240570060526379	0.24784514461644	0.157835655904659	4.92796703205616	-0.0146101805553792	1.36167979030534	0.371814595716362	0.379249421260266	0.364912540601694	0.474715563279018	0.482708063323825	0.467295796089131	0.472548631371756	0.48049308992963	0.465250951412773	0.000761635916174858	0.000825049758660211	0.000843702279203553
202	0.972667378427265	0.24	0.157859364794196	0.151834204495742	0.16388452509265	0.30047435494764	0.981825976100258	0.949921633487056	1.01373031871346	3.98	2.6	6.11	0.213120259059193	0.220278177694943	0.227436096330692	0.229248367608329	0.236947969560592	0.244647571512854	0.229402737454621	0.237117855020915	0.24478432442281	0.157859364794196	4.89065234352648	0.0185760049047988	1.39855546612318	0.371814595716362	0.379249421260266	0.364912540601694	0.474715563279018	0.482708063323825	0.467295796089131	0.472548631371756	0.48049308992963	0.465250951412773	0.000761635916174858	0.000825049758660211	0.000843702279203553
202	0.972667378427265	0.24	0.15786071730979	0.151827642901576	0.163893791718003	0.296081233663773	0.982787715743469	0.950515207660051	1.01506022382689	3.97	2.58	6.19	0.213338408338247	0.220581812180832	0.227825216023416	0.229493667224505	0.237285584882329	0.245077502540152	0.229199260950554	0.236911839945969	0.244692080948987	0.15786071730979	4.95014577681816	0.00276719240272465	1.39239762795054	0.371814595716362	0.379249421260266	0.364912540601694	0.474715563279018	0.482708063323825	0.467295796089131	0.472548631371756	0.48049308992963	0.465250951412773	0.000761635916174858	0.000825049758660211	0.000843702279203553
202	0.972667378427265	0.24	0.15787253976509	0.151817277960967	0.163927801569213	0.301060206831268	0.999728494684987	0.967287628291288	1.03216936107869	3.99	2.58	6.14	0.216145532629279	0.223394615674007	0.230643698718735	0.232394039451538	0.240188064479913	0.247982089508288	0.232341791455914	0.239980202680096	0.247723234246951	0.15787253976509	4.93485761776871	0.0105956900179848	1.39875421207601	0.371814595716362	0.379249421260266	0.364912540601694	0.474715563279018	0.482708063323825	0.467295796089131	0.472548631371756	0.48049308992963	0.465250951412773	0.000761635916174858	0.000825049758660211	0.000843702279203553
202	0.972667378427265	0.24	0.157900399577955	0.151908022088606	0.163892777067304	0.304102132308114	0.978078248961522	0.946567858192172	1.00958863973087	4.03	2.61	6.27	0.209800229759769	0.216784290295964	0.223768350832158	0.225359870575075	0.232861897528656	0.240363924482237	0.224937074350919	0.232438976505546	0.240003391060665	0.157900399577955	4.96916576645	0.0259997662656795	1.41847188166004	0.371814595716362	0.379249421260266	0.364912540601694	0.474715563279018	0.482708063323825	0.467295796089131	0.472548631371756	0.48049308992963	0.465250951412773	0.000761635916174858	0.000825049758660211	0.000843702279203553
202	0.972667378427265	0.24	0.157903136882248	0.151951126777019	0.163855146987477	0.313559888170232	1.00079343776498	0.969257721961688	1.03232915356827	4	2.57	6.12	0.216143580738596	0.223176016364781	0.230208451990966	0.232336967664602	0.239896270435015	0.247455573205429	0.23210541687647	0.239812185171991	0.247215215379992	0.157903136882248	4.93111315396943	-0.0121590505757158	1.36825085697617	0.371814595716362	0.379249421260266	0.364912540601694	0.474715563279018	0.482708063323825	0.467295796089131	0.472548631371756	0.48049308992963	0.465250951412773	0.000761635916174858	0.000825049758660211	0.000843702279203553
202	0.972667378427265	0.24	0.157920747929004	0.151943152982386	0.163898342875622	0.295121947788505	0.973761807522628	0.941711946952697	1.00581166809256	3.97	2.57	6.21	0.211661180975535	0.218864775833054	0.226068370690573	0.227726884141696	0.235477252933749	0.243227621725803	0.227203101722593	0.234969106621838	0.242764529960081	0.157920747929004	4.9439786675868	0.00880365357644096	1.39547624748118	0.371814595716362	0.379249421260266	0.364912540601694	0.474715563279018	0.482708063323825	0.467295796089131	0.472548631371756	0.48049308992963	0.465250951412773	0.000761635916174858	0.000825049758660211	0.000843702279203553
202	0.972667378427265	0.24	0.157921072460325	0.151931087225882	0.163911057694769	0.302025529235277	0.994948418909665	0.962736568311944	1.02716026950739	3.99	2.59	6.24	0.215490581309009	0.222700601826369	0.229910622343729	0.231735039447622	0.239488577346397	0.247242115245173	0.231337907051784	0.239081119140294	0.246702494645433	0.157921072460325	4.96135447675832	-0.0140020423179701	1.37655830726499	0.371814595716362	0.379249421260266	0.364912540601694	0.474715563279018	0.482708063323825	0.467295796089131	0.472548631371756	0.48049308992963	0.465250951412773	0.000761635916174858	0.000825049758660211	0.000843702279203553
202	0.972667378427265	0.24	0.157949292586222	0.152015137822399	0.163883447350044	0.300916717881597	0.968471240097978	0.937033943220611	0.999908536975346	3.96	2.58	6.19	0.211010908290122	0.218090281045264	0.225169653800406	0.227077677888911	0.234696087473393	0.242314497057875	0.226813326889988	0.234446661081671	0.242062375394717	0.157949292586222	4.94953627752047	0.0129591912390576	1.39645125515051	0.371814595716362	0.379249421260266	0.364912540601694	0.474715563279018	0.482708063323825	0.467295796089131	0.472548631371756	0.48049308992963	0.465250951412773	0.000761635916174858	0.000825049758660211	0.000843702279203553
202	0.972667378427265	0.24	0.157952264824036	0.151991209661848	0.163913319986224	0.300266323272554	0.982259299711577	0.950325073885126	1.01419352553803	4.03	2.58	6.22	0.210584116734233	0.217660475049985	0.224736833365737	0.22619586258715	0.233796829830218	0.241397797073286	0.225734224953976	0.233298700174783	0.240877231297732	0.157952264824036	4.97692464539975	0.00333455850556997	1.39212733074882	0.371814595716362	0.379249421260266	0.364912540601694	0.474715563279018	0.482708063323825	0.467295796089131	0.472548631371756	0.48049308992963	0.465250951412773	0.000761635916174858	0.000825049758660211	0.000843702279203553
202	0.972667378427265	0.24	0.157968995306227	0.152063132323476	0.163874858288979	0.308065684214129	0.990552477262507	0.958936586027709	1.0221683684973	3.96	2.56	6.21	0.216123000604403	0.223248520039167	0.230374039473931	0.232601641749182	0.240270457720674	0.247939273692166	0.231922421309866	0.239516110946982	0.247308853565983	0.157968995306227	4.9192903455337	-0.00825877035188718	1.37289058809449	0.371814595716362	0.379249421260266	0.364912540601694	0.474715563279018	0.482708063323825	0.467295796089131	0.472548631371756	0.48049308992963	0.465250951412773	0.000761635916174858	0.000825049758660211	0.000843702279203553
202	0.972667378427265	0.24	0.158000688259645	0.152064201674972	0.163937174844319	0.308847006941889	0.998876917351215	0.967053666422692	1.03070016827974	3.99	2.57	6.28	0.216420836396562	0.223542689941966	0.230664543487371	0.232730921332102	0.24038949785741	0.248048074382718	0.231955202563192	0.239622955011639	0.247214126390679	0.158000688259645	4.96867046581327	-0.00136346467568943	1.39014134972518	0.371814595716362	0.379249421260266	0.364912540601694	0.474715563279018	0.482708063323825	0.467295796089131	0.472548631371756	0.48049308992963	0.465250951412773	0.000761635916174858	0.000825049758660211	0.000843702279203553
202	0.972667378427265	0.24	0.158010234526443	0.152010981493285	0.1640094875596	0.296612351038495	0.979746993969324	0.947615282317779	1.01187870562087	4.02	2.61	6.22	0.21059988593345	0.217740900789301	0.224881915645151	0.226289085282598	0.233962089057303	0.241635092832008	0.226036859297834	0.233698166183604	0.241380568673699	0.158010234526443	4.96859668191238	-0.00715647071834287	1.38866065787693	0.371814595716362	0.379249421260266	0.364912540601694	0.474715563279018	0.482708063323825	0.467295796089131	0.472548631371756	0.48049308992963	0.465250951412773	0.000761635916174858	0.000825049758660211	0.000843702279203553
202	0.972667378427265	0.24	0.158031264875929	0.152045891705983	0.164016638045876	0.310031203970284	0.984636286784817	0.953353529414066	1.01591904415557	3.98	2.56	6.15	0.213903025115211	0.22092190764839	0.227940790181569	0.230091972801705	0.23764206952452	0.245192166247335	0.229695763056316	0.237229983314171	0.244757451473752	0.158031264875929	4.91639955212099	0.00572571124796295	1.38371084715933	0.371814595716362	0.379249421260266	0.364912540601694	0.474715563279018	0.482708063323825	0.467295796089131	0.472548631371756	0.48049308992963	0.465250951412773	0.000761635916174858	0.000825049758660211	0.000843702279203553
202	0.972667378427265	0.24	0.158041758586842	0.151987277249695	0.164096239923989	0.291450194504339	0.979496299622733	0.946970874302545	1.01202172494292	4.03	2.6	6.2	0.209966889814876	0.217178581937314	0.224390274059752	0.225548440312477	0.233295308933829	0.241042177555181	0.225408768609015	0.23324036050326	0.240820210990008	0.158041758586842	4.94634037001606	0.0109503345402519	1.40112838018828	0.371814595716362	0.379249421260266	0.364912540601694	0.474715563279018	0.482708063323825	0.467295796089131	0.472548631371756	0.48049308992963	0.465250951412773	0.000761635916174858	0.000825049758660211	0.000843702279203553
202	0.972667378427265	0.24	0.158085296150321	0.152143499720304	0.164027092580339	0.304216336727394	0.986029132976908	0.954271160931392	1.01778710502242	4	2.58	6.26	0.213125331370001	0.220218103941304	0.227310876512607	0.229132900305253	0.236758401882289	0.244383903459325	0.22846951038955	0.236060866314802	0.243685464231275	0.158085296150321	4.96260830585284	-0.00166473698133895	1.38582415415171	0.371814595716362	0.379249421260266	0.364912540601694	0.474715563279018	0.482708063323825	0.467295796089131	0.472548631371756	0.48049308992963	0.465250951412773	0.000761635916174858	0.000825049758660211	0.000843702279203553
202	0.972667378427265	0.24	0.158087286114058	0.152077875557867	0.164096696670248	0.300609050274068	0.96403229477434	0.932716190602727	0.995348398945953	3.99	2.53	6.15	0.208639247764882	0.215644345867736	0.222649443970589	0.224350780985538	0.231883396478988	0.239416011972438	0.223748316611999	0.231155774244189	0.238748867689674	0.158087286114058	4.90159961524023	-0.00535049883484449	1.37041514535875	0.371814595716362	0.379249421260266	0.364912540601694	0.474715563279018	0.482708063323825	0.467295796089131	0.472548631371756	0.48049308992963	0.465250951412773	0.000761635916174858	0.000825049758660211	0.000843702279203553
202	0.972667378427265	0.24	0.158095201612916	0.152136161762936	0.164054241462897	0.300445179912604	0.985548011028059	0.95352049849104	1.01757552356508	4.01	2.59	6.13	0.212115553313101	0.219240238680414	0.226364924047727	0.227942862132486	0.235599166203794	0.243255470275101	0.227889682967316	0.235585299847298	0.243302535211469	0.158095201612916	4.93417738218145	-0.0083418222946211	1.37615383323483	0.371814595716362	0.379249421260266	0.364912540601694	0.474715563279018	0.482708063323825	0.467295796089131	0.472548631371756	0.48049308992963	0.465250951412773	0.000761635916174858	0.000825049758660211	0.000843702279203553
202	0.972667378427265	0.24	0.158100580252894	0.152102995586344	0.164098164919444	0.311809163521362	1.0036949393594	0.971938711608571	1.03545116711023	3.98	2.54	6.14	0.218037508415175	0.225161464579033	0.232285420742891	0.23453493082927	0.242197908535563	0.249860886241857	0.233855479431077	0.241659742480889	0.249317453930121	0.158100580252894	4.95048852944724	0.00647511774217811	1.38803225985596	0.371814595716362	0.379249421260266	0.364912540601694	0.474715563279018	0.482708063323825	0.467295796089131	0.472548631371756	0.48049308992963	0.465250951412773	0.000761635916174858	0.000825049758660211	0.000843702279203553
202	0.972667378427265	0.24	0.158163520353984	0.152250118462423	0.164076922245545	0.31159350221273	0.997501950252871	0.965925798141571	1.02907810236417	4.01	2.56	6.23	0.214831469308607	0.22185431844074	0.228877167572872	0.230856013629032	0.238402705741597	0.245949397854163	0.230171889763634	0.237841119422228	0.245240400196963	0.158163520353984	4.96312465272502	-0.0181980896966578	1.36991821561281	0.371814595716362	0.379249421260266	0.364912540601694	0.474715563279018	0.482708063323825	0.467295796089131	0.472548631371756	0.48049308992963	0.465250951412773	0.000761635916174858	0.000825049758660211	0.000843702279203553
202	0.972667378427265	0.24	0.158170422585931	0.152143804054898	0.164197041116964	0.301387895042743	0.98529028006183	0.953342806683353	1.01723775344031	4	2.55	6.24	0.212915552612285	0.220050566272911	0.227185579933536	0.228907061298838	0.236577966450398	0.244248871601958	0.228021596222243	0.235709077866113	0.24348419484744	0.158170422585931	4.91917786602355	-0.0191123042459861	1.36112365315085	0.371814595716362	0.379249421260266	0.364912540601694	0.474715563279018	0.482708063323825	0.467295796089131	0.472548631371756	0.48049308992963	0.465250951412773	0.000761635916174858	0.000825049758660211	0.000843702279203553
202	0.972667378427265	0.24	0.158180210961216	0.152194149377235	0.164166272545198	0.301739988452209	0.986852943923286	0.954881536137524	1.01882435170905	4	2.59	6.15	0.212944312354571	0.220074128136208	0.227203943917844	0.228898832834453	0.236562838943354	0.244226845052256	0.228826049473901	0.236478329279453	0.244109374053412	0.158180210961216	4.94668155573888	0.0164075059693702	1.40440158858543	0.371814595716362	0.379249421260266	0.364912540601694	0.474715563279018	0.482708063323825	0.467295796089131	0.472548631371756	0.48049308992963	0.465250951412773	0.000761635916174858	0.000825049758660211	0.000843702279203553
202	0.972667378427265	0.24	0.15819508708677	0.152239401179719	0.16415077299382	0.302127313900975	0.992700553313073	0.960569235522529	1.02483187110362	4.01	2.59	6.21	0.213828698170994	0.220981329756091	0.228133961341187	0.229801836867641	0.237488774546036	0.245175712224431	0.229384663747623	0.237273354474246	0.244815873968446	0.15819508708677	4.97555237380677	-0.00668747233383447	1.38480475545939	0.371814595716362	0.379249421260266	0.364912540601694	0.474715563279018	0.482708063323825	0.467295796089131	0.472548631371756	0.48049308992963	0.465250951412773	0.000761635916174858	0.000825049758660211	0.000843702279203553
202	0.972667378427265	0.24	0.158294248733897	0.152281632717146	0.164306864750649	0.300072313256699	0.997853599584836	0.965397403420324	1.03030979574935	4.04	2.61	6.19	0.213348474942349	0.220521148009001	0.227693821075652	0.229094340129349	0.236796381606853	0.244498423084356	0.228943935841712	0.236716799201019	0.244372670531811	0.158294248733897	4.97999098298656	0.0125781131356146	1.40943994213503	0.371814595716362	0.379249421260266	0.364912540601694	0.474715563279018	0.482708063323825	0.467295796089131	0.472548631371756	0.48049308992963	0.465250951412773	0.000761635916174858	0.000825049758660211	0.000843702279203553
202	0.972667378427265	0.24	0.158349256937799	0.152427634014364	0.164270879861234	0.303714251264313	0.972561188231586	0.941199800641962	1.00392257582121	4	2.58	6.19	0.210085998161815	0.217086199831016	0.224086401500217	0.22585035360174	0.233375833815109	0.240901314028478	0.225518562191806	0.232975829204105	0.240577923693351	0.158349256937799	4.96075605370428	-0.002726484608163	1.38483478584855	0.371814595716362	0.379249421260266	0.364912540601694	0.474715563279018	0.482708063323825	0.467295796089131	0.472548631371756	0.48049308992963	0.465250951412773	0.000761635916174858	0.000825049758660211	0.000843702279203553
202	0.972667378427265	0.24	0.158355828867355	0.152331707089623	0.164379950645087	0.294756269965007	0.96741332325086	0.935544404943036	0.999282241558684	3.95	2.56	6.12	0.21116831476316	0.21836167270195	0.225555030640741	0.227309181097094	0.235052370714526	0.242795560331958	0.226986162202047	0.234808320915092	0.24271288496775	0.158355828867355	4.8933062954362	0.00298810576593401	1.3788296114989	0.371814595716362	0.379249421260266	0.364912540601694	0.474715563279018	0.482708063323825	0.467295796089131	0.472548631371756	0.48049308992963	0.465250951412773	0.000761635916174858	0.000825049758660211	0.000843702279203553
202	0.972667378427265	0.24	0.158373229874068	0.152291756312106	0.16445470343603	0.290758324940884	0.968955224410371	0.936725846648319	1.00118460217242	4.02	2.61	6.25	0.208004752450036	0.215161450182891	0.222318147915745	0.223478966402614	0.231168076354938	0.238857186307262	0.223228081903001	0.230778499121621	0.238642802647537	0.158373229874068	4.97097210922775	0.00886100397761782	1.40354899505545	0.371814595716362	0.379249421260266	0.364912540601694	0.474715563279018	0.482708063323825	0.467295796089131	0.472548631371756	0.48049308992963	0.465250951412773	0.000761635916174858	0.000825049758660211	0.000843702279203553
202	0.972667378427265	0.24	0.158388875858995	0.152419592697986	0.164358159020005	0.311761281366424	1.00533836832688	0.973526594418735	1.03715014223502	3.95	2.55	6.2	0.219640249439468	0.226817398986643	0.233994548533819	0.236415915028124	0.244141240335391	0.251866565642659	0.235905972991895	0.243490322380151	0.251144583076893	0.158388875858995	4.92078616402125	0.0115731729391563	1.38929232012914	0.371814595716362	0.379249421260266	0.364912540601694	0.474715563279018	0.482708063323825	0.467295796089131	0.472548631371756	0.48049308992963	0.465250951412773	0.000761635916174858	0.000825049758660211	0.000843702279203553
202	0.972667378427265	0.24	0.158395419458111	0.152376024822938	0.164414814093284	0.293422601703387	0.975273862987606	0.943042635741	1.00750509023421	3.99	2.61	6.17	0.210712697486061	0.217914417301287	0.225116137116513	0.22655090763074	0.234293944382237	0.242036981133734	0.226521254356306	0.234226124983616	0.241977404722096	0.158395419458111	4.94537821194275	0.0188045941132838	1.40823220217772	0.371814595716362	0.379249421260266	0.364912540601694	0.474715563279018	0.482708063323825	0.467295796089131	0.472548631371756	0.48049308992963	0.465250951412773	0.000761635916174858	0.000825049758660211	0.000843702279203553
202	0.972667378427265	0.24	0.15840139065618	0.152366276256538	0.164436505055822	0.30166800726701	0.973160801528378	0.941627596289561	1.00469400676719	3.98	2.54	6.2	0.210987191519608	0.218052726173823	0.225118260828038	0.226919845686665	0.234518932730199	0.242118019773734	0.226167645592875	0.233811826298074	0.241353064749592	0.15840139065618	4.9363147022038	-0.00570127203222647	1.37395489978045	0.371814595716362	0.379249421260266	0.364912540601694	0.474715563279018	0.482708063323825	0.467295796089131	0.472548631371756	0.48049308992963	0.465250951412773	0.000761635916174858	0.000825049758660211	0.000843702279203553
202	0.972667378427265	0.24	0.158402335804642	0.152479990444959	0.164324681164324	0.312748454005439	1.00993259416179	0.978048811981405	1.04181637634218	4.05	2.59	6.29	0.216052701028526	0.223095884532959	0.230139068037392	0.23198687450666	0.239549502143306	0.247112129779952	0.231409774329501	0.238864332759918	0.246378779991937	0.158402335804642	5.01537647818631	-0.00679764644596172	1.38993662047319	0.371814595716362	0.379249421260266	0.364912540601694	0.474715563279018	0.482708063323825	0.467295796089131	0.472548631371756	0.48049308992963	0.465250951412773	0.000761635916174858	0.000825049758660211	0.000843702279203553
202	0.972667378427265	0.24	0.158414164298108	0.152407240124902	0.164421088471313	0.314504592477256	1.0031580535789	0.971617064283479	1.03469904287432	4.01	2.6	6.17	0.2164843991209	0.223511995039394	0.230539590957889	0.232680306112598	0.240233659500607	0.247787012888617	0.232470110167679	0.240088827813326	0.247586141272222	0.158414164298108	4.94327289644774	0.00493449964268822	1.39153857060452	0.371814595716362	0.379249421260266	0.364912540601694	0.474715563279018	0.482708063323825	0.467295796089131	0.472548631371756	0.48049308992963	0.465250951412773	0.000761635916174858	0.000825049758660211	0.000843702279203553
202	0.972667378427265	0.24	0.158448894010287	0.152410862922267	0.164486925098306	0.295840605121737	0.975567409085547	0.943513496431513	1.00762132173958	4	2.59	6.26	0.210623819659947	0.217779326755259	0.224934833850572	0.226431192703922	0.234123722488108	0.241816252272293	0.225991282493626	0.23411747958265	0.241263283283982	0.158448894010287	4.95714365167913	0.00406305217635645	1.39359464627804	0.371814595716362	0.379249421260266	0.364912540601694	0.474715563279018	0.482708063323825	0.467295796089131	0.472548631371756	0.48049308992963	0.465250951412773	0.000761635916174858	0.000825049758660211	0.000843702279203553
202	0.972667378427265	0.24	0.158497711224998	0.152437295085361	0.164558127364636	0.302869520953814	0.989958478291973	0.957972223130832	1.02194473345311	4.03	2.59	6.23	0.212234839859087	0.21932126426462	0.226407688670153	0.227963556370616	0.235575155439408	0.243186754508201	0.227609379489877	0.235066847589041	0.242898066070021	0.158497711224998	4.96236156257937	-0.0117730991448885	1.37859320162833	0.371814595716362	0.379249421260266	0.364912540601694	0.474715563279018	0.482708063323825	0.467295796089131	0.472548631371756	0.48049308992963	0.465250951412773	0.000761635916174858	0.000825049758660211	0.000843702279203553
202	0.972667378427265	0.24	0.158500010915558	0.152443970248876	0.164556051582239	0.300634351360348	0.983029945276544	0.951098633334655	1.01496125721843	4	2.64	6.22	0.212460417167904	0.219593368071331	0.226726318974757	0.228423479686798	0.236092359789335	0.243761239891873	0.228586898713911	0.236146208643913	0.243948850624822	0.158500010915558	4.9636652718747	0.00220653790187054	1.39528830117931	0.371814595716362	0.379249421260266	0.364912540601694	0.474715563279018	0.482708063323825	0.467295796089131	0.472548631371756	0.48049308992963	0.465250951412773	0.000761635916174858	0.000825049758660211	0.000843702279203553
202	0.972667378427265	0.24	0.158526943457518	0.152496766143345	0.164557120771691	0.290865260997738	0.973125409115208	0.940765713091726	1.00548510513869	3.97	2.63	6.2	0.2112779914562	0.218545360456613	0.225812729457027	0.227293239521746	0.235111488036506	0.242929736551266	0.227398035032726	0.235259997667163	0.24308587151782	0.158526943457518	4.97133364432282	-0.0082766200631621	1.38731538828946	0.371814595716362	0.379249421260266	0.364912540601694	0.474715563279018	0.482708063323825	0.467295796089131	0.472548631371756	0.48049308992963	0.465250951412773	0.000761635916174858	0.000825049758660211	0.000843702279203553
202	0.972667378427265	0.24	0.158546621275118	0.152491614964236	0.164601627586	0.30108116303037	0.972905529335971	0.941336631489246	1.0044744271827	4	2.59	6.17	0.209902756242711	0.216942106936085	0.223981457629459	0.225626787515801	0.233193463206837	0.240760138897872	0.225489903652463	0.232922740779804	0.2404151015869	0.158546621275118	4.91348794223282	0.00817024070715785	1.39459034925556	0.371814595716362	0.379249421260266	0.364912540601694	0.474715563279018	0.482708063323825	0.467295796089131	0.472548631371756	0.48049308992963	0.465250951412773	0.000761635916174858	0.000825049758660211	0.000843702279203553
202	0.972667378427265	0.24	0.158585763641082	0.152645623788441	0.164525903493724	0.301198901321157	0.985697730244491	0.953722695706113	1.01767276478287	4.02	2.61	6.23	0.211953485605571	0.219059555381703	0.226165625157834	0.227743063888827	0.235378503798674	0.243013943708521	0.227561536529558	0.235100388676482	0.242733679742611	0.158585763641082	4.96688919602482	-0.0113474121068328	1.38136631588513	0.371814595716362	0.379249421260266	0.364912540601694	0.474715563279018	0.482708063323825	0.467295796089131	0.472548631371756	0.48049308992963	0.465250951412773	0.000761635916174858	0.000825049758660211	0.000843702279203553
202	0.972667378427265	0.24	0.158593281666252	0.152583182977513	0.164603380354992	0.305552585295765	0.994208159021035	0.962287548281711	1.02612876976036	3.99	2.58	6.17	0.215040320581907	0.222173550538807	0.229306780495707	0.231207249783784	0.238876762533519	0.246546275283254	0.230926586710848	0.238474685024812	0.246318421316027	0.158593281666252	4.92888518004913	0.00478827256904482	1.38766815607828	0.371814595716362	0.379249421260266	0.364912540601694	0.474715563279018	0.482708063323825	0.467295796089131	0.472548631371756	0.48049308992963	0.465250951412773	0.000761635916174858	0.000825049758660211	0.000843702279203553
202	0.972667378427265	0.24	0.158643403141544	0.152699089522852	0.164587716760235	0.297237386785165	0.976102052098467	0.944137766604176	1.00806633759276	4.01	2.6	6.2	0.210081870337791	0.217194303626848	0.224306736915905	0.22576407307787	0.233407435669085	0.241050798260299	0.225581180967874	0.233195349400626	0.240905536412892	0.158643403141544	4.97519573133093	0.00568207673190562	1.39606040999367	0.371814595716362	0.379249421260266	0.364912540601694	0.474715563279018	0.482708063323825	0.467295796089131	0.472548631371756	0.48049308992963	0.465250951412773	0.000761635916174858	0.000825049758660211	0.000843702279203553
202	0.972667378427265	0.24	0.158643758353628	0.152593103221519	0.164694413485737	0.293049610664371	0.969906818855146	0.937824106678847	1.00198953103145	3.99	2.58	6.24	0.209623381132894	0.216794541006494	0.223965700880093	0.225389273358268	0.233099780193485	0.240810287028702	0.224832488466516	0.232570324507105	0.240294117626973	0.158643758353628	4.9548034692449	0.00163459043028113	1.38862626939749	0.371814595716362	0.379249421260266	0.364912540601694	0.474715563279018	0.482708063323825	0.467295796089131	0.472548631371756	0.48049308992963	0.465250951412773	0.000761635916174858	0.000825049758660211	0.000843702279203553
202	0.972667378427265	0.24	0.158661040232221	0.152705480280087	0.164616600184356	0.305457315737265	1.01055978048881	0.978106890122993	1.04301267085463	4.02	2.61	6.23	0.217282201813613	0.224491470601213	0.231700739388814	0.233457559957334	0.241203515613994	0.248949471270655	0.233244253929297	0.240933397755769	0.248437827505411	0.158661040232221	4.98671096302466	0.000978472773847347	1.39846114543949	0.371814595716362	0.379249421260266	0.364912540601694	0.474715563279018	0.482708063323825	0.467295796089131	0.472548631371756	0.48049308992963	0.465250951412773	0.000761635916174858	0.000825049758660211	0.000843702279203553
202	0.972667378427265	0.24	0.158663705035816	0.15265441399628	0.164672996075353	0.294923314629086	0.966743511793902	0.9349094497879	0.998577573799905	4.03	2.62	6.25	0.207034992173344	0.214084621182607	0.221134250191869	0.222367202488347	0.229938899740655	0.237510596992962	0.222193321707528	0.229628667971947	0.237304989983178	0.158663705035816	4.97929094806046	0.0161651292071689	1.41041688822921	0.371814595716362	0.379249421260266	0.364912540601694	0.474715563279018	0.482708063323825	0.467295796089131	0.472548631371756	0.48049308992963	0.465250951412773	0.000761635916174858	0.000825049758660211	0.000843702279203553
202	0.972667378427265	0.24	0.1586895888593	0.152704137629293	0.164675040089306	0.304283853683613	0.990473068019167	0.958577053055639	1.02236908298269	3.99	2.59	6.25	0.21452163311677	0.221659698020453	0.228797762924137	0.230688315665481	0.238364316196604	0.246040316727726	0.230252097425568	0.237971474451745	0.245537288839205	0.1586895888593	4.95299527529905	-0.00235406093204659	1.38637228793081	0.371814595716362	0.379249421260266	0.364912540601694	0.474715563279018	0.482708063323825	0.467295796089131	0.472548631371756	0.48049308992963	0.465250951412773	0.000761635916174858	0.000825049758660211	0.000843702279203553
202	0.972667378427265	0.24	0.158692122104877	0.152718546229147	0.164665697980607	0.307822113628371	0.995984672314768	0.964177228037187	1.02779211659235	3.97	2.55	6.22	0.216650558848919	0.223797689457181	0.230944820065443	0.233087450640456	0.240776821310558	0.248466191980661	0.232355763232338	0.240017564339545	0.247741890224043	0.158692122104877	4.91714923552154	-0.00759928601662394	1.3712525438223	0.371814595716362	0.379249421260266	0.364912540601694	0.474715563279018	0.482708063323825	0.467295796089131	0.472548631371756	0.48049308992963	0.465250951412773	0.000761635916174858	0.000825049758660211	0.000843702279203553
202	0.972667378427265	0.24	0.158710751187462	0.152759240145046	0.164662262229879	0.304438077666575	0.97785741949053	0.946379130566883	1.00933570841418	4.02	2.57	6.23	0.21042564587849	0.217424785085988	0.224423924293486	0.226114312982496	0.233635285755397	0.241156258528298	0.225593081249066	0.233007796301127	0.240478059952999	0.158710751187462	4.971175141052	-0.00174776949643186	1.38821455273154	0.371814595716362	0.379249421260266	0.364912540601694	0.474715563279018	0.482708063323825	0.467295796089131	0.472548631371756	0.48049308992963	0.465250951412773	0.000761635916174858	0.000825049758660211	0.000843702279203553
202	0.972667378427265	0.24	0.158720000114209	0.152763286445369	0.16467671378305	0.302685016217967	0.990757947933502	0.958731868965039	1.02278402690197	3.99	2.62	6.26	0.214227439590216	0.221383626966082	0.228539814341948	0.230330975466363	0.238025095426234	0.245719215386106	0.23000996025512	0.23785864967067	0.24538216738747	0.158720000114209	4.96965229170685	0.0065329372148086	1.39890706776514	0.371814595716362	0.379249421260266	0.364912540601694	0.474715563279018	0.482708063323825	0.467295796089131	0.472548631371756	0.48049308992963	0.465250951412773	0.000761635916174858	0.000825049758660211	0.000843702279203553
202	0.972667378427265	0.24	0.158727649976847	0.152667075879556	0.164788224074137	0.304760960681044	0.999994459677036	0.967828081012951	1.03216083834112	3.98	2.55	6.1	0.216908573320266	0.224117667003107	0.231326760685947	0.233294721859346	0.241048419557191	0.248802117255037	0.232993109835855	0.240683750473067	0.24862471251181	0.158727649976847	4.89365044576828	-0.0228896127518971	1.35456079836437	0.371814595716362	0.379249421260266	0.364912540601694	0.474715563279018	0.482708063323825	0.467295796089131	0.472548631371756	0.48049308992963	0.465250951412773	0.000761635916174858	0.000825049758660211	0.000843702279203553
202	0.972667378427265	0.24	0.15874414271647	0.152656901914751	0.164831383518189	0.303340592073615	0.993822451799962	0.961747134606609	1.02589776899331	4.06	2.59	6.2	0.21153130441884	0.218586104419189	0.225640904419537	0.227019382597924	0.234590726918951	0.242162071239977	0.226794279697424	0.234244761471615	0.241820971236882	0.15874414271647	4.96060291070513	0.0129211044704281	1.40471257408322	0.371814595716362	0.379249421260266	0.364912540601694	0.474715563279018	0.482708063323825	0.467295796089131	0.472548631371756	0.48049308992963	0.465250951412773	0.000761635916174858	0.000825049758660211	0.000843702279203553
202	0.972667378427265	0.24	0.158756031234051	0.152786281382606	0.164725781085496	0.296700200122503	0.988691488402842	0.956273259047608	1.02110971775808	3.96	2.58	6.2	0.215118729493932	0.222411381720019	0.229704033946106	0.23147006243722	0.239317034525965	0.247164006614711	0.231181853679307	0.238950776885616	0.246853952795027	0.158756031234051	4.94603558073216	-0.0155708645903867	1.3747743025441	0.371814595716362	0.379249421260266	0.364912540601694	0.474715563279018	0.482708063323825	0.467295796089131	0.472548631371756	0.48049308992963	0.465250951412773	0.000761635916174858	0.000825049758660211	0.000843702279203553
202	0.972667378427265	0.24	0.158787533144398	0.152727114192981	0.164847952095814	0.294738610763935	0.980568360314691	0.948264711382209	1.01287200924717	4	2.59	6.24	0.211499098486661	0.218704040888336	0.225908983290011	0.227349115362787	0.235094005496983	0.242838895631179	0.22684498117103	0.234594111158731	0.242265384157684	0.158787533144398	4.95585350172908	-0.00112929395822818	1.38594713737637	0.371814595716362	0.379249421260266	0.364912540601694	0.474715563279018	0.482708063323825	0.467295796089131	0.472548631371756	0.48049308992963	0.465250951412773	0.000761635916174858	0.000825049758660211	0.000843702279203553
202	0.972667378427265	0.24	0.158807362595989	0.152867489511421	0.164747235680556	0.306918547838587	0.998176538164002	0.966231376040448	1.03012170028756	3.99	2.57	6.14	0.216308543290078	0.22346005136098	0.230611559431881	0.232619121699223	0.240309883705082	0.24800064571094	0.232299900004933	0.24008546966477	0.247678169272444	0.158807362595989	4.92940981724352	0.0162405070061211	1.40020437303764	0.371814595716362	0.379249421260266	0.364912540601694	0.474715563279018	0.482708063323825	0.467295796089131	0.472548631371756	0.48049308992963	0.465250951412773	0.000761635916174858	0.000825049758660211	0.000843702279203553
202	0.972667378427265	0.24	0.158823476330337	0.152760053113842	0.164886899546832	0.296653741298561	0.991359235157757	0.958849914033314	1.0238685562822	3.97	2.58	6.09	0.215628545223783	0.222939321934175	0.230250098644568	0.232009866471156	0.239876043588932	0.247742220706708	0.231927265840204	0.239757187909288	0.247693623732897	0.158823476330337	4.91398962880038	0.00970602512547035	1.3917481327114	0.371814595716362	0.379249421260266	0.364912540601694	0.474715563279018	0.482708063323825	0.467295796089131	0.472548631371756	0.48049308992963	0.465250951412773	0.000761635916174858	0.000825049758660211	0.000843702279203553
202	0.972667378427265	0.24	0.158838056018823	0.152748067714649	0.164928044322997	0.29793340834006	0.988774252065673	0.956448855028864	1.02109964910248	3.93	2.53	6.18	0.216916823797659	0.224248028614682	0.231579233431704	0.233627585638919	0.241523569229491	0.249419552820063	0.232863991051272	0.24066091101231	0.248711025376542	0.158838056018823	4.899195022713	-0.00989701522370674	1.36426209896399	0.371814595716362	0.379249421260266	0.364912540601694	0.474715563279018	0.482708063323825	0.467295796089131	0.472548631371756	0.48049308992963	0.465250951412773	0.000761635916174858	0.000825049758660211	0.000843702279203553
202	0.972667378427265	0.24	0.158859935923891	0.152798523571128	0.164921348276654	0.302004835856631	0.975212397687042	0.943637958908041	1.00678683646604	3.99	2.56	6.18	0.210888232830408	0.217944622978618	0.225001013126828	0.226744935247498	0.234331895912693	0.241918856577889	0.226173159723196	0.233619725238532	0.241496680050058	0.158859935923891	4.94424253693517	0.00380781724840037	1.39013951044063	0.371814595716362	0.379249421260266	0.364912540601694	0.474715563279018	0.482708063323825	0.467295796089131	0.472548631371756	0.48049308992963	0.465250951412773	0.000761635916174858	0.000825049758660211	0.000843702279203553
202	0.972667378427265	0.24	0.158890893617468	0.152874555305793	0.164907231929143	0.306362305627208	0.997901606782136	0.965923439640556	1.02987977392372	3.99	2.61	6.17	0.215842448135509	0.222988196545232	0.230133944954954	0.232068389038189	0.239751318583518	0.247434248128847	0.231992510145786	0.239727944762875	0.247458440474656	0.158890893617468	4.94087501344067	-0.012475948780584	1.37659935304449	0.371814595716362	0.379249421260266	0.364912540601694	0.474715563279018	0.482708063323825	0.467295796089131	0.472548631371756	0.48049308992963	0.465250951412773	0.000761635916174858	0.000825049758660211	0.000843702279203553
202	0.972667378427265	0.24	0.158894578384459	0.15286548501343	0.164923671755488	0.30483169811762	1.00182626286857	0.969606339867089	1.03404618587005	4	2.57	6.18	0.216351255733164	0.223540586613521	0.230729917493878	0.232576363263842	0.240304852866491	0.24803334246914	0.232148759291869	0.239891017461402	0.247646431802315	0.158894578384459	4.91369805325429	-0.0023233398173156	1.38024733857254	0.371814595716362	0.379249421260266	0.364912540601694	0.474715563279018	0.482708063323825	0.467295796089131	0.472548631371756	0.48049308992963	0.465250951412773	0.000761635916174858	0.000825049758660211	0.000843702279203553
202	0.972667378427265	0.24	0.158896779291112	0.152949220670433	0.164844337911791	0.309747299132386	1.00156264001064	0.969720989055881	1.0334042909654	4.01	2.6	6.23	0.215808664970173	0.222894934382248	0.229981203794322	0.231922605945816	0.239537990938395	0.247153375930975	0.231582172909839	0.239276419943792	0.24686067408492	0.158896779291112	4.97777989219316	-0.0134112422513356	1.37842572478422	0.371814595716362	0.379249421260266	0.364912540601694	0.474715563279018	0.482708063323825	0.467295796089131	0.472548631371756	0.48049308992963	0.465250951412773	0.000761635916174858	0.000825049758660211	0.000843702279203553
202	0.972667378427265	0.24	0.158908879274313	0.152823190669134	0.164994567879492	0.298813177835688	0.9805777914667	0.948587645591437	1.01256793734196	4	2.54	6.23	0.211505332461167	0.218638132967556	0.225770933473945	0.227347639331207	0.235014705395585	0.242681771459962	0.226539412993326	0.234108694006727	0.241715824766694	0.158908879274313	4.92043608792491	-0.00712328545402236	1.37511004098462	0.371814595716362	0.379249421260266	0.364912540601694	0.474715563279018	0.482708063323825	0.467295796089131	0.472548631371756	0.48049308992963	0.465250951412773	0.000761635916174858	0.000825049758660211	0.000843702279203553
202	0.972667378427265	0.24	0.158913343580844	0.152963621671636	0.164863065490051	0.30673115913838	0.978912024512179	0.9475695902417	1.01025445878266	4.01	2.55	6.18	0.211205763794158	0.21819174438855	0.225177724982942	0.227016615674735	0.234525566392831	0.242034517110928	0.226451667470832	0.233866017172113	0.241473451608243	0.158913343580844	4.954569645278	-0.00269305721709309	1.38002243734378	0.371814595716362	0.379249421260266	0.364912540601694	0.474715563279018	0.482708063323825	0.467295796089131	0.472548631371756	0.48049308992963	0.465250951412773	0.000761635916174858	0.000825049758660211	0.000843702279203553
202	0.972667378427265	0.24	0.158947062856954	0.152905223555915	0.164988902157994	0.301899683834455	0.986779828958155	0.954822901303735	1.01873675661258	4.02	2.58	6.14	0.212268186391692	0.219372581423055	0.226476976454418	0.228089902577451	0.235723833964537	0.243357765351623	0.227760827455859	0.23558497097116	0.243208115640917	0.158947062856954	4.93217192709654	-0.00935848128230709	1.37746373908093	0.371814595716362	0.379249421260266	0.364912540601694	0.474715563279018	0.482708063323825	0.467295796089131	0.472548631371756	0.48049308992963	0.465250951412773	0.000761635916174858	0.000825049758660211	0.000843702279203553
202	0.972667378427265	0.24	0.158954525724432	0.152994377613031	0.164914673835833	0.30536142422237	0.977711301207026	0.946306202296614	1.00911640011744	3.98	2.56	6.23	0.211984952546861	0.219020105001844	0.226055257456828	0.227986634862966	0.235552835740385	0.243119036617804	0.227257802075768	0.234789817627598	0.242622061496856	0.158954525724432	4.95364077536433	0.0111609607238159	1.39553492064438	0.371814595716362	0.379249421260266	0.364912540601694	0.474715563279018	0.482708063323825	0.467295796089131	0.472548631371756	0.48049308992963	0.465250951412773	0.000761635916174858	0.000825049758660211	0.000843702279203553
202	0.972667378427265	0.24	0.158978444553503	0.152933464403506	0.1650234247035	0.303200612361581	0.998673367380074	0.966430810158672	1.03091592460148	3.99	2.58	6.16	0.216183375654842	0.223395795609378	0.230608215563915	0.23246333040514	0.24021889050699	0.24797445060884	0.232273947702782	0.240061865667918	0.247733069135506	0.158978444553503	4.91567349346911	-0.0038652754970301	1.3796242265325	0.371814595716362	0.379249421260266	0.364912540601694	0.474715563279018	0.482708063323825	0.467295796089131	0.472548631371756	0.48049308992963	0.465250951412773	0.000761635916174858	0.000825049758660211	0.000843702279203553
202	0.972667378427265	0.24	0.158991848187921	0.152936755015352	0.165046941360489	0.297991087217107	0.977249767650806	0.945305538001666	1.00919399729995	3.99	2.6	6.2	0.211226633218731	0.218364507491443	0.225502381764154	0.227104509255205	0.23477893652381	0.242453363792416	0.226846787276251	0.234508936285965	0.242314853321361	0.158991848187921	4.94190738512136	0.00734536508743688	1.39554107351151	0.371814595716362	0.379249421260266	0.364912540601694	0.474715563279018	0.482708063323825	0.467295796089131	0.472548631371756	0.48049308992963	0.465250951412773	0.000761635916174858	0.000825049758660211	0.000843702279203553
202	0.972667378427265	0.24	0.159017873612545	0.152946905478725	0.165088841746366	0.291497384142616	0.964106745787479	0.932096007730879	0.996117483844078	3.96	2.59	6.13	0.209709785281363	0.216911795534459	0.224113805787555	0.225653729766699	0.233403298883127	0.241152867999554	0.225641541012738	0.233398916787934	0.241050664792467	0.159017873612545	4.8808711751228	-0.0185196738418433	1.35910135891828	0.371814595716362	0.379249421260266	0.364912540601694	0.474715563279018	0.482708063323825	0.467295796089131	0.472548631371756	0.48049308992963	0.465250951412773	0.000761635916174858	0.000825049758660211	0.000843702279203553
202	0.972667378427265	0.24	0.159024017357984	0.152987858587873	0.165060176128095	0.29784121943239	0.976019898680234	0.944104438944357	1.00793535841611	4.01	2.58	6.19	0.210261679179115	0.217369577287658	0.2244774753962	0.225980540775768	0.233619815153383	0.241259089530999	0.225690047892937	0.233343582205066	0.240933767089858	0.159024017357984	4.9491403016396	0.0024117091895096	1.39256046050949	0.371814595716362	0.379249421260266	0.364912540601694	0.474715563279018	0.482708063323825	0.467295796089131	0.472548631371756	0.48049308992963	0.465250951412773	0.000761635916174858	0.000825049758660211	0.000843702279203553
202	0.972667378427265	0.24	0.159037599967714	0.153064406182995	0.165010793752434	0.313294675043847	0.99845342985796	0.966972055634253	1.02993480408167	3.93	2.56	6.12	0.219221969728156	0.226359103450747	0.233496237173338	0.236099995003576	0.243786620747944	0.251473246492312	0.235790011503758	0.24350653822039	0.251140501405257	0.159037599967714	4.88369739130699	-0.00708756243419002	1.36618874738549	0.371814595716362	0.379249421260266	0.364912540601694	0.474715563279018	0.482708063323825	0.467295796089131	0.472548631371756	0.48049308992963	0.465250951412773	0.000761635916174858	0.000825049758660211	0.000843702279203553
202	0.972667378427265	0.24	0.159051951203892	0.153033156090338	0.165070746317446	0.298039037943687	0.981350866000599	0.949276256197649	1.01342547580355	3.96	2.55	6.12	0.213833675167467	0.221058791827605	0.228283908487743	0.230123664936997	0.237899195728048	0.2456747265191	0.229715788428439	0.237464455456529	0.245161169725532	0.159051951203892	4.89110561776776	-0.00125660179082578	1.37512215057014	0.371814595716362	0.379249421260266	0.364912540601694	0.474715563279018	0.482708063323825	0.467295796089131	0.472548631371756	0.48049308992963	0.465250951412773	0.000761635916174858	0.000825049758660211	0.000843702279203553
202	0.972667378427265	0.24	0.159072998830189	0.153104457186862	0.165041540473516	0.309663125242195	0.996199298071776	0.964521922839167	1.02787667330439	3.95	2.56	6.18	0.217466786360616	0.224608953717369	0.231751121074123	0.234058583721432	0.241745668283629	0.249432752845825	0.233565571939037	0.241295418317338	0.248865783337987	0.159072998830189	4.92460124348141	0.00164982131333745	1.38098341659579	0.371814595716362	0.379249421260266	0.364912540601694	0.474715563279018	0.482708063323825	0.467295796089131	0.472548631371756	0.48049308992963	0.465250951412773	0.000761635916174858	0.000825049758660211	0.000843702279203553
202	0.972667378427265	0.24	0.159080094471149	0.153035325360673	0.165124863581625	0.300372752248134	0.976543484228529	0.944803124453171	1.00828384400389	3.98	2.6	6.16	0.211987118006974	0.21910875765775	0.226230397308526	0.228031380837461	0.23569202238333	0.243352663929199	0.227858861501426	0.23572503556934	0.243166390776103	0.159080094471149	4.92690936796875	-0.0205021471483788	1.36241427334027	0.371814595716362	0.379249421260266	0.364912540601694	0.474715563279018	0.482708063323825	0.467295796089131	0.472548631371756	0.48049308992963	0.465250951412773	0.000761635916174858	0.000825049758660211	0.000843702279203553
202	0.972667378427265	0.24	0.159084873187854	0.153070679881872	0.165099066493836	0.305580001911835	0.987825741803289	0.956112097407983	1.01953938619859	3.98	2.55	6.18	0.214409464455392	0.221521293213924	0.228633121972455	0.230622666303942	0.238272276897186	0.24592188749043	0.230053536652884	0.237816945583198	0.245239340716193	0.159084873187854	4.9380797655387	0.0114361174919118	1.39535877757352	0.371814595716362	0.379249421260266	0.364912540601694	0.474715563279018	0.482708063323825	0.467295796089131	0.472548631371756	0.48049308992963	0.465250951412773	0.000761635916174858	0.000825049758660211	0.000843702279203553
202	0.972667378427265	0.24	0.159108348702409	0.15305963724448	0.165157060160337	0.296851161008928	0.97986652280237	0.947749273399982	1.01198377220476	4.01	2.58	6.27	0.211184591790061	0.21834119786176	0.22549780393346	0.226986255183917	0.23467834672465	0.242370438265383	0.226401813256149	0.234103671169032	0.241679732805637	0.159108348702409	4.9568580149743	0.00501911470461809	1.39452468827668	0.371814595716362	0.379249421260266	0.364912540601694	0.474715563279018	0.482708063323825	0.467295796089131	0.472548631371756	0.48049308992963	0.465250951412773	0.000761635916174858	0.000825049758660211	0.000843702279203553
202	0.972667378427265	0.24	0.159108750189781	0.153019154080951	0.165198346298611	0.304336877624851	0.994619080444924	0.96259356305457	1.02664459783528	3.98	2.56	6.12	0.215653717154349	0.222828522943726	0.230003328733103	0.231934858358454	0.239651338215454	0.247367818072453	0.231754960422662	0.239361121825965	0.247003393600698	0.159108750189781	4.89264673557486	0.0150279253157046	1.39095646410679	0.371814595716362	0.379249421260266	0.364912540601694	0.474715563279018	0.482708063323825	0.467295796089131	0.472548631371756	0.48049308992963	0.465250951412773	0.000761635916174858	0.000825049758660211	0.000843702279203553
202	0.972667378427265	0.24	0.159131998085185	0.153147595615042	0.165116400555329	0.302411015805994	0.98355889432965	0.951744874941596	1.0153729137177	3.99	2.59	6.27	0.2127945342617	0.219907626873929	0.227020719486158	0.228806357562074	0.236454678122809	0.244102998683544	0.228214278466112	0.235893748565468	0.243407556656354	0.159131998085185	4.98133734627662	0.0121009913456384	1.40465244066192	0.371814595716362	0.379249421260266	0.364912540601694	0.474715563279018	0.482708063323825	0.467295796089131	0.472548631371756	0.48049308992963	0.465250951412773	0.000761635916174858	0.000825049758660211	0.000843702279203553
202	0.972667378427265	0.24	0.159144059435013	0.153147196911959	0.165140921958067	0.294740454120374	0.968563391761799	0.936655373603442	1.00047140992016	4.07	2.61	6.26	0.205953454507099	0.212969446462504	0.219985438417909	0.221025906928641	0.228555355699766	0.236084804470891	0.22072596581763	0.228205785403739	0.235787216440543	0.159144059435013	5.00574909135385	0.000559890481712335	1.40068614850281	0.371814595716362	0.379249421260266	0.364912540601694	0.474715563279018	0.482708063323825	0.467295796089131	0.472548631371756	0.48049308992963	0.465250951412773	0.000761635916174858	0.000825049758660211	0.000843702279203553
202	0.972667378427265	0.24	0.15914609661881	0.153098625083953	0.165193568153667	0.303054215458532	0.986409676131517	0.954552019665639	1.0182673325974	3.96	2.55	6.19	0.215139497301792	0.222319661458465	0.229499825615137	0.23154373865582	0.239271385479621	0.246999032303422	0.230900962794204	0.23870026114746	0.246456429659725	0.15914609661881	4.90794403403768	0.00578058363481974	1.38349072945661	0.371814595716362	0.379249421260266	0.364912540601694	0.474715563279018	0.482708063323825	0.467295796089131	0.472548631371756	0.48049308992963	0.465250951412773	0.000761635916174858	0.000825049758660211	0.000843702279203553
202	0.972667378427265	0.24	0.159148702844726	0.153097859531596	0.165199546157856	0.297222711224045	0.98628717147787	0.953988220627388	1.01858612232835	4	2.58	6.07	0.213088102596757	0.220302575484136	0.227517048371515	0.229096108661864	0.236852560779103	0.244609012896342	0.229212605471912	0.236976328340097	0.24469330141103	0.159148702844726	4.89252032041311	-0.0210695211948825	1.3583515018309	0.371814595716362	0.379249421260266	0.364912540601694	0.474715563279018	0.482708063323825	0.467295796089131	0.472548631371756	0.48049308992963	0.465250951412773	0.000761635916174858	0.000825049758660211	0.000843702279203553
202	0.972667378427265	0.24	0.159172006151301	0.153172207497395	0.165171804805207	0.306214350749958	1.00148817348536	0.969383897578143	1.03359244939258	4.09	2.6	6.27	0.212030440961592	0.219052513222507	0.226074585483421	0.227411489567256	0.234942954886392	0.242474420205529	0.227021945643404	0.234586387023046	0.242079049502257	0.159172006151301	4.97779732100224	-0.0159666688150249	1.38083827060928	0.371814595716362	0.379249421260266	0.364912540601694	0.474715563279018	0.482708063323825	0.467295796089131	0.472548631371756	0.48049308992963	0.465250951412773	0.000761635916174858	0.000825049758660211	0.000843702279203553
202	0.972667378427265	0.24	0.159173764116052	0.153146479058241	0.165201049173862	0.300305948553603	0.978420602348057	0.946614175701249	1.01022702899486	3.96	2.55	6.16	0.213181075947907	0.220344002965773	0.227506929983638	0.229414694518668	0.237123074384734	0.244831454250799	0.229031058828241	0.236648621675613	0.295685150033179	0.159173764116052	4.92795469135709	-0.0094025236627141	1.36927518451982	0.371814595716362	0.379249421260266	0.364912540601694	0.474715563279018	0.482708063323825	0.467295796089131	0.472548631371756	0.48049308992963	0.465250951412773	0.000761635916174858	0.000825049758660211	0.000843702279203553
202	0.972667378427265	0.24	0.159191543565094	0.153211799052785	0.165171288077404	0.303410554363564	0.986534823122182	0.954699981717104	1.01836966452726	3.96	2.56	6.25	0.215060929089203	0.222232219233851	0.229403509378499	0.231445104454509	0.239162731285337	0.246880358116165	0.230819025233359	0.238467459176536	0.246220209196992	0.159191543565094	4.93900456352702	0.00152678370887212	1.38819799761056	0.371814595716362	0.379249421260266	0.364912540601694	0.474715563279018	0.482708063323825	0.467295796089131	0.472548631371756	0.48049308992963	0.465250951412773	0.000761635916174858	0.000825049758660211	0.000843702279203553
202	0.972667378427265	0.24	0.159199942666067	0.153127221302854	0.16527266402928	0.302329700256905	0.990564394862169	0.958517600599654	1.02261118912468	4.04	2.66	6.28	0.211794401588428	0.218875473036057	0.225956544483687	0.227421429606331	0.235024970491675	0.242628511377018	0.227441359815566	0.234969453869448	0.242592899989768	0.159199942666067	4.97295589282981	0.00566043521577807	1.40294249295554	0.371814595716362	0.379249421260266	0.364912540601694	0.474715563279018	0.482708063323825	0.467295796089131	0.472548631371756	0.48049308992963	0.465250951412773	0.000761635916174858	0.000825049758660211	0.000843702279203553
202	0.972667378427265	0.24	0.159203752726225	0.153249281763927	0.165158223688522	0.308866400342356	1.00273311966884	0.970788465002092	1.03467777433558	4.01	2.57	6.23	0.21601091612674	0.223118946731431	0.230226977336122	0.232135580251322	0.239774207217266	0.247412834183211	0.231584127807741	0.239197255966554	0.246830858531666	0.159203752726225	4.95606935486127	0.00120575688426815	1.38791786719672	0.371814595716362	0.379249421260266	0.364912540601694	0.474715563279018	0.482708063323825	0.467295796089131	0.472548631371756	0.48049308992963	0.465250951412773	0.000761635916174858	0.000825049758660211	0.000843702279203553
202	0.972667378427265	0.24	0.159209388262034	0.153210239097522	0.165208537426545	0.301575083420467	0.97720579177135	0.945534532310064	1.00887705123264	3.98	2.58	6.18	0.211771779808007	0.218865205543068	0.22595863127813	0.227752335051551	0.235381039292218	0.243009743532886	0.227381203129285	0.235117909045767	0.242607247263831	0.159209388262034	4.91405321112614	0.00671244240280788	1.38950593905315	0.371814595716362	0.379249421260266	0.364912540601694	0.474715563279018	0.482708063323825	0.467295796089131	0.472548631371756	0.48049308992963	0.465250951412773	0.000761635916174858	0.000825049758660211	0.000843702279203553
202	0.972667378427265	0.24	0.159234297855388	0.153233491379257	0.165235104331518	0.302511291804925	0.992384543648622	0.960292678775547	1.0244764085217	4	2.6	6.19	0.214104944736859	0.221260083068137	0.228415221399415	0.230140696378264	0.237831730885977	0.245522765393689	0.230018019598628	0.2377738744819	0.245452258649379	0.159234297855388	4.94210478143229	-0.00650830601432266	1.38366391262811	0.371814595716362	0.379249421260266	0.364912540601694	0.474715563279018	0.482708063323825	0.467295796089131	0.472548631371756	0.48049308992963	0.465250951412773	0.000761635916174858	0.000825049758660211	0.000843702279203553
202	0.972667378427265	0.24	0.159237123150123	0.153240930787039	0.165233315513206	0.294178595283174	0.960753287327236	0.929059734622299	0.992446840032173	4.03	2.61	6.29	0.206040785129842	0.213069573742163	0.220098362354484	0.22133656879269	0.22888715133022	0.236437733867749	0.220957935364436	0.228408285275145	0.236037203741182	0.159237123150123	4.98240232998207	0.00178669978606503	1.39657185139222	0.371814595716362	0.379249421260266	0.364912540601694	0.474715563279018	0.482708063323825	0.467295796089131	0.472548631371756	0.48049308992963	0.465250951412773	0.000761635916174858	0.000825049758660211	0.000843702279203553
202	0.972667378427265	0.24	0.159239727575195	0.15328089047262	0.165198564677769	0.302211896991363	0.985021473542183	0.953145102897622	1.01689784418674	4.01	2.58	6.23	0.212358368145498	0.219460344572698	0.226562320999897	0.228244311305069	0.235877566978895	0.243510822652721	0.22779258386654	0.235347098390048	0.243073367703536	0.159239727575195	4.94400222800036	0.0187418453674186	1.40538124677689	0.371814595716362	0.379249421260266	0.364912540601694	0.474715563279018	0.482708063323825	0.467295796089131	0.472548631371756	0.48049308992963	0.465250951412773	0.000761635916174858	0.000825049758660211	0.000843702279203553
202	0.972667378427265	0.24	0.159251793574266	0.153148041369969	0.165355545778562	0.291030920946079	0.967738390042667	0.935570748691815	0.99990603139352	3.96	2.61	6.11	0.210445254133346	0.217680973578846	0.224916693024346	0.226439301768473	0.234224943054513	0.242010584340552	0.226596973698691	0.23416253770265	0.242133927653035	0.159251793574266	4.89714492360142	0.0116258587137953	1.3927572646961	0.371814595716362	0.379249421260266	0.364912540601694	0.474715563279018	0.482708063323825	0.467295796089131	0.472548631371756	0.48049308992963	0.465250951412773	0.000761635916174858	0.000825049758660211	0.000843702279203553
202	0.972667378427265	0.24	0.159260959993381	0.153300725504577	0.165221194482186	0.307032158643817	0.983089159047281	0.951635245975552	1.01454307211901	4.04	2.59	6.19	0.210482017670738	0.217438972149857	0.224395926628977	0.226037865786894	0.233508979757764	0.240980093728633	0.225649108493235	0.233216561818335	0.240663448939268	0.159260959993381	4.95608336306134	-0.000344817070847948	1.39142881868047	0.371814595716362	0.379249421260266	0.364912540601694	0.474715563279018	0.482708063323825	0.467295796089131	0.472548631371756	0.48049308992963	0.465250951412773	0.000761635916174858	0.000825049758660211	0.000843702279203553
202	0.972667378427265	0.24	0.159279832504305	0.153274083387995	0.165285581620615	0.299540289269661	0.96104464991356	0.929746065824307	0.992343234002812	3.96	2.58	6.12	0.209257714625125	0.216302079122341	0.223346443619557	0.225176916728821	0.232757178611346	0.240337440493871	0.225152542320787	0.232615577810405	0.240207442258984	0.159279832504305	4.896778806849	0.000203387620931112	1.37773862092778	0.371814595716362	0.379249421260266	0.364912540601694	0.474715563279018	0.482708063323825	0.467295796089131	0.472548631371756	0.48049308992963	0.465250951412773	0.000761635916174858	0.000825049758660211	0.000843702279203553
202	0.972667378427265	0.24	0.159279981086105	0.153285996870556	0.165273965301654	0.307923082466415	0.9938593962899	0.9621273429637	1.0255914496161	4.03	2.59	6.29	0.213149315105796	0.220179221783789	0.227209128461782	0.228945053931331	0.236495922029249	0.244046790127166	0.228370462898601	0.235989195581442	0.243483166961278	0.159279981086105	4.98984265938526	-0.00433303895359685	1.38882668056044	0.371814595716362	0.379249421260266	0.364912540601694	0.474715563279018	0.482708063323825	0.467295796089131	0.472548631371756	0.48049308992963	0.465250951412773	0.000761635916174858	0.000825049758660211	0.000843702279203553
202	0.972667378427265	0.24	0.159298263371779	0.15329530687461	0.165301219868948	0.30493744948107	0.98487754121736	0.953210611001391	1.01654447143333	4.01	2.59	6.19	0.212158076537995	0.219206251334775	0.226254426131555	0.228002382026003	0.235576925822895	0.243151469619787	0.227874883694676	0.236354916495471	0.242850694296075	0.159298263371779	4.92857117962281	0.00399071440546005	1.38960560788852	0.371814595716362	0.379249421260266	0.364912540601694	0.474715563279018	0.482708063323825	0.467295796089131	0.472548631371756	0.48049308992963	0.465250951412773	0.000761635916174858	0.000825049758660211	0.000843702279203553
202	0.972667378427265	0.24	0.15929917876805	0.153225361751141	0.16537299578496	0.308641613015306	1.00553128872011	0.973480617094951	1.03758196034527	3.98	2.58	6.18	0.21844044222972	0.225632329526307	0.232824216822894	0.234975492349518	0.242711776167607	0.250448059985695	0.234676689014623	0.242428777746023	0.250074807055353	0.15929917876805	4.91519548877754	-0.00309553775853112	1.37932259650625	0.371814595716362	0.379249421260266	0.364912540601694	0.474715563279018	0.482708063323825	0.467295796089131	0.472548631371756	0.48049308992963	0.465250951412773	0.000761635916174858	0.000825049758660211	0.000843702279203553
202	0.972667378427265	0.24	0.159303139647776	0.153339326781419	0.165266952514133	0.307850200993616	1.00221696149531	0.970212594329688	1.03422132866094	4.08	2.6	6.3	0.212839001502249	0.219859913816781	0.226880826131313	0.228355207496831	0.235887952327834	0.243420697158837	0.227865016383328	0.23532978912144	0.242778720567821	0.159303139647776	4.99675112243892	-0.0108977638548946	1.38774363208092	0.371814595716362	0.379249421260266	0.364912540601694	0.474715563279018	0.482708063323825	0.467295796089131	0.472548631371756	0.48049308992963	0.465250951412773	0.000761635916174858	0.000825049758660211	0.000843702279203553
202	0.972667378427265	0.24	0.159327154387997	0.153296091879307	0.165358216896687	0.300246471213064	0.982939474670342	0.950981625907179	1.0148973234335	3.97	2.56	6.22	0.213740416365091	0.220923188055612	0.228105959746132	0.229963408072146	0.237691355296384	0.245419302520622	0.229332090569369	0.236952811357287	0.244724696302974	0.159327154387997	4.92609278894721	0.00417749680526441	1.38547030783022	0.371814595716362	0.379249421260266	0.364912540601694	0.474715563279018	0.482708063323825	0.467295796089131	0.472548631371756	0.48049308992963	0.465250951412773	0.000761635916174858	0.000825049758660211	0.000843702279203553
202	0.972667378427265	0.24	0.159331639794924	0.153367700639505	0.165295578950343	0.310644320469284	0.996078623812731	0.96447762874656	1.0276796188789	3.97	2.57	6.25	0.216893116774718	0.223999594010475	0.231106071246232	0.233370381768768	0.241016734636952	0.248663087505135	0.232680206301665	0.240271064055951	0.247759389445673	0.159331639794924	4.95189011070526	0.0107581887732598	1.39753854119014	0.371814595716362	0.379249421260266	0.364912540601694	0.474715563279018	0.482708063323825	0.467295796089131	0.472548631371756	0.48049308992963	0.465250951412773	0.000761635916174858	0.000825049758660211	0.000843702279203553
202	0.972667378427265	0.24	0.159332758556208	0.153333889654381	0.165331627458034	0.306735077947355	0.994305908363997	0.962470891892585	1.02614092483541	4.06	2.59	6.26	0.211853283682383	0.218860615366242	0.225867947050102	0.227384870532957	0.234905930296678	0.2424269900604	0.22679842837587	0.234341125294486	0.241909561574301	0.159332758556208	4.98912542037005	0.0195913881394281	1.41709790613234	0.371814595716362	0.379249421260266	0.364912540601694	0.474715563279018	0.482708063323825	0.467295796089131	0.472548631371756	0.48049308992963	0.465250951412773	0.000761635916174858	0.000825049758660211	0.000843702279203553
202	0.972667378427265	0.24	0.159333254908336	0.153222720767056	0.165443789049617	0.297167672181816	0.984985292337124	0.952724725264989	1.01724585940926	4	2.63	6.16	0.212426060318568	0.219619098333689	0.22681213634881	0.228337119442881	0.236068927762222	0.243800736081562	0.228443385326364	0.236257815041101	0.244141543062781	0.159333254908336	4.94480286896486	-0.00437498859144277	1.386801875033	0.371814595716362	0.379249421260266	0.364912540601694	0.474715563279018	0.482708063323825	0.467295796089131	0.472548631371756	0.48049308992963	0.465250951412773	0.000761635916174858	0.000825049758660211	0.000843702279203553
202	0.972667378427265	0.24	0.159353080747846	0.153297022015705	0.165409139479987	0.303897117217195	0.994467891010205	0.962413955472347	1.02652182654806	3.96	2.56	6.17	0.216821111697041	0.224042505254425	0.231263898811808	0.233342213365552	0.241113854895635	0.248885496425718	0.233031650599264	0.240698189714901	0.248529206790499	0.159353080747846	4.89753224049919	0.000600156390274143	1.38129967337419	0.371814595716362	0.379249421260266	0.364912540601694	0.474715563279018	0.482708063323825	0.467295796089131	0.472548631371756	0.48049308992963	0.465250951412773	0.000761635916174858	0.000825049758660211	0.000843702279203553
202	0.972667378427265	0.24	0.159361290700786	0.153355353986267	0.165367227415304	0.309028879064401	1.01457187468309	0.982262362445062	1.04688138692113	4	2.62	6.29	0.219004466849454	0.226208171045391	0.233411875241328	0.235407326254109	0.243150568975531	0.250893811696953	0.235014099136742	0.242765001443577	0.250597321886221	0.159361290700786	4.96037072135578	-0.00783413796176863	1.38691099738914	0.371814595716362	0.379249421260266	0.364912540601694	0.474715563279018	0.482708063323825	0.467295796089131	0.472548631371756	0.48049308992963	0.465250951412773	0.000761635916174858	0.000825049758660211	0.000843702279203553
202	0.972667378427265	0.24	0.159366843945175	0.153303069977742	0.165430617912609	0.304287699110819	0.995612495465473	0.963551267697046	1.0276737232339	3.94	2.55	6.11	0.217818561800094	0.225066261799239	0.232313961798384	0.234509237055191	0.242312302979225	0.250115368903259	0.234278367383037	0.241941302909576	0.249695684054768	0.159366843945175	4.89472180768463	0.0109713419342871	1.38557304031304	0.371814595716362	0.379249421260266	0.364912540601694	0.474715563279018	0.482708063323825	0.467295796089131	0.472548631371756	0.48049308992963	0.465250951412773	0.000761635916174858	0.000825049758660211	0.000843702279203553
202	0.972667378427265	0.24	0.159394896889316	0.153401782297364	0.165388011481267	0.299780974682754	0.98455830603322	0.952512328203816	1.01660428386262	4.01	2.55	6.14	0.212273220120047	0.219414863019904	0.226556505919761	0.228159728540783	0.235835851343485	0.243511974146188	0.227743431583986	0.235474352696292	0.243049755100589	0.159394896889316	4.92185984896071	0.00490108280322514	1.38791771707639	0.371814595716362	0.379249421260266	0.364912540601694	0.474715563279018	0.482708063323825	0.467295796089131	0.472548631371756	0.48049308992963	0.465250951412773	0.000761635916174858	0.000825049758660211	0.000843702279203553
202	0.972667378427265	0.24	0.159395099109836	0.153390344922525	0.165399853297147	0.301040509652451	0.98582166585848	0.953830574266688	1.01781275745027	4.04	2.59	6.27	0.211171708782481	0.218254322466206	0.22533693614993	0.226803691247626	0.234410595299363	0.242017499351099	0.226225838462415	0.233868047801434	0.241500855325358	0.159395099109836	4.9758472693469	0.000448093459527264	1.39615894330537	0.371814595716362	0.379249421260266	0.364912540601694	0.474715563279018	0.482708063323825	0.467295796089131	0.472548631371756	0.48049308992963	0.465250951412773	0.000761635916174858	0.000825049758660211	0.000843702279203553
202	0.972667378427265	0.24	0.159404777374567	0.153431465154654	0.165378089594479	0.316339625781554	1.00941302259307	0.97780993774582	1.04101610744033	4.02	2.58	6.25	0.217022740257246	0.224036974628748	0.231051209000251	0.23315485974347	0.240690488632668	0.248226117521866	0.232679154576727	0.240173133025177	0.247787722635985	0.159404777374567	4.96357353968669	0.0166456029720553	1.40695239858827	0.371814595716362	0.379249421260266	0.364912540601694	0.474715563279018	0.482708063323825	0.467295796089131	0.472548631371756	0.48049308992963	0.465250951412773	0.000761635916174858	0.000825049758660211	0.000843702279203553
202	0.972667378427265	0.24	0.159404903706237	0.153423962355169	0.165385845057304	0.303940922712376	0.99384766078411	0.96181703307572	1.0258782884925	4.03	2.61	6.25	0.213178824716957	0.220278149572939	0.227377474428921	0.228988877999539	0.236614712486074	0.244240546972608	0.228676925460695	0.236312513679116	0.244049136600944	0.159404903706237	4.98592125450015	-0.00435311785336956	1.39229970509928	0.371814595716362	0.379249421260266	0.364912540601694	0.474715563279018	0.482708063323825	0.467295796089131	0.472548631371756	0.48049308992963	0.465250951412773	0.000761635916174858	0.000825049758660211	0.000843702279203553
202	0.972667378427265	0.24	0.159434978871806	0.153412151617785	0.165457806125828	0.304595658076731	0.989972199851851	0.958115776682887	1.02182862302082	4.05	2.6	6.25	0.211377315735592	0.21840540710228	0.225433498468968	0.226933257023281	0.234478568396687	0.242023879770093	0.226610183416117	0.234165061762542	0.241512648842973	0.159434978871806	4.97160796398514	-0.0159231618298005	1.37752501606985	0.371814595716362	0.379249421260266	0.364912540601694	0.474715563279018	0.482708063323825	0.467295796089131	0.472548631371756	0.48049308992963	0.465250951412773	0.000761635916174858	0.000825049758660211	0.000843702279203553
202	0.972667378427265	0.24	0.159443154901707	0.15342954845583	0.165456761347584	0.303671590454909	0.992942522106012	0.960920684370577	1.02496435984145	3.99	2.58	6.16	0.215112576394562	0.222281014048362	0.229449451702163	0.23133209090722	0.239041029634959	0.246749968362698	0.231018522107865	0.238824579295766	0.246363009222273	0.159443154901707	4.91455730496235	-0.00885429123419298	1.37386485669041	0.371814595716362	0.379249421260266	0.364912540601694	0.474715563279018	0.482708063323825	0.467295796089131	0.472548631371756	0.48049308992963	0.465250951412773	0.000761635916174858	0.000825049758660211	0.000843702279203553
202	0.972667378427265	0.24	0.159449254952201	0.153371841993914	0.165526667910488	0.296482328807469	0.978452860885106	0.946353589543294	1.01055213222692	4.03	2.6	6.27	0.209673186857215	0.216785070398842	0.223896953940468	0.225213590240202	0.232852587146711	0.240491584053219	0.224774303728511	0.23244735130844	0.240018827720854	0.159449254952201	4.97160614286303	0.00213648029714715	1.39404878474556	0.371814595716362	0.379249421260266	0.364912540601694	0.474715563279018	0.482708063323825	0.467295796089131	0.472548631371756	0.48049308992963	0.465250951412773	0.000761635916174858	0.000825049758660211	0.000843702279203553
202	0.972667378427265	0.24	0.159467954100629	0.153454896254116	0.165481011947142	0.304379003667158	0.987002750649311	0.955225631209207	1.01877987008941	4.04	2.58	6.24	0.211467618803839	0.218502429806489	0.225537240809139	0.227119910167877	0.234675419857764	0.242230929547652	0.226699140717787	0.234075962093633	0.241712226057623	0.159467954100629	4.95599593531447	2.23545770635141e-05	1.38922228163416	0.371814595716362	0.379249421260266	0.364912540601694	0.474715563279018	0.482708063323825	0.467295796089131	0.472548631371756	0.48049308992963	0.465250951412773	0.000761635916174858	0.000825049758660211	0.000843702279203553
202	0.972667378427265	0.24	0.159479073382894	0.153403040915123	0.165555105850665	0.300645044844166	0.987039081519617	0.954978357945692	1.01909980509354	3.95	2.56	6.14	0.215404731675088	0.222636342215045	0.229867952755002	0.231850499524555	0.239634230657188	0.247417961789822	0.231561693015101	0.239356353983294	0.247034883694289	0.159479073382894	4.89564962805984	-0.00604263678768227	1.37178634707968	0.371814595716362	0.379249421260266	0.364912540601694	0.474715563279018	0.482708063323825	0.467295796089131	0.472548631371756	0.48049308992963	0.465250951412773	0.000761635916174858	0.000825049758660211	0.000843702279203553
202	0.972667378427265	0.24	0.159493314332082	0.153439174059413	0.165547454604752	0.293247274620497	0.983623737188044	0.951102809757685	1.0161446646184	3.99	2.6	6.26	0.212897462284745	0.220177035901854	0.227456609518962	0.228947800103034	0.236776180711423	0.244604561319811	0.228604245302268	0.236264403467066	0.244067217285143	0.159493314332082	4.95979427003995	-0.00755706941889707	1.38242486485957	0.371814595716362	0.379249421260266	0.364912540601694	0.474715563279018	0.482708063323825	0.467295796089131	0.472548631371756	0.48049308992963	0.465250951412773	0.000761635916174858	0.000825049758660211	0.000843702279203553
202	0.972667378427265	0.24	0.159495060807367	0.153513421080118	0.165476700534616	0.290474070781433	0.955082262310177	0.923292418264754	0.9868721063556	3.98	2.58	6.14	0.206810714105943	0.21393140546904	0.221052096832137	0.222419463887174	0.23007757948497	0.237735695082766	0.222246713750065	0.230002567050906	0.237632153600907	0.159495060807367	4.92545524509949	-0.00443964671101165	1.3807070561757	0.371814595716362	0.379249421260266	0.364912540601694	0.474715563279018	0.482708063323825	0.467295796089131	0.472548631371756	0.48049308992963	0.465250951412773	0.000761635916174858	0.000825049758660211	0.000843702279203553
202	0.972667378427265	0.24	0.159511737505407	0.153423732383433	0.165599742627381	0.315016477456059	1.00998202865975	0.978264142148348	1.04169991517115	4.02	2.6	6.23	0.217132144388551	0.224172137389387	0.231212130390223	0.233273458873451	0.240836795579652	0.248400132285852	0.232862742100406	0.240421451940974	0.247902837459696	0.159511737505407	4.92986256470265	-0.0126444846954282	1.37409945168132	0.371814595716362	0.379249421260266	0.364912540601694	0.474715563279018	0.482708063323825	0.467295796089131	0.472548631371756	0.48049308992963	0.465250951412773	0.000761635916174858	0.000825049758660211	0.000843702279203553
202	0.972667378427265	0.24	0.159533887391984	0.153420624646569	0.165647150137399	0.306256045086623	1.0114121679901	0.978992944149359	1.04383139183084	3.97	2.6	6.18	0.219918089727268	0.227200648626293	0.234483207525317	0.236595166226054	0.244429984341301	0.252264802456548	0.236493355858784	0.244285682331005	0.25210716516809	0.159533887391984	4.92826131061298	0.00372566344579485	1.39074635965931	0.371814595716362	0.379249421260266	0.364912540601694	0.474715563279018	0.482708063323825	0.467295796089131	0.472548631371756	0.48049308992963	0.465250951412773	0.000761635916174858	0.000825049758660211	0.000843702279203553
202	0.972667378427265	0.24	0.159550869734892	0.153534579525448	0.165567159944337	0.298571886376116	0.988887096738234	0.956607284021847	1.02116690945462	3.99	2.59	6.2	0.214074906532261	0.221298662827621	0.228522419122981	0.230207185634743	0.237975310509366	0.24574343538399	0.229872986518689	0.237729152548855	0.245560616496732	0.159550869734892	4.92127891678212	-0.00657266805397665	1.37918439412439	0.371814595716362	0.379249421260266	0.364912540601694	0.474715563279018	0.482708063323825	0.467295796089131	0.472548631371756	0.48049308992963	0.465250951412773	0.000761635916174858	0.000825049758660211	0.000843702279203553
202	0.972667378427265	0.24	0.159552259174501	0.153575196368296	0.165529321980706	0.306600961219915	0.99505209666485	0.963183139782197	1.0269210535475	3.99	2.56	6.23	0.215462500725543	0.222591534511375	0.229720568297207	0.231688868310802	0.239354785880805	0.247020703450809	0.23110257968292	0.238711853734549	0.246430360592058	0.159552259174501	4.94695079236345	-0.00634504991877488	1.37820667396464	0.371814595716362	0.379249421260266	0.364912540601694	0.474715563279018	0.482708063323825	0.467295796089131	0.472548631371756	0.48049308992963	0.465250951412773	0.000761635916174858	0.000825049758660211	0.000843702279203553
202	0.972667378427265	0.24	0.159557240193593	0.153537157887472	0.165577322499713	0.305116410978552	0.98881878310226	0.957038547004824	1.02059901919969	3.98	2.6	6.13	0.214738589926819	0.22186938221148	0.22900017449614	0.230991872927345	0.238662385553189	0.246332898179033	0.231077137972465	0.238614671962987	0.246244244678473	0.159557240193593	4.92688616046102	0.00558690857129102	1.38982040205767	0.371814595716362	0.379249421260266	0.364912540601694	0.474715563279018	0.482708063323825	0.467295796089131	0.472548631371756	0.48049308992963	0.465250951412773	0.000761635916174858	0.000825049758660211	0.000843702279203553
202	0.972667378427265	0.24	0.159557337448011	0.153506729715881	0.165607945180141	0.303732042674945	0.999079009337911	0.966863878351154	1.03129414032467	4.01	2.59	6.28	0.215478238430781	0.222657800964114	0.229837363497447	0.231605440794946	0.239322348810145	0.247039256825344	0.23104577585391	0.238801734259569	0.24635640694969	0.159557337448011	5.00559760649911	0.0101313937992108	1.40459095338494	0.371814595716362	0.379249421260266	0.364912540601694	0.474715563279018	0.482708063323825	0.467295796089131	0.472548631371756	0.48049308992963	0.465250951412773	0.000761635916174858	0.000825049758660211	0.000843702279203553
202	0.972667378427265	0.24	0.159558564805013	0.153499820314674	0.165617309295353	0.303783737386298	0.98968249007683	0.957774248176868	1.02159073197679	4.02	2.6	6.25	0.213003585965176	0.220099798835248	0.227196011705321	0.228889940121269	0.236515406760991	0.244140873400713	0.228402559262577	0.236107041246487	0.243696486210301	0.159558564805013	4.96105635009833	-0.00788317270904647	1.38200950506892	0.371814595716362	0.379249421260266	0.364912540601694	0.474715563279018	0.482708063323825	0.467295796089131	0.472548631371756	0.48049308992963	0.465250951412773	0.000761635916174858	0.000825049758660211	0.000843702279203553
202	0.972667378427265	0.24	0.159560177158659	0.153560619631134	0.165559734686183	0.301625413260297	0.983298273642054	0.951433363856446	1.01516318342766	4	2.58	6.24	0.212164261033364	0.219269955761323	0.226375650489281	0.228058959105232	0.235696990767515	0.243335022429798	0.227642850172561	0.235205564029229	0.242891029808058	0.159560177158659	4.97048687041391	-0.0102076045303385	1.38208017847128	0.371814595716362	0.379249421260266	0.364912540601694	0.474715563279018	0.482708063323825	0.467295796089131	0.472548631371756	0.48049308992963	0.465250951412773	0.000761635916174858	0.000825049758660211	0.000843702279203553
202	0.972667378427265	0.24	0.159573776448691	0.153606621474594	0.165540931422789	0.314788373310146	1.01629942210367	0.984366264342543	1.0482325798648	3.99	2.6	6.21	0.220367023362709	0.227515800375188	0.234664577387667	0.236983460267549	0.24467127982987	0.252359099392192	0.23674596051065	0.244468477507175	0.252171752184361	0.159573776448691	4.95497019195534	0.0145218932615682	1.40163152267533	0.371814595716362	0.379249421260266	0.364912540601694	0.474715563279018	0.482708063323825	0.467295796089131	0.472548631371756	0.48049308992963	0.465250951412773	0.000761635916174858	0.000825049758660211	0.000843702279203553
202	0.972667378427265	0.24	0.159584454646403	0.153574717856228	0.165594191436578	0.301248073523304	0.986633591034542	0.954631936302464	1.01863524576662	4.01	2.56	6.17	0.21254861151701	0.219673773603977	0.226798935690944	0.228431287724724	0.236088876918822	0.24374646611292	0.228094663718926	0.235634301785385	0.243370898067781	0.159584454646403	4.92881290454477	-0.0049603437672909	1.3777208639117	0.371814595716362	0.379249421260266	0.364912540601694	0.474715563279018	0.482708063323825	0.467295796089131	0.472548631371756	0.48049308992963	0.465250951412773	0.000761635916174858	0.000825049758660211	0.000843702279203553
202	0.972667378427265	0.24	0.159599679931888	0.153568121112687	0.165631238751089	0.303485362929826	1.00780533111778	0.975289858720149	1.04032080351541	4.04	2.6	6.17	0.215929696067536	0.223128639037707	0.230327582007878	0.231914756996911	0.239646630564869	0.247378504132827	0.231863634403362	0.239556962824787	0.247266441728598	0.159599679931888	4.95765904708854	-0.0128035706092922	1.37785308217054	0.371814595716362	0.379249421260266	0.364912540601694	0.474715563279018	0.482708063323825	0.467295796089131	0.472548631371756	0.48049308992963	0.465250951412773	0.000761635916174858	0.000825049758660211	0.000843702279203553
202	0.972667378427265	0.24	0.159604885575197	0.153610602705622	0.165599168444773	0.298568633651268	0.981823857887135	0.949774358524666	1.0138733572496	4	2.56	6.17	0.211950643430461	0.219102775882269	0.226254908334076	0.2278487854534	0.235537390055731	0.243225994658061	0.227346308224196	0.23514628271555	0.242769795125671	0.159604885575197	4.94699640885574	0.00740890846953072	1.39328784118213	0.371814595716362	0.379249421260266	0.364912540601694	0.474715563279018	0.482708063323825	0.467295796089131	0.472548631371756	0.48049308992963	0.465250951412773	0.000761635916174858	0.000825049758660211	0.000843702279203553
202	0.972667378427265	0.24	0.159617077950154	0.153566130617496	0.165668025282813	0.30253487146631	0.999458207252242	0.967139399164793	1.03177701533969	3.97	2.58	6.17	0.21711277703795	0.224368014680509	0.231623252323068	0.233559258827157	0.241364087034549	0.249168915241941	0.233338812544713	0.241346181242261	0.24880243098778	0.159617077950154	4.91769815839161	-0.00575220841781156	1.37849431322284	0.371814595716362	0.379249421260266	0.364912540601694	0.474715563279018	0.482708063323825	0.467295796089131	0.472548631371756	0.48049308992963	0.465250951412773	0.000761635916174858	0.000825049758660211	0.000843702279203553
202	0.972667378427265	0.24	0.159618403329619	0.153606283197111	0.165630523462127	0.303772183433347	1.00048964765623	0.968232092310033	1.03274720300243	4.04	2.58	6.2	0.21431700186945	0.221457172706942	0.228597343544433	0.2301765018088	0.237845046680906	0.245513591553011	0.229804384604178	0.237412288288549	0.245163786296143	0.159618403329619	4.95421837364474	-0.00132352230481742	1.3872246145104	0.371814595716362	0.379249421260266	0.364912540601694	0.474715563279018	0.482708063323825	0.467295796089131	0.472548631371756	0.48049308992963	0.465250951412773	0.000761635916174858	0.000825049758660211	0.000843702279203553
202	0.972667378427265	0.24	0.15962557316439	0.153616609508676	0.165634536820105	0.308445132979536	1.00340531344549	0.971407675170796	1.03540295172017	3.94	2.56	6.1	0.219777676830984	0.227017033471699	0.234256390112415	0.236641614538231	0.24443646007659	0.252231305614949	0.236455983445902	0.244299346985858	0.251799770060461	0.15962557316439	4.90245091607068	0.00930498401438237	1.38827116794665	0.371814595716362	0.379249421260266	0.364912540601694	0.474715563279018	0.482708063323825	0.467295796089131	0.472548631371756	0.48049308992963	0.465250951412773	0.000761635916174858	0.000825049758660211	0.000843702279203553
202	0.972667378427265	0.24	0.159656161524565	0.153657930948526	0.165654392100605	0.309322351224169	1.00655819254286	0.974525893852534	1.03859049123319	4.06	2.62	6.27	0.214519861935078	0.221571048913135	0.228622235891192	0.230248548235367	0.237816731201684	0.245384914168001	0.230044707478373	0.237556212506915	0.245067848495203	0.159656161524565	5.00219245521367	0.00105107134406963	1.39827745084428	0.371814595716362	0.379249421260266	0.364912540601694	0.474715563279018	0.482708063323825	0.467295796089131	0.472548631371756	0.48049308992963	0.465250951412773	0.000761635916174858	0.000825049758660211	0.000843702279203553
202	0.972667378427265	0.24	0.159661706367972	0.153607013854906	0.165716398881038	0.294416839335159	0.986163563781379	0.953650424763808	1.01867670279895	4.04	2.62	6.23	0.210735735128369	0.217920422592746	0.225105110057123	0.226286715419042	0.234001587918649	0.241716460418256	0.226141127574011	0.233819601158221	0.241480092098828	0.159661706367972	4.98972588179049	0.00350205196867405	1.40236656021365	0.371814595716362	0.379249421260266	0.364912540601694	0.474715563279018	0.482708063323825	0.467295796089131	0.472548631371756	0.48049308992963	0.465250951412773	0.000761635916174858	0.000825049758660211	0.000843702279203553
202	0.972667378427265	0.24	0.159701837658059	0.153721372700355	0.165682302615762	0.310765890664493	0.991175546290303	0.959739026924146	1.02261206565646	4.03	2.57	6.22	0.212614013230401	0.219578244502578	0.226542475774754	0.228369318459885	0.235849619146842	0.243329919833799	0.227869308588015	0.235310285532978	0.242757391262955	0.159701837658059	4.95202875510925	0.00943873428459987	1.39663214711794	0.371814595716362	0.379249421260266	0.364912540601694	0.474715563279018	0.482708063323825	0.467295796089131	0.472548631371756	0.48049308992963	0.465250951412773	0.000761635916174858	0.000825049758660211	0.000843702279203553
202	0.972667378427265	0.24	0.159711229923038	0.153702494032636	0.165719965813441	0.312052967512091	1.01007113458162	0.97813131413213	1.0420109550311	3.98	2.56	6.13	0.219293507943916	0.226454300332698	0.23361509272148	0.235869302497097	0.243571359534282	0.251273416571468	0.235464247394703	0.243354988904719	0.250936789399508	0.159711229923038	4.90995822209968	0.00495498068501513	1.38478398488602	0.371814595716362	0.379249421260266	0.364912540601694	0.474715563279018	0.482708063323825	0.467295796089131	0.472548631371756	0.48049308992963	0.465250951412773	0.000761635916174858	0.000825049758660211	0.000843702279203553
202	0.972667378427265	0.24	0.159746994549892	0.15376407428704	0.165729914812744	0.309208387649014	1.00767110161655	0.975594831170524	1.03974737206257	4.03	2.59	6.18	0.216481430611741	0.223599054335222	0.230716678058702	0.232567173135301	0.240213674842783	0.247860176550264	0.232372105587274	0.240023997805065	0.247680553246522	0.159746994549892	4.96464251243392	0.0141143038448763	1.40670722280474	0.371814595716362	0.379249421260266	0.364912540601694	0.474715563279018	0.482708063323825	0.467295796089131	0.472548631371756	0.48049308992963	0.465250951412773	0.000761635916174858	0.000825049758660211	0.000843702279203553
202	0.972667378427265	0.24	0.159763219407277	0.153691185053764	0.16583525376079	0.2992796296846	0.98023075715733	0.948287493521272	1.01217402079339	4.04	2.58	6.21	0.209699058482868	0.216762815365792	0.223826572248716	0.225191808461556	0.232777441885505	0.240363075309455	0.224835025038511	0.232308217237551	0.239968813596325	0.159763219407277	4.95602466619038	0.00466650198844193	1.39463881752838	0.371814595716362	0.379249421260266	0.364912540601694	0.474715563279018	0.482708063323825	0.467295796089131	0.472548631371756	0.48049308992963	0.465250951412773	0.000761635916174858	0.000825049758660211	0.000843702279203553
202	0.972667378427265	0.24	0.159767071015835	0.153784617898854	0.165749524132815	0.311541009058717	1.0061490046277	0.974295230467046	1.03800277878836	4.02	2.6	6.24	0.216449632526352	0.223526273667607	0.230602914808862	0.232564765167518	0.240168277199308	0.247771789231098	0.232163158244839	0.23982172310105	0.247306373152031	0.159767071015835	4.96081398532093	-0.00259385993202859	1.38612590684963	0.371814595716362	0.379249421260266	0.364912540601694	0.474715563279018	0.482708063323825	0.467295796089131	0.472548631371756	0.48049308992963	0.465250951412773	0.000761635916174858	0.000825049758660211	0.000843702279203553
202	0.972667378427265	0.24	0.159772569944936	0.153733556661503	0.165811583228369	0.305072005877033	0.99142011386821	0.959552934992409	1.02328729274401	4.01	2.6	6.25	0.213475364429512	0.220564976034844	0.227654587640175	0.229406352113897	0.237025038891314	0.244643725668731	0.228970465844577	0.236547001318803	0.244179204160082	0.159772569944936	4.96635807934412	0.0133119884573322	1.40353087333822	0.371814595716362	0.379249421260266	0.364912540601694	0.474715563279018	0.482708063323825	0.467295796089131	0.472548631371756	0.48049308992963	0.465250951412773	0.000761635916174858	0.000825049758660211	0.000843702279203553
202	0.972667378427265	0.24	0.159811609579446	0.153701905848488	0.165921313310405	0.298068545212081	0.979064031040334	0.947066420962877	1.01106164111779	4.03	2.59	6.26	0.210100745565019	0.217199214674226	0.224297683783433	0.225706150794925	0.233331864520344	0.240957578245762	0.225248189961515	0.232780438834016	0.240523243340019	0.159811609579446	4.93234258711234	-0.0115566607631201	1.37578250485113	0.371814595716362	0.379249421260266	0.364912540601694	0.474715563279018	0.482708063323825	0.467295796089131	0.472548631371756	0.48049308992963	0.465250951412773	0.000761635916174858	0.000825049758660211	0.000843702279203553
202	0.972667378427265	0.24	0.159830217631511	0.15384604566767	0.165814389595352	0.301195187555733	0.9944177732272	0.9621595847512	1.0266759617032	3.99	2.59	6.26	0.215042285687897	0.222251978021652	0.229461670355408	0.231213171238336	0.238965022567519	0.246716873896702	0.230707492107194	0.238400304260154	0.246251925157901	0.159830217631511	4.98532188505592	-0.00321371589165144	1.38943380737673	0.371814595716362	0.379249421260266	0.364912540601694	0.474715563279018	0.482708063323825	0.467295796089131	0.472548631371756	0.48049308992963	0.465250951412773	0.000761635916174858	0.000825049758660211	0.000843702279203553
202	0.972667378427265	0.24	0.159853490694483	0.153807053846554	0.165899927542413	0.302392862932302	0.993201778368616	0.961074469722319	1.02532908701491	3.97	2.59	6.13	0.21593323564846	0.223151566721884	0.230369897795309	0.23231318097226	0.240079069571772	0.247844958171285	0.232228400378517	0.240008112997975	0.247735681612926	0.159853490694483	4.93289146650398	0.0150740263518998	1.40166082389108	0.371814595716362	0.379249421260266	0.364912540601694	0.474715563279018	0.482708063323825	0.467295796089131	0.472548631371756	0.48049308992963	0.465250951412773	0.000761635916174858	0.000825049758660211	0.000843702279203553
202	0.972667378427265	0.24	0.159901316555055	0.153921643340385	0.165880989769726	0.306342316103123	0.999100343752767	0.967082256687447	1.03111843081809	4.01	2.57	6.24	0.21520756507106	0.222332641048736	0.229457717026412	0.231274904887633	0.238931937150928	0.246588969414223	0.230587130737669	0.23839312276109	0.24583689745773	0.159901316555055	4.98136466183329	0.0136524961583483	1.40467513547635	0.371814595716362	0.379249421260266	0.364912540601694	0.474715563279018	0.482708063323825	0.467295796089131	0.472548631371756	0.48049308992963	0.465250951412773	0.000761635916174858	0.000825049758660211	0.000843702279203553
202	0.972667378427265	0.24	0.159919321101906	0.153884149456676	0.165954492747135	0.299435147622037	0.989517523544026	0.957283579943809	1.02175146714424	4.04	2.6	6.25	0.211552851558333	0.218676323462026	0.225799795365719	0.227165885290333	0.23481508401029	0.242464282730247	0.226815727873782	0.234358307377261	0.242115992989054	0.159919321101906	4.98895959165881	-0.00856638821072382	1.38757973954795	0.371814595716362	0.379249421260266	0.364912540601694	0.474715563279018	0.482708063323825	0.467295796089131	0.472548631371756	0.48049308992963	0.465250951412773	0.000761635916174858	0.000825049758660211	0.000843702279203553
202	0.972667378427265	0.24	0.159945927934259	0.153961207084344	0.165930648784174	0.308740266549216	0.993346737995351	0.961691758960953	1.02500171702975	4.02	2.55	6.3	0.21386633538572	0.220905944802892	0.227945554220065	0.229815984491236	0.23738059144877	0.244945198406305	0.22883585725649	0.23634827749629	0.243964996549192	0.159945927934259	4.97022515743189	0.0045695088469323	1.39507570228162	0.371814595716362	0.379249421260266	0.364912540601694	0.474715563279018	0.482708063323825	0.467295796089131	0.472548631371756	0.48049308992963	0.465250951412773	0.000761635916174858	0.000825049758660211	0.000843702279203553
202	0.972667378427265	0.24	0.159954995334662	0.153835799754698	0.166074190914626	0.296240006600764	0.983399282241284	0.951118987763583	1.01567957671899	4.01	2.6	6.14	0.211651551523977	0.218834852980213	0.22601815443645	0.227452946224867	0.235172535654181	0.242892125083495	0.227454129701073	0.235131783739553	0.242902285946199	0.159954995334662	4.92987877094332	-0.00196164988168813	1.38423381149017	0.371814595716362	0.379249421260266	0.364912540601694	0.474715563279018	0.482708063323825	0.467295796089131	0.472548631371756	0.48049308992963	0.465250951412773	0.000761635916174858	0.000825049758660211	0.000843702279203553
202	0.972667378427265	0.24	0.159961212014723	0.15396969117508	0.165952732854366	0.298255882792392	0.975235572438135	0.943377346859284	1.00709379801699	4.01	2.59	6.2	0.210067500025434	0.217161562464898	0.224255624904362	0.22576784311278	0.233392112338964	0.241016381565147	0.225456219607068	0.233078759146298	0.240718152033955	0.159961212014723	4.95129067957601	-0.0129490633564907	1.37797622751308	0.371814595716362	0.379249421260266	0.364912540601694	0.474715563279018	0.482708063323825	0.467295796089131	0.472548631371756	0.48049308992963	0.465250951412773	0.000761635916174858	0.000825049758660211	0.000843702279203553
202	0.972667378427265	0.24	0.159974763714111	0.153984876947081	0.165964650481141	0.303572338481241	0.993217739448913	0.961179507309797	1.02525597158803	4.02	2.6	6.19	0.213720066519105	0.220843827535495	0.227967588551885	0.229654799204908	0.237309699993817	0.244964600782726	0.2294986585689	0.237097592907094	0.244736316442692	0.159974763714111	4.9536211474165	0.0192815023496175	1.40863917867455	0.371814595716362	0.379249421260266	0.364912540601694	0.474715563279018	0.482708063323825	0.467295796089131	0.472548631371756	0.48049308992963	0.465250951412773	0.000761635916174858	0.000825049758660211	0.000843702279203553
202	0.972667378427265	0.24	0.160008684099479	0.153909313547098	0.166108054651861	0.303690271341042	0.986623896236388	0.954807236049651	1.01844055642312	4.03	2.61	6.22	0.211558765826183	0.218608454085423	0.225658142344664	0.227240477517787	0.234812721192613	0.24238496486744	0.227111259009189	0.23465233494403	0.242212904494904	0.160008684099479	4.93248290314281	-0.011927016954692	1.37557766012917	0.371814595716362	0.379249421260266	0.364912540601694	0.474715563279018	0.482708063323825	0.467295796089131	0.472548631371756	0.48049308992963	0.465250951412773	0.000761635916174858	0.000825049758660211	0.000843702279203553
202	0.972667378427265	0.24	0.160011350558576	0.153955315755006	0.166067385362146	0.308497918599732	1.0058652396915	0.973793125110891	1.03793735427211	3.93	2.54	6.17	0.22062391912718	0.227890221826395	0.23515652452561	0.237591593236835	0.245416730429927	0.253241867623018	0.236996829184614	0.244765569201201	0.252656100314903	0.160011350558576	4.90253161942739	0.018355110464551	1.3956584445506	0.371814595716362	0.379249421260266	0.364912540601694	0.474715563279018	0.482708063323825	0.467295796089131	0.472548631371756	0.48049308992963	0.465250951412773	0.000761635916174858	0.000825049758660211	0.000843702279203553
202	0.972667378427265	0.24	0.160023953427395	0.153966201829964	0.166081705024826	0.311677255741705	0.999707118258178	0.968067338136244	1.03134689838011	4	2.59	6.2	0.216075891493173	0.22313799701742	0.230200102541666	0.232288814382397	0.239880814155877	0.247472813929357	0.23196392350843	0.239574727926239	0.247139274737344	0.160023953427395	4.92530357228476	0.00504772759682812	1.3873413929374	0.371814595716362	0.379249421260266	0.364912540601694	0.474715563279018	0.482708063323825	0.467295796089131	0.472548631371756	0.48049308992963	0.465250951412773	0.000761635916174858	0.000825049758660211	0.000843702279203553
202	0.972667378427265	0.24	0.160041551514141	0.154031335512366	0.166051767515916	0.308966043426656	0.973464443544643	0.942459454679112	1.00446943241017	4.02	2.57	6.28	0.209341595565048	0.216228505985823	0.223115416406597	0.224923140018886	0.232322651390184	0.239722162761483	0.224140414140095	0.231520433324113	0.238992722313977	0.160041551514141	4.94013596188415	0.00944491183210834	1.39453985220281	0.371814595716362	0.379249421260266	0.364912540601694	0.474715563279018	0.482708063323825	0.467295796089131	0.472548631371756	0.48049308992963	0.465250951412773	0.000761635916174858	0.000825049758660211	0.000843702279203553
202	0.972667378427265	0.24	0.160080587557189	0.154022068138392	0.166139106975986	0.299231441050201	0.953043861406514	0.92198298193454	0.984104740878488	4.02	2.55	6.24	0.204784382339225	0.211683406662033	0.218582430984841	0.220025623669312	0.22743811339141	0.234850603113507	0.219261209794786	0.226719941294869	0.234125610674539	0.160080587557189	4.91281544217386	0.0068354110132358	1.38663699896869	0.371814595716362	0.379249421260266	0.364912540601694	0.474715563279018	0.482708063323825	0.467295796089131	0.472548631371756	0.48049308992963	0.465250951412773	0.000761635916174858	0.000825049758660211	0.000843702279203553
202	0.972667378427265	0.24	0.160088348705664	0.154007607769078	0.166169089642249	0.294196873005749	0.969891629348183	0.937898027049883	1.00188523164648	4	2.57	6.26	0.209324542471525	0.216465026799201	0.223605511126877	0.22502871616431	0.232704901680239	0.240381087196167	0.224331848167675	0.231976930265092	0.23968536586905	0.160088348705664	4.93053575182746	0.0220106533546934	1.40739188130194	0.371814595716362	0.379249421260266	0.364912540601694	0.474715563279018	0.482708063323825	0.467295796089131	0.472548631371756	0.48049308992963	0.465250951412773	0.000761635916174858	0.000825049758660211	0.000843702279203553
202	0.972667378427265	0.24	0.160094979976795	0.154013078381534	0.166176881572056	0.292290534930264	0.977750228735989	0.94534872097068	1.0101517365013	3.98	2.57	6.24	0.212011932318386	0.219278569612081	0.226545206905775	0.228045860889446	0.235862055663443	0.24367825043744	0.227398283838116	0.23534552109777	0.24309629402359	0.160094979976795	4.94753444490024	-0.000252934367171708	1.3885593732032	0.371814595716362	0.379249421260266	0.364912540601694	0.474715563279018	0.482708063323825	0.467295796089131	0.472548631371756	0.48049308992963	0.465250951412773	0.000761635916174858	0.000825049758660211	0.000843702279203553
202	0.972667378427265	0.24	0.160127287509686	0.154100618705796	0.166153956313575	0.295966350099384	0.977189835648395	0.945092303019135	1.00928736827765	3.91	2.59	6.05	0.215187143511707	0.222495399370102	0.229803655228498	0.231872326781647	0.23974725026893	0.247622173756214	0.232191744752345	0.239997573263651	0.247827762368014	0.160127287509686	4.88708846371332	-0.0141336270810985	1.36204653912344	0.371814595716362	0.379249421260266	0.364912540601694	0.474715563279018	0.482708063323825	0.467295796089131	0.472548631371756	0.48049308992963	0.465250951412773	0.000761635916174858	0.000825049758660211	0.000843702279203553
202	0.972667378427265	0.24	0.16018607789925	0.154136803390594	0.166235352407905	0.298011810343184	0.981181838791957	0.949110666580104	1.01325301100381	4.05	2.62	6.24	0.209444796266555	0.216522095433516	0.223599394600477	0.224865169588288	0.23246353491306	0.240061900237832	0.22467582094813	0.232370670785895	0.239866390237593	0.16018607789925	4.96470258712889	-0.00844151097891465	1.38384554179985	0.371814595716362	0.379249421260266	0.364912540601694	0.474715563279018	0.482708063323825	0.467295796089131	0.472548631371756	0.48049308992963	0.465250951412773	0.000761635916174858	0.000825049758660211	0.000843702279203553
202	0.972667378427265	0.24	0.16018886915328	0.154194689161981	0.166183049144578	0.306694163406304	0.993267173588468	0.961462354966827	1.02507199221011	4.02	2.58	6.21	0.213502622188405	0.220565209859018	0.227627797529631	0.229386460981996	0.236974480157271	0.244562499332545	0.229054103291128	0.236505969768984	0.24407414043344	0.16018886915328	4.96831071226606	0.000305410606862605	1.39271229166238	0.371814595716362	0.379249421260266	0.364912540601694	0.474715563279018	0.482708063323825	0.467295796089131	0.472548631371756	0.48049308992963	0.465250951412773	0.000761635916174858	0.000825049758660211	0.000843702279203553
202	0.972667378427265	0.24	0.160194223307522	0.154164847022213	0.166223599592831	0.296097337406425	0.966798959662307	0.935052712349535	0.99854520697508	3.99	2.58	6.24	0.20897532209524	0.216070304196123	0.223165286297006	0.224688910008767	0.232317388715226	0.239945867421686	0.224229345864205	0.231752832021178	0.239350679249564	0.160194223307522	4.92074075826092	-0.00445503556759541	1.38132256427291	0.371814595716362	0.379249421260266	0.364912540601694	0.474715563279018	0.482708063323825	0.467295796089131	0.472548631371756	0.48049308992963	0.465250951412773	0.000761635916174858	0.000825049758660211	0.000843702279203553
202	0.972667378427265	0.24	0.160202265871661	0.154112047718305	0.166292484025016	0.300864245378019	0.967717438171962	0.936300692105141	0.999134184238783	3.98	2.5	6.18	0.209793913082039	0.216833363281359	0.223872813480679	0.225636494857832	0.233207528952037	0.240778563046242	0.224470357102507	0.23210026504671	0.239721714857705	0.160202265871661	4.88396187192425	-0.000655513209294334	1.369755684852	0.371814595716362	0.379249421260266	0.364912540601694	0.474715563279018	0.482708063323825	0.467295796089131	0.472548631371756	0.48049308992963	0.465250951412773	0.000761635916174858	0.000825049758660211	0.000843702279203553
202	0.972667378427265	0.24	0.160203367175529	0.154198460468155	0.166208273882902	0.307705464114735	0.985761575642005	0.954271993243658	1.01725115804035	4.02	2.59	6.31	0.211829320405519	0.218819378676665	0.22580943694781	0.227579198631586	0.235088979887033	0.24259876114248	0.226974217785755	0.234382313620881	0.241884471261985	0.160203367175529	4.97880169351196	0.0051379908548195	1.3992298174284	0.371814595716362	0.379249421260266	0.364912540601694	0.474715563279018	0.482708063323825	0.467295796089131	0.472548631371756	0.48049308992963	0.465250951412773	0.000761635916174858	0.000825049758660211	0.000843702279203553
202	0.972667378427265	0.24	0.160237252328381	0.154147580609409	0.166326924047352	0.292478594830302	0.976528932444017	0.944182601111969	1.00887526377607	3.95	2.56	6.1	0.213007389464272	0.220304714777905	0.227602040091538	0.229274879595132	0.237129505610021	0.24498413162491	0.229216168624407	0.236957789819098	0.244932286820803	0.160237252328381	4.90244604336199	-0.0192762661844735	1.36164006683019	0.371814595716362	0.379249421260266	0.364912540601694	0.474715563279018	0.482708063323825	0.467295796089131	0.472548631371756	0.48049308992963	0.465250951412773	0.000761635916174858	0.000825049758660211	0.000843702279203553
202	0.972667378427265	0.24	0.160243973331281	0.154231346971185	0.166256599691378	0.304829632189068	0.986745686385968	0.955010617948834	1.0184807548231	3.96	2.57	6.2	0.214812724793892	0.221950966394957	0.229089207996023	0.231138040213003	0.238818773166883	0.246499506120762	0.230710462291518	0.238430165567377	0.246086861851688	0.160243973331281	4.91272809730354	0.00834162016706455	1.38964745476215	0.371814595716362	0.379249421260266	0.364912540601694	0.474715563279018	0.482708063323825	0.467295796089131	0.472548631371756	0.48049308992963	0.465250951412773	0.000761635916174858	0.000825049758660211	0.000843702279203553
202	0.972667378427265	0.24	0.160251523700834	0.154240153687356	0.166262893714311	0.304705701810033	0.984997809853275	0.953309689697937	1.01668593000861	4.07	2.61	6.26	0.209408837391761	0.216369610446488	0.223330383501216	0.224708926161103	0.232178275868884	0.239647625576665	0.224334215107229	0.231883045644218	0.239294830374372	0.160251523700834	4.99221106724793	-0.00457886416972925	1.39411651219804	0.371814595716362	0.379249421260266	0.364912540601694	0.474715563279018	0.482708063323825	0.467295796089131	0.472548631371756	0.48049308992963	0.465250951412773	0.000761635916174858	0.000825049758660211	0.000843702279203553
202	0.972667378427265	0.24	0.16026200010564	0.154168405462813	0.166355594748466	0.299658856485294	0.995040152467941	0.962643582178644	1.02743672275724	4.03	2.59	6.14	0.213600971513371	0.22078944605951	0.227977920605649	0.229471862440296	0.237194452045203	0.24491704165011	0.229416686221179	0.237145533386865	0.244824329699463	0.16026200010564	4.91067456287809	-0.0062891697182278	1.37737133238403	0.371814595716362	0.379249421260266	0.364912540601694	0.474715563279018	0.482708063323825	0.467295796089131	0.472548631371756	0.48049308992963	0.465250951412773	0.000761635916174858	0.000825049758660211	0.000843702279203553
202	0.972667378427265	0.24	0.160292691391822	0.154211974685348	0.166373408098296	0.302873913126215	0.992939428997552	0.960857190912431	1.02502166708267	3.99	2.56	6.19	0.214704465826889	0.221873272862674	0.229042079898458	0.230844124746379	0.238551821832594	0.24625951891881	0.230241078360996	0.238004473853541	0.245692232178476	0.160292691391822	4.90349839894071	0.00464436589741115	1.38285051881715	0.371814595716362	0.379249421260266	0.364912540601694	0.474715563279018	0.482708063323825	0.467295796089131	0.472548631371756	0.48049308992963	0.465250951412773	0.000761635916174858	0.000825049758660211	0.000843702279203553
202	0.972667378427265	0.24	0.160304440066304	0.154278368204413	0.166330511928195	0.301216395672915	0.985740513279347	0.953765419748454	1.01771560681024	3.93	2.56	6.1	0.216122319397645	0.223367844590492	0.230613369783338	0.232748332121648	0.240551246270823	0.248354160419998	0.232443610268819	0.240360921758111	0.248155729768996	0.160304440066304	4.87103693396407	0.00630462608683473	1.3790172848401	0.371814595716362	0.379249421260266	0.364912540601694	0.474715563279018	0.482708063323825	0.467295796089131	0.472548631371756	0.48049308992963	0.465250951412773	0.000761635916174858	0.000825049758660211	0.000843702279203553
202	0.972667378427265	0.24	0.160307896294547	0.154226832309882	0.166388960279212	0.301807781229919	0.995147862434931	0.962912907437336	1.02738281743253	4	2.61	6.27	0.214876882511105	0.222070208703194	0.229263534895282	0.23099380314774	0.238726667451125	0.24645953175451	0.230567373105987	0.238354457143578	0.246106501053703	0.160307896294547	4.9685850684533	0.00384082670675507	1.39400505226104	0.371814595716362	0.379249421260266	0.364912540601694	0.474715563279018	0.482708063323825	0.467295796089131	0.472548631371756	0.48049308992963	0.465250951412773	0.000761635916174858	0.000825049758660211	0.000843702279203553
202	0.972667378427265	0.24	0.160309886228633	0.15424273292252	0.166377039534747	0.304234178761166	0.98377903902626	0.952094873253627	1.01546320479889	4.01	2.58	6.29	0.211909029201623	0.218961016349708	0.226013003497792	0.227734646722289	0.235313284630781	0.242891922539273	0.227033376594682	0.234558268960245	0.242112124445438	0.160309886228633	4.96353785367676	0.00756933189782806	1.3971559475628	0.371814595716362	0.379249421260266	0.364912540601694	0.474715563279018	0.482708063323825	0.467295796089131	0.472548631371756	0.48049308992963	0.465250951412773	0.000761635916174858	0.000825049758660211	0.000843702279203553
202	0.972667378427265	0.24	0.160427643354806	0.154405338740149	0.166449947969464	0.298776236707992	1.00003162309222	0.967403943591422	1.03265930259302	4.04	2.61	6.2	0.213974269756471	0.221190990280799	0.228407710805127	0.229788775034083	0.237538872141254	0.245288969248425	0.229752991475663	0.237389132200998	0.245127904817468	0.160427643354806	4.97173197815047	-0.000608711008126403	1.3946334297893	0.371814595716362	0.379249421260266	0.364912540601694	0.474715563279018	0.482708063323825	0.467295796089131	0.472548631371756	0.48049308992963	0.465250951412773	0.000761635916174858	0.000825049758660211	0.000843702279203553
202	0.972667378427265	0.24	0.160455694746412	0.154453884213629	0.166457505279194	0.310425526182908	0.991984500391577	0.960497308586556	1.0234716921966	4.09	2.61	6.27	0.209905735931378	0.216786902707338	0.223668069483299	0.225110674987264	0.232490292751224	0.239869910515184	0.224772554245346	0.232017760114104	0.239499078182735	0.160455694746412	5.00292781690677	0.010286705990066	1.41190202363237	0.371814595716362	0.379249421260266	0.364912540601694	0.474715563279018	0.482708063323825	0.467295796089131	0.472548631371756	0.48049308992963	0.465250951412773	0.000761635916174858	0.000825049758660211	0.000843702279203553
202	0.972667378427265	0.24	0.160456805735561	0.154416537649107	0.166497073822015	0.303536268514642	0.990955422583744	0.958987438993808	1.02292340617368	4.01	2.6	6.25	0.213288728891194	0.220398739208186	0.227508749525178	0.229198250276863	0.236838606767225	0.244478963257588	0.228741396249052	0.236362710002413	0.243988839552549	0.160456805735561	4.95451969005544	-0.00438236866113796	1.38760483240757	0.371814595716362	0.379249421260266	0.364912540601694	0.474715563279018	0.482708063323825	0.467295796089131	0.472548631371756	0.48049308992963	0.465250951412773	0.000761635916174858	0.000825049758660211	0.000843702279203553
202	0.972667378427265	0.24	0.160477317448104	0.154328156859784	0.166626478036424	0.296090425170558	0.966626966284165	0.934885840287601	0.998368092280728	3.99	2.55	6.26	0.20900872011165	0.216104957784266	0.223201195456882	0.224733632174921	0.232363760076243	0.239993887977565	0.224027038835776	0.231538850647777	0.239108290994136	0.160477317448104	4.92135160100911	0.00416592933724544	1.38672232073252	0.371814595716362	0.379249421260266	0.364912540601694	0.474715563279018	0.482708063323825	0.467295796089131	0.472548631371756	0.48049308992963	0.465250951412773	0.000761635916174858	0.000825049758660211	0.000843702279203553
202	0.972667378427265	0.24	0.160480699875987	0.154450461635477	0.166510938116497	0.307836702305771	1.0069163518927	0.974760897874097	1.0390718059113	4.01	2.6	6.27	0.216994956102959	0.224153194957692	0.231311433812426	0.233205497740084	0.240898490632824	0.248591483525564	0.232689905854022	0.240430982715342	0.24818954462346	0.160480699875987	4.99059002614639	0.0101426121862045	1.40592603564933	0.371814595716362	0.379249421260266	0.364912540601694	0.474715563279018	0.482708063323825	0.467295796089131	0.472548631371756	0.48049308992963	0.465250951412773	0.000761635916174858	0.000825049758660211	0.000843702279203553
202	0.972667378427265	0.24	0.160524785610587	0.154517409018269	0.166532162202905	0.300143921145973	0.979778006107211	0.947915168675414	1.01164084353901	4	2.59	6.19	0.21159998367725	0.21871262002202	0.225825256366789	0.227479817040619	0.235126231687099	0.242772646333579	0.227305658837304	0.234796127523805	0.242406527496016	0.160524785610587	4.94379988160799	-0.00232260148922039	1.38387825640887	0.371814595716362	0.379249421260266	0.364912540601694	0.474715563279018	0.482708063323825	0.467295796089131	0.472548631371756	0.48049308992963	0.465250951412773	0.000761635916174858	0.000825049758660211	0.000843702279203553
202	0.972667378427265	0.24	0.160564508955998	0.154548126360937	0.166580891551058	0.312568946465491	1.01641071874883	0.984309016434852	1.04851242106282	3.98	2.58	6.17	0.22074437240043	0.227943605580221	0.235142838760012	0.237438072000313	0.245181744137918	0.252925416275523	0.237099500301999	0.244892395206123	0.252617182835338	0.160564508955998	4.92733161529453	0.00257691003960388	1.38427152115168	0.371814595716362	0.379249421260266	0.364912540601694	0.474715563279018	0.482708063323825	0.467295796089131	0.472548631371756	0.48049308992963	0.465250951412773	0.000761635916174858	0.000825049758660211	0.000843702279203553
202	0.972667378427265	0.24	0.160579951599184	0.15455830968395	0.166601593514418	0.297814742232904	0.987640254467522	0.955342769247853	1.01993773968719	4.09	2.62	6.21	0.208986513704926	0.216051767197983	0.22311702069104	0.224150063491674	0.2317279544808	0.239305845469926	0.224113176431409	0.231686011103193	0.239156300314067	0.160579951599184	4.97544298532505	-0.00562829516008215	1.39179982977287	0.371814595716362	0.379249421260266	0.364912540601694	0.474715563279018	0.482708063323825	0.467295796089131	0.472548631371756	0.48049308992963	0.465250951412773	0.000761635916174858	0.000825049758660211	0.000843702279203553
202	0.972667378427265	0.24	0.160597402387872	0.154578095287272	0.166616709488472	0.309923297433231	0.992098745449547	0.960570947467469	1.02362654343163	4	2.56	6.22	0.214440629594746	0.221478986175109	0.228517342755471	0.23053557729017	0.238102201210713	0.245668825131257	0.23001735054313	0.237426942704891	0.244635912543163	0.160597402387872	4.94941543448783	-0.0038777425850167	1.38155124741151	0.371814595716362	0.379249421260266	0.364912540601694	0.474715563279018	0.482708063323825	0.467295796089131	0.472548631371756	0.48049308992963	0.465250951412773	0.000761635916174858	0.000825049758660211	0.000843702279203553
202	0.972667378427265	0.24	0.160598207421424	0.154503456253781	0.166692958589066	0.293706460911577	0.963095457593763	0.931288482481079	0.994902432706448	4.04	2.59	6.24	0.206171266993711	0.21321278472058	0.22025430244745	0.221431887078141	0.228994611898581	0.236557336719021	0.22100301665214	0.228697392391507	0.23614339627818	0.160598207421424	4.94293278234557	-8.27297704734751e-05	1.38702228447488	0.371814595716362	0.379249421260266	0.364912540601694	0.474715563279018	0.482708063323825	0.467295796089131	0.472548631371756	0.48049308992963	0.465250951412773	0.000761635916174858	0.000825049758660211	0.000843702279203553
202	0.972667378427265	0.24	0.16062119519031	0.154549751711099	0.166692638669521	0.305193950192804	1.00279546541226	0.97057191684342	1.0350190139811	4.07	2.61	6.21	0.21342875807308	0.220514716189531	0.227600674305981	0.229050443262386	0.236655050355475	0.244259657448564	0.228804348482052	0.236435406682694	0.244173325523866	0.16062119519031	4.9793059565431	0.0229608015853334	1.41648687205408	0.371814595716362	0.379249421260266	0.364912540601694	0.474715563279018	0.482708063323825	0.467295796089131	0.472548631371756	0.48049308992963	0.465250951412773	0.000761635916174858	0.000825049758660211	0.000843702279203553
202	0.972667378427265	0.24	0.160633731767879	0.154607527369456	0.166659936166302	0.304678648078538	0.984137111239452	0.952474658832585	1.01579956364632	3.97	2.57	6.11	0.21399698965924	0.22111074269977	0.2282244957403	0.230229550393808	0.237882911157162	0.245536271920516	0.230164602126476	0.240428853060851	0.245557054118562	0.160633731767879	4.92189523833116	-0.00394391480997121	1.37542145008898	0.371814595716362	0.379249421260266	0.364912540601694	0.474715563279018	0.482708063323825	0.467295796089131	0.472548631371756	0.48049308992963	0.465250951412773	0.000761635916174858	0.000825049758660211	0.000843702279203553
202	0.972667378427265	0.24	0.160636310160123	0.154630157086486	0.16664246323376	0.304991157049672	0.985992855505818	0.954294080642685	1.01769163036895	4.06	2.59	6.27	0.210068953405	0.217046811273755	0.22402466914251	0.225471623979031	0.232961112168797	0.240450600358562	0.224933054384156	0.23232323068587	0.23981383780775	0.160636310160123	4.98203408442328	-0.00543794340409473	1.39106917516814	0.371814595716362	0.379249421260266	0.364912540601694	0.474715563279018	0.482708063323825	0.467295796089131	0.472548631371756	0.48049308992963	0.465250951412773	0.000761635916174858	0.000825049758660211	0.000843702279203553
202	0.972667378427265	0.24	0.160644294338862	0.154583160878711	0.166705427799013	0.300672744248671	0.991362886413614	0.959163839205727	1.0235619336215	4.06	2.64	6.22	0.211280004847543	0.218372656355134	0.225465307862724	0.226788515566024	0.234401786438458	0.242015057310892	0.226828214017304	0.234507980062682	0.242007209964534	0.160644294338862	4.99592587412649	0.0106387820517373	1.41015226170244	0.371814595716362	0.379249421260266	0.364912540601694	0.474715563279018	0.482708063323825	0.467295796089131	0.472548631371756	0.48049308992963	0.465250951412773	0.000761635916174858	0.000825049758660211	0.000843702279203553
202	0.972667378427265	0.24	0.160644585542972	0.154527674489748	0.166761496596195	0.300698402885335	0.988750888333502	0.956638637025458	1.02086313964155	4.09	2.63	6.27	0.20923758611353	0.216261230871658	0.223284875629785	0.224415413603562	0.23194854458962	0.239481675575677	0.224365673698413	0.231849918486841	0.239348026754409	0.160644585542972	4.99306659815154	0.0115278827604466	1.41096632079072	0.371814595716362	0.379249421260266	0.364912540601694	0.474715563279018	0.482708063323825	0.467295796089131	0.472548631371756	0.48049308992963	0.465250951412773	0.000761635916174858	0.000825049758660211	0.000843702279203553
202	0.972667378427265	0.24	0.160655371541296	0.154608662601097	0.166702080481495	0.305959369161488	0.995297062492902	0.963372095295826	1.02722202968998	4.01	2.57	6.19	0.2145336842016	0.221643066821511	0.228752449441423	0.230569544530926	0.238210335853135	0.245851127175344	0.230130120522949	0.237831443416155	0.245472261081159	0.160655371541296	4.9284934294349	0.0196893324688923	1.40504661493481	0.371814595716362	0.379249421260266	0.364912540601694	0.474715563279018	0.482708063323825	0.467295796089131	0.472548631371756	0.48049308992963	0.465250951412773	0.000761635916174858	0.000825049758660211	0.000843702279203553
202	0.972667378427265	0.24	0.16065598877752	0.154540676190336	0.166771301364704	0.2954352412889	0.9805737910514	0.948324010950813	1.01282357115199	3.99	2.56	6.12	0.211946289150223	0.21915397464516	0.226361660140096	0.227883892503526	0.235633570184191	0.243383247864857	0.227599109953372	0.235267017185106	0.243151130927182	0.16065598877752	4.90755611199994	-0.0107698119879886	1.36784682550658	0.371814595716362	0.379249421260266	0.364912540601694	0.474715563279018	0.482708063323825	0.467295796089131	0.472548631371756	0.48049308992963	0.465250951412773	0.000761635916174858	0.000825049758660211	0.000843702279203553
202	0.972667378427265	0.24	0.160672520683198	0.154649961964121	0.166695079402274	0.308890978627307	0.99397681995999	0.962312942718453	1.02564069720153	3.88	2.49	6.19	0.220885584108889	0.228153587799966	0.235421591491044	0.238240907504406	0.246079969533253	0.2539190315621	0.237190684715486	0.244952732508898	0.252699801527592	0.160672520683198	4.88140009945096	0.0182356056058173	1.38593850042357	0.371814595716362	0.379249421260266	0.364912540601694	0.474715563279018	0.482708063323825	0.467295796089131	0.472548631371756	0.48049308992963	0.465250951412773	0.000761635916174858	0.000825049758660211	0.000843702279203553
202	0.972667378427265	0.24	0.160714487685696	0.154558818043797	0.166870157327594	0.301296668513013	0.991370903988646	0.959219304843031	1.02352250313426	4.02	2.59	6.2	0.213154345006699	0.220298960447819	0.227443575888938	0.229030819628706	0.236707590798255	0.244384361967804	0.228710987021623	0.236341777555529	0.24411342775864	0.160714487685696	4.92390455841607	-0.0137431944582064	1.37175039417478	0.371814595716362	0.379249421260266	0.364912540601694	0.474715563279018	0.482708063323825	0.467295796089131	0.472548631371756	0.48049308992963	0.465250951412773	0.000761635916174858	0.000825049758660211	0.000843702279203553
202	0.972667378427265	0.24	0.160720248547955	0.154581257282097	0.166859239813813	0.302627056923069	0.984666872336302	0.952833315620235	1.01650042905237	3.94	2.51	6.08	0.215359321191933	0.222554339515819	0.229749357839705	0.231856962951982	0.239603157023022	0.247349351094062	0.231355357780558	0.238933211169206	0.246805533228935	0.160720248547955	4.86954835966659	0.000884395390602923	1.37253757069278	0.371814595716362	0.379249421260266	0.364912540601694	0.474715563279018	0.482708063323825	0.467295796089131	0.472548631371756	0.48049308992963	0.465250951412773	0.000761635916174858	0.000825049758660211	0.000843702279203553
202	0.972667378427265	0.24	0.160732382508613	0.154634288383596	0.166830476633629	0.296863996698943	0.980155586570207	0.948029850250116	1.0122813228903	4.05	2.63	6.29	0.209181402654554	0.216269899480866	0.223358396307178	0.224579327814427	0.232189611674589	0.23979989553475	0.224423348191231	0.2318526567542	0.239638776700744	0.160732382508613	4.99336028655489	-0.0107137314114811	1.38817230013019	0.371814595716362	0.379249421260266	0.364912540601694	0.474715563279018	0.482708063323825	0.467295796089131	0.472548631371756	0.48049308992963	0.465250951412773	0.000761635916174858	0.000825049758660211	0.000843702279203553
202	0.972667378427265	0.24	0.160741421118401	0.154692412283294	0.166790429953509	0.301590212716941	0.993445080962833	0.961248662143149	1.02564149978252	4.02	2.57	6.24	0.213655161932058	0.22081140708221	0.227967652232362	0.229575113478719	0.237264587384106	0.244954061289492	0.229094016002273	0.237005132736852	0.244422579819729	0.160741421118401	4.95220772515267	0.0104161301797592	1.39998395709959	0.371814595716362	0.379249421260266	0.364912540601694	0.474715563279018	0.482708063323825	0.467295796089131	0.472548631371756	0.48049308992963	0.465250951412773	0.000761635916174858	0.000825049758660211	0.000843702279203553
202	0.972667378427265	0.24	0.160757496688416	0.154641566923941	0.166873426452891	0.306617698375542	1.00650925932982	0.974274627900698	1.03874389075894	4.04	2.6	6.2	0.215263598275621	0.222385761320626	0.229507924365632	0.23114506219904	0.238792675791013	0.246440289382985	0.230964698532261	0.238670006583	0.246271894188703	0.160757496688416	4.94854794455474	-0.0181645776582407	1.37246378470368	0.371814595716362	0.379249421260266	0.364912540601694	0.474715563279018	0.482708063323825	0.467295796089131	0.472548631371756	0.48049308992963	0.465250951412773	0.000761635916174858	0.000825049758660211	0.000843702279203553
202	0.972667378427265	0.24	0.160768281622199	0.154741034739624	0.166795528504774	0.311873562820132	1.00968692344143	0.977745906404957	1.0416279404779	4	2.56	6.29	0.218119004409346	0.225244519116366	0.232370033823387	0.234470656750066	0.242130347465974	0.249790038181882	0.233614451262804	0.241143022902781	0.248846044192963	0.160768281622199	4.96371832545427	-0.00198103383179481	1.3869447074149	0.371814595716362	0.379249421260266	0.364912540601694	0.474715563279018	0.482708063323825	0.467295796089131	0.472548631371756	0.48049308992963	0.465250951412773	0.000761635916174858	0.000825049758660211	0.000843702279203553
202	0.972667378427265	0.24	0.160776630757264	0.154731106893312	0.166822154621216	0.298011211978044	0.978968495299688	0.946969623263384	1.01096736733599	4.08	2.6	6.28	0.207676930639575	0.214694502655799	0.221712074672024	0.222809111780231	0.23033801247697	0.237866913173708	0.222433484743973	0.229957624471605	0.237446562956626	0.160776630757264	4.98467321373964	0.0133128871469919	1.40911328798211	0.371814595716362	0.379249421260266	0.364912540601694	0.474715563279018	0.482708063323825	0.467295796089131	0.472548631371756	0.48049308992963	0.465250951412773	0.000761635916174858	0.000825049758660211	0.000843702279203553
202	0.972667378427265	0.24	0.160778068452053	0.154762221954887	0.16679391494922	0.303813571270103	0.979942466076369	0.948350479380725	1.01153445277201	3.9	2.55	6.13	0.21648456335215	0.223696219373772	0.230907875395393	0.233341278746215	0.241114475189906	0.248887671633597	0.232908782917366	0.240713493510157	0.248561593521002	0.160778068452053	4.88314508572028	-0.000382576299771913	1.37282788148122	0.371814595716362	0.379249421260266	0.364912540601694	0.474715563279018	0.482708063323825	0.467295796089131	0.472548631371756	0.48049308992963	0.465250951412773	0.000761635916174858	0.000825049758660211	0.000843702279203553
202	0.972667378427265	0.24	0.160779860877923	0.154752786433677	0.166806935322168	0.305992523502311	0.998853032989065	0.966816506114719	1.03088955986341	4.03	2.59	6.19	0.214271538243076	0.221371661017063	0.22847178379105	0.230160732732736	0.237787361418713	0.245413990104691	0.229982929283663	0.237648506806612	0.245098769039259	0.160779860877923	4.95522659177083	-0.0156116661533538	1.3747664958763	0.371814595716362	0.379249421260266	0.364912540601694	0.474715563279018	0.482708063323825	0.467295796089131	0.472548631371756	0.48049308992963	0.465250951412773	0.000761635916174858	0.000825049758660211	0.000843702279203553
202	0.972667378427265	0.24	0.160813103369962	0.154666580877523	0.166959625862401	0.295898262139901	0.99650975215698	0.963772273978559	1.0292472303354	3.98	2.59	6.18	0.215854997055145	0.223187173386204	0.230519349717262	0.232143489722833	0.240028954613508	0.247914419504182	0.231916069037056	0.239789242915284	0.247757953151927	0.160813103369962	4.91514919928465	0.0102171084008098	1.39627750594683	0.371814595716362	0.379249421260266	0.364912540601694	0.474715563279018	0.482708063323825	0.467295796089131	0.472548631371756	0.48049308992963	0.465250951412773	0.000761635916174858	0.000825049758660211	0.000843702279203553
202	0.972667378427265	0.24	0.16083821077626	0.154726663496205	0.166949758056315	0.292345580406859	0.977506016841306	0.945116911463248	1.00989512221936	3.94	2.58	6.05	0.21366551694608	0.220987822641901	0.228310128337721	0.230039750870198	0.237923200675939	0.24580665048168	0.230162000512337	0.238228701927437	0.24607042626842	0.16083821077626	4.88171219737144	0.00264464666855111	1.38032665492787	0.371814595716362	0.379249421260266	0.364912540601694	0.474715563279018	0.482708063323825	0.467295796089131	0.472548631371756	0.48049308992963	0.465250951412773	0.000761635916174858	0.000825049758660211	0.000843702279203553
202	0.972667378427265	0.24	0.160871567619657	0.154756019005317	0.166987116233997	0.30557569635196	0.999506491725609	0.967417517236154	1.03159546621506	3.99	2.56	6.19	0.216345776602484	0.223521906848846	0.230698037095208	0.232630688134833	0.240346984443329	0.248063280751824	0.232190982958942	0.239754345968189	0.247562004889551	0.160871567619657	4.92379263076623	0.00187453243641275	1.38611254359378	0.371814595716362	0.379249421260266	0.364912540601694	0.474715563279018	0.482708063323825	0.467295796089131	0.472548631371756	0.48049308992963	0.465250951412773	0.000761635916174858	0.000825049758660211	0.000843702279203553
202	0.972667378427265	0.24	0.160882795506307	0.154807556952166	0.166958034060447	0.302347362946941	0.988638304275612	0.95665516212058	1.02062144643064	4	2.61	6.11	0.213376992804601	0.220510667469938	0.227644342135274	0.229368550262082	0.237036858801457	0.244705167340831	0.229584595084714	0.237293234945279	0.244978781472866	0.160882795506307	4.90673101045201	-0.00256875701050364	1.38143799783007	0.371814595716362	0.379249421260266	0.364912540601694	0.474715563279018	0.482708063323825	0.467295796089131	0.472548631371756	0.48049308992963	0.465250951412773	0.000761635916174858	0.000825049758660211	0.000843702279203553
202	0.972667378427265	0.24	0.160892669790908	0.154799023486763	0.166986316095052	0.301802256857533	0.992793412388373	0.960634301481654	1.02495252329509	4.03	2.59	6.14	0.212848575647109	0.219974097752675	0.227099619858241	0.228625732842398	0.236279426123252	0.243933119404107	0.228618113195989	0.236215598806689	0.243960542801248	0.160892669790908	4.93158982340899	-0.0126548387277887	1.37473796068821	0.371814595716362	0.379249421260266	0.364912540601694	0.474715563279018	0.482708063323825	0.467295796089131	0.472548631371756	0.48049308992963	0.465250951412773	0.000761635916174858	0.000825049758660211	0.000843702279203553
202	0.972667378427265	0.24	0.160896760122081	0.154823849044022	0.166969671200139	0.304465209087602	0.990451962000724	0.958570283571892	1.02233364042956	4.03	2.6	6.29	0.212689228898723	0.219763190732547	0.226837152566371	0.228491397282237	0.236090933150137	0.243690469018036	0.228090191283264	0.235735020168067	0.243265886122483	0.160896760122081	4.98312590015771	0.0192146800044353	1.4131052454571	0.371814595716362	0.379249421260266	0.364912540601694	0.474715563279018	0.482708063323825	0.467295796089131	0.472548631371756	0.48049308992963	0.465250951412773	0.000761635916174858	0.000825049758660211	0.000843702279203553
202	0.972667378427265	0.24	0.160902909269933	0.154867268177662	0.166938550362204	0.314936436481561	1.01097631806717	0.979221317092348	1.04273131904199	4.02	2.61	6.22	0.217461766287507	0.224513796793696	0.231565827299885	0.233642079242026	0.241218818355631	0.248795557469236	0.233529302166426	0.241065447085059	0.248461499870541	0.160902909269933	4.95803336792372	0.00321838882479701	1.39329104176507	0.371814595716362	0.379249421260266	0.364912540601694	0.474715563279018	0.482708063323825	0.467295796089131	0.472548631371756	0.48049308992963	0.465250951412773	0.000761635916174858	0.000825049758660211	0.000843702279203553
202	0.972667378427265	0.24	0.160921836349772	0.154826511614481	0.167017161085063	0.303847149111033	1.00781734616295	0.975329290772783	1.04030540155311	3.98	2.55	6.2	0.218625486632548	0.22590786499093	0.233190243349312	0.235145808136727	0.242978475638651	0.250811143140575	0.234541122291921	0.242310584997031	0.250021308078385	0.160921836349772	4.92210017636296	0.00566287062270012	1.38743468736342	0.371814595716362	0.379249421260266	0.364912540601694	0.474715563279018	0.482708063323825	0.467295796089131	0.472548631371756	0.48049308992963	0.465250951412773	0.000761635916174858	0.000825049758660211	0.000843702279203553
202	0.972667378427265	0.24	0.160922580460459	0.154830941408704	0.167014219512213	0.30585013464749	0.999341848803767	0.967278895228702	1.03140480237883	4.01	2.61	6.12	0.215157736039692	0.222289694088177	0.229421652136663	0.231209755760158	0.238873799400113	0.246537843040068	0.231205866708949	0.239089423267526	0.246736851694732	0.160922580460459	4.9489206187517	0.000722056469032199	1.38938992979326	0.371814595716362	0.379249421260266	0.364912540601694	0.474715563279018	0.482708063323825	0.467295796089131	0.472548631371756	0.48049308992963	0.465250951412773	0.000761635916174858	0.000825049758660211	0.000843702279203553
202	0.972667378427265	0.24	0.160923300733436	0.154853134109885	0.166993467356988	0.300924060861866	0.987406145248883	0.955354766654968	1.0194575238428	4.04	2.58	6.23	0.211381120800693	0.218472786187062	0.22556445157343	0.227012831954571	0.234628928588629	0.242245025222688	0.226503982359805	0.234143055176367	0.241790254529047	0.160923300733436	4.95424176176579	-0.00767347106796923	1.38072411793713	0.371814595716362	0.379249421260266	0.364912540601694	0.474715563279018	0.482708063323825	0.467295796089131	0.472548631371756	0.48049308992963	0.465250951412773	0.000761635916174858	0.000825049758660211	0.000843702279203553
202	0.972667378427265	0.24	0.160943565001593	0.15483535667194	0.167051773331247	0.302527309034469	0.982933018410094	0.951148004663425	1.01471803215676	3.95	2.54	6.18	0.214797223038226	0.221975214952778	0.22915320686733	0.231228952051514	0.238956051707456	0.246683151363399	0.230592068773695	0.238301799424565	0.245911717240406	0.160943565001593	4.89835209118363	-0.0227465480706107	1.35369926371395	0.371814595716362	0.379249421260266	0.364912540601694	0.474715563279018	0.482708063323825	0.467295796089131	0.472548631371756	0.48049308992963	0.465250951412773	0.000761635916174858	0.000825049758660211	0.000843702279203553
202	0.972667378427265	0.24	0.160945979831717	0.154867529636403	0.167024430027031	0.297483835083095	0.976829603017407	0.944860352454738	1.00879885358008	3.99	2.57	6.24	0.211214218726444	0.218360629583161	0.225507040439878	0.227102013531133	0.234785986252606	0.242469958974079	0.226505447494162	0.234210099886878	0.241934575213333	0.160945979831717	4.94443367884991	-0.00865996206069115	1.37781011693019	0.371814595716362	0.379249421260266	0.364912540601694	0.474715563279018	0.482708063323825	0.467295796089131	0.472548631371756	0.48049308992963	0.465250951412773	0.000761635916174858	0.000825049758660211	0.000843702279203553
202	0.972667378427265	0.24	0.160946308520463	0.154852140081934	0.167040476958992	0.300361757020265	0.998024379268154	0.96558498245817	1.03046377607814	4.05	2.6	6.23	0.213287057287638	0.220452561734667	0.227618066181695	0.229015740949303	0.236709659797827	0.244403578646352	0.228730759729424	0.236339371598726	0.244142725645508	0.160946308520463	4.96643136100642	-0.00615306493346844	1.38651141610395	0.371814595716362	0.379249421260266	0.364912540601694	0.474715563279018	0.482708063323825	0.467295796089131	0.472548631371756	0.48049308992963	0.465250951412773	0.000761635916174858	0.000825049758660211	0.000843702279203553
202	0.972667378427265	0.24	0.160947384309582	0.154801883368072	0.167092885251093	0.298442355010025	0.991865107683253	0.959478069583065	1.02425214578344	3.99	2.61	6.25	0.214402013210812	0.221639120957978	0.228876228705145	0.230519648182914	0.238300804277275	0.246081960371636	0.230196947249806	0.238023308097666	0.245810708199042	0.160947384309582	4.94770387395802	0.00585449985967812	1.39612907835718	0.371814595716362	0.379249421260266	0.364912540601694	0.474715563279018	0.482708063323825	0.467295796089131	0.472548631371756	0.48049308992963	0.465250951412773	0.000761635916174858	0.000825049758660211	0.000843702279203553
202	0.972667378427265	0.24	0.160951531718305	0.154886752503111	0.167016310933498	0.300927295878442	0.983254744706306	0.95133836671288	1.01517112269973	3.94	2.57	6.16	0.215030373441727	0.222244410969245	0.229458448496762	0.231503944853455	0.239270652966408	0.247037361079361	0.231162526125081	0.238997590837243	0.246926609136428	0.160951531718305	4.89864948400006	0.0071742877099358	1.38150321303519	0.371814595716362	0.379249421260266	0.364912540601694	0.474715563279018	0.482708063323825	0.467295796089131	0.472548631371756	0.48049308992963	0.465250951412773	0.000761635916174858	0.000825049758660211	0.000843702279203553
202	0.972667378427265	0.24	0.160972941107935	0.154910070118647	0.167035812097223	0.301556834470558	0.985522135303605	0.95357995923792	1.01746431136929	3.95	2.54	6.12	0.215359139369629	0.222573048890752	0.229786958411876	0.231835457362711	0.23960127597667	0.247367094590629	0.231460814281757	0.239230385182742	0.247015673859278	0.160972941107935	4.90028501585369	0.00222068906515714	1.37857021434348	0.371814595716362	0.379249421260266	0.364912540601694	0.474715563279018	0.482708063323825	0.467295796089131	0.472548631371756	0.48049308992963	0.465250951412773	0.000761635916174858	0.000825049758660211	0.000843702279203553
202	0.972667378427265	0.24	0.160992907346628	0.154856143558903	0.167129671134353	0.297213283822943	0.980368371792836	0.948262525393987	1.01247421819168	3.99	2.61	6.18	0.212100030795861	0.219281218312571	0.22646240582928	0.22807008494721	0.235791979379815	0.243513873812419	0.227969351783395	0.235743873540184	0.243879258380912	0.160992907346628	4.93143168245984	0.0155175040663246	1.40345857655069	0.371814595716362	0.379249421260266	0.364912540601694	0.474715563279018	0.482708063323825	0.467295796089131	0.472548631371756	0.48049308992963	0.465250951412773	0.000761635916174858	0.000825049758660211	0.000843702279203553
202	0.972667378427265	0.24	0.160993428579748	0.154890501846702	0.167096355312795	0.304707455669096	0.99250761138653	0.960578027432004	1.02443719534106	3.98	2.56	6.16	0.215265208109649	0.222420616976537	0.229576025843426	0.23152489860945	0.239220779086205	0.24691665956296	0.231226603203686	0.238844524812066	0.246399105231876	0.160993428579748	4.88165564423344	-0.00519822282846665	1.37608160373225	0.371814595716362	0.379249421260266	0.364912540601694	0.474715563279018	0.482708063323825	0.467295796089131	0.472548631371756	0.48049308992963	0.465250951412773	0.000761635916174858	0.000825049758660211	0.000843702279203553
202	0.972667378427265	0.24	0.160993953918764	0.154904911839592	0.167082995997936	0.301736859587268	0.982888011303077	0.951044820336039	1.01473120227012	4	2.58	6.2	0.212402058094639	0.21951377265643	0.226625487218221	0.228354965738601	0.236000820725453	0.243646675712305	0.227968456465351	0.235668444444855	0.243339956424268	0.160993953918764	4.95518788632814	0.00623454754485526	1.39352742898384	0.371814595716362	0.379249421260266	0.364912540601694	0.474715563279018	0.482708063323825	0.467295796089131	0.472548631371756	0.48049308992963	0.465250951412773	0.000761635916174858	0.000825049758660211	0.000843702279203553
202	0.972667378427265	0.24	0.161038502903283	0.154986992176587	0.167090013629979	0.302075542186764	0.983433697102932	0.951598416647834	1.01526897755803	4.05	2.58	6.25	0.210108577208874	0.217137661499523	0.224166745790172	0.225591928433513	0.233139001005771	0.240686073578029	0.22504787959677	0.232610144737555	0.240073385099718	0.161038502903283	4.96989404826714	-0.00893078634964852	1.3832501010878	0.371814595716362	0.379249421260266	0.364912540601694	0.474715563279018	0.482708063323825	0.467295796089131	0.472548631371756	0.48049308992963	0.465250951412773	0.000761635916174858	0.000825049758660211	0.000843702279203553
202	0.972667378427265	0.24	0.161040912507536	0.154925121143388	0.167156703871684	0.300756074917677	0.988563498527098	0.956461735437778	1.02066526161642	4.04	2.6	6.16	0.211740051547445	0.218846691279546	0.225953331011647	0.227412357830697	0.235045007798992	0.242677657767288	0.227302299207077	0.235034074278246	0.242664112783743	0.161040912507536	4.94284498497382	-0.00106512706044203	1.38477711255391	0.371814595716362	0.379249421260266	0.364912540601694	0.474715563279018	0.482708063323825	0.467295796089131	0.472548631371756	0.48049308992963	0.465250951412773	0.000761635916174858	0.000825049758660211	0.000843702279203553
202	0.972667378427265	0.24	0.161046553713217	0.154945464224537	0.167147643201897	0.297329833501229	0.993384988776628	0.960861938199761	1.02590803935349	4.01	2.59	6.21	0.214158027086057	0.221406802450613	0.228655577815169	0.230188581344344	0.23797995550087	0.245771329657396	0.229944767238703	0.237677676730328	0.245339852937559	0.161046553713217	4.92959885170572	-0.0100744488890943	1.37531516293185	0.371814595716362	0.379249421260266	0.364912540601694	0.474715563279018	0.482708063323825	0.467295796089131	0.472548631371756	0.48049308992963	0.465250951412773	0.000761635916174858	0.000825049758660211	0.000843702279203553
202	0.972667378427265	0.24	0.161079825771905	0.154946974877296	0.167212676666514	0.304301306594204	1.00874326195441	0.976260234441029	1.04122628946779	4.03	2.58	6.21	0.216580644409721	0.223786914605961	0.230993184802201	0.232667773816892	0.240409309763707	0.248150845710521	0.232174639537697	0.239919527447356	0.24758685675406	0.161079825771905	4.94517055220002	0.00212932481601202	1.39150637286556	0.371814595716362	0.379249421260266	0.364912540601694	0.474715563279018	0.482708063323825	0.467295796089131	0.472548631371756	0.48049308992963	0.465250951412773	0.000761635916174858	0.000825049758660211	0.000843702279203553
202	0.972667378427265	0.24	0.161091047759642	0.155068390151476	0.167113705367809	0.309696606600647	1.00169672547116	0.969847035975987	1.03354641496633	4.05	2.59	6.24	0.213841966408263	0.220864517365782	0.227887068323301	0.229564138980829	0.23710300467258	0.244641870364331	0.229228272771387	0.236717647497202	0.24426206724159	0.161091047759642	4.97348159164522	0.00808259903608966	1.40094231244891	0.371814595716362	0.379249421260266	0.364912540601694	0.474715563279018	0.482708063323825	0.467295796089131	0.472548631371756	0.48049308992963	0.465250951412773	0.000761635916174858	0.000825049758660211	0.000843702279203553
202	0.972667378427265	0.24	0.161108558852146	0.155041074205352	0.16717604349894	0.306603094752647	0.99098535228277	0.959246802010296	1.02272390255524	4.07	2.57	6.3	0.210953441943857	0.217933247775114	0.224913053606372	0.226395793355407	0.233886539484379	0.241377285613351	0.225543592901898	0.232953648149123	0.240376805662967	0.161108558852146	4.98837873610362	-0.00838288155850228	1.38461093452691	0.371814595716362	0.379249421260266	0.364912540601694	0.474715563279018	0.482708063323825	0.467295796089131	0.472548631371756	0.48049308992963	0.465250951412773	0.000761635916174858	0.000825049758660211	0.000843702279203553
202	0.972667378427265	0.24	0.161138244422049	0.155020353190012	0.167256135654086	0.294977044233488	0.985397800206039	0.952953659551733	1.01784194086035	4.02	2.62	6.19	0.211550195790056	0.218752607196805	0.225955018603554	0.227280992374541	0.235018972506879	0.242756952639217	0.227312561510189	0.234920644466035	0.242728959112803	0.161138244422049	4.91857461826172	0.00651511230228755	1.39639826509653	0.371814595716362	0.379249421260266	0.364912540601694	0.474715563279018	0.482708063323825	0.467295796089131	0.472548631371756	0.48049308992963	0.465250951412773	0.000761635916174858	0.000825049758660211	0.000843702279203553
202	0.972667378427265	0.24	0.161200981702678	0.155132066732607	0.16726989667275	0.303494990799318	0.993467235543628	0.96141509230219	1.02551937878507	3.99	2.57	6.12	0.214846221005746	0.222008873127285	0.229171525248823	0.2309986655657	0.238699816064142	0.246400966562584	0.230756678454782	0.238481531454931	0.245991681460873	0.161200981702678	4.9212947623075	0.00485488178235674	1.38765352108789	0.371814595716362	0.379249421260266	0.364912540601694	0.474715563279018	0.482708063323825	0.467295796089131	0.472548631371756	0.48049308992963	0.465250951412773	0.000761635916174858	0.000825049758660211	0.000843702279203553
202	0.972667378427265	0.24	0.161203189449355	0.155138668961795	0.167267709936916	0.30192648992015	0.985256271306619	0.953350713210939	1.0171618294023	4.07	2.61	6.28	0.20945823301909	0.216468121121759	0.223478009224429	0.224766865497728	0.2322890839067	0.239811302315672	0.224389991060344	0.23184298917788	0.239223756480844	0.161203189449355	4.99488607043635	-0.00519032273834028	1.39275555416069	0.371814595716362	0.379249421260266	0.364912540601694	0.474715563279018	0.482708063323825	0.467295796089131	0.472548631371756	0.48049308992963	0.465250951412773	0.000761635916174858	0.000825049758660211	0.000843702279203553
202	0.972667378427265	0.24	0.161246626423678	0.155155346940824	0.167337905906532	0.308279154390519	1.00475807034017	0.972704823842492	1.03681131683785	3.98	2.59	6.14	0.217976491089142	0.225159404166492	0.232342317243842	0.234440182688651	0.242165618792684	0.249891054896718	0.234455234992856	0.242082335109238	0.249527756405587	0.161246626423678	4.93711030486421	0.00102500436118533	1.38914322221506	0.371814595716362	0.379249421260266	0.364912540601694	0.474715563279018	0.482708063323825	0.467295796089131	0.472548631371756	0.48049308992963	0.465250951412773	0.000761635916174858	0.000825049758660211	0.000843702279203553
202	0.972667378427265	0.24	0.16124884405808	0.155211389639456	0.167286298476703	0.301396336930249	0.982533185419016	0.95067574790106	1.01439062293697	4.05	2.62	6.2	0.209945722742033	0.21698106866222	0.224016414582407	0.225422096079318	0.232976060043234	0.24053002400715	0.225477034122378	0.232882427030881	0.240380367257868	0.16124884405808	4.93333858494748	0.0194001703253312	1.41116536144455	0.371814595716362	0.379249421260266	0.364912540601694	0.474715563279018	0.482708063323825	0.467295796089131	0.472548631371756	0.48049308992963	0.465250951412773	0.000761635916174858	0.000825049758660211	0.000843702279203553
202	0.972667378427265	0.24	0.161268969779701	0.155158235334233	0.16737970422517	0.298277333238512	0.98734779403132	0.955095548687118	1.01960003937552	4.02	2.57	6.19	0.21222427139285	0.219390789212314	0.226557307031778	0.228029774072914	0.235730021686142	0.24343026929937	0.227762572885354	0.235306381041425	0.243086776207178	0.161268969779701	4.91576197394551	0.0090024723751765	1.39630496048103	0.371814595716362	0.379249421260266	0.364912540601694	0.474715563279018	0.482708063323825	0.467295796089131	0.472548631371756	0.48049308992963	0.465250951412773	0.000761635916174858	0.000825049758660211	0.000843702279203553
202	0.972667378427265	0.24	0.161284050776109	0.155252732762728	0.167315368789489	0.30514092582185	0.997535270617713	0.965476743528308	1.02959379770712	3.94	2.59	6.04	0.218315335765694	0.225564467505626	0.232813599245558	0.235051845674481	0.242856711003947	0.250661576333413	0.235403672720678	0.243155784656496	0.250947560472978	0.161284050776109	4.89855308726687	-0.0121111900229328	1.36520909571413	0.371814595716362	0.379249421260266	0.364912540601694	0.474715563279018	0.482708063323825	0.467295796089131	0.472548631371756	0.48049308992963	0.465250951412773	0.000761635916174858	0.000825049758660211	0.000843702279203553
202	0.972667378427265	0.24	0.161292250465049	0.155189410891593	0.167395090038504	0.308632633098973	1.01700585040395	0.984588752292869	1.04942294851504	3.93	2.56	6.13	0.223336542350077	0.230689787639842	0.238043032929607	0.240546650959	0.248466530569926	0.256386410180851	0.240209053934973	0.248227035806588	0.25609146012579	0.161292250465049	4.88539155076323	0.0152682147487051	1.39345760411893	0.371814595716362	0.379249421260266	0.364912540601694	0.474715563279018	0.482708063323825	0.467295796089131	0.472548631371756	0.48049308992963	0.465250951412773	0.000761635916174858	0.000825049758660211	0.000843702279203553
202	0.972667378427265	0.24	0.161331037393262	0.155274545861221	0.167387528925303	0.301427883261598	0.999691919025624	0.967280558555757	1.03210327949549	3.98	2.56	6.24	0.216667442325127	0.223927473050617	0.231187503776108	0.233020578216064	0.240828565144629	0.248636552073193	0.232370013220264	0.240128659311516	0.247956895843458	0.161331037393262	4.9579624032106	-0.0140462652895441	1.3747983341922	0.371814595716362	0.379249421260266	0.364912540601694	0.474715563279018	0.482708063323825	0.467295796089131	0.472548631371756	0.48049308992963	0.465250951412773	0.000761635916174858	0.000825049758660211	0.000843702279203553
202	0.972667378427265	0.24	0.161354270894121	0.155260206281399	0.167448335506842	0.296259447654789	0.974099455264768	0.942125920403935	1.0060729901256	4.04	2.62	6.31	0.208378997126281	0.215450889518357	0.222522781910434	0.223779449986218	0.231373997477497	0.238968544968776	0.223427496047043	0.230936837454646	0.238578793242684	0.161354270894121	4.96885019330928	0.000439286108985106	1.39856149471358	0.371814595716362	0.379249421260266	0.364912540601694	0.474715563279018	0.482708063323825	0.467295796089131	0.472548631371756	0.48049308992963	0.465250951412773	0.000761635916174858	0.000825049758660211	0.000843702279203553
202	0.972667378427265	0.24	0.161364038268147	0.155214744122902	0.167513332413393	0.2871871650584	0.974878517798697	0.942169092733126	1.00758794286427	4.04	2.6	6.1	0.208302684353902	0.215534359747823	0.222766035141745	0.223686929147312	0.231452701664713	0.239218474182114	0.223776674377928	0.231581531714233	0.239423172883817	0.161364038268147	4.92486281483191	0.00980813275619916	1.39976008480853	0.371814595716362	0.379249421260266	0.364912540601694	0.474715563279018	0.482708063323825	0.467295796089131	0.472548631371756	0.48049308992963	0.465250951412773	0.000761635916174858	0.000825049758660211	0.000843702279203553
202	0.972667378427265	0.24	0.161384582351731	0.155311968503225	0.167457196200237	0.305202870203813	0.988219671532142	0.956465165326544	1.01997417773774	4.04	2.6	6.17	0.211679574968389	0.218707306474572	0.225735037980756	0.227339859088422	0.23488750977964	0.242435160470858	0.227185719239242	0.234645322861615	0.242225798626452	0.161384582351731	4.91468507972935	-0.0189237717890357	1.36889078369653	0.371814595716362	0.379249421260266	0.364912540601694	0.474715563279018	0.482708063323825	0.467295796089131	0.472548631371756	0.48049308992963	0.465250951412773	0.000761635916174858	0.000825049758660211	0.000843702279203553
202	0.972667378427265	0.24	0.161386733466652	0.15529012020195	0.167483346731354	0.301916745988323	0.99863592516558	0.96629634613982	1.03097550419134	4.01	2.59	6.17	0.21515400062154	0.222354679619866	0.229555358618193	0.23123239551546	0.238971179127714	0.246709962739968	0.231069941417769	0.238804372714042	0.24661346887824	0.161386733466652	4.95906843224571	-0.00665620024939844	1.38269546217047	0.371814595716362	0.379249421260266	0.364912540601694	0.474715563279018	0.482708063323825	0.467295796089131	0.472548631371756	0.48049308992963	0.465250951412773	0.000761635916174858	0.000825049758660211	0.000843702279203553
202	0.972667378427265	0.24	0.161406254152468	0.155359679819107	0.167452828485829	0.300874520069195	0.985529781164403	0.953535542485065	1.01752401984374	4	2.57	6.22	0.212724270248971	0.219861865830879	0.226999461412787	0.228672268353966	0.236344971475231	0.244017674596496	0.228065589060407	0.235750824195749	0.243402526642424	0.161406254152468	4.93139122990388	0.0137731872581862	1.39961157700631	0.371814595716362	0.379249421260266	0.364912540601694	0.474715563279018	0.482708063323825	0.467295796089131	0.472548631371756	0.48049308992963	0.465250951412773	0.000761635916174858	0.000825049758660211	0.000843702279203553
202	0.972667378427265	0.24	0.161414498142591	0.155372763331676	0.167456232953506	0.315063280647601	1.00888451280191	0.97720452888767	1.04056449671616	4.01	2.59	6.16	0.217363750419975	0.224410463685501	0.231457176951027	0.233580127970456	0.241152559818694	0.248724991666931	0.23339799953651	0.240939909901598	0.248645765429762	0.161414498142591	4.94372278688709	0.0049905057367334	1.39132319258614	0.371814595716362	0.379249421260266	0.364912540601694	0.474715563279018	0.482708063323825	0.467295796089131	0.472548631371756	0.48049308992963	0.465250951412773	0.000761635916174858	0.000825049758660211	0.000843702279203553
202	0.972667378427265	0.24	0.161420292447652	0.155353928168016	0.167486656727288	0.306581427930061	1.00158013044243	0.969500623727441	1.03365963715741	3.99	2.54	6.13	0.217055056809978	0.224237124548817	0.231419192287655	0.233423752695766	0.241147439157412	0.248871125619057	0.233005266499168	0.2406877845015	0.248349728905771	0.161420292447652	4.90453965307091	-0.00784939881632294	1.37248144243455	0.371814595716362	0.379249421260266	0.364912540601694	0.474715563279018	0.482708063323825	0.467295796089131	0.472548631371756	0.48049308992963	0.465250951412773	0.000761635916174858	0.000825049758660211	0.000843702279203553
202	0.972667378427265	0.24	0.161420342653686	0.155326086092768	0.167514599214605	0.296137314845115	0.97354879401767	0.941583971684786	1.00551361635055	3.92	2.54	6.22	0.214173295648255	0.221444034689824	0.228714773731394	0.230752517314391	0.238586086534587	0.246419655754784	0.229950827172603	0.237729541132649	0.245611470593236	0.161420342653686	4.91022035984952	-0.00937522754450128	1.36728292727124	0.371814595716362	0.379249421260266	0.364912540601694	0.474715563279018	0.482708063323825	0.467295796089131	0.472548631371756	0.48049308992963	0.465250951412773	0.000761635916174858	0.000825049758660211	0.000843702279203553
202	0.972667378427265	0.24	0.161425083730935	0.155384424098654	0.167465743363215	0.305595881108942	0.982487969482857	0.950946871690896	1.01402906727482	3.98	2.55	6.21	0.213037040104659	0.220103073250446	0.227169106396234	0.229119703400591	0.236719167877689	0.244318632354788	0.228594295758376	0.23612589011027	0.243431047486397	0.161425083730935	4.91816901010753	-0.00879349826429286	1.37157489954458	0.371814595716362	0.379249421260266	0.364912540601694	0.474715563279018	0.482708063323825	0.467295796089131	0.472548631371756	0.48049308992963	0.465250951412773	0.000761635916174858	0.000825049758660211	0.000843702279203553
202	0.972667378427265	0.24	0.161430272813584	0.155230627675383	0.167629917951786	0.29730995697234	0.981225857448286	0.949099364047801	1.01335235084877	3.98	2.58	6.19	0.212778112500878	0.219980535014231	0.227182957527584	0.228860608604408	0.236607414798233	0.244354220992058	0.22851579855078	0.236180195897896	0.244095402572711	0.161430272813584	4.90209826909496	0.0129982548689569	1.39437026144594	0.371814595716362	0.379249421260266	0.364912540601694	0.474715563279018	0.482708063323825	0.467295796089131	0.472548631371756	0.48049308992963	0.465250951412773	0.000761635916174858	0.000825049758660211	0.000843702279203553
202	0.972667378427265	0.24	0.161436900478663	0.155352240883843	0.167521560073483	0.30401828156977	0.9863613810773	0.954577839074249	1.01814492308035	4.07	2.6	6.2	0.209725039455134	0.216708026413094	0.223691013371055	0.225052829547327	0.232546169291899	0.240039509036471	0.22495124041667	0.232362230874685	0.239900293583512	0.161436900478663	4.95828661515888	0.00026568930089967	1.39443296555162	0.371814595716362	0.379249421260266	0.364912540601694	0.474715563279018	0.482708063323825	0.467295796089131	0.472548631371756	0.48049308992963	0.465250951412773	0.000761635916174858	0.000825049758660211	0.000843702279203553
202	0.972667378427265	0.24	0.161442529738484	0.155386262148603	0.167498797328365	0.313722631638774	1.00515638509857	0.973495159843883	1.03681761035325	3.97	2.57	6.15	0.218453897007773	0.225558727443741	0.232663557879709	0.23499124162168	0.242633920230431	0.250276598839183	0.234726733838556	0.24238627247877	0.250037651825801	0.161442529738484	4.89150266144033	0.000206908147036216	1.37604221610367	0.371814595716362	0.379249421260266	0.364912540601694	0.474715563279018	0.482708063323825	0.467295796089131	0.472548631371756	0.48049308992963	0.465250951412773	0.000761635916174858	0.000825049758660211	0.000843702279203553
202	0.972667378427265	0.24	0.161449492418759	0.155362685759	0.167536299078517	0.300394912500871	0.989193259421331	0.957043442133814	1.02134307670885	4	2.59	6.2	0.213667222908325	0.22084491398734	0.228022605066355	0.229705875178665	0.237422350305852	0.245138825433039	0.229420320886766	0.237183531582377	0.244972308873957	0.161449492418759	4.94562939795597	-0.00352421831783545	1.38405632080349	0.371814595716362	0.379249421260266	0.364912540601694	0.474715563279018	0.482708063323825	0.467295796089131	0.472548631371756	0.48049308992963	0.465250951412773	0.000761635916174858	0.000825049758660211	0.000843702279203553
202	0.972667378427265	0.24	0.161492361781397	0.155386612635059	0.167598110927735	0.303141635845655	0.997833008871261	0.965613085883692	1.03005293185883	3.99	2.58	6.14	0.216041734944113	0.223250469129432	0.23045920331475	0.232316173735578	0.240067942364186	0.247819710992795	0.232205563031242	0.239969346392985	0.247611416916879	0.161492361781397	4.90451999556693	0.00757572074186637	1.38827551909687	0.371814595716362	0.379249421260266	0.364912540601694	0.474715563279018	0.482708063323825	0.467295796089131	0.472548631371756	0.48049308992963	0.465250951412773	0.000761635916174858	0.000825049758660211	0.000843702279203553
202	0.972667378427265	0.24	0.161502056062047	0.155310875608806	0.167693236515288	0.295006547887356	0.991565329298501	0.958920438908337	1.02421021968866	4.06	2.61	6.2	0.210964481325524	0.218146424779488	0.225328368233451	0.226417775390718	0.234125801166484	0.24183382694225	0.226437350454308	0.234028823146946	0.241698750893875	0.161502056062047	4.93177006028974	-0.00195911475547903	1.38885274497854	0.371814595716362	0.379249421260266	0.364912540601694	0.474715563279018	0.482708063323825	0.467295796089131	0.472548631371756	0.48049308992963	0.465250951412773	0.000761635916174858	0.000825049758660211	0.000843702279203553
202	0.972667378427265	0.24	0.161527053763789	0.155455239397146	0.167598868130433	0.30294674210128	0.992896457784425	0.960821140085937	1.02497177548291	4.03	2.58	6.17	0.213077921447782	0.220191151725334	0.227304382002886	0.228895291170988	0.236536556415569	0.24417782166015	0.228652575978049	0.236335126679273	0.243843111979822	0.161527053763789	4.93971322431235	-0.0045998128535025	1.38110847645728	0.371814595716362	0.379249421260266	0.364912540601694	0.474715563279018	0.482708063323825	0.467295796089131	0.472548631371756	0.48049308992963	0.465250951412773	0.000761635916174858	0.000825049758660211	0.000843702279203553
202	0.972667378427265	0.24	0.161543455004602	0.155481065066949	0.167605844942255	0.30899908293401	0.991657628493811	0.960075627591625	1.023239629396	4.04	2.57	6.33	0.212228873093126	0.219210211092833	0.226191549092539	0.227899058690581	0.235395872556411	0.24289268642224	0.226974918092953	0.234493304771945	0.241930082768184	0.161543455004602	4.98555956299138	0.00528590813447883	1.3997868146197	0.371814595716362	0.379249421260266	0.364912540601694	0.474715563279018	0.482708063323825	0.467295796089131	0.472548631371756	0.48049308992963	0.465250951412773	0.000761635916174858	0.000825049758660211	0.000843702279203553
202	0.972667378427265	0.24	0.161549355278015	0.155449939420283	0.167648771135748	0.300742402962017	0.99434421331623	0.962053682635345	1.02663474399712	4.05	2.6	6.26	0.212450682232518	0.21958141245748	0.226712142682442	0.228110761755544	0.235767109508333	0.243423457261122	0.227781844078708	0.235392835493896	0.24308952312158	0.161549355278015	4.94136429420606	-0.0189318541183087	1.37090487134355	0.371814595716362	0.379249421260266	0.364912540601694	0.474715563279018	0.482708063323825	0.467295796089131	0.472548631371756	0.48049308992963	0.465250951412773	0.000761635916174858	0.000825049758660211	0.000843702279203553
202	0.972667378427265	0.24	0.161613715236405	0.155476650709313	0.167750779763498	0.301340769111202	0.989224903432888	0.957146262271287	1.02130354459449	4.02	2.62	6.18	0.21276874397286	0.219899662681265	0.22703058138967	0.228625794183883	0.236288160011345	0.243950525838807	0.228636519101815	0.236278397957722	0.244021741700976	0.161613715236405	4.91938766640652	0.00671265037966814	1.39196930922789	0.371814595716362	0.379249421260266	0.364912540601694	0.474715563279018	0.482708063323825	0.467295796089131	0.472548631371756	0.48049308992963	0.465250951412773	0.000761635916174858	0.000825049758660211	0.000843702279203553
202	0.972667378427265	0.24	0.161621069811423	0.155466032210639	0.167776107412207	0.292864772085349	0.980505336225497	0.948057570419125	1.01295310203187	4.02	2.56	6.28	0.210506164213763	0.217710847695365	0.224915531176966	0.22616462965404	0.233905232298514	0.241645834942987	0.22530499992671	0.233029232095578	0.240735489216991	0.161621069811423	4.97332707416593	0.000264785480059684	1.39291008860669	0.371814595716362	0.379249421260266	0.364912540601694	0.474715563279018	0.482708063323825	0.467295796089131	0.472548631371756	0.48049308992963	0.465250951412773	0.000761635916174858	0.000825049758660211	0.000843702279203553
202	0.972667378427265	0.24	0.161622458489932	0.15549326274757	0.167751654232294	0.299852568357226	0.976461263644196	0.944684252171083	1.00823827511731	4.03	2.57	6.23	0.209382700303956	0.216425854092684	0.223469007881411	0.224911370347769	0.23247687297952	0.240042375611271	0.224393757330909	0.231941412569722	0.239410641201608	0.161622458489932	4.96571618974434	-0.000511817075340009	1.38911221642014	0.371814595716362	0.379249421260266	0.364912540601694	0.474715563279018	0.482708063323825	0.467295796089131	0.472548631371756	0.48049308992963	0.465250951412773	0.000761635916174858	0.000825049758660211	0.000843702279203553
202	0.972667378427265	0.24	0.161630399091712	0.155530672033587	0.167730126149836	0.301986085346997	0.998101223942525	0.965784276649185	1.03041817123587	4.02	2.61	6.27	0.214470083923016	0.221646653852468	0.22882322378192	0.230426855250023	0.238137368576996	0.24584788190397	0.230001294030915	0.237821994016713	0.245554676508073	0.161630399091712	4.96888879482072	-0.00161717462209515	1.39345317928145	0.371814595716362	0.379249421260266	0.364912540601694	0.474715563279018	0.482708063323825	0.467295796089131	0.472548631371756	0.48049308992963	0.465250951412773	0.000761635916174858	0.000825049758660211	0.000843702279203553
202	0.972667378427265	0.24	0.161631534319611	0.155547105640087	0.167715962999136	0.296246001474395	0.978304924874141	0.946192315478559	1.01041753426972	4.02	2.57	6.23	0.210277923375407	0.217414498791847	0.224551074208287	0.225942429095806	0.233610638668796	0.241278848241786	0.225389370081308	0.233031777846259	0.240699635076814	0.161631534319611	4.96292724862312	0.0123618794586598	1.40123765621296	0.371814595716362	0.379249421260266	0.364912540601694	0.474715563279018	0.482708063323825	0.467295796089131	0.472548631371756	0.48049308992963	0.465250951412773	0.000761635916174858	0.000825049758660211	0.000843702279203553
202	0.972667378427265	0.24	0.161645793172939	0.155541698277141	0.167749888068737	0.29894318848223	0.971215096328567	0.939540224390064	1.00288996826707	3.97	2.58	6.21	0.21091365008829	0.21802421617498	0.22513478226167	0.226890116973462	0.234539300278958	0.242188483584454	0.226557320700888	0.234066696873288	0.241859804657886	0.161645793172939	4.93418389049478	0.0107903397403665	1.39732485759994	0.371814595716362	0.379249421260266	0.364912540601694	0.474715563279018	0.482708063323825	0.467295796089131	0.472548631371756	0.48049308992963	0.465250951412773	0.000761635916174858	0.000825049758660211	0.000843702279203553
202	0.972667378427265	0.24	0.161700126439277	0.155625518881124	0.16777473399743	0.300997967417713	0.996258627473789	0.963925575447003	1.02859167950057	4	2.58	6.18	0.215311880303377	0.222534108248316	0.229756336193254	0.231487457676742	0.23925226463203	0.247017071587318	0.231278147692947	0.239038865143633	0.246659037698623	0.161700126439277	4.93812982982446	-0.000119441131742052	1.38467394616252	0.371814595716362	0.379249421260266	0.364912540601694	0.474715563279018	0.482708063323825	0.467295796089131	0.472548631371756	0.48049308992963	0.465250951412773	0.000761635916174858	0.000825049758660211	0.000843702279203553
202	0.972667378427265	0.24	0.161748604866999	0.155675171780606	0.167822037953391	0.297526019827693	0.97995270346793	0.947884478012977	1.01202092892288	3.98	2.57	6.14	0.212463119995114	0.219651037289792	0.22683895458447	0.228516477645324	0.236247501937085	0.243978526228847	0.228214809434758	0.235941668809482	0.243707619242191	0.161748604866999	4.89971737178856	-0.0154955517979715	1.36622400180674	0.371814595716362	0.379249421260266	0.364912540601694	0.474715563279018	0.482708063323825	0.467295796089131	0.472548631371756	0.48049308992963	0.465250951412773	0.000761635916174858	0.000825049758660211	0.000843702279203553
202	0.972667378427265	0.24	0.161791003639804	0.155592849855914	0.167989157423694	0.285953923467918	0.968393162527205	0.935803191754201	1.00098313330021	3.99	2.58	6.19	0.209486291804959	0.216781791742794	0.224077291680629	0.225281151786886	0.23312671826618	0.240972284745474	0.224913779921235	0.232955476257054	0.240676419383431	0.161791003639804	4.90020302594756	0.00173465088903721	1.38556498787709	0.371814595716362	0.379249421260266	0.364912540601694	0.474715563279018	0.482708063323825	0.467295796089131	0.472548631371756	0.48049308992963	0.465250951412773	0.000761635916174858	0.000825049758660211	0.000843702279203553
202	0.972667378427265	0.24	0.16183196694493	0.155734450450673	0.167929483439188	0.303710841314955	1.00268957401581	0.970356400253831	1.03502274777779	4.02	2.6	6.15	0.215497203383602	0.22267776974087	0.229858336098138	0.231531852635958	0.239246708353664	0.246961564071371	0.23154433383138	0.239286508074599	0.246872470101156	0.16183196694493	4.92900523431214	-0.00805148582834485	1.37848950855755	0.371814595716362	0.379249421260266	0.364912540601694	0.474715563279018	0.482708063323825	0.467295796089131	0.472548631371756	0.48049308992963	0.465250951412773	0.000761635916174858	0.000825049758660211	0.000843702279203553
202	0.972667378427265	0.24	0.161854766318285	0.155736676772913	0.167972855863657	0.298975343532233	0.971930114004754	0.940234354269854	1.00362587373965	4	2.56	6.2	0.209911691219236	0.216987916949786	0.224064142680336	0.225668093980325	0.233275475750785	0.240882857521246	0.225244415981956	0.232768787096516	0.240207499134885	0.161854766318285	4.90278749247317	0.0123339005701488	1.39138014674827	0.371814595716362	0.379249421260266	0.364912540601694	0.474715563279018	0.482708063323825	0.467295796089131	0.472548631371756	0.48049308992963	0.465250951412773	0.000761635916174858	0.000825049758660211	0.000843702279203553
202	0.972667378427265	0.24	0.161862596607896	0.155677666510088	0.168047526705704	0.30211982420441	0.993868833057646	0.961699129509357	1.02603853660594	3.98	2.58	6.15	0.215615018343749	0.222827535239981	0.230040052136212	0.231913459740485	0.239671174206251	0.247428888672017	0.231736596711562	0.239400659561193	0.247270752903751	0.161862596607896	4.91498405793272	0.022020075833053	1.4050539407315	0.371814595716362	0.379249421260266	0.364912540601694	0.474715563279018	0.482708063323825	0.467295796089131	0.472548631371756	0.48049308992963	0.465250951412773	0.000761635916174858	0.000825049758660211	0.000843702279203553
202	0.972667378427265	0.24	0.161867177066662	0.155700601234473	0.168033752898851	0.301343119217614	0.985209755678558	0.953261496268063	1.01715801508905	4.03	2.59	6.23	0.211248191193039	0.218328107919619	0.225408024646199	0.22691082067437	0.234515665504812	0.242120510335254	0.226484167992749	0.234174719175826	0.241570763722659	0.161867177066662	4.9444795424183	-0.0023911598215307	1.38775645178175	0.371814595716362	0.379249421260266	0.364912540601694	0.474715563279018	0.482708063323825	0.467295796089131	0.472548631371756	0.48049308992963	0.465250951412773	0.000761635916174858	0.000825049758660211	0.000843702279203553
202	0.972667378427265	0.24	0.16190381131066	0.155700674537746	0.168106948083575	0.29620502973966	0.977339234814401	0.945255171366394	1.00942329826241	4.01	2.56	6.2	0.210247202049062	0.217383459828596	0.22451971760813	0.22593142189424	0.233600036988379	0.241268652082518	0.225307873808219	0.233079431501574	0.2405958735761	0.16190381131066	4.93336824646897	0.00315024276277	1.39071644065066	0.371814595716362	0.379249421260266	0.364912540601694	0.474715563279018	0.482708063323825	0.467295796089131	0.472548631371756	0.48049308992963	0.465250951412773	0.000761635916174858	0.000825049758660211	0.000843702279203553
202	0.972667378427265	0.24	0.161904288891197	0.155849602195897	0.167958975586497	0.30768914085997	0.995253277487353	0.963459270041888	1.02704728493282	3.95	2.53	6.11	0.217582153735568	0.224762331280145	0.231942508824721	0.234227517436208	0.24195698941791	0.249686461399612	0.233708999783478	0.24144981995616	0.249235562327919	0.161904288891197	4.89276967608852	0.00600291090838027	1.38074795819144	0.371814595716362	0.379249421260266	0.364912540601694	0.474715563279018	0.482708063323825	0.467295796089131	0.472548631371756	0.48049308992963	0.465250951412773	0.000761635916174858	0.000825049758660211	0.000843702279203553
202	0.972667378427265	0.24	0.162011808952282	0.155912964044183	0.16811065386038	0.289423903110868	0.960235591021533	0.928192598684082	0.992278583358984	3.99	2.57	6.14	0.207618933456353	0.21478633804812	0.221953742639886	0.223252580278576	0.230959688403898	0.238666796529221	0.223039517492478	0.230662989221673	0.238317236184389	0.162011808952282	4.89647171062504	-0.00799857339517981	1.3719657926632	0.371814595716362	0.379249421260266	0.364912540601694	0.474715563279018	0.482708063323825	0.467295796089131	0.472548631371756	0.48049308992963	0.465250951412773	0.000761635916174858	0.000825049758660211	0.000843702279203553
202	0.972667378427265	0.24	0.162013844397905	0.155952639615691	0.168075049180119	0.306680721566463	0.996913246137486	0.964990669782559	1.02883582249241	3.98	2.57	6.25	0.216184748687563	0.223336293632867	0.230487838578172	0.232505230980309	0.240196669064951	0.247888107149592	0.231918924828848	0.239567955746106	0.247275718773932	0.162013844397905	4.92004377494013	0.00668158287136025	1.38939933206876	0.371814595716362	0.379249421260266	0.364912540601694	0.474715563279018	0.482708063323825	0.467295796089131	0.472548631371756	0.48049308992963	0.465250951412773	0.000761635916174858	0.000825049758660211	0.000843702279203553
202	0.972667378427265	0.24	0.162015136704033	0.155871267526612	0.168159005881453	0.311032085337001	1.00763231293881	0.975693692259735	1.03957093361789	4.01	2.58	6.24	0.217145024950957	0.22425310880891	0.231361192666863	0.233359635829451	0.240998493136505	0.24863735044356	0.232862687796356	0.240425591151502	0.247981393716446	0.162015136704033	4.90369521128449	0.00943544152543178	1.39056972947854	0.371814595716362	0.379249421260266	0.364912540601694	0.474715563279018	0.482708063323825	0.467295796089131	0.472548631371756	0.48049308992963	0.465250951412773	0.000761635916174858	0.000825049758660211	0.000843702279203553
202	0.972667378427265	0.24	0.162025319901321	0.155920473050326	0.168130166752316	0.305310443458597	1.00209642247414	0.969904179675828	1.03428866527245	3.95	2.56	6.16	0.218834726428388	0.226098104392425	0.233361482356462	0.235550347089139	0.243368535858317	0.251186724627495	0.235187550903044	0.24301988025062	0.250701191595408	0.162025319901321	4.92128330920827	-0.0146673254718613	1.36588817921474	0.371814595716362	0.379249421260266	0.364912540601694	0.474715563279018	0.482708063323825	0.467295796089131	0.472548631371756	0.48049308992963	0.465250951412773	0.000761635916174858	0.000825049758660211	0.000843702279203553
202	0.972667378427265	0.24	0.16207136824042	0.155960637979076	0.168182098501765	0.302761041415659	0.985984502393296	0.954118463327056	1.01785054145954	3.98	2.55	6.2	0.21388366924904	0.221027043601271	0.228170417953502	0.230047266925522	0.237730479730532	0.245413692535541	0.229362472313437	0.236994447934778	0.244656679806982	0.16207136824042	4.9253544612886	0.00723846433592107	1.38682297262547	0.371814595716362	0.379249421260266	0.364912540601694	0.474715563279018	0.482708063323825	0.467295796089131	0.472548631371756	0.48049308992963	0.465250951412773	0.000761635916174858	0.000825049758660211	0.000843702279203553
202	0.972667378427265	0.24	0.162074462549852	0.15601044991975	0.168138475179953	0.308918723391632	1.00264305644702	0.970705185173314	1.03458092772073	4.04	2.61	6.28	0.214585391349412	0.221645620047904	0.228705848746396	0.230430411303632	0.238011968429494	0.245593525555357	0.229866040484362	0.237626858120116	0.245179186494897	0.162074462549852	4.95426559729513	0.0221205748595157	1.41328510038437	0.371814595716362	0.379249421260266	0.364912540601694	0.474715563279018	0.482708063323825	0.467295796089131	0.472548631371756	0.48049308992963	0.465250951412773	0.000761635916174858	0.000825049758660211	0.000843702279203553
202	0.972667378427265	0.24	0.162086029268766	0.155949819104217	0.168222239433316	0.292716170868509	0.976811194571855	0.944474077220146	1.00914831192356	4	2.59	6.2	0.210627033467312	0.217838529540049	0.225050025612786	0.226408388789388	0.234160210479659	0.24191203216993	0.226132205489981	0.233810164882675	0.241584660534164	0.162086029268766	4.91592960079068	0.00592437160614548	1.39275619949353	0.371814595716362	0.379249421260266	0.364912540601694	0.474715563279018	0.482708063323825	0.467295796089131	0.472548631371756	0.48049308992963	0.465250951412773	0.000761635916174858	0.000825049758660211	0.000843702279203553
202	0.972667378427265	0.24	0.162104682384907	0.156030443548288	0.168178921221526	0.299707945103586	0.977806030725066	0.945974292773065	1.00963776867707	3.99	2.58	6.09	0.211379628629335	0.218492486767578	0.225605344905822	0.227269449300201	0.234916994915223	0.242564540530244	0.227281092099748	0.234937015795731	0.242558103577993	0.162104682384907	4.89887277945125	-0.00387712611680618	1.37470017076501	0.371814595716362	0.379249421260266	0.364912540601694	0.474715563279018	0.482708063323825	0.467295796089131	0.472548631371756	0.48049308992963	0.465250951412773	0.000761635916174858	0.000825049758660211	0.000843702279203553
202	0.972667378427265	0.24	0.162106428672732	0.156033085743839	0.168179771601626	0.309970913505144	1.00881448268894	0.976759045562518	1.04086991981536	4.06	2.63	6.21	0.215075370857271	0.222133749337899	0.229192127818527	0.230852619067789	0.238428777844732	0.246004936621675	0.230880626013914	0.238516058422827	0.245882474088285	0.162106428672732	4.94733786109251	-0.00162447604487146	1.38943015244151	0.371814595716362	0.379249421260266	0.364912540601694	0.474715563279018	0.482708063323825	0.467295796089131	0.472548631371756	0.48049308992963	0.465250951412773	0.000761635916174858	0.000825049758660211	0.000843702279203553
202	0.972667378427265	0.24	0.162130179194578	0.156051408758047	0.168208949631108	0.316722806365821	1.0189451970981	0.987071914851709	1.0508184793445	3.95	2.56	6.1	0.222840318680746	0.230035997401131	0.237231676121517	0.239878561972205	0.247624418171293	0.255370274370381	0.23964114725095	0.247423195034526	0.255227522600998	0.162130179194578	4.88584246160425	-0.0100250212928154	1.36340030855445	0.371814595716362	0.379249421260266	0.364912540601694	0.474715563279018	0.482708063323825	0.467295796089131	0.472548631371756	0.48049308992963	0.465250951412773	0.000761635916174858	0.000825049758660211	0.000843702279203553
202	0.972667378427265	0.24	0.162207049098346	0.156067127668253	0.168346970528439	0.300682366346313	0.980218679718345	0.948382320063038	1.01205503937365	3.96	2.57	6.18	0.213736984766401	0.220911947199497	0.228086909632592	0.230032779437355	0.237754777352912	0.245476775268469	0.229623520947257	0.237328549062249	0.244983251762718	0.162207049098346	4.92040448112454	0.0082256957272872	1.38846305875964	0.371814595716362	0.379249421260266	0.364912540601694	0.474715563279018	0.482708063323825	0.467295796089131	0.472548631371756	0.48049308992963	0.465250951412773	0.000761635916174858	0.000825049758660211	0.000843702279203553
202	0.972667378427265	0.24	0.162212364614642	0.156029707659039	0.168395021570245	0.292680829213162	0.970065752370144	0.937949200173015	1.00218230456727	3.99	2.57	6.13	0.20974818642682	0.21693022632449	0.22411226622216	0.225535541896007	0.233258160564774	0.24098077923354	0.225288854379596	0.233003073180316	0.240567327356837	0.162212364614642	4.89821617462179	-0.0213389269523696	1.36049616192897	0.371814595716362	0.379249421260266	0.364912540601694	0.474715563279018	0.482708063323825	0.467295796089131	0.472548631371756	0.48049308992963	0.465250951412773	0.000761635916174858	0.000825049758660211	0.000843702279203553
202	0.972667378427265	0.24	0.162226331925059	0.15611430660188	0.168338357248237	0.305479938756035	1.00543979620546	0.973153049331741	1.03772654307918	4.07	2.63	6.26	0.213905974241923	0.221002831257238	0.228099688272553	0.229551539222084	0.237167476351835	0.244783413481586	0.229270430689576	0.237036934757961	0.244527150961573	0.162226331925059	4.99214368806228	-0.00413675962769678	1.39295574010446	0.371814595716362	0.379249421260266	0.364912540601694	0.474715563279018	0.482708063323825	0.467295796089131	0.472548631371756	0.48049308992963	0.465250951412773	0.000761635916174858	0.000825049758660211	0.000843702279203553
202	0.972667378427265	0.24	0.162232224240355	0.156129692976894	0.168334755503815	0.298457498530186	0.972721405191101	0.9409606085686	1.0044822018136	3.97	2.56	6.15	0.211574844934445	0.218716255062784	0.225857665191123	0.22764435237974	0.235328166040328	0.243011979700915	0.227273013886009	0.234957819768351	0.242600742021306	0.162232224240355	4.90606770177218	0.00347197832342858	1.38484807978054	0.371814595716362	0.379249421260266	0.364912540601694	0.474715563279018	0.482708063323825	0.467295796089131	0.472548631371756	0.48049308992963	0.465250951412773	0.000761635916174858	0.000825049758660211	0.000843702279203553
202	0.972667378427265	0.24	0.162241729340874	0.156074345813764	0.168409112867983	0.294936686747731	0.980764342633128	0.948469624679633	1.01305906058662	3.99	2.56	6.19	0.21197879926474	0.219196527019266	0.226414254773792	0.227918843035231	0.235679317973578	0.243439792911925	0.227318542781518	0.235098768614989	0.24290627159648	0.162241729340874	4.90518808168832	-0.00886406515733118	1.37510588574333	0.371814595716362	0.379249421260266	0.364912540601694	0.474715563279018	0.482708063323825	0.467295796089131	0.472548631371756	0.48049308992963	0.465250951412773	0.000761635916174858	0.000825049758660211	0.000843702279203553
202	0.972667378427265	0.24	0.162245545685317	0.156086987155632	0.168404104215002	0.295554815495005	0.984254520387445	0.951892981278173	1.01661605949672	3.97	2.56	6.03	0.21390786472365	0.221180097911818	0.228452331099986	0.230138877279235	0.23796291677119	0.245786956263146	0.230211445127689	0.237910364543996	0.245738609070395	0.162245545685317	4.86256716713838	0.000904851928568153	1.37570733219369	0.371814595716362	0.379249421260266	0.364912540601694	0.474715563279018	0.482708063323825	0.467295796089131	0.472548631371756	0.48049308992963	0.465250951412773	0.000761635916174858	0.000825049758660211	0.000843702279203553
202	0.972667378427265	0.24	0.162257111349609	0.156169799853955	0.168344422845262	0.307030606463452	0.992123962500362	0.960380865329759	1.02386705967097	3.97	2.53	6.19	0.21560655589382	0.22273291596765	0.229859276041481	0.23194031803373	0.239606551628042	0.247272785222354	0.231165144936767	0.238658893638422	0.246459408236751	0.162257111349609	4.9169797422168	-0.0176977933894065	1.35928073585649	0.371814595716362	0.379249421260266	0.364912540601694	0.474715563279018	0.482708063323825	0.467295796089131	0.472548631371756	0.48049308992963	0.465250951412773	0.000761635916174858	0.000825049758660211	0.000843702279203553
202	0.972667378427265	0.24	0.162268857555908	0.156115007448408	0.168422707663408	0.302142691271823	0.994168356185619	0.961990702552185	1.02634600981905	3.93	2.57	6.16	0.218188920699018	0.225487127946011	0.232785335193003	0.2349996135558	0.242860122133406	0.250720630711013	0.234828956456586	0.242571208533507	0.250335843807858	0.162268857555908	4.89308636120142	0.00808213207716975	1.38499897079848	0.371814595716362	0.379249421260266	0.364912540601694	0.474715563279018	0.482708063323825	0.467295796089131	0.472548631371756	0.48049308992963	0.465250951412773	0.000761635916174858	0.000825049758660211	0.000843702279203553
202	0.972667378427265	0.24	0.162280653571666	0.156150092679822	0.168411214463511	0.299893442095158	0.993060150627757	0.960746106687921	1.02537419456759	4.02	2.59	6.29	0.213343260173115	0.220518916088358	0.227694572003601	0.229215204438872	0.236924702438766	0.244634200438659	0.22868472661321	0.236391894905522	0.243952157313924	0.162280653571666	4.943555958319	0.00661604842130371	1.39634981618227	0.371814595716362	0.379249421260266	0.364912540601694	0.474715563279018	0.482708063323825	0.467295796089131	0.472548631371756	0.48049308992963	0.465250951412773	0.000761635916174858	0.000825049758660211	0.000843702279203553
202	0.972667378427265	0.24	0.162289473421745	0.156151127087298	0.168427819756192	0.306297791500868	0.998151671266949	0.96616063471719	1.03014270781671	3.95	2.52	6.12	0.217809477629692	0.225021478108034	0.232233478586376	0.234424049714558	0.242186183745982	0.249948317777407	0.233795093470667	0.24171922534477	0.249263430893006	0.162289473421745	4.86642495714677	0.00859671459454573	1.38061751965474	0.371814595716362	0.379249421260266	0.364912540601694	0.474715563279018	0.482708063323825	0.467295796089131	0.472548631371756	0.48049308992963	0.465250951412773	0.000761635916174858	0.000825049758660211	0.000843702279203553
202	0.972667378427265	0.24	0.162318673820221	0.156222656792155	0.168414690848288	0.29549048742985	0.981018434792679	0.948758312090766	1.01327855749459	4.04	2.63	6.28	0.209827312682577	0.216961958848086	0.224096605013594	0.225332510400416	0.232994371531549	0.240656232662682	0.225052128019005	0.23272705677955	0.240354063491938	0.162318673820221	4.9826592575313	-0.00203682003590761	1.39479162880625	0.371814595716362	0.379249421260266	0.364912540601694	0.474715563279018	0.482708063323825	0.467295796089131	0.472548631371756	0.48049308992963	0.465250951412773	0.000761635916174858	0.000825049758660211	0.000843702279203553
202	0.972667378427265	0.24	0.162334051532928	0.156245248672899	0.168422854392958	0.309972494044457	1.00492089281612	0.972989293865383	1.03685249176685	4	2.51	6.15	0.217260704288856	0.224390774188747	0.231520844088638	0.233573260619605	0.241238676601821	0.248904092584037	0.232746939443052	0.240451347619771	0.247954898057799	0.162334051532928	4.88587118063501	0.000359319477996553	1.37197513047896	0.371814595716362	0.379249421260266	0.364912540601694	0.474715563279018	0.482708063323825	0.467295796089131	0.472548631371756	0.48049308992963	0.465250951412773	0.000761635916174858	0.000825049758660211	0.000843702279203553
202	0.972667378427265	0.24	0.162352809953369	0.156168945332139	0.168536674574599	0.298250014136433	0.988916317253651	0.956610726989964	1.02122190751734	3.94	2.58	6.14	0.216186945449417	0.223487769789975	0.230788594130532	0.232744687113652	0.240604681033648	0.248464674953643	0.23260224133528	0.240338698498175	0.248227577858211	0.162352809953369	4.90142389040621	-0.00558569461535414	1.37708825850156	0.371814595716362	0.379249421260266	0.364912540601694	0.474715563279018	0.482708063323825	0.467295796089131	0.472548631371756	0.48049308992963	0.465250951412773	0.000761635916174858	0.000825049758660211	0.000843702279203553
202	0.972667378427265	0.24	0.162366440039778	0.156237290020429	0.168495590059128	0.304727858095558	0.996818360996856	0.964751641598194	1.02888508039552	3.96	2.56	6.15	0.217174331664877	0.224392840609368	0.23161134955386	0.23370055250512	0.24146836519117	0.24923617787722	0.233328002335941	0.241100599603403	0.248894176583212	0.162366440039778	4.89418756377667	-0.00859557602613737	1.37093918933109	0.371814595716362	0.379249421260266	0.364912540601694	0.474715563279018	0.482708063323825	0.467295796089131	0.472548631371756	0.48049308992963	0.465250951412773	0.000761635916174858	0.000825049758660211	0.000843702279203553
202	0.972667378427265	0.24	0.162398213032638	0.156295791844046	0.168500634221229	0.307238562066601	0.998912279933263	0.966967602251302	1.03085695761522	4.01	2.6	6.23	0.215457732589704	0.222575579977393	0.229693427365081	0.231577982815537	0.239228377722313	0.246878772629089	0.231345818508306	0.238975391217752	0.246479842331667	0.162398213032638	4.94766726342632	0.00946027632839547	1.399758325309	0.371814595716362	0.379249421260266	0.364912540601694	0.474715563279018	0.482708063323825	0.467295796089131	0.472548631371756	0.48049308992963	0.465250951412773	0.000761635916174858	0.000825049758660211	0.000843702279203553
202	0.972667378427265	0.24	0.162457612698159	0.156281733461012	0.168633491935306	0.304621669928647	1.00490862308297	0.972573544566233	1.03724370159972	4.01	2.62	6.17	0.216549441648227	0.223749044431557	0.230948647214887	0.232731840737351	0.240469458509943	0.248207076282534	0.232858181670588	0.240634963510148	0.248220533620542	0.162457612698159	4.95103634954056	-0.011645054226275	1.37777127504791	0.371814595716362	0.379249421260266	0.364912540601694	0.474715563279018	0.482708063323825	0.467295796089131	0.472548631371756	0.48049308992963	0.465250951412773	0.000761635916174858	0.000825049758660211	0.000843702279203553
202	0.972667378427265	0.24	0.162469019540651	0.156299485599087	0.168638553482214	0.299588377860524	0.991671241459974	0.959378934067684	1.02396354885226	3.99	2.59	6.18	0.214704799466492	0.221931676289371	0.22915855311225	0.230885749028673	0.238657270077735	0.246428791126796	0.230586434272118	0.238517271615311	0.246292008767159	0.162469019540651	4.9066908295783	0.0146765514163859	1.40023729105357	0.371814595716362	0.379249421260266	0.364912540601694	0.474715563279018	0.482708063323825	0.467295796089131	0.472548631371756	0.48049308992963	0.465250951412773	0.000761635916174858	0.000825049758660211	0.000843702279203553
202	0.972667378427265	0.24	0.162485206605516	0.156387652028025	0.168582761183006	0.29964837768708	0.977864695046606	0.946026529353054	1.00970286074016	3.99	2.59	6.21	0.211408056975025	0.218522915319987	0.225637773664949	0.227302102542363	0.234951868990441	0.242601635438519	0.226958297803328	0.234637315276996	0.242307409409917	0.162485206605516	4.93852887934949	0.00369993627821169	1.38987170341457	0.371814595716362	0.379249421260266	0.364912540601694	0.474715563279018	0.482708063323825	0.467295796089131	0.472548631371756	0.48049308992963	0.465250951412773	0.000761635916174858	0.000825049758660211	0.000843702279203553
202	0.972667378427265	0.24	0.162493611241546	0.156320936137209	0.168666286345884	0.296690303980123	0.971102232012388	0.939259982156303	1.00294448186847	3.99	2.56	6.18	0.209986725722858	0.217105574512283	0.224224423301707	0.225785230673551	0.233439671260295	0.241094111847038	0.225216505768208	0.232895191505099	0.240625940365442	0.162493611241546	4.92001702062645	-0.00175219741022907	1.3804987970794	0.371814595716362	0.379249421260266	0.364912540601694	0.474715563279018	0.482708063323825	0.467295796089131	0.472548631371756	0.48049308992963	0.465250951412773	0.000761635916174858	0.000825049758660211	0.000843702279203553
202	0.972667378427265	0.24	0.162519424524289	0.15635743080809	0.168681418240489	0.303826482813996	1.00244728863236	0.970130764027841	1.03476381323688	4	2.58	6.2	0.216491295375355	0.223702948209262	0.23091460104317	0.232729769267106	0.240482350252682	0.248234931238258	0.232411464677534	0.240059569767812	0.247883218225615	0.162519424524289	4.92395459220765	0.00805735728163631	1.39229402025435	0.371814595716362	0.379249421260266	0.364912540601694	0.474715563279018	0.482708063323825	0.467295796089131	0.472548631371756	0.48049308992963	0.465250951412773	0.000761635916174858	0.000825049758660211	0.000843702279203553
202	0.972667378427265	0.24	0.162519904752344	0.156318773254026	0.168721036250661	0.2959801956847	0.994196164252575	0.961541113528348	1.0268512149768	3.98	2.6	6.19	0.215537546497099	0.222857451402684	0.23017735630827	0.231824874102705	0.23969791553219	0.247570956961674	0.231616643425514	0.239500916514336	0.247375371146563	0.162519904752344	4.91398030919817	0.0214385278218058	1.40607548199169	0.371814595716362	0.379249421260266	0.364912540601694	0.474715563279018	0.482708063323825	0.467295796089131	0.472548631371756	0.48049308992963	0.465250951412773	0.000761635916174858	0.000825049758660211	0.000843702279203553
202	0.972667378427265	0.24	0.162532734039224	0.156305171461214	0.168760296617234	0.303065034547925	0.989473975478513	0.957518171081878	1.02142977987515	3.94	2.56	6.14	0.216658778074016	0.223889456030889	0.231120133987762	0.233286374476664	0.241071974767417	0.24885757505817	0.232921296388565	0.240841895232746	0.248447084437066	0.162532734039224	4.86376224688936	-0.00944453290767139	1.36464241085197	0.371814595716362	0.379249421260266	0.364912540601694	0.474715563279018	0.482708063323825	0.467295796089131	0.472548631371756	0.48049308992963	0.465250951412773	0.000761635916174858	0.000825049758660211	0.000843702279203553
202	0.972667378427265	0.24	0.162562808057024	0.156424313032041	0.168701303082006	0.306256329030527	0.999024328650014	0.967002198883444	1.03104645841658	4.06	2.6	6.27	0.212808770749234	0.21985590061126	0.226903030473286	0.228405275294434	0.235968881016626	0.243532486738819	0.228008361557934	0.235542286121472	0.24314303490064	0.162562808057024	4.95846606057051	-0.00249263216089778	1.38971330546801	0.371814595716362	0.379249421260266	0.364912540601694	0.474715563279018	0.482708063323825	0.467295796089131	0.472548631371756	0.48049308992963	0.465250951412773	0.000761635916174858	0.000825049758660211	0.000843702279203553
202	0.972667378427265	0.24	0.162611653917127	0.156508806413723	0.168714501420531	0.299412988118643	0.978678093836942	0.946795565202848	1.01056062247104	3.99	2.6	6.19	0.211633986443912	0.218760579428428	0.225887172412944	0.227551757522127	0.235214367795743	0.242876978069359	0.227470949846066	0.235014259353011	0.242684247554796	0.162611653917127	4.92712794057218	-0.000200647667559977	1.38346673441175	0.371814595716362	0.379249421260266	0.364912540601694	0.474715563279018	0.482708063323825	0.467295796089131	0.472548631371756	0.48049308992963	0.465250951412773	0.000761635916174858	0.000825049758660211	0.000843702279203553
202	0.972667378427265	0.24	0.162647514003303	0.15649846569195	0.168796562314656	0.296832609416685	0.976459665164257	0.944452660549909	1.00846666977861	4.01	2.59	6.23	0.21030637223565	0.217433544732209	0.224560717228768	0.226024497241761	0.233684348739199	0.241344200236638	0.225758832912813	0.233239776693518	0.241047862905145	0.162647514003303	4.93571481755775	0.00298233197672819	1.39036038687228	0.371814595716362	0.379249421260266	0.364912540601694	0.474715563279018	0.482708063323825	0.467295796089131	0.472548631371756	0.48049308992963	0.465250951412773	0.000761635916174858	0.000825049758660211	0.000843702279203553
202	0.972667378427265	0.24	0.162714236118371	0.156604577837572	0.168823894399171	0.300144718528869	0.99356306366306	0.96125199106112	1.025874136265	3.99	2.59	6.16	0.214768779891903	0.221987916709562	0.229207053527222	0.230910295408025	0.238672005541107	0.246433715674189	0.230773064394088	0.238261062314268	0.246552307049569	0.162714236118371	4.90916984976359	-0.0218965889039138	1.36317291448258	0.371814595716362	0.379249421260266	0.364912540601694	0.474715563279018	0.482708063323825	0.467295796089131	0.472548631371756	0.48049308992963	0.465250951412773	0.000761635916174858	0.000825049758660211	0.000843702279203553
202	0.972667378427265	0.24	0.162759273818813	0.156602402901707	0.16891614473592	0.297301721575905	0.974574565890266	0.942665214706194	1.00648391707434	4.02	2.61	6.17	0.209573795499099	0.216667898193494	0.223762000887889	0.225195722303184	0.232818629435026	0.240441536566868	0.225146737136169	0.23285700552251	0.240407812200699	0.162759273818813	4.9263580063308	-0.0128385067549887	1.37284528117152	0.371814595716362	0.379249421260266	0.364912540601694	0.474715563279018	0.482708063323825	0.467295796089131	0.472548631371756	0.48049308992963	0.465250951412773	0.000761635916174858	0.000825049758660211	0.000843702279203553
202	0.972667378427265	0.24	0.162784608274782	0.156537244718612	0.169031971830952	0.298956216241265	0.970017690075361	0.938382853180489	1.00165252697023	3.93	2.52	6.13	0.212528366324974	0.219693139403933	0.226857912482892	0.228864198194117	0.236579686127861	0.244295174061605	0.228343317582438	0.235974045941612	0.243720890209175	0.162784608274782	4.82742001740904	-0.0103217110761888	1.35546576355231	0.371814595716362	0.379249421260266	0.364912540601694	0.474715563279018	0.482708063323825	0.467295796089131	0.472548631371756	0.48049308992963	0.465250951412773	0.000761635916174858	0.000825049758660211	0.000843702279203553
202	0.972667378427265	0.24	0.162785505350453	0.156557987637912	0.169013023062993	0.305203959902437	1.00061703556164	0.968464246924991	1.03276982419828	3.99	2.57	6.14	0.216831931299522	0.22403070118585	0.231229471072179	0.23318491235892	0.240926597427973	0.248668282497026	0.232875594409398	0.240626372153159	0.248407923921582	0.162785505350453	4.88098874127341	-0.0182262639425063	1.35898934431886	0.371814595716362	0.379249421260266	0.364912540601694	0.474715563279018	0.482708063323825	0.467295796089131	0.472548631371756	0.48049308992963	0.465250951412773	0.000761635916174858	0.000825049758660211	0.000843702279203553
202	0.972667378427265	0.24	0.162807620624352	0.156655849764029	0.168959391484675	0.310591040107931	1.00671457177945	0.974772173319145	1.03865697023976	3.97	2.56	6.11	0.219006046925525	0.226182676098567	0.233359305271608	0.235618486368596	0.243339490088442	0.251060493808288	0.235586073671175	0.243106575147381	0.250937181716631	0.162807620624352	4.8953323096347	0.0142379353974339	1.39139034672585	0.371814595716362	0.379249421260266	0.364912540601694	0.474715563279018	0.482708063323825	0.467295796089131	0.472548631371756	0.48049308992963	0.465250951412773	0.000761635916174858	0.000825049758660211	0.000843702279203553
202	0.972667378427265	0.24	0.162826439891694	0.156723209251763	0.168929670531626	0.307210409845939	0.985720579588037	0.954195680546645	1.01724547862943	4.02	2.57	6.22	0.211854845819028	0.218854146656408	0.225853447493788	0.227611873882473	0.235131758420889	0.242651642959306	0.227102027028377	0.234555736510289	0.242204620539139	0.162826439891694	4.92895603657948	0.0146693198769117	1.3973727841514	0.371814595716362	0.379249421260266	0.364912540601694	0.474715563279018	0.482708063323825	0.467295796089131	0.472548631371756	0.48049308992963	0.465250951412773	0.000761635916174858	0.000825049758660211	0.000843702279203553
202	0.972667378427265	0.24	0.162837957340076	0.156614244870724	0.169061669809427	0.29390380800938	0.985828480112237	0.953286209176812	1.01837075104766	4.03	2.6	6.14	0.211345343731073	0.218560026342056	0.225774708953038	0.227026495470949	0.234776484565531	0.242526473660113	0.227125491794706	0.234885615390612	0.242613724433509	0.162837957340076	4.91496428695532	-0.0227073161727223	1.36578063833666	0.371814595716362	0.379249421260266	0.364912540601694	0.474715563279018	0.482708063323825	0.467295796089131	0.472548631371756	0.48049308992963	0.465250951412773	0.000761635916174858	0.000825049758660211	0.000843702279203553
202	0.972667378427265	0.24	0.162885887384394	0.15675216285753	0.169019611911259	0.301749745608194	0.991369961332553	0.959252957878056	1.02348696478705	3.96	2.62	6.2	0.21591481831788	0.223143919785685	0.23037302125349	0.232342466756352	0.24012158669146	0.247900706626568	0.232475621649064	0.240029032042912	0.247909609051658	0.162885887384394	4.92767736043252	0.00416172705824243	1.39030367305377	0.371814595716362	0.379249421260266	0.364912540601694	0.474715563279018	0.482708063323825	0.467295796089131	0.472548631371756	0.48049308992963	0.465250951412773	0.000761635916174858	0.000825049758660211	0.000843702279203553
202	0.972667378427265	0.24	0.162964672022435	0.156808800211959	0.16912054383291	0.294788613558632	0.981501794431603	0.949171283241325	1.01383230562188	4.03	2.57	6.23	0.21024129984748	0.217402503328232	0.224563706808984	0.225816881611437	0.233508617915301	0.241200354219164	0.225273293972374	0.233024550747359	0.24045898318886	0.162964672022435	4.92125487817297	-0.00392877593443212	1.38334804206067	0.371814595716362	0.379249421260266	0.364912540601694	0.474715563279018	0.482708063323825	0.467295796089131	0.472548631371756	0.48049308992963	0.465250951412773	0.000761635916174858	0.000825049758660211	0.000843702279203553
202	0.972667378427265	0.24	0.162992469547002	0.15688775682012	0.169097182273883	0.308072962769149	0.999898003643856	0.967984372066151	1.03181163522156	3.98	2.55	6.19	0.216765300999264	0.223911870876373	0.231058440753483	0.233118354251971	0.240804070557203	0.248489786862434	0.232511233904148	0.240131857711508	0.247837799647459	0.162992469547002	4.91114665249502	-0.00998502977141854	1.3676672383739	0.371814595716362	0.379249421260266	0.364912540601694	0.474715563279018	0.482708063323825	0.467295796089131	0.472548631371756	0.48049308992963	0.465250951412773	0.000761635916174858	0.000825049758660211	0.000843702279203553
202	0.972667378427265	0.24	0.163045996672053	0.156938105120526	0.16915388822358	0.298033848256413	0.9880695134696	0.955774909899349	1.02036411703985	3.97	2.55	6.14	0.214869390805073	0.222129595821505	0.229389800837937	0.231184552136873	0.238996028861672	0.246807505586472	0.230674624636459	0.238622960733665	0.246397754860061	0.163045996672053	4.91653262006748	0.00145209330658237	1.38175064068881	0.371814595716362	0.379249421260266	0.364912540601694	0.474715563279018	0.482708063323825	0.467295796089131	0.472548631371756	0.48049308992963	0.465250951412773	0.000761635916174858	0.000825049758660211	0.000843702279203553
202	0.972667378427265	0.24	0.163158174274384	0.156948980954306	0.169367367594462	0.293797296595303	0.985942106078058	0.953387730298889	1.01849648185723	3.99	2.6	6.18	0.213083405674227	0.220359351273452	0.227635296872678	0.229107188768357	0.236930282437221	0.244753376106086	0.228980845593469	0.236809234591555	0.244703223088526	0.163158174274384	4.93657230207696	-0.00040641772587093	1.38971826813281	0.371814595716362	0.379249421260266	0.364912540601694	0.474715563279018	0.482708063323825	0.467295796089131	0.472548631371756	0.48049308992963	0.465250951412773	0.000761635916174858	0.000825049758660211	0.000843702279203553
202	0.972667378427265	0.24	0.163180171912825	0.157072993363736	0.169287350461914	0.312619461164036	0.999064920709723	0.967514766296793	1.03061507512265	3.96	2.55	6.2	0.217714698927885	0.22481426227143	0.231913825614975	0.234271785487109	0.241911266830635	0.249550748174162	0.233497719032432	0.241274993897736	0.248873089985796	0.163180171912825	4.90615810234055	-0.00287252343782161	1.3748755054108	0.371814595716362	0.379249421260266	0.364912540601694	0.474715563279018	0.482708063323825	0.467295796089131	0.472548631371756	0.48049308992963	0.465250951412773	0.000761635916174858	0.000825049758660211	0.000843702279203553
202	0.972667378427265	0.24	0.163199650869532	0.157029505391677	0.169369796347388	0.303326870117953	0.987299566821691	0.955433739188843	1.01916539445454	4.01	2.58	6.14	0.212766124096099	0.219862344753233	0.226958565410368	0.228669892899861	0.236296539409283	0.243923185918705	0.228476791042658	0.236088622811076	0.243837769708078	0.163199650869532	4.8927973886671	-0.0100851851993876	1.36967505051517	0.371814595716362	0.379249421260266	0.364912540601694	0.474715563279018	0.482708063323825	0.467295796089131	0.472548631371756	0.48049308992963	0.465250951412773	0.000761635916174858	0.000825049758660211	0.000843702279203553
202	0.972667378427265	0.24	0.163226831306799	0.157114728793087	0.169338933820511	0.30127579333904	1.00111425895584	0.968645058810281	1.0335834591014	4	2.59	6.13	0.216201401334625	0.223448520914532	0.230695640494439	0.232423313692796	0.240214195422017	0.248005077151238	0.23230768184992	0.240204995962168	0.248020241071481	0.163226831306799	4.91013593863242	0.000100175264031397	1.3846592614877	0.371814595716362	0.379249421260266	0.364912540601694	0.474715563279018	0.482708063323825	0.467295796089131	0.472548631371756	0.48049308992963	0.465250951412773	0.000761635916174858	0.000825049758660211	0.000843702279203553
202	0.972667378427265	0.24	0.16331478439237	0.157150724365084	0.169478844419657	0.305023637188976	1.00981268836965	0.977350614594935	1.04227476214436	3.97	2.6	6.16	0.21942444091002	0.226712482972334	0.234000525034648	0.236048457510959	0.243888655621751	0.251728853732542	0.235928977839649	0.243885460344417	0.251752188300692	0.16331478439237	4.92497145419903	-0.012904084477456	1.37306815223408	0.371814595716362	0.379249421260266	0.364912540601694	0.474715563279018	0.482708063323825	0.467295796089131	0.472548631371756	0.48049308992963	0.465250951412773	0.000761635916174858	0.000825049758660211	0.000843702279203553
202	0.972667378427265	0.24	0.163321101171672	0.157202285294876	0.169439917048467	0.298922802251562	0.971207809638387	0.939531634724772	1.002883984552	3.98	2.58	6.12	0.210766528298108	0.217872491705357	0.224978455112605	0.226713677537977	0.234357296804832	0.242000916071687	0.226537493257684	0.234303094939671	0.241870504159451	0.163321101171672	4.88564238183332	-0.00141942584035042	1.37776329620785	0.371814595716362	0.379249421260266	0.364912540601694	0.474715563279018	0.482708063323825	0.467295796089131	0.472548631371756	0.48049308992963	0.465250951412773	0.000761635916174858	0.000825049758660211	0.000843702279203553
202	0.972667378427265	0.24	0.163382641384973	0.157193771064648	0.169571511705299	0.297042032030104	0.987702913059382	0.955343604894404	1.02006222122436	4	2.58	6.12	0.213228177527889	0.220450622175796	0.227673066823703	0.229226464247895	0.236990801349399	0.244755138450903	0.22905527280409	0.236886866629766	0.2447378389812	0.163382641384973	4.88949218362603	0.00612623012094213	1.38723393817986	0.371814595716362	0.379249421260266	0.364912540601694	0.474715563279018	0.482708063323825	0.467295796089131	0.472548631371756	0.48049308992963	0.465250951412773	0.000761635916174858	0.000825049758660211	0.000843702279203553
202	0.972667378427265	0.24	0.163410422066465	0.157227157128531	0.169593687004398	0.299674334691915	0.980901846557063	0.948966769654293	1.01283692345983	3.99	2.57	6.19	0.212152927519457	0.219292397806651	0.226431868093845	0.228113921156109	0.235790518322274	0.243467115488439	0.227735238392563	0.235546183279985	0.24299538839732	0.163410422066465	4.90620048885826	6.44951971245386e-05	1.38185377256585	0.371814595716362	0.379249421260266	0.364912540601694	0.474715563279018	0.482708063323825	0.467295796089131	0.472548631371756	0.48049308992963	0.465250951412773	0.000761635916174858	0.000825049758660211	0.000843702279203553
202	0.972667378427265	0.24	0.163452213841076	0.15733831726958	0.169566110412571	0.303284296513213	0.99219012167051	0.960163221621979	1.02421702171904	3.99	2.56	6.2	0.214588060435892	0.221745791755342	0.228903523074793	0.230723787061817	0.238419736563574	0.246115686065331	0.230233873722409	0.238066151845851	0.245545133726644	0.163452213841076	4.92677764513213	-0.0168752937503534	1.36681958016954	0.371814595716362	0.379249421260266	0.364912540601694	0.474715563279018	0.482708063323825	0.467295796089131	0.472548631371756	0.48049308992963	0.465250951412773	0.000761635916174858	0.000825049758660211	0.000843702279203553
202	0.972667378427265	0.24	0.163472308912855	0.157234919054829	0.169709698770881	0.30143713266399	1.00809049689078	0.975407561010489	1.04077343277108	3.98	2.56	6.09	0.218881521715727	0.226215574706054	0.233549627696381	0.235451047809739	0.243340295141943	0.251229542474148	0.235332261278927	0.243294869045641	0.251128312269279	0.163472308912855	4.87198276120701	-0.00121156460530339	1.37407897689751	0.371814595716362	0.379249421260266	0.364912540601694	0.474715563279018	0.482708063323825	0.467295796089131	0.472548631371756	0.48049308992963	0.465250951412773	0.000761635916174858	0.000825049758660211	0.000843702279203553
202	0.972667378427265	0.24	0.163502024448457	0.157385232451571	0.169618816445343	0.296198815634681	0.963003932248798	0.931389996507531	0.994617867990066	3.96	2.53	6.08	0.209519351461094	0.216631013963891	0.223742676466688	0.225444851018364	0.23309706873599	0.240749286453615	0.225067077086941	0.232770712991053	0.240351552321159	0.163502024448457	4.85142509659487	-0.0190985898917241	1.34948968989577	0.371814595716362	0.379249421260266	0.364912540601694	0.474715563279018	0.482708063323825	0.467295796089131	0.472548631371756	0.48049308992963	0.465250951412773	0.000761635916174858	0.000825049758660211	0.000843702279203553
202	0.972667378427265	0.24	0.163506601219612	0.157336887188088	0.169676315251137	0.30233595842896	0.994274615829823	0.962108265480051	1.02644096617959	3.97	2.58	6.09	0.216149486517093	0.223376053797193	0.230602621077293	0.232543827237602	0.240318509658472	0.248093192079342	0.232591738751426	0.240270494291432	0.248196690026526	0.163506601219612	4.87783731143497	-0.00338729142647604	1.3735503839759	0.371814595716362	0.379249421260266	0.364912540601694	0.474715563279018	0.482708063323825	0.467295796089131	0.472548631371756	0.48049308992963	0.465250951412773	0.000761635916174858	0.000825049758660211	0.000843702279203553
202	0.972667378427265	0.24	0.163536325019557	0.157414766839518	0.169657883199595	0.304388589336491	0.995846310557866	0.963785193382428	1.0279074277333	3.93	2.52	6.07	0.218472632094544	0.225740306162691	0.233007980230838	0.235289564868833	0.243116668212207	0.250943771555581	0.234919370778292	0.242898153429998	0.250506735780846	0.163536325019557	4.86586682720707	0.00209035526871849	1.37264806684233	0.371814595716362	0.379249421260266	0.364912540601694	0.474715563279018	0.482708063323825	0.467295796089131	0.472548631371756	0.48049308992963	0.465250951412773	0.000761635916174858	0.000825049758660211	0.000843702279203553
202	0.972667378427265	0.24	0.163544798155257	0.157334166271725	0.16975543003879	0.30232810941151	0.990612201942036	0.958563740164626	1.02266066371945	4.03	2.6	6.2	0.212508844356714	0.219613829962113	0.226718815567513	0.228275516917046	0.235907642848889	0.243539768780732	0.228176717089377	0.235742104889687	0.243334694390387	0.163544798155257	4.91969511333021	-0.0163327778339673	1.36943877064747	0.371814595716362	0.379249421260266	0.364912540601694	0.474715563279018	0.482708063323825	0.467295796089131	0.472548631371756	0.48049308992963	0.465250951412773	0.000761635916174858	0.000825049758660211	0.000843702279203553
202	0.972667378427265	0.24	0.163563065537911	0.157348154940763	0.169777976135058	0.292960091561426	0.978715635944046	0.946334548669343	1.01109672321875	3.98	2.59	6.16	0.211921729047187	0.219173135025477	0.226424541003767	0.227909948451513	0.235708429381918	0.243506910312323	0.227744530304335	0.235680361066625	0.24344500009177	0.163563065537911	4.90892229599019	-0.00630241582818442	1.378672958184	0.371814595716362	0.379249421260266	0.364912540601694	0.474715563279018	0.482708063323825	0.467295796089131	0.472548631371756	0.48049308992963	0.465250951412773	0.000761635916174858	0.000825049758660211	0.000843702279203553
202	0.972667378427265	0.24	0.163568889087259	0.157369274267787	0.169768503906732	0.300786115217863	0.993415566190097	0.961158545090639	1.02567258728956	3.98	2.58	6.26	0.21561887693999	0.222855167662702	0.230091458385414	0.231933261707431	0.239717072354256	0.247500883001081	0.231452267610439	0.239103930101692	0.246901231634206	0.163568889087259	4.93166662252676	0.0031955219270991	1.38882338250969	0.371814595716362	0.379249421260266	0.364912540601694	0.474715563279018	0.482708063323825	0.467295796089131	0.472548631371756	0.48049308992963	0.465250951412773	0.000761635916174858	0.000825049758660211	0.000843702279203553
202	0.972667378427265	0.24	0.163587686222384	0.157469812826853	0.169705559617915	0.310718713895281	1.00561549246368	0.973717477178967	1.03751350774839	3.98	2.58	6.16	0.218179527225313	0.225326871354749	0.232474215484185	0.234655567704082	0.242342650518856	0.25002973333363	0.234447548911544	0.242134381314237	0.249893561340468	0.163587686222384	4.94489514151213	-0.0085742292605894	1.37901481194443	0.371814595716362	0.379249421260266	0.364912540601694	0.474715563279018	0.482708063323825	0.467295796089131	0.472548631371756	0.48049308992963	0.465250951412773	0.000761635916174858	0.000825049758660211	0.000843702279203553
202	0.972667378427265	0.24	0.163639182700383	0.157452803774415	0.16982556162635	0.306440366969564	0.995146778336207	0.963262747062784	1.02703080960963	3.95	2.52	6.25	0.217163240662959	0.224351351671974	0.231539462680989	0.233729405969515	0.241465857640852	0.249202309312189	0.232590805562722	0.240273099037219	0.248077573142564	0.163639182700383	4.90269438526831	0.00210830668186209	1.37876708493103	0.371814595716362	0.379249421260266	0.364912540601694	0.474715563279018	0.482708063323825	0.467295796089131	0.472548631371756	0.48049308992963	0.465250951412773	0.000761635916174858	0.000825049758660211	0.000843702279203553
202	0.972667378427265	0.24	0.163696540951694	0.15753319406889	0.169859887834498	0.295867588183148	0.989410589340614	0.956903940918146	1.02191723776308	4.01	2.61	6.21	0.213184584739042	0.220426603555008	0.227668622370975	0.229130938839861	0.236914665662463	0.244698392485064	0.229058613554503	0.2367307635619	0.244492856080524	0.163696540951694	4.9287134449076	-0.0147362867741119	1.37269655407959	0.371814595716362	0.379249421260266	0.364912540601694	0.474715563279018	0.482708063323825	0.467295796089131	0.472548631371756	0.48049308992963	0.465250951412773	0.000761635916174858	0.000825049758660211	0.000843702279203553
202	0.972667378427265	0.24	0.163696541852401	0.15756607520794	0.169827008496862	0.310851305448656	1.00923454516976	0.977231640592395	1.04123744974713	4.05	2.61	6.22	0.21579088169648	0.222857716936702	0.229924552176924	0.231695752500675	0.239283448958974	0.246871145417273	0.231407935763491	0.238978811830578	0.24658967226469	0.163696541852401	4.95542428218008	0.0160633027607112	1.40611260171983	0.371814595716362	0.379249421260266	0.364912540601694	0.474715563279018	0.482708063323825	0.467295796089131	0.472548631371756	0.48049308992963	0.465250951412773	0.000761635916174858	0.000825049758660211	0.000843702279203553
202	0.972667378427265	0.24	0.16370453319634	0.157489948023946	0.169919118368735	0.298204886306622	0.988898105579571	0.956589627167959	1.02120658399118	4	2.62	6.18	0.213498463656632	0.220709299220869	0.227920134785105	0.22951605663977	0.237267880776749	0.245019704913728	0.229575398787347	0.237338734558458	0.245119388473165	0.16370453319634	4.92758677835856	0.00563218544717291	1.39401904127518	0.371814595716362	0.379249421260266	0.364912540601694	0.474715563279018	0.482708063323825	0.467295796089131	0.472548631371756	0.48049308992963	0.465250951412773	0.000761635916174858	0.000825049758660211	0.000843702279203553
202	0.972667378427265	0.24	0.163721630838597	0.157474908895505	0.16996835278169	0.292724984089198	0.986728406510407	0.954063677317976	1.01939313570284	4	2.56	6.08	0.212960751603938	0.220251989542389	0.22754322748084	0.228941244424329	0.236779614050895	0.24461798367746	0.228931544348228	0.236796171337846	0.244621244852374	0.163721630838597	4.89685892634901	0.000861633930290518	1.38144257344404	0.371814595716362	0.379249421260266	0.364912540601694	0.474715563279018	0.482708063323825	0.467295796089131	0.472548631371756	0.48049308992963	0.465250951412773	0.000761635916174858	0.000825049758660211	0.000843702279203553
202	0.972667378427265	0.24	0.163739561830597	0.1575961087638	0.169883014897395	0.301228155214057	0.998486914506027	0.966099262563149	1.0308745664489	4.07	2.63	6.25	0.212144346397559	0.219256304266717	0.226368262135875	0.227635273807946	0.235266551776685	0.242897829745424	0.227432991508493	0.235191732281451	0.242710096961269	0.163739561830597	4.98203184933221	0.0125922518724984	1.41082121199305	0.371814595716362	0.379249421260266	0.364912540601694	0.474715563279018	0.482708063323825	0.467295796089131	0.472548631371756	0.48049308992963	0.465250951412773	0.000761635916174858	0.000825049758660211	0.000843702279203553
202	0.972667378427265	0.24	0.163745170317019	0.157491189037217	0.169999151596821	0.28874303449995	0.979443721408269	0.946705569269749	1.01218187354679	4.01	2.59	6.2	0.21099367998751	0.218290080705872	0.225586481424235	0.226786232894429	0.234628758000885	0.242471283107341	0.226479876861528	0.23435452226131	0.242200708265012	0.163745170317019	4.92121551410891	0.0132498824230805	1.40339922295258	0.371814595716362	0.379249421260266	0.364912540601694	0.474715563279018	0.482708063323825	0.467295796089131	0.472548631371756	0.48049308992963	0.465250951412773	0.000761635916174858	0.000825049758660211	0.000843702279203553
202	0.972667378427265	0.24	0.163770971439547	0.157531344502658	0.170010598376437	0.297088663559479	0.993671068596119	0.961119865345127	1.02622227184711	3.93	2.53	6.1	0.218062066228475	0.225447391300895	0.232832716373315	0.234871945061077	0.242826587033745	0.250781229006413	0.234430791467664	0.242290732115887	0.250397037209035	0.163770971439547	4.84847844121717	-0.00226864228325062	1.36529629210695	0.371814595716362	0.379249421260266	0.364912540601694	0.474715563279018	0.482708063323825	0.467295796089131	0.472548631371756	0.48049308992963	0.465250951412773	0.000761635916174858	0.000825049758660211	0.000843702279203553
202	0.972667378427265	0.24	0.163772025798362	0.15755121288953	0.169992838707193	0.297752656647246	0.988769941504115	0.956430713133363	1.02110916987487	4.03	2.56	6.17	0.211799509508232	0.218960961574488	0.226122413640744	0.227484395047452	0.235176190910134	0.242867986772817	0.227084096756255	0.234825220429411	0.242356903786449	0.163772025798362	4.90367007389207	-0.00145714389974038	1.38294204616454	0.371814595716362	0.379249421260266	0.364912540601694	0.474715563279018	0.482708063323825	0.467295796089131	0.472548631371756	0.48049308992963	0.465250951412773	0.000761635916174858	0.000825049758660211	0.000843702279203553
202	0.972667378427265	0.24	0.163827116929403	0.157692293481629	0.169961940377178	0.309947432769556	0.996337496331937	0.964676782015929	1.02799821064795	3.94	2.52	6.15	0.218110211163274	0.225268593342447	0.23242697552162	0.234827934875348	0.242534993133732	0.250242051392115	0.234111875529191	0.241867672412629	0.249548075062808	0.163827116929403	4.87465907220911	-0.00183616211398966	1.36847485990512	0.371814595716362	0.379249421260266	0.364912540601694	0.474715563279018	0.482708063323825	0.467295796089131	0.472548631371756	0.48049308992963	0.465250951412773	0.000761635916174858	0.000825049758660211	0.000843702279203553
202	0.972667378427265	0.24	0.163846207406887	0.157671972456123	0.170020442357651	0.300207145387334	0.989844406030075	0.957659048314319	1.02202976374583	4.03	2.6	6.2	0.212177394794573	0.219308330760438	0.226439266726303	0.227903326902682	0.235562785782004	0.243222244661325	0.227650702639767	0.23536114255694	0.243006135702902	0.163846207406887	4.9427165456082	0.00449917646643704	1.39474019972498	0.371814595716362	0.379249421260266	0.364912540601694	0.474715563279018	0.482708063323825	0.467295796089131	0.472548631371756	0.48049308992963	0.465250951412773	0.000761635916174858	0.000825049758660211	0.000843702279203553
202	0.972667378427265	0.24	0.163856688535379	0.157697452998457	0.170015924072302	0.313372110296707	1.01845975347251	0.986353355231497	1.05056615171352	4.02	2.61	6.25	0.219118336497666	0.226250770869373	0.233383205241081	0.235430905913156	0.243094324284877	0.250757742656599	0.235268848238372	0.242911780992954	0.250617783235996	0.163856688535379	4.96862623876271	-0.000754596186271413	1.39538142304338	0.371814595716362	0.379249421260266	0.364912540601694	0.474715563279018	0.482708063323825	0.467295796089131	0.472548631371756	0.48049308992963	0.465250951412773	0.000761635916174858	0.000825049758660211	0.000843702279203553
202	0.972667378427265	0.24	0.163863621676509	0.157666925586981	0.170060317766037	0.301839436726217	1.00165038040752	0.969207231941363	1.03409352887367	4.06	2.61	6.22	0.213455061342446	0.220600235271981	0.227745409201517	0.229118662030472	0.236788157803561	0.244457653576649	0.22883398640919	0.236538359270836	0.244300204773242	0.163863621676509	4.95653913142785	0.0194457112836283	1.414756914096	0.371814595716362	0.379249421260266	0.364912540601694	0.474715563279018	0.482708063323825	0.467295796089131	0.472548631371756	0.48049308992963	0.465250951412773	0.000761635916174858	0.000825049758660211	0.000843702279203553
202	0.972667378427265	0.24	0.163913641251811	0.157756614162208	0.170070668341413	0.297384168418492	0.984520345058113	0.95229171046957	1.01674897964666	3.96	2.55	6.16	0.214234136307455	0.221484513077027	0.2287348898466	0.230519621616984	0.238321151934747	0.24612268225251	0.229988793737721	0.237868617453569	0.245513037340496	0.163913641251811	4.89117711895166	0.00135139689956395	1.37994476434289	0.371814595716362	0.379249421260266	0.364912540601694	0.474715563279018	0.482708063323825	0.467295796089131	0.472548631371756	0.48049308992963	0.465250951412773	0.000761635916174858	0.000825049758660211	0.000843702279203553
202	0.972667378427265	0.24	0.163925067573845	0.157718724695835	0.170131410451855	0.29740714041129	0.972417297908977	0.940586610778749	1.0042479850392	3.99	2.58	6.14	0.210453750874482	0.21757578240534	0.224697813936197	0.226308659228716	0.23396724169653	0.241625824164343	0.226246746232259	0.233764931865016	0.241443735160926	0.163925067573845	4.8873022503089	-0.0108631880823696	1.37047071708694	0.371814595716362	0.379249421260266	0.364912540601694	0.474715563279018	0.482708063323825	0.467295796089131	0.472548631371756	0.48049308992963	0.465250951412773	0.000761635916174858	0.000825049758660211	0.000843702279203553
202	0.972667378427265	0.24	0.163944864347051	0.157770603819163	0.170119124874938	0.287392102397182	0.969935901728488	0.937408595110034	1.00246320834694	3.97	2.56	6.19	0.210357061943803	0.217656278836945	0.224955495730086	0.226281593197067	0.234133378216351	0.241985163235635	0.225872132400628	0.233583244551483	0.241549578660762	0.163944864347051	4.89314213561619	-0.00316450983877164	1.37705444690807	0.371814595716362	0.379249421260266	0.364912540601694	0.474715563279018	0.482708063323825	0.467295796089131	0.472548631371756	0.48049308992963	0.465250951412773	0.000761635916174858	0.000825049758660211	0.000843702279203553
202	0.972667378427265	0.24	0.163956010573989	0.157747025543217	0.17016499560476	0.2973631367706	0.983704493177507	0.951500945075058	1.01590804127996	4	2.59	6.19	0.212173087429277	0.219354085264791	0.226535083100306	0.228067670658584	0.235786620640381	0.243505570622179	0.227877134867231	0.235520560678196	0.243283659536358	0.163956010573989	4.90283916952452	0.00261138394050989	1.38619706994904	0.371814595716362	0.379249421260266	0.364912540601694	0.474715563279018	0.482708063323825	0.467295796089131	0.472548631371756	0.48049308992963	0.465250951412773	0.000761635916174858	0.000825049758660211	0.000843702279203553
202	0.972667378427265	0.24	0.163980898238832	0.157825644397534	0.170136152080129	0.310230859606884	1.00477740221746	0.972869635433055	1.03668516900185	3.91	2.56	6.15	0.221476321459921	0.228740208167892	0.236004094875862	0.238644646623944	0.246471612798536	0.254298578973128	0.238247445836646	0.246060076024353	0.253978301040479	0.163980898238832	4.87671133244703	-0.00541942138365103	1.3674430548515	0.371814595716362	0.379249421260266	0.364912540601694	0.474715563279018	0.482708063323825	0.467295796089131	0.472548631371756	0.48049308992963	0.465250951412773	0.000761635916174858	0.000825049758660211	0.000843702279203553
202	0.972667378427265	0.24	0.163989680343846	0.157817944630597	0.170161416057095	0.303505838766454	1.00171204008243	0.969394724698296	1.03402935546656	4.01	2.61	6.15	0.216028877237651	0.223230766395797	0.230432655553943	0.232195627918195	0.239936478107558	0.247677328296921	0.232244429677377	0.240116839751138	0.247796156496996	0.163989680343846	4.92363677406477	0.0108055929497479	1.39864716396094	0.371814595716362	0.379249421260266	0.364912540601694	0.474715563279018	0.482708063323825	0.467295796089131	0.472548631371756	0.48049308992963	0.465250951412773	0.000761635916174858	0.000825049758660211	0.000843702279203553
202	0.972667378427265	0.24	0.164001241716228	0.157806340346152	0.170196143086304	0.302560025793009	1.00530285757294	0.972796992491031	1.03780872265485	4.02	2.58	6.19	0.216341152059693	0.223570159092814	0.230799166125935	0.23247600823344	0.240244159057042	0.248012309880644	0.232087788271633	0.23985407397046	0.247700838110177	0.164001241716228	4.907688664886	0.00327067146897279	1.3858606739016	0.371814595716362	0.379249421260266	0.364912540601694	0.474715563279018	0.482708063323825	0.467295796089131	0.472548631371756	0.48049308992963	0.465250951412773	0.000761635916174858	0.000825049758660211	0.000843702279203553
202	0.972667378427265	0.24	0.164047713224157	0.157907596399112	0.170187830049202	0.29722131231704	0.981230201341092	0.949096748642784	1.0133636540394	3.95	2.56	6.11	0.21404966811986	0.22129672158986	0.228543775059861	0.230388401686289	0.238188633663073	0.245988865639857	0.230143191649404	0.237990163804625	0.245740741667428	0.164047713224157	4.89189155875606	-0.0140604314090995	1.36113434990907	0.371814595716362	0.379249421260266	0.364912540601694	0.474715563279018	0.482708063323825	0.467295796089131	0.472548631371756	0.48049308992963	0.465250951412773	0.000761635916174858	0.000825049758660211	0.000843702279203553
202	0.972667378427265	0.24	0.164082320717349	0.157882554521691	0.170282086913008	0.301847147478888	0.985623211674443	0.953699762330376	1.01754666101851	3.95	2.53	6.21	0.215253096545029	0.222458321496451	0.229663546447874	0.231704524626976	0.239460432667307	0.247216340707639	0.230952235547193	0.238550256321469	0.246295060325382	0.164082320717349	4.87757307624299	-0.0214058108388474	1.35381915386726	0.371814595716362	0.379249421260266	0.364912540601694	0.474715563279018	0.482708063323825	0.467295796089131	0.472548631371756	0.48049308992963	0.465250951412773	0.000761635916174858	0.000825049758660211	0.000843702279203553
202	0.972667378427265	0.24	0.16411881843442	0.157979184662169	0.170258452206672	0.30893547116627	1.00765197381673	0.975555809042203	1.03974813859125	3.96	2.55	6.11	0.219901160185842	0.227135993709475	0.234370827233109	0.236671970366398	0.244458570054477	0.252245169742555	0.236343983204279	0.244033353961563	0.25192781425431	0.16411881843442	4.85738108741532	0.0121890302046309	1.38552823486693	0.371814595716362	0.379249421260266	0.364912540601694	0.474715563279018	0.482708063323825	0.467295796089131	0.472548631371756	0.48049308992963	0.465250951412773	0.000761635916174858	0.000825049758660211	0.000843702279203553
202	0.972667378427265	0.24	0.164173090232056	0.157892629905025	0.170453550559086	0.301485901892341	1.00031468730692	0.967887603270138	1.0327417713437	3.96	2.58	6.19	0.217850561776868	0.225149196918316	0.232447832059763	0.234424509445569	0.242278420625328	0.250132331805086	0.234028228265442	0.242036053142252	0.249871956863808	0.164173090232056	4.89559986589413	-0.00702111051483734	1.37818470891569	0.371814595716362	0.379249421260266	0.364912540601694	0.474715563279018	0.482708063323825	0.467295796089131	0.472548631371756	0.48049308992963	0.465250951412773	0.000761635916174858	0.000825049758660211	0.000843702279203553
202	0.972667378427265	0.24	0.164199422320035	0.158044114106076	0.170354730533994	0.303675406194726	0.988996764587329	0.957102463081089	1.02089106609357	4	2.57	6.14	0.21374634899616	0.220869191913935	0.227992034831709	0.229799152175478	0.23745693567106	0.245114719166642	0.229480160049138	0.23722003217014	0.244924702303467	0.164199422320035	4.91428439489045	0.0101287249520662	1.39182898059687	0.371814595716362	0.379249421260266	0.364912540601694	0.474715563279018	0.482708063323825	0.467295796089131	0.472548631371756	0.48049308992963	0.465250951412773	0.000761635916174858	0.000825049758660211	0.000843702279203553
202	0.972667378427265	0.24	0.164232892334872	0.157950569298362	0.170515215371381	0.298852567849398	1.00069979244456	0.968056259489327	1.03334332539979	4.05	2.63	6.15	0.21366478945423	0.220869715332817	0.228074641211403	0.229400672404618	0.237136223242896	0.244871774081174	0.25270858223157	0.237400064847147	0.245168856101645	0.164232892334872	4.89975773550716	0.0127245959526914	1.40174613089738	0.371814595716362	0.379249421260266	0.364912540601694	0.474715563279018	0.482708063323825	0.467295796089131	0.472548631371756	0.48049308992963	0.465250951412773	0.000761635916174858	0.000825049758660211	0.000843702279203553
202	0.972667378427265	0.24	0.164237165511748	0.158018056697398	0.170456274326097	0.302192580116385	1.00306844837858	0.970606571150506	1.03553032560665	3.97	2.55	6.15	0.218277124062145	0.225577389085699	0.232877654109253	0.234860249615046	0.242715136255387	0.250570022895728	0.234351444991529	0.242167802931389	0.249975023050229	0.164237165511748	4.88708082478982	-0.00651119152123952	1.37058412529848	0.371814595716362	0.379249421260266	0.364912540601694	0.474715563279018	0.482708063323825	0.467295796089131	0.472548631371756	0.48049308992963	0.465250951412773	0.000761635916174858	0.000825049758660211	0.000843702279203553
202	0.972667378427265	0.24	0.164314303056559	0.158132240652785	0.170496365460334	0.295660467431969	0.981630035152518	0.949362974249052	1.01389709605598	4.02	2.58	6.17	0.211010976838457	0.218182842842955	0.225354708847454	0.226733610071213	0.234439858791116	0.24214610751102	0.226404401443711	0.234119137229754	0.241692400943408	0.164314303056559	4.90871090185621	0.00779437666313696	1.39164936696044	0.371814595716362	0.379249421260266	0.364912540601694	0.474715563279018	0.482708063323825	0.467295796089131	0.472548631371756	0.48049308992963	0.465250951412773	0.000761635916174858	0.000825049758660211	0.000843702279203553
202	0.972667378427265	0.24	0.164315182299652	0.158148322894698	0.170482041704606	0.297552881118732	0.970873417604031	0.939104346543009	1.00264248866505	3.98	2.55	6.11	0.210451286846034	0.217570668106813	0.224690049367593	0.226347156405864	0.234004280901974	0.241661405398084	0.226030116713173	0.233684590761504	0.241314046568956	0.164315182299652	4.88073638437507	-0.019771155558306	1.35613825786237	0.371814595716362	0.379249421260266	0.364912540601694	0.474715563279018	0.482708063323825	0.467295796089131	0.472548631371756	0.48049308992963	0.465250951412773	0.000761635916174858	0.000825049758660211	0.000843702279203553
202	0.972667378427265	0.24	0.164405416385112	0.158186067754441	0.170624765015783	0.306249390401756	0.997272180723464	0.965305691281318	1.02923867016561	3.99	2.58	6.19	0.21583384286514	0.222981268102059	0.230128693338979	0.232075274608274	0.239760541444007	0.24744580827974	0.231890851758342	0.239335137364	0.247258971634073	0.164405416385112	4.8895976680045	-0.00108480482995448	1.37758953886381	0.371814595716362	0.379249421260266	0.364912540601694	0.474715563279018	0.482708063323825	0.467295796089131	0.472548631371756	0.48049308992963	0.465250951412773	0.000761635916174858	0.000825049758660211	0.000843702279203553
202	0.972667378427265	0.24	0.164412252083983	0.158194400627885	0.17063010354008	0.303908713114505	0.991269509602239	0.959319540767927	1.02321947843655	3.97	2.58	6.23	0.215686430124281	0.222869828801784	0.230053227479286	0.232066160043012	0.239795082748931	0.24752400545485	0.231467802182305	0.239174364517061	0.246899395333185	0.164412252083983	4.91428221542024	0.0253542667774721	1.40595741624538	0.371814595716362	0.379249421260266	0.364912540601694	0.474715563279018	0.482708063323825	0.467295796089131	0.472548631371756	0.48049308992963	0.465250951412773	0.000761635916174858	0.000825049758660211	0.000843702279203553
202	0.972667378427265	0.24	0.164430299017559	0.15824918792848	0.170611410106638	0.297621029265598	0.992857801054067	0.960374649127573	1.02534095298056	4.02	2.59	6.11	0.213306473557173	0.22052122729287	0.227735981028568	0.22918133540377	0.236933031206444	0.244684727009119	0.229265108656545	0.236993078723867	0.244823317226655	0.164430299017559	4.9161487899092	-0.00531242086931389	1.38080854000485	0.371814595716362	0.379249421260266	0.364912540601694	0.474715563279018	0.482708063323825	0.467295796089131	0.472548631371756	0.48049308992963	0.465250951412773	0.000761635916174858	0.000825049758660211	0.000843702279203553
202	0.972667378427265	0.24	0.164461907009588	0.158226566238609	0.170697247780567	0.300447433910968	0.988166607911537	0.956054170600471	1.0202790452226	3.96	2.6	6.22	0.215327555430403	0.222560087684053	0.229792619937702	0.231727211922667	0.239510584240849	0.247293956559032	0.231436451961054	0.239219717773312	0.246933232069386	0.164461907009588	4.90404639974799	0.0115130532496384	1.39313220016928	0.371814595716362	0.379249421260266	0.364912540601694	0.474715563279018	0.482708063323825	0.467295796089131	0.472548631371756	0.48049308992963	0.465250951412773	0.000761635916174858	0.000825049758660211	0.000843702279203553
202	0.972667378427265	0.24	0.164569716484181	0.158394107670468	0.170745325297894	0.301638245742267	0.998188331329597	0.965841877388159	1.03053478527103	4	2.61	6.07	0.215513457040762	0.222731094083774	0.229948731126786	0.231676005312914	0.239434932949657	0.2471938605864	0.232067956416422	0.239856025387749	0.247493464433774	0.164569716484181	4.8877875557773	-0.00528883582951262	1.37654748781341	0.371814595716362	0.379249421260266	0.364912540601694	0.474715563279018	0.482708063323825	0.467295796089131	0.472548631371756	0.48049308992963	0.465250951412773	0.000761635916174858	0.000825049758660211	0.000843702279203553
202	0.972667378427265	0.24	0.164645395886871	0.158423606566956	0.170867185206787	0.286008984874748	0.972862756183552	0.940126781161767	1.00559873120534	4.06	2.61	6.21	0.207153136371098	0.214366376153023	0.221579615934947	0.222366879856886	0.23010987449392	0.237852869130954	0.222315266164668	0.230017420427612	0.237789321253813	0.164645395886871	4.94106665013524	-0.0137002148233444	1.38081070140461	0.371814595716362	0.379249421260266	0.364912540601694	0.474715563279018	0.482708063323825	0.467295796089131	0.472548631371756	0.48049308992963	0.465250951412773	0.000761635916174858	0.000825049758660211	0.000843702279203553
202	0.972667378427265	0.24	0.16469530262061	0.158466103113831	0.170924502127388	0.297787610996456	0.998852256417847	0.966186000979508	1.03151851185619	3.99	2.6	6.26	0.215952968744928	0.223254228370443	0.230555487995958	0.232193680024813	0.240044029807534	0.247894379590256	0.231823158257901	0.239636698273273	0.24740745138829	0.16469530262061	4.9453518750698	0.011861587312834	1.40182756836777	0.371814595716362	0.379249421260266	0.364912540601694	0.474715563279018	0.482708063323825	0.467295796089131	0.472548631371756	0.48049308992963	0.465250951412773	0.000761635916174858	0.000825049758660211	0.000843702279203553
202	0.972667378427265	0.24	0.164764092404015	0.158590106224592	0.170938078583439	0.305508095520519	1.00027783507835	0.968158980748881	1.03239668940782	4.01	2.56	6.15	0.215791978739833	0.222950917786447	0.230109856833061	0.231945782057291	0.239640626534663	0.247335471012035	0.231531770671581	0.239240405687068	0.247065170048518	0.164764092404015	4.91501571440793	-0.0128932463508694	1.36895929941949	0.371814595716362	0.379249421260266	0.364912540601694	0.474715563279018	0.482708063323825	0.467295796089131	0.472548631371756	0.48049308992963	0.465250951412773	0.000761635916174858	0.000825049758660211	0.000843702279203553
202	0.972667378427265	0.24	0.164766826208664	0.158550984152912	0.170982668264416	0.306155861990677	0.991963653712095	0.960160323425953	1.02376698399824	4.01	2.55	6.23	0.213914665768255	0.221000147851292	0.228085629934329	0.22991620227762	0.237531702252749	0.245147202227878	0.229253456376171	0.236849927246613	0.24431314075473	0.164766826208664	4.90466423662358	0.0073994425546395	1.38666730096699	0.371814595716362	0.379249421260266	0.364912540601694	0.474715563279018	0.482708063323825	0.467295796089131	0.472548631371756	0.48049308992963	0.465250951412773	0.000761635916174858	0.000825049758660211	0.000843702279203553
202	0.972667378427265	0.24	0.164852704610573	0.158643374058089	0.171062035163057	0.295993157119366	0.987166192085319	0.954743053986697	1.01958933018394	3.96	2.58	6.17	0.215107990427416	0.222413072198497	0.229718153969579	0.231500450230142	0.239362221034718	0.247223991839295	0.231237259050249	0.239078366700778	0.246948518286228	0.164852704610573	4.89427726986619	0.00467947520652603	1.38853591501915	0.371814595716362	0.379249421260266	0.364912540601694	0.474715563279018	0.482708063323825	0.467295796089131	0.472548631371756	0.48049308992963	0.465250951412773	0.000761635916174858	0.000825049758660211	0.000843702279203553
202	0.972667378427265	0.24	0.164956911115714	0.158766525583841	0.171147296647587	0.29401983345622	0.976075249529749	0.943863938239035	1.00828656082046	3.98	2.57	6.14	0.211624077442393	0.218846187281471	0.226068297120549	0.227621810786586	0.235389876401512	0.243157942016437	0.227386588356959	0.23517343355511	0.24293669529107	0.164956911115714	4.90489689326428	-0.00495875214208591	1.37553423553399	0.371814595716362	0.379249421260266	0.364912540601694	0.474715563279018	0.482708063323825	0.467295796089131	0.472548631371756	0.48049308992963	0.465250951412773	0.000761635916174858	0.000825049758660211	0.000843702279203553
202	0.972667378427265	0.24	0.164969609082822	0.158651721908698	0.171287496256946	0.29264030477826	0.99170423527057	0.958868070910115	1.02454039963102	3.96	2.58	6.04	0.215855660497444	0.223247576196025	0.230639491894606	0.232282260556106	0.240236700501529	0.248191140446952	0.232439748815886	0.240382254211226	0.248456055228158	0.164969609082822	4.86819388720768	0.0165168935455036	1.3965263131087	0.371814595716362	0.379249421260266	0.364912540601694	0.474715563279018	0.482708063323825	0.467295796089131	0.472548631371756	0.48049308992963	0.465250951412773	0.000761635916174858	0.000825049758660211	0.000843702279203553
202	0.972667378427265	0.24	0.164976406002119	0.158808294862467	0.171144517141771	0.322142452309081	1.0312303789466	0.999372408569594	1.06308834932361	4.01	2.56	6.14	0.222508909907747	0.229602043758229	0.23669517760871	0.239135724737435	0.246758887804019	0.254382050870602	0.238820200221603	0.246501926316603	0.254001601548362	0.164976406002119	4.91544813266081	-0.0012520165433796	1.38184954267257	0.371814595716362	0.379249421260266	0.364912540601694	0.474715563279018	0.482708063323825	0.467295796089131	0.472548631371756	0.48049308992963	0.465250951412773	0.000761635916174858	0.000825049758660211	0.000843702279203553
202	0.972667378427265	0.24	0.165018433913381	0.158786105464377	0.171250762362385	0.297906838278661	0.990940283781887	0.958542016273528	1.02333855129025	4	2.59	6.12	0.214010426269546	0.221243877617682	0.228477328965818	0.230075915534076	0.237852372832925	0.245628830131774	0.230015786999138	0.237969923750104	0.245582832276773	0.165018433913381	4.89588087489377	0.00363107880182964	1.38642043758568	0.371814595716362	0.379249421260266	0.364912540601694	0.474715563279018	0.482708063323825	0.467295796089131	0.472548631371756	0.48049308992963	0.465250951412773	0.000761635916174858	0.000825049758660211	0.000843702279203553
202	0.972667378427265	0.24	0.165079113189964	0.158882698265744	0.171275528114184	0.303516403070677	0.984755217567377	0.952985758419643	1.01652467671511	3.96	2.55	6.15	0.214650699873704	0.221806459107691	0.228962218341679	0.231000595203095	0.238701407001769	0.246402218800444	0.230623327920921	0.238317925450701	0.245888756511033	0.165079113189964	4.88561188267755	-0.0127992899295661	1.36286683622338	0.371814595716362	0.379249421260266	0.364912540601694	0.474715563279018	0.482708063323825	0.467295796089131	0.472548631371756	0.48049308992963	0.465250951412773	0.000761635916174858	0.000825049758660211	0.000843702279203553
[truncated: 1,365 more rows]
