# Supplementary material for: Re-expressing coefficients from regression models for inclusion in a meta-analysis
Source: BMC Med Res Methodol. 2024 Jan 8;24:6. doi: 10.1186/s12874-023-02132-y (PMC10773134; doi:10.1186/s12874-023-02132-y)
Supplement: Supplementary file 2 — Additional file 2. [file 12874_2023_2132_MOESM2_ESM.zip › Supp_Files_R1/simdata/simdata_scenario_203.csv]

ex_no	errsd	rsquare	beta	b_low_ci	b_hi_ci	lrsquare	lbeta	lb_low_ci	lb_hi_ci	x_median	x_25	x_75	rbl	rb	rbu	altl	alt	altu	dzl	dz	dzu	observed_beta	xlog	error	ylog	RelBias_rb	RelBias_rbl	RelBias_rbu	RelBias_alt	RelBias_altl	RelBias_altu	RelBias_dz	RelBias_dzl	RelBias_dzu	MC_SE_RelBias_rb	MC_SE_RelBias_alt	MC_SE_RelBias_dz
203	0.986818893304458	0.1	0.0659377744356479	0.0357680852884656	0.0961074635828303	0.173059371182826	0.839420187302805	0.552933480458071	1.12590689414754	9.33	5.96	13.46	0.0562716067279183	0.0854271342372817	0.114582661746645	0.0568366488316529	0.0862849367855338	0.115733224739415	0.0571575498463061	0.0866955545078836	0.116233561485296	0.0659377744356479	10.2291768184993	0.295082607727432	2.45791234919137	0.4301340882634	0.509191486264991	0.387331914082349	0.456736874417728	0.537259648757408	0.413140736587684	0.455438053089059	0.535680627841312	0.412194187478217	0.00492705448552661	0.00504614023905913	0.00503408171702735
203	0.986818893304458	0.11	0.0504227665659339	0.028395613604633	0.0724499195272348	0.187065955629118	0.754717721214755	0.509077043769401	1.00035839866011	8.36	5.65	14.08	0.0574993457563997	0.0852440229464884	0.112988700136577	0.0584080850261539	0.0865912485565237	0.114774412086894	0.0581285250497444	0.0861719002047237	0.114222898315298	0.0504227665659339	10.7616578605333	0.010270239556851	2.17929240892207	0.4301340882634	0.509191486264991	0.387331914082349	0.456736874417728	0.537259648757408	0.413140736587684	0.455438053089059	0.535680627841312	0.412194187478217	0.00492705448552661	0.00504614023905913	0.00503408171702735
203	0.986818893304458	0.11	0.0515672826088018	0.028714922222878	0.0744196429947256	0.14464035901731	0.663180456551801	0.411385624178952	0.914975288924651	8	5.07	12.18	0.0484350106197424	0.0780803960274496	0.107725781435157	0.0493206917595655	0.0795081717885484	0.109695651817531	0.0492313056322871	0.0794235670222944	0.109581610870373	0.0515672826088018	9.71896474157123	0.0758540230569515	2.14838222292323	0.4301340882634	0.509191486264991	0.387331914082349	0.456736874417728	0.537259648757408	0.413140736587684	0.455438053089059	0.535680627841312	0.412194187478217	0.00492705448552661	0.00504614023905913	0.00503408171702735
203	0.986818893304458	0.11	0.053544007270298	0.0303323795715644	0.0767556349690316	0.197557389254358	0.76741172563938	0.525935574973129	1.00888787630563	6.9	4.83	10.84	0.0711330178381746	0.103792773424615	0.136452529011055	0.0730843357914509	0.106640012419374	0.140195689047298	0.0734107004345106	0.107256809840735	0.140868291866246	0.053544007270298	8.96504124825958	0.0138829276076174	2.01262403981858	0.4301340882634	0.509191486264991	0.387331914082349	0.456736874417728	0.537259648757408	0.413140736587684	0.455438053089059	0.535680627841312	0.412194187478217	0.00492705448552661	0.00504614023905913	0.00503408171702735
203	0.986818893304458	0.11	0.0560891317296359	0.0306427000163202	0.0815355634429517	0.167558536814859	0.757275912482826	0.4937440224246	1.02080780254105	8.4	5.65	11.46	0.0555625754529954	0.0852186520040117	0.114874728555028	0.0564287734537815	0.0865471762020666	0.116665578950352	0.0571790839454607	0.0876907248059169	0.118161116796503	0.0560891317296359	9.85841105582104	-0.0195398415176999	2.08842489724551	0.4301340882634	0.509191486264991	0.387331914082349	0.456736874417728	0.537259648757408	0.413140736587684	0.455438053089059	0.535680627841312	0.412194187478217	0.00492705448552661	0.00504614023905913	0.00503408171702735
203	0.986818893304458	0.11	0.0665043850057179	0.0369001764822894	0.0961085935291464	0.167463923123813	0.784999630813092	0.511727203372821	1.05827205825336	7.4	5.15	11.67	0.0648542714984863	0.0994877326188826	0.134121193739279	0.0663441172851216	0.101773185463228	0.137202253641334	0.0666002153385532	0.102137914897732	0.137670085399782	0.0665043850057179	9.04443520182601	-0.00163458058856184	2.01050611490946	0.4301340882634	0.509191486264991	0.387331914082349	0.456736874417728	0.537259648757408	0.413140736587684	0.455438053089059	0.535680627841312	0.412194187478217	0.00492705448552661	0.00504614023905913	0.00503408171702735
203	0.986818893304458	0.11	0.0755117836057967	0.0423866013430585	0.108636965868535	0.171690571763307	0.848812694328821	0.557727305449241	1.1398980832084	7.68	5.28	11.12	0.0682574597354735	0.103881946858313	0.139506433981153	0.0696705975541465	0.106032620328316	0.142394643102485	0.070394949681622	0.107184229046458	0.143883383579395	0.0755117836057967	8.6506475943732	-0.112752674403286	1.89126633357012	0.4301340882634	0.509191486264991	0.387331914082349	0.456736874417728	0.537259648757408	0.413140736587684	0.455438053089059	0.535680627841312	0.412194187478217	0.00492705448552661	0.00504614023905913	0.00503408171702735
203	0.986818893304458	0.12	0.0460248697942719	0.0262034738852295	0.0658462657033143	0.215825344639131	0.77365873922258	0.543413808829513	1.00390366961565	7.72	5.1	12.49	0.0661753052590437	0.0942138429361176	0.122252380613191	0.0675243878004337	0.0961345329905847	0.124744678180736	0.0672972626317155	0.0957318643575237	0.124364506931511	0.0460248697942719	10.394057378149	0.0847789718930891	2.18717385149471	0.4301340882634	0.509191486264991	0.387331914082349	0.456736874417728	0.537259648757408	0.413140736587684	0.455438053089059	0.535680627841312	0.412194187478217	0.00492705448552661	0.00504614023905913	0.00503408171702735
203	0.986818893304458	0.12	0.0499233033025619	0.028774707629081	0.0710718989760427	0.158071149523256	0.627064276326952	0.401116063012999	0.853012489640904	7.79	5.07	12.07	0.0484662982895467	0.0757673079330056	0.103068317576464	0.0494304370636757	0.0772745449609537	0.105118652858232	0.0493752058929204	0.0771934071886591	0.105057850758692	0.0499233033025619	9.57364752743629	0.0672038437760009	2.12579347833803	0.4301340882634	0.509191486264991	0.387331914082349	0.456736874417728	0.537259648757408	0.413140736587684	0.455438053089059	0.535680627841312	0.412194187478217	0.00492705448552661	0.00504614023905913	0.00503408171702735
203	0.986818893304458	0.12	0.0538652245203559	0.0307898273744588	0.0769406216662531	0.151854207714938	0.713013900608941	0.449923320176707	0.976104481041175	7.88	5.07	11.79	0.0537241304936703	0.0851390673083381	0.116554004123006	0.0547531593635104	0.0867698160502255	0.11878647273694	0.054762029202584	0.0869048412972351	0.119007076780751	0.0538652245203559	9.53808290106221	-0.0222040308805286	2.01360887292076	0.4301340882634	0.509191486264991	0.387331914082349	0.456736874417728	0.537259648757408	0.413140736587684	0.455438053089059	0.535680627841312	0.412194187478217	0.00492705448552661	0.00504614023905913	0.00503408171702735
203	0.986818893304458	0.12	0.0558058531649399	0.0317299860466771	0.0798817202832027	0.170685760686749	0.723114262722906	0.474255289832117	0.971973235613695	8.65	5.47	11.25	0.0518888908948609	0.0791168762634761	0.106344861632091	0.0526141056819816	0.0802226375851689	0.107831169488356	0.0532668020746086	0.0812254153205023	0.10909727765647	0.0558058531649399	9.95962229672517	0.125613356886326	2.22608170118573	0.4301340882634	0.509191486264991	0.387331914082349	0.456736874417728	0.537259648757408	0.413140736587684	0.455438053089059	0.535680627841312	0.412194187478217	0.00492705448552661	0.00504614023905913	0.00503408171702735
203	0.986818893304458	0.12	0.0598734972631107	0.0347763280713676	0.0849706664548537	0.198983757995154	0.772550648018151	0.53054568670793	1.01455560932837	7.46	5.41	11.17	0.066763107460809	0.0972166643227232	0.127670221184637	0.0682655188687662	0.0994043909142055	0.130543262959645	0.0690686908172438	0.1005467900295	0.132206716192513	0.0598734972631107	9.08758281351265	-0.0107284940913465	2.01725684726199	0.4301340882634	0.509191486264991	0.387331914082349	0.456736874417728	0.537259648757408	0.413140736587684	0.455438053089059	0.535680627841312	0.412194187478217	0.00492705448552661	0.00504614023905913	0.00503408171702735
203	0.986818893304458	0.12	0.061061264093702	0.0357652281611634	0.0863573000262407	0.188534276087721	0.810064879558775	0.547676138128703	1.07245362098885	8.91	5.5	12.32	0.0582563745866128	0.08616669556625	0.114077016545887	0.058979216688083	0.0872358474958341	0.115492478303585	0.0592025010870029	0.0876412092692497	0.11607264315013	0.061061264093702	10.2276362866513	0.0372630253750898	2.16948076679756	0.4301340882634	0.509191486264991	0.387331914082349	0.456736874417728	0.537259648757408	0.413140736587684	0.455438053089059	0.535680627841312	0.412194187478217	0.00492705448552661	0.00504614023905913	0.00503408171702735
203	0.986818893304458	0.12	0.0631628845064348	0.0367121826423717	0.0896135863704979	0.205360003853586	0.821533629248849	0.569221524939389	1.07384573355831	8.52	5.16	11.73	0.0631532063689308	0.0911463824782341	0.119139558587538	0.0640859343816056	0.092492549823955	0.120899165266304	0.0643136086053518	0.0928585692608441	0.121259338658501	0.0631628845064348	9.70195107547206	-0.0457133850367897	2.03700515486246	0.4301340882634	0.509191486264991	0.387331914082349	0.456736874417728	0.537259648757408	0.413140736587684	0.455438053089059	0.535680627841312	0.412194187478217	0.00492705448552661	0.00504614023905913	0.00503408171702735
203	0.986818893304458	0.12	0.0674777931131082	0.0386906151700803	0.0962649710561361	0.158798595889984	0.739905698727418	0.474023966693289	1.00578743076155	8.14	5.12	11.54	0.0548954221161179	0.0856864599929475	0.116477497869777	0.0558443012132944	0.0871675687569237	0.118490836300553	0.0560718595719665	0.0876118972257447	0.118963620869763	0.0674777931131082	9.11882954781359	-0.163651301905498	1.88160980012908	0.4301340882634	0.509191486264991	0.387331914082349	0.456736874417728	0.537259648757408	0.413140736587684	0.455438053089059	0.535680627841312	0.412194187478217	0.00492705448552661	0.00504614023905913	0.00503408171702735
203	0.986818893304458	0.13	0.0447896058027714	0.0265097732154645	0.0630694383900784	0.221396502220821	0.816250303064309	0.577259265553905	1.05524134057471	9.05	5.31	12.83	0.0605011962183992	0.0855492890211738	0.110597381823948	0.0612032178320595	0.0865419545167342	0.111880691201409	0.0610642591448991	0.0863151347827409	0.111828044436513	0.0447896058027714	10.6896086206283	0.102815483481583	2.24562444625926	0.4301340882634	0.509191486264991	0.387331914082349	0.456736874417728	0.537259648757408	0.413140736587684	0.455438053089059	0.535680627841312	0.412194187478217	0.00492705448552661	0.00504614023905913	0.00503408171702735
203	0.986818893304458	0.13	0.0526366198726837	0.031369970051483	0.0739032696938844	0.176658983630957	0.692746166136709	0.459249005234435	0.926243327038982	7.43	5	11.17	0.0579846056370505	0.0874658688253678	0.116947132013685	0.0593022146641472	0.0894533932219037	0.11960457177966	0.0596260031902701	0.0898413067233963	0.120177653147984	0.0526366198726837	9.64673667406888	0.0196217475093977	2.06302646814279	0.4301340882634	0.509191486264991	0.387331914082349	0.456736874417728	0.537259648757408	0.413140736587684	0.455438053089059	0.535680627841312	0.412194187478217	0.00492705448552661	0.00504614023905913	0.00503408171702735
203	0.986818893304458	0.13	0.0547560652007266	0.0323720871887466	0.0771400432127066	0.2056232605283	0.749774505270021	0.51968687605376	0.979862134486282	8.21	5.22	12.18	0.0597540281270001	0.0862096946088318	0.112665361090663	0.0607612932676434	0.0876629191509567	0.11456454503427	0.0608285925181406	0.087801524969344	0.114672354243988	0.0547560652007266	9.90446662245023	0.0167274080668288	2.09931539518034	0.4301340882634	0.509191486264991	0.387331914082349	0.456736874417728	0.537259648757408	0.413140736587684	0.455438053089059	0.535680627841312	0.412194187478217	0.00492705448552661	0.00504614023905913	0.00503408171702735
203	0.986818893304458	0.13	0.0553195902431305	0.0325021733072642	0.0781370071789968	0.209447931530206	0.812309936541764	0.565913496332697	1.05870637675083	8.5	5.26	12.94	0.0629754268555946	0.0903946721968344	0.117813917538074	0.0639164125898181	0.0917453593018551	0.119574306013892	0.0636870455327217	0.0913783581167529	0.119061669165364	0.0553195902431305	10.434066430933	0.0454389076565191	2.19110400568525	0.4301340882634	0.509191486264991	0.387331914082349	0.456736874417728	0.537259648757408	0.413140736587684	0.455438053089059	0.535680627841312	0.412194187478217	0.00492705448552661	0.00504614023905913	0.00503408171702735
203	0.986818893304458	0.13	0.0583031775291333	0.0345311923842348	0.0820751626740319	0.206880961243	0.809211720935215	0.561836297238433	1.056587144632	7.1	5.08	10.9	0.0740796840798415	0.106696824208824	0.139313964337806	0.0759797717372763	0.109433516748551	0.142887261759826	0.0767010175093625	0.110353352258336	0.144173425585928	0.0583031775291333	9.09941248641781	-0.0984208189427843	1.91506551161006	0.4301340882634	0.509191486264991	0.387331914082349	0.456736874417728	0.537259648757408	0.413140736587684	0.455438053089059	0.535680627841312	0.412194187478217	0.00492705448552661	0.00504614023905913	0.00503408171702735
203	0.986818893304458	0.13	0.0608735753977876	0.0364309216180716	0.0853162291775035	0.196303362065956	0.7533103319119	0.515329711490228	0.991290952333572	8.14	5.62	13.24	0.0596820956678043	0.0872434449135464	0.114804794159288	0.0607139036581952	0.0887517445562411	0.116789585454287	0.0607454096339527	0.0888403203327928	0.11682842480022	0.0608735753977876	9.77111247638081	-0.0122554500297311	2.08064882855069	0.4301340882634	0.509191486264991	0.387331914082349	0.456736874417728	0.537259648757408	0.413140736587684	0.455438053089059	0.535680627841312	0.412194187478217	0.00492705448552661	0.00504614023905913	0.00503408171702735
203	0.986818893304458	0.13	0.0628342826281579	0.0378922490944118	0.0877763161619038	0.174175418581666	0.70616234818711	0.466090911891182	0.946233784483038	8.4	5.41	11.99	0.0524283738762749	0.0794328802891264	0.106437386701978	0.0532444127575218	0.0806692398015982	0.108094066845675	0.0535438524079381	0.0811830116411274	0.108672266806356	0.0628342826281579	9.58510159840011	-0.0196824718981893	2.06936789989911	0.4301340882634	0.509191486264991	0.387331914082349	0.456736874417728	0.537259648757408	0.413140736587684	0.455438053089059	0.535680627841312	0.412194187478217	0.00492705448552661	0.00504614023905913	0.00503408171702735
203	0.986818893304458	0.13	0.0643359129401491	0.0385010237175382	0.09017080216276	0.166022843193711	0.770705098206861	0.501013853634237	1.04039634277949	8.13	5.32	12.06	0.0581387259505785	0.0894342784502604	0.120729830949942	0.0591507467047064	0.0909910608606465	0.122831375016587	0.0593919126710716	0.0912879363288088	0.123302353764968	0.0643359129401491	9.77030028902286	0.0222888413578197	2.12451412883724	0.4301340882634	0.509191486264991	0.387331914082349	0.456736874417728	0.537259648757408	0.413140736587684	0.455438053089059	0.535680627841312	0.412194187478217	0.00492705448552661	0.00504614023905913	0.00503408171702735
203	0.986818893304458	0.13	0.0648174999180912	0.0391977223899826	0.0904372774461998	0.15332717130556	0.67966916057025	0.430306584563982	0.929031736576518	7.59	4.54	10.57	0.0532378296665193	0.0840891408545131	0.114940452042507	0.0543770626714513	0.0858885591481947	0.117400055624938	0.0544413292725351	0.0859989729228803	0.117590072709163	0.0648174999180912	8.82434350087765	-0.0721384931463868	1.8876015227917	0.4301340882634	0.509191486264991	0.387331914082349	0.456736874417728	0.537259648757408	0.413140736587684	0.455438053089059	0.535680627841312	0.412194187478217	0.00492705448552661	0.00504614023905913	0.00503408171702735
203	0.986818893304458	0.13	0.0753347494150657	0.0443529567975992	0.106316542032532	0.180594519073434	0.872292120844295	0.582194237092626	1.16239000459596	8.57	5.67	13.03	0.0642281750252469	0.09623202608551	0.128235877145773	0.0651560146421335	0.0976221930360782	0.130088371430023	0.0653155693042363	0.0978058450420573	0.13041081512929	0.0753347494150657	9.93240784779666	-0.134528017817362	1.99519862244462	0.4301340882634	0.509191486264991	0.387331914082349	0.456736874417728	0.537259648757408	0.413140736587684	0.455438053089059	0.535680627841312	0.412194187478217	0.00492705448552661	0.00504614023905913	0.00503408171702735
203	0.986818893304458	0.14	0.0291224306775133	0.0180153469413087	0.0402295144137179	0.294363749825476	0.950784210802965	0.720949456465268	1.18061896514066	8.21	5.1	14	0.0828733423062775	0.10929291180494	0.135712481303603	0.0842690145981041	0.111133516810775	0.137998019023446	0.0829538711777447	0.109460128925002	0.135889748481191	0.0291224306775133	11.6661029813331	-0.00585299447394105	2.11833685029455	0.4301340882634	0.509191486264991	0.387331914082349	0.456736874417728	0.537259648757408	0.413140736587684	0.455438053089059	0.535680627841312	0.412194187478217	0.00492705448552661	0.00504614023905913	0.00503408171702735
203	0.986818893304458	0.14	0.0424280735442271	0.0263208816502199	0.0585352654382344	0.281739341140783	0.876208490440175	0.65777953387039	1.09463744700996	7.9	4.59	11.31	0.0784174526471179	0.104457548874778	0.130497645102439	0.0799116356364103	0.10644790545183	0.132984175267251	0.0795955127261185	0.106030688897499	0.13244507783038	0.0424280735442271	9.42171941891126	-0.0317069764463251	1.96357917967417	0.4301340882634	0.509191486264991	0.387331914082349	0.456736874417728	0.537259648757408	0.413140736587684	0.455438053089059	0.535680627841312	0.412194187478217	0.00492705448552661	0.00504614023905913	0.00503408171702735
203	0.986818893304458	0.14	0.0452298277434923	0.027610683329752	0.0628489721572326	0.230309647718875	0.803186509588054	0.573939424170224	1.03243359500588	8.3	5.37	12.42	0.065305231691361	0.0913899252971802	0.117474618902999	0.0663655956295793	0.0928738275603187	0.119382059491058	0.0665091631456566	0.0930315785692189	0.119766892982807	0.0452298277434923	10.6169423174122	-0.108746399865815	2.0120631298034	0.4301340882634	0.509191486264991	0.387331914082349	0.456736874417728	0.537259648757408	0.413140736587684	0.455438053089059	0.535680627841312	0.412194187478217	0.00492705448552661	0.00504614023905913	0.00503408171702735
203	0.986818893304458	0.14	0.0499330060601112	0.0307751163713539	0.0690908957488686	0.169918921793556	0.657255793286291	0.430447322923341	0.884064263649241	8.06	5.87	13.25	0.0503262231553951	0.0768437854333987	0.103361347711402	0.0512250651116635	0.0782162392774464	0.105207413443229	0.0514336887286193	0.0783122354962443	0.105625722402743	0.0499330060601112	10.5854976474021	0.0022762127696205	2.14993273411579	0.4301340882634	0.509191486264991	0.387331914082349	0.456736874417728	0.537259648757408	0.413140736587684	0.455438053089059	0.535680627841312	0.412194187478217	0.00492705448552661	0.00504614023905913	0.00503408171702735
203	0.986818893304458	0.14	0.0501413786993092	0.0306850088320947	0.0695977485665238	0.228785050480897	0.830602333944428	0.592506110477258	1.0686985574116	8.2	5.44	12.84	0.0681427525389421	0.095525646570383	0.122908540601824	0.069292373259234	0.0971372378038577	0.124982102348481	0.0693244538156136	0.0971730726835573	0.125044011316362	0.0501413786993092	10.0419827180704	-0.0525803670777186	2.0310256848566	0.4301340882634	0.509191486264991	0.387331914082349	0.456736874417728	0.537259648757408	0.413140736587684	0.455438053089059	0.535680627841312	0.412194187478217	0.00492705448552661	0.00504614023905913	0.00503408171702735
203	0.986818893304458	0.14	0.0526686491840282	0.0326384813004847	0.0726988170675717	0.218152160642208	0.797822795361139	0.562006798233392	1.03363879248889	8.12	5.24	12.03	0.0652597881412772	0.0926425565726476	0.120025325004018	0.0663983730642524	0.0942588875651899	0.122119402066127	0.0665791403299025	0.0944485908312915	0.122345364231799	0.0526686491840282	10.0310226874299	-0.018839367448506	2.06158201276805	0.4301340882634	0.509191486264991	0.387331914082349	0.456736874417728	0.537259648757408	0.413140736587684	0.455438053089059	0.535680627841312	0.412194187478217	0.00492705448552661	0.00504614023905913	0.00503408171702735
203	0.986818893304458	0.14	0.0533492775458144	0.0329088324830117	0.0737897226086172	0.162231544667275	0.680661655990113	0.439165013165572	0.922158298814654	8.07	5.14	12.54	0.0513131811623233	0.0795302763585579	0.107747371554792	0.0522276936050808	0.0809476787814513	0.109667663957822	0.0520580003653407	0.0806997346970397	0.109358080207312	0.0533492775458144	9.97678495540733	0.0861964432933777	2.16317190825424	0.4301340882634	0.509191486264991	0.387331914082349	0.456736874417728	0.537259648757408	0.413140736587684	0.455438053089059	0.535680627841312	0.412194187478217	0.00492705448552661	0.00504614023905913	0.00503408171702735
203	0.986818893304458	0.14	0.0571039156219377	0.0349719469263744	0.079235884317501	0.165080057123988	0.71302410754164	0.462664197188086	0.963384017895195	7.54	5.62	10.7	0.0575916680173148	0.0887560523149504	0.119920436612586	0.0588468173948647	0.0906903964249943	0.122533975455124	0.0599372027792014	0.092410224204382	0.124721003446439	0.0571039156219377	9.20372994386116	-0.00592831745636008	2.04159819454296	0.4301340882634	0.509191486264991	0.387331914082349	0.456736874417728	0.537259648757408	0.413140736587684	0.455438053089059	0.535680627841312	0.412194187478217	0.00492705448552661	0.00504614023905913	0.00503408171702735
203	0.986818893304458	0.14	0.0576234879469328	0.035663043201267	0.0795839326925986	0.197876310475435	0.7987694469162	0.547678719096877	1.04986017473552	7.71	5.22	12.33	0.0667638145841943	0.0973725897865305	0.127981364988867	0.0681292824012711	0.0993640748214555	0.13059886724164	0.0681511233239462	0.0993900043846322	0.130680632811027	0.0576234879469328	10.0818174696894	0.0767325445747219	2.16034794894106	0.4301340882634	0.509191486264991	0.387331914082349	0.456736874417728	0.537259648757408	0.413140736587684	0.455438053089059	0.535680627841312	0.412194187478217	0.00492705448552661	0.00504614023905913	0.00503408171702735
203	0.986818893304458	0.14	0.0582934486051883	0.0361129209758477	0.0804739762345289	0.167579545565514	0.632108845176464	0.412151638138624	0.852066052214303	7.85	4.76	11.85	0.049408057496349	0.0757761641018278	0.102144270707307	0.0503665140194578	0.0772461299830998	0.104125745946742	0.0501202880193546	0.0768395021159727	0.1036560748814	0.0582934486051883	9.28097037493073	-0.038891851091726	1.98513182814385	0.4301340882634	0.509191486264991	0.387331914082349	0.456736874417728	0.537259648757408	0.413140736587684	0.455438053089059	0.535680627841312	0.412194187478217	0.00492705448552661	0.00504614023905913	0.00503408171702735
203	0.986818893304458	0.14	0.0602961640183925	0.0364810322937367	0.0841112957430483	0.19497999943647	0.764403269318911	0.521900724627063	1.00690581401076	6.99	5.09	11.98	0.0697422854672075	0.102148221884538	0.134554158301868	0.0715961688413237	0.104863517045553	0.138130865249783	0.0716014457289162	0.104972005298208	0.138192614977947	0.0602961640183925	9.38842425397289	-0.110863998244198	1.92317469043031	0.4301340882634	0.509191486264991	0.387331914082349	0.456736874417728	0.537259648757408	0.413140736587684	0.455438053089059	0.535680627841312	0.412194187478217	0.00492705448552661	0.00504614023905913	0.00503408171702735
203	0.986818893304458	0.14	0.0610083560111478	0.0375787100694092	0.0844380019528864	0.156006344796284	0.718301401279014	0.457451524839629	0.979151277718398	7.93	4.85	11.06	0.054308383326017	0.0852763314275795	0.116244279529142	0.0553291921969482	0.0868792301012368	0.118429268005525	0.055507583012971	0.0872016438741224	0.118764372569967	0.0610083560111478	9.54417889336653	0.0944490876456971	2.15324219562219	0.4301340882634	0.509191486264991	0.387331914082349	0.456736874417728	0.537259648757408	0.413140736587684	0.455438053089059	0.535680627841312	0.412194187478217	0.00492705448552661	0.00504614023905913	0.00503408171702735
203	0.986818893304458	0.14	0.0610254075436099	0.0375203211275424	0.0845304939596773	0.220894559526623	0.886198814323069	0.626349105283587	1.14604852336255	8.59	5.48	12.14	0.0689630778128022	0.0975733776487224	0.126183677484643	0.0699515664544044	0.0989719546639526	0.127992342873501	0.070370018103222	0.0995328982694214	0.128688825831877	0.0610254075436099	10.2973179602791	-0.0567875499092758	2.07062829727156	0.4301340882634	0.509191486264991	0.387331914082349	0.456736874417728	0.537259648757408	0.413140736587684	0.455438053089059	0.535680627841312	0.412194187478217	0.00492705448552661	0.00504614023905913	0.00503408171702735
203	0.986818893304458	0.14	0.0615549438750118	0.0376887313132715	0.085421156436752	0.227461482533908	0.814914428857467	0.580435615693337	1.0493932420216	7.6	4.74	12.55	0.0717651556944536	0.100756155003953	0.129747154313453	0.0732978416043524	0.102908000667991	0.13251815973163	0.0724938138826194	0.101734054961767	0.130961308584983	0.0615549438750118	9.59439993525417	-0.0350305241071932	2.0063035942912	0.4301340882634	0.509191486264991	0.387331914082349	0.456736874417728	0.537259648757408	0.413140736587684	0.455438053089059	0.535680627841312	0.412194187478217	0.00492705448552661	0.00504614023905913	0.00503408171702735
203	0.986818893304458	0.14	0.0620691535592407	0.0380467169069707	0.0860915902115106	0.225969461963658	0.940972615933767	0.669067976266362	1.21287725560117	8.04	5.46	12.93	0.0784513733190369	0.110333473719002	0.142215574118968	0.0798663235898317	0.112323450081577	0.144780576573323	0.0798549658162587	0.112282539751224	0.144677075113045	0.0620691535592407	9.96373605439213	0.0712348472960835	2.17668654379781	0.4301340882634	0.509191486264991	0.387331914082349	0.456736874417728	0.537259648757408	0.413140736587684	0.455438053089059	0.535680627841312	0.412194187478217	0.00492705448552661	0.00504614023905913	0.00503408171702735
203	0.986818893304458	0.14	0.0623310520810392	0.0381058009114555	0.086556303250623	0.191761764719135	0.782772733354655	0.531867431847478	1.03367803486183	7.3	4.75	11.47	0.068275055940641	0.100483408004428	0.132691760068215	0.0699017315731968	0.102877458203656	0.135853184834115	0.0697425402899963	0.102643569220471	0.135569447466884	0.0623310520810392	9.42090276844357	0.0468698296781368	2.06943142925648	0.4301340882634	0.509191486264991	0.387331914082349	0.456736874417728	0.537259648757408	0.413140736587684	0.455438053089059	0.535680627841312	0.412194187478217	0.00492705448552661	0.00504614023905913	0.00503408171702735
203	0.986818893304458	0.14	0.0631179899841074	0.0389037186245139	0.0873322613437008	0.269616401265955	1.03186056136601	0.766700062442849	1.29702106028918	7.57	5.01	11.16	0.0951133980007788	0.128008029556967	0.160902661113155	0.0971653262444544	0.130769609910379	0.164373893576303	0.0977053956414585	0.131413878904487	0.165322810514895	0.0631179899841074	9.24026356498374	0.164244811731305	2.19308468400451	0.4301340882634	0.509191486264991	0.387331914082349	0.456736874417728	0.537259648757408	0.413140736587684	0.455438053089059	0.535680627841312	0.412194187478217	0.00492705448552661	0.00504614023905913	0.00503408171702735
203	0.986818893304458	0.14	0.0650670838544591	0.0403335825337991	0.0898005851751191	0.209346857221323	0.836284533741328	0.582538475475154	1.0900305920075	7.24	5.2	11.62	0.0754117227343881	0.108260072150801	0.141108421567215	0.0772512318571442	0.110900847127565	0.144550462397987	0.077646384553557	0.111493332780262	0.145315978562074	0.0650670838544591	9.19096058960186	-0.0779897711674822	1.95153254120553	0.4301340882634	0.509191486264991	0.387331914082349	0.456736874417728	0.537259648757408	0.413140736587684	0.455438053089059	0.535680627841312	0.412194187478217	0.00492705448552661	0.00504614023905913	0.00503408171702735
203	0.986818893304458	0.14	0.0675316529855942	0.0414565692583586	0.0936067367128298	0.209216984893698	0.824632909989071	0.574323992918075	1.07494182706007	7.84	4.77	11.38	0.068928453050671	0.0989696957137711	0.129010938376871	0.070270538559932	0.100896705367909	0.131522872175886	0.0702223979456938	0.100853705393757	0.131431184581277	0.0675316529855942	9.30344216467507	-0.174069287868859	1.83998935803933	0.4301340882634	0.509191486264991	0.387331914082349	0.456736874417728	0.537259648757408	0.413140736587684	0.455438053089059	0.535680627841312	0.412194187478217	0.00492705448552661	0.00504614023905913	0.00503408171702735
203	0.986818893304458	0.14	0.0712643253330198	0.0435077231734886	0.099020927492551	0.201649355422989	0.836014165878191	0.576298875397121	1.09572945635926	8.24	5.28	11.56	0.0659987468465016	0.095741792409126	0.12548483797175	0.0670955803677631	0.0973329257611611	0.127570271154559	0.0675293010845292	0.0979973053180526	0.128470791932142	0.0712643253330198	9.70485605602196	-0.086207940347447	1.98624796598495	0.4301340882634	0.509191486264991	0.387331914082349	0.456736874417728	0.537259648757408	0.413140736587684	0.455438053089059	0.535680627841312	0.412194187478217	0.00492705448552661	0.00504614023905913	0.00503408171702735
203	0.986818893304458	0.14	0.0713506546166053	0.0439226713746474	0.0987786378585632	0.180691984944011	0.780207301590918	0.520819451689989	1.03959515149185	7.21	4.94	11.72	0.067661837042018	0.101359999377788	0.135058161713558	0.0693286120149165	0.103856891534455	0.138385171053994	0.0692867622314732	0.103833524371657	0.138309189544452	0.0713506546166053	9.20556412222944	0.0206324673874421	2.05415002609387	0.4301340882634	0.509191486264991	0.387331914082349	0.456736874417728	0.537259648757408	0.413140736587684	0.455438053089059	0.535680627841312	0.412194187478217	0.00492705448552661	0.00504614023905913	0.00503408171702735
203	0.986818893304458	0.14	0.0746865524606544	0.0456296538472246	0.103743451074084	0.216418853263493	0.920334508328551	0.646917446983303	1.1937515696738	8.35	5.75	12	0.0731689194049	0.104093469390041	0.135018019375182	0.0743312025930205	0.105746986900607	0.137162771208193	0.0751605055185438	0.106937541538345	0.13874786484126	0.0746865524606544	9.70934281562129	0.00577459360399826	2.10614741705748	0.4301340882634	0.509191486264991	0.387331914082349	0.456736874417728	0.537259648757408	0.413140736587684	0.455438053089059	0.535680627841312	0.412194187478217	0.00492705448552661	0.00504614023905913	0.00503408171702735
203	0.986818893304458	0.14	0.0778117072111278	0.0473278190416714	0.108295595380584	0.214882482000225	0.901712251658232	0.632608185453108	1.17081631786336	8.71	5.73	12.79	0.068737748866368	0.097977977094647	0.127218205322926	0.0696717136506758	0.0993092394905397	0.128946765330404	0.0700187547411324	0.0997651396414889	0.129615823296652	0.0778117072111278	9.6421295093934	-0.0378385517771655	2.07352500177247	0.4301340882634	0.509191486264991	0.387331914082349	0.456736874417728	0.537259648757408	0.413140736587684	0.455438053089059	0.535680627841312	0.412194187478217	0.00492705448552661	0.00504614023905913	0.00503408171702735
203	0.986818893304458	0.15	0.0466835274096408	0.0296035907047932	0.0637634641144885	0.309267818508787	0.958985301913375	0.735224045360437	1.18274655846631	8.5	5.24	13.3	0.0817507989350948	0.106631189626011	0.131511580316927	0.0829685537911655	0.108219561246437	0.133470568701708	0.0824160868210139	0.107436525242619	0.132619455737586	0.0466835274096408	10.6480742940047	0.0942211533470047	2.21170031550623	0.4301340882634	0.509191486264991	0.387331914082349	0.456736874417728	0.537259648757408	0.413140736587684	0.455438053089059	0.535680627841312	0.412194187478217	0.00492705448552661	0.00504614023905913	0.00503408171702735
203	0.986818893304458	0.15	0.049882347658427	0.0312953565768549	0.0684693387399991	0.220014294619602	0.710876496710845	0.501899978169225	0.919853015252465	8.91	5.79	14.24	0.0533751130549336	0.0755989540355055	0.0978227950160774	0.0540367287515382	0.0765360472194637	0.0990353656873893	0.0538317774473415	0.076211806579299	0.0986141428673581	0.049882347658427	10.934374537506	0.0481561328325852	2.23870243141929	0.4301340882634	0.509191486264991	0.387331914082349	0.456736874417728	0.537259648757408	0.413140736587684	0.455438053089059	0.535680627841312	0.412194187478217	0.00492705448552661	0.00504614023905913	0.00503408171702735
203	0.986818893304458	0.15	0.052226210112035	0.0331088669661849	0.071343553257885	0.171618216732915	0.650904150024135	0.427631215976042	0.874177084072229	8.17	4.87	13.05	0.0493707774958677	0.0751480312040151	0.100925284912162	0.0502150631737372	0.0764331316153049	0.102651200056873	0.0495661142399967	0.0754591496167464	0.101329249666204	0.052226210112035	10.2020780219179	0.145602169118435	2.24424498754578	0.4301340882634	0.509191486264991	0.387331914082349	0.456736874417728	0.537259648757408	0.413140736587684	0.455438053089059	0.535680627841312	0.412194187478217	0.00492705448552661	0.00504614023905913	0.00503408171702735
203	0.986818893304458	0.15	0.0555110728389024	0.0349197453912635	0.0761024002865412	0.228810861083001	0.81765917679568	0.583290314744933	1.05202803884643	9.37	6.03	13.31	0.059122277596156	0.0828778939192535	0.106633510242351	0.059703518896623	0.0836926807779506	0.107681842659278	0.0600928963484436	0.0842165055608584	0.108318015131085	0.0555110728389024	10.8109407070112	-0.13088059538341	2.05538952324894	0.4301340882634	0.509191486264991	0.387331914082349	0.456736874417728	0.537259648757408	0.413140736587684	0.455438053089059	0.535680627841312	0.412194187478217	0.00492705448552661	0.00504614023905913	0.00503408171702735
203	0.986818893304458	0.15	0.0584420936284132	0.0363321764288039	0.0805520108280226	0.189095955680382	0.763428509308538	0.516598790382991	1.01025822823409	7.93	5.47	13.53	0.0613293740477446	0.0906324085106433	0.119935442973542	0.0624820952475645	0.0923358972597642	0.122189699271964	0.0621796868769025	0.0919781177466671	0.121635240537431	0.0584420936284132	10.1305076220652	0.0333315142518844	2.15275876968418	0.4301340882634	0.509191486264991	0.387331914082349	0.456736874417728	0.537259648757408	0.413140736587684	0.455438053089059	0.535680627841312	0.412194187478217	0.00492705448552661	0.00504614023905913	0.00503408171702735
203	0.986818893304458	0.15	0.0584545957891421	0.0365922788840685	0.0803169126942156	0.217487521939068	0.762576724423136	0.536738489756378	0.988414959089893	7.74	5.61	12.2	0.0651992696756934	0.0926325323280583	0.120065794980423	0.0665181399159239	0.0945063307735373	0.122494521631151	0.0670005567621365	0.0952647247288399	0.123427595135044	0.0584545957891421	10.188249058027	0.102217840933509	2.21376661793653	0.4301340882634	0.509191486264991	0.387331914082349	0.456736874417728	0.537259648757408	0.413140736587684	0.455438053089059	0.535680627841312	0.412194187478217	0.00492705448552661	0.00504614023905913	0.00503408171702735
203	0.986818893304458	0.15	0.058507558918065	0.0371075538302911	0.0799075640058389	0.27247342137953	0.896382357934219	0.667695545342492	1.12506917052595	8.5	5.21	12.29	0.0742882230393711	0.0997320605166196	0.125175897993868	0.075397462940446	0.101221216891821	0.127044970843196	0.0754125731855518	0.101174353551174	0.127130654499885	0.058507558918065	10.1050099148419	-0.0365620138392448	2.04367039602178	0.4301340882634	0.509191486264991	0.387331914082349	0.456736874417728	0.537259648757408	0.413140736587684	0.455438053089059	0.535680627841312	0.412194187478217	0.00492705448552661	0.00504614023905913	0.00503408171702735
203	0.986818893304458	0.15	0.0590331422618347	0.0373520417109774	0.080714242812692	0.1758822894324	0.77477410717572	0.512929201801988	1.03661901254945	8.2	5.44	11.41	0.0590326985206341	0.0891682636313501	0.119303828742066	0.0600311245592729	0.0906763755500122	0.121321626540751	0.0606544934126106	0.0916076551414833	0.122775479380198	0.0590331422618347	10.2378329956557	0.0966735858813579	2.21123072274023	0.4301340882634	0.509191486264991	0.387331914082349	0.456736874417728	0.537259648757408	0.413140736587684	0.455438053089059	0.535680627841312	0.412194187478217	0.00492705448552661	0.00504614023905913	0.00503408171702735
203	0.986818893304458	0.15	0.059168495303692	0.0368775250654467	0.0814594655419374	0.264303748593409	0.91655968681535	0.677809443169528	1.15530993046117	7.53	5.41	11.78	0.0844793136970013	0.114236138319975	0.143992962942948	0.086327387908599	0.116735174498451	0.147142961088303	0.0869480594123619	0.117650563091229	0.14829538297065	0.059168495303692	9.52823414197234	-0.0755299959053825	1.97216649293535	0.4301340882634	0.509191486264991	0.387331914082349	0.456736874417728	0.537259648757408	0.413140736587684	0.455438053089059	0.535680627841312	0.412194187478217	0.00492705448552661	0.00504614023905913	0.00503408171702735
203	0.986818893304458	0.15	0.0599355990592264	0.0376386292357748	0.082232568882678	0.249619659258854	0.970950344085761	0.708114971677051	1.23378571649447	8.7	5.54	13.49	0.0770756510806795	0.105684292707697	0.134292934334714	0.0781304044783697	0.10713054538611	0.136130686293851	0.077918481735831	0.106863056568898	0.135535013689742	0.0599355990592264	10.5042775315812	-0.106164768785224	2.0425544809311	0.4301340882634	0.509191486264991	0.387331914082349	0.456736874417728	0.537259648757408	0.413140736587684	0.455438053089059	0.535680627841312	0.412194187478217	0.00492705448552661	0.00504614023905913	0.00503408171702735
203	0.986818893304458	0.15	0.0614104624528272	0.0386923251996886	0.0841285997059658	0.186192980420527	0.756549760069859	0.509603744492315	1.0034957756474	7.99	5.29	12.62	0.0600998360529458	0.0892232779635308	0.118346719874116	0.0612050032032686	0.0908639918543732	0.120522980505478	0.0611310930455602	0.0908120499717372	0.120467545580728	0.0614104624528272	10.1345887370977	-0.113682232459064	1.99472195867533	0.4301340882634	0.509191486264991	0.387331914082349	0.456736874417728	0.537259648757408	0.413140736587684	0.455438053089059	0.535680627841312	0.412194187478217	0.00492705448552661	0.00504614023905913	0.00503408171702735
203	0.986818893304458	0.15	0.0614364642334252	0.0382487628585836	0.0846241656082669	0.262972646760053	0.975027505411445	0.720175037732202	1.22987997309069	7.93	4.96	11.53	0.0855360689334469	0.115805207824896	0.146074346716346	0.0871461511993405	0.117985059129053	0.148823967058765	0.0873739523679444	0.118128228086602	0.148970653976358	0.0614364642334252	9.64915573407788	-0.0309512524657548	2.03398466601881	0.4301340882634	0.509191486264991	0.387331914082349	0.456736874417728	0.537259648757408	0.413140736587684	0.455438053089059	0.535680627841312	0.412194187478217	0.00492705448552661	0.00504614023905913	0.00503408171702735
203	0.986818893304458	0.15	0.0624360487238287	0.0394669401500147	0.0854051572976427	0.264636672908675	0.892574497584196	0.660270916059817	1.12487807910858	8.92	5.06	14.05	0.0701721111788133	0.0948608144875146	0.119549517796216	0.0710394642997487	0.0960333290679945	0.12102719383624	0.0699013246686944	0.0944368520749893	0.119093733726729	0.0624360487238287	10.4806483269429	-0.05874704847299	2.05992441421876	0.4301340882634	0.509191486264991	0.387331914082349	0.456736874417728	0.537259648757408	0.413140736587684	0.455438053089059	0.535680627841312	0.412194187478217	0.00492705448552661	0.00504614023905913	0.00503408171702735
203	0.986818893304458	0.15	0.0635198742551879	0.0399544544309994	0.0870852940793763	0.246189507272525	0.897563227919922	0.652348340786645	1.1427781150532	7.39	4.63	11.59	0.0827779854228876	0.113893867971338	0.145009750519787	0.0846863354973553	0.116519558489343	0.148352781481332	0.0842543212757225	0.115882395514037	0.147582143067529	0.0635198742551879	8.96097712088541	-0.110358202287087	1.86869694081849	0.4301340882634	0.509191486264991	0.387331914082349	0.456736874417728	0.537259648757408	0.413140736587684	0.455438053089059	0.535680627841312	0.412194187478217	0.00492705448552661	0.00504614023905913	0.00503408171702735
203	0.986818893304458	0.15	0.0636020882070795	0.0400278483363683	0.0871763280777907	0.20187758275803	0.832376823005776	0.573974658481914	1.09077898752964	8.11	5.46	12.01	0.0667233857001427	0.0967621113380981	0.126800836976053	0.0678919609492312	0.0984567766667941	0.129021592384357	0.0683134339780019	0.0991061416215614	0.12981593809127	0.0636020882070795	10.1262954949335	0.133350138047631	2.24359192777824	0.4301340882634	0.509191486264991	0.387331914082349	0.456736874417728	0.537259648757408	0.413140736587684	0.455438053089059	0.535680627841312	0.412194187478217	0.00492705448552661	0.00504614023905913	0.00503408171702735
203	0.986818893304458	0.15	0.0642817391081372	0.0402405104962764	0.0883229677199981	0.206098887112224	0.874730962127397	0.60668742350104	1.14277450075375	7.3	5.27	10.76	0.0778557640719714	0.112253600084265	0.146651436096559	0.0797091045280343	0.114925773954174	0.150142443380313	0.0807602241459187	0.116303575454776	0.152058151541888	0.0642817391081372	9.20526587321047	0.0420049394298244	2.07201042528132	0.4301340882634	0.509191486264991	0.387331914082349	0.456736874417728	0.537259648757408	0.413140736587684	0.455438053089059	0.535680627841312	0.412194187478217	0.00492705448552661	0.00504614023905913	0.00503408171702735
203	0.986818893304458	0.15	0.0643831111657641	0.0405931771185985	0.0881730452129296	0.21767927557029	0.883114562338881	0.621726118218252	1.14450300645951	7.88	5.63	12.48	0.0742762877338663	0.105503805312589	0.136731322891312	0.0757013090376702	0.107527939458085	0.1393545698785	0.0761086970309988	0.108161355797845	0.140142800433616	0.0643831111657641	9.86461458687668	0.0707138871637238	2.19160442855244	0.4301340882634	0.509191486264991	0.387331914082349	0.456736874417728	0.537259648757408	0.413140736587684	0.455438053089059	0.535680627841312	0.412194187478217	0.00492705448552661	0.00504614023905913	0.00503408171702735
203	0.986818893304458	0.15	0.0665657365062068	0.0419273389522662	0.0912041340601474	0.227406161371297	0.84934099942487	0.60491800692141	1.09376399192833	8.8	5.67	12.87	0.065139552980255	0.091459821657329	0.117780090334403	0.0659918881720605	0.0926565511568148	0.119321214141569	0.0662252481410706	0.0930026191196342	0.119764222790855	0.0665657365062068	10.1233877334982	-0.137743603842927	1.98730540740496	0.4301340882634	0.509191486264991	0.387331914082349	0.456736874417728	0.537259648757408	0.413140736587684	0.455438053089059	0.535680627841312	0.412194187478217	0.00492705448552661	0.00504614023905913	0.00503408171702735
203	0.986818893304458	0.15	0.0675797113852251	0.0422892526525861	0.0928701701178641	0.207631121856323	0.843005756961158	0.585887164802481	1.10012434911984	8.73	5.6	12.84	0.0635151066617984	0.0913889291088142	0.11926275155583	0.064369941171556	0.0926189106756876	0.120867880179819	0.0645604034244831	0.0928422634729442	0.12122188586196	0.0675797113852251	10.1200417152511	-0.0546200431212016	2.06868275681012	0.4301340882634	0.509191486264991	0.387331914082349	0.456736874417728	0.537259648757408	0.413140736587684	0.455438053089059	0.535680627841312	0.412194187478217	0.00492705448552661	0.00504614023905913	0.00503408171702735
203	0.986818893304458	0.15	0.0681972765748932	0.0430976520775351	0.0932969010722513	0.173867300259847	0.787958316824431	0.519791734975436	1.05612489867343	7.69	5.65	11.92	0.0635671943841697	0.0963622468806065	0.129157299377043	0.0648802031291876	0.0983526520584591	0.131825100987731	0.0655096985409162	0.0993973374304129	0.13337641954422	0.0681972765748932	9.55030578713505	-0.0884107389806217	1.97795959798673	0.4301340882634	0.509191486264991	0.387331914082349	0.456736874417728	0.537259648757408	0.413140736587684	0.455438053089059	0.535680627841312	0.412194187478217	0.00492705448552661	0.00504614023905913	0.00503408171702735
203	0.986818893304458	0.15	0.0685352318832724	0.0428428276722291	0.0942276360943157	0.197035108293387	0.844100690580481	0.578055025418588	1.11014635574237	8.22	5.13	11.87	0.0663509351657707	0.0968884755452672	0.127426015924764	0.0674626049833052	0.0985117833955863	0.129560961807867	0.0675910500999405	0.0987244129458422	0.129675793624483	0.0685352318832724	9.676216490374	-0.028492789143878	2.0664144946775	0.4301340882634	0.509191486264991	0.387331914082349	0.456736874417728	0.537259648757408	0.413140736587684	0.455438053089059	0.535680627841312	0.412194187478217	0.00492705448552661	0.00504614023905913	0.00503408171702735
203	0.986818893304458	0.15	0.0690660226714014	0.0431317772310749	0.0950002681117279	0.201410900547849	0.888904697261171	0.612553808269488	1.16525558625285	7.74	5.49	12.66	0.0744402994698975	0.108023704972558	0.141607110475219	0.0759480929728055	0.110211732716637	0.144475372460469	0.0761773065294777	0.110379959861166	0.144949120741329	0.0690660226714014	9.73822747894457	0.0135891744197421	2.11654493531124	0.4301340882634	0.509191486264991	0.387331914082349	0.456736874417728	0.537259648757408	0.413140736587684	0.455438053089059	0.535680627841312	0.412194187478217	0.00492705448552661	0.00504614023905913	0.00503408171702735
203	0.986818893304458	0.15	0.0704020709163891	0.0439948733859612	0.0968092684468169	0.244592867128441	0.939728137123069	0.681884547398204	1.19757172684793	8.62	5.91	12.42	0.0748411459893538	0.103141112332114	0.131441078674875	0.0759004800959734	0.104601016461637	0.133301552827301	0.076730906547557	0.10595134908217	0.134705678452139	0.0704020709163891	9.9419315086531	0.150603774254324	2.26953822153832	0.4301340882634	0.509191486264991	0.387331914082349	0.456736874417728	0.537259648757408	0.413140736587684	0.455438053089059	0.535680627841312	0.412194187478217	0.00492705448552661	0.00504614023905913	0.00503408171702735
203	0.986818893304458	0.15	0.0705614808597348	0.0439779453400609	0.0971450163794087	0.221501708920811	0.837961567679942	0.592688505441304	1.08323462991858	7.89	5.11	11.78	0.070686262809341	0.0999384517387401	0.129190640668139	0.0720349104963312	0.101845212068429	0.131655513640528	0.0722332253930641	0.102108360095826	0.131864777568808	0.0705614808597348	9.22540091200257	0.0636012761774939	2.12653337602266	0.4301340882634	0.509191486264991	0.387331914082349	0.456736874417728	0.537259648757408	0.413140736587684	0.455438053089059	0.535680627841312	0.412194187478217	0.00492705448552661	0.00504614023905913	0.00503408171702735
203	0.986818893304458	0.15	0.0712797649669751	0.0452387131745098	0.0973208167594403	0.241632007321693	0.888630239839868	0.64283734966974	1.13442313001	8.4	5.45	12.8	0.0723347469267953	0.0999923908331364	0.127650034739478	0.0734620802893006	0.101550767173306	0.129639454057311	0.0734792675950362	0.101636051083292	0.129627064589634	0.0712797649669751	9.7939576457552	-0.106580291795628	1.9935215855949	0.4301340882634	0.509191486264991	0.387331914082349	0.456736874417728	0.537259648757408	0.413140736587684	0.455438053089059	0.535680627841312	0.412194187478217	0.00492705448552661	0.00504614023905913	0.00503408171702735
203	0.986818893304458	0.15	0.0719637592722424	0.0451020938900394	0.0988254246544454	0.23793882017869	0.948823119616757	0.683708921137709	1.2139373180958	8.17	4.99	12.14	0.0789754176061902	0.109598836272971	0.140222254939752	0.08032836586957	0.111476402225751	0.142624438581932	0.0800392312583879	0.111112783186166	0.142232929567094	0.0719637592722424	9.51456025109364	-0.0720811103034216	1.99260054713535	0.4301340882634	0.509191486264991	0.387331914082349	0.456736874417728	0.537259648757408	0.413140736587684	0.455438053089059	0.535680627841312	0.412194187478217	0.00492705448552661	0.00504614023905913	0.00503408171702735
203	0.986818893304458	0.15	0.0722182239467177	0.0458181999993291	0.0986182478941062	0.220465978185081	0.842082501256696	0.594860651542803	1.08930435097059	8.16	5.18	12.48	0.068763048494594	0.0973407128546587	0.125918377214724	0.0699440732657371	0.099012567079259	0.128081060892781	0.0698261760755094	0.0988484732005952	0.12792769669395	0.0722182239467177	9.63359298732621	-0.0337092688351737	2.04682723049	0.4301340882634	0.509191486264991	0.387331914082349	0.456736874417728	0.537259648757408	0.413140736587684	0.455438053089059	0.535680627841312	0.412194187478217	0.00492705448552661	0.00504614023905913	0.00503408171702735
203	0.986818893304458	0.15	0.072300153923044	0.0449103109320258	0.0996899969140623	0.200186444085636	0.815957332810964	0.561315378392297	1.07059928722963	8.22	5.39	12.15	0.0644717469637763	0.093719496595478	0.12296724622718	0.0655544458080277	0.0952933641487297	0.125032282489432	0.065861909563273	0.0956888153405076	0.125527394407891	0.072300153923044	9.3484270531365	-0.027754944303222	2.02792910902936	0.4301340882634	0.509191486264991	0.387331914082349	0.456736874417728	0.537259648757408	0.413140736587684	0.455438053089059	0.535680627841312	0.412194187478217	0.00492705448552661	0.00504614023905913	0.00503408171702735
203	0.986818893304458	0.15	0.0728930216309833	0.0462766067996776	0.0995094364622889	0.177119098035618	0.805110381246143	0.534168162056587	1.0760526004357	6.92	4.72	10.54	0.0721467469667089	0.108741214999412	0.145335683032115	0.074118798164812	0.111713535337316	0.14930827250982	0.0744923082221248	0.112314291632107	0.150095591387887	0.0728930216309833	8.80348889071175	0.0673455107269871	2.05691673786627	0.4301340882634	0.509191486264991	0.387331914082349	0.456736874417728	0.537259648757408	0.413140736587684	0.455438053089059	0.535680627841312	0.412194187478217	0.00492705448552661	0.00504614023905913	0.00503408171702735
203	0.986818893304458	0.15	0.0745062253075284	0.0464259118413443	0.102586538773712	0.169569070885132	0.807804138499036	0.528697624158531	1.08691065283954	8.08	5.22	12.38	0.0616750013063198	0.0942340555747222	0.126793109843125	0.0627681681743172	0.095904319785657	0.129040471396997	0.0627413912618065	0.0959298152287392	0.128971964583729	0.0745062253075284	9.55229803942298	0.0873001557997234	2.15759152293173	0.4301340882634	0.509191486264991	0.387331914082349	0.456736874417728	0.537259648757408	0.413140736587684	0.455438053089059	0.535680627841312	0.412194187478217	0.00492705448552661	0.00504614023905913	0.00503408171702735
203	0.986818893304458	0.15	0.0749376732757071	0.0469335433883189	0.102941803163095	0.20141169262557	0.936563244558471	0.645396543841164	1.22772994527578	7.91	5.58	12.2	0.076830571343979	0.111492213377745	0.146153855411511	0.0782876737601517	0.113606678631033	0.148925683501915	0.0788002547553118	0.114399200332772	0.149903040613311	0.0749376732757071	9.77995121938127	-0.047332534129328	2.07108749015905	0.4301340882634	0.509191486264991	0.387331914082349	0.456736874417728	0.537259648757408	0.413140736587684	0.455438053089059	0.535680627841312	0.412194187478217	0.00492705448552661	0.00504614023905913	0.00503408171702735
203	0.986818893304458	0.15	0.0766376645810689	0.0478325868561996	0.105442742305938	0.187695965672554	0.826656660818455	0.558157787862107	1.0951555337748	8.05	5.99	12.07	0.0653719789264416	0.0968188261197875	0.128265673313133	0.0665464917617474	0.098558332187133	0.130570172612519	0.0674512535213144	0.100042460375896	0.13239501536625	0.0766376645810689	9.61930093386375	-0.12693830240816	1.98044279998311	0.4301340882634	0.509191486264991	0.387331914082349	0.456736874417728	0.537259648757408	0.413140736587684	0.455438053089059	0.535680627841312	0.412194187478217	0.00492705448552661	0.00504614023905913	0.00503408171702735
203	0.986818893304458	0.15	0.0790607945179623	0.0492779396764826	0.108843649359442	0.156078752802241	0.797668819970724	0.50807642982289	1.08726121011856	7.08	5.04	10.63	0.0671271011842274	0.105388072436943	0.143649043689658	0.0688582648001321	0.108105961237957	0.147353657675782	0.069581652055513	0.109163723007175	0.14890282468068	0.0790607945179623	8.78488222281794	0.0976005335558893	2.11505323753009	0.4301340882634	0.509191486264991	0.387331914082349	0.456736874417728	0.537259648757408	0.413140736587684	0.455438053089059	0.535680627841312	0.412194187478217	0.00492705448552661	0.00504614023905913	0.00503408171702735
203	0.986818893304458	0.15	0.0815510126942033	0.0512243184678599	0.111877706920547	0.194937034269996	0.752121259193772	0.513482450043273	0.990760068344272	7.42	4.49	11.28	0.0648794537941328	0.095031907087253	0.125184360380373	0.066356861481449	0.0971959337838483	0.128035006086248	0.066001706052921	0.0965873375467659	0.12727814796641	0.0815510126942033	8.54543330970533	-0.00986796577156818	1.96666897617459	0.4301340882634	0.509191486264991	0.387331914082349	0.456736874417728	0.537259648757408	0.413140736587684	0.455438053089059	0.535680627841312	0.412194187478217	0.00492705448552661	0.00504614023905913	0.00503408171702735
203	0.986818893304458	0.15	0.0826807045859643	0.0522177200196249	0.113143689152304	0.189521404028321	0.897125597777056	0.607471049335728	1.18678014621838	7.82	5.61	12.14	0.0730870034270572	0.107936372788352	0.142785742149647	0.0745213417393461	0.110054632773307	0.145587923807268	0.0750968598651475	0.110938282454082	0.146820587968027	0.0826807045859643	9.52523664248664	-0.080612641633426	2.0125124059444	0.4301340882634	0.509191486264991	0.387331914082349	0.456736874417728	0.537259648757408	0.413140736587684	0.455438053089059	0.535680627841312	0.412194187478217	0.00492705448552661	0.00504614023905913	0.00503408171702735
203	0.986818893304458	0.15	0.0876288616778373	0.0555741872177451	0.11968353613793	0.190209729446191	0.782594284193286	0.530483138211447	1.03470543017513	7.78	5.46	11.34	0.0641728122587179	0.0946708244933201	0.125168836727922	0.065454137263773	0.0965610968750793	0.127668056486386	0.0662704078246508	0.0976615156843741	0.129244315391952	0.0876288616778373	8.77753090236033	0.0619449104352655	2.07932825475418	0.4301340882634	0.509191486264991	0.387331914082349	0.456736874417728	0.537259648757408	0.413140736587684	0.455438053089059	0.535680627841312	0.412194187478217	0.00492705448552661	0.00504614023905913	0.00503408171702735
203	0.986818893304458	0.16	0.0504554003256429	0.0324235918783159	0.06848720877297	0.198801665169024	0.832783683094643	0.571761342888905	1.09380602330038	7.66	5.16	11.49	0.0701827933676726	0.102222869519805	0.134262945671936	0.0716490747389596	0.104358542412036	0.137068010085111	0.0720185789568172	0.104917053342223	0.137790212979599	0.0504554003256429	9.95503366887492	-0.0239838701353463	2.05319324658563	0.4301340882634	0.509191486264991	0.387331914082349	0.456736874417728	0.537259648757408	0.413140736587684	0.455438053089059	0.535680627841312	0.412194187478217	0.00492705448552661	0.00504614023905913	0.00503408171702735
203	0.986818893304458	0.16	0.0527166835197749	0.0338161312132742	0.0716172358262756	0.277573066711927	0.856718509695195	0.640928211970947	1.07250880741944	9.08	5.18	13.06	0.0669337421208109	0.0894692646181456	0.11200478711548	0.067697482198586	0.0904901437883944	0.113282805378203	0.0672735727115235	0.0898682142888251	0.112569758151444	0.0527166835197749	11.1320685191951	0.0179582806435324	2.179301660577	0.4301340882634	0.509191486264991	0.387331914082349	0.456736874417728	0.537259648757408	0.413140736587684	0.455438053089059	0.535680627841312	0.412194187478217	0.00492705448552661	0.00504614023905913	0.00503408171702735
203	0.986818893304458	0.16	0.0550012730117763	0.0350697299538315	0.074932816069721	0.22363463045505	0.784364671162482	0.556190209151482	1.01253913317348	8.04	5.41	13.22	0.0651905075184278	0.0919346118490922	0.118678716179757	0.0663647386554727	0.0935905658815842	0.120816393107696	0.0661571823065215	0.0933059591444897	0.120257941784053	0.0550012730117763	10.731401928478	0.0748520083871311	2.23243461270013	0.4301340882634	0.509191486264991	0.387331914082349	0.456736874417728	0.537259648757408	0.413140736587684	0.455438053089059	0.535680627841312	0.412194187478217	0.00492705448552661	0.00504614023905913	0.00503408171702735
203	0.986818893304458	0.16	0.0551445944287211	0.035265254705152	0.0750239341522902	0.270051755265939	0.949951457454496	0.70610895480601	1.19379396010298	7.71	5.03	11.61	0.0861115367930446	0.115848665171897	0.145585793550748	0.087874902635798	0.118220978879218	0.148567055122639	0.0881109710037583	0.118418605887825	0.148970409465163	0.0551445944287211	9.92412447622411	-0.0430817076065168	2.0212833848396	0.4301340882634	0.509191486264991	0.387331914082349	0.456736874417728	0.537259648757408	0.413140736587684	0.455438053089059	0.535680627841312	0.412194187478217	0.00492705448552661	0.00504614023905913	0.00503408171702735
203	0.986818893304458	0.16	0.0588298082625724	0.037881645978706	0.0797779705464389	0.239899624904375	0.854157221799563	0.616777308082496	1.09153713551663	7.82	5.08	11.28	0.0741796490248258	0.102729270507853	0.131278891990879	0.075633740455275	0.10474300006664	0.133852259678005	0.0761227247340913	0.105207878750093	0.1347010719159	0.0588298082625724	10.0103471310142	0.0246976167276831	2.09522867638717	0.4301340882634	0.509191486264991	0.387331914082349	0.456736874417728	0.537259648757408	0.413140736587684	0.455438053089059	0.535680627841312	0.412194187478217	0.00492705448552661	0.00504614023905913	0.00503408171702735
203	0.986818893304458	0.16	0.059231562072203	0.0376699843809973	0.0807931397634087	0.201476824507759	0.805496981411075	0.555127959504414	1.05586600331773	8.35	5.71	13.44	0.0628226565341125	0.0911563889659389	0.119490121397765	0.0638226686636298	0.0926074179366643	0.121392167209699	0.0638617966755053	0.0927508780714108	0.121259404851934	0.059231562072203	10.6803422712658	-0.130687094536134	2.01263064005567	0.4301340882634	0.509191486264991	0.387331914082349	0.456736874417728	0.537259648757408	0.413140736587684	0.455438053089059	0.535680627841312	0.412194187478217	0.00492705448552661	0.00504614023905913	0.00503408171702735
203	0.986818893304458	0.16	0.0598176250518286	0.0386814782018962	0.080953771901761	0.237363106374681	0.840370996625639	0.6051864326789	1.07555556057238	8.07	5	13.81	0.0707235423587924	0.098207776261383	0.125692010163974	0.0719847164297434	0.0999590615739635	0.127933406718184	0.0708633367951246	0.0984031525447011	0.125842823071593	0.0598176250518286	10.7278456567176	0.0182487467005924	2.1479670819332	0.4301340882634	0.509191486264991	0.387331914082349	0.456736874417728	0.537259648757408	0.413140736587684	0.455438053089059	0.535680627841312	0.412194187478217	0.00492705448552661	0.00504614023905913	0.00503408171702735
203	0.986818893304458	0.16	0.060102499875845	0.0387425351849775	0.0814624645667126	0.229004246016178	0.866447619312763	0.618230346259653	1.11466489236587	7.55	4.74	11.02	0.0768959976495029	0.107769465703498	0.138642933757494	0.0785679542323098	0.110112706874903	0.141657459517496	0.0786668499560708	0.110274831641929	0.141883901517699	0.060102499875845	8.99577415237962	-0.0159001857611982	1.95918212938934	0.4301340882634	0.509191486264991	0.387331914082349	0.456736874417728	0.537259648757408	0.413140736587684	0.455438053089059	0.535680627841312	0.412194187478217	0.00492705448552661	0.00504614023905913	0.00503408171702735
203	0.986818893304458	0.16	0.0603643444067838	0.0385160537211245	0.082212635092443	0.243333883364922	0.902555153518119	0.65406449801105	1.15104580902519	7.05	4.66	10.66	0.0867745711054123	0.119741763363819	0.152708955622226	0.0890374364977514	0.122864331287601	0.15669122607745	0.08929977065759	0.123193872197441	0.157117547725011	0.0603643444067838	9.43779487788552	-0.0416372996715664	1.97778978753572	0.4301340882634	0.509191486264991	0.387331914082349	0.456736874417728	0.537259648757408	0.413140736587684	0.455438053089059	0.535680627841312	0.412194187478217	0.00492705448552661	0.00504614023905913	0.00503408171702735
203	0.986818893304458	0.16	0.0605121831716723	0.0390698012830238	0.0819545650603208	0.238571329491814	0.790386701270277	0.569926310287312	1.01084709225324	6.94	4.3	12.09	0.0767105029431147	0.106383861000253	0.136057219057391	0.0787885066613264	0.109265683569975	0.139742860478624	0.0773884141519803	0.107282750282044	0.137142920778024	0.0605121831716723	9.59109262276736	-0.128313246673276	1.87608622846691	0.4301340882634	0.509191486264991	0.387331914082349	0.456736874417728	0.537259648757408	0.413140736587684	0.455438053089059	0.535680627841312	0.412194187478217	0.00492705448552661	0.00504614023905913	0.00503408171702735
203	0.986818893304458	0.16	0.0608151541136924	0.0391978704079413	0.0824324378194435	0.183659637800115	0.78798342985191	0.528606515335964	1.04736034436786	8.79	5.6	14.3	0.0569749379777713	0.0849314295999364	0.112887921222101	0.0577233788430648	0.0860471158106908	0.114370852778317	0.0573140454839744	0.085370309754678	0.113540345320752	0.0608151541136924	10.707040768027	0.0312205670043693	2.2182676142843	0.4301340882634	0.509191486264991	0.387331914082349	0.456736874417728	0.537259648757408	0.413140736587684	0.455438053089059	0.535680627841312	0.412194187478217	0.00492705448552661	0.00504614023905913	0.00503408171702735
203	0.986818893304458	0.16	0.0615945543042265	0.0392125665235794	0.0839765420848736	0.269127050707131	0.914547520474193	0.679240975961535	1.14985406498685	8.37	5.52	12.95	0.076671246618214	0.103232138472052	0.12979303032589	0.0778801925003131	0.104859894302442	0.131839596104571	0.0779578506539546	0.104888199860704	0.131975040266697	0.0615945543042265	10.2563761659527	-0.00628778378999356	2.11462057567057	0.4301340882634	0.509191486264991	0.387331914082349	0.456736874417728	0.537259648757408	0.413140736587684	0.455438053089059	0.535680627841312	0.412194187478217	0.00492705448552661	0.00504614023905913	0.00503408171702735
203	0.986818893304458	0.16	0.0624571274566434	0.0401928801277057	0.084721374785581	0.307264981180236	0.978419530925316	0.749049003749816	1.20779005810082	7.72	5.26	12.26	0.0912777123685476	0.119228376344519	0.147179040320491	0.0931423998770442	0.121664060349507	0.15018572082197	0.0932701128010663	0.121789803247498	0.150365284108041	0.0624571274566434	9.6237344373866	0.0165890548457395	2.06376061542336	0.4301340882634	0.509191486264991	0.387331914082349	0.456736874417728	0.537259648757408	0.413140736587684	0.455438053089059	0.535680627841312	0.412194187478217	0.00492705448552661	0.00504614023905913	0.00503408171702735
203	0.986818893304458	0.16	0.0632354037502046	0.0408640129866633	0.0856067945137458	0.224010725740428	0.887771924971243	0.629795321239334	1.14574852870315	7.4	5.06	11.29	0.0798656552643051	0.112580205222162	0.14529475518002	0.0817035182750065	0.115170893224787	0.148638268174567	0.082124921569933	0.115811026809122	0.149483492599378	0.0632354037502046	9.47143332283629	-0.0776594024379226	1.94203212947663	0.4301340882634	0.509191486264991	0.387331914082349	0.456736874417728	0.537259648757408	0.413140736587684	0.455438053089059	0.535680627841312	0.412194187478217	0.00492705448552661	0.00504614023905913	0.00503408171702735
203	0.986818893304458	0.16	0.064961409061669	0.0419492270140967	0.0879735911092413	0.201257768221949	0.810968584565604	0.558727113926656	1.06321005520455	9.42	5.66	12.52	0.0563471840667982	0.0817855353139483	0.107223886561098	0.0568863689751155	0.0825681392202528	0.10824990946539	0.0572422957957314	0.0830878069288232	0.108971652634994	0.064961409061669	10.1635999032237	0.0172521973042399	2.14449018264247	0.4301340882634	0.509191486264991	0.387331914082349	0.456736874417728	0.537259648757408	0.413140736587684	0.455438053089059	0.535680627841312	0.412194187478217	0.00492705448552661	0.00504614023905913	0.00503408171702735
203	0.986818893304458	0.16	0.0650115900565832	0.0417414692681673	0.088281710844999	0.270549711472127	0.927765802895551	0.68991855274553	1.16561305304557	8.11	5.51	11.91	0.0802210968744871	0.107877067596951	0.135533038319415	0.081627241432851	0.109767976067214	0.137908710701576	0.082310446853925	0.110643931815173	0.138845888429205	0.0650115900565832	9.92454389924118	-0.0136929419729396	2.06835843783254	0.4301340882634	0.509191486264991	0.387331914082349	0.456736874417728	0.537259648757408	0.413140736587684	0.455438053089059	0.535680627841312	0.412194187478217	0.00492705448552661	0.00504614023905913	0.00503408171702735
203	0.986818893304458	0.16	0.0650364274823876	0.0415740391895437	0.0884988157752314	0.242889229651685	0.908750584953378	0.658251728059545	1.15924944184721	7.77	4.9	11.71	0.0797211375370359	0.110059157130502	0.140397176723968	0.0813187157630956	0.112264696570133	0.14321067737717	0.0812141484513304	0.112218893009103	0.143008206423838	0.0650364274823876	9.53778186398571	0.103552689069018	2.17115449075609	0.4301340882634	0.509191486264991	0.387331914082349	0.456736874417728	0.537259648757408	0.413140736587684	0.455438053089059	0.535680627841312	0.412194187478217	0.00492705448552661	0.00504614023905913	0.00503408171702735
203	0.986818893304458	0.16	0.0654021642659537	0.0416250936801742	0.0891792348517332	0.227545712595678	0.911791958433602	0.649501021369868	1.17408289549734	7.8	5.36	11.42	0.0783941710777003	0.110052443991478	0.141710716905256	0.0799483815108423	0.112234298258102	0.144520215005362	0.0807432565369536	0.113250533865136	0.145845939284379	0.0654021642659537	9.38392430822549	0.0939778434018502	2.13564821164801	0.4301340882634	0.509191486264991	0.387331914082349	0.456736874417728	0.537259648757408	0.413140736587684	0.455438053089059	0.535680627841312	0.412194187478217	0.00492705448552661	0.00504614023905913	0.00503408171702735
203	0.986818893304458	0.16	0.0663380600197587	0.0429394449492917	0.0897366750902258	0.19600862314808	0.741019086388652	0.506702537554931	0.975335635222374	8.51	5.22	13.04	0.0562887640540798	0.082318609878244	0.108348455702408	0.0571242327385199	0.0835404277997361	0.109956622860952	0.0567892732736967	0.0830470879495474	0.109306507346646	0.0663380600197587	9.8852058019056	-0.0708377186855035	2.00404609231516	0.4301340882634	0.509191486264991	0.387331914082349	0.456736874417728	0.537259648757408	0.413140736587684	0.455438053089059	0.535680627841312	0.412194187478217	0.00492705448552661	0.00504614023905913	0.00503408171702735
203	0.986818893304458	0.16	0.0664505160087641	0.0422441628973095	0.0906568691202187	0.159611444623577	0.79002751652805	0.506995392842335	1.07305964021377	8.29	5.96	12.41	0.057746598057923	0.0899838580305044	0.122221118003086	0.0586876843922293	0.0914503094224241	0.124212934452619	0.0593010776950905	0.0924710600197293	0.12560919739044	0.0664505160087641	9.94483409368728	0.0711051937696408	2.19506417266438	0.4301340882634	0.509191486264991	0.387331914082349	0.456736874417728	0.537259648757408	0.413140736587684	0.455438053089059	0.535680627841312	0.412194187478217	0.00492705448552661	0.00504614023905913	0.00503408171702735
203	0.986818893304458	0.16	0.0667620801301553	0.0425885893618407	0.0909355708984698	0.195199962256106	0.793633292370358	0.542033969021252	1.04523261571946	8.39	5.23	13.63	0.061026832382201	0.0893540417658238	0.117681251149447	0.061979965414127	0.090749596563912	0.119519227713697	0.061383755849121	0.0898779758139709	0.118382214823479	0.0667620801301553	10.2855970888987	-0.099552818432139	2.02297675646089	0.4301340882634	0.509191486264991	0.387331914082349	0.456736874417728	0.537259648757408	0.413140736587684	0.455438053089059	0.535680627841312	0.412194187478217	0.00492705448552661	0.00504614023905913	0.00503408171702735
203	0.986818893304458	0.16	0.0690303243222195	0.0445663148736878	0.0934943337707512	0.238136584092464	0.870933534076177	0.627715387711251	1.1141516804411	7.76	5.17	13.24	0.0760540763063115	0.105522417890486	0.134990759474661	0.077580135548149	0.107639772657826	0.137699409767504	0.0769194748137553	0.106825742022874	0.13665453344879	0.0690303243222195	9.90347863232848	-0.134739254924716	1.94991158133858	0.4301340882634	0.509191486264991	0.387331914082349	0.456736874417728	0.537259648757408	0.413140736587684	0.455438053089059	0.535680627841312	0.412194187478217	0.00492705448552661	0.00504614023905913	0.00503408171702735
203	0.986818893304458	0.16	0.0697951574857901	0.0447467030221929	0.0948436119493873	0.215254933839183	0.863997793033892	0.606433393803321	1.12156219226446	8.4	5.92	12.5	0.0681935441484339	0.0971567071428704	0.126119870137307	0.0692537265307546	0.098667170200971	0.128080613871187	0.0699351162214387	0.0996032962658566	0.129394148507525	0.0697951574857901	10.1002742042319	0.182536135995083	2.31265959809169	0.4301340882634	0.509191486264991	0.387331914082349	0.456736874417728	0.537259648757408	0.413140736587684	0.455438053089059	0.535680627841312	0.412194187478217	0.00492705448552661	0.00504614023905913	0.00503408171702735
203	0.986818893304458	0.16	0.0699384224642471	0.0444989934513227	0.0953778514771715	0.223396928813161	0.843946919589989	0.598271590437393	1.08962224874258	7.92	5.28	13.09	0.0711028549726346	0.100300660080379	0.129498465188123	0.0724440581716399	0.102192617389462	0.131941176607284	0.0721065350307749	0.101697222162444	0.131223655637916	0.0699384224642471	10.0280452178519	-0.0595896210915215	2.02258827059629	0.4301340882634	0.509191486264991	0.387331914082349	0.456736874417728	0.537259648757408	0.413140736587684	0.455438053089059	0.535680627841312	0.412194187478217	0.00492705448552661	0.00504614023905913	0.00503408171702735
203	0.986818893304458	0.16	0.071485940016646	0.046308139059205	0.0966637409740869	0.234990049787317	0.941288768921699	0.676123192434275	1.20645434540912	7.01	4.9	11.21	0.0901818170283568	0.125549799917558	0.160917782806759	0.0925671658937781	0.128870647541343	0.165174129188908	0.092908562867763	0.129288143737523	0.165629592575469	0.071485940016646	9.49480255200083	-0.0340654563328912	1.99621076407469	0.4301340882634	0.509191486264991	0.387331914082349	0.456736874417728	0.537259648757408	0.413140736587684	0.455438053089059	0.535680627841312	0.412194187478217	0.00492705448552661	0.00504614023905913	0.00503408171702735
203	0.986818893304458	0.16	0.0715451699690847	0.0462889454157765	0.0968013945223929	0.24249713119601	0.906961896655681	0.656689275689638	1.15723451762172	7.73	4.9	11.4	0.0798704824779857	0.110310137467928	0.140749792457871	0.0814924833829324	0.112550303512338	0.143608123641743	0.0816439100689339	0.11272597980597	0.143800886296503	0.0715451699690847	9.31732966200212	0.113637168227332	2.12952968268266	0.4301340882634	0.509191486264991	0.387331914082349	0.456736874417728	0.537259648757408	0.413140736587684	0.455438053089059	0.535680627841312	0.412194187478217	0.00492705448552661	0.00504614023905913	0.00503408171702735
203	0.986818893304458	0.16	0.0716852183418318	0.046482331898498	0.0968881047851657	0.170140050656123	0.712748149258638	0.466982781694114	0.958513516823163	7.84	5.23	12.06	0.056092531707321	0.0856131097951539	0.115133687882987	0.0571876164907717	0.0872845197127834	0.117381422934795	0.0573362424436114	0.0874718498653753	0.117593605149393	0.0716852183418318	9.31928661509743	0.104309285269213	2.15638213820108	0.4301340882634	0.509191486264991	0.387331914082349	0.456736874417728	0.537259648757408	0.413140736587684	0.455438053089059	0.535680627841312	0.412194187478217	0.00492705448552661	0.00504614023905913	0.00503408171702735
203	0.986818893304458	0.16	0.0717094256256505	0.0465022557083877	0.0969165955429134	0.238192077503907	0.877357256240266	0.632382677185405	1.12233183529513	7.53	4.9	10.59	0.0788422695917097	0.109384459474144	0.139926649356579	0.0805686373087182	0.111779593461997	0.142990549615276	0.0812581635577585	0.112649874271989	0.144092035852373	0.0717094256256505	8.95685336209957	-0.124048494276506	1.86804832415387	0.4301340882634	0.509191486264991	0.387331914082349	0.456736874417728	0.537259648757408	0.413140736587684	0.455438053089059	0.535680627841312	0.412194187478217	0.00492705448552661	0.00504614023905913	0.00503408171702735
203	0.986818893304458	0.16	0.0720021769586245	0.0464216982300283	0.0975826556872206	0.235528013585671	0.86154448272148	0.619205840513326	1.10388312492963	7.38	5.14	13.03	0.0787291274976708	0.10954135278967	0.140353578081669	0.0805545417596173	0.112081179585808	0.143607817411999	0.079983255036182	0.111312237290463	0.142739479705051	0.0720021769586245	9.54654187906123	-0.202484690017348	1.8504631418102	0.4301340882634	0.509191486264991	0.387331914082349	0.456736874417728	0.537259648757408	0.413140736587684	0.455438053089059	0.535680627841312	0.412194187478217	0.00492705448552661	0.00504614023905913	0.00503408171702735
203	0.986818893304458	0.16	0.0721735864326237	0.0461020279552974	0.09824514490995	0.22491833907544	0.938421510417586	0.666436661319478	1.21040635951569	8.14	4.94	11.44	0.0772433287735291	0.108767727624439	0.140292126475349	0.0785824093719925	0.110653311222575	0.142724213073158	0.0787587573894401	0.110792241396814	0.143044395309617	0.0721735864326237	9.44433428560931	0.041018688989421	2.09655207805311	0.4301340882634	0.509191486264991	0.387331914082349	0.456736874417728	0.537259648757408	0.413140736587684	0.455438053089059	0.535680627841312	0.412194187478217	0.00492705448552661	0.00504614023905913	0.00503408171702735
203	0.986818893304458	0.16	0.0724738746120319	0.0468014649234223	0.0981462843006415	0.215265861559146	0.893973757762171	0.62748191235214	1.1604656031722	8.47	5.21	14.46	0.0699970918903341	0.0997248877422761	0.129452683594218	0.0710528146235718	0.101228976386759	0.131405138149947	0.0698523111629109	0.0995503771235111	0.129174983460325	0.0724738746120319	10.3414640976981	-0.0276467046687797	2.10801186921859	0.4301340882634	0.509191486264991	0.387331914082349	0.456736874417728	0.537259648757408	0.413140736587684	0.455438053089059	0.535680627841312	0.412194187478217	0.00492705448552661	0.00504614023905913	0.00503408171702735
203	0.986818893304458	0.16	0.0729017183765732	0.0469295101114123	0.0988739266417342	0.190948855244434	0.731277403297291	0.49626159599772	0.966293210596862	8.14	5.27	11.85	0.0574705398971611	0.0846870028247812	0.111903465752401	0.0584639207652801	0.0861508214792608	0.113837722193241	0.0587037367818993	0.0865156391756969	0.114421142985657	0.0729017183765732	9.38905881715162	-0.0493773644347289	2.01076928808448	0.4301340882634	0.509191486264991	0.387331914082349	0.456736874417728	0.537259648757408	0.413140736587684	0.455438053089059	0.535680627841312	0.412194187478217	0.00492705448552661	0.00504614023905913	0.00503408171702735
203	0.986818893304458	0.16	0.0742738563009642	0.0475880543091291	0.100959658292799	0.180299287268952	0.80077012479791	0.534192327570349	1.06734792202547	8.45	5.37	12.87	0.0597363827048128	0.0895466074008881	0.119356832096963	0.0606457886797194	0.0909098338989737	0.121173879118228	0.0605809778209275	0.0908176662383939	0.12101765584646	0.0742738563009642	9.78294026257488	0.109957641048304	2.22270750771994	0.4301340882634	0.509191486264991	0.387331914082349	0.456736874417728	0.537259648757408	0.413140736587684	0.455438053089059	0.535680627841312	0.412194187478217	0.00492705448552661	0.00504614023905913	0.00503408171702735
203	0.986818893304458	0.16	0.0747646122129549	0.0479231276451733	0.101606096780736	0.249894201819987	0.90579550076992	0.660777048509459	1.15081395303038	8.35	5.24	12.71	0.0747224168403504	0.102429751658778	0.130137086477205	0.0759085533447117	0.104055711748301	0.13220287015189	0.0757046795463228	0.103806076864924	0.131839293441247	0.0747646122129549	9.74665677189858	-0.00481977315106189	2.08242974215434	0.4301340882634	0.509191486264991	0.387331914082349	0.456736874417728	0.537259648757408	0.413140736587684	0.455438053089059	0.535680627841312	0.412194187478217	0.00492705448552661	0.00504614023905913	0.00503408171702735
203	0.986818893304458	0.16	0.0754301335305999	0.0479730845727872	0.102887182488413	0.207251163428882	0.888568053175964	0.617239515289393	1.15989659106253	8.12	5.19	11.69	0.0716685327398716	0.103172864071718	0.134677195403564	0.0729186396442752	0.104972497813227	0.137026355982179	0.0732246816495758	0.105415683716916	0.137662708550945	0.0754301335305999	9.3020208313243	-0.173764443469112	1.88215511774721	0.4301340882634	0.509191486264991	0.387331914082349	0.456736874417728	0.537259648757408	0.413140736587684	0.455438053089059	0.535680627841312	0.412194187478217	0.00492705448552661	0.00504614023905913	0.00503408171702735
203	0.986818893304458	0.16	0.0763665098926224	0.0490936332652769	0.103639386519968	0.134919524298095	0.657918772096038	0.397813835896552	0.918023708295524	8.34	5.49	12.61	0.0450408185439092	0.0744901191378247	0.10393941973174	0.0457590136231339	0.0756778958866752	0.105596778150216	0.0458765028655736	0.075846872729466	0.105912732095807	0.0763665098926224	9.61552706068124	-0.0491671390157628	2.03720120719683	0.4301340882634	0.509191486264991	0.387331914082349	0.456736874417728	0.537259648757408	0.413140736587684	0.455438053089059	0.535680627841312	0.412194187478217	0.00492705448552661	0.00504614023905913	0.00503408171702735
203	0.986818893304458	0.16	0.0784308656839286	0.0506333531041541	0.106228378263703	0.19829612005837	0.7928248474237	0.54393189551437	1.04171779933303	7.63	5.1	11.94	0.0669597336456046	0.0975992418332187	0.128238750020833	0.0683710524623218	0.0996563534583274	0.130941654454333	0.0684393770924544	0.0997008661300537	0.131021984037807	0.0784308656839286	9.2456147539383	-0.108315760828253	1.93822373123123	0.4301340882634	0.509191486264991	0.387331914082349	0.456736874417728	0.537259648757408	0.413140736587684	0.455438053089059	0.535680627841312	0.412194187478217	0.00492705448552661	0.00504614023905913	0.00503408171702735
203	0.986818893304458	0.16	0.0784858577021473	0.050286822016291	0.106684893388004	0.210998053960441	0.894006889146616	0.624092436704738	1.16392134158849	8.33	5.01	12.55	0.0707725642371434	0.101381071567947	0.131989578898751	0.0719076539080866	0.103007077470183	0.134106501032279	0.0715193282718301	0.102389294950217	0.133398814976011	0.0784858577021473	9.62091409206662	-0.100767504693519	1.97910643012729	0.4301340882634	0.509191486264991	0.387331914082349	0.456736874417728	0.537259648757408	0.413140736587684	0.455438053089059	0.535680627841312	0.412194187478217	0.00492705448552661	0.00504614023905913	0.00503408171702735
203	0.986818893304458	0.16	0.0828822143570163	0.053544698767425	0.112219729946608	0.182545616957825	0.813025932009395	0.544407433007741	1.08164443101105	7.67	5.23	10.69	0.0666980204401438	0.0996077881081364	0.132517555776129	0.0680833848653296	0.101676711371613	0.135270037877897	0.0688949604517644	0.102966843720378	0.1369974321088	0.0828822143570163	8.79115257996416	-0.0954822982005002	1.92556815979264	0.4301340882634	0.509191486264991	0.387331914082349	0.456736874417728	0.537259648757408	0.413140736587684	0.455438053089059	0.535680627841312	0.412194187478217	0.00492705448552661	0.00504614023905913	0.00503408171702735
203	0.986818893304458	0.16	0.0872716057124808	0.0564718141314347	0.118071397293527	0.2021356469508	0.908043648126493	0.626377105472506	1.18971019078048	7.59	5.27	11.4	0.0775127147715627	0.112368296482138	0.147223878192714	0.0791724948626645	0.114774439292666	0.150376383722667	0.0798450215246352	0.115759530472425	0.151487640862759	0.0872716057124808	8.93825094542791	-0.146800733725607	1.8830843537825	0.4301340882634	0.509191486264991	0.387331914082349	0.456736874417728	0.537259648757408	0.413140736587684	0.455438053089059	0.535680627841312	0.412194187478217	0.00492705448552661	0.00504614023905913	0.00503408171702735
203	0.986818893304458	0.16	0.0875360993166773	0.0564016253801513	0.118670573253203	0.246128254710674	0.974463573190103	0.708195516949446	1.24073162943076	7.24	5.19	10.88	0.0916215907536355	0.126069567754017	0.160517544754398	0.0938526540669921	0.129139468475376	0.16442628288376	0.0948928157028211	0.13054431097286	0.166306170984433	0.0875360993166773	8.99672775959333	0.0266027641905442	2.03836887135818	0.4301340882634	0.509191486264991	0.387331914082349	0.456736874417728	0.537259648757408	0.413140736587684	0.455438053089059	0.535680627841312	0.412194187478217	0.00492705448552661	0.00504614023905913	0.00503408171702735
203	0.986818893304458	0.17	0.0496169049162661	0.032607183282789	0.0666266265497431	0.247945108666152	0.804503355361215	0.585747181470422	1.02325952925201	7.85	5.26	10.98	0.0702237946685529	0.0964499364644414	0.12267607826033	0.0715863872606604	0.0983214099380123	0.125056432615364	0.0724081234278438	0.0994041004787713	0.126441259471176	0.0496169049162661	9.73517925381588	0.00637536989135603	2.06134545264664	0.4301340882634	0.509191486264991	0.387331914082349	0.456736874417728	0.537259648757408	0.413140736587684	0.455438053089059	0.535680627841312	0.412194187478217	0.00492705448552661	0.00504614023905913	0.00503408171702735
203	0.986818893304458	0.17	0.050152129600994	0.032693403773267	0.067610855428721	0.236767948748179	0.783733433257278	0.564038177094999	1.00342868941956	8.57	5.17	14.39	0.0622261902769853	0.086463554640005	0.110700919003025	0.0631251666606187	0.0877126861282155	0.112300205595812	0.0620419731033935	0.0862179375218761	0.110356395470472	0.050152129600994	11.386059866381	0.144810567304959	2.32204254668103	0.4301340882634	0.509191486264991	0.387331914082349	0.456736874417728	0.537259648757408	0.413140736587684	0.455438053089059	0.535680627841312	0.412194187478217	0.00492705448552661	0.00504614023905913	0.00503408171702735
203	0.986818893304458	0.17	0.0504735428838407	0.033290118726747	0.0676569670409344	0.238073538389994	0.797547111406149	0.574784257586794	1.0203099652255	9.21	5.1	13.93	0.0592374071190857	0.0821954016857931	0.1051533962525	0.0598715244703683	0.0830752769696626	0.106279029468957	0.0589419139552558	0.0818668434947407	0.10469403696601	0.0504735428838407	11.1167185521695	-0.0260170894453106	2.13571126521183	0.4301340882634	0.509191486264991	0.387331914082349	0.456736874417728	0.537259648757408	0.413140736587684	0.455438053089059	0.535680627841312	0.412194187478217	0.00492705448552661	0.00504614023905913	0.00503408171702735
203	0.986818893304458	0.17	0.051305653407712	0.0338773235470895	0.0687339832683346	0.308857682211436	1.04541481971467	0.801252494370604	1.28957714505873	8.67	5.27	12.59	0.0874702839068145	0.114124738111003	0.140779192315192	0.088681761584732	0.115705384320714	0.142729007056697	0.088591481916149	0.115642976544857	0.14259731322527	0.051305653407712	10.684967387627	-0.161198477620094	1.93147623310952	0.4301340882634	0.509191486264991	0.387331914082349	0.456736874417728	0.537259648757408	0.413140736587684	0.455438053089059	0.535680627841312	0.412194187478217	0.00492705448552661	0.00504614023905913	0.00503408171702735
203	0.986818893304458	0.17	0.0532105876155416	0.03501555946524	0.0714056157658432	0.248218391446791	0.867973860413688	0.632131953386147	1.10381576744123	7.78	5.19	11.63	0.0764070217269376	0.104913692870277	0.133420364013616	0.0779287070641409	0.10700310330016	0.136077499536179	0.0783214265711682	0.10752314372212	0.136692647146265	0.0532105876155416	10.0664476145258	-0.00851550212284283	2.08557594490765	0.4301340882634	0.509191486264991	0.387331914082349	0.456736874417728	0.537259648757408	0.413140736587684	0.455438053089059	0.535680627841312	0.412194187478217	0.00492705448552661	0.00504614023905913	0.00503408171702735
203	0.986818893304458	0.17	0.0562672678475206	0.0366889214433548	0.0758456142516863	0.211830827870312	0.758950410839778	0.530383161286726	0.98751766039283	9.03	6.09	13.48	0.0557276403326739	0.0797433225877806	0.103759004842887	0.0563818117898513	0.0806794075399875	0.104977003290124	0.0567280916704207	0.081182752207471	0.105652212575782	0.0562672678475206	11.1088756464227	-0.050482993149579	2.15288277171207	0.4301340882634	0.509191486264991	0.387331914082349	0.456736874417728	0.537259648757408	0.413140736587684	0.455438053089059	0.535680627841312	0.412194187478217	0.00492705448552661	0.00504614023905913	0.00503408171702735
203	0.986818893304458	0.17	0.0569482791428135	0.0370853257188843	0.0768112325667427	0.200433688517615	0.757609788805047	0.521359187083996	0.993860390526098	8.49	5.86	13.41	0.0580711612666863	0.084385738878003	0.11070031648932	0.0589419634522159	0.085651139538841	0.112360315625466	0.0591489074756368	0.0859172343853057	0.112643009113659	0.0569482791428135	10.3315959364549	-0.0806313572488945	2.0367248791376	0.4301340882634	0.509191486264991	0.387331914082349	0.456736874417728	0.537259648757408	0.413140736587684	0.455438053089059	0.535680627841312	0.412194187478217	0.00492705448552661	0.00504614023905913	0.00503408171702735
203	0.986818893304458	0.17	0.057895673937915	0.0376182343551946	0.0781731135206353	0.164263636512806	0.712380070116935	0.461502892363721	0.963257247870149	8.41	5.55	11.66	0.0518291555223132	0.0800039567595773	0.108178757996841	0.0526310382759535	0.0812417502852864	0.109852462294619	0.0531856784121828	0.0820719975701131	0.111047325547871	0.057895673937915	9.96234621469393	0.0768432481201832	2.1655693965041	0.4301340882634	0.509191486264991	0.387331914082349	0.456736874417728	0.537259648757408	0.413140736587684	0.455438053089059	0.535680627841312	0.412194187478217	0.00492705448552661	0.00504614023905913	0.00503408171702735
203	0.986818893304458	0.17	0.0587831208753744	0.0386020286345696	0.0789642131161792	0.293831590365687	0.997318666527694	0.755925868292809	1.23871146476258	7.67	4.78	11.53	0.092672514404692	0.122265995075135	0.151859475745578	0.0946012395396517	0.124810627638168	0.155020015736684	0.094457527643622	0.124522631149529	0.154676300483746	0.0587831208753744	9.38522323900044	0.0125833496632602	2.02323071230952	0.4301340882634	0.509191486264991	0.387331914082349	0.456736874417728	0.537259648757408	0.413140736587684	0.455438053089059	0.535680627841312	0.412194187478217	0.00492705448552661	0.00504614023905913	0.00503408171702735
203	0.986818893304458	0.17	0.0592617189999195	0.0386050095007541	0.079918428499085	0.159683419666521	0.710432080252655	0.45598376492361	0.964880395581699	7.56	5.15	12.98	0.0566608728818585	0.0882788048323027	0.119896736782747	0.0578893070729061	0.0901927305571487	0.122496154041391	0.0575199092584281	0.0896406526771816	0.121829194278182	0.0592617189999195	10.082408995174	-0.037532519450144	2.04524706793734	0.4301340882634	0.509191486264991	0.387331914082349	0.456736874417728	0.537259648757408	0.413140736587684	0.455438053089059	0.535680627841312	0.412194187478217	0.00492705448552661	0.00504614023905913	0.00503408171702735
203	0.986818893304458	0.17	0.059384587124102	0.0390166196601411	0.079752554588063	0.188667462134359	0.728916426757335	0.492915264394255	0.964917589120415	8.29	5.49	12.26	0.0561465685480486	0.08302878623778	0.109911003927511	0.0570617972453118	0.0843822140576603	0.111702630870009	0.0573953070743228	0.0848678711272163	0.112240672463282	0.059384587124102	10.1831910802025	0.0272822921974673	2.1488934248117	0.4301340882634	0.509191486264991	0.387331914082349	0.456736874417728	0.537259648757408	0.413140736587684	0.455438053089059	0.535680627841312	0.412194187478217	0.00492705448552661	0.00504614023905913	0.00503408171702735
203	0.986818893304458	0.17	0.0609772998176913	0.039859150177005	0.0820954494583776	0.243517570036054	0.853812257422145	0.618858649232796	1.08876586561149	8.18	5.44	12.06	0.0713735416479156	0.0984709590633783	0.125568376478841	0.0725896246568189	0.100148735693521	0.127707846730223	0.0730288694080916	0.100714074721668	0.12839465631896	0.0609772998176913	10.0572104345598	0.07624881872879	2.17255171836433	0.4301340882634	0.509191486264991	0.387331914082349	0.456736874417728	0.537259648757408	0.413140736587684	0.455438053089059	0.535680627841312	0.412194187478217	0.00492705448552661	0.00504614023905913	0.00503408171702735
203	0.986818893304458	0.17	0.0614988118531037	0.0405502199331529	0.0824474037730545	0.187173578462129	0.726751970534426	0.490297072872183	0.963206868196669	7.76	5.42	12.38	0.0594557522501786	0.0881293964377559	0.116803040625333	0.0606519954550184	0.0899025502142263	0.119153104973434	0.0608485506931174	0.090134662812966	0.119489158566267	0.0614988118531037	9.96127664685971	0.0888907036438908	2.18416182126112	0.4301340882634	0.509191486264991	0.387331914082349	0.456736874417728	0.537259648757408	0.413140736587684	0.455438053089059	0.535680627841312	0.412194187478217	0.00492705448552661	0.00504614023905913	0.00503408171702735
203	0.986818893304458	0.17	0.0617640159403512	0.0404837109382356	0.0830443209424669	0.197815137657763	0.705707466383769	0.483827728727983	0.927587204039556	8.26	5.07	12.53	0.0552928090027528	0.0806496730833557	0.106006537163959	0.0562048550187479	0.081979976505331	0.107755097991914	0.0559388073874745	0.0816696845068025	0.107248170926925	0.0617640159403512	9.83875391637278	-0.0655926017843605	2.00754670185716	0.4301340882634	0.509191486264991	0.387331914082349	0.456736874417728	0.537259648757408	0.413140736587684	0.455438053089059	0.535680627841312	0.412194187478217	0.00492705448552661	0.00504614023905913	0.00503408171702735
203	0.986818893304458	0.17	0.0618012484513	0.040284577832576	0.0833179190700241	0.296706851224533	1.01643428839177	0.772108575479155	1.26076000130439	9.08	6.17	13.58	0.0806281693295206	0.106142113323795	0.13165605731807	0.0815478958951645	0.107352877777078	0.133157859658992	0.0822407011371982	0.107995341142366	0.134036134042961	0.0618012484513	10.9948747618876	-0.0385556396832733	2.16686169468323	0.4301340882634	0.509191486264991	0.387331914082349	0.456736874417728	0.537259648757408	0.413140736587684	0.455438053089059	0.535680627841312	0.412194187478217	0.00492705448552661	0.00504614023905913	0.00503408171702735
203	0.986818893304458	0.17	0.0630235417471305	0.0415456261086957	0.0845014573855652	0.231312506733551	0.801893157282536	0.57366074575061	1.03012556881446	7.56	4.82	11.86	0.0712335254109102	0.0995739677487944	0.127914410086679	0.072774665960296	0.101728255052079	0.130681844143861	0.0724650995232585	0.101367041130959	0.130125333054457	0.0630235417471305	9.64565837344785	0.130676260917022	2.15651294773698	0.4301340882634	0.509191486264991	0.387331914082349	0.456736874417728	0.537259648757408	0.413140736587684	0.455438053089059	0.535680627841312	0.412194187478217	0.00492705448552661	0.00504614023905913	0.00503408171702735
203	0.986818893304458	0.17	0.0631719205299409	0.041003210117897	0.0853406309419848	0.164208421402783	0.661266332452408	0.428342913818372	0.894189751086444	7.23	4.65	11.78	0.0555250368121605	0.0857183258262823	0.115911614840404	0.0568845051004778	0.0878170429524446	0.118749580804411	0.0564435431049787	0.0871982592224203	0.117908157019235	0.0631719205299409	9.28067230301939	0.0546053688561875	2.07503765010282	0.4301340882634	0.509191486264991	0.387331914082349	0.456736874417728	0.537259648757408	0.413140736587684	0.455438053089059	0.535680627841312	0.412194187478217	0.00492705448552661	0.00504614023905913	0.00503408171702735
203	0.986818893304458	0.17	0.0639462195977752	0.0418283091577443	0.0860641300378061	0.231188861304542	0.844189006074379	0.603834906503007	1.08454310564575	7.87	5.13	12.21	0.0721874876977543	0.100921432057473	0.129655376417191	0.0735754558244231	0.102861875414915	0.132148295005407	0.0735364948387618	0.102856768087451	0.131991185434634	0.0639462195977752	9.66297649686423	-0.0204135576680697	2.04623773003961	0.4301340882634	0.509191486264991	0.387331914082349	0.456736874417728	0.537259648757408	0.413140736587684	0.455438053089059	0.535680627841312	0.412194187478217	0.00492705448552661	0.00504614023905913	0.00503408171702735
203	0.986818893304458	0.17	0.063994150595066	0.0418330314414697	0.0861552697486623	0.274329413828916	0.90402852505165	0.674465907592092	1.13359114251121	8.04	5.57	11.97	0.0790783099948728	0.105993567863889	0.132908825732906	0.0805042028600082	0.107904780586786	0.135305358313563	0.0811898928059164	0.108872786715892	0.136433284000259	0.063994150595066	9.68876157347051	0.0114981908384549	2.10197644632607	0.4301340882634	0.509191486264991	0.387331914082349	0.456736874417728	0.537259648757408	0.413140736587684	0.455438053089059	0.535680627841312	0.412194187478217	0.00492705448552661	0.00504614023905913	0.00503408171702735
203	0.986818893304458	0.17	0.0640500123548616	0.0419255808589534	0.0861744438507698	0.265626116927172	1.00226337991594	0.742073411054776	1.26245334877711	7.76	5.38	12.08	0.0899833161508794	0.121533774472844	0.153084232794809	0.091793516238918	0.123978677135483	0.156163838032049	0.0920883100384918	0.124614049216779	0.156976864065546	0.0640500123548616	9.92781536385703	-0.0266501228144763	2.07357524274879	0.4301340882634	0.509191486264991	0.387331914082349	0.456736874417728	0.537259648757408	0.413140736587684	0.455438053089059	0.535680627841312	0.412194187478217	0.00492705448552661	0.00504614023905913	0.00503408171702735
203	0.986818893304458	0.17	0.0652259956023331	0.0424057756854813	0.0880462155191849	0.178558282846177	0.818311894401964	0.544278997134282	1.09234479166965	7.66	5.11	11.96	0.0667531164567416	0.100361890634325	0.133970664811909	0.0681441497479265	0.102453279597852	0.136762409447777	0.0681727054870862	0.102511231595726	0.136923847404835	0.0652259956023331	10.1376292108619	0.032597806725412	2.14445647223535	0.4301340882634	0.509191486264991	0.387331914082349	0.456736874417728	0.537259648757408	0.413140736587684	0.455438053089059	0.535680627841312	0.412194187478217	0.00492705448552661	0.00504614023905913	0.00503408171702735
203	0.986818893304458	0.17	0.0652660703293552	0.0428870553670478	0.0876450852916627	0.2415346137387	0.882389056728698	0.638257584990232	1.12652052846716	8.02	5.3	11.74	0.0749672020605005	0.103641915532844	0.132316629005188	0.0763271445863709	0.105522031697271	0.13471691880817	0.076764381252661	0.106107421335114	0.135502132514216	0.0652660703293552	10.0036419833771	-0.0904211984091568	2.0005746306301	0.4301340882634	0.509191486264991	0.387331914082349	0.456736874417728	0.537259648757408	0.413140736587684	0.455438053089059	0.535680627841312	0.412194187478217	0.00492705448552661	0.00504614023905913	0.00503408171702735
203	0.986818893304458	0.17	0.0654907828266363	0.0428597882375169	0.0881217774157556	0.216374628450369	0.811337161028845	0.570270081559863	1.05240424049783	8.71	5.52	12.52	0.0620119930357189	0.0882259757371809	0.114439958438643	0.062857252234356	0.0894285466254868	0.115999841016618	0.0630635603103433	0.0897630818088048	0.116480980800099	0.0654907828266363	9.9172311785341	0.0360551609753068	2.12523161333596	0.4301340882634	0.509191486264991	0.387331914082349	0.456736874417728	0.537259648757408	0.413140736587684	0.455438053089059	0.535680627841312	0.412194187478217	0.00492705448552661	0.00504614023905913	0.00503408171702735
203	0.986818893304458	0.17	0.0658557177620411	0.0432176621243124	0.0884937733997699	0.226476723254093	0.795230471729173	0.565772377810117	1.02468856564823	9.52	5.12	14.53	0.05652890980809	0.0794551190127391	0.102381328217388	0.0570427246036026	0.0801773196684135	0.103311914733224	0.0559151978461387	0.0786283201275904	0.101366291201733	0.0658557177620411	10.8368020057514	-0.0655209045429571	2.09439255252057	0.4301340882634	0.509191486264991	0.387331914082349	0.456736874417728	0.537259648757408	0.413140736587684	0.455438053089059	0.535680627841312	0.412194187478217	0.00492705448552661	0.00504614023905913	0.00503408171702735
203	0.986818893304458	0.17	0.0676768403616104	0.044728784316372	0.0906248964068489	0.265949417323642	0.937864221449265	0.694594027085896	1.18113441581263	7.38	5.24	10.86	0.0882099384578944	0.119104026279901	0.149998114101907	0.0902482457525908	0.121856217357666	0.153464188962741	0.0912392996686	0.123225775071023	0.155257621869517	0.0676768403616104	9.24153274884547	0.0535373348234887	2.07608234921976	0.4301340882634	0.509191486264991	0.387331914082349	0.456736874417728	0.537259648757408	0.413140736587684	0.455438053089059	0.535680627841312	0.412194187478217	0.00492705448552661	0.00504614023905913	0.00503408171702735
203	0.986818893304458	0.17	0.0679457083390036	0.0446526595001837	0.0912387571778235	0.275574802812182	0.994654716756877	0.742866832134112	1.24644260137964	8.12	5.57	11.84	0.0862658595066638	0.115504879665833	0.144743899825002	0.0877712223331035	0.117520471385613	0.147269720438123	0.0886156590874049	0.118651988963061	0.148746040451703	0.0679457083390036	9.70210242228072	0.019331516911554	2.09199392326961	0.4301340882634	0.509191486264991	0.387331914082349	0.456736874417728	0.537259648757408	0.413140736587684	0.455438053089059	0.535680627841312	0.412194187478217	0.00492705448552661	0.00504614023905913	0.00503408171702735
203	0.986818893304458	0.17	0.0679715087645787	0.0447824876232686	0.0911605299058887	0.257070704338756	0.833264167827907	0.612099566700733	1.05442876895508	7.66	4.63	11.49	0.0750809518543442	0.102209297751758	0.129337643649172	0.0766461621153029	0.1043400517933	0.132033941471296	0.0763197386748959	0.103811637010837	0.131394206644472	0.0679715087645787	9.14126486885285	-0.0214552776109909	1.9931723035089	0.4301340882634	0.509191486264991	0.387331914082349	0.456736874417728	0.537259648757408	0.413140736587684	0.455438053089059	0.535680627841312	0.412194187478217	0.00492705448552661	0.00504614023905913	0.00503408171702735
203	0.986818893304458	0.17	0.0688181643659607	0.045075957109535	0.0925603716223865	0.295989932066929	1.01010900144165	0.766885986114059	1.25333201676924	7.9	5.15	11.39	0.0913762632968271	0.120356855837107	0.149337448377386	0.0931143720445966	0.122646217389406	0.152178062734214	0.0937386311161222	0.123413060364716	0.153021195955604	0.0688181643659607	9.68191151796981	0.000678863422406	2.06031058800528	0.4301340882634	0.509191486264991	0.387331914082349	0.456736874417728	0.537259648757408	0.413140736587684	0.455438053089059	0.535680627841312	0.412194187478217	0.00492705448552661	0.00504614023905913	0.00503408171702735
203	0.986818893304458	0.17	0.0688566772801828	0.0448356027367184	0.0928777518236472	0.236686748746926	0.918451742818434	0.66093454787242	1.17596893776445	8.8	5.54	12.54	0.0711641231383136	0.0988915061755046	0.126618889212696	0.0720948733877069	0.100184900795949	0.128274928204191	0.0724155594944114	0.100597504028426	0.128763818546554	0.0688566772801828	9.94112529702689	0.126819009773272	2.2378622308774	0.4301340882634	0.509191486264991	0.387331914082349	0.456736874417728	0.537259648757408	0.413140736587684	0.455438053089059	0.535680627841312	0.412194187478217	0.00492705448552661	0.00504614023905913	0.00503408171702735
203	0.986818893304458	0.17	0.068945192566829	0.0451106261181128	0.0927797590155453	0.247445159331381	0.851303105599898	0.619510661468506	1.08309554973129	7.08	5.02	12.79	0.0818844993654473	0.112521919227442	0.143159339089436	0.0839986506248606	0.115427088814968	0.146855527005075	0.0833833416679911	0.114487711759194	0.145842618715346	0.068945192566829	9.41265918091315	-0.0481254930555817	1.96008950108655	0.4301340882634	0.509191486264991	0.387331914082349	0.456736874417728	0.537259648757408	0.413140736587684	0.455438053089059	0.535680627841312	0.412194187478217	0.00492705448552661	0.00504614023905913	0.00503408171702735
203	0.986818893304458	0.17	0.0692307381247146	0.0454993060979429	0.0929621701514863	0.146073289955844	0.64107188863959	0.399070928850868	0.883072848428311	8.67	6.11	12.95	0.0435838011167209	0.0700134930310339	0.096443184945347	0.0441884838189336	0.0709848619128801	0.0977812400068266	0.0446487085437187	0.0716900176587177	0.0987993767553468	0.0692307381247146	10.0447569330499	-0.0877391031388202	2.04593662949291	0.4301340882634	0.509191486264991	0.387331914082349	0.456736874417728	0.537259648757408	0.413140736587684	0.455438053089059	0.535680627841312	0.412194187478217	0.00492705448552661	0.00504614023905913	0.00503408171702735
203	0.986818893304458	0.17	0.0692701479904268	0.0456406106694402	0.0928996853114134	0.271208261041048	0.942397108188613	0.701201347728972	1.18359286864825	7.7	5.46	12.22	0.0855773464417855	0.115013817463976	0.144450288486166	0.0873338590441405	0.117374526556047	0.147415194067953	0.0878235018247174	0.117906108676914	0.148097765232982	0.0692701479904268	9.66478538962768	0.12019451983993	2.18361682108302	0.4301340882634	0.509191486264991	0.387331914082349	0.456736874417728	0.537259648757408	0.413140736587684	0.455438053089059	0.535680627841312	0.412194187478217	0.00492705448552661	0.00504614023905913	0.00503408171702735
203	0.986818893304458	0.17	0.0695046885135508	0.0458934346418323	0.0931159423852693	0.203922124415797	0.829811030172714	0.57382853466025	1.08579352568518	7.65	4.72	12.69	0.070488997081474	0.101933842168813	0.133378687256153	0.0719650324955981	0.104068330772262	0.136171629048925	0.0710459715223919	0.102723691333622	0.134477369885516	0.0695046885135508	9.68684361209511	0.0310749456128296	2.07634800475858	0.4301340882634	0.509191486264991	0.387331914082349	0.456736874417728	0.537259648757408	0.413140736587684	0.455438053089059	0.535680627841312	0.412194187478217	0.00492705448552661	0.00504614023905913	0.00503408171702735
203	0.986818893304458	0.17	0.0696355240947544	0.0457827280202869	0.0934883201692219	0.246442360641358	0.83533124129702	0.607273539135027	1.06338894345901	7.82	5.01	12.59	0.0731203769855367	0.100580267927421	0.128040158869306	0.0745589480392381	0.102559085159758	0.130559222280278	0.074129280360496	0.101925519257964	0.129744346464676	0.0696355240947544	9.69086619370652	-0.01501228913666	2.03168234049024	0.4301340882634	0.509191486264991	0.387331914082349	0.456736874417728	0.537259648757408	0.413140736587684	0.455438053089059	0.535680627841312	0.412194187478217	0.00492705448552661	0.00504614023905913	0.00503408171702735
203	0.986818893304458	0.17	0.070185637670932	0.0455795466361413	0.0947917287057227	0.225212073653413	0.893034753590254	0.634422315058797	1.15164719212171	8.04	5.25	11.33	0.0743423065875305	0.104646797360168	0.134951288132805	0.0756803058002254	0.10653021124529	0.137380116690354	0.0763319591981995	0.107309287520449	0.138588633206177	0.070185637670932	9.44433161594065	0.0024524461320673	2.06984333544622	0.4301340882634	0.509191486264991	0.387331914082349	0.456736874417728	0.537259648757408	0.413140736587684	0.455438053089059	0.535680627841312	0.412194187478217	0.00492705448552661	0.00504614023905913	0.00503408171702735
203	0.986818893304458	0.17	0.0705421263960946	0.045797186234092	0.0952870665580971	0.209430746327767	0.82999417984535	0.578220545860794	1.08176781382991	8.49	5.55	12.13	0.0643808633790897	0.0924141182470672	0.120447373115045	0.0653449151752841	0.0937979455524764	0.122250975929669	0.0658445119057008	0.0944855399264954	0.123082995447021	0.0705421263960946	9.79787296078213	0.0288224560473051	2.13754635408644	0.4301340882634	0.509191486264991	0.387331914082349	0.456736874417728	0.537259648757408	0.413140736587684	0.455438053089059	0.535680627841312	0.412194187478217	0.00492705448552661	0.00504614023905913	0.00503408171702735
203	0.986818893304458	0.17	0.0705435630119712	0.0461241453944891	0.0949629806294534	0.268336246379269	0.950715760077044	0.705610712476656	1.19582080767743	8.07	5.36	12.87	0.0824320951089602	0.111066187871759	0.139700280634559	0.0839004085110024	0.113044543170752	0.142188677830501	0.0837987909357677	0.112795133041554	0.142020251610026	0.0705435630119712	9.9385758057472	0.00883687305595263	2.10424500075144	0.4301340882634	0.509191486264991	0.387331914082349	0.456736874417728	0.537259648757408	0.413140736587684	0.455438053089059	0.535680627841312	0.412194187478217	0.00492705448552661	0.00504614023905913	0.00503408171702735
203	0.986818893304458	0.17	0.0709891502369714	0.0464191694993258	0.095559130974617	0.192881351911184	0.784134570104076	0.533696912749954	1.0345722274582	7.93	5.72	13.51	0.0633681343043179	0.0931036765698771	0.122839218835436	0.0645597248788211	0.0948544218722317	0.125149118865642	0.0645553558166724	0.0948309449921193	0.125191170546139	0.0709891502369714	9.92768533369759	-0.0855642789765577	2.02186831968569	0.4301340882634	0.509191486264991	0.387331914082349	0.456736874417728	0.537259648757408	0.413140736587684	0.455438053089059	0.535680627841312	0.412194187478217	0.00492705448552661	0.00504614023905913	0.00503408171702735
203	0.986818893304458	0.17	0.0716976717987537	0.0472559729577258	0.0961393706397815	0.207451800215734	0.854931828244859	0.59403356670739	1.11583008978233	8.07	5.24	13.28	0.0694100015733746	0.0998947245902585	0.130379447607142	0.0706471342524734	0.101675203274293	0.132703272296112	0.0701071575465082	0.10095348592233	0.131769431428984	0.0716976717987537	9.99337559988154	-0.0925271971515303	2.0094601757673	0.4301340882634	0.509191486264991	0.387331914082349	0.456736874417728	0.537259648757408	0.413140736587684	0.455438053089059	0.535680627841312	0.412194187478217	0.00492705448552661	0.00504614023905913	0.00503408171702735
203	0.986818893304458	0.17	0.0719027144945721	0.0469639338041072	0.0968414951850371	0.196371282581374	0.78190987685853	0.534947443248993	1.02887231046807	8.04	5.31	13.26	0.062680747302016	0.0916177767046692	0.120554806107322	0.0638085608512426	0.0932662536990431	0.122723946546844	0.0634993203400177	0.0927762780391198	0.122076075621453	0.0719027144945721	9.7664811222974	0.0975797490031252	2.18857250113735	0.4301340882634	0.509191486264991	0.387331914082349	0.456736874417728	0.537259648757408	0.413140736587684	0.455438053089059	0.535680627841312	0.412194187478217	0.00492705448552661	0.00504614023905913	0.00503408171702735
203	0.986818893304458	0.17	0.0720799777515757	0.0472662634348655	0.096893692068286	0.201922691066344	0.827792550132854	0.57084948899237	1.08473561127334	7.92	5.03	11.23	0.0679076988865526	0.0984733950347894	0.129039091183026	0.069192580439823	0.100336610117066	0.131480639794309	0.0695320623896068	0.100844699205079	0.132152076785861	0.0720799777515757	9.48665672227113	-0.0476624435977719	1.9877284099278	0.4301340882634	0.509191486264991	0.387331914082349	0.456736874417728	0.537259648757408	0.413140736587684	0.455438053089059	0.535680627841312	0.412194187478217	0.00492705448552661	0.00504614023905913	0.00503408171702735
203	0.986818893304458	0.17	0.0724071671175274	0.0475353263217336	0.0972790079133213	0.247481308646774	0.944732355211347	0.687526000269874	1.20193871015282	8.29	5.02	12.23	0.0782870513247897	0.107574564964218	0.136862078603646	0.0795615895013747	0.109325913208356	0.139090236915337	0.0793603836676423	0.108968622412705	0.138723031637912	0.0724071671175274	9.74603512652458	0.00947360103462298	2.08801614847409	0.4301340882634	0.509191486264991	0.387331914082349	0.456736874417728	0.537259648757408	0.413140736587684	0.455438053089059	0.535680627841312	0.412194187478217	0.00492705448552661	0.00504614023905913	0.00503408171702735
203	0.986818893304458	0.17	0.0729387747821927	0.0477434143510529	0.0981341352133326	0.26660288086441	0.967125551257392	0.71668451057743	1.21756659193735	8.45	5.41	11.82	0.0801548486929907	0.108164472768784	0.136174096844577	0.08137574406527	0.109812002598878	0.138248261132487	0.0819481105242981	0.110629599573998	0.139215244919475	0.0729387747821927	9.52467498119757	0.0243710036925695	2.10408817975152	0.4301340882634	0.509191486264991	0.387331914082349	0.456736874417728	0.537259648757408	0.413140736587684	0.455438053089059	0.535680627841312	0.412194187478217	0.00492705448552661	0.00504614023905913	0.00503408171702735
203	0.986818893304458	0.17	0.0730576766546476	0.0474438095218279	0.0986715437874673	0.20785319790778	0.828540789443129	0.576004475799565	1.08107710308669	8.04	5.14	12.75	0.0675034738548002	0.0970988661853243	0.126694258515848	0.0687187924676943	0.0988470141342694	0.128975235800844	0.0683879111907346	0.0984537831537221	0.128275487965948	0.0730576766546476	9.60548655992508	-0.138229594144784	1.93086007950273	0.4301340882634	0.509191486264991	0.387331914082349	0.456736874417728	0.537259648757408	0.413140736587684	0.455438053089059	0.535680627841312	0.412194187478217	0.00492705448552661	0.00504614023905913	0.00503408171702735
203	0.986818893304458	0.17	0.0730608159978204	0.047724023700458	0.0983976082951828	0.256102081539572	0.93865150540039	0.688881685825466	1.18842132497531	8.63	5.41	12.66	0.0754991596121533	0.102873107653448	0.130247055694743	0.0765615848104401	0.104320739419928	0.132079894029416	0.0766250033532108	0.104377828942233	0.132245727384998	0.0730608159978204	10.0450162250301	0.0186405812048833	2.141737696494	0.4301340882634	0.509191486264991	0.387331914082349	0.456736874417728	0.537259648757408	0.413140736587684	0.455438053089059	0.535680627841312	0.412194187478217	0.00492705448552661	0.00504614023905913	0.00503408171702735
203	0.986818893304458	0.17	0.0733506499549922	0.0477513388248527	0.0989499610851316	0.298328829112931	1.00976860634643	0.767985178307016	1.25155203438585	8.03	5.29	11.47	0.0901094485397752	0.11847844833573	0.146847448131686	0.0917382912525169	0.120620096745702	0.149501902238886	0.0925118926785451	0.121558242900152	0.150566622009438	0.0733506499549922	9.21477243259591	0.0156347350791894	2.04456031831187	0.4301340882634	0.509191486264991	0.387331914082349	0.456736874417728	0.537259648757408	0.413140736587684	0.455438053089059	0.535680627841312	0.412194187478217	0.00492705448552661	0.00504614023905913	0.00503408171702735
203	0.986818893304458	0.17	0.0745218141724725	0.0490933539240846	0.0999502744208604	0.222665344398548	0.845558885532268	0.598894175589255	1.09222359547528	7.32	5.19	11.28	0.0767346063347253	0.108339053640501	0.139943500946276	0.0785531487605122	0.110906593565778	0.143260038371044	0.0791228767479255	0.111798412666866	0.144400556181284	0.0745218141724725	9.07045077274588	0.0631803151249316	2.09205273275951	0.4301340882634	0.509191486264991	0.387331914082349	0.456736874417728	0.537259648757408	0.413140736587684	0.455438053089059	0.535680627841312	0.412194187478217	0.00492705448552661	0.00504614023905913	0.00503408171702735
203	0.986818893304458	0.17	0.0751866929490759	0.0487997997814644	0.101573586116687	0.224770705870618	0.844097348648155	0.599347049881222	1.08884764741509	7.21	4.59	11.24	0.0778009243943484	0.109571831573476	0.141342738752604	0.0797132005449539	0.112265007804058	0.144816815063161	0.0794422146804002	0.111914491029522	0.144316534215972	0.0751866929490759	8.8993608291969	0.0549916908001832	2.04871736969449	0.4301340882634	0.509191486264991	0.387331914082349	0.456736874417728	0.537259648757408	0.413140736587684	0.455438053089059	0.535680627841312	0.412194187478217	0.00492705448552661	0.00504614023905913	0.00503408171702735
203	0.986818893304458	0.17	0.0752533322406651	0.0489114505162575	0.101595213965073	0.250968464681055	0.908255068987066	0.663273300053047	1.15323683792108	7.96	5.59	12.93	0.0785084097166007	0.107505701009694	0.136502992302787	0.0799696460438502	0.109506648886092	0.139043651728333	0.0801887254269835	0.109723174475948	0.139729189324424	0.0752533322406651	9.78834397673413	0.0419312340860923	2.11766635096357	0.4301340882634	0.509191486264991	0.387331914082349	0.456736874417728	0.537259648757408	0.413140736587684	0.455438053089059	0.535680627841312	0.412194187478217	0.00492705448552661	0.00504614023905913	0.00503408171702735
203	0.986818893304458	0.17	0.0752879384716527	0.0496304705273508	0.100945406415955	0.214635076732096	0.834750543745926	0.585447504272038	1.08405358321981	8.2	4.74	12.49	0.0673964700625111	0.0960961309437837	0.124795791825056	0.0685374084933514	0.0977229189453977	0.126908429397444	0.0678138265739831	0.0967463398756323	0.125552422555498	0.0752879384716527	9.69142934105735	-0.100761275403469	1.96952039843908	0.4301340882634	0.509191486264991	0.387331914082349	0.456736874417728	0.537259648757408	0.413140736587684	0.455438053089059	0.535680627841312	0.412194187478217	0.00492705448552661	0.00504614023905913	0.00503408171702735
203	0.986818893304458	0.17	0.0755690765312962	0.0491579229516437	0.101980230110949	0.252105094151052	0.942634910162644	0.689146295407633	1.19612352491766	7.42	4.8	11.77	0.0871675060337813	0.119230321292887	0.151293136551994	0.0891585640478275	0.121953749982421	0.154748935917015	0.0888608534086778	0.121504452389758	0.154231759263593	0.0755690765312962	9.20894491153484	0.00106175281952095	2.00856650838121	0.4301340882634	0.509191486264991	0.387331914082349	0.456736874417728	0.537259648757408	0.413140736587684	0.455438053089059	0.535680627841312	0.412194187478217	0.00492705448552661	0.00504614023905913	0.00503408171702735
203	0.986818893304458	0.17	0.0761760734728427	0.0502097266674532	0.102142420278232	0.211804059077718	0.823342400306149	0.575362831603077	1.07132196900922	8.09	5.34	11.62	0.0670697547214254	0.0959766078153244	0.124883460909223	0.0682555812403883	0.097673521829998	0.127091462419608	0.0687881925466189	0.0983408217807654	0.128095259660768	0.0761760734728427	9.5794721744303	-0.00128284388913633	2.07428634655195	0.4301340882634	0.509191486264991	0.387331914082349	0.456736874417728	0.537259648757408	0.413140736587684	0.455438053089059	0.535680627841312	0.412194187478217	0.00492705448552661	0.00504614023905913	0.00503408171702735
203	0.986818893304458	0.17	0.0766861062354352	0.050453809964186	0.102918402506685	0.207444588681152	0.843631548289742	0.586176129990028	1.10108696658946	7.89	4.94	11.21	0.0699584431432956	0.100685010332854	0.131411577522413	0.0712962355849708	0.102610376875637	0.133924518166303	0.0715598408760457	0.1029057534951	0.134407501364318	0.0766861062354352	9.27817685737313	0.0271618588466672	2.05730831285868	0.4301340882634	0.509191486264991	0.387331914082349	0.456736874417728	0.537259648757408	0.413140736587684	0.455438053089059	0.535680627841312	0.412194187478217	0.00492705448552661	0.00504614023905913	0.00503408171702735
203	0.986818893304458	0.17	0.0767353531267456	0.0503765334165149	0.103094172836976	0.23237254968712	0.892054186726537	0.638914910461041	1.14519346299203	7.53	5.08	12.36	0.0796481120894429	0.111204842289534	0.142761572489626	0.081391568145219	0.113639058878417	0.145886549611615	0.0811286693039168	0.113279216825151	0.145488472215948	0.0767353531267456	9.43276248288054	0.0157840703484265	2.07422462047632	0.4301340882634	0.509191486264991	0.387331914082349	0.456736874417728	0.537259648757408	0.413140736587684	0.455438053089059	0.535680627841312	0.412194187478217	0.00492705448552661	0.00504614023905913	0.00503408171702735
203	0.986818893304458	0.17	0.0786322290476053	0.0513962207065338	0.105868237388677	0.246291963082071	0.960470364433071	0.698141618175303	1.22279911069084	7.34	5.14	11.71	0.0891538519830121	0.122653671512295	0.156153491041578	0.0912468917234006	0.125533177030786	0.159819462338171	0.0916069427460388	0.125938603831128	0.160352758810122	0.0786322290476053	9.26323538175756	0.0733783829143516	2.11495193663362	0.4301340882634	0.509191486264991	0.387331914082349	0.456736874417728	0.537259648757408	0.413140736587684	0.455438053089059	0.535680627841312	0.412194187478217	0.00492705448552661	0.00504614023905913	0.00503408171702735
203	0.986818893304458	0.17	0.0798484089906246	0.0523186055363089	0.10737821244494	0.224679755381699	0.922805826933914	0.655163756677445	1.19044789719038	7.64	5.51	12.33	0.0805822971053404	0.113501109544951	0.146419921984561	0.0822762272983215	0.115887030067217	0.149497832836113	0.0826816205306086	0.116378770122594	0.150373741424756	0.0798484089906246	9.62046233508372	-0.0224923373533136	2.05945344704109	0.4301340882634	0.509191486264991	0.387331914082349	0.456736874417728	0.537259648757408	0.413140736587684	0.455438053089059	0.535680627841312	0.412194187478217	0.00492705448552661	0.00504614023905913	0.00503408171702735
203	0.986818893304458	0.17	0.0800749963922914	0.0523460560350863	0.107803936749497	0.220299218759529	0.974215029634535	0.688062365881517	1.26036769338755	8.18	5.69	12.11	0.0793567810906965	0.112359827648657	0.145362874206617	0.0807089990504641	0.114274408542875	0.147839818035286	0.0815031039677703	0.115349073579703	0.149190893014724	0.0800749963922914	9.96581702292572	-0.0974304835326171	2.01960619202558	0.4301340882634	0.509191486264991	0.387331914082349	0.456736874417728	0.537259648757408	0.413140736587684	0.455438053089059	0.535680627841312	0.412194187478217	0.00492705448552661	0.00504614023905913	0.00503408171702735
203	0.986818893304458	0.17	0.0803805547658248	0.0523692892520267	0.108391820279623	0.249596226917725	0.979630513516841	0.71442883886706	1.24483218816662	7.43	5.17	11.96	0.0902449588824114	0.123744606324233	0.157244253766054	0.0922983671384096	0.12656025607806	0.16082214501771	0.0924762044444263	0.126884565828368	0.161216774006691	0.0803805547658248	9.1559209403354	0.0517676221379007	2.08915003080227	0.4301340882634	0.509191486264991	0.387331914082349	0.456736874417728	0.537259648757408	0.413140736587684	0.455438053089059	0.535680627841312	0.412194187478217	0.00492705448552661	0.00504614023905913	0.00503408171702735
203	0.986818893304458	0.17	0.0807501980913601	0.0531558653388588	0.108344530843861	0.200318232002795	0.88510928988779	0.609000190983618	1.16121838879196	7.71	5.05	12.45	0.0742743021556744	0.107948857506497	0.14162341285732	0.075795611085087	0.110159898957958	0.144524186830829	0.0754940133485177	0.109764025278284	0.14390285538384	0.0807501980913601	9.44828310870373	0.00423387133945475	2.07523611386363	0.4301340882634	0.509191486264991	0.387331914082349	0.456736874417728	0.537259648757408	0.413140736587684	0.455438053089059	0.535680627841312	0.412194187478217	0.00492705448552661	0.00504614023905913	0.00503408171702735
203	0.986818893304458	0.17	0.0808252212218643	0.0534001387412383	0.10825030370249	0.20430735105381	0.89156195793055	0.616856260242663	1.16626765561844	7.75	5.11	11.59	0.0748479322609482	0.108180095322973	0.141512258384999	0.0763567065486897	0.110360774753097	0.144364842957504	0.0766299227718959	0.11075570198318	0.145007965984965	0.0808252212218643	9.16103212928525	0.0144803270904082	2.0609505590276	0.4301340882634	0.509191486264991	0.387331914082349	0.456736874417728	0.537259648757408	0.413140736587684	0.455438053089059	0.535680627841312	0.412194187478217	0.00492705448552661	0.00504614023905913	0.00503408171702735
203	0.986818893304458	0.17	0.0823100961384589	0.0539066560790631	0.110713536197855	0.24019244846028	0.966054495660732	0.69779246014751	1.23431653117395	8.1	5.49	11.33	0.0811877974241349	0.112399948657798	0.14361209989146	0.0826139733565967	0.114374409188464	0.146134845020331	0.083586017009583	0.115765873332303	0.147831672843322	0.0823100961384589	9.26371768914061	-0.041377377543506	2.02239547567535	0.4301340882634	0.509191486264991	0.387331914082349	0.456736874417728	0.537259648757408	0.413140736587684	0.455438053089059	0.535680627841312	0.412194187478217	0.00492705448552661	0.00504614023905913	0.00503408171702735
203	0.986818893304458	0.17	0.0827379486315109	0.054083844158104	0.111392053104918	0.216093443837544	0.883051633708926	0.620458773995827	1.14564449342203	8.93	5.7	12.65	0.0658709860217273	0.0937491486273919	0.121627311233056	0.0666813485686354	0.0949024758119447	0.123123603055254	0.0670575445688811	0.0954291233135958	0.123839209007202	0.0827379486315109	9.86499771123851	-0.0815966662947984	2.0473206997247	0.4301340882634	0.509191486264991	0.387331914082349	0.456736874417728	0.537259648757408	0.413140736587684	0.455438053089059	0.535680627841312	0.412194187478217	0.00492705448552661	0.00504614023905913	0.00503408171702735
203	0.986818893304458	0.17	0.0893246302287531	0.058521418676057	0.120127841781449	0.20879126950775	0.935112026460512	0.650902604092016	1.21932144882901	9.01	5.7	12.94	0.0684832341340581	0.0983856808177951	0.128288127501532	0.0692921524638694	0.0995478043887803	0.129803456313691	0.0695108239906258	0.0999123685847887	0.13020222764364	0.0893246302287531	9.74683850281011	0.0353615810314571	2.15392664787598	0.4301340882634	0.509191486264991	0.387331914082349	0.456736874417728	0.537259648757408	0.413140736587684	0.455438053089059	0.535680627841312	0.412194187478217	0.00492705448552661	0.00504614023905913	0.00503408171702735
203	0.986818893304458	0.17	0.0903311755438807	0.059011738891229	0.121650612196532	0.208158731366467	0.905467645165123	0.629740104060063	1.18119518627018	7.36	5.24	10.8	0.0802755151101026	0.115423618668296	0.15057172222649	0.0821505712636461	0.118119655761941	0.154088740260235	0.0831700148922876	0.119525478025014	0.155887111195634	0.0903311755438807	8.59881766910627	-0.0934625526925483	1.89434464686444	0.4301340882634	0.509191486264991	0.387331914082349	0.456736874417728	0.537259648757408	0.413140736587684	0.455438053089059	0.535680627841312	0.412194187478217	0.00492705448552661	0.00504614023905913	0.00503408171702735
203	0.986818893304458	0.17	0.101370086516806	0.0667963067062501	0.135943866327362	0.193389521604764	0.878726127117105	0.598534946494016	1.15891730774019	7.96	5.22	11.8	0.0708558035699898	0.104025414421562	0.137195025273134	0.0721752302874794	0.10596250219942	0.139749774111361	0.0725045561643126	0.106344110234634	0.1403955130494	0.101370086516806	8.76320530059566	0.0530479528578217	2.07889307733973	0.4301340882634	0.509191486264991	0.387331914082349	0.456736874417728	0.537259648757408	0.413140736587684	0.455438053089059	0.535680627841312	0.412194187478217	0.00492705448552661	0.00504614023905913	0.00503408171702735
203	0.986818893304458	0.18	0.0410866185608098	0.0272142219696841	0.0549590151519355	0.350354582485	1.08949019691922	0.857861119716512	1.32111927412192	9.33	6.08	14.93	0.0873602685903258	0.1109482106624	0.134536152734474	0.088240433018425	0.112066026231904	0.135891619445382	0.0879345892586986	0.111531878029928	0.135372043174141	0.0410866185608098	11.7426656613686	0.0134292818168548	2.23784283446895	0.4301340882634	0.509191486264991	0.387331914082349	0.456736874417728	0.537259648757408	0.413140736587684	0.455438053089059	0.535680627841312	0.412194187478217	0.00492705448552661	0.00504614023905913	0.00503408171702735
203	0.986818893304458	0.18	0.0480360323529533	0.0319400352451789	0.0641320294607276	0.262744380358825	0.886146307991411	0.654389115208785	1.11790350077404	8.2	5.09	12.25	0.0753320124951153	0.10201145342219	0.128690894349265	0.0766072309242119	0.103738300762043	0.130869370599873	0.0764507953379504	0.103585568443554	0.130644538233174	0.0480360323529533	10.8730398525353	-0.122733505434433	1.9868423336214	0.4301340882634	0.509191486264991	0.387331914082349	0.456736874417728	0.537259648757408	0.413140736587684	0.455438053089059	0.535680627841312	0.412194187478217	0.00492705448552661	0.00504614023905913	0.00503408171702735
203	0.986818893304458	0.18	0.0481962971195109	0.032289556231386	0.0641030380076359	0.261969666714877	0.852883397724361	0.629378664801323	1.0763881306474	8.73	6.22	13.01	0.0682831873473622	0.0925318891301333	0.116780590912904	0.0692051739682805	0.093781291319757	0.118357408671233	0.0699289814791937	0.094766527510573	0.119763402825083	0.0481962971195109	11.1583353038663	-0.0862177323860014	2.10266299093596	0.4301340882634	0.509191486264991	0.387331914082349	0.456736874417728	0.537259648757408	0.413140736587684	0.455438053089059	0.535680627841312	0.412194187478217	0.00492705448552661	0.00504614023905913	0.00503408171702735
203	0.986818893304458	0.18	0.0506139691794144	0.033878802136385	0.0673491362224438	0.275235085423908	0.91345135077002	0.68202246348874	1.1448802380513	8.44	5.42	13.19	0.0763602225410619	0.102271335856643	0.128182449172225	0.0775280677211532	0.103835462867633	0.130142858014114	0.0772663044313009	0.103591920440062	0.129785616572279	0.0506139691794144	11.0735549496947	-0.120075109464955	2.03348862412853	0.4301340882634	0.509191486264991	0.387331914082349	0.456736874417728	0.537259648757408	0.413140736587684	0.455438053089059	0.535680627841312	0.412194187478217	0.00492705448552661	0.00504614023905913	0.00503408171702735
203	0.986818893304458	0.18	0.0549489463010163	0.0367959305455749	0.0731019620564577	0.235232457586116	0.827737705096429	0.594717113197028	1.06075829699583	7.66	5.28	13.52	0.0729472162590936	0.101529214545187	0.13011121283128	0.0744678436208237	0.103645650367823	0.132823457114823	0.0738980425552617	0.102910073730919	0.131778850067894	0.0549489463010163	10.9323792286534	-0.0419752153465748	2.11070909512855	0.4301340882634	0.509191486264991	0.387331914082349	0.456736874417728	0.537259648757408	0.413140736587684	0.455438053089059	0.535680627841312	0.412194187478217	0.00492705448552661	0.00504614023905913	0.00503408171702735
203	0.986818893304458	0.18	0.0557219261396739	0.0370934994050833	0.0743503528742644	0.275947223784317	0.800400306263644	0.597975000170643	1.00282561235665	7.61	5.23	12.24	0.0738545832382786	0.0988556896626498	0.123856796087021	0.0754267984794432	0.10096012807593	0.126493457672417	0.0755297105811725	0.101022165244461	0.126605739238383	0.0557219261396739	10.1296323573205	-0.0669126079038464	2.00713918538127	0.4301340882634	0.509191486264991	0.387331914082349	0.456736874417728	0.537259648757408	0.413140736587684	0.455438053089059	0.535680627841312	0.412194187478217	0.00492705448552661	0.00504614023905913	0.00503408171702735
203	0.986818893304458	0.18	0.0568022091803387	0.0376234779644084	0.075980940396269	0.215727617392484	0.8046529018872	0.565114785063627	1.04419101871077	8.06	5.12	12.02	0.0660860872306927	0.094098337665259	0.122110588099825	0.067267319589661	0.0957802650728738	0.124293210556087	0.0673278211151783	0.0958760880413413	0.124446978250282	0.0568022091803387	10.029702819399	0.0543364088003923	2.12782008924201	0.4301340882634	0.509191486264991	0.387331914082349	0.456736874417728	0.537259648757408	0.413140736587684	0.455438053089059	0.535680627841312	0.412194187478217	0.00492705448552661	0.00504614023905913	0.00503408171702735
203	0.986818893304458	0.18	0.0576618481292943	0.038428719090025	0.0768949771685636	0.254662297533478	0.801753861417259	0.587602548899496	1.01590517393502	8.1	4.73	11.96	0.0684216632893671	0.0933578876565161	0.118294112023665	0.0696268702261726	0.0950023313662999	0.120377792506427	0.0691462894925015	0.0943704990776725	0.119521726693701	0.0576618481292943	9.90325014252101	-0.0400758005281286	2.04171079782845	0.4301340882634	0.509191486264991	0.387331914082349	0.456736874417728	0.537259648757408	0.413140736587684	0.455438053089059	0.535680627841312	0.412194187478217	0.00492705448552661	0.00504614023905913	0.00503408171702735
203	0.986818893304458	0.18	0.0604596489501869	0.04032901259477	0.0805902853056039	0.243137817701784	0.927475984001747	0.671988117290575	1.18296385071292	8.15	5.12	11.97	0.0777644006369249	0.107330192521619	0.136895984406314	0.0791051725803333	0.109180721936557	0.13925627129278	0.0792389233158478	0.109259625698869	0.139468214695808	0.0604596489501869	10.5856289749228	-0.0385642291581316	2.09131264592619	0.4301340882634	0.509191486264991	0.387331914082349	0.456736874417728	0.537259648757408	0.413140736587684	0.455438053089059	0.535680627841312	0.412194187478217	0.00492705448552661	0.00504614023905913	0.00503408171702735
203	0.986818893304458	0.18	0.0608590302803935	0.0405116327708239	0.0812064277899631	0.292330695805182	1.02961169543064	0.779498331386491	1.2797250594748	8.51	5.81	12.63	0.0866464701829247	0.114448248926255	0.142250027669586	0.0879355844857485	0.116150994281173	0.144366404076597	0.0886693146696881	0.117105800088076	0.145388258745646	0.0608590302803935	10.9067539557723	0.0261520089916431	2.20185670103262	0.4301340882634	0.509191486264991	0.387331914082349	0.456736874417728	0.537259648757408	0.413140736587684	0.455438053089059	0.535680627841312	0.412194187478217	0.00492705448552661	0.00504614023905913	0.00503408171702735
203	0.986818893304458	0.18	0.0611788854141549	0.0406678506241505	0.0816899202041593	0.269335584464068	0.850578114584251	0.631846390478026	1.06930983869048	8.51	5	12.83	0.0702158110355397	0.0945230250020562	0.118830238968573	0.0712594295119821	0.0959279219032889	0.120596414294596	0.0706449661517082	0.0951564637334676	0.119633160155405	0.0611788854141549	10.4109626540426	0.000313285465239514	2.09092225440695	0.4301340882634	0.509191486264991	0.387331914082349	0.456736874417728	0.537259648757408	0.413140736587684	0.455438053089059	0.535680627841312	0.412194187478217	0.00492705448552661	0.00504614023905913	0.00503408171702735
203	0.986818893304458	0.18	0.061828060258415	0.0414185484277618	0.0822375720890682	0.305658121601974	0.973877535796707	0.74470713737391	1.2030479342195	7.27	5.08	12.3	0.0959686834045879	0.125501341691571	0.155033999978553	0.0982802182409015	0.128524210329886	0.15876820241887	0.0979995243745184	0.128252468106075	0.158435096106546	0.061828060258415	10.4520372231237	-0.0353160691510428	2.04134017117515	0.4301340882634	0.509191486264991	0.387331914082349	0.456736874417728	0.537259648757408	0.413140736587684	0.455438053089059	0.535680627841312	0.412194187478217	0.00492705448552661	0.00504614023905913	0.00503408171702735
203	0.986818893304458	0.18	0.0619433683425126	0.0414922245154741	0.0823945121695512	0.194245806747216	0.733311278369443	0.500126988847678	0.966495567891208	8.16	5.78	11.64	0.0578298925016359	0.084793089243296	0.111756285984956	0.0588241923659188	0.0862509815802799	0.113677770794641	0.0596103046325425	0.0873778614937087	0.115306854343641	0.0619433683425126	9.87127125290972	-0.0604407199262372	2.0506606295158	0.4301340882634	0.509191486264991	0.387331914082349	0.456736874417728	0.537259648757408	0.413140736587684	0.455438053089059	0.535680627841312	0.412194187478217	0.00492705448552661	0.00504614023905913	0.00503408171702735
203	0.986818893304458	0.18	0.0622667828475252	0.0417440194891261	0.0827895462059244	0.268372215531872	0.827380409077888	0.614092118213587	1.04066869994219	8.05	5.14	13.03	0.071898567550737	0.0968705906945914	0.121842613838446	0.0731888529280132	0.0986090218055191	0.124029190683025	0.0727093449924217	0.0979546091905334	0.123152316279425	0.0622667828475252	10.3314752828222	-0.00475108830910631	2.0791998723719	0.4301340882634	0.509191486264991	0.387331914082349	0.456736874417728	0.537259648757408	0.413140736587684	0.455438053089059	0.535680627841312	0.412194187478217	0.00492705448552661	0.00504614023905913	0.00503408171702735
203	0.986818893304458	0.18	0.0623989523598097	0.041925840929758	0.0828720637898613	0.244380860650544	0.812892020724174	0.589721821031129	1.03606222041722	7.78	5.06	11.3	0.0713208129613966	0.0983109623898761	0.125301111818356	0.072743719689865	0.100272343984649	0.127800968279434	0.0731661180116743	0.10069941681773	0.128375320456527	0.0623989523598097	9.94332523696976	0.0707569855406816	2.13733957607895	0.4301340882634	0.509191486264991	0.387331914082349	0.456736874417728	0.537259648757408	0.413140736587684	0.455438053089059	0.535680627841312	0.412194187478217	0.00492705448552661	0.00504614023905913	0.00503408171702735
203	0.986818893304458	0.18	0.0628730997231767	0.0417794613729297	0.0839667380734237	0.270846094262441	0.957887305715643	0.712502202569573	1.20327240886171	7.9	5.07	11.67	0.0849218464001255	0.114168852182139	0.143415857964152	0.0865387644981369	0.116342635385729	0.146146506273322	0.0866844045187467	0.11658579125175	0.146482930071083	0.0628730997231767	9.80986010918632	0.0178064240474638	2.07548056184137	0.4301340882634	0.509191486264991	0.387331914082349	0.456736874417728	0.537259648757408	0.413140736587684	0.455438053089059	0.535680627841312	0.412194187478217	0.00492705448552661	0.00504614023905913	0.00503408171702735
203	0.986818893304458	0.18	0.0632726217721083	0.042325170202974	0.0842200733412426	0.214007338088536	0.839961629570333	0.588634239008361	1.0912890201323	8.59	5.76	13.12	0.0648029638809894	0.0924716904578329	0.120140417034676	0.065731391918468	0.09379652662199	0.121861661325512	0.0659352912296074	0.0941315514178074	0.122359777767332	0.0632726217721083	10.6745770288759	-0.106928871269871	2.07204935404279	0.4301340882634	0.509191486264991	0.387331914082349	0.456736874417728	0.537259648757408	0.413140736587684	0.455438053089059	0.535680627841312	0.412194187478217	0.00492705448552661	0.00504614023905913	0.00503408171702735
203	0.986818893304458	0.18	0.0646226015992184	0.0429551413637655	0.0862900618346714	0.205920886594812	0.862094392455495	0.597779296132002	1.12640948877899	8.68	5.51	12.39	0.0652154787809168	0.0940512642744886	0.12288704976806	0.0661163442806141	0.0953504579746902	0.124584571668766	0.0664157304638809	0.0958395314477741	0.125225228297922	0.0646226015992184	10.2917846281231	-0.0039755986865613	2.14527009716431	0.4301340882634	0.509191486264991	0.387331914082349	0.456736874417728	0.537259648757408	0.413140736587684	0.455438053089059	0.535680627841312	0.412194187478217	0.00492705448552661	0.00504614023905913	0.00503408171702735
203	0.986818893304458	0.18	0.0650537927761246	0.0433892212695844	0.0867183642826647	0.225614952134383	0.775739561765019	0.551353465844194	1.00012565768585	7.67	5.42	13.13	0.067600543162166	0.0951121539562699	0.122623764750374	0.069007944178636	0.0970923294976939	0.125176714816752	0.0688284936090128	0.0968393695272192	0.124902907630463	0.0650537927761246	9.98173300335413	0.0263727667485864	2.11165041272615	0.4301340882634	0.509191486264991	0.387331914082349	0.456736874417728	0.537259648757408	0.413140736587684	0.455438053089059	0.535680627841312	0.412194187478217	0.00492705448552661	0.00504614023905913	0.00503408171702735
203	0.986818893304458	0.18	0.0657556918995003	0.0441790290472549	0.0873323547517458	0.217853913492133	0.853514627250649	0.601016776835953	1.10601247766534	7.8	5.43	11.75	0.0725151331318856	0.102980031856891	0.133444930581897	0.0739510915132496	0.10501926192476	0.13608743233627	0.074564097783723	0.10587136276451	0.137326204006968	0.0657556918995003	9.98552535148317	0.179134412914121	2.26591387054462	0.4301340882634	0.509191486264991	0.387331914082349	0.456736874417728	0.537259648757408	0.413140736587684	0.455438053089059	0.535680627841312	0.412194187478217	0.00492705448552661	0.00504614023905913	0.00503408171702735
203	0.986818893304458	0.18	0.0657719111147336	0.0434874548371031	0.0880563673923641	0.232106099981879	0.90175106020995	0.645668823269787	1.15783329715011	7.36	5.13	11.7	0.0822223515142458	0.114833007230312	0.147443662946378	0.0841373145025897	0.117507474143949	0.150877633785308	0.0843939688629292	0.117884275716918	0.151286621292905	0.0657719111147336	9.91827670256346	0.0837201241921692	2.14455764219668	0.4301340882634	0.509191486264991	0.387331914082349	0.456736874417728	0.537259648757408	0.413140736587684	0.455438053089059	0.535680627841312	0.412194187478217	0.00492705448552661	0.00504614023905913	0.00503408171702735
203	0.986818893304458	0.18	0.0662210262783474	0.0442091111191617	0.0882329414375332	0.24756956662892	0.971387614380223	0.706986932060423	1.23578829670002	7.49	4.83	11.55	0.0886144950848215	0.121754758223163	0.154895021361505	0.0905856341651814	0.124463068662936	0.158340503160691	0.0904771114686443	0.124257494374113	0.158165992601515	0.0662210262783474	9.86305329375698	-0.129084992530445	1.92021613750223	0.4301340882634	0.509191486264991	0.387331914082349	0.456736874417728	0.537259648757408	0.413140736587684	0.455438053089059	0.535680627841312	0.412194187478217	0.00492705448552661	0.00504614023905913	0.00503408171702735
203	0.986818893304458	0.18	0.0670115606130487	0.0443096031222504	0.0897135181038471	0.227902757979926	0.861062802464709	0.613616197253291	1.10850940767613	7.45	5.26	11.88	0.0772707320328828	0.108430894377563	0.139591056722244	0.0790131624500443	0.110875976539372	0.1427387906287	0.0793257389365709	0.111349839600344	0.143251310652658	0.0670115606130487	9.68431102928743	0.0220417115076676	2.0775876747763	0.4301340882634	0.509191486264991	0.387331914082349	0.456736874417728	0.537259648757408	0.413140736587684	0.455438053089059	0.535680627841312	0.412194187478217	0.00492705448552661	0.00504614023905913	0.00503408171702735
203	0.986818893304458	0.18	0.0673090059086155	0.0446540123774363	0.0899639994397947	0.24359736940802	0.834121934610177	0.60463644956831	1.06360741965204	8.23	5.04	12.48	0.0693298173678318	0.095643458859145	0.121957100350458	0.070487106601835	0.0972399890310515	0.123992871460268	0.0701581412550932	0.09682169907597	0.12349575216465	0.0673090059086155	9.98312696944526	-0.0200856046721217	2.04515917417229	0.4301340882634	0.509191486264991	0.387331914082349	0.456736874417728	0.537259648757408	0.413140736587684	0.455438053089059	0.535680627841312	0.412194187478217	0.00492705448552661	0.00504614023905913	0.00503408171702735
203	0.986818893304458	0.18	0.0674739571951495	0.0446634182458052	0.0902844961444937	0.232944242015489	0.75485218810491	0.540989580880942	0.968714795328878	8.82	5.63	12.93	0.058132826208496	0.0811137452827634	0.104094664357031	0.0588866818056078	0.0821656131321744	0.105444544458741	0.0590619485014116	0.0823444945003601	0.10571013796094	0.0674739571951495	10.269711297697	0.190224130293771	2.31252599170372	0.4301340882634	0.509191486264991	0.387331914082349	0.456736874417728	0.537259648757408	0.413140736587684	0.455438053089059	0.535680627841312	0.412194187478217	0.00492705448552661	0.00504614023905913	0.00503408171702735
203	0.986818893304458	0.18	0.067920933965688	0.0451523233412455	0.0906895445901305	0.220124965334617	0.870638276577072	0.6147790535623	1.12649749959184	8.05	5.35	11.9	0.0719869257306167	0.101946500276842	0.131906074823068	0.0732792786714955	0.103776705666333	0.134274132661171	0.0737121524258894	0.10443760034899	0.134958332389408	0.067920933965688	9.81888932575761	-0.0237140435258502	2.04377548463046	0.4301340882634	0.509191486264991	0.387331914082349	0.456736874417728	0.537259648757408	0.413140736587684	0.455438053089059	0.535680627841312	0.412194187478217	0.00492705448552661	0.00504614023905913	0.00503408171702735
203	0.986818893304458	0.18	0.0683919297833174	0.0459058413675813	0.0908780181990535	0.212299632222406	0.92267228716149	0.645187715310004	1.20015685901298	8.94	5.54	12.91	0.068417110110405	0.0978421782817353	0.127267246453066	0.0692544685383324	0.099039670728563	0.128824872918794	0.0693227618342545	0.0991373067475274	0.129055543960749	0.0683919297833174	10.4210943945677	0.0484529689012609	2.2222023690074	0.4301340882634	0.509191486264991	0.387331914082349	0.456736874417728	0.537259648757408	0.413140736587684	0.455438053089059	0.535680627841312	0.412194187478217	0.00492705448552661	0.00504614023905913	0.00503408171702735
203	0.986818893304458	0.18	0.0696092940459607	0.0462091407967815	0.0930094472951399	0.246094443680521	0.81419923719547	0.591702462118096	1.03669601227284	8.33	5.43	14.39	0.0670872311016287	0.0923139176960199	0.117540604290411	0.0681624923811483	0.0937935074723355	0.119424522563523	0.0673746472856174	0.0927358379559026	0.118033061208759	0.0696092940459607	10.0855156605229	-0.115770326666372	1.99449447627337	0.4301340882634	0.509191486264991	0.387331914082349	0.456736874417728	0.537259648757408	0.413140736587684	0.455438053089059	0.535680627841312	0.412194187478217	0.00492705448552661	0.00504614023905913	0.00503408171702735
203	0.986818893304458	0.18	0.0705986255193752	0.0467566522418095	0.0944405987969408	0.238988721735703	0.896431698102104	0.646679390373575	1.14618400583063	7.55	5.08	12.18	0.0804073620676018	0.111461273068455	0.142515184069308	0.0821539061787404	0.11388234528239	0.14561078438604	0.0820908395152729	0.113718385581922	0.145436711714728	0.0705986255193752	9.89521872638002	0.0518916357771225	2.11069326861724	0.4301340882634	0.509191486264991	0.387331914082349	0.456736874417728	0.537259648757408	0.413140736587684	0.455438053089059	0.535680627841312	0.412194187478217	0.00492705448552661	0.00504614023905913	0.00503408171702735
203	0.986818893304458	0.18	0.0709604454074397	0.0470904622176582	0.0948304285972211	0.257009821834416	0.922392330866773	0.67753234447303	1.16725231726052	8.27	5.09	13.41	0.0773570001204011	0.105313796798019	0.133270593475637	0.0786286888076289	0.107045073395982	0.135461457984334	0.0777509362887851	0.105875707247349	0.134011627364043	0.0709604454074397	9.98310150478531	-0.131417208259183	1.96263814323998	0.4301340882634	0.509191486264991	0.387331914082349	0.456736874417728	0.537259648757408	0.413140736587684	0.455438053089059	0.535680627841312	0.412194187478217	0.00492705448552661	0.00504614023905913	0.00503408171702735
203	0.986818893304458	0.18	0.071254710818066	0.047397641261663	0.0951117803744691	0.267585740525976	0.920300431421535	0.682582468793203	1.15801839404987	7.55	4.53	11.22	0.0848836171620354	0.114445408527638	0.14400719989324	0.0867281760478268	0.116932358333684	0.147136540619542	0.0863442356407178	0.116508945787382	0.146447764131698	0.071254710818066	8.90931660511422	0.0788014938029794	2.06235415598212	0.4301340882634	0.509191486264991	0.387331914082349	0.456736874417728	0.537259648757408	0.413140736587684	0.455438053089059	0.535680627841312	0.412194187478217	0.00492705448552661	0.00504614023905913	0.00503408171702735
203	0.986818893304458	0.18	0.0714781126366898	0.0473495635897684	0.0956066616836113	0.191126061557004	0.792174433891877	0.537733635388385	1.04661523239537	7.74	5.19	10.89	0.0653465000262965	0.0962666704450399	0.127186840863783	0.0666700148225658	0.0982164361198705	0.129762857417175	0.0673562782187447	0.0992146702870743	0.131159485751959	0.0714781126366898	9.06736180225021	-0.0178550026542961	1.99983709656057	0.4301340882634	0.509191486264991	0.387331914082349	0.456736874417728	0.537259648757408	0.413140736587684	0.455438053089059	0.535680627841312	0.412194187478217	0.00492705448552661	0.00504614023905913	0.00503408171702735
203	0.986818893304458	0.18	0.0718010561749858	0.0475417504598854	0.0960603618900861	0.219244555523095	0.89406971259142	0.630648984038631	1.15749044114421	7.72	5.56	11.52	0.0767698578613757	0.108836462899304	0.140903067937233	0.0783331085093046	0.111052679991341	0.143772251473378	0.0792328312736542	0.112411873421269	0.145459964863432	0.0718010561749858	9.61641587062643	0.0201141151025262	2.11028646554888	0.4301340882634	0.509191486264991	0.387331914082349	0.456736874417728	0.537259648757408	0.413140736587684	0.455438053089059	0.535680627841312	0.412194187478217	0.00492705448552661	0.00504614023905913	0.00503408171702735
203	0.986818893304458	0.18	0.0727520582865039	0.0488491809040284	0.0966549356689793	0.29158820109257	0.887472471605676	0.671500062949451	1.1034448802619	8.13	5.06	11.27	0.0778693490429797	0.102914217690402	0.127959086337824	0.0792216360373312	0.104701436407741	0.13018123677815	0.0796715587010133	0.105347542391167	0.130951959786762	0.0727520582865039	9.41079429691641	0.0428485481098544	2.0845219138846	0.4301340882634	0.509191486264991	0.387331914082349	0.456736874417728	0.537259648757408	0.413140736587684	0.455438053089059	0.535680627841312	0.412194187478217	0.00492705448552661	0.00504614023905913	0.00503408171702735
203	0.986818893304458	0.18	0.07366794455396	0.0487946345682514	0.0985412545396686	0.227989499556728	0.896622981693263	0.639020816613288	1.15422514677324	8.13	5.78	11.62	0.0741454056447876	0.104034912415565	0.133924419186341	0.0754355766218174	0.105845177305603	0.136254777989388	0.076540353436699	0.107324829001299	0.138039688499839	0.07366794455396	9.43986470919264	0.0166464757986886	2.08455806960405	0.4301340882634	0.509191486264991	0.387331914082349	0.456736874417728	0.537259648757408	0.413140736587684	0.455438053089059	0.535680627841312	0.412194187478217	0.00492705448552661	0.00504614023905913	0.00503408171702735
203	0.986818893304458	0.18	0.0739383924330219	0.0494158522621217	0.0984609326039222	0.200612118463029	0.834059960676812	0.574114084059014	1.09400583729461	8.31	5.5	13.71	0.0652163212505291	0.0947447969803009	0.124273272710073	0.0662688439403209	0.0962738781466305	0.12627891235294	0.0659471422985007	0.0957704565005146	0.125598603225199	0.0739383924330219	10.3650097207916	0.0865561531236739	2.23408133896077	0.4301340882634	0.509191486264991	0.387331914082349	0.456736874417728	0.537259648757408	0.413140736587684	0.455438053089059	0.535680627841312	0.412194187478217	0.00492705448552661	0.00504614023905913	0.00503408171702735
203	0.986818893304458	0.18	0.0745876892520963	0.0497561004287398	0.0994192780754528	0.222960301378126	0.786152307391256	0.557012793595645	1.01529182118687	7.34	4.52	11.12	0.0711119682456779	0.100365446830395	0.129618925415112	0.0727801429345844	0.102719862017791	0.132659581100998	0.0724895906951011	0.102365873618914	0.13186896443367	0.0745876892520963	8.93728598188612	0.205043622314545	2.19323113087185	0.4301340882634	0.509191486264991	0.387331914082349	0.456736874417728	0.537259648757408	0.413140736587684	0.455438053089059	0.535680627841312	0.412194187478217	0.00492705448552661	0.00504614023905913	0.00503408171702735
203	0.986818893304458	0.18	0.0756055546873806	0.0504041818204784	0.100806927554283	0.243510888744163	0.92331118435571	0.669228127563451	1.17739424114797	8.37	5.19	13.5	0.0755115787967645	0.104180745518351	0.132849912239937	0.0767005203666801	0.105821087583836	0.134941654800993	0.0758950855323182	0.104857903405544	0.133642142120743	0.0756055546873806	10.4002391487384	0.00405485756395052	2.14801963250042	0.4301340882634	0.509191486264991	0.387331914082349	0.456736874417728	0.537259648757408	0.413140736587684	0.455438053089059	0.535680627841312	0.412194187478217	0.00492705448552661	0.00504614023905913	0.00503408171702735
203	0.986818893304458	0.18	0.0756855903088576	0.0505656353224229	0.100805545295292	0.2066616625202	0.798097131131246	0.553956269658132	1.04223799260436	8.61	5.39	13.22	0.0608470723137724	0.0876637317984083	0.114480391283044	0.061710986296921	0.0889083919083491	0.116105797519777	0.0614666236408714	0.0886408201525637	0.115794582538729	0.0756855903088576	9.96880334832991	0.0506644611865226	2.16586460912093	0.4301340882634	0.509191486264991	0.387331914082349	0.456736874417728	0.537259648757408	0.413140736587684	0.455438053089059	0.535680627841312	0.412194187478217	0.00492705448552661	0.00504614023905913	0.00503408171702735
203	0.986818893304458	0.18	0.0757760694809023	0.0504479320708634	0.101104206890941	0.271092741141466	1.10249478859673	0.820241377006794	1.38474820018666	7.67	5.67	11.72	0.100563947352727	0.135169025831989	0.169774104311251	0.102657338399536	0.13798277405818	0.173308209716824	0.103866397071675	0.139593473949208	0.175276396055094	0.0757760694809023	9.5724536593976	0.0261943396760737	2.12158335828094	0.4301340882634	0.509191486264991	0.387331914082349	0.456736874417728	0.537259648757408	0.413140736587684	0.455438053089059	0.535680627841312	0.412194187478217	0.00492705448552661	0.00504614023905913	0.00503408171702735
203	0.986818893304458	0.18	0.0758307474699643	0.0501963798105575	0.101465115129371	0.312037647617576	1.0675384102581	0.82005402071569	1.31502279980051	7.25	4.85	11.06	0.105902412613902	0.137862738732352	0.169823064850803	0.108468342950453	0.141203042082032	0.173937741213611	0.10881241845803	0.141607382211949	0.174590616591487	0.0758307474699643	8.89432372365853	-0.112593488548052	1.86302279881504	0.4301340882634	0.509191486264991	0.387331914082349	0.456736874417728	0.537259648757408	0.413140736587684	0.455438053089059	0.535680627841312	0.412194187478217	0.00492705448552661	0.00504614023905913	0.00503408171702735
203	0.986818893304458	0.18	0.0759491129377965	0.0509603009826773	0.100937924892916	0.238521361732824	0.856299049276638	0.617421054034073	1.0951770445192	7.33	4.98	11.91	0.0789556891032814	0.10950336253093	0.140051035958578	0.0808166607884313	0.112084337498195	0.143352014207959	0.0807179935965106	0.111951185621729	0.14312547765809	0.0759491129377965	9.27868867357074	-0.0197776696600895	2.0038319218965	0.4301340882634	0.509191486264991	0.387331914082349	0.456736874417728	0.537259648757408	0.413140736587684	0.455438053089059	0.535680627841312	0.412194187478217	0.00492705448552661	0.00504614023905913	0.00503408171702735
203	0.986818893304458	0.18	0.0764639679725368	0.0512465678008267	0.101681368144247	0.217575874430124	0.849419910721522	0.597928216770909	1.10091160467214	7.36	4.69	11.3	0.0762140060441773	0.108270010335669	0.140326014627162	0.0779937735487762	0.110798357238289	0.143602940927801	0.0778837788086417	0.110601257515571	0.14338730732934	0.0764639679725368	8.93191663796124	0.0599568399232492	2.04399246117395	0.4301340882634	0.509191486264991	0.387331914082349	0.456736874417728	0.537259648757408	0.413140736587684	0.455438053089059	0.535680627841312	0.412194187478217	0.00492705448552661	0.00504614023905913	0.00503408171702735
203	0.986818893304458	0.18	0.0774314870687926	0.0520420502407807	0.102820923896805	0.250196167433316	0.992200844174811	0.724025679898961	1.26037600845066	7.99	5.72	12.91	0.0853753913405974	0.11699797080639	0.148620550272183	0.0869446014842713	0.119148407831577	0.151352214178883	0.0872847962805185	0.119716349593337	0.151938148246244	0.0774314870687926	9.87435265818235	0.0105168041236016	2.13173158657777	0.4301340882634	0.509191486264991	0.387331914082349	0.456736874417728	0.537259648757408	0.413140736587684	0.455438053089059	0.535680627841312	0.412194187478217	0.00492705448552661	0.00504614023905913	0.00503408171702735
203	0.986818893304458	0.18	0.0781097417850592	0.0521624322645932	0.104057051305525	0.16469120972042	0.784386803619201	0.508580583653156	1.06019302358525	8.19	5.77	11.9	0.0586143330725088	0.090401228129408	0.122188123186307	0.0596105876991479	0.0919377574569082	0.124264927214669	0.0603188598563456	0.0930667150907522	0.125682554473997	0.0781097417850592	10.0090224763898	0.0321599093802009	2.17177928956392	0.4301340882634	0.509191486264991	0.387331914082349	0.456736874417728	0.537259648757408	0.413140736587684	0.455438053089059	0.535680627841312	0.412194187478217	0.00492705448552661	0.00504614023905913	0.00503408171702735
203	0.986818893304458	0.18	0.0803873981359574	0.0535121891071048	0.10726260716481	0.198458011789705	0.918020310192139	0.62997117757241	1.20606944281187	8.06	5.74	12.57	0.0737052571835618	0.107406379007978	0.141107500832395	0.0750247812152082	0.109329244535741	0.143633707856274	0.0755081444740683	0.11009866541448	0.144561303550339	0.0803873981359574	10.118311445861	-0.0539198650237252	2.0776207276177	0.4301340882634	0.509191486264991	0.387331914082349	0.456736874417728	0.537259648757408	0.413140736587684	0.455438053089059	0.535680627841312	0.412194187478217	0.00492705448552661	0.00504614023905913	0.00503408171702735
203	0.986818893304458	0.18	0.0808416125600396	0.0535633557662209	0.108119869353858	0.17889281719141	0.877176925461726	0.58376609924617	1.17058775167728	7.3	5.32	11.46	0.0749049466171285	0.112553453960985	0.150201961304841	0.0766874168502937	0.115231824220707	0.15377623159112	0.077332383249663	0.116187456543285	0.154978935600743	0.0808416125600396	9.32054098975266	0.0695880214112242	2.12238051823056	0.4301340882634	0.509191486264991	0.387331914082349	0.456736874417728	0.537259648757408	0.413140736587684	0.455438053089059	0.535680627841312	0.412194187478217	0.00492705448552661	0.00504614023905913	0.00503408171702735
203	0.986818893304458	0.18	0.0808573971538909	0.0540162125563647	0.107698581751417	0.272184736493856	0.988395744185049	0.736050558086802	1.2407409302833	8.39	5.39	12.09	0.0828943984145531	0.111313645115207	0.13973289181586	0.0841904348547611	0.113054010485135	0.141917586115508	0.0846086954057258	0.113576269508927	0.142544074616641	0.0808573971538909	9.60704013309535	0.0696003313113739	2.14695610737984	0.4301340882634	0.509191486264991	0.387331914082349	0.456736874417728	0.537259648757408	0.413140736587684	0.455438053089059	0.535680627841312	0.412194187478217	0.00492705448552661	0.00504614023905913	0.00503408171702735
203	0.986818893304458	0.18	0.0809310334833898	0.0542730635842799	0.1075890033825	0.209595983388129	0.930965897978032	0.648703955687696	1.21322784026837	8.59	5.78	12.57	0.0714582778441677	0.102550969849776	0.133643661855384	0.072484457963081	0.104023658103817	0.135562858244553	0.0729220524219878	0.105011647636456	0.136594193954491	0.0809310334833898	10.0505012165689	-0.0067968390344909	2.13857976149436	0.4301340882634	0.509191486264991	0.387331914082349	0.456736874417728	0.537259648757408	0.413140736587684	0.455438053089059	0.535680627841312	0.412194187478217	0.00492705448552661	0.00504614023905913	0.00503408171702735
203	0.986818893304458	0.18	0.0812344365988856	0.0540796157463863	0.108389257451385	0.207438359674852	0.896508466173088	0.622911141534229	1.17010579081195	7.43	5.2	11.55	0.0786076081507806	0.113133931172299	0.147660254193817	0.0803911466104941	0.115700841959831	0.151010537309169	0.0808714747722667	0.116403399980813	0.151827729474801	0.0812344365988856	9.32759041821883	0.169731370949571	2.21933507796925	0.4301340882634	0.509191486264991	0.387331914082349	0.456736874417728	0.537259648757408	0.413140736587684	0.455438053089059	0.535680627841312	0.412194187478217	0.00492705448552661	0.00504614023905913	0.00503408171702735
203	0.986818893304458	0.18	0.0835324044278524	0.0553819494958781	0.111682859359827	0.21750496940906	0.92650920513082	0.652136185980171	1.20088222428147	7.61	5.01	11.61	0.0805349730117317	0.11441842276883	0.148301872525929	0.0822488249370217	0.116853342988179	0.151457861039337	0.0823838145536723	0.117032887956311	0.15175640700413	0.0835324044278524	9.3083829731595	0.0190662797200369	2.05201715626238	0.4301340882634	0.509191486264991	0.387331914082349	0.456736874417728	0.537259648757408	0.413140736587684	0.455438053089059	0.535680627841312	0.412194187478217	0.00492705448552661	0.00504614023905913	0.00503408171702735
203	0.986818893304458	0.18	0.0856416301052636	0.0570525838869512	0.114230676323576	0.224281732245828	0.928168086443335	0.65866288468168	1.19767328820499	7.92	5.51	11.32	0.0783092361186227	0.110351039248535	0.142392842378447	0.0797881666032161	0.112435103964784	0.145082041326352	0.0807904699985455	0.113861292245848	0.146887701164446	0.0856416301052636	9.12057890873745	0.130651873765118	2.17217600714657	0.4301340882634	0.509191486264991	0.387331914082349	0.456736874417728	0.537259648757408	0.413140736587684	0.455438053089059	0.535680627841312	0.412194187478217	0.00492705448552661	0.00504614023905913	0.00503408171702735
203	0.986818893304458	0.18	0.0862131735871966	0.0571615826664249	0.115264764507968	0.194768916862468	0.849648053513937	0.579920713633151	1.11937539339472	8.45	5.12	12.49	0.0648591559441057	0.0950258445766199	0.125192533209134	0.0658470794637585	0.0964732619144746	0.127099444365191	0.0655787195370067	0.0961361434423364	0.126724816002269	0.0862131735871966	9.75421274889427	0.0957384688127424	2.17967193471808	0.4301340882634	0.509191486264991	0.387331914082349	0.456736874417728	0.537259648757408	0.413140736587684	0.455438053089059	0.535680627841312	0.412194187478217	0.00492705448552661	0.00504614023905913	0.00503408171702735
203	0.986818893304458	0.18	0.0896839089403726	0.059583805311113	0.119784012569632	0.223347961159547	1.02064568187558	0.723490908346513	1.31780045540465	8.1	5.6	11.52	0.0842336322043051	0.11883037089506	0.153427109585815	0.0857166839887401	0.120922547012713	0.156128410036685	0.086800774796187	0.122398027244379	0.158074093901068	0.0896839089403726	9.52784395005702	-0.00373293163658718	2.09371592973404	0.4301340882634	0.509191486264991	0.387331914082349	0.456736874417728	0.537259648757408	0.413140736587684	0.455438053089059	0.535680627841312	0.412194187478217	0.00492705448552661	0.00504614023905913	0.00503408171702735
203	0.986818893304458	0.18	0.0912465603312228	0.060730486717988	0.121762633944458	0.202460058512511	0.948228426047298	0.654392445833528	1.24206440626107	7.93	5.35	11.5	0.0777024993897873	0.112592556905925	0.147482614422063	0.0791638630522455	0.114710103607997	0.150256344163748	0.079895257764376	0.115642396784603	0.151590720095031	0.0912465603312228	9.11856176347116	-0.0136725848481617	2.04422025854195	0.4301340882634	0.509191486264991	0.387331914082349	0.456736874417728	0.537259648757408	0.413140736587684	0.455438053089059	0.535680627841312	0.412194187478217	0.00492705448552661	0.00504614023905913	0.00503408171702735
203	0.986818893304458	0.19	0.0492025066466293	0.0334145492299852	0.0649904640632735	0.245890109456134	0.901757653044358	0.655197956653173	1.14831734943554	8.44	5.7	12.67	0.0733574405454929	0.100962820088069	0.128568199630645	0.0744793921012895	0.102506976921147	0.130534561741004	0.0748819645965964	0.102876530302456	0.131239935401911	0.0492025066466293	11.252093109828	0.104540030169244	2.2756843901611	0.4301340882634	0.509191486264991	0.387331914082349	0.456736874417728	0.537259648757408	0.413140736587684	0.455438053089059	0.535680627841312	0.412194187478217	0.00492705448552661	0.00504614023905913	0.00503408171702735
203	0.986818893304458	0.19	0.053814044457098	0.0364044431972285	0.0712236457169675	0.254883949332621	0.820839140615598	0.601718023158105	1.03996025807309	7.7	5.01	12.29	0.0734735300591235	0.10022958753203	0.126985645004936	0.0749839916103383	0.102290097461789	0.129596203313239	0.0746871339020313	0.10197597911349	0.129125476896297	0.053814044457098	10.1953754808568	-0.0279687130306635	2.04942210306959	0.4301340882634	0.509191486264991	0.387331914082349	0.456736874417728	0.537259648757408	0.413140736587684	0.455438053089059	0.535680627841312	0.412194187478217	0.00492705448552661	0.00504614023905913	0.00503408171702735
203	0.986818893304458	0.19	0.0555207316776389	0.0375376084086107	0.0735038549466671	0.248784743351826	0.818811134353531	0.596664606793419	1.04095766191364	8.56	5.54	12.46	0.0659278713843292	0.0904737343879465	0.115019597391564	0.0668861617480603	0.0917888095756363	0.116691457403212	0.0672252924818108	0.0921446107001873	0.11727350749843	0.0555207316776389	10.5683014636458	0.00645632700099326	2.13098277818953	0.4301340882634	0.509191486264991	0.387331914082349	0.456736874417728	0.537259648757408	0.413140736587684	0.455438053089059	0.535680627841312	0.412194187478217	0.00492705448552661	0.00504614023905913	0.00503408171702735
203	0.986818893304458	0.19	0.0559341624469759	0.0377584162600558	0.074109908633896	0.327692106503892	1.0545447246299	0.818713351290369	1.29037609796944	8.34	5.48	13.69	0.0927541912545002	0.119472148488336	0.146190105722172	0.0942366427464783	0.121381621929708	0.148526601112937	0.0937191715761387	0.120860078281839	0.147730542787664	0.0559341624469759	10.9570329278985	-0.0757312459324162	2.07517349082986	0.4301340882634	0.509191486264991	0.387331914082349	0.456736874417728	0.537259648757408	0.413140736587684	0.455438053089059	0.535680627841312	0.412194187478217	0.00492705448552661	0.00504614023905913	0.00503408171702735
203	0.986818893304458	0.19	0.0563893657476647	0.038333458539247	0.0744452729560825	0.217957029970114	0.849458152694194	0.598236355613113	1.10067994977527	8.57	5.77	12.87	0.0659937488581774	0.0937069896679531	0.121420230477729	0.066946854234268	0.0950603396014707	0.123173824968673	0.0673361956385421	0.0955404843172451	0.123882205035443	0.0563893657476647	10.1955074990075	-0.0659077160100749	2.04998949073163	0.4301340882634	0.509191486264991	0.387331914082349	0.456736874417728	0.537259648757408	0.413140736587684	0.455438053089059	0.535680627841312	0.412194187478217	0.00492705448552661	0.00504614023905913	0.00503408171702735
203	0.986818893304458	0.19	0.0575863408308491	0.0390458555871743	0.0761268260745239	0.228756773989334	0.806203032079178	0.575082468247693	1.03732359591066	8.21	5.76	12.73	0.066082730399903	0.0926407959867178	0.119198861573533	0.0671942525173383	0.0941990290241984	0.121203805531059	0.0676367222963093	0.0947168953850683	0.12198647986466	0.0575863408308491	10.5827371651275	-0.0479937809468778	2.08957575124847	0.4301340882634	0.509191486264991	0.387331914082349	0.456736874417728	0.537259648757408	0.413140736587684	0.455438053089059	0.535680627841312	0.412194187478217	0.00492705448552661	0.00504614023905913	0.00503408171702735
203	0.986818893304458	0.19	0.0595939896781729	0.0403603698110863	0.0788276095452596	0.237732685862616	0.899655253641596	0.648136262534346	1.15117424474885	7.68	4.98	12.1	0.0793744212443075	0.110176855092132	0.140979288939956	0.0810210471304002	0.112462478833369	0.143903910536338	0.0807988930359955	0.112113343471401	0.1434386074543	0.0595939896781729	9.7429527858413	0.0380532733186323	2.08266705561039	0.4301340882634	0.509191486264991	0.387331914082349	0.456736874417728	0.537259648757408	0.413140736587684	0.455438053089059	0.535680627841312	0.412194187478217	0.00492705448552661	0.00504614023905913	0.00503408171702735
203	0.986818893304458	0.19	0.0599008983274243	0.0407921998974177	0.0790095967574309	0.270744219811626	0.945370829916882	0.703129633641807	1.18761202619196	8.42	5.13	12.1	0.0788683304711	0.106039932701237	0.133211534931374	0.0800829408065278	0.107672998818621	0.135263056830714	0.0800738824120945	0.107661389939762	0.135362702601901	0.0599008983274243	10.2490124201741	-0.00694037261063435	2.08751223444881	0.4301340882634	0.509191486264991	0.387331914082349	0.456736874417728	0.537259648757408	0.413140736587684	0.455438053089059	0.535680627841312	0.412194187478217	0.00492705448552661	0.00504614023905913	0.00503408171702735
203	0.986818893304458	0.19	0.0603549291416164	0.0408302096717008	0.0798796486115321	0.272499542645692	0.86233969761819	0.642352408875441	1.08232698636094	7.68	4.63	11.35	0.0786437717119072	0.105577009411901	0.132510247111896	0.0802738167296949	0.107765298127443	0.135256779525191	0.0800086132079639	0.107412677552891	0.134733478283761	0.0603549291416164	9.84012602161582	-0.088102564703356	1.95369891952837	0.4301340882634	0.509191486264991	0.387331914082349	0.456736874417728	0.537259648757408	0.413140736587684	0.455438053089059	0.535680627841312	0.412194187478217	0.00492705448552661	0.00504614023905913	0.00503408171702735
203	0.986818893304458	0.19	0.060474930915106	0.0410799576114658	0.0798699042187462	0.25248048750522	0.86786779219591	0.634717271534047	1.10101831285777	8.17	4.88	14.95	0.073308604474395	0.100237033979536	0.127165463484676	0.0745640077196092	0.101953584153295	0.12934316058698	0.0724613873957421	0.0991579448468788	0.125700618194105	0.060474930915106	11.090805192875	0.106710125219144	2.27208383242413	0.4301340882634	0.509191486264991	0.387331914082349	0.456736874417728	0.537259648757408	0.413140736587684	0.455438053089059	0.535680627841312	0.412194187478217	0.00492705448552661	0.00504614023905913	0.00503408171702735
203	0.986818893304458	0.19	0.0610683394027627	0.0412408484848794	0.080895830320646	0.268145284684183	0.901403968665779	0.668898976119364	1.13390896121219	7.87	4.87	12.09	0.080037938811533	0.10785861283135	0.135679286851166	0.0815813368530131	0.109938486129844	0.138295635406676	0.0812132011606243	0.109358437312595	0.137639371483578	0.0610683394027627	9.65245728715708	0.0245800402683702	2.07701575705411	0.4301340882634	0.509191486264991	0.387331914082349	0.456736874417728	0.537259648757408	0.413140736587684	0.455438053089059	0.535680627841312	0.412194187478217	0.00492705448552661	0.00504614023905913	0.00503408171702735
203	0.986818893304458	0.19	0.0613935217532748	0.0414022868303381	0.0813847566762115	0.269863106732175	0.898892381459022	0.668045745548081	1.12973901736996	8	5.75	12	0.0786401297837561	0.105814630226516	0.132989130669275	0.0800773410576204	0.107748477232103	0.135419613406586	0.0809948687505879	0.108908367168987	0.136908573570895	0.0613935217532748	10.1057158852888	-0.0467937792481114	2.07000286685115	0.4301340882634	0.509191486264991	0.387331914082349	0.456736874417728	0.537259648757408	0.413140736587684	0.455438053089059	0.535680627841312	0.412194187478217	0.00492705448552661	0.00504614023905913	0.00503408171702735
203	0.986818893304458	0.19	0.0616443213719437	0.0420532467855859	0.0812353959583015	0.28124135124125	0.98547946914467	0.739507852078774	1.23145108621056	7.76	5.5	11.59	0.0896915083433712	0.119524275206201	0.149357042069031	0.0914970555756105	0.121930375050768	0.152363694525926	0.0924122501770212	0.123122382113309	0.153910745030862	0.0616443213719437	10.566300645404	0.0517791395455971	2.17003408000829	0.4301340882634	0.509191486264991	0.387331914082349	0.456736874417728	0.537259648757408	0.413140736587684	0.455438053089059	0.535680627841312	0.412194187478217	0.00492705448552661	0.00504614023905913	0.00503408171702735
203	0.986818893304458	0.19	0.0618847734410215	0.0417188285454168	0.0820507183366262	0.228514918607775	0.732580800860396	0.522422048638284	0.942739553082508	8.23	5.03	11.59	0.0598872320906693	0.0839785314587121	0.108069830826755	0.0608859754002715	0.0853790469528598	0.109872118505448	0.0610210480908336	0.0855361362755315	0.110084945434339	0.0618847734410215	9.55502528509526	0.0706089169335044	2.12731554606213	0.4301340882634	0.509191486264991	0.387331914082349	0.456736874417728	0.537259648757408	0.413140736587684	0.455438053089059	0.535680627841312	0.412194187478217	0.00492705448552661	0.00504614023905913	0.00503408171702735
203	0.986818893304458	0.19	0.063921886090906	0.0434335836525724	0.0844101885292397	0.255617441205654	0.873845088859823	0.641023759740783	1.10666641797886	8.41	5.17	13.82	0.0719802444921723	0.0981236376789675	0.124267030865763	0.0730933153465865	0.0996409784715713	0.126188641596556	0.0721889205094227	0.0984225501927298	0.124642469854624	0.063921886090906	10.6583362531488	0.0359054485138501	2.17762893420601	0.4301340882634	0.509191486264991	0.387331914082349	0.456736874417728	0.537259648757408	0.413140736587684	0.455438053089059	0.535680627841312	0.412194187478217	0.00492705448552661	0.00504614023905913	0.00503408171702735
203	0.986818893304458	0.19	0.0641651427614384	0.0435229174110638	0.0848073681118131	0.277050093803543	0.969326161646114	0.724853473499812	1.21379884979242	7.82	5.59	11.47	0.0871948136894509	0.116603171756844	0.146011529824237	0.0889050876505667	0.118890273018962	0.148875458387356	0.0899548887375145	0.120290851847586	0.150684202154531	0.0641651427614384	9.88599456881345	-0.0255788853312611	2.03958359944253	0.4301340882634	0.509191486264991	0.387331914082349	0.456736874417728	0.537259648757408	0.413140736587684	0.455438053089059	0.535680627841312	0.412194187478217	0.00492705448552661	0.00504614023905913	0.00503408171702735
203	0.986818893304458	0.19	0.06417721609973	0.0437880897360365	0.0845663424634235	0.252579997047278	0.891424382484509	0.652008558275566	1.13084020669345	8.64	5.08	12.15	0.071436261989385	0.0976674691192862	0.123898676249187	0.0724402851579636	0.099040166949231	0.125640048740498	0.0723722631028183	0.0989648287774215	0.12547575521944	0.06417721609973	9.89787748628104	0.0375115367923608	2.13771619559232	0.4301340882634	0.509191486264991	0.387331914082349	0.456736874417728	0.537259648757408	0.413140736587684	0.455438053089059	0.535680627841312	0.412194187478217	0.00492705448552661	0.00504614023905913	0.00503408171702735
203	0.986818893304458	0.19	0.0643879817045619	0.043872514931741	0.0849034484773828	0.29841519647716	1.0102971375465	0.768437051440742	1.25215722365226	8.69	5.02	13.23	0.0836987059976002	0.110042277278508	0.136385848559416	0.0848473100247612	0.111552396238337	0.138257482451912	0.0838707455178647	0.110284633230112	0.136620339441628	0.0643879817045619	10.5457704379579	0.100795892599301	2.22158264169735	0.4301340882634	0.509191486264991	0.387331914082349	0.456736874417728	0.537259648757408	0.413140736587684	0.455438053089059	0.535680627841312	0.412194187478217	0.00492705448552661	0.00504614023905913	0.00503408171702735
203	0.986818893304458	0.19	0.0657801236946375	0.0444205802586345	0.0871396671306405	0.218097161089839	0.825160227734044	0.58122465505294	1.06909580041515	7.44	4.79	11.58	0.0732916755316547	0.104051635020888	0.13481159451012	0.0749509561457573	0.106407303104656	0.137863650063555	0.074812256973563	0.106202178352278	0.137549351010717	0.0657801236946375	9.40947454462782	0.0636857374459534	2.08461166023099	0.4301340882634	0.509191486264991	0.387331914082349	0.456736874417728	0.537259648757408	0.413140736587684	0.455438053089059	0.535680627841312	0.412194187478217	0.00492705448552661	0.00504614023905913	0.00503408171702735
203	0.986818893304458	0.19	0.0667733571733744	0.0451207643680817	0.0884259499786672	0.255335733476424	0.874075666407053	0.641020384555238	1.10713094825887	8.44	5.78	13.71	0.0718135498210414	0.0979227461860441	0.124031942551047	0.0729144065747262	0.0994238405720882	0.12593327456945	0.0728586905720806	0.0995289789786515	0.125994264504925	0.0667733571733744	10.6807994168388	0.00654592372887662	2.16621188215986	0.4301340882634	0.509191486264991	0.387331914082349	0.456736874417728	0.537259648757408	0.413140736587684	0.455438053089059	0.535680627841312	0.412194187478217	0.00492705448552661	0.00504614023905913	0.00503408171702735
203	0.986818893304458	0.19	0.0681010947449284	0.0459583913063275	0.0902437981835292	0.285571710967145	0.99111717126775	0.746361822404868	1.23587252013063	8.73	5.55	12.31	0.0809235615884422	0.107460924504443	0.133998287420445	0.0820133439061279	0.108908080475688	0.135802817045248	0.0824739796019473	0.109521861885479	0.136566174376916	0.0681010947449284	10.4496060949624	-0.101269714108947	2.03556311077389	0.4301340882634	0.509191486264991	0.387331914082349	0.456736874417728	0.537259648757408	0.413140736587684	0.455438053089059	0.535680627841312	0.412194187478217	0.00492705448552661	0.00504614023905913	0.00503408171702735
203	0.986818893304458	0.19	0.0684927156244791	0.0464548561898921	0.0905305750590661	0.287325625142034	0.925607181749082	0.698008066883068	1.1532062966151	8	4.89	11.94	0.0821993659264099	0.109002068953813	0.135804771981216	0.0837035918479763	0.110996777012406	0.138289962176836	0.0833493497802921	0.110694111412738	0.13789737226474	0.0684927156244791	9.45533595081942	-0.099127000098989	1.94293744153807	0.4301340882634	0.509191486264991	0.387331914082349	0.456736874417728	0.537259648757408	0.413140736587684	0.455438053089059	0.535680627841312	0.412194187478217	0.00492705448552661	0.00504614023905913	0.00503408171702735
203	0.986818893304458	0.19	0.0685279768546417	0.046497293533186	0.0905586601760975	0.244581511910673	0.872897573067207	0.633383663555936	1.11241148257848	7.41	4.9	12.02	0.0802077237047753	0.110538258865214	0.140868794025652	0.082045986251875	0.113071660037917	0.144097333823959	0.0817575041541961	0.112690868886926	0.143538671324502	0.0685279768546417	9.61030727928666	0.0697941914639404	2.11188856747028	0.4301340882634	0.509191486264991	0.387331914082349	0.456736874417728	0.537259648757408	0.413140736587684	0.455438053089059	0.535680627841312	0.412194187478217	0.00492705448552661	0.00504614023905913	0.00503408171702735
203	0.986818893304458	0.19	0.0688692494519918	0.0467588809850153	0.0909796179189684	0.249363571150021	0.85667455057069	0.624614896187718	1.08873420495366	8.53	5.46	13	0.0692624433565048	0.094995128832197	0.120727814307889	0.070283310626388	0.0963952731690632	0.122507235711738	0.0701819231330089	0.0962804980283549	0.122407554835196	0.0688692494519918	10.1249335047277	-0.0200243064168174	2.10703663109256	0.4301340882634	0.509191486264991	0.387331914082349	0.456736874417728	0.537259648757408	0.413140736587684	0.455438053089059	0.535680627841312	0.412194187478217	0.00492705448552661	0.00504614023905913	0.00503408171702735
203	0.986818893304458	0.19	0.0690013603189972	0.046828347524692	0.0911743731133024	0.25882008775361	0.9187446043721	0.676003628685825	1.16148558005838	8.52	5.65	14.17	0.0750588646359606	0.102011178591815	0.128963492547669	0.0761707900279928	0.103522376773369	0.130873963518745	0.075723630098772	0.102964096154119	0.130177976020421	0.0690013603189972	10.8549655337796	0.0164503915378976	2.17249933570159	0.4301340882634	0.509191486264991	0.387331914082349	0.456736874417728	0.537259648757408	0.413140736587684	0.455438053089059	0.535680627841312	0.412194187478217	0.00492705448552661	0.00504614023905913	0.00503408171702735
203	0.986818893304458	0.19	0.0693710807135158	0.0472673414293964	0.0914748199976352	0.255893038097171	0.947983225565165	0.695591819647028	1.2003746314833	8.09	5.3	11.56	0.0810354515825614	0.110438689194689	0.139841926806817	0.0824652172408862	0.112387236923828	0.14230925660677	0.0830660144150367	0.113200584881575	0.143414407726659	0.0693710807135158	9.89254008548761	0.000145254485653624	2.09890322337826	0.4301340882634	0.509191486264991	0.387331914082349	0.456736874417728	0.537259648757408	0.413140736587684	0.455438053089059	0.535680627841312	0.412194187478217	0.00492705448552661	0.00504614023905913	0.00503408171702735
203	0.986818893304458	0.19	0.0698176308990725	0.0470384320446054	0.0925968297535396	0.16186835749431	0.633234251950891	0.408264049986035	0.858204453915747	7.53	5	11.39	0.0509170335866952	0.0789744031489723	0.107031772711249	0.052033025962687	0.0807053530021819	0.109377680041677	0.0522335955066198	0.0810118361730449	0.109740906202479	0.0698176308990725	9.13958205068882	0.00748493243778794	2.02829062401588	0.4301340882634	0.509191486264991	0.387331914082349	0.456736874417728	0.537259648757408	0.413140736587684	0.455438053089059	0.535680627841312	0.412194187478217	0.00492705448552661	0.00504614023905913	0.00503408171702735
203	0.986818893304458	0.19	0.0699466834891892	0.0475301644422884	0.09236320253609	0.242136856193918	0.872545877632402	0.631533872225909	1.11355788303889	7.16	5.23	10.93	0.0825308437182204	0.114027054811871	0.145523265905523	0.0845971264067668	0.116881892091715	0.149166657776663	0.08551345885874	0.11819765170807	0.150752196639145	0.0699466834891892	9.32238233559553	-0.00329788285805475	2.02882372990067	0.4301340882634	0.509191486264991	0.387331914082349	0.456736874417728	0.537259648757408	0.413140736587684	0.455438053089059	0.535680627841312	0.412194187478217	0.00492705448552661	0.00504614023905913	0.00503408171702735
203	0.986818893304458	0.19	0.0706834113647252	0.0481034154667299	0.0932634072627204	0.221175065229414	0.858851362620413	0.607225479429009	1.11047724581182	7.81	5.47	12.08	0.0731643877099993	0.103482703227653	0.133801018745306	0.0746069451549951	0.105523036628118	0.136439128101241	0.0751214126905578	0.10611188122039	0.13726891932688	0.0706834113647252	9.72817510468517	0.108207399079329	2.19089439392993	0.4301340882634	0.509191486264991	0.387331914082349	0.456736874417728	0.537259648757408	0.413140736587684	0.455438053089059	0.535680627841312	0.412194187478217	0.00492705448552661	0.00504614023905913	0.00503408171702735
203	0.986818893304458	0.19	0.0706983937421657	0.0479239748338812	0.0934728126504502	0.209507524621331	0.77328645090324	0.538769132460723	1.00780376934576	8.97	5.49	13.24	0.0569507711096129	0.0817405025904409	0.106530234071269	0.0576379131957084	0.0827267462948568	0.107815579394005	0.0575348140660042	0.0825317794187794	0.107658893251389	0.0706983937421657	10.5294687859971	0.0278250691718559	2.16641445957527	0.4301340882634	0.509191486264991	0.387331914082349	0.456736874417728	0.537259648757408	0.413140736587684	0.455438053089059	0.535680627841312	0.412194187478217	0.00492705448552661	0.00504614023905913	0.00503408171702735
203	0.986818893304458	0.19	0.0707497055758407	0.0480515251686262	0.0934478859830551	0.248236997959921	1.01357023651859	0.738181274348288	1.2889591986889	7.69	5.29	11.3	0.0902930872333779	0.123978200156766	0.157663313080154	0.0921592938551614	0.126540621546693	0.160921949238225	0.0929551374926802	0.127755568706198	0.162283542493657	0.0707497055758407	9.60042793906416	0.0509208005874735	2.10833491715059	0.4301340882634	0.509191486264991	0.387331914082349	0.456736874417728	0.537259648757408	0.413140736587684	0.455438053089059	0.535680627841312	0.412194187478217	0.00492705448552661	0.00504614023905913	0.00503408171702735
203	0.986818893304458	0.19	0.0708046283349172	0.0478751240618256	0.0937341326080088	0.178282671542955	0.764637436703314	0.508337986282475	1.02093688712415	8.25	5.13	13.03	0.0581637905735255	0.0874894517687594	0.116815112963993	0.059127335487355	0.0889388073804601	0.118750279273565	0.058735841575799	0.0883077521313092	0.117928478460142	0.0708046283349172	10.0245979964808	-0.0937014960630957	2.01031909276216	0.4301340882634	0.509191486264991	0.387331914082349	0.456736874417728	0.537259648757408	0.413140736587684	0.455438053089059	0.535680627841312	0.412194187478217	0.00492705448552661	0.00504614023905913	0.00503408171702735
203	0.986818893304458	0.19	0.0711386318704095	0.0478327452500974	0.0944445184907216	0.299910507181178	1.00142111036025	0.762539266274641	1.24030295444585	8.15	5.31	12.6	0.0882397368016112	0.115882734324581	0.143525731847551	0.089760908664962	0.117880446027859	0.145999983390756	0.0897596196951452	0.117870837269557	0.145916184558612	0.0711386318704095	9.91522901704879	0.12132397516346	2.20620754677523	0.4301340882634	0.509191486264991	0.387331914082349	0.456736874417728	0.537259648757408	0.413140736587684	0.455438053089059	0.535680627841312	0.412194187478217	0.00492705448552661	0.00504614023905913	0.00503408171702735
203	0.986818893304458	0.19	0.0711752326984808	0.0483007182777728	0.0940497471191889	0.229816049416877	0.79793124845247	0.569866590771429	1.02599590613351	8.22	4.81	11.66	0.065415266927214	0.0915949214296358	0.117774575932058	0.0665115114925253	0.0931298908571715	0.119748270221818	0.0663802778255444	0.0929242089368513	0.119501880946678	0.0711752326984808	9.6498462958977	0.00737039868059398	2.05886144893651	0.4301340882634	0.509191486264991	0.387331914082349	0.456736874417728	0.537259648757408	0.413140736587684	0.455438053089059	0.535680627841312	0.412194187478217	0.00492705448552661	0.00504614023905913	0.00503408171702735
203	0.986818893304458	0.19	0.0715334320484173	0.0484580186325758	0.0946088454642589	0.2291403587228	0.8035061844805	0.573408872451874	1.03360349650913	8.13	4.92	11.71	0.0665245574158789	0.0932195085767061	0.119914459737533	0.0676816454091007	0.0948409124356425	0.122000179462184	0.0676239985343612	0.09481820396028	0.121909441323879	0.0715334320484173	9.53766573179115	0.00239186649659176	2.04364705295933	0.4301340882634	0.509191486264991	0.387331914082349	0.456736874417728	0.537259648757408	0.413140736587684	0.455438053089059	0.535680627841312	0.412194187478217	0.00492705448552661	0.00504614023905913	0.00503408171702735
203	0.986818893304458	0.19	0.0715901686740184	0.0482201684875018	0.0949601688605349	0.25550678780521	0.850549370374437	0.623868882254904	1.07722985849397	8.17	5.07	12.62	0.0720149085927073	0.0981812635688937	0.12434761854508	0.0732457205166824	0.0998592865265424	0.126472852536402	0.0728664224356065	0.0993812842596135	0.12588327769321	0.0715901686740184	9.58745510751214	-0.00608208513825002	2.05401314756145	0.4301340882634	0.509191486264991	0.387331914082349	0.456736874417728	0.537259648757408	0.413140736587684	0.455438053089059	0.535680627841312	0.412194187478217	0.00492705448552661	0.00504614023905913	0.00503408171702735
203	0.986818893304458	0.19	0.0719476942257322	0.0488574336891613	0.0950379547623031	0.216712359224259	0.770245705868935	0.541615533218342	0.998875878519527	7.94	5.55	12.27	0.0642269339190246	0.0913388132690675	0.11845069261911	0.0654296586684391	0.093049239792609	0.120668820916779	0.065858729769546	0.0935842592081328	0.121427492982798	0.0719476942257322	9.42581193600781	-0.11954533479331	1.94350560252576	0.4301340882634	0.509191486264991	0.387331914082349	0.456736874417728	0.537259648757408	0.413140736587684	0.455438053089059	0.535680627841312	0.412194187478217	0.00492705448552661	0.00504614023905913	0.00503408171702735
203	0.986818893304458	0.19	0.0721223564602666	0.0486882177182858	0.0955564952022475	0.201854160920023	0.730344658617353	0.503600768763446	0.95708854847126	8.31	5.66	13.7	0.0572258221464906	0.0829914808158443	0.108757139485198	0.0581505302203248	0.0843325343733348	0.110514538526345	0.0579825566238468	0.0841665728316463	0.110228616960487	0.0721223564602666	10.2931009578985	0.0267288066717712	2.14952212191134	0.4301340882634	0.509191486264991	0.387331914082349	0.456736874417728	0.537259648757408	0.413140736587684	0.455438053089059	0.535680627841312	0.412194187478217	0.00492705448552661	0.00504614023905913	0.00503408171702735
203	0.986818893304458	0.19	0.0721908177111909	0.049275303121996	0.0951063323003859	0.263451177045294	0.897848700500776	0.663458571399758	1.13223882960179	7.33	4.82	10.89	0.0848516986354848	0.114828552436095	0.144805406236704	0.0868522225112815	0.11753583189503	0.148219441278778	0.0871960731503296	0.117981815244962	0.148827761001825	0.0721908177111909	9.17696819161893	-0.00212292027713384	2.00682629210053	0.4301340882634	0.509191486264991	0.387331914082349	0.456736874417728	0.537259648757408	0.413140736587684	0.455438053089059	0.535680627841312	0.412194187478217	0.00492705448552661	0.00504614023905913	0.00503408171702735
203	0.986818893304458	0.19	0.0728575302098445	0.0491715813312002	0.0965434790884887	0.278804613174726	0.920157837324769	0.689098095699007	1.15121757895053	8.19	5.1	12.13	0.0794253474144879	0.106057260006718	0.132689172598948	0.0807756938232046	0.107860387658411	0.134945081493617	0.0807528052348988	0.10782310760324	0.134850455801981	0.0728575302098445	9.83585852238959	0.0202936655707425	2.0980366968908	0.4301340882634	0.509191486264991	0.387331914082349	0.456736874417728	0.537259648757408	0.413140736587684	0.455438053089059	0.535680627841312	0.412194187478217	0.00492705448552661	0.00504614023905913	0.00503408171702735
203	0.986818893304458	0.19	0.0731305923509968	0.0498497986393966	0.096411386062597	0.282811057509491	0.962606573997151	0.723273408757248	1.20193973923705	7.85	4.8	12.36	0.0866779662937515	0.115359944337553	0.144041922381355	0.0883577408097021	0.117595560872475	0.146833380935248	0.0876641043949352	0.116543510998599	0.145576942596621	0.0731305923509968	9.55264932716444	0.0274840746280245	2.07321193018618	0.4301340882634	0.509191486264991	0.387331914082349	0.456736874417728	0.537259648757408	0.413140736587684	0.455438053089059	0.535680627841312	0.412194187478217	0.00492705448552661	0.00504614023905913	0.00503408171702735
203	0.986818893304458	0.19	0.0734548975755767	0.0499446293305055	0.0969651658206478	0.245036281197981	0.930257012478665	0.675318024005862	1.18519600095147	8.31	5.15	13.29	0.0767242384254948	0.105688369457443	0.13465250048939	0.0779631740464577	0.107395015079862	0.136826856113266	0.0772571150119668	0.106497381519183	0.135617749064614	0.0734548975755767	10.4018581787043	0.015192490821295	2.14515684222634	0.4301340882634	0.509191486264991	0.387331914082349	0.456736874417728	0.537259648757408	0.413140736587684	0.455438053089059	0.535680627841312	0.412194187478217	0.00492705448552661	0.00504614023905913	0.00503408171702735
203	0.986818893304458	0.19	0.0738590562454588	0.0497803617673805	0.097937750723537	0.31739511081433	1.00481835177058	0.774749618733763	1.2348870848074	7.19	4.75	11.45	0.100948622816126	0.130926206788451	0.160903790760775	0.103455683502646	0.134177761259604	0.164899839016561	0.103236373630892	0.133897828053136	0.164759537898315	0.0738590562454588	9.18991511038755	-0.0175217150725074	1.98188507285668	0.4301340882634	0.509191486264991	0.387331914082349	0.456736874417728	0.537259648757408	0.413140736587684	0.455438053089059	0.535680627841312	0.412194187478217	0.00492705448552661	0.00504614023905913	0.00503408171702735
203	0.986818893304458	0.19	0.0739890860780191	0.0504002472041722	0.0975779249518661	0.273680072957155	0.911088462199362	0.679355187053593	1.14282173734513	8.34	5.04	13.76	0.0768989228073135	0.10312973634479	0.129360549882267	0.0781240400791075	0.104772750533014	0.131421460986921	0.0769983391663838	0.103182624002272	0.12944312644444	0.0739890860780191	10.046944871049	-0.0106055742305448	2.09843373292199	0.4301340882634	0.509191486264991	0.387331914082349	0.456736874417728	0.537259648757408	0.413140736587684	0.455438053089059	0.535680627841312	0.412194187478217	0.00492705448552661	0.00504614023905913	0.00503408171702735
203	0.986818893304458	0.19	0.0742984582068093	0.0503571354944324	0.0982397809191862	0.267000291043044	0.938764000466359	0.695914104219714	1.181613896713	7.14	4.85	10.56	0.0911774012264844	0.12299515329334	0.154812905360195	0.0934761615790477	0.126096101314943	0.158716041050838	0.0941436228109522	0.127064900154431	0.159946503352249	0.0742984582068093	9.32963673566315	-0.0991767953458543	1.89831357243903	0.4301340882634	0.509191486264991	0.387331914082349	0.456736874417728	0.537259648757408	0.413140736587684	0.455438053089059	0.535680627841312	0.412194187478217	0.00492705448552661	0.00504614023905913	0.00503408171702735
203	0.986818893304458	0.19	0.0743259850793225	0.0505715516419303	0.0980804185167147	0.28607476272014	0.988696219279067	0.744839386393741	1.23255305216439	9	5.91	12.89	0.0784590271360969	0.104146135280722	0.129833243425348	0.0793907919279179	0.105382955384169	0.13137511884042	0.0799379426652819	0.10613881592534	0.132269133144863	0.0743259850793225	10.5329107899615	0.0638078660701922	2.20855666937591	0.4301340882634	0.509191486264991	0.387331914082349	0.456736874417728	0.537259648757408	0.413140736587684	0.455438053089059	0.535680627841312	0.412194187478217	0.00492705448552661	0.00504614023905913	0.00503408171702735
203	0.986818893304458	0.19	0.0746936835511901	0.0509109910119586	0.0984763760904216	0.248375561583673	0.909370738556087	0.662384672864878	1.1563568042473	7.91	4.83	12.11	0.0788108676504067	0.108197396252428	0.13758392485445	0.0803029278791966	0.110245807044237	0.140188686209277	0.0798255074568797	0.109613870871089	0.139386946318246	0.0746936835511901	9.81774153877059	0.0161963676126879	2.06350395143481	0.4301340882634	0.509191486264991	0.387331914082349	0.456736874417728	0.537259648757408	0.413140736587684	0.455438053089059	0.535680627841312	0.412194187478217	0.00492705448552661	0.00504614023905913	0.00503408171702735
203	0.986818893304458	0.19	0.0749546963082938	0.0509790581506778	0.0989303344659098	0.230847612001513	0.831785749858429	0.594735487402373	1.06883601231448	7.94	5.49	11.18	0.0705731245225866	0.0987022307299393	0.126831336937292	0.0718975870281807	0.100554598819133	0.129211610610084	0.0729198418181582	0.101978649533508	0.130848915325442	0.0749546963082938	9.66053249290603	-0.00293686559023769	2.0807012183899	0.4301340882634	0.509191486264991	0.387331914082349	0.456736874417728	0.537259648757408	0.413140736587684	0.455438053089059	0.535680627841312	0.412194187478217	0.00492705448552661	0.00504614023905913	0.00503408171702735
203	0.986818893304458	0.19	0.0755545670055514	0.0513418223681883	0.0997673116429146	0.224717929762681	0.826478104447453	0.586800297895327	1.06615591099958	7.98	5.22	12.04	0.0692720039170244	0.0975660624133348	0.125860120909645	0.0705500068818937	0.09936606400105	0.128182121120206	0.0707596589367041	0.0996530551636235	0.128529736482051	0.0755545670055514	9.65144635410991	-0.0761675431799482	1.99639442331514	0.4301340882634	0.509191486264991	0.387331914082349	0.456736874417728	0.537259648757408	0.413140736587684	0.455438053089059	0.535680627841312	0.412194187478217	0.00492705448552661	0.00504614023905913	0.00503408171702735
203	0.986818893304458	0.19	0.0760884241349915	0.0512955327094434	0.10088131556054	0.254847344344428	0.964147353582953	0.706745632946032	1.22154907421987	7.71	5.21	12.34	0.0861868482410945	0.117576703373351	0.148966558505608	0.087951608182308	0.119984201273179	0.15201679436405	0.0880119161620602	0.119968197726817	0.152119229482407	0.0760884241349915	9.8587111721496	0.0738011010888365	2.15695890193038	0.4301340882634	0.509191486264991	0.387331914082349	0.456736874417728	0.537259648757408	0.413140736587684	0.455438053089059	0.535680627841312	0.412194187478217	0.00492705448552661	0.00504614023905913	0.00503408171702735
203	0.986818893304458	0.19	0.0762894490973088	0.0513923981043751	0.101186500090243	0.270670562204857	1.05515620820044	0.784733237607394	1.32557917879348	7.51	5.17	10.58	0.0981210334285906	0.131934028808167	0.165747024187744	0.100288091869769	0.13484786634959	0.16940764082941	0.101620207013046	0.136452691390877	0.171646161983879	0.0762894490973088	9.016603726289	0.075431149748513	2.07825875255515	0.4301340882634	0.509191486264991	0.387331914082349	0.456736874417728	0.537259648757408	0.413140736587684	0.455438053089059	0.535680627841312	0.412194187478217	0.00492705448552661	0.00504614023905913	0.00503408171702735
203	0.986818893304458	0.19	0.0764467643206283	0.0518108014340259	0.101082727207231	0.282569855087875	1.02004875604182	0.766282841386351	1.27381467069728	7.64	4.93	13.05	0.0943118252985842	0.125544583383604	0.156777341468624	0.0962983643934348	0.128188994328347	0.16007962426326	0.0951831012407807	0.126703195606209	0.158245555696494	0.0764467643206283	9.96464042978901	0.00601583721021869	2.0634407465243	0.4301340882634	0.509191486264991	0.387331914082349	0.456736874417728	0.537259648757408	0.413140736587684	0.455438053089059	0.535680627841312	0.412194187478217	0.00492705448552661	0.00504614023905913	0.00503408171702735
203	0.986818893304458	0.19	0.0765255965322638	0.051736915716817	0.101314277347711	0.23425747062239	0.894745850502216	0.642176984744476	1.14731471625995	8.02	5.77	13.51	0.0754379021710035	0.105107706351318	0.134777510531633	0.0768070140672754	0.107015291358511	0.137223568649746	0.0768890945052671	0.107058481121445	0.137173508075648	0.0765255965322638	10.1458530680725	0.0210286151010419	2.15378278175156	0.4301340882634	0.509191486264991	0.387331914082349	0.456736874417728	0.537259648757408	0.413140736587684	0.455438053089059	0.535680627841312	0.412194187478217	0.00492705448552661	0.00504614023905913	0.00503408171702735
203	0.986818893304458	0.19	0.0766432082942691	0.0519625191259725	0.101323897462566	0.261780554817429	0.93937801623919	0.693086244825194	1.18566978765319	7.75	4.93	12.65	0.0841017338127358	0.113987718644178	0.14387370347562	0.0857973120023548	0.116285829287745	0.146774346573136	0.085136034600737	0.11537336497454	0.145554738293457	0.0766432082942691	9.51590829385191	0.0421388774353515	2.08493302555225	0.4301340882634	0.509191486264991	0.387331914082349	0.456736874417728	0.537259648757408	0.413140736587684	0.455438053089059	0.535680627841312	0.412194187478217	0.00492705448552661	0.00504614023905913	0.00503408171702735
203	0.986818893304458	0.19	0.0771120661174946	0.0519944853536394	0.10222964688135	0.265266079493725	0.920217172175041	0.681105938188405	1.15932840616168	8.78	5.22	11.87	0.0734827578801987	0.099279850415039	0.125076942949879	0.0744519971610972	0.100589353944845	0.126726710728592	0.0747637789182759	0.100997335506019	0.127214734621155	0.0771120661174946	9.87279129867564	-0.100452574499619	1.98455774055422	0.4301340882634	0.509191486264991	0.387331914082349	0.456736874417728	0.537259648757408	0.413140736587684	0.455438053089059	0.535680627841312	0.412194187478217	0.00492705448552661	0.00504614023905913	0.00503408171702735
203	0.986818893304458	0.19	0.0775459329680742	0.0524925775127936	0.102599288423355	0.234145369359713	0.943085008524775	0.676787754908	1.20938226214155	8.32	5.4	12.69	0.0767959284464468	0.107013001208082	0.137230073969718	0.0780304243927636	0.108733237148543	0.139436049904321	0.0780877576182402	0.10887244333674	0.13947997682635	0.0775459329680742	10.0206692223772	-0.0343128192296398	2.08837047493855	0.4301340882634	0.509191486264991	0.387331914082349	0.456736874417728	0.537259648757408	0.413140736587684	0.455438053089059	0.535680627841312	0.412194187478217	0.00492705448552661	0.00504614023905913	0.00503408171702735
203	0.986818893304458	0.19	0.0776576549603402	0.0528234520504884	0.102491857870192	0.214274985166372	0.922923408672476	0.646992293587303	1.19885452375765	8.05	5.1	12.02	0.0757776427602296	0.108095507551821	0.140413372343412	0.0771391879383472	0.110037728393251	0.142936268848155	0.077134273122999	0.109918058726154	0.142953395161461	0.0776576549603402	9.78214448577685	0.0247727183820513	2.103458133765	0.4301340882634	0.509191486264991	0.387331914082349	0.456736874417728	0.537259648757408	0.413140736587684	0.455438053089059	0.535680627841312	0.412194187478217	0.00492705448552661	0.00504614023905913	0.00503408171702735
203	0.986818893304458	0.19	0.0780547427509219	0.0528202411820204	0.103289244319823	0.273732677254472	0.907824821185692	0.676952194575694	1.13869744779569	7.16	4.84	12	0.0885109539317038	0.11869736381664	0.148883773701576	0.0907300183056596	0.121673233803661	0.152616449301663	0.0903432085673376	0.121139629983385	0.151785757899053	0.0780547427509219	9.24160645311444	-0.23566440884617	1.78828292352274	0.4301340882634	0.509191486264991	0.387331914082349	0.456736874417728	0.537259648757408	0.413140736587684	0.455438053089059	0.535680627841312	0.412194187478217	0.00492705448552661	0.00504614023905913	0.00503408171702735
203	0.986818893304458	0.19	0.0780967072871775	0.0532275484485661	0.102965866125789	0.215131676463891	0.835102912750555	0.586061437628456	1.08414438787265	8.72	5.54	13.34	0.0636427995895105	0.0906872281647958	0.117731656740081	0.0645054482624739	0.0919164515417634	0.119327454821053	0.0644262941903488	0.0917464402841691	0.119112533546474	0.0780967072871775	10.2929946264899	-0.117310923908986	2.01481803370668	0.4301340882634	0.509191486264991	0.387331914082349	0.456736874417728	0.537259648757408	0.413140736587684	0.455438053089059	0.535680627841312	0.412194187478217	0.00492705448552661	0.00504614023905913	0.00503408171702735
203	0.986818893304458	0.19	0.0785260745477942	0.0534535958741971	0.103598553221391	0.311273705090764	1.14132627644096	0.876264324318031	1.4063882285639	7.64	4.99	11.92	0.107821024543631	0.140435899361993	0.173050774180355	0.110090384294753	0.143391719703839	0.176693055112925	0.110031969081752	0.143328325117485	0.176521867806163	0.0785260745477942	9.67387199736691	-0.0390551088426494	2.02424183476588	0.4301340882634	0.509191486264991	0.387331914082349	0.456736874417728	0.537259648757408	0.413140736587684	0.455438053089059	0.535680627841312	0.412194187478217	0.00492705448552661	0.00504614023905913	0.00503408171702735
203	0.986818893304458	0.19	0.0793325215400104	0.0534300815455125	0.105234961534508	0.216934931562457	0.858003528624199	0.603491263326137	1.11251579392226	8.28	5.38	11.26	0.0688252759988112	0.0978511757403877	0.126877075481964	0.0699520965232381	0.0994532138225231	0.128954331121808	0.0707432232815405	0.10057429648018	0.13030744433073	0.0793325215400104	9.7649921974421	-0.0342512485063559	2.0385401271616	0.4301340882634	0.509191486264991	0.387331914082349	0.456736874417728	0.537259648757408	0.413140736587684	0.455438053089059	0.535680627841312	0.412194187478217	0.00492705448552661	0.00504614023905913	0.00503408171702735
203	0.986818893304458	0.19	0.0799808186446664	0.0538327514854387	0.106128885803894	0.24428681932491	0.980825002679294	0.711482140602408	1.25016786475618	7.42	5.01	10.29	0.0899266647597367	0.123969831666088	0.15801299857244	0.0919763895701752	0.126795512351464	0.161614635132753	0.0931357839698487	0.128382823262084	0.163560667458421	0.0799808186446664	8.63381830543637	-0.0334306034863621	1.93325833281457	0.4301340882634	0.509191486264991	0.387331914082349	0.456736874417728	0.537259648757408	0.413140736587684	0.455438053089059	0.535680627841312	0.412194187478217	0.00492705448552661	0.00504614023905913	0.00503408171702735
203	0.986818893304458	0.19	0.080282095895254	0.0546916183203694	0.105872573470139	0.23086239873353	0.854316003315846	0.610854991188168	1.09777701544352	8.52	5.14	12.65	0.0677634885864673	0.0947711544884419	0.121778820390416	0.0687638021382263	0.0961701507935047	0.123576499448783	0.0685017657051507	0.095775816261739	0.123075088680517	0.080282095895254	9.77402012334365	0.0694869903249239	2.17079854642451	0.4301340882634	0.509191486264991	0.387331914082349	0.456736874417728	0.537259648757408	0.413140736587684	0.455438053089059	0.535680627841312	0.412194187478217	0.00492705448552661	0.00504614023905913	0.00503408171702735
203	0.986818893304458	0.19	0.0806893475838716	0.0549389996796642	0.106439695488079	0.232117153152933	0.9217918531582	0.660026482536285	1.18355722378012	8.6	5.23	12.94	0.0726344085851124	0.101441090417216	0.130247772249321	0.0736734370980137	0.102892195855761	0.132110954613507	0.0733880115085308	0.102392804442206	0.131524934825893	0.0806893475838716	10.2748167919523	0.049080756551884	2.1717202790457	0.4301340882634	0.509191486264991	0.387331914082349	0.456736874417728	0.537259648757408	0.413140736587684	0.455438053089059	0.535680627841312	0.412194187478217	0.00492705448552661	0.00504614023905913	0.00503408171702735
203	0.986818893304458	0.19	0.0807221433770777	0.054785245544429	0.106659041209726	0.245091279790897	0.874095148721132	0.634583046465956	1.11360725097631	8.62	5.7	11.95	0.0696309757190417	0.0959119510294049	0.122192926339768	0.0706155128924076	0.0972680842759002	0.123920655659393	0.071366242870783	0.0984861086217991	0.125285967243844	0.0807221433770777	9.82298486127095	0.0131551055426949	2.12608030418693	0.4301340882634	0.509191486264991	0.387331914082349	0.456736874417728	0.537259648757408	0.413140736587684	0.455438053089059	0.535680627841312	0.412194187478217	0.00492705448552661	0.00504614023905913	0.00503408171702735
203	0.986818893304458	0.19	0.0807339999364999	0.0546734157904706	0.106794584082529	0.249760003223914	0.899600544944977	0.656170694379754	1.1430303955102	8.09	5.04	12.15	0.0765000974366097	0.104880528697445	0.133260959958279	0.0778532988000885	0.106735748222535	0.135618197644982	0.0776799107255895	0.106555939072172	0.135350302088866	0.0807339999364999	9.52238071752248	0.0256744218899559	2.10367200046696	0.4301340882634	0.509191486264991	0.387331914082349	0.456736874417728	0.537259648757408	0.413140736587684	0.455438053089059	0.535680627841312	0.412194187478217	0.00492705448552661	0.00504614023905913	0.00503408171702735
203	0.986818893304458	0.19	0.081116485209217	0.0546268463246396	0.107606124093794	0.239923857876298	1.00902444890424	0.728623820039729	1.28942507776874	7.97	5.43	11.49	0.0861164297159002	0.119257126442762	0.152397823169625	0.0877114627466809	0.121465985500897	0.155220508255114	0.0885099856178205	0.122653954241234	0.156835541497379	0.081116485209217	9.42005458603533	-0.0258808611419745	2.03024607321708	0.4301340882634	0.509191486264991	0.387331914082349	0.456736874417728	0.537259648757408	0.413140736587684	0.455438053089059	0.535680627841312	0.412194187478217	0.00492705448552661	0.00504614023905913	0.00503408171702735
203	0.986818893304458	0.19	0.0811850366235638	0.0547137430835127	0.107656330163615	0.290484522504534	0.962950810320402	0.727982657557678	1.19791896308313	7.69	5.27	11.76	0.0890186935771194	0.117750913739259	0.146483133901399	0.0908568467278531	0.120182360488184	0.149507874248514	0.0913711695010141	0.120801389533079	0.150327905184566	0.0811850366235638	9.26291291802663	-0.0314929090297805	2.00410178370288	0.4301340882634	0.509191486264991	0.387331914082349	0.456736874417728	0.537259648757408	0.413140736587684	0.455438053089059	0.535680627841312	0.412194187478217	0.00492705448552661	0.00504614023905913	0.00503408171702735
203	0.986818893304458	0.19	0.0814056879079989	0.0549612122729818	0.107850163543016	0.258538939237543	1.00721122929026	0.740901389490367	1.27352106909016	8.1	5.25	12.53	0.0862043256587081	0.11718963690508	0.148174948151453	0.0877186737071111	0.119248302715458	0.150777931723805	0.0876030681375715	0.11907401933451	0.150667986046337	0.0814056879079989	9.84501585044609	0.0103435691156734	2.0916226563764	0.4301340882634	0.509191486264991	0.387331914082349	0.456736874417728	0.537259648757408	0.413140736587684	0.455438053089059	0.535680627841312	0.412194187478217	0.00492705448552661	0.00504614023905913	0.00503408171702735
203	0.986818893304458	0.19	0.0823497827646248	0.0558296719794388	0.108869893549811	0.213589530378438	0.944308588046765	0.661407860811392	1.22720931528214	7.71	5.18	11.73	0.0806943623178961	0.115209364536833	0.14972436675577	0.0823489705996398	0.117571690270892	0.152794409942145	0.0826145138246537	0.118019373511694	0.153350213929984	0.0823497827646248	9.34863817138998	-0.0873906183088257	1.97853728159564	0.4301340882634	0.509191486264991	0.387331914082349	0.456736874417728	0.537259648757408	0.413140736587684	0.455438053089059	0.535680627841312	0.412194187478217	0.00492705448552661	0.00504614023905913	0.00503408171702735
203	0.986818893304458	0.19	0.0828709566034159	0.0563148644020615	0.10942704880477	0.261391403195725	1.04173924390291	0.768334519052536	1.31514396875328	7.92	5.21	11.9	0.0913872793802104	0.123906596623149	0.156425913866089	0.0931156118519453	0.126249940202894	0.159384268553843	0.0933479760218422	0.126680802352934	0.15985417490977	0.0828709566034159	9.51063791350791	-0.0560797080007536	2.00024839858456	0.4301340882634	0.509191486264991	0.387331914082349	0.456736874417728	0.537259648757408	0.413140736587684	0.455438053089059	0.535680627841312	0.412194187478217	0.00492705448552661	0.00504614023905913	0.00503408171702735
203	0.986818893304458	0.19	0.0835638995548777	0.0566970297755379	0.110430769334218	0.240007924513423	0.964325906497806	0.696408434299947	1.23224337869566	7.87	5.04	11.19	0.0833180350722982	0.115371577570677	0.147425120069055	0.0849239640150848	0.117595328472086	0.150266692929088	0.0853551770808965	0.11819048353887	0.151120201066828	0.0835638995548777	9.19973393831677	0.0340466976941513	2.0752371692091	0.4301340882634	0.509191486264991	0.387331914082349	0.456736874417728	0.537259648757408	0.413140736587684	0.455438053089059	0.535680627841312	0.412194187478217	0.00492705448552661	0.00504614023905913	0.00503408171702735
203	0.986818893304458	0.19	0.0843421342034808	0.0570745995906663	0.111609668816295	0.193749970030181	0.84187853672066	0.573746350659842	1.11001072278148	8.8	5.43	13.68	0.0617516658970187	0.0906104275271759	0.119469189157333	0.0625579387756005	0.0917935005531521	0.121029062330704	0.0621853660280708	0.091204279577483	0.120273294600922	0.0843421342034808	10.0967125155543	-0.168092438812963	1.97966564582074	0.4301340882634	0.509191486264991	0.387331914082349	0.456736874417728	0.537259648757408	0.413140736587684	0.455438053089059	0.535680627841312	0.412194187478217	0.00492705448552661	0.00504614023905913	0.00503408171702735
203	0.986818893304458	0.19	0.0847603327227685	0.0576381315686465	0.111882533876891	0.201761277971949	0.83090902268227	0.572869385812606	1.08894865955194	8.17	5.64	12.86	0.066163616476819	0.0959659344091075	0.125768252341396	0.067296561986207	0.0976091966766879	0.127921831367169	0.0675069062079422	0.097999465432371	0.128439902724881	0.0847603327227685	9.78818134500783	0.114588494481382	2.22248874869543	0.4301340882634	0.509191486264991	0.387331914082349	0.456736874417728	0.537259648757408	0.413140736587684	0.455438053089059	0.535680627841312	0.412194187478217	0.00492705448552661	0.00504614023905913	0.00503408171702735
203	0.986818893304458	0.19	0.085539862547141	0.0581321231680928	0.112947601926189	0.241484090034971	1.03051640502498	0.745363068742037	1.31566974130792	7.47	5.01	11.51	0.0935981232340446	0.12940593050179	0.165213737769534	0.0956914888109966	0.13230015434951	0.168908819888024	0.0960018367682841	0.13275517302703	0.169278814271454	0.085539862547141	9.20921999660039	-0.0442291291209281	1.99722997717464	0.4301340882634	0.509191486264991	0.387331914082349	0.456736874417728	0.537259648757408	0.413140736587684	0.455438053089059	0.535680627841312	0.412194187478217	0.00492705448552661	0.00504614023905913	0.00503408171702735
203	0.986818893304458	0.19	0.0859838197982622	0.0586429354328603	0.113324704163664	0.22739407981423	0.923014485659624	0.657380635329606	1.18864833598964	8.27	5.26	12.11	0.07501008114224	0.105320095761685	0.13563011038113	0.0762404638662345	0.107047650569536	0.137854837272838	0.0764118892264215	0.107498846176963	0.138171482921007	0.0859838197982622	9.55274853967706	0.0837275128285708	2.15460189173356	0.4301340882634	0.509191486264991	0.387331914082349	0.456736874417728	0.537259648757408	0.413140736587684	0.455438053089059	0.535680627841312	0.412194187478217	0.00492705448552661	0.00504614023905913	0.00503408171702735
203	0.986818893304458	0.19	0.0870811667944321	0.0588477066976975	0.115314626891167	0.260518402991681	0.9827299309034	0.724227800465399	1.2412320613414	7.35	5.22	11.17	0.092376809326834	0.125349310518733	0.158321811710631	0.0945382949213846	0.128282305617259	0.162026316313133	0.0954043958402145	0.129409562827051	0.163396933034465	0.0870811667944321	8.97994684744152	-0.0835389080380849	1.93247947034365	0.4301340882634	0.509191486264991	0.387331914082349	0.456736874417728	0.537259648757408	0.413140736587684	0.455438053089059	0.535680627841312	0.412194187478217	0.00492705448552661	0.00504614023905913	0.00503408171702735
203	0.986818893304458	0.19	0.0879409995035998	0.0592659974246129	0.116616001582587	0.191583912324473	0.837651660789419	0.569001645066195	1.10630167651264	7.46	5.48	11.01	0.0716105149961119	0.105420902270854	0.139231289545597	0.0732225469787983	0.107794043507354	0.14236554003591	0.0742379894144656	0.109325733072106	0.144393400295879	0.0879409995035998	8.87111265809074	-0.0243836718050737	1.98132764699405	0.4301340882634	0.509191486264991	0.387331914082349	0.456736874417728	0.537259648757408	0.413140736587684	0.455438053089059	0.535680627841312	0.412194187478217	0.00492705448552661	0.00504614023905913	0.00503408171702735
203	0.986818893304458	0.19	0.089258191721802	0.0603299789952654	0.118186404448339	0.230465486992461	0.907431403914876	0.648544328743916	1.16631847908584	8.61	5.79	13.05	0.0712721030494597	0.0997226275270914	0.128173152004723	0.0722860412220335	0.101141311337346	0.129996581452659	0.0725875323661599	0.101652715044574	0.130513234900329	0.089258191721802	9.85974441295408	-0.0306826187506623	2.07855471133823	0.4301340882634	0.509191486264991	0.387331914082349	0.456736874417728	0.537259648757408	0.413140736587684	0.455438053089059	0.535680627841312	0.412194187478217	0.00492705448552661	0.00504614023905913	0.00503408171702735
203	0.986818893304458	0.19	0.0947511975748376	0.0645557561260424	0.124946639023633	0.23384952521284	0.940227878795693	0.674518198302614	1.20593755928877	8.56	4.82	11.39	0.0745583581727077	0.103928770383989	0.133299182595271	0.0756437027974268	0.105441659549663	0.135239616301899	0.0756141916320975	0.10548975473146	0.13524518104768	0.0947511975748376	9.21494886929218	0.0903227660876699	2.13634716831776	0.4301340882634	0.509191486264991	0.387331914082349	0.456736874417728	0.537259648757408	0.413140736587684	0.455438053089059	0.535680627841312	0.412194187478217	0.00492705448552661	0.00504614023905913	0.00503408171702735
203	0.986818893304458	0.19	0.098338995771784	0.0669220224863013	0.129755969057267	0.254275709325357	0.954675035424311	0.699417991687731	1.20993207916089	8.12	4.85	11.31	0.0812567824959219	0.110911961987953	0.140567141479983	0.0826769313186799	0.112850403154447	0.143023874990214	0.082745594659825	0.112961356799483	0.143123730144631	0.098338995771784	8.92499907510574	-0.0441428817254464	1.9742846267051	0.4301340882634	0.509191486264991	0.387331914082349	0.456736874417728	0.537259648757408	0.413140736587684	0.455438053089059	0.535680627841312	0.412194187478217	0.00492705448552661	0.00504614023905913	0.00503408171702735
203	0.986818893304458	0.2	0.0450754304253545	0.0309873104728278	0.0591635503778812	0.33367681885329	0.92200041403653	0.718579303639168	1.12542152443389	8.34	5.57	12.8	0.0814013200485203	0.104445049290681	0.127488778532841	0.0827018295866451	0.10611371735075	0.129525605114854	0.0829516670049246	0.106361276860274	0.129811966991041	0.0450754304253545	11.4235817691947	0.0814109868209914	2.22573398024285	0.4301340882634	0.509191486264991	0.387331914082349	0.456736874417728	0.537259648757408	0.413140736587684	0.455438053089059	0.535680627841312	0.412194187478217	0.00492705448552661	0.00504614023905913	0.00503408171702735
203	0.986818893304458	0.2	0.0471747686868641	0.0326278387252276	0.0617216986485005	0.330194096350979	1.10735646427284	0.861114118198578	1.35359881034711	8.4	5.25	13.04	0.0968983159856978	0.124607150569526	0.152315985153355	0.0984085967276426	0.126549307952752	0.154690019177862	0.0979570383410781	0.125984087664652	0.153945685776217	0.0471747686868641	11.009093764049	-0.055038529835373	2.09391138772878	0.4301340882634	0.509191486264991	0.387331914082349	0.456736874417728	0.537259648757408	0.413140736587684	0.455438053089059	0.535680627841312	0.412194187478217	0.00492705448552661	0.00504614023905913	0.00503408171702735
203	0.986818893304458	0.2	0.0513844453583371	0.0352492966270159	0.0675195940896583	0.307398056961375	0.887410355061905	0.679440088987615	1.0953806211362	7.93	5.28	11.69	0.0807100138286231	0.105414595325733	0.130119176822844	0.0822299989216949	0.107399833660936	0.132569668400177	0.0826157341228285	0.108004515468245	0.133415226834517	0.0513844453583371	10.4377391076621	-0.0618262479547715	2.04304174033478	0.4301340882634	0.509191486264991	0.387331914082349	0.456736874417728	0.537259648757408	0.413140736587684	0.455438053089059	0.535680627841312	0.412194187478217	0.00492705448552661	0.00504614023905913	0.00503408171702735
203	0.986818893304458	0.2	0.0518969522010749	0.0356961924849169	0.068097711917233	0.310049810232652	0.898135461442986	0.688955325948986	1.10731559693699	7.74	5.27	12.77	0.0836975420427203	0.109109731375744	0.134521920708769	0.0853911083355346	0.111317497085061	0.137243885834587	0.0851839403820692	0.111078429708595	0.136874192261361	0.0518969522010749	10.5313104779121	0.103350720749295	2.17332588110093	0.4301340882634	0.509191486264991	0.387331914082349	0.456736874417728	0.537259648757408	0.413140736587684	0.455438053089059	0.535680627841312	0.412194187478217	0.00492705448552661	0.00504614023905913	0.00503408171702735
203	0.986818893304458	0.2	0.0528290107609854	0.0364467180584816	0.0692113034634891	0.314503061370334	1.06549474078931	0.819895458613105	1.31109402296552	8.93	5.68	12.09	0.0870363727853256	0.113108075530765	0.139179778276204	0.0881066909499115	0.11449900697618	0.140891323002448	0.0889147927514982	0.115508509148888	0.142149813040417	0.0528290107609854	11.1340010104027	-0.0845173890661101	2.08287532169093	0.4301340882634	0.509191486264991	0.387331914082349	0.456736874417728	0.537259648757408	0.413140736587684	0.455438053089059	0.535680627841312	0.412194187478217	0.00492705448552661	0.00504614023905913	0.00503408171702735
203	0.986818893304458	0.2	0.0540223150289936	0.0372092520231208	0.0708353780348664	0.305478109306759	0.897011206922967	0.685839245895252	1.10818316795068	8.87	5.23	13.79	0.0732923178969227	0.0958592424221543	0.118426166947386	0.0742204202552813	0.0970731102805509	0.119925800305821	0.0734264805702459	0.0959297268034183	0.118551390962588	0.0540223150289936	10.723834950395	-0.116285401250575	2.01357056738404	0.4301340882634	0.509191486264991	0.387331914082349	0.456736874417728	0.537259648757408	0.413140736587684	0.455438053089059	0.535680627841312	0.412194187478217	0.00492705448552661	0.00504614023905913	0.00503408171702735
203	0.986818893304458	0.2	0.0579527633997892	0.0397730126277906	0.0761325141717878	0.256323496173968	0.977143256047237	0.71728200695931	1.23700450513516	8.5	5.88	13.16	0.0798117233208218	0.108726395531727	0.137641067742633	0.0810038104198165	0.110350359130566	0.139696907841314	0.081424604332528	0.110949121355372	0.140394953438579	0.0579527633997892	11.355208124816	-0.00255861681281865	2.18937368576061	0.4301340882634	0.509191486264991	0.387331914082349	0.456736874417728	0.537259648757408	0.413140736587684	0.455438053089059	0.535680627841312	0.412194187478217	0.00492705448552661	0.00504614023905913	0.00503408171702735
203	0.986818893304458	0.2	0.0579541106726023	0.0397542982466829	0.0761539230985216	0.309178811310288	1.08086532012082	0.828613094091401	1.33311754615024	8.2	5.79	12.15	0.0953958295242252	0.124436898900272	0.153477968276318	0.0970111345310048	0.126543946418221	0.156076758305437	0.0981114286480373	0.127936923951114	0.157828515018524	0.0579541106726023	10.3674437020401	-0.0883773287735874	2.034705860681	0.4301340882634	0.509191486264991	0.387331914082349	0.456736874417728	0.537259648757408	0.413140736587684	0.455438053089059	0.535680627841312	0.412194187478217	0.00492705448552661	0.00504614023905913	0.00503408171702735
203	0.986818893304458	0.2	0.0584290960232669	0.040138438150196	0.0767197538963378	0.307210764141638	0.918754061935357	0.703343454667437	1.13416466920328	7.51	5.06	10.9	0.0878675551406819	0.114778452350853	0.141689349561023	0.0898031605252892	0.117306869012173	0.144810577499057	0.0905328426781009	0.118264084316229	0.146069342695909	0.0584290960232669	10.1670793053851	0.0705752037123912	2.13600482399817	0.4301340882634	0.509191486264991	0.387331914082349	0.456736874417728	0.537259648757408	0.413140736587684	0.455438053089059	0.535680627841312	0.412194187478217	0.00492705448552661	0.00504614023905913	0.00503408171702735
203	0.986818893304458	0.2	0.0589485753296341	0.0404364878976635	0.0774606627616047	0.231943757570269	0.704961806656326	0.504673212902416	0.905250400410237	8.21	5.49	13	0.0580283622543577	0.0810579560125173	0.104087549770677	0.0590065748862364	0.0824243898287631	0.10584220477129	0.0589624102140078	0.0823709646534306	0.105741872905508	0.0589485753296341	10.3780155863288	0.0654975415770474	2.19754843878489	0.4301340882634	0.509191486264991	0.387331914082349	0.456736874417728	0.537259648757408	0.413140736587684	0.455438053089059	0.535680627841312	0.412194187478217	0.00492705448552661	0.00504614023905913	0.00503408171702735
203	0.986818893304458	0.2	0.0611604225105025	0.0417644453385772	0.0805563996824277	0.242940920561906	0.894831146182722	0.648203871764988	1.14145842060046	8.5	5.44	12.51	0.0721309392344198	0.0995751704700917	0.127019401705764	0.0732086215810521	0.101062887176924	0.128917152772795	0.0734126287544393	0.101266796199775	0.129173802857609	0.0611604225105025	10.7175446912551	0.11217148207322	2.24814228569631	0.4301340882634	0.509191486264991	0.387331914082349	0.456736874417728	0.537259648757408	0.413140736587684	0.455438053089059	0.535680627841312	0.412194187478217	0.00492705448552661	0.00504614023905913	0.00503408171702735
203	0.986818893304458	0.2	0.0616557008570363	0.0425986496101048	0.0807127521039678	0.242545646967455	0.828470473578615	0.599887442635265	1.05705350452196	7.97	5.4	12.2	0.0709070872397438	0.097925750683379	0.124944414127014	0.0722207885847748	0.0997400289931192	0.127259269401464	0.0725615082689507	0.100202918913424	0.127830900275465	0.0616557008570363	10.4872807012131	-0.0817036753695482	2.0372274137735	0.4301340882634	0.509191486264991	0.387331914082349	0.456736874417728	0.537259648757408	0.413140736587684	0.455438053089059	0.535680627841312	0.412194187478217	0.00492705448552661	0.00504614023905913	0.00503408171702735
203	0.986818893304458	0.2	0.0616909903346298	0.0427110173378256	0.0806709633314339	0.295437545624443	0.932060913157481	0.70733318463229	1.15678864168267	8.6	4.87	13.48	0.0777818376628241	0.102494004542946	0.127206171423069	0.0788911737317	0.103955789189587	0.129020404647475	0.07760901620057	0.102272641867367	0.12695426618319	0.0616909903346298	10.6028915639894	0.167287383409117	2.28087114688444	0.4301340882634	0.509191486264991	0.387331914082349	0.456736874417728	0.537259648757408	0.413140736587684	0.455438053089059	0.535680627841312	0.412194187478217	0.00492705448552661	0.00504614023905913	0.00503408171702735
203	0.986818893304458	0.2	0.0622601590350262	0.0428867215517263	0.081633596518326	0.23022077950365	0.83067952093844	0.593525879767314	1.06783316210957	7.43	4.72	11.74	0.0749459058208978	0.104891852682157	0.134837799543417	0.0766494316895395	0.10727605209234	0.137902672495141	0.0762854487891659	0.10671593662737	0.13725360262273	0.0622601590350262	9.93891411025388	0.0263482789339905	2.07368892626792	0.4301340882634	0.509191486264991	0.387331914082349	0.456736874417728	0.537259648757408	0.413140736587684	0.455438053089059	0.535680627841312	0.412194187478217	0.00492705448552661	0.00504614023905913	0.00503408171702735
203	0.986818893304458	0.2	0.0625975225853615	0.0431526092687183	0.0820424359020046	0.234293731022969	0.789995411965017	0.567018037291487	1.01297278663855	7.72	5.23	12.42	0.0690996929120327	0.0962728463268182	0.123445999741604	0.070511561283502	0.0982399257888528	0.125968290294204	0.070454162425551	0.0982814409370935	0.125915180630204	0.0625975225853615	10.3731278150307	0.0336822415433326	2.12802913356897	0.4301340882634	0.509191486264991	0.387331914082349	0.456736874417728	0.537259648757408	0.413140736587684	0.455438053089059	0.535680627841312	0.412194187478217	0.00492705448552661	0.00504614023905913	0.00503408171702735
203	0.986818893304458	0.2	0.0625989333330166	0.0432734100548816	0.0819244566111516	0.236009259241381	0.84340446090467	0.606484920243051	1.08032400156629	8.98	6.07	13.71	0.064054617542569	0.0890771532378661	0.114099688933163	0.0648245306168748	0.0901478280390105	0.115471125461146	0.0650800063910745	0.0905042178773482	0.115869111371467	0.0625989333330166	11.3228014125172	0.022117591193722	2.23850262098291	0.4301340882634	0.509191486264991	0.387331914082349	0.456736874417728	0.537259648757408	0.413140736587684	0.455438053089059	0.535680627841312	0.412194187478217	0.00492705448552661	0.00504614023905913	0.00503408171702735
203	0.986818893304458	0.2	0.0626162432127089	0.0430489034439606	0.0821835829814573	0.267998641564472	0.872629025212402	0.647462014088695	1.09779603633611	7.68	4.86	13.2	0.0792602061198074	0.106824423517434	0.134388640915061	0.0809024453118361	0.109037782068395	0.137173118824954	0.0797432932863178	0.107493292520401	0.13519360712911	0.0626162432127089	10.2993740883288	0.0150969742686647	2.08544084114424	0.4301340882634	0.509191486264991	0.387331914082349	0.456736874417728	0.537259648757408	0.413140736587684	0.455438053089059	0.535680627841312	0.412194187478217	0.00492705448552661	0.00504614023905913	0.00503408171702735
203	0.986818893304458	0.2	0.0635821486503483	0.0437994048692071	0.0833648924314896	0.285128519746011	0.968985374010036	0.729435283514345	1.20853546450573	7.99	5.38	12.78	0.0860421886390438	0.114298861356638	0.142555534074232	0.0876254251312832	0.116402040403842	0.145178655676401	0.0875605360962985	0.116482472010449	0.145135248704628	0.0635821486503483	10.3846405883943	0.106962673501986	2.22032698482164	0.4301340882634	0.509191486264991	0.387331914082349	0.456736874417728	0.537259648757408	0.413140736587684	0.455438053089059	0.535680627841312	0.412194187478217	0.00492705448552661	0.00504614023905913	0.00503408171702735
203	0.986818893304458	0.2	0.0641696995159224	0.0443561223450286	0.0839832766868163	0.231914514960769	0.879359993718762	0.629502155153636	1.12921783228389	8.38	5.96	13.05	0.0709481481865167	0.099108418665265	0.127268689144013	0.0720605146296908	0.100662298251656	0.129264081873622	0.0724832842438674	0.10132943914383	0.130293040154332	0.0641696995159224	10.7101315889149	0.0731295632581308	2.25615699476886	0.4301340882634	0.509191486264991	0.387331914082349	0.456736874417728	0.537259648757408	0.413140736587684	0.455438053089059	0.535680627841312	0.412194187478217	0.00492705448552661	0.00504614023905913	0.00503408171702735
203	0.986818893304458	0.2	0.0644543382794547	0.0441483138926378	0.0847603626662716	0.237750834085244	0.874602205471393	0.630099604175647	1.11910480676714	8.91	6.11	13.24	0.0669959590217005	0.0929929381477859	0.118989917273871	0.0678257181631328	0.0941446753815463	0.12046363259996	0.0683359771802282	0.0948666193618349	0.12136474753479	0.0644543382794547	10.9434509405295	0.0184434285990383	2.22020980005078	0.4301340882634	0.509191486264991	0.387331914082349	0.456736874417728	0.537259648757408	0.413140736587684	0.455438053089059	0.535680627841312	0.412194187478217	0.00492705448552661	0.00504614023905913	0.00503408171702735
203	0.986818893304458	0.2	0.0644804836681582	0.0442206341918612	0.0847403331444551	0.235376857588314	0.839331568991505	0.603141921142678	1.07552121684033	7.65	5.41	13.05	0.0740884089975257	0.103101340477488	0.132114271957451	0.0756397237810642	0.105260148256593	0.134880572732122	0.0754660115927634	0.105015707106501	0.134621679324846	0.0644804836681582	10.0326391652902	-0.00610301405161131	2.08573582971861	0.4301340882634	0.509191486264991	0.387331914082349	0.456736874417728	0.537259648757408	0.413140736587684	0.455438053089059	0.535680627841312	0.412194187478217	0.00492705448552661	0.00504614023905913	0.00503408171702735
203	0.986818893304458	0.2	0.0645921974562205	0.0446430130394195	0.0845413818730216	0.274585508799458	0.933812817604743	0.696839417977718	1.17078621723177	8.06	4.97	12.28	0.081480888542928	0.109190002959394	0.13689911737586	0.0829367169962805	0.111140913362711	0.139345109729142	0.0825874595512802	0.110622144236605	0.138844007583653	0.0645921974562205	10.1732807429484	-0.0232829965604727	2.06342479537361	0.4301340882634	0.509191486264991	0.387331914082349	0.456736874417728	0.537259648757408	0.413140736587684	0.455438053089059	0.535680627841312	0.412194187478217	0.00492705448552661	0.00504614023905913	0.00503408171702735
203	0.986818893304458	0.2	0.0646634016281182	0.0445781846563578	0.0847486185998785	0.25749236846165	0.877498862748388	0.644850337610816	1.11014738788596	8.28	4.89	12.88	0.0734908653890862	0.100004833742118	0.126518802095149	0.0746910494389361	0.101638019114609	0.128584988790282	0.0738565853701632	0.100543397435295	0.127151825967542	0.0646634016281182	10.0592577443329	-0.112308282226229	1.9753235976961	0.4301340882634	0.509191486264991	0.387331914082349	0.456736874417728	0.537259648757408	0.413140736587684	0.455438053089059	0.535680627841312	0.412194187478217	0.00492705448552661	0.00504614023905913	0.00503408171702735
203	0.986818893304458	0.2	0.0648132275028725	0.0445818174895353	0.0850446375162096	0.294000060097725	0.936268376858789	0.709744263600765	1.16279249011681	7.93	4.92	11.86	0.0842712070485016	0.111167458880109	0.138063710711717	0.0858558774239608	0.11325789741745	0.140659917410939	0.0857339867787733	0.113087133894868	0.140330308850323	0.0648132275028725	9.82501473917005	0.0281195719732029	2.07949723734394	0.4301340882634	0.509191486264991	0.387331914082349	0.456736874417728	0.537259648757408	0.413140736587684	0.455438053089059	0.535680627841312	0.412194187478217	0.00492705448552661	0.00504614023905913	0.00503408171702735
203	0.986818893304458	0.2	0.0654273225254283	0.0450303622807153	0.0858242827701412	0.266701240536065	0.88453938045186	0.655541959266238	1.11353680163748	8.56	5.56	12.07	0.0724555069120284	0.0977660518726033	0.123076596833178	0.0735099377975335	0.0991888221911317	0.12486770658473	0.0740795402157289	0.0999080008160947	0.125877171372986	0.0654273225254283	10.1179620453771	0.120805551032115	2.22598566999037	0.4301340882634	0.509191486264991	0.387331914082349	0.456736874417728	0.537259648757408	0.413140736587684	0.455438053089059	0.535680627841312	0.412194187478217	0.00492705448552661	0.00504614023905913	0.00503408171702735
203	0.986818893304458	0.2	0.065534092940327	0.0449709740887335	0.0860972117919204	0.29852320809593	1.07349970789405	0.816575518117818	1.33042389767028	8.87	6.04	13.61	0.087250434827783	0.114702577071065	0.142154719314347	0.0883545713798559	0.116154114913955	0.143953658448054	0.0887798187373152	0.116624992079437	0.144528849275856	0.065534092940327	10.9664414704384	-0.068723460706494	2.12631778193746	0.4301340882634	0.509191486264991	0.387331914082349	0.456736874417728	0.537259648757408	0.413140736587684	0.455438053089059	0.535680627841312	0.412194187478217	0.00492705448552661	0.00504614023905913	0.00503408171702735
203	0.986818893304458	0.2	0.0669096364380237	0.0460490978017026	0.0877701750743448	0.257389185736886	0.836167182687025	0.614416958851091	1.05791740652296	8.26	5.11	13.02	0.0702517129578334	0.0956063729307409	0.120961032903648	0.071412570672412	0.0971861976909734	0.122959824709535	0.0708562462639619	0.0964994765189205	0.122054300327409	0.0669096364380237	10.285551393234	-0.0141366148621248	2.06910468883861	0.4301340882634	0.509191486264991	0.387331914082349	0.456736874417728	0.537259648757408	0.413140736587684	0.455438053089059	0.535680627841312	0.412194187478217	0.00492705448552661	0.00504614023905913	0.00503408171702735
203	0.986818893304458	0.2	0.0669662087620858	0.0459656336428445	0.0879667838813272	0.285038384908672	0.872386558472584	0.656669685709039	1.08810343123613	8.45	4.96	12.31	0.073453640088355	0.0975832594050287	0.121712878721702	0.0745730962516314	0.099070458419838	0.123567820588045	0.0741912861634982	0.09860693849789	0.122984371132912	0.0669662087620858	9.94486303399851	0.0607995146554088	2.13710686667624	0.4301340882634	0.509191486264991	0.387331914082349	0.456736874417728	0.537259648757408	0.413140736587684	0.455438053089059	0.535680627841312	0.412194187478217	0.00492705448552661	0.00504614023905913	0.00503408171702735
203	0.986818893304458	0.2	0.0669662766249766	0.0460405378332065	0.0878920154167466	0.254274186215699	0.949201158217813	0.695406677725886	1.20299563870974	8.08	5.52	11.9	0.0811594746744392	0.110779303433283	0.140399132192126	0.0826002427734946	0.112745891894611	0.142891541015728	0.0833146335261947	0.113728027056403	0.144119982662879	0.0669662766249766	9.60175145773608	-0.0445071830334338	2.03930286188205	0.4301340882634	0.509191486264991	0.387331914082349	0.456736874417728	0.537259648757408	0.413140736587684	0.455438053089059	0.535680627841312	0.412194187478217	0.00492705448552661	0.00504614023905913	0.00503408171702735
203	0.986818893304458	0.2	0.0674302096062878	0.0466193533086227	0.0882410659039529	0.287795805921622	0.881881503512883	0.665282861969604	1.09848014505616	7.82	5.36	12.28	0.0800727229842327	0.106142300324177	0.132211877664121	0.0816460452838682	0.108227855077542	0.134809664871216	0.0818600818563071	0.108517407235367	0.135191992375327	0.0674302096062878	10.0673467366417	0.0138014931766476	2.11401549808812	0.4301340882634	0.509191486264991	0.387331914082349	0.456736874417728	0.537259648757408	0.413140736587684	0.455438053089059	0.535680627841312	0.412194187478217	0.00492705448552661	0.00504614023905913	0.00503408171702735
203	0.986818893304458	0.2	0.0677168729201205	0.0464688032720424	0.0889649425681987	0.251626491418898	0.884341381316556	0.646226558736996	1.12245620389611	8.74	5.46	12.83	0.0700310674462394	0.095835384793718	0.121639702141197	0.0709721821733838	0.097123271660217	0.12327436114705	0.0710322127939246	0.0971826028963496	0.123293326642726	0.0677168729201205	10.4911262219384	0.0444238839575357	2.18205341324769	0.4301340882634	0.509191486264991	0.387331914082349	0.456736874417728	0.537259648757408	0.413140736587684	0.455438053089059	0.535680627841312	0.412194187478217	0.00492705448552661	0.00504614023905913	0.00503408171702735
203	0.986818893304458	0.2	0.068066583581655	0.0470700798973103	0.0890630872659997	0.280092417610209	0.969608908564367	0.726908919713951	1.21230889741478	9.26	5.53	13.75	0.0745150619082852	0.0993941137452684	0.124273165582252	0.0752916298487863	0.100429961803801	0.125568293758815	0.0749673576134782	0.0998847752390246	0.124981405723336	0.068066583581655	10.9260342470912	-0.034163125606849	2.16169770712986	0.4301340882634	0.509191486264991	0.387331914082349	0.456736874417728	0.537259648757408	0.413140736587684	0.455438053089059	0.535680627841312	0.412194187478217	0.00492705448552661	0.00504614023905913	0.00503408171702735
203	0.986818893304458	0.2	0.0687332053994778	0.047018370269461	0.0904480405294946	0.222947316124372	0.822413667264336	0.582696085107788	1.06213124942088	8.02	5.09	11.86	0.068487210774974	0.0966624276594081	0.124837644543842	0.0697324118636542	0.0984198968101294	0.127107381756605	0.0698507087433141	0.0985888754583301	0.1273305283957	0.0687332053994778	9.78322459202187	0.020664588526129	2.086777095076	0.4301340882634	0.509191486264991	0.387331914082349	0.456736874417728	0.537259648757408	0.413140736587684	0.455438053089059	0.535680627841312	0.412194187478217	0.00492705448552661	0.00504614023905913	0.00503408171702735
203	0.986818893304458	0.2	0.0693720271071163	0.0477346774265056	0.0910093767877271	0.278360443334334	1.06279188875776	0.795620407363356	1.32996337015216	7.45	5.05	10.92	0.100242533511324	0.133904246973026	0.167565960434728	0.102506429680584	0.136928365589658	0.171350301498732	0.103313879503743	0.138099662578132	0.172710989987314	0.0693720271071163	9.59468738161186	0.072660226272405	2.10215312228324	0.4301340882634	0.509191486264991	0.387331914082349	0.456736874417728	0.537259648757408	0.413140736587684	0.455438053089059	0.535680627841312	0.412194187478217	0.00492705448552661	0.00504614023905913	0.00503408171702735
203	0.986818893304458	0.2	0.0694131895763768	0.0480127039405406	0.0908136752122129	0.266802098286529	0.874390584228005	0.64807892945542	1.10070223900059	7.83	4.97	12.78	0.077894173661737	0.105095118696849	0.13229606373196	0.0794179461909861	0.107150998453964	0.134884050716943	0.0786337770832686	0.106237783771887	0.133821548923516	0.0694131895763768	10.1847400878934	0.0445903165993788	2.1143175327906	0.4301340882634	0.509191486264991	0.387331914082349	0.456736874417728	0.537259648757408	0.413140736587684	0.455438053089059	0.535680627841312	0.412194187478217	0.00492705448552661	0.00504614023905913	0.00503408171702735
203	0.986818893304458	0.2	0.0694443138823164	0.047794130870575	0.0910944968940579	0.32054439957534	0.983159188331461	0.759675542068306	1.20664283459462	7.75	5.39	11.57	0.0922230685965966	0.1193535295608	0.146483990525004	0.0940849800580503	0.121763183761598	0.149441387465145	0.0949647342953983	0.122819613830325	0.150775997964866	0.0694443138823164	9.4544824491454	0.0593894701290943	2.1103203816044	0.4301340882634	0.509191486264991	0.387331914082349	0.456736874417728	0.537259648757408	0.413140736587684	0.455438053089059	0.535680627841312	0.412194187478217	0.00492705448552661	0.00504614023905913	0.00503408171702735
203	0.986818893304458	0.2	0.0698562204506996	0.0478220811420971	0.0918903597593022	0.223973217668527	0.771932903019147	0.547593621492301	0.996272184545993	7.34	4.93	12.38	0.0699738575382951	0.0986408914657963	0.127307925393297	0.0716196351136843	0.100960914584458	0.130302194055232	0.0712429764775152	0.100396819951229	0.129532450367486	0.0698562204506996	9.5646656262602	-0.0480004607628128	1.99457611721904	0.4301340882634	0.509191486264991	0.387331914082349	0.456736874417728	0.537259648757408	0.413140736587684	0.455438053089059	0.535680627841312	0.412194187478217	0.00492705448552661	0.00504614023905913	0.00503408171702735
203	0.986818893304458	0.2	0.0700027561327316	0.0482619412225077	0.0917435710429556	0.208939505564068	0.774728632553088	0.539370269187271	1.01008699591891	7.11	4.92	11.82	0.0709941931233788	0.101973055060231	0.132951916997083	0.0728066365347014	0.104576372087233	0.136346107639764	0.0726779948171555	0.104394781434443	0.136086139872441	0.0700027561327316	9.51258980721264	0.0856354729316825	2.13024706410905	0.4301340882634	0.509191486264991	0.387331914082349	0.456736874417728	0.537259648757408	0.413140736587684	0.455438053089059	0.535680627841312	0.412194187478217	0.00492705448552661	0.00504614023905913	0.00503408171702735
203	0.986818893304458	0.2	0.0700430080684787	0.0484110921311882	0.0916749240057693	0.195434350338936	0.76626654690943	0.523524158343545	1.00900893547532	7.96	5.6	13.5	0.0619612837102417	0.0906908652715239	0.119420446832806	0.0631141862875924	0.0923783340593344	0.121642481831076	0.0629930435816305	0.0921681586421584	0.12143068739249	0.0700430080684787	10.4912349969689	-0.0490394778156297	2.09019277107998	0.4301340882634	0.509191486264991	0.387331914082349	0.456736874417728	0.537259648757408	0.413140736587684	0.455438053089059	0.535680627841312	0.412194187478217	0.00492705448552661	0.00504614023905913	0.00503408171702735
203	0.986818893304458	0.2	0.0701100918521633	0.0478787256018512	0.0923414581024754	0.306789930186042	1.06378653007128	0.814124884035931	1.31344817610664	8.27	5.02	11.76	0.0929172822271072	0.121411536709233	0.149905791191359	0.0944426940048157	0.123404735214472	0.152366776424129	0.0944613108237882	0.123547578197008	0.152619166936255	0.0701100918521633	9.8658262113108	0.0972208473023194	2.14891884578356	0.4301340882634	0.509191486264991	0.387331914082349	0.456736874417728	0.537259648757408	0.413140736587684	0.455438053089059	0.535680627841312	0.412194187478217	0.00492705448552661	0.00504614023905913	0.00503408171702735
203	0.986818893304458	0.2	0.07012214682426	0.048467985295659	0.091776308352861	0.246777037216933	0.807080908879296	0.586934331049278	1.02722748670931	7.98	5.2	12.2	0.0692621169456667	0.0952408631396269	0.121219609333587	0.0705383621991289	0.0969958008296335	0.123453239460138	0.0706223239980337	0.0971439195185028	0.123519779759545	0.07012214682426	9.97584734999102	0.148843550729647	2.2247288891826	0.4301340882634	0.509191486264991	0.387331914082349	0.456736874417728	0.537259648757408	0.413140736587684	0.455438053089059	0.535680627841312	0.412194187478217	0.00492705448552661	0.00504614023905913	0.00503408171702735
203	0.986818893304458	0.2	0.0703038149730674	0.0483661316088749	0.0922414983372599	0.265754187244874	0.919132545069339	0.680601842771862	1.15766324736682	8.25	4.87	12.3	0.0778998728943108	0.105201461315946	0.132503049737582	0.079191892627021	0.106946295535568	0.134700698444115	0.0786707066646983	0.106260071852563	0.133744491823421	0.0703038149730674	10.1172988634151	0.0486632550213332	2.1336935221428	0.4301340882634	0.509191486264991	0.387331914082349	0.456736874417728	0.537259648757408	0.413140736587684	0.455438053089059	0.535680627841312	0.412194187478217	0.00492705448552661	0.00504614023905913	0.00503408171702735
203	0.986818893304458	0.2	0.0703068064257631	0.048189071434396	0.0924245414171302	0.273194987426755	0.896077011741668	0.66788344789471	1.12427057558863	7.86	4.95	11.52	0.0799966653864942	0.107328865679762	0.13466106597303	0.0815442635461363	0.10940522666556	0.137266189784985	0.0816365714220943	0.109560000410554	0.137420169094625	0.0703068064257631	9.59384688247624	-0.126339202820326	1.91906447682429	0.4301340882634	0.509191486264991	0.387331914082349	0.456736874417728	0.537259648757408	0.413140736587684	0.455438053089059	0.535680627841312	0.412194187478217	0.00492705448552661	0.00504614023905913	0.00503408171702735
203	0.986818893304458	0.2	0.0703367956247052	0.0480737240915493	0.0925998671578612	0.225355981221861	0.862202224422405	0.612621442017445	1.11178300682737	8.59	5.49	12.7	0.0674319710154725	0.0949036246842173	0.122375278352962	0.0683973965409544	0.0962623626886257	0.124127328836297	0.0685256340637582	0.0964774026474888	0.124405857987986	0.0703367956247052	10.4921487996469	-0.00719482867120781	2.12477189959387	0.4301340882634	0.509191486264991	0.387331914082349	0.456736874417728	0.537259648757408	0.413140736587684	0.455438053089059	0.535680627841312	0.412194187478217	0.00492705448552661	0.00504614023905913	0.00503408171702735
203	0.986818893304458	0.2	0.0708928241617098	0.0486077564145722	0.0931778919088475	0.283509220897763	0.955328171566744	0.718212774985186	1.1924435681483	7.92	5.61	11.84	0.085411615489675	0.113609956962957	0.141808298436239	0.0870260651259964	0.115757411412212	0.144488757698427	0.0878945830695787	0.11685962934357	0.145908537033097	0.0708928241617098	9.78688090251428	0.0919597502895138	2.16629640820473	0.4301340882634	0.509191486264991	0.387331914082349	0.456736874417728	0.537259648757408	0.413140736587684	0.455438053089059	0.535680627841312	0.412194187478217	0.00492705448552661	0.00504614023905913	0.00503408171702735
203	0.986818893304458	0.2	0.0711413202997196	0.0486545497769172	0.0936280908225221	0.232102655550643	0.866735476473007	0.620594701970807	1.11287625097521	8.23	5.47	12.4	0.0711705564428939	0.0993982803164219	0.12762600418995	0.0723592202974639	0.101058392993964	0.129757565690464	0.0726648981994097	0.101402967964956	0.130295924417442	0.0711413202997196	10.2981386205356	-0.132650380506525	1.99929269038822	0.4301340882634	0.509191486264991	0.387331914082349	0.456736874417728	0.537259648757408	0.413140736587684	0.455438053089059	0.535680627841312	0.412194187478217	0.00492705448552661	0.00504614023905913	0.00503408171702735
203	0.986818893304458	0.2	0.0718501397426136	0.0494754750634351	0.0942248044217922	0.264367317002694	0.979571089937205	0.724449009895125	1.23469316997929	8.49	5.9	12.71	0.080647908445014	0.109048888876354	0.137449869307694	0.0818547127307636	0.110680681553804	0.139506650376844	0.0824987128620709	0.111689494207428	0.140726911521561	0.0718501397426136	10.4965890356522	-0.0213842522749159	2.13529856292993	0.4301340882634	0.509191486264991	0.387331914082349	0.456736874417728	0.537259648757408	0.413140736587684	0.455438053089059	0.535680627841312	0.412194187478217	0.00492705448552661	0.00504614023905913	0.00503408171702735
203	0.986818893304458	0.2	0.0719640415347121	0.0496993509993009	0.0942287320701233	0.284480400539241	0.965829545365272	0.726679460131767	1.20497963059878	7.62	5.2	11.86	0.0896558780610181	0.119161612096888	0.148667346132757	0.0915583814984234	0.121690229088032	0.151822076677641	0.0918913019489109	0.122044407761855	0.152292078649763	0.0719640415347121	9.79307885505714	-0.0860580140138994	1.96805332194506	0.4301340882634	0.509191486264991	0.387331914082349	0.456736874417728	0.537259648757408	0.413140736587684	0.455438053089059	0.535680627841312	0.412194187478217	0.00492705448552661	0.00504614023905913	0.00503408171702735
203	0.986818893304458	0.2	0.0722526655516742	0.0498492143101222	0.0946561167932263	0.209369008303067	0.772197308133562	0.537912318925612	1.00648229734151	8.97	6.02	13.7	0.0568555990027326	0.0816187675157201	0.106381936028708	0.0575413422890373	0.0826031828211974	0.107665023353357	0.0577248019349099	0.0828910136146049	0.108083787761088	0.0722526655516742	10.7421044306896	0.0825939367456614	2.26000616415825	0.4301340882634	0.509191486264991	0.387331914082349	0.456736874417728	0.537259648757408	0.413140736587684	0.455438053089059	0.535680627841312	0.412194187478217	0.00492705448552661	0.00504614023905913	0.00503408171702735
203	0.986818893304458	0.2	0.0724777745461077	0.049523595534694	0.0954319535575214	0.211351209953266	0.834945363001989	0.583129566475673	1.08676115952831	8.69	5.09	13.79	0.0635186344197813	0.0909482082919345	0.118377782164088	0.0643905165389148	0.0921965996860711	0.120002682833228	0.0634806485184571	0.0909283619085012	0.118363566051596	0.0724777745461077	10.6056404169082	0.0816067397080582	2.23837541811789	0.4301340882634	0.509191486264991	0.387331914082349	0.456736874417728	0.537259648757408	0.413140736587684	0.455438053089059	0.535680627841312	0.412194187478217	0.00492705448552661	0.00504614023905913	0.00503408171702735
203	0.986818893304458	0.2	0.0725338253259028	0.0501788487841346	0.0948888018676711	0.253737702262932	0.905617222884337	0.663133057392212	1.14810138837646	7.81	5.27	12.67	0.0798835482483694	0.109094119667823	0.138304691087277	0.0814575122411702	0.111243626292761	0.141029740344353	0.0813575563557062	0.111080563951532	0.140865349462728	0.0725338253259028	10.0072248629071	-0.115661582549477	1.97264560398607	0.4301340882634	0.509191486264991	0.387331914082349	0.456736874417728	0.537259648757408	0.413140736587684	0.455438053089059	0.535680627841312	0.412194187478217	0.00492705448552661	0.00504614023905913	0.00503408171702735
203	0.986818893304458	0.2	0.0727392069975037	0.0497482998265688	0.0957301141684386	0.220603097269221	0.851269107863439	0.601449875312361	1.10108834041452	9.03	6.11	13.79	0.0631818814237349	0.0894252140376345	0.115668546651534	0.0639228653393081	0.0904739742795807	0.117025083219853	0.0641840273050172	0.0908891376499572	0.117514866914644	0.0727392069975037	10.6783404977106	0.00865758939102519	2.19568177221615	0.4301340882634	0.509191486264991	0.387331914082349	0.456736874417728	0.537259648757408	0.413140736587684	0.455438053089059	0.535680627841312	0.412194187478217	0.00492705448552661	0.00504614023905913	0.00503408171702735
203	0.986818893304458	0.2	0.0731417961829545	0.0501164567663728	0.0961671355995361	0.276850420935944	0.924739104882034	0.691395362108189	1.15808284765588	7.59	5.05	11.7	0.085612640361775	0.114506635065259	0.143400629768744	0.0874493539153418	0.116963233620204	0.146477113325065	0.0875601669527763	0.117148140601067	0.146640743374916	0.0731417961829545	9.13408582145426	0.0288730406118241	2.05071645876575	0.4301340882634	0.509191486264991	0.387331914082349	0.456736874417728	0.537259648757408	0.413140736587684	0.455438053089059	0.535680627841312	0.412194187478217	0.00492705448552661	0.00504614023905913	0.00503408171702735
203	0.986818893304458	0.2	0.0735924327285239	0.0504368210033685	0.0967480444536793	0.2404923065192	0.856584352378013	0.618916143566512	1.09425256118951	8.53	5.32	12.95	0.0685799666213746	0.0949151624256556	0.121250358229937	0.0695878803187327	0.0963101221640287	0.123032364009325	0.0693722848688034	0.0960814905719588	0.122781589464218	0.0735924327285239	10.2010841137467	0.0616248399039876	2.18214952622879	0.4301340882634	0.509191486264991	0.387331914082349	0.456736874417728	0.537259648757408	0.413140736587684	0.455438053089059	0.535680627841312	0.412194187478217	0.00492705448552661	0.00504614023905913	0.00503408171702735
203	0.986818893304458	0.2	0.0736313892560124	0.0503841416507507	0.0968786368612741	0.254116027026918	0.926591346614714	0.678738842572733	1.17444385065669	8.5	5.15	12.43	0.0755350937056688	0.103117959078501	0.130700824451333	0.0766639974720055	0.1046591003768	0.132654203281594	0.0764509294848308	0.10447085254581	0.132411903423241	0.0736313892560124	9.90783139332375	0.173448675652736	2.25837577132023	0.4301340882634	0.509191486264991	0.387331914082349	0.456736874417728	0.537259648757408	0.413140736587684	0.455438053089059	0.535680627841312	0.412194187478217	0.00492705448552661	0.00504614023905913	0.00503408171702735
203	0.986818893304458	0.2	0.0738242668932976	0.0510235471016404	0.0966249866849549	0.246810068878483	0.937652315142121	0.681912640692779	1.19339198959146	7.98	5.29	11.9	0.0804972284181509	0.110686337346851	0.140875446275552	0.0819821530250734	0.112728157533786	0.143474162042499	0.0823467714885969	0.113205888935352	0.144183263566083	0.0738242668932976	9.85682581572542	0.0550870258337315	2.13279858875822	0.4301340882634	0.509191486264991	0.387331914082349	0.456736874417728	0.537259648757408	0.413140736587684	0.455438053089059	0.535680627841312	0.412194187478217	0.00492705448552661	0.00504614023905913	0.00503408171702735
203	0.986818893304458	0.2	0.0742179721852793	0.051036432096852	0.0973995122737067	0.236135088529819	0.945812763368152	0.680218525057414	1.21140700167889	7.67	4.94	11.7	0.0833347128598932	0.115873108642336	0.148411504424778	0.0850654932954143	0.118279679716485	0.151493866137556	0.0850828792228641	0.118325322687638	0.15142722466034	0.0742179721852793	9.37976117726947	-0.0140724419832072	2.01356144242961	0.4301340882634	0.509191486264991	0.387331914082349	0.456736874417728	0.537259648757408	0.413140736587684	0.455438053089059	0.535680627841312	0.412194187478217	0.00492705448552661	0.00504614023905913	0.00503408171702735
203	0.986818893304458	0.2	0.074311350579884	0.0514544148966194	0.0971682862631486	0.298979549373038	1.01901594523619	0.775397008363643	1.26263488210874	8.43	5.37	13.47	0.086901073553268	0.114204180121616	0.141507286689963	0.0882351427889087	0.115957395324284	0.14367964785966	0.0876650103692785	0.115299575933729	0.142693651864829	0.074311350579884	10.4697197152308	0.0657603388932531	2.19561300440014	0.4301340882634	0.509191486264991	0.387331914082349	0.456736874417728	0.537259648757408	0.413140736587684	0.455438053089059	0.535680627841312	0.412194187478217	0.00492705448552661	0.00504614023905913	0.00503408171702735
203	0.986818893304458	0.2	0.0745025491961369	0.0515366099200013	0.0974684884722726	0.283365713479048	1.00776385045532	0.757545372351282	1.25798232855935	7.67	5.08	12.19	0.0928895116324874	0.123571069570551	0.154252627508615	0.0948239315652525	0.126144431577622	0.157464931589991	0.0946786866989579	0.125981947492585	0.157339320704855	0.0745025491961369	9.69977966279819	-0.163975980898948	1.89886995476559	0.4301340882634	0.509191486264991	0.387331914082349	0.456736874417728	0.537259648757408	0.413140736587684	0.455438053089059	0.535680627841312	0.412194187478217	0.00492705448552661	0.00504614023905913	0.00503408171702735
203	0.986818893304458	0.2	0.0746746857661034	0.0510550623141217	0.098294309218085	0.242618202319105	0.888860378831388	0.643663605463235	1.13405715219954	7.65	5.2	13.94	0.0790419734336981	0.109152168700442	0.139262363967185	0.080695473182988	0.111435551512638	0.142175629842289	0.0796729961979191	0.110042783983969	0.140327888240893	0.0746746857661034	10.5784316639239	0.0973705745004775	2.20218471287105	0.4301340882634	0.509191486264991	0.387331914082349	0.456736874417728	0.537259648757408	0.413140736587684	0.455438053089059	0.535680627841312	0.412194187478217	0.00492705448552661	0.00504614023905913	0.00503408171702735
203	0.986818893304458	0.2	0.0747653214420392	0.0514995985785881	0.0980310443054904	0.266264731003097	1.05459187285545	0.781264732840204	1.32791901287069	8.27	6.28	13.12	0.0891428163400281	0.120329621553348	0.151516426766669	0.0906048398287422	0.122303137090798	0.154001434352854	0.091656280715006	0.123707630697788	0.155727441435112	0.0747653214420392	10.5326489257121	-0.019962507970057	2.1718266474537	0.4301340882634	0.509191486264991	0.387331914082349	0.456736874417728	0.537259648757408	0.413140736587684	0.455438053089059	0.535680627841312	0.412194187478217	0.00492705448552661	0.00504614023905913	0.00503408171702735
203	0.986818893304458	0.2	0.0749977209519345	0.0518032859935748	0.0981921559102941	0.211507226767678	0.819070631657012	0.572158136065985	1.06598312724804	7.89	5.05	12.79	0.0682919540418157	0.097763066551361	0.127234179060906	0.0695982830916336	0.0996331365417018	0.12966798999177	0.0691313618807043	0.0989678053295391	0.128723084967083	0.0749977209519345	10.1446024366421	-0.0578965870515759	2.02695113960335	0.4301340882634	0.509191486264991	0.387331914082349	0.456736874417728	0.537259648757408	0.413140736587684	0.455438053089059	0.535680627841312	0.412194187478217	0.00492705448552661	0.00504614023905913	0.00503408171702735
203	0.986818893304458	0.2	0.0754344957350598	0.0520614868038825	0.098807504666237	0.238014317500282	0.847921395752627	0.611049835914429	1.08479295559083	7.56	4.91	11.97	0.0759102203182332	0.105336580064379	0.134762939810525	0.0775547408337569	0.107618593819902	0.137682446806046	0.0773495942475175	0.107346934553665	0.137269598538649	0.0754344957350598	9.58570868146139	0.0424637737958748	2.08784818942281	0.4301340882634	0.509191486264991	0.387331914082349	0.456736874417728	0.537259648757408	0.413140736587684	0.455438053089059	0.535680627841312	0.412194187478217	0.00492705448552661	0.00504614023905913	0.00503408171702735
203	0.986818893304458	0.2	0.0760664683136024	0.0525971829805293	0.0995357536466755	0.285567396487526	0.98616261695897	0.742628215057182	1.22969701886076	8.42	5.36	11.96	0.0833347311385146	0.110663175565989	0.137991619993463	0.0846202121630543	0.112370211880403	0.140120211597751	0.0850316568656379	0.113001714688359	0.140814075514753	0.0760664683136024	9.72023057524449	0.161602411165255	2.24237182965485	0.4301340882634	0.509191486264991	0.387331914082349	0.456736874417728	0.537259648757408	0.413140736587684	0.455438053089059	0.535680627841312	0.412194187478217	0.00492705448552661	0.00504614023905913	0.00503408171702735
203	0.986818893304458	0.2	0.0761684926484164	0.0522058138780062	0.100131171418827	0.274497698959233	1.01592650430579	0.758058300468116	1.27379470814346	8.62	5.56	12.46	0.0832014326691776	0.111504010433807	0.139806588198437	0.0843790868906407	0.113082266533309	0.141785446175978	0.0848261156898199	0.113611936225814	0.142556716488987	0.0761684926484164	10.5757360358733	0.0692573405556588	2.23432226351948	0.4301340882634	0.509191486264991	0.387331914082349	0.456736874417728	0.537259648757408	0.413140736587684	0.455438053089059	0.535680627841312	0.412194187478217	0.00492705448552661	0.00504614023905913	0.00503408171702735
203	0.986818893304458	0.2	0.0765483944353418	0.052352463849148	0.100744325021536	0.255711490742793	0.876416650335862	0.642967866194321	1.1098654344774	7.71	4.94	12.74	0.0784167397597444	0.10688829100788	0.135359842256015	0.0800228765856464	0.109077584020717	0.138132291455788	0.0793606083106528	0.108175477883138	0.137028367459856	0.0765483944353418	9.50802788768582	0.106139804966386	2.17322595807507	0.4301340882634	0.509191486264991	0.387331914082349	0.456736874417728	0.537259648757408	0.413140736587684	0.455438053089059	0.535680627841312	0.412194187478217	0.00492705448552661	0.00504614023905913	0.00503408171702735
203	0.986818893304458	0.2	0.0768188195111533	0.0530393288433677	0.100598310178939	0.296195538738706	1.03547341921716	0.786265885203262	1.28468095323107	8.2	5.29	11.76	0.0905235755466652	0.119215087485116	0.147906599423566	0.0920565627749934	0.12123395611061	0.150411349446226	0.0926192273069606	0.122073443218172	0.151195150851352	0.0768188195111533	9.79214769778858	-0.116951923876717	1.96161359756812	0.4301340882634	0.509191486264991	0.387331914082349	0.456736874417728	0.537259648757408	0.413140736587684	0.455438053089059	0.535680627841312	0.412194187478217	0.00492705448552661	0.00504614023905913	0.00503408171702735
203	0.986818893304458	0.2	0.0773972185445086	0.0529814801316035	0.101812956957414	0.28777837274605	0.966765418741513	0.729308367068203	1.20422247041482	8.62	5.52	13.3	0.0800639021007429	0.106132077096088	0.132200252091432	0.081198164233603	0.107635646032565	0.134073127831528	0.081037101959377	0.107507318656377	0.133866120307112	0.0773972185445086	10.3820873069608	-0.0404695914354922	2.0988765242322	0.4301340882634	0.509191486264991	0.387331914082349	0.456736874417728	0.537259648757408	0.413140736587684	0.455438053089059	0.535680627841312	0.412194187478217	0.00492705448552661	0.00504614023905913	0.00503408171702735
203	0.986818893304458	0.2	0.0774062001683709	0.0531284815093472	0.101683918827394	0.267979472374354	0.929756524810702	0.68983701664263	1.16967603297877	7.76	4.68	12.44	0.0836462686957166	0.112737736914168	0.14182920513262	0.0853288031516937	0.115005442692378	0.144682082233063	0.0842566777016407	0.113665826309275	0.142876027709166	0.0774062001683709	9.59632114326738	-0.146560421768323	1.88954147617775	0.4301340882634	0.509191486264991	0.387331914082349	0.456736874417728	0.537259648757408	0.413140736587684	0.455438053089059	0.535680627841312	0.412194187478217	0.00492705448552661	0.00504614023905913	0.00503408171702735
203	0.986818893304458	0.2	0.0776834297810845	0.0537476420234626	0.101619217538706	0.280014908129215	0.88271241531669	0.661720761771941	1.10370406886144	7.43	4.51	11.55	0.0835598230367823	0.111465889355991	0.1393719556752	0.0854593277797769	0.113999762428228	0.14254019707668	0.0848216122048169	0.113070563410195	0.141368802438956	0.0776834297810845	9.34148287182753	-0.0728897291235078	1.91296133663897	0.4301340882634	0.509191486264991	0.387331914082349	0.456736874417728	0.537259648757408	0.413140736587684	0.455438053089059	0.535680627841312	0.412194187478217	0.00492705448552661	0.00504614023905913	0.00503408171702735
203	0.986818893304458	0.2	0.0777798956553589	0.0531422669420834	0.102417524368634	0.234381472360933	1.00357357563931	0.720382699252169	1.28676445202646	8.19	5.26	11.74	0.0829536579085015	0.115563712407332	0.148173766906163	0.0843593628381645	0.11752201640883	0.150684669979496	0.0848367774694243	0.118203382100553	0.151379430472211	0.0777798956553589	9.94434889702577	-0.104789067438286	1.98485260682288	0.4301340882634	0.509191486264991	0.387331914082349	0.456736874417728	0.537259648757408	0.413140736587684	0.455438053089059	0.535680627841312	0.412194187478217	0.00492705448552661	0.00504614023905913	0.00503408171702735
203	0.986818893304458	0.2	0.0778748559542894	0.0535853112917549	0.102164400616824	0.27124246885458	0.975761802642504	0.726048339164345	1.22547526612066	7.75	4.89	12.48	0.0881198559521399	0.118427362001024	0.148734868049907	0.0898976042624133	0.120816540244821	0.15173547622723	0.0892157398791884	0.119908107731904	0.150629508874409	0.0778748559542894	9.69156743552241	-0.0448679502354347	2.00080270774369	0.4301340882634	0.509191486264991	0.387331914082349	0.456736874417728	0.537259648757408	0.413140736587684	0.455438053089059	0.535680627841312	0.412194187478217	0.00492705448552661	0.00504614023905913	0.00503408171702735
203	0.986818893304458	0.2	0.0779914506632716	0.0537112144750252	0.102271686851518	0.235491317494162	0.830789958745835	0.597078254849299	1.06450166264237	8.81	6.16	13.61	0.0641654520543652	0.0892814515219764	0.114397450989588	0.0649978442986477	0.0904396633856162	0.115881482472585	0.0654084594780496	0.0910523365439979	0.116545613742073	0.0779914506632716	10.1982309110087	-0.045493077347738	2.10512430600828	0.4301340882634	0.509191486264991	0.387331914082349	0.456736874417728	0.537259648757408	0.413140736587684	0.455438053089059	0.535680627841312	0.412194187478217	0.00492705448552661	0.00504614023905913	0.00503408171702735
203	0.986818893304458	0.2	0.0780472245146077	0.0534527520686353	0.10264169696058	0.270952835572351	0.928107402398486	0.690415350105227	1.16579945469175	6.91	4.92	11.97	0.0932914377600254	0.125409253940082	0.157527070120139	0.0958443911396571	0.128841122784327	0.161837854428997	0.0956460642897175	0.128481159039074	0.161457130620044	0.0780472245146077	9.0592755136346	0.0655136254899126	2.06878793628574	0.4301340882634	0.509191486264991	0.387331914082349	0.456736874417728	0.537259648757408	0.413140736587684	0.455438053089059	0.535680627841312	0.412194187478217	0.00492705448552661	0.00504614023905913	0.00503408171702735
203	0.986818893304458	0.2	0.0783746507388233	0.0536435940736931	0.103105707403954	0.251750512427521	0.915717662859513	0.669235733300428	1.1621995924186	7.46	4.79	11.03	0.0841354148583562	0.11512279100498	0.146110167151603	0.0860235001731806	0.117706264937616	0.149389029702051	0.0862038108313985	0.117947191342665	0.149796015409721	0.0783746507388233	9.47798660816744	0.0510554994558892	2.08261168752175	0.4301340882634	0.509191486264991	0.387331914082349	0.456736874417728	0.537259648757408	0.413140736587684	0.455438053089059	0.535680627841312	0.412194187478217	0.00492705448552661	0.00504614023905913	0.00503408171702735
203	0.986818893304458	0.2	0.0784301526185127	0.0539297083448712	0.102930596892154	0.226811358692329	0.816321281758753	0.58100232576882	1.05164023774869	7.6	4.95	12.26	0.071847588073405	0.100947470579823	0.130047353086242	0.0733828313982139	0.103104521839577	0.13282621228094	0.0730561907832897	0.102653872851235	0.132204482737472	0.0784301526185127	9.24879002668625	0.0627819249637575	2.09429173411483	0.4301340882634	0.509191486264991	0.387331914082349	0.456736874417728	0.537259648757408	0.413140736587684	0.455438053089059	0.535680627841312	0.412194187478217	0.00492705448552661	0.00504614023905913	0.00503408171702735
203	0.986818893304458	0.2	0.0785906930824496	0.0539199539425715	0.103261432222328	0.265988529297708	0.910124759285986	0.674073479109006	1.14617603946296	8.67	5.52	12.99	0.0735561295643297	0.0993144765200271	0.125072823475724	0.0745731811716307	0.100687685640344	0.126802190109057	0.0745690290140188	0.100683236959101	0.126895135545056	0.0785906930824496	10.2283057877338	0.0535356431943171	2.17540991192091	0.4301340882634	0.509191486264991	0.387331914082349	0.456736874417728	0.537259648757408	0.413140736587684	0.455438053089059	0.535680627841312	0.412194187478217	0.00492705448552661	0.00504614023905913	0.00503408171702735
203	0.986818893304458	0.2	0.0792439192126975	0.0546304114264919	0.103857426998903	0.230529123276383	0.856261384275469	0.612016759685547	1.10050600886539	7.57	5.53	11.84	0.0759189567888321	0.106216815150871	0.13651467351291	0.0775564628340235	0.108507819720314	0.139459176606604	0.078270524086606	0.109494254953558	0.140600049895579	0.0792439192126975	9.45630088484455	-0.0740970281113645	1.97830666207747	0.4301340882634	0.509191486264991	0.387331914082349	0.456736874417728	0.537259648757408	0.413140736587684	0.455438053089059	0.535680627841312	0.412194187478217	0.00492705448552661	0.00504614023905913	0.00503408171702735
203	0.986818893304458	0.2	0.079269878310839	0.0542045602093313	0.104335196412347	0.219571795651298	0.825581140567504	0.582571542940522	1.06859073819449	8.05	5.14	11.91	0.0682047305269441	0.096655148887495	0.125105567248046	0.0694285216526923	0.0983894232193855	0.127350324786079	0.0695966203183644	0.0986163942472163	0.127545716788882	0.079269878310839	9.56613036843526	0.0370830581237853	2.09547726112902	0.4301340882634	0.509191486264991	0.387331914082349	0.456736874417728	0.537259648757408	0.413140736587684	0.455438053089059	0.535680627841312	0.412194187478217	0.00492705448552661	0.00504614023905913	0.00503408171702735
203	0.986818893304458	0.2	0.0800754814685087	0.0549024797337114	0.105248483203306	0.258035940536797	0.958595794244535	0.70480707464445	1.21238451384462	7.85	4.73	11.75	0.0844997774795388	0.114926671738287	0.145353565997035	0.08613951127945	0.11715684504503	0.148174178810609	0.0856746916182526	0.116610826892429	0.1474933350557	0.0800754814685087	9.3149334656453	-0.118971928659659	1.91023314599611	0.4301340882634	0.509191486264991	0.387331914082349	0.456736874417728	0.537259648757408	0.413140736587684	0.455438053089059	0.535680627841312	0.412194187478217	0.00492705448552661	0.00504614023905913	0.00503408171702735
203	0.986818893304458	0.2	0.0805668829156569	0.0551608356198515	0.105972930211462	0.291535551717265	0.995870183284462	0.753487571717154	1.23825279485177	8.32	5.43	12.89	0.085526204778861	0.113038357135267	0.140550509491673	0.0869026297429402	0.114857551814392	0.142812473885844	0.0867830772320433	0.11485291776132	0.14275110672916	0.0805668829156569	9.94294222194158	-0.0369825861775416	2.0670494897926	0.4301340882634	0.509191486264991	0.387331914082349	0.456736874417728	0.537259648757408	0.413140736587684	0.455438053089059	0.535680627841312	0.412194187478217	0.00492705448552661	0.00504614023905913	0.00503408171702735
203	0.986818893304458	0.2	0.0806704680303125	0.0558016079952553	0.10553932806537	0.248129752064399	0.886493041263287	0.645561964537234	1.12742411798934	7.3	5.04	11.58	0.0828601981283929	0.113784567669152	0.144708937209911	0.0848337211946211	0.116494632017875	0.148155542841128	0.0850714640787819	0.116847597211274	0.148491782927413	0.0806704680303125	9.25081899100998	0.0552897388210255	2.0665424173635	0.4301340882634	0.509191486264991	0.387331914082349	0.456736874417728	0.537259648757408	0.413140736587684	0.455438053089059	0.535680627841312	0.412194187478217	0.00492705448552661	0.00504614023905913	0.00503408171702735
203	0.986818893304458	0.2	0.0809063098011525	0.0554248367885421	0.106387782813763	0.323034081143017	1.08716418746825	0.841444570447089	1.33288380448941	7.88	5.35	11.61	0.100589356651012	0.129963576963063	0.159337797275113	0.102523167651343	0.132462101689148	0.162401035726953	0.103384233623121	0.13343886996099	0.163816840331078	0.0809063098011525	9.41752177191184	0.171537175234262	2.22812270863226	0.4301340882634	0.509191486264991	0.387331914082349	0.456736874417728	0.537259648757408	0.413140736587684	0.455438053089059	0.535680627841312	0.412194187478217	0.00492705448552661	0.00504614023905913	0.00503408171702735
203	0.986818893304458	0.2	0.0809773669744326	0.055395253319121	0.106559480629744	0.251314265101963	0.958738601080885	0.700377644524161	1.21709955763761	8.37	5.13	11.74	0.0790796844905709	0.108251236565265	0.137422788639958	0.0803279254484154	0.109959938719156	0.139591951989896	0.0806043147265827	0.110231799072062	0.140101602249141	0.0809773669744326	9.80086577395018	-0.0335288271103755	2.06506883049063	0.4301340882634	0.509191486264991	0.387331914082349	0.456736874417728	0.537259648757408	0.413140736587684	0.455438053089059	0.535680627841312	0.412194187478217	0.00492705448552661	0.00504614023905913	0.00503408171702735
203	0.986818893304458	0.2	0.0813848898289449	0.0561722172528606	0.106597562405029	0.276933437505617	1.05964004767265	0.792311544903995	1.32696855044131	7.96	5.14	11.4	0.0937562941657598	0.125389974005055	0.15702365384435	0.0954997495863621	0.127721676978317	0.159943604370271	0.0959718451088229	0.128443698665796	0.160847505258196	0.0813848898289449	9.60901628019575	0.0362498728509947	2.1040254364421	0.4301340882634	0.509191486264991	0.387331914082349	0.456736874417728	0.537259648757408	0.413140736587684	0.455438053089059	0.535680627841312	0.412194187478217	0.00492705448552661	0.00504614023905913	0.00503408171702735
203	0.986818893304458	0.2	0.0820461555308801	0.0561146549041257	0.107977656157634	0.250930056792764	0.919938888885119	0.671780315968079	1.16809746180216	8.21	5.23	11.65	0.0772403507258428	0.105773272504169	0.134306194282496	0.0785422905135783	0.10755615451672	0.136570018519861	0.0790154340353198	0.108135122539556	0.137286567747049	0.0820461555308801	9.27480706691415	0.059905092191344	2.10584158707332	0.4301340882634	0.509191486264991	0.387331914082349	0.456736874417728	0.537259648757408	0.413140736587684	0.455438053089059	0.535680627841312	0.412194187478217	0.00492705448552661	0.00504614023905913	0.00503408171702735
203	0.986818893304458	0.2	0.0820992617322386	0.0562092059737284	0.107989317490749	0.256106272389706	0.985101934783416	0.72297480359104	1.24722906597579	7.84	5.6	12.49	0.0867632126143072	0.118220729394501	0.149678246174695	0.0884521905730695	0.120522075785439	0.152591960997808	0.0889195930677689	0.121170256833697	0.153436144150136	0.0820992617322386	9.91133903626404	0.0481225320869126	2.1538407050483	0.4301340882634	0.509191486264991	0.387331914082349	0.456736874417728	0.537259648757408	0.413140736587684	0.455438053089059	0.535680627841312	0.412194187478217	0.00492705448552661	0.00504614023905913	0.00503408171702735
203	0.986818893304458	0.2	0.0822630311394998	0.0563197043978779	0.108206357881122	0.27261859977152	0.963634335399847	0.71788006005155	1.20938861074814	7.62	5.03	12.2	0.0885456103442596	0.118857724465194	0.149169838586129	0.0904229714018483	0.121377768795309	0.152332566188769	0.0901490082132458	0.121011264516969	0.151915349458542	0.0822630311394998	9.72064549857327	0.0769002740640305	2.12633011144414	0.4301340882634	0.509191486264991	0.387331914082349	0.456736874417728	0.537259648757408	0.413140736587684	0.455438053089059	0.535680627841312	0.412194187478217	0.00492705448552661	0.00504614023905913	0.00503408171702735
203	0.986818893304458	0.2	0.0827035771539291	0.0568103581906642	0.108596796117194	0.228178925044257	0.843750175754209	0.60146887901058	1.08603147249784	8.07	5.12	12.96	0.0702981940756459	0.0986154324461504	0.126932670816655	0.0715523345982007	0.100374760855738	0.129197187113275	0.0709809854457361	0.0996890977363382	0.128359309415555	0.0827035771539291	9.6168614092228	0.0449278820823025	2.10603457539866	0.4301340882634	0.509191486264991	0.387331914082349	0.456736874417728	0.537259648757408	0.413140736587684	0.455438053089059	0.535680627841312	0.412194187478217	0.00492705448552661	0.00504614023905913	0.00503408171702735
203	0.986818893304458	0.2	0.0828794607484237	0.0570284213021693	0.108730500194678	0.227118285805702	0.972867848849666	0.692666786178914	1.25306891152042	8.21	5.71	11.96	0.0796537290632558	0.111875657376486	0.144097585689716	0.0809970560111247	0.113762393718045	0.146527731424966	0.0818579960453723	0.115038924851339	0.14817438326319	0.0828794607484237	9.84135868344896	-0.0888779323422124	2.02081067574072	0.4301340882634	0.509191486264991	0.387331914082349	0.456736874417728	0.537259648757408	0.413140736587684	0.455438053089059	0.535680627841312	0.412194187478217	0.00492705448552661	0.00504614023905913	0.00503408171702735
203	0.986818893304458	0.2	0.0836716017311688	0.0576343744080292	0.109708829054308	0.251612738636363	0.910036514398099	0.664994157623914	1.15507887117228	8.62	5.49	12.92	0.0730146194109224	0.0999196293486806	0.126824639286439	0.074049647870065	0.101336053358519	0.128622458846974	0.0740955428370058	0.101424596155236	0.128531311126424	0.0836716017311688	9.85854609143096	-0.0931221900334887	2.00369231979153	0.4301340882634	0.509191486264991	0.387331914082349	0.456736874417728	0.537259648757408	0.413140736587684	0.455438053089059	0.535680627841312	0.412194187478217	0.00492705448552661	0.00504614023905913	0.00503408171702735
203	0.986818893304458	0.2	0.0839121301328359	0.0574175395608208	0.110406720704851	0.233660876531077	0.962930215389547	0.690661479990728	1.23519895078837	7.69	5.46	11.76	0.0844022470474321	0.117674832437212	0.150947417826991	0.0861417173957176	0.120100027131957	0.154058336868196	0.0868385797517594	0.121078447954969	0.155054130439068	0.0839121301328359	9.51117058003705	-0.0146016883591748	2.05105931929396	0.4301340882634	0.509191486264991	0.387331914082349	0.456736874417728	0.537259648757408	0.413140736587684	0.455438053089059	0.535680627841312	0.412194187478217	0.00492705448552661	0.00504614023905913	0.00503408171702735
203	0.986818893304458	0.2	0.0842343510850108	0.0575617790226021	0.11090692314742	0.239967974730672	1.00496074606163	0.72572316762493	1.28419832449833	7.97	5.61	11.87	0.0857700295256684	0.118771890862924	0.151773752200179	0.0873584274596931	0.12097145902339	0.154584490587086	0.0882086831452028	0.122156639578951	0.156147396295164	0.0842343510850108	10.0138864821149	-0.029721338754414	2.08616150892223	0.4301340882634	0.509191486264991	0.387331914082349	0.456736874417728	0.537259648757408	0.413140736587684	0.455438053089059	0.535680627841312	0.412194187478217	0.00492705448552661	0.00504614023905913	0.00503408171702735
203	0.986818893304458	0.2	0.084946423676605	0.0584175787045774	0.111475268648633	0.196481206378173	0.758446441832401	0.518978218950744	0.997914664714058	7.8	4.64	12.16	0.0625799830996657	0.0914557948266765	0.120331606553687	0.0638168917514226	0.093263440950426	0.122709990149429	0.0631762922053156	0.0922831688978427	0.121365880361184	0.084946423676605	9.00754587310615	-0.0742803226840306	1.933848363292	0.4301340882634	0.509191486264991	0.387331914082349	0.456736874417728	0.537259648757408	0.413140736587684	0.455438053089059	0.535680627841312	0.412194187478217	0.00492705448552661	0.00504614023905913	0.00503408171702735
203	0.986818893304458	0.2	0.0849813472640027	0.0580454887105048	0.111917205817501	0.275129435270892	1.04896215235514	0.783130320469812	1.31479398424046	8.15	5.09	11.4	0.0906570412703178	0.121430370720433	0.152203700170549	0.0922219583422854	0.123526495384696	0.154831032427106	0.0927311063328658	0.124182425888293	0.15550908771595	0.0849813472640027	9.47355776361887	-0.0688703979018759	1.98161306298779	0.4301340882634	0.509191486264991	0.387331914082349	0.456736874417728	0.537259648757408	0.413140736587684	0.455438053089059	0.535680627841312	0.412194187478217	0.00492705448552661	0.00504614023905913	0.00503408171702735
203	0.986818893304458	0.2	0.0850408481912668	0.0582598416700511	0.111821854712483	0.248989064411143	0.968051784381953	0.705559196145823	1.23054437261808	8.37	4.88	13.21	0.0796407619699177	0.109269898480046	0.138899034990175	0.0808964591901672	0.11099275878907	0.141089058387972	0.0798012444204138	0.109494104823256	0.139078585472527	0.0850408481912668	10.0385558574533	-0.0836209299132537	2.01152540702486	0.4301340882634	0.509191486264991	0.387331914082349	0.456736874417728	0.537259648757408	0.413140736587684	0.455438053089059	0.535680627841312	0.412194187478217	0.00492705448552661	0.00504614023905913	0.00503408171702735
203	0.986818893304458	0.2	0.0860044008697654	0.0594167739131424	0.112592027826388	0.273502656877323	0.964449577957797	0.719034506960893	1.2098646489547	8.62	5.7	11.62	0.0789455597999197	0.105890622902769	0.132835686005619	0.0800645186023706	0.107391495718091	0.134718472833812	0.08107728186933	0.108796340532662	0.136422640569984	0.0860044008697654	9.74340998018587	-0.0390206255089755	2.041726833696	0.4301340882634	0.509191486264991	0.387331914082349	0.456736874417728	0.537259648757408	0.413140736587684	0.455438053089059	0.535680627841312	0.412194187478217	0.00492705448552661	0.00504614023905913	0.00503408171702735
203	0.986818893304458	0.2	0.0861920762002629	0.0589681040984709	0.113416048302055	0.223011479482827	0.865598136149285	0.613339835393043	1.11785643690553	7.38	4.66	11.45	0.0779678818088606	0.110035007150659	0.142102132492457	0.0797746223904563	0.112584835467178	0.1453950485439	0.0794719287637237	0.112186984632108	0.144816365608443	0.0861920762002629	8.95591656198046	0.103753594828697	2.09840085158294	0.4301340882634	0.509191486264991	0.387331914082349	0.456736874417728	0.537259648757408	0.413140736587684	0.455438053089059	0.535680627841312	0.412194187478217	0.00492705448552661	0.00504614023905913	0.00503408171702735
203	0.986818893304458	0.2	0.0866783679903321	0.0599025578930452	0.113454178087619	0.240053533584397	0.988113255198106	0.71362129083368	1.26260521956253	8.95	5.71	12.78	0.0755693585272657	0.104636851235724	0.133704343944183	0.0764885487337763	0.105909604779891	0.135330660826006	0.0768587565311484	0.106470017846121	0.13606463446569	0.0866783679903321	10.3869765039481	-0.0153816922291382	2.15587344171344	0.4301340882634	0.509191486264991	0.387331914082349	0.456736874417728	0.537259648757408	0.413140736587684	0.455438053089059	0.535680627841312	0.412194187478217	0.00492705448552661	0.00504614023905913	0.00503408171702735
203	0.986818893304458	0.2	0.0879345611511366	0.0607853613687741	0.115083760933499	0.291702371389567	0.982056608097001	0.743132541599461	1.22098067459454	8.18	5.41	12.47	0.0856753047060066	0.113220716934513	0.14076612916302	0.0871332213063365	0.115147367365305	0.143161513424274	0.0873145048810104	0.115384767515549	0.143423212807947	0.0879345611511366	9.41950153337222	-0.113109900735158	1.94885488665327	0.4301340882634	0.509191486264991	0.387331914082349	0.456736874417728	0.537259648757408	0.413140736587684	0.455438053089059	0.535680627841312	0.412194187478217	0.00492705448552661	0.00504614023905913	0.00503408171702735
203	0.986818893304458	0.2	0.0880945658247104	0.0608269393746295	0.115362192274791	0.268742281464935	0.946834183159433	0.702982014689008	1.19068635162986	7.7	5.05	11.68	0.0858093348542468	0.115575092643185	0.145340850432123	0.0875715413590902	0.117948577770411	0.148325614181732	0.0877876457790162	0.118212298471176	0.148651841459271	0.0880945658247104	9.21466189034465	0.0357072594186946	2.05893687404297	0.4301340882634	0.509191486264991	0.387331914082349	0.456736874417728	0.537259648757408	0.413140736587684	0.455438053089059	0.535680627841312	0.412194187478217	0.00492705448552661	0.00504614023905913	0.00503408171702735
203	0.986818893304458	0.2	0.0886393446976699	0.061139406507169	0.116139282888171	0.242269848946099	0.959505233925074	0.694569578804583	1.22444088904557	8.13	5.31	11.54	0.0805776524394399	0.111313080233234	0.142048508027028	0.0819789624033254	0.113248903922797	0.144518845442268	0.0826276673181226	0.114135690165694	0.145648775957752	0.0886393446976699	9.2907372624071	0.0421503063427262	2.10354063056719	0.4301340882634	0.509191486264991	0.387331914082349	0.456736874417728	0.537259648757408	0.413140736587684	0.455438053089059	0.535680627841312	0.412194187478217	0.00492705448552661	0.00504614023905913	0.00503408171702735
203	0.986818893304458	0.2	0.0886432621226747	0.0612365480610336	0.116049976184316	0.248070871366855	0.974642828381973	0.709712595330855	1.23957306143309	7.02	5.03	10.77	0.0944776494607103	0.129745426662944	0.165013203865178	0.0969637514180123	0.133159571288884	0.169355391159756	0.0978577622538076	0.134170625787374	0.170958761238046	0.0886432621226747	8.87162519013822	0.011962528058893	2.01228630556113	0.4301340882634	0.509191486264991	0.387331914082349	0.456736874417728	0.537259648757408	0.413140736587684	0.455438053089059	0.535680627841312	0.412194187478217	0.00492705448552661	0.00504614023905913	0.00503408171702735
203	0.986818893304458	0.2	0.0890961313259791	0.0613368725358464	0.116855390116112	0.273407142519321	1.02359514905482	0.763067203485615	1.28412309462403	8.54	5.36	12.15	0.0844715133524546	0.113311948024932	0.14215238269741	0.0857083314250634	0.114971043021549	0.144233754618035	0.0860497439892005	0.115407019289751	0.144790558423972	0.0890961313259791	9.56947412340901	0.0149341604528558	2.0753394465783	0.4301340882634	0.509191486264991	0.387331914082349	0.456736874417728	0.537259648757408	0.413140736587684	0.455438053089059	0.535680627841312	0.412194187478217	0.00492705448552661	0.00504614023905913	0.00503408171702735
203	0.986818893304458	0.2	0.0891709404380226	0.0616237955596402	0.116718085316405	0.290764369038222	1.00871297333404	0.762745461501943	1.25468048516613	7.65	4.91	11.32	0.0937111600579528	0.123930810037863	0.154150460017774	0.0956744671974121	0.126527237656472	0.157380008115531	0.0959237596462636	0.126825972819126	0.157673925507655	0.0891709404380226	9.06509721153956	0.0228526924294005	2.0170522772876	0.4301340882634	0.509191486264991	0.387331914082349	0.456736874417728	0.537259648757408	0.413140736587684	0.455438053089059	0.535680627841312	0.412194187478217	0.00492705448552661	0.00504614023905913	0.00503408171702735
203	0.986818893304458	0.2	0.0897893748182814	0.0621736306076831	0.11740511902888	0.28866432602782	1.00911264307035	0.761788879981557	1.25643640615914	7.59	5.44	11.43	0.094312744940086	0.124932492220173	0.155552239500259	0.0963350478902907	0.127611359723751	0.158887671557212	0.0973710385213104	0.128987957515346	0.160536271510454	0.0897893748182814	9.25249577360837	-0.0486669871073044	1.98179909194592	0.4301340882634	0.509191486264991	0.387331914082349	0.456736874417728	0.537259648757408	0.413140736587684	0.455438053089059	0.535680627841312	0.412194187478217	0.00492705448552661	0.00504614023905913	0.00503408171702735
203	0.986818893304458	0.2	0.090309833685278	0.0621099035178393	0.118509763852717	0.236262535748229	0.986458648296845	0.70954844197011	1.26336885462358	8.75	5.45	12.64	0.076745486191854	0.106696377715237	0.136647269238619	0.0777685908563713	0.108118761846789	0.138468932837206	0.077905454544856	0.10838228045468	0.138734308503604	0.090309833685278	9.66708033218965	0.0118269546834072	2.11684013692852	0.4301340882634	0.509191486264991	0.387331914082349	0.456736874417728	0.537259648757408	0.413140736587684	0.455438053089059	0.535680627841312	0.412194187478217	0.00492705448552661	0.00504614023905913	0.00503408171702735
203	0.986818893304458	0.2	0.0905237208261407	0.062387184096691	0.11866025755559	0.249345543741368	0.942498258674442	0.687178017435313	1.19781849991357	7.78	5.3	11.66	0.0830676145126829	0.113931295885514	0.144794977258345	0.0847223934618972	0.116200906144507	0.147679418827116	0.0852641039058202	0.116890827828474	0.148713660912967	0.0905237208261407	9.11306724728043	-0.198455436156961	1.84612580343982	0.4301340882634	0.509191486264991	0.387331914082349	0.456736874417728	0.537259648757408	0.413140736587684	0.455438053089059	0.535680627841312	0.412194187478217	0.00492705448552661	0.00504614023905913	0.00503408171702735
203	0.986818893304458	0.2	0.0908759121993599	0.0624909610188438	0.119260863379876	0.277244440727868	0.97243654203167	0.727298321601589	1.21757476246175	7.52	5.03	13.85	0.0908566238183864	0.1214801388405	0.152103653862615	0.0928578415105035	0.124155873342526	0.155453905174549	0.0914158744399508	0.122329312849678	0.153060582626204	0.0908759121993599	9.5461497719816	0.00726072478415034	2.07634184156899	0.4301340882634	0.509191486264991	0.387331914082349	0.456736874417728	0.537259648757408	0.413140736587684	0.455438053089059	0.535680627841312	0.412194187478217	0.00492705448552661	0.00504614023905913	0.00503408171702735
203	0.986818893304458	0.2	0.0945976730544743	0.0649470071699635	0.124248338938985	0.207167691399705	0.884731261484707	0.614505660579658	1.15495686238976	7.47	4.99	11.14	0.0772061350083037	0.111157122874706	0.145108110741107	0.0789355274702403	0.113647006487833	0.148358485505426	0.0793238391575661	0.114279665449401	0.14921585601713	0.0945976730544743	8.81854032290346	0.121872897989951	2.12983552187046	0.4301340882634	0.509191486264991	0.387331914082349	0.456736874417728	0.537259648757408	0.413140736587684	0.455438053089059	0.535680627841312	0.412194187478217	0.00492705448552661	0.00504614023905913	0.00503408171702735
203	0.986818893304458	0.2	0.0953621735737884	0.065316113165908	0.125408233981669	0.258243538935387	0.976191344850448	0.717884240486768	1.23449844921413	7.84	4.84	11.94	0.0861545564978498	0.117154448627543	0.148154340757237	0.0878318267679372	0.119435229606276	0.151038632444615	0.0873779041748211	0.118888191482004	0.150490997084081	0.0953621735737884	9.14307244108307	0.0116307884596967	2.03668377218416	0.4301340882634	0.509191486264991	0.387331914082349	0.456736874417728	0.537259648757408	0.413140736587684	0.455438053089059	0.535680627841312	0.412194187478217	0.00492705448552661	0.00504614023905913	0.00503408171702735
203	0.986818893304458	0.2	0.0957325343770412	0.065731949537592	0.12573311921649	0.266685173372075	1.02221831553538	0.757566476028792	1.28687015504196	7.53	5.07	11.53	0.0944766675662874	0.127481591428467	0.160486515290647	0.0965471372346913	0.130275368719006	0.164003600203321	0.0968976037939515	0.130699060690983	0.164570060684571	0.0957325343770412	8.87836351621583	0.0320296188850429	2.03938583359633	0.4301340882634	0.509191486264991	0.387331914082349	0.456736874417728	0.537259648757408	0.413140736587684	0.455438053089059	0.535680627841312	0.412194187478217	0.00492705448552661	0.00504614023905913	0.00503408171702735
203	0.986818893304458	0.2	0.0967189821606635	0.0669783613772256	0.126459602944101	0.242088290696416	0.950592753105193	0.687988124260821	1.21319738194956	8.06	4.78	12.15	0.0804312531613286	0.111131811265601	0.141832369369873	0.0818674383919768	0.113116187484068	0.144364936576158	0.0812959284339085	0.112333261374605	0.143432011194372	0.0967189821606635	8.91010800064343	-0.0511412608778587	1.96699588271564	0.4301340882634	0.509191486264991	0.387331914082349	0.456736874417728	0.537259648757408	0.413140736587684	0.455438053089059	0.535680627841312	0.412194187478217	0.00492705448552661	0.00504614023905913	0.00503408171702735
203	0.986818893304458	0.2	0.102059099318216	0.0705982339906768	0.133519964645755	0.217294767159507	1.03271749967285	0.726703367990257	1.33873163135544	8.97	6.12	13.1	0.0767904176024297	0.1091267930745	0.14146316854657	0.0777155208308317	0.110441456436549	0.143167392042267	0.0783756749854727	0.111455529553119	0.144350430705179	0.102059099318216	10.1193915853152	0.0231879664925838	2.18998646734881	0.4301340882634	0.509191486264991	0.387331914082349	0.456736874417728	0.537259648757408	0.413140736587684	0.455438053089059	0.535680627841312	0.412194187478217	0.00492705448552661	0.00504614023905913	0.00503408171702735
203	0.986818893304458	0.21	0.054969728684501	0.0381332404597923	0.0718062169092097	0.249374749914729	0.7845523646035	0.572035821332246	0.997068907874754	8.08	4.83	13.82	0.0667474481498328	0.0915447360538378	0.116342023957843	0.0679315420782043	0.0931687317142022	0.1184059213502	0.0665416139267636	0.0912997846408456	0.115995885403458	0.054969728684501	11.0121317007405	0.244827305954093	2.369169989069	0.4301340882634	0.509191486264991	0.387331914082349	0.456736874417728	0.537259648757408	0.413140736587684	0.455438053089059	0.535680627841312	0.412194187478217	0.00492705448552661	0.00504614023905913	0.00503408171702735
203	0.986818893304458	0.21	0.0554518525003998	0.0386695395638907	0.0722341654369088	0.328892639715381	1.00683902977577	0.782288322292069	1.23138973725948	8.13	5.2	13.79	0.0907037852474994	0.116739709047435	0.142775632847371	0.0922781787979457	0.118766021890982	0.145253864984017	0.0912199594699515	0.117393050642887	0.143589877620321	0.0554518525003998	11.587533833743	0.0185250862591262	2.17614739331729	0.4301340882634	0.509191486264991	0.387331914082349	0.456736874417728	0.537259648757408	0.413140736587684	0.455438053089059	0.535680627841312	0.412194187478217	0.00492705448552661	0.00504614023905913	0.00503408171702735
203	0.986818893304458	0.21	0.0568730898920799	0.0398877937865141	0.0738583859976456	0.303350231204841	0.868545787753481	0.663045107676807	1.07404646783015	9	5.18	13.9	0.0698434557509738	0.0914903655758877	0.113137275400802	0.0706729241992966	0.0925769150708225	0.114480905942348	0.0698039005903409	0.0914193245838898	0.113050300976765	0.0568730898920799	10.9813885231287	-0.0178508899832988	2.12557194820677	0.4301340882634	0.509191486264991	0.387331914082349	0.456736874417728	0.537259648757408	0.413140736587684	0.455438053089059	0.535680627841312	0.412194187478217	0.00492705448552661	0.00504614023905913	0.00503408171702735
203	0.986818893304458	0.21	0.0596619549385502	0.0414771504031156	0.0778467594739848	0.254655427769283	0.783204103053455	0.574003711285591	0.992404494821319	7.98	5	11.85	0.0678008841941184	0.0925114762281829	0.117222068262247	0.0690541704451169	0.0942215330009589	0.119388895556801	0.0690077555790934	0.094148776233565	0.119398995432673	0.0596619549385502	9.87666059008826	0.0681253750509658	2.13617909994031	0.4301340882634	0.509191486264991	0.387331914082349	0.456736874417728	0.537259648757408	0.413140736587684	0.455438053089059	0.535680627841312	0.412194187478217	0.00492705448552661	0.00504614023905913	0.00503408171702735
203	0.986818893304458	0.21	0.0608976788919428	0.04224154920662	0.0795538085772657	0.244331788613123	0.87221231718841	0.632724587801773	1.11170004657505	8.64	6.14	13.32	0.0693031031648215	0.0955344890416585	0.121765874918495	0.0702759948868586	0.0968756225452568	0.123475250203655	0.070827764563302	0.097583895096054	0.124405513065193	0.0608976788919428	10.7654854190367	-0.131360619714953	2.03757071764194	0.4301340882634	0.509191486264991	0.387331914082349	0.456736874417728	0.537259648757408	0.413140736587684	0.455438053089059	0.535680627841312	0.412194187478217	0.00492705448552661	0.00504614023905913	0.00503408171702735
203	0.986818893304458	0.21	0.0617101041859724	0.0432099494600569	0.080210258911888	0.348801447509972	0.988035442552577	0.777257306680376	1.19881357842478	6.54	4.25	10.83	0.110562492306484	0.140545042261885	0.170527592217287	0.114002739561107	0.144918222403773	0.175833705246439	0.113145305356153	0.143796513417214	0.174583014132076	0.0617101041859724	8.97891853022426	0.00849677110665598	1.92059319799516	0.4301340882634	0.509191486264991	0.387331914082349	0.456736874417728	0.537259648757408	0.413140736587684	0.455438053089059	0.535680627841312	0.412194187478217	0.00492705448552661	0.00504614023905913	0.00503408171702735
203	0.986818893304458	0.21	0.0627600401552359	0.0436271917554517	0.0818928885550201	0.277116853361129	0.8399926561447	0.62817433036559	1.05181098192381	8.31	5.53	13.14	0.0714104269362049	0.0954897888993008	0.119569150862397	0.0725660438152576	0.0970350760032107	0.121504108191164	0.0725173929507943	0.0969465052615619	0.121510492781632	0.0627600401552359	10.4362015019314	0.0552146086698655	2.17669659224252	0.4301340882634	0.509191486264991	0.387331914082349	0.456736874417728	0.537259648757408	0.413140736587684	0.455438053089059	0.535680627841312	0.412194187478217	0.00492705448552661	0.00504614023905913	0.00503408171702735
203	0.986818893304458	0.21	0.0641149861183513	0.0446314864014341	0.0835984858352684	0.264783545916858	0.869385375403272	0.643202404651842	1.0955683461547	7.5	4.83	12.32	0.0804763618633274	0.108775980256961	0.137075598650594	0.0822571208228155	0.111182945444436	0.140108770066056	0.0816205402962772	0.110302119948998	0.139090237501658	0.0641149861183513	10.1522098173576	0.0808198431079017	2.13613903863216	0.4301340882634	0.509191486264991	0.387331914082349	0.456736874417728	0.537259648757408	0.413140736587684	0.455438053089059	0.535680627841312	0.412194187478217	0.00492705448552661	0.00504614023905913	0.00503408171702735
203	0.986818893304458	0.21	0.0649011618202437	0.045265735390925	0.0845365882495624	0.323897033232758	1.08519324440925	0.840402226166029	1.32998426265246	8.25	5.45	12.83	0.0961531509515545	0.124160487195896	0.152167823440237	0.0977457175006455	0.12621693398594	0.154688150471235	0.0977466540964395	0.126289568506036	0.154730555125563	0.0649011618202437	10.6237479862169	0.0472055418545332	2.16525163800872	0.4301340882634	0.509191486264991	0.387331914082349	0.456736874417728	0.537259648757408	0.413140736587684	0.455438053089059	0.535680627841312	0.412194187478217	0.00492705448552661	0.00504614023905913	0.00503408171702735
203	0.986818893304458	0.21	0.065127343310974	0.0453827000438289	0.0848719865781191	0.277817319301599	0.868460849584663	0.649846037978417	1.08707566119091	7.74	5.06	11.56	0.0789285776830602	0.105480953372245	0.13203332906143	0.0805245229069649	0.107613790789173	0.134703058671381	0.0807866244513038	0.107955982585253	0.135240365748176	0.065127343310974	9.63306014523734	-0.0681673489206689	1.97348710838093	0.4301340882634	0.509191486264991	0.387331914082349	0.456736874417728	0.537259648757408	0.413140736587684	0.455438053089059	0.535680627841312	0.412194187478217	0.00492705448552661	0.00504614023905913	0.00503408171702735
203	0.986818893304458	0.21	0.0658958480293608	0.0457283308290977	0.0860633652296239	0.286145741284569	0.899767803202215	0.677883262841815	1.12165234356262	8.08	5.15	12.91	0.0790674761775943	0.104947818075365	0.130828159973135	0.0804682700598565	0.106807119378805	0.133145968697754	0.0799993108220583	0.106173117513985	0.132287162574708	0.0658958480293608	10.2430226736609	-0.0240752860272237	2.08016151514309	0.4301340882634	0.509191486264991	0.387331914082349	0.456736874417728	0.537259648757408	0.413140736587684	0.455438053089059	0.535680627841312	0.412194187478217	0.00492705448552661	0.00504614023905913	0.00503408171702735
203	0.986818893304458	0.21	0.0659611057842157	0.0462327325029437	0.0856894790654876	0.306584037990105	0.890104100351996	0.681103077994612	1.09910512270938	7.19	4.6	12.11	0.0886586516985409	0.115864150314668	0.143069648930795	0.0908544953767788	0.118733803271584	0.146613111166388	0.089898713679486	0.117443000253843	0.144967992966366	0.0659611057842157	9.92705734448646	0.0313619439493975	2.06214171380935	0.4301340882634	0.509191486264991	0.387331914082349	0.456736874417728	0.537259648757408	0.413140736587684	0.455438053089059	0.535680627841312	0.412194187478217	0.00492705448552661	0.00504614023905913	0.00503408171702735
203	0.986818893304458	0.21	0.066084307321251	0.0462566696932196	0.0859119449492824	0.294948012380743	1.010012356749	0.766203216886883	1.25382149661112	8.08	5.62	12.65	0.0894127374980356	0.117864252894547	0.146315768291058	0.0909994598019034	0.119955877020255	0.148912294238607	0.0913665980315884	0.120487972889416	0.149536367329242	0.066084307321251	10.4316979096236	-0.0308010340306946	2.09349697220342	0.4301340882634	0.509191486264991	0.387331914082349	0.456736874417728	0.537259648757408	0.413140736587684	0.455438053089059	0.535680627841312	0.412194187478217	0.00492705448552661	0.00504614023905913	0.00503408171702735
203	0.986818893304458	0.21	0.066200092624661	0.046125317497621	0.0862748677517011	0.284193551897594	0.907911629706273	0.682944154733384	1.13287910467916	8.22	5.02	13.22	0.0783681825784352	0.104183312601427	0.12999844262442	0.079679871331094	0.105927082520007	0.13217429370892	0.0788072955897575	0.104779990819466	0.130816237672116	0.066200092624661	10.4301428034858	0.0312845428962912	2.13649837267536	0.4301340882634	0.509191486264991	0.387331914082349	0.456736874417728	0.537259648757408	0.413140736587684	0.455438053089059	0.535680627841312	0.412194187478217	0.00492705448552661	0.00504614023905913	0.00503408171702735
203	0.986818893304458	0.21	0.0664444826389349	0.0465711897492433	0.0863177755286265	0.281029005647713	0.949225744828704	0.712178407332452	1.18627308232496	8.12	5.41	12.46	0.0827162434285994	0.110248200408149	0.137780157387699	0.0841605134705441	0.112173193207964	0.140185872945384	0.0843944285849052	0.112495214062654	0.140609500499375	0.0664444826389349	10.0211755037832	0.0318575433957154	2.12784057919833	0.4301340882634	0.509191486264991	0.387331914082349	0.456736874417728	0.537259648757408	0.413140736587684	0.455438053089059	0.535680627841312	0.412194187478217	0.00492705448552661	0.00504614023905913	0.00503408171702735
203	0.986818893304458	0.21	0.0674371325847613	0.0472302670072727	0.0876439981622499	0.296909683399682	0.931496349933244	0.707696394170096	1.15529630569639	7.97	5.1	12.65	0.0836329104383905	0.110080751363741	0.136528592289092	0.0851813246123993	0.112118831765388	0.139056338918377	0.0847339853908071	0.111633942642364	0.138374372688054	0.0674371325847613	10.3426128064539	0.124116326684917	2.21582761743255	0.4301340882634	0.509191486264991	0.387331914082349	0.456736874417728	0.537259648757408	0.413140736587684	0.455438053089059	0.535680627841312	0.412194187478217	0.00492705448552661	0.00504614023905913	0.00503408171702735
203	0.986818893304458	0.21	0.0675213976316787	0.0469138787531979	0.0881289165101595	0.299875192547402	0.979667835714476	0.745955425423446	1.21338024600551	7.91	5.39	11.33	0.0888323406382043	0.116664057835734	0.144495775033264	0.0905189665394364	0.118879113977168	0.1472392614149	0.0914019732465864	0.120143863948576	0.148804586328334	0.0675213976316787	10.0945686011153	-0.0486217481703084	2.04150326085981	0.4301340882634	0.509191486264991	0.387331914082349	0.456736874417728	0.537259648757408	0.413140736587684	0.455438053089059	0.535680627841312	0.412194187478217	0.00492705448552661	0.00504614023905913	0.00503408171702735
203	0.986818893304458	0.21	0.0675945404881223	0.0474192033070976	0.0877698776691469	0.272232633253057	0.945338109782231	0.704015049232148	1.18666117033231	8.24	5.64	13.03	0.0805932498757459	0.108219093585912	0.135844937296079	0.0819307453078613	0.110015057187852	0.138099369067842	0.0821127739726451	0.110281204705829	0.138353968639717	0.0675945404881223	10.7816416522631	0.0649263396996235	2.21995214155722	0.4301340882634	0.509191486264991	0.387331914082349	0.456736874417728	0.537259648757408	0.413140736587684	0.455438053089059	0.535680627841312	0.412194187478217	0.00492705448552661	0.00504614023905913	0.00503408171702735
203	0.986818893304458	0.21	0.0678363560405841	0.0470192797714205	0.0886534323097478	0.266004809464524	0.896080081629721	0.663681138880652	1.12847902437879	8.17	4.85	12.97	0.0766693051646949	0.103516332174732	0.130363359184769	0.0779831841058177	0.105290287587716	0.132597391069614	0.0770380695081157	0.103959602454644	0.130995050316596	0.0678363560405841	10.4133023881837	-0.00699489335725758	2.08302263950454	0.4301340882634	0.509191486264991	0.387331914082349	0.456736874417728	0.537259648757408	0.413140736587684	0.455438053089059	0.535680627841312	0.412194187478217	0.00492705448552661	0.00504614023905913	0.00503408171702735
203	0.986818893304458	0.21	0.067911797495501	0.047557359571779	0.088266235419223	0.337239591203475	1.12174159993543	0.876221366093355	1.3672618337775	7.5	5.25	11.55	0.109711203446318	0.140452659164673	0.171194114883028	0.112144083593793	0.143567240678757	0.174990397763721	0.112849765475403	0.144476585676239	0.176397052089328	0.067911797495501	9.72523357645197	-0.0392444462795252	2.00498226557484	0.4301340882634	0.509191486264991	0.387331914082349	0.456736874417728	0.537259648757408	0.413140736587684	0.455438053089059	0.535680627841312	0.412194187478217	0.00492705448552661	0.00504614023905913	0.00503408171702735
203	0.986818893304458	0.21	0.0683090368074681	0.0478154494962585	0.0888026241186776	0.277103053942058	0.875753258723338	0.654909686950896	1.09659683049578	8.47	5.21	13.81	0.0731244267138101	0.0977828794761692	0.122441332238528	0.0742312251976254	0.0992629039715526	0.12429458274548	0.0734033325988138	0.0982238533388227	0.122940068757452	0.0683090368074681	10.7646385293353	0.0167959127497924	2.16450568862633	0.4301340882634	0.509191486264991	0.387331914082349	0.456736874417728	0.537259648757408	0.413140736587684	0.455438053089059	0.535680627841312	0.412194187478217	0.00492705448552661	0.00504614023905913	0.00503408171702735
203	0.986818893304458	0.21	0.068314252284986	0.0475336138690986	0.0890948907008733	0.284257795055539	0.829110141119021	0.623700979186319	1.03451930305172	8.5	5.17	12.58	0.0693813105410079	0.0922312936701247	0.115081276799241	0.0704165897070803	0.0936075308160078	0.116798471924935	0.0702452821228654	0.0933423374661494	0.116502610068754	0.068314252284986	9.9242993166697	-0.012646335918993	2.05810021479681	0.4301340882634	0.509191486264991	0.387331914082349	0.456736874417728	0.537259648757408	0.413140736587684	0.455438053089059	0.535680627841312	0.412194187478217	0.00492705448552661	0.00504614023905913	0.00503408171702735
203	0.986818893304458	0.21	0.0684064936071515	0.0477843923541759	0.0890285948601271	0.227541821669583	0.829012761000532	0.590531889723005	1.06749363227806	8.07	5.08	13.44	0.068969405726468	0.0968220657696985	0.124674725812929	0.0701967802883448	0.0985451042575955	0.126893428226846	0.0694068610923491	0.0973881335704221	0.125423653637881	0.0684064936071515	10.2904662689185	0.0399890203066394	2.123808339385	0.4301340882634	0.509191486264991	0.387331914082349	0.456736874417728	0.537259648757408	0.413140736587684	0.455438053089059	0.535680627841312	0.412194187478217	0.00492705448552661	0.00504614023905913	0.00503408171702735
203	0.986818893304458	0.21	0.0686993282186206	0.0476486626334289	0.0897499938038122	0.239359597758096	0.891632553793255	0.643470342956122	1.13979476463039	8.28	5.28	11.45	0.0733572462987913	0.101648365884506	0.12993948547022	0.074556644518641	0.103310326702881	0.132064008887121	0.0751471632886875	0.104088957225495	0.133154392332466	0.0686993282186206	9.90549094359737	-0.0402767982876279	2.04772254815987	0.4301340882634	0.509191486264991	0.387331914082349	0.456736874417728	0.537259648757408	0.413140736587684	0.455438053089059	0.535680627841312	0.412194187478217	0.00492705448552661	0.00504614023905913	0.00503408171702735
203	0.986818893304458	0.21	0.0687248024907143	0.0477515828932603	0.0896980220881682	0.273960433431249	0.907643914076779	0.67694944434912	1.13833838380444	7.15	5.21	12.07	0.0886647728275089	0.118880430616596	0.149096088405683	0.0908982699510263	0.121875070893194	0.152851871835361	0.0911139592194647	0.122027350735368	0.153087533085866	0.0687248024907143	9.76509623550326	0.163371632320844	2.22560938671549	0.4301340882634	0.509191486264991	0.387331914082349	0.456736874417728	0.537259648757408	0.413140736587684	0.455438053089059	0.535680627841312	0.412194187478217	0.00492705448552661	0.00504614023905913	0.00503408171702735
203	0.986818893304458	0.21	0.0689221757255467	0.0482301475387109	0.0896142039123825	0.237825990859297	0.90358617818147	0.651033225361639	1.1561391310013	7.87	5.07	12.46	0.0779004165617839	0.108120042015838	0.138339667469892	0.079402610134882	0.110204976081761	0.141007342028641	0.0790879882120943	0.109870892400795	0.140496560793707	0.0689221757255467	10.0853897656684	-0.00109969573881765	2.08406143130957	0.4301340882634	0.509191486264991	0.387331914082349	0.456736874417728	0.537259648757408	0.413140736587684	0.455438053089059	0.535680627841312	0.412194187478217	0.00492705448552661	0.00504614023905913	0.00503408171702735
203	0.986818893304458	0.21	0.0700897886117737	0.0490545082364064	0.0911250689871411	0.252297033082189	0.867370658651388	0.634240387614689	1.10050092968809	7.56	4.79	12.25	0.0787975663365577	0.10776150233906	0.136725438341562	0.0805050531415758	0.110096616884945	0.139688180628315	0.0798564580381428	0.109165060694686	0.138614307123042	0.0700897886117737	9.97053157366666	-0.00304581758290135	2.05958040225065	0.4301340882634	0.509191486264991	0.387331914082349	0.456736874417728	0.537259648757408	0.413140736587684	0.455438053089059	0.535680627841312	0.412194187478217	0.00492705448552661	0.00504614023905913	0.00503408171702735
203	0.986818893304458	0.21	0.0703853584823874	0.0493174572192845	0.0914532597454903	0.23610301690223	0.836222335379631	0.601381371604515	1.07106329915475	7.38	4.81	10.43	0.0763815539669705	0.106208746153496	0.136035938340022	0.078147144642611	0.108663804503856	0.139180464365102	0.0787713794731645	0.109527330993677	0.140217720097985	0.0703853584823874	9.18937214890215	0.0262675738575738	2.01781855201668	0.4301340882634	0.509191486264991	0.387331914082349	0.456736874417728	0.537259648757408	0.413140736587684	0.455438053089059	0.535680627841312	0.412194187478217	0.00492705448552661	0.00504614023905913	0.00503408171702735
203	0.986818893304458	0.21	0.0705991625944778	0.0495090735009518	0.0916892516880039	0.28006784386586	0.951829718515102	0.713565468611849	1.19009396841835	7.67	5.55	12.65	0.0874525586312892	0.116653548871105	0.145854539110921	0.0892709343174106	0.119079092277574	0.148887250237738	0.0895680573575408	0.119461222330177	0.1494418020573	0.0705991625944778	10.1734390890302	-0.0445099584055838	2.07327593299916	0.4301340882634	0.509191486264991	0.387331914082349	0.456736874417728	0.537259648757408	0.413140736587684	0.455438053089059	0.535680627841312	0.412194187478217	0.00492705448552661	0.00504614023905913	0.00503408171702735
203	0.986818893304458	0.21	0.0706960042927849	0.0494540461760439	0.0919379624095258	0.260053219501685	0.957862890585338	0.705597347236072	1.2101284339346	8.16	5.25	12.91	0.0815274294494033	0.110675159905711	0.139822890362018	0.0829255147610265	0.112573089430421	0.142220664099815	0.0826146170670357	0.11216757702215	0.141602796988261	0.0706960042927849	10.46205333282	-0.0286609070394359	2.10440863146911	0.4301340882634	0.509191486264991	0.387331914082349	0.456736874417728	0.537259648757408	0.413140736587684	0.455438053089059	0.535680627841312	0.412194187478217	0.00492705448552661	0.00504614023905913	0.00503408171702735
203	0.986818893304458	0.21	0.0707097287799609	0.0492102710967095	0.0922091864632123	0.30961782401122	0.983101836318561	0.75390122216563	1.21230245047149	7.97	5.21	11.55	0.0890594833100216	0.116135295990313	0.143211108670605	0.090706297533011	0.118282773722271	0.145859249911531	0.091296869556344	0.119042552766204	0.146701563640023	0.0707097287799609	9.5327915286789	0.0740598422824817	2.11605884058402	0.4301340882634	0.509191486264991	0.387331914082349	0.456736874417728	0.537259648757408	0.413140736587684	0.455438053089059	0.535680627841312	0.412194187478217	0.00492705448552661	0.00504614023905913	0.00503408171702735
203	0.986818893304458	0.21	0.0707543891035694	0.0493356902104431	0.0921730879966957	0.248591000312781	0.892586807440204	0.650299077814279	1.13487453706613	8.05	5.37	11.8	0.0761864837935945	0.104571961824065	0.132957439854535	0.0775566844468719	0.106452670360162	0.135348656273452	0.0780613544862863	0.107160836616795	0.136213433733021	0.0707543891035694	10.0568080098615	0.00720330780924022	2.09097913216616	0.4301340882634	0.509191486264991	0.387331914082349	0.456736874417728	0.537259648757408	0.413140736587684	0.455438053089059	0.535680627841312	0.412194187478217	0.00492705448552661	0.00504614023905913	0.00503408171702735
203	0.986818893304458	0.21	0.0716139033076813	0.0498798694770925	0.0933479371382701	0.237809109841454	0.863281819921783	0.621982726722382	1.10458091312118	7.14	4.75	11.33	0.0815273916788296	0.113156060511292	0.144784729343754	0.0835853518600608	0.116012409304034	0.148439466748007	0.0835027755500315	0.115812839191869	0.148246471149336	0.0716139033076813	9.30054749040125	0.0202743203574335	2.01817232422829	0.4301340882634	0.509191486264991	0.387331914082349	0.456736874417728	0.537259648757408	0.413140736587684	0.455438053089059	0.535680627841312	0.412194187478217	0.00492705448552661	0.00504614023905913	0.00503408171702735
203	0.986818893304458	0.21	0.0717914742889194	0.049807322924474	0.0937756256533647	0.233236562066492	0.879825714239325	0.630759686370618	1.12889174210803	7.4	4.97	12.44	0.0799767468995587	0.111556905084287	0.143137063269016	0.081816424511443	0.114123010217226	0.146429595923008	0.0813597375097108	0.113473783211295	0.14561455432048	0.0717914742889194	9.7409523090162	0.0730364201878625	2.1175691411481	0.4301340882634	0.509191486264991	0.387331914082349	0.456736874417728	0.537259648757408	0.413140736587684	0.455438053089059	0.535680627841312	0.412194187478217	0.00492705448552661	0.00504614023905913	0.00503408171702735
203	0.986818893304458	0.21	0.0719810896861821	0.0498801614600675	0.0940820179122967	0.230747613950524	0.826358347909788	0.590788502569109	1.06192819325047	8.62	5.39	13.6	0.0648693097556401	0.0907351707194885	0.116601031683337	0.0657890024054837	0.0920215798073509	0.118254157209218	0.065409445007951	0.0914983417616443	0.117433892587224	0.0719810896861821	10.4825785242731	-0.101376056978447	2.04203171809334	0.4301340882634	0.509191486264991	0.387331914082349	0.456736874417728	0.537259648757408	0.413140736587684	0.455438053089059	0.535680627841312	0.412194187478217	0.00492705448552661	0.00504614023905913	0.00503408171702735
203	0.986818893304458	0.21	0.0721525084578577	0.0502645862041328	0.0940404307115826	0.310690967506217	0.924752822574412	0.709695716182658	1.13980992896617	7.46	4.89	11.7	0.0892953972470575	0.116354331531384	0.14341326581571	0.0913040987569643	0.118971724237355	0.146639349717746	0.0911853439164953	0.118862336016283	0.146465298717839	0.0721525084578577	9.62513033606603	-0.00712871594185518	2.02371758920673	0.4301340882634	0.509191486264991	0.387331914082349	0.456736874417728	0.537259648757408	0.413140736587684	0.455438053089059	0.535680627841312	0.412194187478217	0.00492705448552661	0.00504614023905913	0.00503408171702735
203	0.986818893304458	0.21	0.0723531336674087	0.0501275897669664	0.094578677567851	0.242794499398021	0.7699037057344	0.5576235830664	0.9821838284024	8.35	5.09	13.3	0.0630588785055108	0.0870645821216406	0.11107028573777	0.0640599468609128	0.088446744318367	0.112833541775821	0.0634373656451997	0.0875396691991255	0.111670452576413	0.0723531336674087	10.1588692389115	-0.0570922814667682	2.02538944823067	0.4301340882634	0.509191486264991	0.387331914082349	0.456736874417728	0.537259648757408	0.413140736587684	0.455438053089059	0.535680627841312	0.412194187478217	0.00492705448552661	0.00504614023905913	0.00503408171702735
203	0.986818893304458	0.21	0.0723771396362912	0.0504138575109482	0.0943404217616341	0.257373784488848	0.824506892575028	0.605840149753906	1.04317363539615	8.38	5.02	12.66	0.0682669511365718	0.0929066384425823	0.117546325748593	0.0693364426559437	0.094362143049913	0.119387843443882	0.0689218015072332	0.093757421149947	0.118639921432302	0.0723771396362912	9.91136434061565	0.0224791174895366	2.09060256571472	0.4301340882634	0.509191486264991	0.387331914082349	0.456736874417728	0.537259648757408	0.413140736587684	0.455438053089059	0.535680627841312	0.412194187478217	0.00492705448552661	0.00504614023905913	0.00503408171702735
203	0.986818893304458	0.21	0.0732439273040914	0.0511618264623052	0.0953260281458777	0.287641328646913	1.02778901993671	0.775258920464329	1.28031911940909	7.76	5.26	12.97	0.0940129265683493	0.124636364843365	0.155259803118381	0.0959045413211742	0.127144147497113	0.158383753673052	0.0955373742658684	0.126692540859272	0.157571288155361	0.0732439273040914	10.1733964181715	-0.0126942462217065	2.09739613188912	0.4301340882634	0.509191486264991	0.387331914082349	0.456736874417728	0.537259648757408	0.413140736587684	0.455438053089059	0.535680627841312	0.412194187478217	0.00492705448552661	0.00504614023905913	0.00503408171702735
203	0.986818893304458	0.21	0.0732846137758414	0.050805425224304	0.0957638023273788	0.209207438877754	0.815678659034238	0.568080570508271	1.06327674756021	8.61	5.38	14.22	0.0624059550452132	0.0896056094322793	0.116805263819345	0.0632924252072487	0.090878447882635	0.118464470558021	0.0626000541503116	0.0899168812704933	0.11727033428033	0.0732846137758414	10.6601235335466	0.0365178342696638	2.19432025124469	0.4301340882634	0.509191486264991	0.387331914082349	0.456736874417728	0.537259648757408	0.413140736587684	0.455438053089059	0.535680627841312	0.412194187478217	0.00492705448552661	0.00504614023905913	0.00503408171702735
203	0.986818893304458	0.21	0.0732883946820811	0.0512491985562938	0.0953275908078683	0.280270048567649	0.957058584360554	0.71760550399588	1.19651166472523	8.1	5.3	12.44	0.0835212980627352	0.111390972954879	0.139260647847022	0.0849901712769165	0.113349984850888	0.141709798424859	0.0850026799742583	0.113466468997798	0.141746490314491	0.0732883946820811	10.1975690334434	0.0885491735495136	2.20909238801918	0.4301340882634	0.509191486264991	0.387331914082349	0.456736874417728	0.537259648757408	0.413140736587684	0.455438053089059	0.535680627841312	0.412194187478217	0.00492705448552661	0.00504614023905913	0.00503408171702735
203	0.986818893304458	0.21	0.0733351884399316	0.0513913610939994	0.0952790157858638	0.215345408881879	0.803213943936317	0.563833784240312	1.04259410363232	8.29	5.12	13.71	0.0642427244599519	0.0915174888858724	0.118792253311793	0.0652909899469351	0.0930108039010882	0.120730617855241	0.0644565557205907	0.0918704953081464	0.119152067867789	0.0733351884399316	10.2650665702835	-0.0493341178549738	2.05963956537339	0.4301340882634	0.509191486264991	0.387331914082349	0.456736874417728	0.537259648757408	0.413140736587684	0.455438053089059	0.535680627841312	0.412194187478217	0.00492705448552661	0.00504614023905913	0.00503408171702735
203	0.986818893304458	0.21	0.0734278658137114	0.0513323451464678	0.0955233864809551	0.276047562380145	1.01921357924952	0.761513992608858	1.27691316589019	8.54	5.14	12.25	0.0843493128661957	0.112893480498067	0.141437648129938	0.0855871883817497	0.114550258373613	0.143513328365476	0.085536884724382	0.114427402292483	0.143394016022467	0.0734278658137114	10.1726232062114	-0.0481414682465357	2.05156631456221	0.4301340882634	0.509191486264991	0.387331914082349	0.456736874417728	0.537259648757408	0.413140736587684	0.455438053089059	0.535680627841312	0.412194187478217	0.00492705448552661	0.00504614023905913	0.00503408171702735
203	0.986818893304458	0.21	0.0734293698442454	0.051154805660483	0.0957039340280079	0.268509156335932	0.98066812024916	0.727952308115086	1.23338393238323	7.98	5.57	11.59	0.0859244264104041	0.115753937163225	0.145583447916046	0.0875089994866028	0.117888610386608	0.148268221286613	0.088464880200827	0.11906330228303	0.149986861282601	0.0734293698442454	9.74364070107377	0.025548364725958	2.09359780960608	0.4301340882634	0.509191486264991	0.387331914082349	0.456736874417728	0.537259648757408	0.413140736587684	0.455438053089059	0.535680627841312	0.412194187478217	0.00492705448552661	0.00504614023905913	0.00503408171702735
203	0.986818893304458	0.21	0.0737400549255867	0.0512096557786841	0.0962704540724893	0.2646655689676	0.887843008431255	0.656788009930028	1.11889800693248	8.76	5.46	12.98	0.0710045393021428	0.0959836093734505	0.120962679444758	0.0719491966337848	0.0972605928058232	0.122571988977862	0.0718887449638546	0.0972225654375136	0.122449072723066	0.0737400549255867	9.95986932152289	0.00711548716321465	2.11725531056471	0.4301340882634	0.509191486264991	0.387331914082349	0.456736874417728	0.537259648757408	0.413140736587684	0.455438053089059	0.535680627841312	0.412194187478217	0.00492705448552661	0.00504614023905913	0.00503408171702735
203	0.986818893304458	0.21	0.0738017651344212	0.0511514836270234	0.0964520466418191	0.284721873802618	0.959542114635329	0.722089717709047	1.19699451156161	8.08	5.29	12.55	0.0842856201735645	0.11200215185349	0.139718683533415	0.0857826126193623	0.113991416153764	0.142200219688166	0.0857395065771972	0.113993658831532	0.142180530628163	0.0738017651344212	10.0853451785642	0.00827580927531502	2.11332529851741	0.4301340882634	0.509191486264991	0.387331914082349	0.456736874417728	0.537259648757408	0.413140736587684	0.455438053089059	0.535680627841312	0.412194187478217	0.00492705448552661	0.00504614023905913	0.00503408171702735
203	0.986818893304458	0.21	0.0738827730576089	0.0513521511691677	0.09641339494605	0.228218458378349	0.884766841759151	0.630736197351519	1.13879748616678	9.38	6.31	14.23	0.0638629823169134	0.089583964591088	0.115304946865263	0.0644872741290894	0.0904596915547765	0.116432108980464	0.0647441976766604	0.0907938294448511	0.116890156694949	0.0738827730576089	11.0863094989691	0.0482774888759591	2.2787259897395	0.4301340882634	0.509191486264991	0.387331914082349	0.456736874417728	0.537259648757408	0.413140736587684	0.455438053089059	0.535680627841312	0.412194187478217	0.00492705448552661	0.00504614023905913	0.00503408171702735
203	0.986818893304458	0.21	0.0742981136892075	0.0519430564351196	0.0966531709432955	0.238165005434132	0.826456607858439	0.59567722784022	1.05723598787666	8.72	5.72	13.17	0.0646573198412965	0.0897070875497517	0.114756855258207	0.0655320567362237	0.0909207181086558	0.116309379481088	0.0656956349872179	0.0912163283168634	0.116581040735616	0.0742981136892075	10.2545420017462	0.0770746004246097	2.20323756846357	0.4301340882634	0.509191486264991	0.387331914082349	0.456736874417728	0.537259648757408	0.413140736587684	0.455438053089059	0.535680627841312	0.412194187478217	0.00492705448552661	0.00504614023905913	0.00503408171702735
203	0.986818893304458	0.21	0.0748861764823154	0.0523399976258042	0.0974323553388266	0.263378822522415	0.951452830396589	0.703022625081864	1.19988303571132	8.63	5.16	12.82	0.0770677654067181	0.104301541532926	0.131535317659133	0.0781533284133246	0.105770714726447	0.13338810103957	0.0777917327036584	0.105234769100473	0.13275921459923	0.0748861764823154	10.126020873401	0.0265831553498186	2.12452479253949	0.4301340882634	0.509191486264991	0.387331914082349	0.456736874417728	0.537259648757408	0.413140736587684	0.455438053089059	0.535680627841312	0.412194187478217	0.00492705448552661	0.00504614023905913	0.00503408171702735
203	0.986818893304458	0.21	0.0750512542793877	0.0525965826844869	0.0975059258742885	0.310515776417687	0.929010907391205	0.712875158080389	1.14514665670202	7.78	5.2	11.47	0.0861844281416195	0.112314579745545	0.138444731349471	0.0879019562269248	0.114552843075265	0.141203729923605	0.0884894344966519	0.11524404612998	0.142067508777177	0.0750512542793877	9.6396107933607	-0.0204719399501283	2.03398209554109	0.4301340882634	0.509191486264991	0.387331914082349	0.456736874417728	0.537259648757408	0.413140736587684	0.455438053089059	0.535680627841312	0.412194187478217	0.00492705448552661	0.00504614023905913	0.00503408171702735
203	0.986818893304458	0.21	0.0756563141580962	0.0528322080374996	0.0984804202786927	0.243876004526952	0.892929612607661	0.647450433635915	1.13840879157941	7.73	4.93	12.18	0.0788136092676582	0.108695588010303	0.138577566752948	0.0804183804862779	0.110908804139481	0.141399227792684	0.0800568686987382	0.110399159441975	0.140747491666104	0.0756563141580962	9.91786632198339	-0.053414609224641	2.03166698454765	0.4301340882634	0.509191486264991	0.387331914082349	0.456736874417728	0.537259648757408	0.413140736587684	0.455438053089059	0.535680627841312	0.412194187478217	0.00492705448552661	0.00504614023905913	0.00503408171702735
203	0.986818893304458	0.21	0.0757218022302337	0.052668583062111	0.0987750213983564	0.305519741748794	1.04446583357031	0.79860462466477	1.29032704247584	8.24	5.23	12.08	0.0914267214538469	0.11957367123184	0.147720621009834	0.0929443122216833	0.121558472793705	0.150172633365726	0.0931445061998291	0.12186161581723	0.15041286785153	0.0757218022302337	9.7434859329408	-0.0717937962506817	1.99887507489698	0.4301340882634	0.509191486264991	0.387331914082349	0.456736874417728	0.537259648757408	0.413140736587684	0.455438053089059	0.535680627841312	0.412194187478217	0.00492705448552661	0.00504614023905913	0.00503408171702735
203	0.986818893304458	0.21	0.0759356837099305	0.0530622295776579	0.098809137842203	0.305396765653238	1.01788691197337	0.778212773063004	1.25756105088374	7.31	4.64	11.91	0.0998276417678465	0.130572580566511	0.161317519365176	0.10220134569787	0.133677338348578	0.165153330999286	0.101314404032303	0.132617900366313	0.163837987359591	0.0759356837099305	9.22599281155002	0.0326721305358063	2.03438391235748	0.4301340882634	0.509191486264991	0.387331914082349	0.456736874417728	0.537259648757408	0.413140736587684	0.455438053089059	0.535680627841312	0.412194187478217	0.00492705448552661	0.00504614023905913	0.00503408171702735
203	0.986818893304458	0.21	0.0766839495918236	0.0532041845374129	0.100163714646234	0.250544927142567	0.877312887944867	0.640410212359932	1.1142155635298	8.57	5.42	12.48	0.0706835473655151	0.0968310402810617	0.122978533196608	0.0717065189861926	0.0982324329657833	0.124758346945374	0.0718650857431187	0.0984274869830475	0.125009734593993	0.0766839495918236	10.1640127872098	-0.00216908467275599	2.11971618218462	0.4301340882634	0.509191486264991	0.387331914082349	0.456736874417728	0.537259648757408	0.413140736587684	0.455438053089059	0.535680627841312	0.412194187478217	0.00492705448552661	0.00504614023905913	0.00503408171702735
203	0.986818893304458	0.21	0.0768475281552812	0.0538149205062231	0.0998801358043393	0.221347566808104	0.90618337623249	0.640823046121998	1.17154370634298	7.45	5.08	11.18	0.0807434210808555	0.114178705598053	0.147613990115251	0.0825672257221238	0.116757734953215	0.150948244184307	0.0830873832929017	0.117599105942996	0.151867450554945	0.0768475281552812	9.57637616255284	0.0485949278230842	2.10907059048682	0.4301340882634	0.509191486264991	0.387331914082349	0.456736874417728	0.537259648757408	0.413140736587684	0.455438053089059	0.535680627841312	0.412194187478217	0.00492705448552661	0.00504614023905913	0.00503408171702735
203	0.986818893304458	0.21	0.0772305981291174	0.0541377923407616	0.100323403917473	0.298843671034667	1.03567755883356	0.787995000170236	1.28336011749688	8.33	4.76	12.75	0.0893746879239741	0.117466936453424	0.145559184982873	0.0908090356235	0.119352128267639	0.147895220911778	0.0896577160413071	0.117742326317935	0.146077899585567	0.0772305981291174	9.76290112221807	0.127442425658728	2.19963189762662	0.4301340882634	0.509191486264991	0.387331914082349	0.456736874417728	0.537259648757408	0.413140736587684	0.455438053089059	0.535680627841312	0.412194187478217	0.00492705448552661	0.00504614023905913	0.00503408171702735
203	0.986818893304458	0.21	0.077305798425307	0.0538474197257692	0.100764177124845	0.258708351849674	0.907690679573689	0.667800391207806	1.14758096793957	9.19	5.87	13.2	0.068980083059914	0.0937594216685911	0.118538760277268	0.0697267981211803	0.0947743751042771	0.119821952087374	0.0700269299051686	0.0952093999636291	0.120321632973423	0.077305798425307	10.4555150538838	0.00245673844011118	2.15568882248103	0.4301340882634	0.509191486264991	0.387331914082349	0.456736874417728	0.537259648757408	0.413140736587684	0.455438053089059	0.535680627841312	0.412194187478217	0.00492705448552661	0.00504614023905913	0.00503408171702735
203	0.986818893304458	0.21	0.0774828093201037	0.0542431723273607	0.100722446312847	0.270742449620241	0.974750389551058	0.724979874668635	1.22452090443348	8.27	5.18	13.47	0.082794799433939	0.11131931495053	0.139843830467122	0.08415709349727	0.113150947407255	0.142144801317239	0.0833756102157618	0.11209631293534	0.140672694299771	0.0774828093201037	10.3141037324395	-0.069323706048108	2.04280207713867	0.4301340882634	0.509191486264991	0.387331914082349	0.456736874417728	0.537259648757408	0.413140736587684	0.455438053089059	0.535680627841312	0.412194187478217	0.00492705448552661	0.00504614023905913	0.00503408171702735
203	0.986818893304458	0.21	0.0776741353329906	0.0538894526455857	0.101458818020396	0.239886856958751	0.915020305196823	0.660716951868607	1.16932365852504	7.84	5.44	13.18	0.0792826358910663	0.10979773030597	0.140312824720874	0.0808254254646014	0.111934324171828	0.143043222879054	0.0806132193526922	0.111650655864835	0.142728320176683	0.0776741353329906	10.1847263858953	0.0113528519376928	2.11948413106742	0.4301340882634	0.509191486264991	0.387331914082349	0.456736874417728	0.537259648757408	0.413140736587684	0.455438053089059	0.535680627841312	0.412194187478217	0.00492705448552661	0.00504614023905913	0.00503408171702735
203	0.986818893304458	0.21	0.0778975366476457	0.0545098685668495	0.101285204728442	0.278708216140057	1.02537629819029	0.767833539868539	1.28291905651204	8.28	5.24	12.17	0.087573085634495	0.116946397502216	0.146319709369937	0.0890071656391322	0.118861489211697	0.148715812784262	0.089036038012647	0.119033299732454	0.148891975801579	0.0778975366476457	9.88247095380753	-0.00568274736222716	2.08439245173168	0.4301340882634	0.509191486264991	0.387331914082349	0.456736874417728	0.537259648757408	0.413140736587684	0.455438053089059	0.535680627841312	0.412194187478217	0.00492705448552661	0.00504614023905913	0.00503408171702735
203	0.986818893304458	0.21	0.0779294583795822	0.0544676581919982	0.101391258567166	0.285892192468752	0.957563189767958	0.721279552635165	1.19384682690075	8.1	4.89	12.64	0.0839413069960376	0.111439601173713	0.138937895351389	0.0854171075156332	0.113398858507215	0.141380609498797	0.0846546511323388	0.112350461663706	0.140155552236291	0.0779294583795822	10.0222505650091	-0.0223333739249851	2.0564521425706	0.4301340882634	0.509191486264991	0.387331914082349	0.456736874417728	0.537259648757408	0.413140736587684	0.455438053089059	0.535680627841312	0.412194187478217	0.00492705448552661	0.00504614023905913	0.00503408171702735
203	0.986818893304458	0.21	0.0782348279546657	0.0547396769448297	0.101729978964502	0.267249905498072	0.969192897051338	0.718631105533553	1.21975468856912	7.97	5.92	12.12	0.0849162521992284	0.114523610016307	0.144130967833386	0.086487881718687	0.116643212348194	0.146798542977701	0.0875777510315689	0.118218234603137	0.148440546519663	0.0782348279546657	9.97136231862205	0.00240890091772085	2.10413706037235	0.4301340882634	0.509191486264991	0.387331914082349	0.456736874417728	0.537259648757408	0.413140736587684	0.455438053089059	0.535680627841312	0.412194187478217	0.00492705448552661	0.00504614023905913	0.00503408171702735
203	0.986818893304458	0.21	0.0784156698499429	0.0548681668320353	0.10196317286785	0.239160613925444	0.914411140310073	0.659769963065472	1.16905231755467	7.82	5.82	12.85	0.0794255145588755	0.110080148238407	0.140734781917939	0.0809871416848476	0.11224449235975	0.143501843034652	0.0814661285449253	0.112969810717719	0.144351539605193	0.0784156698499429	9.98079796818045	-0.0829537003511408	2.01725336882379	0.4301340882634	0.509191486264991	0.387331914082349	0.456736874417728	0.537259648757408	0.413140736587684	0.455438053089059	0.535680627841312	0.412194187478217	0.00492705448552661	0.00504614023905913	0.00503408171702735
203	0.986818893304458	0.21	0.0789063741697655	0.0549558337890118	0.102856914550519	0.256036030700872	0.911934523273377	0.669231868251105	1.15463717829565	8.13	5.77	12.35	0.0776336819764232	0.105788200057088	0.133942718137752	0.0789835220815474	0.107627571209538	0.136271620337529	0.0797080629221453	0.108639924290655	0.137429005387775	0.0789063741697655	10.0425954653624	0.053152408407427	2.16559184183479	0.4301340882634	0.509191486264991	0.387331914082349	0.456736874417728	0.537259648757408	0.413140736587684	0.455438053089059	0.535680627841312	0.412194187478217	0.00492705448552661	0.00504614023905913	0.00503408171702735
203	0.986818893304458	0.21	0.0789257388974728	0.0552643310117707	0.102587146783175	0.233932598912564	0.89467354559998	0.641896184518161	1.1474509066818	8.46	5.62	13.84	0.0717280687786457	0.099974430696144	0.128220792613642	0.0728170065738961	0.101492189894145	0.130167373214395	0.0725780021103443	0.101104403262294	0.129676198097876	0.0789257388974728	10.3858967369726	-0.00947208902328603	2.11994630139564	0.4301340882634	0.509191486264991	0.387331914082349	0.456736874417728	0.537259648757408	0.413140736587684	0.455438053089059	0.535680627841312	0.412194187478217	0.00492705448552661	0.00504614023905913	0.00503408171702735
203	0.986818893304458	0.21	0.0789955556508874	0.055093928186441	0.102897183115334	0.282808388005032	0.938385587495693	0.705072958140934	1.17169821685045	8.28	5.26	13.55	0.0803563288150197	0.106946692471231	0.133537056127442	0.0816687598412002	0.108693414346364	0.135718068851528	0.0809976483393783	0.107802659223841	0.134565352097161	0.0789955556508874	10.1825347505954	0.0596710061919806	2.18363635876146	0.4301340882634	0.509191486264991	0.387331914082349	0.456736874417728	0.537259648757408	0.413140736587684	0.455438053089059	0.535680627841312	0.412194187478217	0.00492705448552661	0.00504614023905913	0.00503408171702735
203	0.986818893304458	0.21	0.0792119010730374	0.0554653684784848	0.10295843366759	0.237001874697421	0.810273333154805	0.583285357120642	1.03726130918897	8.53	5.2	12.87	0.0646693051641086	0.0898356401518401	0.115001975139572	0.065621890486885	0.0911589281020307	0.116695965717176	0.0653034885306625	0.0907471038716875	0.116210829046675	0.0792119010730374	9.97985679171867	-0.0727206023703224	2.02960187172757	0.4301340882634	0.509191486264991	0.387331914082349	0.456736874417728	0.537259648757408	0.413140736587684	0.455438053089059	0.535680627841312	0.412194187478217	0.00492705448552661	0.00504614023905913	0.00503408171702735
203	0.986818893304458	0.21	0.0793850908312986	0.0554996537329775	0.10327052792962	0.233165021871692	0.776661654963613	0.556755906432996	0.996567403494229	8.75	4.74	13.84	0.0602574172505512	0.0840577079917844	0.107857998733018	0.0610628457292253	0.0851812621525469	0.109299678575868	0.0596782058201683	0.0832860819098871	0.106882666435092	0.0793850908312986	10.0121679110127	-0.0571475581551604	2.02965880441536	0.4301340882634	0.509191486264991	0.387331914082349	0.456736874417728	0.537259648757408	0.413140736587684	0.455438053089059	0.535680627841312	0.412194187478217	0.00492705448552661	0.00504614023905913	0.00503408171702735
203	0.986818893304458	0.21	0.0795894704244458	0.0554701453334659	0.103708795515426	0.252235770216622	0.839995108095484	0.614186120288258	1.06580409590271	8.11	5.07	12.66	0.0714089232161805	0.0976628161961809	0.123916709176181	0.0726602251928182	0.0993741663950955	0.126088107597373	0.0722712952383872	0.098845159187382	0.125397018535523	0.0795894704244458	9.76351255030904	-0.257327298176818	1.80456411276863	0.4301340882634	0.509191486264991	0.387331914082349	0.456736874417728	0.537259648757408	0.413140736587684	0.455438053089059	0.535680627841312	0.412194187478217	0.00492705448552661	0.00504614023905913	0.00503408171702735
203	0.986818893304458	0.21	0.0796268870951071	0.0557689807244472	0.103484793465767	0.286956279816983	0.95296395534839	0.718426532428492	1.18750137826829	8.02	5.14	12.05	0.0844496507670764	0.112019071665889	0.139588492564701	0.0859856439982642	0.114056505027423	0.142127366056582	0.0860199725774198	0.114177554317104	0.142282019648639	0.0796268870951071	9.43889370862188	0.0341066886836684	2.08643247351998	0.4301340882634	0.509191486264991	0.387331914082349	0.456736874417728	0.537259648757408	0.413140736587684	0.455438053089059	0.535680627841312	0.412194187478217	0.00492705448552661	0.00504614023905913	0.00503408171702735
203	0.986818893304458	0.21	0.0797168270732829	0.0555626009825168	0.103871053164049	0.236885962007748	0.908466064208097	0.653889026131829	1.16304310228437	7.87	5.3	11.61	0.0781786382126926	0.108615738946374	0.139052839680056	0.0796822510358366	0.110704749724878	0.141727248413919	0.0802852204098493	0.111425140233129	0.142728485070665	0.0797168270732829	9.87559264275157	0.0214884300863307	2.10229799826667	0.4301340882634	0.509191486264991	0.387331914082349	0.456736874417728	0.537259648757408	0.413140736587684	0.455438053089059	0.535680627841312	0.412194187478217	0.00492705448552661	0.00504614023905913	0.00503408171702735
203	0.986818893304458	0.21	0.0798106630892242	0.0559862437430874	0.103635082435361	0.284223335584491	0.8750925847138	0.658273070471823	1.09191209895578	8.52	5.18	12.6	0.0730353589092956	0.0970914714126549	0.121147583916014	0.0741141645302001	0.0985256099815082	0.122937055432816	0.0738725874102557	0.098340734441831	0.122632978802194	0.0798106630892242	9.87788438983949	-0.0659700017754582	2.01033154218244	0.4301340882634	0.509191486264991	0.387331914082349	0.456736874417728	0.537259648757408	0.413140736587684	0.455438053089059	0.535680627841312	0.412194187478217	0.00492705448552661	0.00504614023905913	0.00503408171702735
203	0.986818893304458	0.21	0.0799978213831011	0.0559209040610619	0.10407473870514	0.259523844533521	0.948899307844479	0.698650223333307	1.19914839235565	8.75	5.33	13.15	0.0756370399242515	0.102729423729515	0.129821807534778	0.0766492944056369	0.104104257007555	0.131559219609474	0.0763232185950408	0.103620154378656	0.13094833872774	0.0799978213831011	10.1902497624752	0.0608510250619285	2.18211370212593	0.4301340882634	0.509191486264991	0.387331914082349	0.456736874417728	0.537259648757408	0.413140736587684	0.455438053089059	0.535680627841312	0.412194187478217	0.00492705448552661	0.00504614023905913	0.00503408171702735
203	0.986818893304458	0.21	0.0800247944663337	0.0559471981210654	0.104102390811602	0.256025911996729	0.966203073738027	0.709050532644972	1.22335561483108	7.84	5.64	11.81	0.0850864516711083	0.115944897229561	0.146803342788014	0.0867424315293574	0.118201454069199	0.14966047660904	0.0877124174545433	0.119546919808717	0.151251970113042	0.0800247944663337	9.8670350519142	0.0965020551763786	2.1927939522958	0.4301340882634	0.509191486264991	0.387331914082349	0.456736874417728	0.537259648757408	0.413140736587684	0.455438053089059	0.535680627841312	0.412194187478217	0.00492705448552661	0.00504614023905913	0.00503408171702735
203	0.986818893304458	0.21	0.0806586976144166	0.0560541890356644	0.105263206193169	0.237875869166063	0.919405964494003	0.662466721251753	1.17634520773625	7.98	5.3	12.4	0.0782070635321846	0.108539853203776	0.138872642875367	0.0796500698161862	0.110542532797713	0.14143499577924	0.0797232866131912	0.11069694522753	0.141541745199576	0.0806586976144166	9.82105754619936	-0.0276272128151503	2.05212895815593	0.4301340882634	0.509191486264991	0.387331914082349	0.456736874417728	0.537259648757408	0.413140736587684	0.455438053089059	0.535680627841312	0.412194187478217	0.00492705448552661	0.00504614023905913	0.00503408171702735
203	0.986818893304458	0.21	0.0808025666589026	0.0560312100215328	0.105573923296272	0.286156929868714	0.99657842578082	0.750826922680712	1.24232992888093	7.44	5.09	11.32	0.0946911570182794	0.125684310652737	0.156677464287195	0.0968357557713954	0.128530853290928	0.16022595081046	0.0973269834919182	0.129244586275352	0.161068484321908	0.0808025666589026	9.33723352304674	0.190164378532524	2.22090134507978	0.4301340882634	0.509191486264991	0.387331914082349	0.456736874417728	0.537259648757408	0.413140736587684	0.455438053089059	0.535680627841312	0.412194187478217	0.00492705448552661	0.00504614023905913	0.00503408171702735
203	0.986818893304458	0.21	0.0812359864043953	0.0567397080118754	0.105732264796915	0.257363219404466	0.898339288270057	0.66008493627238	1.13659364026773	7.84	4.88	11.62	0.0792005915333764	0.10778764840545	0.136374705277523	0.080741397444704	0.109884600494011	0.139027803543318	0.0806954315317603	0.109759531653253	0.138976479172939	0.0812359864043953	9.45930163339887	0.0636076178176188	2.09869505431901	0.4301340882634	0.509191486264991	0.387331914082349	0.456736874417728	0.537259648757408	0.413140736587684	0.455438053089059	0.535680627841312	0.412194187478217	0.00492705448552661	0.00504614023905913	0.00503408171702735
203	0.986818893304458	0.21	0.0812491139214147	0.0568328233358435	0.105665404506986	0.228371588192752	0.889678933157709	0.634348937682394	1.14500892863302	8.17	5.32	12.41	0.0732126153481117	0.102681217934357	0.132149820520602	0.0744631774093018	0.104435140191265	0.134407102973228	0.0745617295431083	0.104503171552908	0.134565725932965	0.0812491139214147	9.80296102048444	-0.0367653746201907	2.05582325047398	0.4301340882634	0.509191486264991	0.387331914082349	0.456736874417728	0.537259648757408	0.413140736587684	0.455438053089059	0.535680627841312	0.412194187478217	0.00492705448552661	0.00504614023905913	0.00503408171702735
203	0.986818893304458	0.21	0.0813015106224738	0.0565349811053054	0.106068040139642	0.267425430137217	0.892142532377496	0.661603601912603	1.12268146284239	7.81	4.67	12.45	0.0796775413814739	0.10744156068103	0.135205579980586	0.0812460832886421	0.10955666849658	0.137867253704517	0.0802388919127649	0.108228726249847	0.136212941503952	0.0813015106224738	9.59037825651235	0.00754803382806267	2.03265612617559	0.4301340882634	0.509191486264991	0.387331914082349	0.456736874417728	0.537259648757408	0.413140736587684	0.455438053089059	0.535680627841312	0.412194187478217	0.00492705448552661	0.00504614023905913	0.00503408171702735
203	0.986818893304458	0.21	0.0814330794800468	0.0567224423769969	0.106143716583097	0.261392920573444	0.966171108224785	0.7126002559189	1.21974196053067	7.93	5.07	12.41	0.0846481867886179	0.114769299841629	0.144890412894639	0.0862422832510981	0.116930637748792	0.147618992246486	0.085962596497393	0.116578555440589	0.147204294616222	0.0814330794800468	9.92918475801342	0.0111544282079871	2.11637218297259	0.4301340882634	0.509191486264991	0.387331914082349	0.456736874417728	0.537259648757408	0.413140736587684	0.455438053089059	0.535680627841312	0.412194187478217	0.00492705448552661	0.00504614023905913	0.00503408171702735
203	0.986818893304458	0.21	0.0826198273338473	0.0576042633430072	0.107635391324687	0.239291727688137	0.991779967891438	0.715692927955027	1.26786700782785	8.57	5.69	12.39	0.0789914053109732	0.109463277284108	0.139935149257244	0.0801345405554278	0.111047390514457	0.141960240473487	0.0807664776438598	0.111933791602338	0.143117975147379	0.0826198273338473	10.2364169042325	-0.132822580003579	2.00761778948856	0.4301340882634	0.509191486264991	0.387331914082349	0.456736874417728	0.537259648757408	0.413140736587684	0.455438053089059	0.535680627841312	0.412194187478217	0.00492705448552661	0.00504614023905913	0.00503408171702735
203	0.986818893304458	0.21	0.0832894559719879	0.0576888693157262	0.10889004262825	0.350821869986548	1.10968625117537	0.874005411123641	1.34536709122709	7.22	4.55	11.16	0.113305418597864	0.143858909340245	0.174412400082626	0.116080270142613	0.147382016370329	0.178683762598045	0.115740387279481	0.146750344315387	0.177988569401137	0.0832894559719879	9.14388634234119	-0.0272230355395201	1.93677026580286	0.4301340882634	0.509191486264991	0.387331914082349	0.456736874417728	0.537259648757408	0.413140736587684	0.455438053089059	0.535680627841312	0.412194187478217	0.00492705448552661	0.00504614023905913	0.00503408171702735
203	0.986818893304458	0.21	0.0833268973304596	0.0582557573842415	0.108398037276678	0.246015740452457	0.93563609210696	0.679899943607953	1.19137224060597	8.01	5.29	12.35	0.0800165532226009	0.110113812870431	0.140211072518262	0.0814777581181725	0.112124632331608	0.142771506545044	0.0815962932669763	0.112193586957343	0.142857110633575	0.0833268973304596	9.61506885038815	0.175754249904132	2.25667606521837	0.4301340882634	0.509191486264991	0.387331914082349	0.456736874417728	0.537259648757408	0.413140736587684	0.455438053089059	0.535680627841312	0.412194187478217	0.00492705448552661	0.00504614023905913	0.00503408171702735
203	0.986818893304458	0.21	0.0835037369584487	0.0584330910016469	0.108574382915251	0.287672786273418	1.01820864092665	0.768051665009915	1.26836561684338	7.49	5.15	11.22	0.0962772105858944	0.127635017550033	0.158992824514171	0.098419374348696	0.130474891158713	0.16253040796873	0.0992714300518858	0.131482221367764	0.163630361970715	0.0835037369584487	9.2958221539585	-0.026516655869525	1.98820513943832	0.4301340882634	0.509191486264991	0.387331914082349	0.456736874417728	0.537259648757408	0.413140736587684	0.455438053089059	0.535680627841312	0.412194187478217	0.00492705448552661	0.00504614023905913	0.00503408171702735
203	0.986818893304458	0.21	0.0839406554800643	0.0585021756532714	0.109379135306857	0.284806138209373	0.995033519955115	0.748849199355674	1.24121784055456	7.49	4.99	11.64	0.0938550176638763	0.124709873058408	0.155564728452939	0.0959422992156018	0.127483348828079	0.159024398440556	0.096087841042716	0.127688704958311	0.159242573298216	0.0839406554800643	9.44433268890894	0.162639276769773	2.19498422710759	0.4301340882634	0.509191486264991	0.387331914082349	0.456736874417728	0.537259648757408	0.413140736587684	0.455438053089059	0.535680627841312	0.412194187478217	0.00492705448552661	0.00504614023905913	0.00503408171702735
203	0.986818893304458	0.21	0.0839656121887891	0.0588049941632061	0.109126230214372	0.277251589793312	0.88258239332919	0.660099168465331	1.10506561819305	7.95	4.87	13.04	0.0782535518491389	0.104628532161453	0.131003512473766	0.0797174855171195	0.106585877575726	0.133454269634333	0.0787370444132987	0.105211956200192	0.131694259795711	0.0839656121887891	9.7275083653422	0.0277857341318621	2.07373755514518	0.4301340882634	0.509191486264991	0.387331914082349	0.456736874417728	0.537259648757408	0.413140736587684	0.455438053089059	0.535680627841312	0.412194187478217	0.00492705448552661	0.00504614023905913	0.00503408171702735
203	0.986818893304458	0.21	0.0841761709459373	0.0583718391591183	0.109980502732756	0.248761729112613	0.984268642375214	0.717216430416829	1.2513208543336	8.01	5.38	12.2	0.0843434211802398	0.11574830293571	0.14715318469118	0.0858796807505313	0.117856581632989	0.149833482515447	0.0861980957328175	0.118345406289373	0.150231900462393	0.0841761709459373	9.68718446875546	-0.0470789325841102	2.0491218149969	0.4301340882634	0.509191486264991	0.387331914082349	0.456736874417728	0.537259648757408	0.413140736587684	0.455438053089059	0.535680627841312	0.412194187478217	0.00492705448552661	0.00504614023905913	0.00503408171702735
203	0.986818893304458	0.21	0.0844737485280668	0.059247991597839	0.109699505458295	0.228844868510415	0.872289181445062	0.622285597316965	1.12229276557316	7.56	4.92	11.25	0.0773277055025473	0.108394154109732	0.139460602716917	0.0790043388771074	0.110744375873154	0.142484412869201	0.0792142294369568	0.111076023323967	0.142875196337491	0.0844737485280668	9.22083652409753	-0.107445002459886	1.91666114645072	0.4301340882634	0.509191486264991	0.387331914082349	0.456736874417728	0.537259648757408	0.413140736587684	0.455438053089059	0.535680627841312	0.412194187478217	0.00492705448552661	0.00504614023905913	0.00503408171702735
203	0.986818893304458	0.21	0.0845781273658294	0.0593318013864759	0.109824453345183	0.248381048427608	0.937396166840758	0.682802106211818	1.1919902274697	7.81	5.15	11.75	0.0822469394243351	0.11291407136761	0.143581203310885	0.0838670928643365	0.11513832581928	0.146409558774223	0.084109268404177	0.115583390216566	0.146981358085153	0.0845781273658294	9.62422790705024	-0.0621753499734266	1.99445493614307	0.4301340882634	0.509191486264991	0.387331914082349	0.456736874417728	0.537259648757408	0.413140736587684	0.455438053089059	0.535680627841312	0.412194187478217	0.00492705448552661	0.00504614023905913	0.00503408171702735
203	0.986818893304458	0.21	0.0848719903950447	0.0592827397261474	0.110461241063942	0.261722714236725	0.957256820920165	0.706239912278646	1.20827372956168	7.56	5.48	12.08	0.087710313779216	0.118884949250894	0.150059584722571	0.089608834003827	0.121458255294728	0.153307676585629	0.0901243533422583	0.122316456153112	0.154272168010322	0.0848719903950447	9.62194164186558	0.104054567274148	2.17137481530087	0.4301340882634	0.509191486264991	0.387331914082349	0.456736874417728	0.537259648757408	0.413140736587684	0.455438053089059	0.535680627841312	0.412194187478217	0.00492705448552661	0.00504614023905913	0.00503408171702735
203	0.986818893304458	0.21	0.0850107440678127	0.0592875925672706	0.110733895568355	0.250889000577407	1.02375919594552	0.747564360388143	1.29995403150289	7.93	5.32	11.47	0.0888022188859075	0.121611051866641	0.154419884847374	0.0904745888799077	0.123901295023085	0.157328001166263	0.0912565931928239	0.124998238967246	0.158710388122577	0.0850107440678127	9.48897580355752	0.129132882399194	2.20817172680759	0.4301340882634	0.509191486264991	0.387331914082349	0.456736874417728	0.537259648757408	0.413140736587684	0.455438053089059	0.535680627841312	0.412194187478217	0.00492705448552661	0.00504614023905913	0.00503408171702735
203	0.986818893304458	0.21	0.0853710435495556	0.0595708610672332	0.111171226031878	0.307383549302654	1.10772747737666	0.848115645969634	1.36733930878369	7.7	5.63	11.21	0.10359879037554	0.135310823786028	0.167022857196516	0.105731017190871	0.138095734361096	0.170460451531322	0.107201579384592	0.140263938475808	0.172916091895671	0.0853710435495556	9.06337561895724	0.0383258897557711	2.0514302484931	0.4301340882634	0.509191486264991	0.387331914082349	0.456736874417728	0.537259648757408	0.413140736587684	0.455438053089059	0.535680627841312	0.412194187478217	0.00492705448552661	0.00504614023905913	0.00503408171702735
203	0.986818893304458	0.21	0.0854386972105522	0.059442218167452	0.111435176253652	0.261094276513712	0.870890643482518	0.642149164055642	1.09963212290939	7.66	5.41	12.22	0.078753903482225	0.106807018555041	0.134860133627857	0.0803948550148102	0.109032497331827	0.137670139648844	0.0807379914339997	0.109481786075231	0.138344334065915	0.0854386972105522	9.2504647008292	0.0144459946974652	2.06278721358546	0.4301340882634	0.509191486264991	0.387331914082349	0.456736874417728	0.537259648757408	0.413140736587684	0.455438053089059	0.535680627841312	0.412194187478217	0.00492705448552661	0.00504614023905913	0.00503408171702735
203	0.986818893304458	0.21	0.0855407067681285	0.0594967185377623	0.111584694998495	0.274055093279796	0.98257850041464	0.732897433689834	1.23225956713945	7.88	4.99	10.75	0.0875904633378279	0.117430491854511	0.147270520371195	0.0892729585635906	0.119686173973033	0.150099389382476	0.0899746678833184	0.120729795499093	0.15129866517833	0.0855407067681285	9.26425629746248	-0.0797879943456316	1.93805842199498	0.4301340882634	0.509191486264991	0.387331914082349	0.456736874417728	0.537259648757408	0.413140736587684	0.455438053089059	0.535680627841312	0.412194187478217	0.00492705448552661	0.00504614023905913	0.00503408171702735
203	0.986818893304458	0.21	0.0867853641914347	0.0606043643280797	0.11296636405479	0.206620311061662	0.932500186596838	0.647208955935643	1.21779141725803	8.23	5.69	11.86	0.074231226184589	0.106952525353071	0.139673824521553	0.0754715141305318	0.108739535143987	0.142007556157442	0.0763030519283985	0.109997994832082	0.143730118699752	0.0867853641914347	9.84480404575896	-0.00739688340337446	2.11494067007157	0.4301340882634	0.509191486264991	0.387331914082349	0.456736874417728	0.537259648757408	0.413140736587684	0.455438053089059	0.535680627841312	0.412194187478217	0.00492705448552661	0.00504614023905913	0.00503408171702735
203	0.986818893304458	0.21	0.0871062279885733	0.0609979336078708	0.113214522369276	0.257846856189449	0.979396239628992	0.719972485819524	1.23881999343846	7.45	5.02	11.21	0.0907063463340086	0.123390068731435	0.156073791128861	0.0927545410283721	0.126176278234155	0.159598015439938	0.0932669100519838	0.126896005636081	0.160366540380014	0.0871062279885733	9.27620627461334	0.0435029059864909	2.08928653702935	0.4301340882634	0.509191486264991	0.387331914082349	0.456736874417728	0.537259648757408	0.413140736587684	0.455438053089059	0.535680627841312	0.412194187478217	0.00492705448552661	0.00504614023905913	0.00503408171702735
203	0.986818893304458	0.21	0.0874674441589799	0.0611310228842382	0.113803865433722	0.235280748947279	0.844682925996247	0.606923911552256	1.08244194044024	8.52	5.48	12.26	0.0673357766978855	0.0937141869067762	0.120092597115667	0.0683302563930953	0.0950982484057625	0.12186624041843	0.0687106865321149	0.0955654892681236	0.122497435466471	0.0874674441589799	9.60797529481623	-0.0523510460012796	2.03524646921134	0.4301340882634	0.509191486264991	0.387331914082349	0.456736874417728	0.537259648757408	0.413140736587684	0.455438053089059	0.535680627841312	0.412194187478217	0.00492705448552661	0.00504614023905913	0.00503408171702735
203	0.986818893304458	0.21	0.0881257540311567	0.0613044755909672	0.114947032471346	0.243645485518316	0.978427048091119	0.70927516113651	1.24757893504573	8.57	5.82	12.29	0.0782660072908105	0.107965966771938	0.137665926253066	0.0793976720793275	0.109527069569734	0.139656467060141	0.0801832924424764	0.110637979589946	0.141062215959768	0.0881257540311567	10.0468997404286	0.0539843077006811	2.19110266766123	0.4301340882634	0.509191486264991	0.387331914082349	0.456736874417728	0.537259648757408	0.413140736587684	0.455438053089059	0.535680627841312	0.412194187478217	0.00492705448552661	0.00504614023905913	0.00503408171702735
203	0.986818893304458	0.21	0.0882524020392275	0.0614658554686044	0.115038948609851	0.235496518757717	0.877905473697444	0.630943148026361	1.12486779936853	8.26	5.15	11.3	0.0721102444465824	0.100335471598893	0.128560698751204	0.0732999748123787	0.101990883506644	0.13068179220091	0.0737706433560261	0.102730755984021	0.131550343550121	0.0882524020392275	9.21219187259227	0.0525081060473149	2.10053271686354	0.4301340882634	0.509191486264991	0.387331914082349	0.456736874417728	0.537259648757408	0.413140736587684	0.455438053089059	0.535680627841312	0.412194187478217	0.00492705448552661	0.00504614023905913	0.00503408171702735
203	0.986818893304458	0.21	0.0891604616622353	0.0618714350598005	0.11644948826467	0.231273323920672	0.947203545750584	0.677583621981055	1.21682346952011	8.38	5.58	12.15	0.07636858430828	0.1067567035184	0.13714482272852	0.0775660175068626	0.108430611999512	0.139295206492162	0.0781108838088611	0.109301436138014	0.140345248797106	0.0891604616622353	9.8306759051001	0.0262511746577697	2.1348658724736	0.4301340882634	0.509191486264991	0.387331914082349	0.456736874417728	0.537259648757408	0.413140736587684	0.455438053089059	0.535680627841312	0.412194187478217	0.00492705448552661	0.00504614023905913	0.00503408171702735
203	0.986818893304458	0.21	0.0900570488549831	0.0628264771520259	0.11728762055794	0.297996614142497	1.06532956692885	0.810039815401499	1.3206193184562	8.01	4.97	11.71	0.0953436600622008	0.125391885870611	0.155440111679021	0.0970854365508991	0.127682595484029	0.15827975441716	0.0971336183403021	0.127747551734108	0.158307973796263	0.0900570488549831	9.46925920374299	-0.0220612860927128	2.03453537667845	0.4301340882634	0.509191486264991	0.387331914082349	0.456736874417728	0.537259648757408	0.413140736587684	0.455438053089059	0.535680627841312	0.412194187478217	0.00492705448552661	0.00504614023905913	0.00503408171702735
203	0.986818893304458	0.21	0.0907931018773615	0.0630330491028416	0.118553154651881	0.233729942224678	0.842027076298429	0.603989636561321	1.08006451603554	7.98	5.4	12.17	0.0712865118661796	0.0993811309543858	0.127475750042592	0.0726007797192777	0.101213362918029	0.129825946116781	0.0729367972875137	0.101626289560141	0.130414505379667	0.0907931018773615	9.43714456820246	-0.0529366349981385	1.99610622126674	0.4301340882634	0.509191486264991	0.387331914082349	0.456736874417728	0.537259648757408	0.413140736587684	0.455438053089059	0.535680627841312	0.412194187478217	0.00492705448552661	0.00504614023905913	0.00503408171702735
203	0.986818893304458	0.21	0.091856660362087	0.0640731376594258	0.119640183064748	0.29241855714869	0.981387219789508	0.743039165008557	1.21973527457046	8.56	5.77	13.13	0.0821246783149633	0.108468185155087	0.134811691995211	0.0833197263615256	0.110046574202611	0.136773422043696	0.0835977421618041	0.110482961594968	0.137335486394043	0.091856660362087	9.82976129795608	0.0321496849939669	2.14116531623441	0.4301340882634	0.509191486264991	0.387331914082349	0.456736874417728	0.537259648757408	0.413140736587684	0.455438053089059	0.535680627841312	0.412194187478217	0.00492705448552661	0.00504614023905913	0.00503408171702735
203	0.986818893304458	0.21	0.0923204130172308	0.0646105073364011	0.120030318698061	0.340933867828765	1.0370616422649	0.811938854794957	1.26218442973484	8.49	4.85	13.22	0.0904214714203422	0.115492243157731	0.140563014895119	0.0917764787025457	0.117222947470086	0.142669416237627	0.0904091539483965	0.115537912898084	0.140601052146484	0.0923204130172308	9.65955748957614	-0.00463198449387303	2.06993952031102	0.4301340882634	0.509191486264991	0.387331914082349	0.456736874417728	0.537259648757408	0.413140736587684	0.455438053089059	0.535680627841312	0.412194187478217	0.00492705448552661	0.00504614023905913	0.00503408171702735
203	0.986818893304458	0.21	0.0946517263050999	0.0662628071373412	0.123040645472859	0.272777316895974	1.01876145699777	0.759052128628964	1.27847078536659	7.95	5.09	12.61	0.0899267301664538	0.120695118545942	0.15146350692543	0.0916055014695992	0.122948280659916	0.154291059850233	0.0911474619415806	0.12239018551762	0.153638853245831	0.0946517263050999	9.50873907280651	-0.0116829991069824	2.05581878579283	0.4301340882634	0.509191486264991	0.387331914082349	0.456736874417728	0.537259648757408	0.413140736587684	0.455438053089059	0.535680627841312	0.412194187478217	0.00492705448552661	0.00504614023905913	0.00503408171702735
203	0.986818893304458	0.21	0.0947029531952578	0.0659374711370879	0.123468435253428	0.290609521889994	1.00708542042641	0.761422546789945	1.25274829406288	8.36	5.18	12.13	0.0860438700540399	0.113804782132875	0.14156569421171	0.087406224830174	0.115606682586542	0.143807140342909	0.0874764140525114	0.115750550142461	0.143894894545183	0.0947029531952578	9.47018001521442	-0.0197169743003544	2.04343955113618	0.4301340882634	0.509191486264991	0.387331914082349	0.456736874417728	0.537259648757408	0.413140736587684	0.455438053089059	0.535680627841312	0.412194187478217	0.00492705448552661	0.00504614023905913	0.00503408171702735
203	0.986818893304458	0.21	0.0951533191224339	0.0665247611453337	0.123781877099534	0.242287084850053	1.05445283039933	0.763314202402599	1.34559145839606	7.7	5.34	12.3	0.0932557704951534	0.128824815312188	0.164393860129223	0.0951761154289765	0.1314776064491	0.167779097469224	0.0955130071896067	0.131697487142082	0.168287650728353	0.0951533191224339	9.472608508436	-0.104795217558422	1.96452220854926	0.4301340882634	0.509191486264991	0.387331914082349	0.456736874417728	0.537259648757408	0.413140736587684	0.455438053089059	0.535680627841312	0.412194187478217	0.00492705448552661	0.00504614023905913	0.00503408171702735
203	0.986818893304458	0.21	0.0955203361806199	0.0668907105396936	0.124149961821546	0.288975775367806	1.12660858419277	0.85069696020693	1.4025202081786	8.24	5.34	11.64	0.0974595871865027	0.129069236957763	0.160678886729024	0.0990814225944684	0.131217091926373	0.163352761258279	0.0997853255728644	0.132195460972583	0.164655662622485	0.0955203361806199	9.53739125960796	-0.102898614328985	1.96770953526116	0.4301340882634	0.509191486264991	0.387331914082349	0.456736874417728	0.537259648757408	0.413140736587684	0.455438053089059	0.535680627841312	0.412194187478217	0.00492705448552661	0.00504614023905913	0.00503408171702735
203	0.986818893304458	0.21	0.0957874442093232	0.0664732321432217	0.125101656275425	0.243194255504818	0.980056795799663	0.710126108923214	1.24998748267611	8.07	5.29	11.05	0.0829803546983039	0.11452256087761	0.146064767056916	0.0844596921392433	0.116564218963485	0.148668745787726	0.0854110390697091	0.11793717988503	0.150279617010089	0.0957874442093232	9.08809928708416	0.0984771422579284	2.11226396192981	0.4301340882634	0.509191486264991	0.387331914082349	0.456736874417728	0.537259648757408	0.413140736587684	0.455438053089059	0.535680627841312	0.412194187478217	0.00492705448552661	0.00504614023905913	0.00503408171702735
203	0.986818893304458	0.21	0.09594538978657	0.0670166436626684	0.124874135910472	0.238774374694949	1.00654413889478	0.72594836391369	1.28713991387587	7.52	5.19	11.13	0.090651972009473	0.12569104862152	0.160730125233567	0.0926463363237774	0.128456280711254	0.164266225098731	0.0935340116936207	0.129608862171472	0.165826978558804	0.09594538978657	8.97320892588274	-0.0303078251970759	1.99519242809317	0.4301340882634	0.509191486264991	0.387331914082349	0.456736874417728	0.537259648757408	0.413140736587684	0.455438053089059	0.535680627841312	0.412194187478217	0.00492705448552661	0.00504614023905913	0.00503408171702735
203	0.986818893304458	0.21	0.0987967781796414	0.0690126532244354	0.128580903134847	0.259428137464208	0.986328863052103	0.726143855164057	1.24651387094015	7.79	4.55	11.13	0.087718053390616	0.11914835780076	0.150578662210903	0.0894617127227046	0.121516788676182	0.15357186462966	0.0891253739278259	0.121098091921088	0.153011602708922	0.0987967781796414	8.88510896627271	-0.00939303766523129	2.00474182686095	0.4301340882634	0.509191486264991	0.387331914082349	0.456736874417728	0.537259648757408	0.413140736587684	0.455438053089059	0.535680627841312	0.412194187478217	0.00492705448552661	0.00504614023905913	0.00503408171702735
203	0.986818893304458	0.22	0.0549241947618518	0.0389508095644486	0.0708975799592551	0.368900399812336	1.05675985989083	0.840957514830302	1.27256220495136	8.72	5.47	12.47	0.0913408563042004	0.114780293663008	0.138219731021816	0.0925799397961609	0.116337344612986	0.14009474942981	0.0928772451024033	0.11672106858314	0.14057188102961	0.0549241947618518	10.6232641926215	-0.0463461491173088	2.08192509057422	0.4301340882634	0.509191486264991	0.387331914082349	0.456736874417728	0.537259648757408	0.413140736587684	0.455438053089059	0.535680627841312	0.412194187478217	0.00492705448552661	0.00504614023905913	0.00503408171702735
203	0.986818893304458	0.22	0.055471997749375	0.0390665530006293	0.0718774424981207	0.31658255890422	0.964734678133483	0.74342883139627	1.1860405248707	8.65	5.73	12.02	0.0813455224240465	0.105560671148537	0.129775819873027	0.0824827710420342	0.107036458921485	0.131590146800936	0.0833476066584819	0.108182528001556	0.133018655092529	0.055471997749375	10.8993476392205	0.0579903264363572	2.20939618081013	0.4301340882634	0.509191486264991	0.387331914082349	0.456736874417728	0.537259648757408	0.413140736587684	0.455438053089059	0.535680627841312	0.412194187478217	0.00492705448552661	0.00504614023905913	0.00503408171702735
203	0.986818893304458	0.22	0.0567911871191853	0.0399748223017824	0.0736075519365882	0.318944836093377	1.02476486080811	0.790965648235698	1.25856407338052	7.71	4.88	12.16	0.0964278136161603	0.124930627795038	0.153433441973915	0.098400390461994	0.127486272836466	0.156572155210939	0.0978734222509233	0.126838684940375	0.155839420849285	0.0567911871191853	9.93272581138223	-0.225014935500003	1.83029185640913	0.4301340882634	0.509191486264991	0.387331914082349	0.456736874417728	0.537259648757408	0.413140736587684	0.455438053089059	0.535680627841312	0.412194187478217	0.00492705448552661	0.00504614023905913	0.00503408171702735
203	0.986818893304458	0.22	0.0572351343431968	0.0402840274930134	0.0741862411933802	0.282981910269869	0.834977713354025	0.627464352298632	1.04249107440942	8.17	5.23	12.35	0.0724668656687246	0.09643291697503	0.120398968281335	0.0737076123100357	0.098084000083765	0.122460387857494	0.0737160058671006	0.0981341701127956	0.122465005899764	0.0572351343431968	10.2245886291816	0.21180045800004	2.30083602117236	0.4301340882634	0.509191486264991	0.387331914082349	0.456736874417728	0.537259648757408	0.413140736587684	0.455438053089059	0.535680627841312	0.412194187478217	0.00492705448552661	0.00504614023905913	0.00503408171702735
203	0.986818893304458	0.22	0.0585297250599991	0.0411014076424672	0.0759580424775309	0.302305860994532	1.02927983899729	0.785145887031393	1.27341379096319	7.9	4.84	12.46	0.0935775527964268	0.122674639282948	0.15177172576947	0.095359117453341	0.125010165219619	0.154661212985897	0.0944338795258264	0.123936556157455	0.153267973111689	0.0585297250599991	10.6795946930864	0.0540120730589456	2.14719143946679	0.4301340882634	0.509191486264991	0.387331914082349	0.456736874417728	0.537259648757408	0.413140736587684	0.455438053089059	0.535680627841312	0.412194187478217	0.00492705448552661	0.00504614023905913	0.00503408171702735
203	0.986818893304458	0.22	0.0600852578203226	0.0423184537430079	0.0778520618976374	0.298739273589011	0.941214543550072	0.716066753194013	1.16636233390613	8.32	5.42	12.04	0.0813036390535976	0.106867365618437	0.132431092183276	0.0826135749845565	0.108589175413177	0.134564775841798	0.0830983176071152	0.109212571699064	0.135475040016988	0.0600852578203226	10.335750189524	0.0044620267241558	2.09885812048932	0.4301340882634	0.509191486264991	0.387331914082349	0.456736874417728	0.537259648757408	0.413140736587684	0.455438053089059	0.535680627841312	0.412194187478217	0.00492705448552661	0.00504614023905913	0.00503408171702735
203	0.986818893304458	0.22	0.0601380181823565	0.0424318631109256	0.0778441732537874	0.271543912782046	0.923630629376709	0.687438489614723	1.1598227691387	8.13	5.55	13.12	0.079730854863651	0.107125016668371	0.134519178473091	0.0811162648089546	0.108986429840687	0.136856594872419	0.0811302084260743	0.109030487197532	0.137033768113179	0.0601380181823565	10.4106246512958	0.0167180176888139	2.12328903346384	0.4301340882634	0.509191486264991	0.387331914082349	0.456736874417728	0.537259648757408	0.413140736587684	0.455438053089059	0.535680627841312	0.412194187478217	0.00492705448552661	0.00504614023905913	0.00503408171702735
203	0.986818893304458	0.22	0.0612009430422519	0.0430442964538384	0.0793575896306653	0.305042640359212	0.903331385921235	0.69045309984073	1.11620967200174	8.44	4.92	14.28	0.0773359114240973	0.10117987168763	0.125023831951163	0.0785205195990468	0.102729714457107	0.126938909315167	0.0768488493128558	0.100493412294456	0.124190888747722	0.0612009430422519	10.6995885155431	0.0345941552632746	2.16855688194136	0.4301340882634	0.509191486264991	0.387331914082349	0.456736874417728	0.537259648757408	0.413140736587684	0.455438053089059	0.535680627841312	0.412194187478217	0.00492705448552661	0.00504614023905913	0.00503408171702735
203	0.986818893304458	0.22	0.0617184079500359	0.043671096825282	0.0797657190747899	0.380458345905024	1.01929227548632	0.816212865810151	1.22237168516249	7.5	4.83	12.1	0.102163908187775	0.127582995577914	0.153002082968053	0.104427226299879	0.130409442899773	0.156391659499667	0.103858358669443	0.129733548372692	0.155525010259135	0.0617184079500359	9.83020213012524	0.251908859176965	2.28475173943097	0.4301340882634	0.509191486264991	0.387331914082349	0.456736874417728	0.537259648757408	0.413140736587684	0.455438053089059	0.535680627841312	0.412194187478217	0.00492705448552661	0.00504614023905913	0.00503408171702735
203	0.986818893304458	0.22	0.0624366315310138	0.0438289707699909	0.0810442922920367	0.307046962339444	0.928869010481432	0.711003023309578	1.14673499765329	7.75	4.79	12.01	0.086297389103273	0.112740688570302	0.139183988037331	0.0880385960858372	0.115015437275883	0.141992278465929	0.0875585075141263	0.114333420483342	0.14110968992829	0.0624366315310138	9.99514157853102	-0.00121076459488126	2.05855603297116	0.4301340882634	0.509191486264991	0.387331914082349	0.456736874417728	0.537259648757408	0.413140736587684	0.455438053089059	0.535680627841312	0.412194187478217	0.00492705448552661	0.00504614023905913	0.00503408171702735
203	0.986818893304458	0.22	0.0626108716840085	0.0441976123351807	0.0810241310328362	0.279925125539732	0.881901903412543	0.661063992905818	1.10273981391927	8.15	5.1	13.01	0.0765055928487236	0.10206338369515	0.127621174541576	0.0778249828983222	0.103823534918891	0.129822086939461	0.0772214620339281	0.103013893522237	0.128932133169655	0.0626108716840085	10.4900692375914	-0.051937788257401	2.07012847952086	0.4301340882634	0.509191486264991	0.387331914082349	0.456736874417728	0.537259648757408	0.413140736587684	0.455438053089059	0.535680627841312	0.412194187478217	0.00492705448552661	0.00504614023905913	0.00503408171702735
203	0.986818893304458	0.22	0.0627525807487627	0.044114817672754	0.0813903438247714	0.253116846392	0.795813841222727	0.582380257635253	1.0092474248102	8.45	5.15	14.24	0.0651665507678334	0.0890491090758535	0.112931667383874	0.066161026281708	0.0904080448713628	0.114655063461018	0.0650896150706139	0.088908900213917	0.112768644653261	0.0627525807487627	10.8965213452775	0.00311849591514027	2.14484873396338	0.4301340882634	0.509191486264991	0.387331914082349	0.456736874417728	0.537259648757408	0.413140736587684	0.455438053089059	0.535680627841312	0.412194187478217	0.00492705448552661	0.00504614023905913	0.00503408171702735
203	0.986818893304458	0.22	0.0632108100636363	0.0446721670464436	0.0817494530808291	0.300092835489624	0.96164275515219	0.732349314242463	1.19093619606192	7.34	5.15	11.34	0.0934887441779319	0.122759415184241	0.15203008619055	0.0956813188029638	0.125638469567563	0.155595620332162	0.0962668683709937	0.12640997947201	0.156542470408238	0.0632108100636363	9.59494591265609	-0.00913859257789344	2.02830720764045	0.4301340882634	0.509191486264991	0.387331914082349	0.456736874417728	0.537259648757408	0.413140736587684	0.455438053089059	0.535680627841312	0.412194187478217	0.00492705448552661	0.00504614023905913	0.00503408171702735
203	0.986818893304458	0.22	0.0640940512280247	0.0453960991499806	0.0827920033060688	0.321568462298282	0.934830699660991	0.722831257872718	1.14683014144926	7.84	4.83	13.57	0.0867470563548712	0.112189131975855	0.137631207596839	0.0884357866006517	0.114373150527913	0.140310514455175	0.0868430115101478	0.112370399297015	0.137788309780213	0.0640940512280247	10.7933723745259	0.139281240238069	2.25856375661965	0.4301340882634	0.509191486264991	0.387331914082349	0.456736874417728	0.537259648757408	0.413140736587684	0.455438053089059	0.535680627841312	0.412194187478217	0.00492705448552661	0.00504614023905913	0.00503408171702735
203	0.986818893304458	0.22	0.0656478518493493	0.0460821385375128	0.0852135651611858	0.301114336970253	0.961639205076373	0.732902968683966	1.19037544146878	8.06	5.33	13.86	0.085702502405714	0.112449928309712	0.139197354213709	0.0872340459656779	0.114459460805109	0.14168487564454	0.0864389780397389	0.113379771073711	0.140327758446997	0.0656478518493493	10.3872844616083	-0.124215801556595	2.00183513690287	0.4301340882634	0.509191486264991	0.387331914082349	0.456736874417728	0.537259648757408	0.413140736587684	0.455438053089059	0.535680627841312	0.412194187478217	0.00492705448552661	0.00504614023905913	0.00503408171702735
203	0.986818893304458	0.22	0.0656801895009952	0.0463106581091501	0.0850497208928404	0.296867875421807	0.927462155779756	0.704609134047928	1.15031517751158	7.94	5.88	14.12	0.0835920962873248	0.110030514908877	0.136468933530429	0.0851597198853888	0.112093944818391	0.139028169751394	0.0850606052199299	0.11188275066133	0.138781241121979	0.0656801895009952	10.8830099537089	-0.00557762112389407	2.15916225819789	0.4301340882634	0.509191486264991	0.387331914082349	0.456736874417728	0.537259648757408	0.413140736587684	0.455438053089059	0.535680627841312	0.412194187478217	0.00492705448552661	0.00504614023905913	0.00503408171702735
203	0.986818893304458	0.22	0.0670288186161129	0.047138421971856	0.0869192152603699	0.28982290353037	0.905905178447587	0.684501320960092	1.12730903593508	7.68	5	12.2	0.0837678935377775	0.110862851859921	0.137957810182064	0.0855018384813008	0.113157646121643	0.140813453761986	0.0852277460434153	0.112881578534939	0.140310269974469	0.0670288186161129	9.82823339722557	0.0421033190958863	2.10108517954834	0.4301340882634	0.509191486264991	0.387331914082349	0.456736874417728	0.537259648757408	0.413140736587684	0.455438053089059	0.535680627841312	0.412194187478217	0.00492705448552661	0.00504614023905913	0.00503408171702735
203	0.986818893304458	0.22	0.0670988739338733	0.0471671731463749	0.0870305747213716	0.283757208947145	0.946866213175359	0.711994475119973	1.18173795123074	8.31	5.63	12.78	0.080937442718134	0.107636972713452	0.13433650270877	0.0822471386749463	0.109378709334131	0.136510279993317	0.082573442036529	0.109718507272498	0.137099512837883	0.0670988739338733	10.5206759435347	0.0306863867415204	2.17853873678374	0.4301340882634	0.509191486264991	0.387331914082349	0.456736874417728	0.537259648757408	0.413140736587684	0.455438053089059	0.535680627841312	0.412194187478217	0.00492705448552661	0.00504614023905913	0.00503408171702735
203	0.986818893304458	0.22	0.067313118115715	0.0475247207450619	0.0871015154863681	0.275584379992426	0.892769638666995	0.666778464921987	1.118760812412	8.14	5.22	12.19	0.0772591815314264	0.103444629975549	0.129630078419671	0.0785971092920974	0.105236021489065	0.131874933686033	0.0786680626547638	0.105376064675354	0.132081728365584	0.067313118115715	10.4870929081069	0.0510835810921192	2.16903126660243	0.4301340882634	0.509191486264991	0.387331914082349	0.456736874417728	0.537259648757408	0.413140736587684	0.455438053089059	0.535680627841312	0.412194187478217	0.00492705448552661	0.00504614023905913	0.00503408171702735
203	0.986818893304458	0.22	0.0674046937262022	0.0477848325853323	0.0870245548670721	0.327094791652875	0.879273383725631	0.682371659614254	1.07617510783701	8.63	4.9	13.27	0.0747939315223296	0.0963760911303945	0.117958250738459	0.0758468995757669	0.0977328983339999	0.119618897092233	0.0747903653129323	0.0963512315062581	0.118015768628687	0.0674046937262022	10.0228931706425	-0.0107759502686569	2.07245013864351	0.4301340882634	0.509191486264991	0.387331914082349	0.456736874417728	0.537259648757408	0.413140736587684	0.455438053089059	0.535680627841312	0.412194187478217	0.00492705448552661	0.00504614023905913	0.00503408171702735
203	0.986818893304458	0.22	0.0676630543531925	0.0480310907644821	0.0872950179419028	0.280069307878624	0.909659560211466	0.681952270023807	1.13736685039912	7.4	4.85	13.43	0.086405785212186	0.115257111136384	0.144108437060583	0.0883892520936693	0.117902867577728	0.147416483061786	0.086970246858067	0.116009571570976	0.144950961988633	0.0676630543531925	10.4627022323306	0.0835693374878215	2.17697584540625	0.4301340882634	0.509191486264991	0.387331914082349	0.456736874417728	0.537259648757408	0.413140736587684	0.455438053089059	0.535680627841312	0.412194187478217	0.00492705448552661	0.00504614023905913	0.00503408171702735
203	0.986818893304458	0.22	0.0679268561196216	0.0477551126800284	0.0880985995592147	0.298578190343551	0.981038454060045	0.746274138455739	1.21580276966435	7.77	5.25	11.21	0.0903843931240289	0.118817684725131	0.147250976326233	0.0921958365686061	0.121198975439777	0.150202114310948	0.093084137234108	0.122343347242714	0.151481474931881	0.0679268561196216	10.2547901758703	-0.0577916996327	2.0333937246229	0.4301340882634	0.509191486264991	0.387331914082349	0.456736874417728	0.537259648757408	0.413140736587684	0.455438053089059	0.535680627841312	0.412194187478217	0.00492705448552661	0.00504614023905913	0.00503408171702735
203	0.986818893304458	0.22	0.0696804068035572	0.0492410294612362	0.0901197841458781	0.264161509280143	0.833990179376653	0.616668586143811	1.0513117726095	7.77	5.17	12.03	0.0746893746030813	0.101010828705044	0.127332282807006	0.0761863949645294	0.103035417451459	0.129884439938388	0.0762515121376184	0.103206141951522	0.130060146277901	0.0696804068035572	9.93163220760796	-0.0433633788118555	2.01803814294767	0.4301340882634	0.509191486264991	0.387331914082349	0.456736874417728	0.537259648757408	0.413140736587684	0.455438053089059	0.535680627841312	0.412194187478217	0.00492705448552661	0.00504614023905913	0.00503408171702735
203	0.986818893304458	0.22	0.0699583131779096	0.0493857150078053	0.0905309113480138	0.304275135815141	0.951046460254368	0.726517314059248	1.17557560644949	7.48	4.91	10.05	0.0911397170558001	0.119306317436827	0.147472917817853	0.093172084795104	0.121966785545426	0.150761486295749	0.0942719985895573	0.12353366515837	0.152782376487977	0.0699583131779096	9.17136676412675	-0.0213824389585312	1.97708915507789	0.4301340882634	0.509191486264991	0.387331914082349	0.456736874417728	0.537259648757408	0.413140736587684	0.455438053089059	0.535680627841312	0.412194187478217	0.00492705448552661	0.00504614023905913	0.00503408171702735
203	0.986818893304458	0.22	0.0700226690974876	0.0496030953141489	0.0904422428808263	0.301512061874589	0.875342124741506	0.667329161621142	1.08335508786187	8.15	5.15	12.95	0.0771984829689372	0.101261997819323	0.125325512669708	0.0785278922089593	0.103005796795506	0.127483701382052	0.078063010233234	0.102391279229379	0.126750541593837	0.0700226690974876	10.1120921702525	0.0239633565220309	2.10988590436502	0.4301340882634	0.509191486264991	0.387331914082349	0.456736874417728	0.537259648757408	0.413140736587684	0.455438053089059	0.535680627841312	0.412194187478217	0.00492705448552661	0.00504614023905913	0.00503408171702735
203	0.986818893304458	0.22	0.0702969601399242	0.0497245635783678	0.0908693567014806	0.303177828217462	0.931759371565342	0.711212199904171	1.15230654322651	7.95	4.84	11.81	0.0842233595461685	0.110341055134366	0.136458750722564	0.0857934658500618	0.112398051995786	0.13900263814151	0.0855701746260321	0.112044502097174	0.138529262025094	0.0702969601399242	9.86766750706827	0.0149075601600738	2.04988377207716	0.4301340882634	0.509191486264991	0.387331914082349	0.456736874417728	0.537259648757408	0.413140736587684	0.455438053089059	0.535680627841312	0.412194187478217	0.00492705448552661	0.00504614023905913	0.00503408171702735
203	0.986818893304458	0.22	0.0705381583144488	0.0500108476160249	0.0910654690128727	0.24187977922424	0.867712232692223	0.627867359298547	1.1075571060859	9.44	5.76	14.17	0.0632109602632571	0.0873575009886282	0.111504041713999	0.063810194340551	0.0881856420464702	0.112561089752389	0.0635327816953211	0.0878584386119091	0.112193743275749	0.0705381583144488	10.968347563203	-0.0335549134896478	2.17758726324201	0.4301340882634	0.509191486264991	0.387331914082349	0.456736874417728	0.537259648757408	0.413140736587684	0.455438053089059	0.535680627841312	0.412194187478217	0.00492705448552661	0.00504614023905913	0.00503408171702735
203	0.986818893304458	0.22	0.070733360255976	0.0499488964691256	0.0915178240428264	0.325407270597501	1.02288142944826	0.792939613137331	1.2528232457592	7.46	5.01	12.03	0.0996892396414353	0.128597777504882	0.157506315368329	0.10192649607014	0.131483808188582	0.161041120307025	0.101812889921593	0.131315224715217	0.160845835427342	0.070733360255976	9.71826349966867	0.0389502466096803	2.09143443087513	0.4301340882634	0.509191486264991	0.387331914082349	0.456736874417728	0.537259648757408	0.413140736587684	0.455438053089059	0.535680627841312	0.412194187478217	0.00492705448552661	0.00504614023905913	0.00503408171702735
203	0.986818893304458	0.22	0.0708498462578316	0.0502142041462187	0.0914854883694445	0.251919078651555	0.858548232257858	0.627557838230451	1.08953862628526	8.29	5.44	13.37	0.0715110862764054	0.0978327621284547	0.124154437980504	0.0726784058362746	0.0994297466349851	0.126181087433696	0.0724081047433779	0.0990292430580556	0.125650033348709	0.0708498462578316	10.2597539049923	-0.0324846571007609	2.0906081652955	0.4301340882634	0.509191486264991	0.387331914082349	0.456736874417728	0.537259648757408	0.413140736587684	0.455438053089059	0.535680627841312	0.412194187478217	0.00492705448552661	0.00504614023905913	0.00503408171702735
203	0.986818893304458	0.22	0.0716075426450005	0.0505468255775118	0.0926682597124892	0.262705685523393	0.952807548105915	0.703591298023774	1.20202379818805	8.85	6.31	12.93	0.0753088828202871	0.10198373998106	0.128658597141834	0.0762691124151284	0.103284088647181	0.130299064879234	0.077215008354517	0.10467779851914	0.131999670547942	0.0716075426450005	10.7791368731653	-0.0901958256406649	2.09103084681917	0.4301340882634	0.509191486264991	0.387331914082349	0.456736874417728	0.537259648757408	0.413140736587684	0.455438053089059	0.535680627841312	0.412194187478217	0.00492705448552661	0.00504614023905913	0.00503408171702735
203	0.986818893304458	0.22	0.0717017999785551	0.0506746970405274	0.0927289029165828	0.1995997838952	0.737807274402675	0.507131514684618	0.968483034120732	7.43	5.02	12.26	0.0640617212141957	0.0932010781305588	0.122340435046922	0.065519499980284	0.0953219476623185	0.125124395344353	0.0653233202174306	0.0949714515649301	0.124740612989069	0.0717017999785551	9.45394606281727	-0.038873288267916	1.99885086162666	0.4301340882634	0.509191486264991	0.387331914082349	0.456736874417728	0.537259648757408	0.413140736587684	0.455438053089059	0.535680627841312	0.412194187478217	0.00492705448552661	0.00504614023905913	0.00503408171702735
203	0.986818893304458	0.22	0.071886073442834	0.0506319814137066	0.0931401654719615	0.303573187205322	0.954794615180156	0.729006301988827	1.18058292837148	8.8	6.04	13.1	0.0784642207110994	0.102766210957135	0.127068201203171	0.0794888210966757	0.104108151250643	0.12872748140461	0.0800825533256624	0.104935798045146	0.129854628807262	0.071886073442834	11.0948243539997	0.0143559208304223	2.207948051923	0.4301340882634	0.509191486264991	0.387331914082349	0.456736874417728	0.537259648757408	0.413140736587684	0.455438053089059	0.535680627841312	0.412194187478217	0.00492705448552661	0.00504614023905913	0.00503408171702735
203	0.986818893304458	0.22	0.0719909039153105	0.0509366615851258	0.0930451462454951	0.24401241693777	0.863915069394561	0.626500219997117	1.101329918792	7.94	5.34	12.85	0.0742958218197305	0.102450530765039	0.130605239710348	0.0756872783441964	0.104369285494126	0.133051292644056	0.0754831383196172	0.10423668545862	0.132769317005296	0.0719909039153105	10.317839359676	0.139025083216847	2.25827257629252	0.4301340882634	0.509191486264991	0.387331914082349	0.456736874417728	0.537259648757408	0.413140736587684	0.455438053089059	0.535680627841312	0.412194187478217	0.00492705448552661	0.00504614023905913	0.00503408171702735
203	0.986818893304458	0.22	0.0719956362546003	0.0509516936527808	0.0930395788564198	0.268369365224279	0.910487228186571	0.675773338221817	1.14520111815132	8.34	5.29	14.39	0.0765699145662521	0.103164663849206	0.12975941313216	0.0777942727154638	0.104814273850862	0.13183427498626	0.0766617376867362	0.1033170889541	0.129964199036109	0.0719956362546003	10.8335800904186	-0.00754143241156869	2.15678227484651	0.4301340882634	0.509191486264991	0.387331914082349	0.456736874417728	0.537259648757408	0.413140736587684	0.455438053089059	0.535680627841312	0.412194187478217	0.00492705448552661	0.00504614023905913	0.00503408171702735
203	0.986818893304458	0.22	0.0720495773588956	0.0508650936308931	0.0932340610868981	0.26499389827271	0.898530402261791	0.664891168628398	1.13216963589518	6.96	4.78	11.96	0.0892565034383126	0.120620765807962	0.151985028177611	0.0916577315815266	0.123865772797444	0.156073814013362	0.0911198083217303	0.123117346172728	0.155168472342432	0.0720495773588956	9.67153978866864	-0.0702872188331164	1.95034168433522	0.4301340882634	0.509191486264991	0.387331914082349	0.456736874417728	0.537259648757408	0.413140736587684	0.455438053089059	0.535680627841312	0.412194187478217	0.00492705448552661	0.00504614023905913	0.00503408171702735
203	0.986818893304458	0.22	0.0722464126943664	0.0509835832211823	0.0935092421675505	0.266738965298732	0.890296792632703	0.659831069271938	1.12076251599347	7.29	4.66	11.92	0.0847943625170173	0.114411328138176	0.144028293759335	0.0868208517395231	0.11714562929361	0.147470406847697	0.0861248271597125	0.116265235578982	0.146361944191203	0.0722464126943664	9.55916725616221	0.0535724459826427	2.08760622545485	0.4301340882634	0.509191486264991	0.387331914082349	0.456736874417728	0.537259648757408	0.413140736587684	0.455438053089059	0.535680627841312	0.412194187478217	0.00492705448552661	0.00504614023905913	0.00503408171702735
203	0.986818893304458	0.22	0.0723714903838539	0.0513450887793723	0.0933978919883356	0.276299210731502	0.943059283189117	0.704764707276407	1.18135385910183	7.92	5.22	11.69	0.0837631586297437	0.112085102331949	0.140407046034155	0.0853434123922973	0.114199670449768	0.143055928507239	0.0857510820313756	0.114773097589651	0.143839879275652	0.0723714903838539	9.50276095678653	0.0151569114763	2.05596466268626	0.4301340882634	0.509191486264991	0.387331914082349	0.456736874417728	0.537259648757408	0.413140736587684	0.455438053089059	0.535680627841312	0.412194187478217	0.00492705448552661	0.00504614023905913	0.00503408171702735
203	0.986818893304458	0.22	0.0725492435888226	0.0513525048980912	0.093745982279554	0.35303464790118	1.13605574717363	0.895942041193042	1.37616945315421	8.92	5.48	13.7	0.0952095420322397	0.120725830956056	0.146242119879872	0.0963858651613443	0.122217410310422	0.148048955459501	0.0958791135540794	0.121506557216799	0.147198372982563	0.0725492435888226	10.8421804785515	-0.101379409658074	2.0767783432699	0.4301340882634	0.509191486264991	0.387331914082349	0.456736874417728	0.537259648757408	0.413140736587684	0.455438053089059	0.535680627841312	0.412194187478217	0.00492705448552661	0.00504614023905913	0.00503408171702735
203	0.986818893304458	0.22	0.0732723456696752	0.0517515228669309	0.0947931684724196	0.295042751355527	1.02129177859198	0.774816019414628	1.26776753776933	8.02	5.09	11.32	0.0910215861272547	0.119976349555082	0.14893111298291	0.0926736639432564	0.122153967788055	0.151634271632854	0.0933580219426406	0.122842399864362	0.152567342441078	0.0732723456696752	9.77740604632701	0.180750398127368	2.2544062384443	0.4301340882634	0.509191486264991	0.387331914082349	0.456736874417728	0.537259648757408	0.413140736587684	0.455438053089059	0.535680627841312	0.412194187478217	0.00492705448552661	0.00504614023905913	0.00503408171702735
203	0.986818893304458	0.22	0.0733871025550358	0.0515267834419758	0.0952474216680957	0.238999607506782	0.837356504656566	0.604069951521016	1.07064305779212	9.03	5.44	13.34	0.0634583380311233	0.0879653953838615	0.1124724527366	0.0642026301109763	0.0889971265813164	0.113791623051656	0.0639701479015689	0.0886505529508756	0.1133860444455	0.0733871025550358	10.3178089266008	0.0478553518697227	2.1580003027051	0.4301340882634	0.509191486264991	0.387331914082349	0.456736874417728	0.537259648757408	0.413140736587684	0.455438053089059	0.535680627841312	0.412194187478217	0.00492705448552661	0.00504614023905913	0.00503408171702735
203	0.986818893304458	0.22	0.0736345512690722	0.0518677352294114	0.095401367308733	0.279803986000901	0.85740053799034	0.64263350301754	1.07216757296314	8.48	5.23	13.73	0.0716206562137298	0.0955561589623458	0.119491661710962	0.0726970272408644	0.0969922513749089	0.121287475508953	0.0718709469540071	0.0960353809989898	0.120052390017542	0.0736345512690722	10.3694314728706	0.142867132476653	2.27738431158003	0.4301340882634	0.509191486264991	0.387331914082349	0.456736874417728	0.537259648757408	0.413140736587684	0.455438053089059	0.535680627841312	0.412194187478217	0.00492705448552661	0.00504614023905913	0.00503408171702735
203	0.986818893304458	0.22	0.073687988429889	0.0521280272821653	0.0952479495776127	0.311878017718118	0.985182694888803	0.756705651836941	1.21365973794067	8.53	5.25	12.91	0.0838465041752173	0.109162822743322	0.134479141311427	0.085078706183439	0.11076707149204	0.136455436800641	0.0847250340905008	0.110355694820106	0.135898789695443	0.073687988429889	10.3271068286746	-0.0190080941304246	2.10745241130685	0.4301340882634	0.509191486264991	0.387331914082349	0.456736874417728	0.537259648757408	0.413140736587684	0.455438053089059	0.535680627841312	0.412194187478217	0.00492705448552661	0.00504614023905913	0.00503408171702735
203	0.986818893304458	0.22	0.0736909240167858	0.0521473379750064	0.0952345100585653	0.315613830792726	0.988135012888889	0.760952787998468	1.21531723777931	8	5.43	13.79	0.0896570572129873	0.116424144548786	0.143191231884584	0.0913005183338619	0.118558260490629	0.145816002647396	0.0906784492562296	0.117724619682374	0.144886388014429	0.0736909240167858	10.2073360037325	-0.183974163677165	1.91315264796985	0.4301340882634	0.509191486264991	0.387331914082349	0.456736874417728	0.537259648757408	0.413140736587684	0.455438053089059	0.535680627841312	0.412194187478217	0.00492705448552661	0.00504614023905913	0.00503408171702735
203	0.986818893304458	0.22	0.073759075533108	0.0521415841722664	0.0953765668939495	0.265809102389168	0.882785550995834	0.653719751888302	1.11185135010337	8.02	5.47	12.85	0.0768587831810861	0.103790382749484	0.130721982317881	0.0782576447275992	0.105679410513351	0.133101176299103	0.078333292050237	0.105780797308693	0.133094416571849	0.073759075533108	10.168917623433	0.152456859768353	2.27785979069834	0.4301340882634	0.509191486264991	0.387331914082349	0.456736874417728	0.537259648757408	0.413140736587684	0.455438053089059	0.535680627841312	0.412194187478217	0.00492705448552661	0.00504614023905913	0.00503408171702735
203	0.986818893304458	0.22	0.0741081440667808	0.0520722913565684	0.0961439967769931	0.243957136180252	0.80392427427267	0.582962550236718	1.02488599830862	8.31	5.12	13.54	0.0662545619014748	0.0913671908637503	0.116479819826026	0.0673257883059167	0.0928444468374367	0.118363105368957	0.0665749937749751	0.0918350949600731	0.117017834541836	0.0741081440667808	10.0118441844105	-0.0651877638287293	2.04079658261084	0.4301340882634	0.509191486264991	0.387331914082349	0.456736874417728	0.537259648757408	0.413140736587684	0.455438053089059	0.535680627841312	0.412194187478217	0.00492705448552661	0.00504614023905913	0.00503408171702735
203	0.986818893304458	0.22	0.0742784178884078	0.0523349318883849	0.0962219038884307	0.256108725192777	0.915982304129431	0.672248879674722	1.15971572858414	7.96	5.3	13.28	0.079565577178936	0.108413212602175	0.137260848025415	0.0810461686625994	0.110430613656583	0.139815058650567	0.0805310913929214	0.109739380959536	0.139026355911279	0.0742784178884078	10.1400525350046	0.0970280298164075	2.19662673024548	0.4301340882634	0.509191486264991	0.387331914082349	0.456736874417728	0.537259648757408	0.413140736587684	0.455438053089059	0.535680627841312	0.412194187478217	0.00492705448552661	0.00504614023905913	0.00503408171702735
203	0.986818893304458	0.22	0.0744433639700242	0.0527871098895576	0.0960996180504907	0.332818934651659	0.954145803579128	0.743225664365346	1.16506594279291	7.22	4.75	12.08	0.0964374295268467	0.123805424251021	0.151173418975195	0.0988050372166914	0.126844935734678	0.154884834252665	0.0981106757548388	0.125886747279219	0.153819590485856	0.0744433639700242	9.59487155646145	-0.0756828290897684	1.96600849048511	0.4301340882634	0.509191486264991	0.387331914082349	0.456736874417728	0.537259648757408	0.413140736587684	0.455438053089059	0.535680627841312	0.412194187478217	0.00492705448552661	0.00504614023905913	0.00503408171702735
203	0.986818893304458	0.22	0.0745253368550283	0.0524791507060019	0.0965715230040547	0.230956270841239	0.873785916312439	0.624842216162979	1.1227296164619	8.74	5.47	13.61	0.0676610198300956	0.0946178806130049	0.121574741395914	0.0685673439873535	0.0958852938314792	0.123203243675605	0.0681991887841812	0.0954445392897298	0.122524734482953	0.0745253368550283	10.6677221559661	0.123480202521104	2.28475433592995	0.4301340882634	0.509191486264991	0.387331914082349	0.456736874417728	0.537259648757408	0.413140736587684	0.455438053089059	0.535680627841312	0.412194187478217	0.00492705448552661	0.00504614023905913	0.00503408171702735
203	0.986818893304458	0.22	0.0745810732157115	0.0527366021318259	0.0964255442995972	0.343665134971823	1.11911180484688	0.877646944335902	1.36057666535786	8.04	5.16	12.45	0.102883647010107	0.131189773561889	0.15949590011367	0.104737762023555	0.133554006711089	0.162370251398623	0.104525604209502	0.133270776970697	0.162041450710126	0.0745810732157115	10.0934952829037	0.0187231257391072	2.11505533446957	0.4301340882634	0.509191486264991	0.387331914082349	0.456736874417728	0.537259648757408	0.413140736587684	0.455438053089059	0.535680627841312	0.412194187478217	0.00492705448552661	0.00504614023905913	0.00503408171702735
203	0.986818893304458	0.22	0.0748748255166997	0.052905428335272	0.0968442226981275	0.270537432267705	0.832814773556361	0.619303060086229	1.04632648702649	7.54	4.9	12.33	0.0771074245717134	0.103691078686523	0.130274732801332	0.0787890427332335	0.105952453671816	0.133115864610399	0.0783636570871481	0.105267923589982	0.132207586049844	0.0748748255166997	9.50764162511575	0.0487371274167769	2.10550757289244	0.4301340882634	0.509191486264991	0.387331914082349	0.456736874417728	0.537259648757408	0.413140736587684	0.455438053089059	0.535680627841312	0.412194187478217	0.00492705448552661	0.00504614023905913	0.00503408171702735
203	0.986818893304458	0.22	0.074877728925815	0.0525516981721297	0.0972037596795002	0.26344234459471	0.881523769682273	0.651390148498401	1.11165739086614	7.54	4.66	11.5	0.0811630308253022	0.109837615838819	0.138512200852337	0.0829370311583628	0.112238363631248	0.141539696104133	0.0825674104451799	0.111799518272709	0.14095947558095	0.074877728925815	9.45357079503899	0.0824134394240215	2.08855682668819	0.4301340882634	0.509191486264991	0.387331914082349	0.456736874417728	0.537259648757408	0.413140736587684	0.455438053089059	0.535680627841312	0.412194187478217	0.00492705448552661	0.00504614023905913	0.00503408171702735
203	0.986818893304458	0.22	0.075133929825898	0.0531228516493261	0.0971450080024698	0.244960751144971	0.865309531064567	0.628121122969932	1.1024979391592	7.68	4.92	13.2	0.0768946285953385	0.105931248891309	0.13496786918728	0.0784879860690272	0.108126283189561	0.137764580310096	0.0775056284341204	0.106778643090741	0.136088469468813	0.075133929825898	10.2796216128244	-0.0182673908784388	2.06753449900269	0.4301340882634	0.509191486264991	0.387331914082349	0.456736874417728	0.537259648757408	0.413140736587684	0.455438053089059	0.535680627841312	0.412194187478217	0.00492705448552661	0.00504614023905913	0.00503408171702735
203	0.986818893304458	0.22	0.0752846144776872	0.0534251302444457	0.0971440987109287	0.281589703694224	0.962331612751421	0.722344399431887	1.20231882607096	7.77	4.93	12.24	0.087443071891427	0.116494614568061	0.145546157244696	0.0891928526642248	0.118825731628528	0.14845861059283	0.0887852031008399	0.118200257534045	0.147783523534738	0.0752846144776872	9.75332934466645	-0.0814368371171745	1.98948308200906	0.4301340882634	0.509191486264991	0.387331914082349	0.456736874417728	0.537259648757408	0.413140736587684	0.455438053089059	0.535680627841312	0.412194187478217	0.00492705448552661	0.00504614023905913	0.00503408171702735
203	0.986818893304458	0.22	0.0757994722012089	0.0532658236798874	0.0983331207225305	0.248575782469974	0.962966197129512	0.701563725129986	1.22436866912904	8.77	5.4	12.74	0.0757170762677245	0.103929240323517	0.132141404379309	0.0767172990956277	0.105302145931898	0.133886992768169	0.0767592953070886	0.105289101724231	0.133879749392054	0.0757994722012089	10.4181620962136	0.135474096231984	2.27175450404625	0.4301340882634	0.509191486264991	0.387331914082349	0.456736874417728	0.537259648757408	0.413140736587684	0.455438053089059	0.535680627841312	0.412194187478217	0.00492705448552661	0.00504614023905913	0.00503408171702735
203	0.986818893304458	0.22	0.075867105942642	0.0538490574765408	0.0978851544087433	0.290282122681475	1.09020383702278	0.824054189630644	1.35635348441492	8.42	5.8	11.79	0.0925142076122742	0.122394067510573	0.152273927408872	0.0939437362044198	0.124285299393017	0.154626862581614	0.0951849398520666	0.125867668020875	0.156544605158845	0.075867105942642	10.0193332004446	0.0568271375101995	2.16915932809262	0.4301340882634	0.509191486264991	0.387331914082349	0.456736874417728	0.537259648757408	0.413140736587684	0.455438053089059	0.535680627841312	0.412194187478217	0.00492705448552661	0.00504614023905913	0.00503408171702735
203	0.986818893304458	0.22	0.076077129905417	0.0537643747915738	0.0983898850192602	0.232997107125213	0.833268588553602	0.597224184629093	1.06931299247811	8.42	4.85	14.13	0.0670161273542548	0.0935033029271735	0.119990478500092	0.0680497722303919	0.0949454813070383	0.121841190383685	0.0665323233337574	0.092812805829798	0.119159274929917	0.076077129905417	10.3431065131937	0.00200709259961152	2.09373330368404	0.4301340882634	0.509191486264991	0.387331914082349	0.456736874417728	0.537259648757408	0.413140736587684	0.455438053089059	0.535680627841312	0.412194187478217	0.00492705448552661	0.00504614023905913	0.00503408171702735
203	0.986818893304458	0.22	0.0764480793512867	0.0542743805114523	0.0986217781911212	0.300827701613716	0.927624512351589	0.706828680036609	1.14842034466657	8.21	4.78	12.38	0.0812248489566751	0.106597486820094	0.131970124683514	0.0825912521161703	0.10839072059838	0.134190189080589	0.0818468131161276	0.107351372482482	0.133009889001708	0.0764480793512867	9.94114230107184	0.00476210417607289	2.07675770514395	0.4301340882634	0.509191486264991	0.387331914082349	0.456736874417728	0.537259648757408	0.413140736587684	0.455438053089059	0.535680627841312	0.412194187478217	0.00492705448552661	0.00504614023905913	0.00503408171702735
203	0.986818893304458	0.22	0.0764743994322779	0.0541981808359234	0.0987506180286323	0.275135419132494	0.957100702398124	0.714552374480584	1.19964903031566	7.12	4.91	10.67	0.0939415108506229	0.125829105368	0.157716699885377	0.0963321478904046	0.129031222485891	0.161730297081378	0.0971077865825926	0.130098082079349	0.162912362054751	0.0764743994322779	9.43866431356425	0.037060015150212	2.06165836213613	0.4301340882634	0.509191486264991	0.387331914082349	0.456736874417728	0.537259648757408	0.413140736587684	0.455438053089059	0.535680627841312	0.412194187478217	0.00492705448552661	0.00504614023905913	0.00503408171702735
203	0.986818893304458	0.22	0.0768769650031572	0.0539981608956516	0.0997557691106628	0.240270559079112	0.803506066276455	0.5804295671518	1.02658256540111	7.6	4.91	11.77	0.0717363620237088	0.0993067984828885	0.126877234942068	0.0732666264183322	0.101425189401739	0.129583752385146	0.0731512263301091	0.101339469396561	0.129352517461521	0.0768769650031572	9.35960855928319	-0.0130381280511177	2.02056662949835	0.4301340882634	0.509191486264991	0.387331914082349	0.456736874417728	0.537259648757408	0.413140736587684	0.455438053089059	0.535680627841312	0.412194187478217	0.00492705448552661	0.00504614023905913	0.00503408171702735
203	0.986818893304458	0.22	0.0769525361855695	0.0543789605557719	0.0995261118153672	0.320149306406252	1.05270027725027	0.813191910796001	1.29220864370453	8.55	5.34	12.43	0.0899710842592923	0.116470151863111	0.142969219466931	0.0912856118278945	0.118171845543962	0.14505807926003	0.0914140601860398	0.11834174582019	0.145261477588017	0.0769525361855695	10.1608961441675	-0.107735801977337	1.98319972844526	0.4301340882634	0.509191486264991	0.387331914082349	0.456736874417728	0.537259648757408	0.413140736587684	0.455438053089059	0.535680627841312	0.412194187478217	0.00492705448552661	0.00504614023905913	0.00503408171702735
203	0.986818893304458	0.22	0.0769973990661201	0.0540311394121144	0.0999636587201259	0.25715289227997	0.922670064914633	0.677828073108564	1.1675120567207	7.58	5.22	13.01	0.0839916251213656	0.11433070018421	0.144669775247054	0.0857973706178154	0.116788708904309	0.147780047190802	0.085321768920608	0.116165326792478	0.146918319456017	0.0769973990661201	9.99268679425428	-0.168223211854442	1.92753766091837	0.4301340882634	0.509191486264991	0.387331914082349	0.456736874417728	0.537259648757408	0.413140736587684	0.455438053089059	0.535680627841312	0.412194187478217	0.00492705448552661	0.00504614023905913	0.00503408171702735
203	0.986818893304458	0.22	0.0775825603824271	0.0545475863966456	0.100617534368209	0.28150727911215	0.967865226656127	0.726448854067322	1.20928159924493	7.44	4.88	12.46	0.0916041131611104	0.122046356396475	0.152488599631841	0.0936779670539312	0.124809401663583	0.155940836273236	0.0930034723080924	0.123905852874589	0.154793424911987	0.0775825603824271	9.78119471927902	-0.0906133520117874	1.96055468321475	0.4301340882634	0.509191486264991	0.387331914082349	0.456736874417728	0.537259648757408	0.413140736587684	0.455438053089059	0.535680627841312	0.412194187478217	0.00492705448552661	0.00504614023905913	0.00503408171702735
203	0.986818893304458	0.22	0.0776999771489028	0.0547887350130406	0.100611219284765	0.324853035153131	1.05481220768645	0.817392752356646	1.29223166301626	7.61	4.83	11.48	0.100866618476396	0.130164281748527	0.159461945020658	0.103008221120817	0.132927933135007	0.162847645149196	0.102955090340567	0.132936811853506	0.162963995123882	0.0776999771489028	9.71404619930037	-0.0733321126186337	1.99205715462153	0.4301340882634	0.509191486264991	0.387331914082349	0.456736874417728	0.537259648757408	0.413140736587684	0.455438053089059	0.535680627841312	0.412194187478217	0.00492705448552661	0.00504614023905913	0.00503408171702735
203	0.986818893304458	0.22	0.0777109947753337	0.05485924656538	0.100562742985287	0.318037928160286	1.1032068126211	0.850984763580208	1.35542886166199	7.84	5.17	11.9	0.102127203191257	0.132396525926654	0.162665848662051	0.104115370130829	0.134973962569745	0.165832555008661	0.104409014584762	0.135276821928799	0.166203709131099	0.0777109947753337	10.08142924787	0.0223824071657144	2.10209305870975	0.4301340882634	0.509191486264991	0.387331914082349	0.456736874417728	0.537259648757408	0.413140736587684	0.455438053089059	0.535680627841312	0.412194187478217	0.00492705448552661	0.00504614023905913	0.00503408171702735
203	0.986818893304458	0.22	0.0778103917800353	0.0547695028373795	0.100851280722691	0.286873886009192	0.949429252348817	0.715714712362499	1.18314379233513	7.42	4.76	12.17	0.0905010304583089	0.120053876496688	0.149606722535066	0.0925664482392076	0.122793750395652	0.153021052552096	0.0918633063357311	0.12178242117005	0.151999148242303	0.0778103917800353	9.55217898665032	0.00896037078257028	2.01451480833711	0.4301340882634	0.509191486264991	0.387331914082349	0.456736874417728	0.537259648757408	0.413140736587684	0.455438053089059	0.535680627841312	0.412194187478217	0.00492705448552661	0.00504614023905913	0.00503408171702735
203	0.986818893304458	0.22	0.0782863982510771	0.0552382490209998	0.101334547481154	0.258172675498059	0.922309817835631	0.678214994868988	1.16640464080227	8.09	5.35	13.93	0.0790644988007668	0.107520423520402	0.135976348240037	0.0804627200119828	0.109421875361436	0.138381030710889	0.0797140508306557	0.108376363755734	0.137033046657234	0.0782863982510771	10.4222309608278	-0.0816238180248481	2.04429940331554	0.4301340882634	0.509191486264991	0.387331914082349	0.456736874417728	0.537259648757408	0.413140736587684	0.455438053089059	0.535680627841312	0.412194187478217	0.00492705448552661	0.00504614023905913	0.00503408171702735
203	0.986818893304458	0.22	0.0783446865885744	0.0556186354909795	0.101070737686169	0.252616499467714	0.882937695631233	0.645824121516896	1.12005126974557	8.2	5.56	12.17	0.0743075851314318	0.101589528476836	0.128871471822239	0.0755631700193329	0.103306099894126	0.13104902976892	0.0760653012901247	0.104033247540672	0.132014046230175	0.0783446865885744	9.94893091019725	0.0382547154145597	2.13135600344537	0.4301340882634	0.509191486264991	0.387331914082349	0.456736874417728	0.537259648757408	0.413140736587684	0.455438053089059	0.535680627841312	0.412194187478217	0.00492705448552661	0.00504614023905913	0.00503408171702735
203	0.986818893304458	0.22	0.0785187089081374	0.0554136666823108	0.101623751133964	0.255221268271533	0.92917078776167	0.681350868614299	1.17699070690904	7.62	5.21	11.35	0.0840064508608874	0.114561151557963	0.14511585225504	0.0857854174108953	0.116987161161553	0.148188904912211	0.0864081059759886	0.117807017989061	0.149173827069517	0.0785187089081374	9.37470869429491	-0.0312420801790664	2.02554762769532	0.4301340882634	0.509191486264991	0.387331914082349	0.456736874417728	0.537259648757408	0.413140736587684	0.455438053089059	0.535680627841312	0.412194187478217	0.00492705448552661	0.00504614023905913	0.00503408171702735
203	0.986818893304458	0.22	0.0786114123575959	0.0556677436361641	0.101555081079028	0.342116577706649	1.02991737503057	0.806932575801866	1.25290217425928	7.95	5.69	11.57	0.0956493280216956	0.122080713796503	0.148512099571311	0.0974380136418317	0.124363678264526	0.15128934288722	0.09869434285417	0.125969725624842	0.15330631483543	0.0786114123575959	9.66644515057771	-0.103099427920302	1.94730630223703	0.4301340882634	0.509191486264991	0.387331914082349	0.456736874417728	0.537259648757408	0.413140736587684	0.455438053089059	0.535680627841312	0.412194187478217	0.00492705448552661	0.00504614023905913	0.00503408171702735
203	0.986818893304458	0.22	0.079139453295891	0.0561209671404982	0.102157939451284	0.282469735379944	0.989501590266435	0.743274343807996	1.23572883672487	7.44	5.08	11.72	0.093706221319886	0.124748628533098	0.155791035746309	0.0958263780492389	0.127571137439514	0.159315896829789	0.0959908435171377	0.12782865171728	0.159704116752384	0.079139453295891	9.92095886489176	0.0374702958422591	2.1020997382153	0.4301340882634	0.509191486264991	0.387331914082349	0.456736874417728	0.537259648757408	0.413140736587684	0.455438053089059	0.535680627841312	0.412194187478217	0.00492705448552661	0.00504614023905913	0.00503408171702735
203	0.986818893304458	0.22	0.0803236279334058	0.0564644070676397	0.104182848799172	0.247738129062799	0.866912380450348	0.631055383330443	1.10276937757025	8.34	5.2	13.71	0.0714776265403032	0.0981923948512586	0.124907163162214	0.072619068045229	0.0997604502047487	0.126901832364268	0.0718214643991958	0.0986503197898486	0.1255330336741	0.0803236279334058	10.1407406612947	0.244570640003133	2.37268693913305	0.4301340882634	0.509191486264991	0.387331914082349	0.456736874417728	0.537259648757408	0.413140736587684	0.455438053089059	0.535680627841312	0.412194187478217	0.00492705448552661	0.00504614023905913	0.00503408171702735
203	0.986818893304458	0.22	0.0804412572005092	0.056861509286116	0.104021005114902	0.274431632710953	1.01298030978252	0.755817269970862	1.27014334959418	8.21	5.29	13.6	0.08688449166521	0.116446504703067	0.146008517740924	0.0883478995585226	0.118407829801081	0.148467760043639	0.0876427092467672	0.117483621090651	0.147250730864756	0.0804412572005092	10.2169435425357	0.012650247767978	2.15002963557228	0.4301340882634	0.509191486264991	0.387331914082349	0.456736874417728	0.537259648757408	0.413140736587684	0.455438053089059	0.535680627841312	0.412194187478217	0.00492705448552661	0.00504614023905913	0.00503408171702735
203	0.986818893304458	0.22	0.0804691517308463	0.0565066759760501	0.104431627485643	0.268176299411535	0.993338000064909	0.737140109525518	1.2495358906043	7.62	5.12	12.1	0.090895888614335	0.122487352191979	0.154078815769623	0.0928214539509203	0.125082160418693	0.157342866886467	0.0928636453596077	0.125053634827397	0.157373736413163	0.0804691517308463	9.55090227931895	-0.0766699099999121	1.97902182430805	0.4301340882634	0.509191486264991	0.387331914082349	0.456736874417728	0.537259648757408	0.413140736587684	0.455438053089059	0.535680627841312	0.412194187478217	0.00492705448552661	0.00504614023905913	0.00503408171702735
203	0.986818893304458	0.22	0.0805840652683878	0.0567596476025073	0.104408482934268	0.217423238127679	0.751974149966714	0.529233815704065	0.974714484229363	7.44	4.83	12.16	0.0667552804965033	0.0948507896086847	0.122946298720866	0.0682678704877467	0.096999988203261	0.125732105918775	0.0678882816053402	0.0963930469953791	0.124896889919751	0.0805840652683878	9.25039998047482	-0.137746022914246	1.90100911338135	0.4301340882634	0.509191486264991	0.387331914082349	0.456736874417728	0.537259648757408	0.413140736587684	0.455438053089059	0.535680627841312	0.412194187478217	0.00492705448552661	0.00504614023905913	0.00503408171702735
203	0.986818893304458	0.22	0.0809070248402565	0.05730325822402	0.104510791456493	0.244063341852937	0.890782825112728	0.646018159536873	1.13554749068858	7.59	4.98	12.06	0.0799067686602486	0.11018200662321	0.140457244586171	0.081615460662162	0.112538091303249	0.143460721944336	0.0814244440553066	0.112310690079391	0.143039525493485	0.0809070248402565	9.77963356922925	0.0761997182646407	2.14840324298773	0.4301340882634	0.509191486264991	0.387331914082349	0.456736874417728	0.537259648757408	0.413140736587684	0.455438053089059	0.535680627841312	0.412194187478217	0.00492705448552661	0.00504614023905913	0.00503408171702735
203	0.986818893304458	0.22	0.0810395347396542	0.0572375739858045	0.104841495493504	0.241736810625884	0.912662104599566	0.660294228700816	1.16502998049832	7.85	5.55	12.66	0.0791380949866309	0.109385084989475	0.13963207499232	0.0806722260950689	0.11150556895753	0.14233891181999	0.0809632338038275	0.111937431882632	0.142764993424645	0.0810395347396542	9.83656018368862	0.0805418555615718	2.17802590628608	0.4301340882634	0.509191486264991	0.387331914082349	0.456736874417728	0.537259648757408	0.413140736587684	0.455438053089059	0.535680627841312	0.412194187478217	0.00492705448552661	0.00504614023905913	0.00503408171702735
203	0.986818893304458	0.22	0.0815925123792624	0.0573065459945064	0.105878478764018	0.282425807292534	1.02129596672876	0.767129474948061	1.27546245850946	8.37	5.69	11.51	0.0865926977800495	0.115282720686641	0.143972743593233	0.087958130322302	0.117100550393076	0.146242970463851	0.0892615436518175	0.118602670379677	0.148250319571978	0.0815925123792624	9.7389922999976	-0.191918502834469	1.89926431541415	0.4301340882634	0.509191486264991	0.387331914082349	0.456736874417728	0.537259648757408	0.413140736587684	0.455438053089059	0.535680627841312	0.412194187478217	0.00492705448552661	0.00504614023905913	0.00503408171702735
203	0.986818893304458	0.22	0.0818000203146264	0.0579487367022209	0.105651303927032	0.2040496373298	0.838309510792949	0.579806899956111	1.09681212162979	8.16	5.19	12.21	0.0670503706561396	0.0969442816694473	0.126838192682755	0.0682036261135969	0.0986117075287007	0.129019788943805	0.0682459993802629	0.0986149599627107	0.129052369199516	0.0818000203146264	9.76056413191143	-0.0469840040497817	2.03074042408839	0.4301340882634	0.509191486264991	0.387331914082349	0.456736874417728	0.537259648757408	0.413140736587684	0.455438053089059	0.535680627841312	0.412194187478217	0.00492705448552661	0.00504614023905913	0.00503408171702735
203	0.986818893304458	0.22	0.08188970083383	0.0576686413237047	0.106110760343955	0.251851492452398	0.857391492606132	0.626670944881361	1.0881120403309	8.32	5.24	11.37	0.0711093163139643	0.0972895318517977	0.123469747389631	0.0722524118002187	0.0988534791724072	0.125454546544596	0.0728453778463014	0.0996522283510412	0.126353275088513	0.08188970083383	9.43042410355231	-0.02570830950348	2.03233121618344	0.4301340882634	0.509191486264991	0.387331914082349	0.456736874417728	0.537259648757408	0.413140736587684	0.455438053089059	0.535680627841312	0.412194187478217	0.00492705448552661	0.00504614023905913	0.00503408171702735
203	0.986818893304458	0.22	0.0820034280927717	0.0578922188523634	0.10611463733318	0.2413000286373	0.89183047008707	0.644928750345933	1.13873218982821	8.15	4.55	12.58	0.0746455602902072	0.103222542161162	0.131799524032116	0.0759333117759704	0.105003290828805	0.13407326988164	0.0746814244321682	0.103335354741864	0.131914623297529	0.0820034280927717	9.84566915086607	0.178167243332429	2.25076033278984	0.4301340882634	0.509191486264991	0.387331914082349	0.456736874417728	0.537259648757408	0.413140736587684	0.455438053089059	0.535680627841312	0.412194187478217	0.00492705448552661	0.00504614023905913	0.00503408171702735
[truncated: 1,369 more rows]
