# Supplementary material for: Re-expressing coefficients from regression models for inclusion in a meta-analysis
Source: BMC Med Res Methodol. 2024 Jan 8;24:6. doi: 10.1186/s12874-023-02132-y (PMC10773134; doi:10.1186/s12874-023-02132-y)
Supplement: Supplementary file 2 — Additional file 2. [file 12874_2023_2132_MOESM2_ESM.zip › Supp_Files_R1/simdata/simdata_scenario_204.csv]

ex_no	errsd	rsquare	beta	b_low_ci	b_hi_ci	lrsquare	lbeta	lb_low_ci	lb_hi_ci	x_median	x_25	x_75	rbl	rb	rbu	altl	alt	altu	dzl	dz	dzu	observed_beta	xlog	error	ylog	RelBias_rb	RelBias_rbl	RelBias_rbu	RelBias_alt	RelBias_altl	RelBias_altu	RelBias_dz	RelBias_dzl	RelBias_dzu	MC_SE_RelBias_rb	MC_SE_RelBias_alt	MC_SE_RelBias_dz
204	0.986818893304458	0.22	0.0730258705410426	0.0700659208861054	0.0759858201959798	0.289081703451849	0.958525098823126	0.92651255394111	0.990537643705143	8.1	5.21	12.36	0.107830754026239	0.111556485359552	0.115282216692865	0.109726851163488	0.113518095796593	0.117309340429698	0.109712506504167	0.113384966196789	0.117340738176736	0.0730258705410426	9.96866333973592	0.00588376922428131	2.09100210068247	0.449254943881708	0.457197882060971	0.441888673246159	0.475803518101734	0.483891959071808	0.468302308316129	0.473536987215925	0.481561608546028	0.466020164246873	0.000835647876898323	0.000854506636441839	0.000854374451971738
204	0.986818893304458	0.22	0.0738419716549656	0.0708434197138064	0.0768405235961248	0.28285048202549	0.972798041014438	0.939809261438693	1.00578682059018	8.03	5.22	12.28	0.110282713039022	0.114153809293053	0.118024905547085	0.112276989855106	0.116218088354272	0.120159186853438	0.112317355076501	0.116305174394682	0.120190165155637	0.0738419716549656	9.88165041585857	0.000770264576665044	2.08540057365474	0.449254943881708	0.457197882060971	0.441888673246159	0.475803518101734	0.483891959071808	0.468302308316129	0.473536987215925	0.481561608546028	0.466020164246873	0.000835647876898323	0.000854506636441839	0.000854374451971738
204	0.986818893304458	0.22	0.0740931309061999	0.0711521548920635	0.0770341069203364	0.292192160618174	0.968882472245933	0.936767195304715	1.00099774918715	7.99	5.2	12.4	0.110442505195154	0.114228815879604	0.118015126564053	0.112471297441428	0.116327161399276	0.120183025357124	0.112417596868973	0.11630385764642	0.120040806098362	0.0740931309061999	9.9523278208298	-0.0116345666868448	2.07124585045624	0.449254943881708	0.457197882060971	0.441888673246159	0.475803518101734	0.483891959071808	0.468302308316129	0.473536987215925	0.481561608546028	0.466020164246873	0.000835647876898323	0.000854506636441839	0.000854374451971738
204	0.986818893304458	0.22	0.0744301309316789	0.0714611432082362	0.0773991186551216	0.286969168244071	0.956395265368368	0.924288901707456	0.98850162902928	8.07	5.2	12.38	0.107987793242023	0.111738888115458	0.115489982988893	0.109911853828976	0.113729783421292	0.117547713013608	0.109771323046888	0.113615124423401	0.117487696051161	0.0744301309316789	9.94230377722341	-0.00810039204293246	2.07723913636077	0.449254943881708	0.457197882060971	0.441888673246159	0.475803518101734	0.483891959071808	0.468302308316129	0.473536987215925	0.481561608546028	0.466020164246873	0.000835647876898323	0.000854506636441839	0.000854374451971738
204	0.986818893304458	0.22	0.0744869125899506	0.0715034230422576	0.0774704021376437	0.289238155805339	0.977637974395184	0.944999526999415	1.01027642179095	8.07	5.21	12.56	0.110399322648343	0.114212300731229	0.118025278814115	0.112365855639392	0.116246753950539	0.120127652261686	0.112190563173412	0.115992577347901	0.119981148443357	0.0744869125899506	9.94668788835205	0.00587817813363735	2.0927394008651	0.449254943881708	0.457197882060971	0.441888673246159	0.475803518101734	0.483891959071808	0.468302308316129	0.473536987215925	0.481561608546028	0.466020164246873	0.000835647876898323	0.000854506636441839	0.000854374451971738
204	0.986818893304458	0.22	0.0746464342362352	0.071687167671428	0.0776057008010424	0.31088551831911	1.0337913981684	1.00101241144705	1.06657038488976	8.08	5.19	12.48	0.116746280139056	0.120569234502743	0.124392188866429	0.118813967717095	0.122704630235935	0.126595292754775	0.118646849699842	0.122576919120536	0.126346894922565	0.0746464342362352	9.91115961263643	-0.0172388767450539	2.06672974793829	0.449254943881708	0.457197882060971	0.441888673246159	0.475803518101734	0.483891959071808	0.468302308316129	0.473536987215925	0.481561608546028	0.466020164246873	0.000835647876898323	0.000854506636441839	0.000854374451971738
204	0.986818893304458	0.22	0.0747980606613509	0.0717900918766449	0.0778060294460569	0.280547735691563	0.960957228476821	0.928184029571391	0.993730427382251	8.04	5.25	12.41	0.108818497901198	0.112660764265071	0.116503030628944	0.110780209896361	0.114691742241294	0.118603274586227	0.110832981059792	0.114676696615106	0.11857716294092	0.0747980606613509	9.96715752938074	0.00667597794402211	2.09562417949218	0.449254943881708	0.457197882060971	0.441888673246159	0.475803518101734	0.483891959071808	0.468302308316129	0.473536987215925	0.481561608546028	0.466020164246873	0.000835647876898323	0.000854506636441839	0.000854374451971738
204	0.986818893304458	0.22	0.0748087604784643	0.0718461035697168	0.0777714173872118	0.288470535324051	0.959310214242154	0.927223743496835	0.991396684987472	7.92	5.14	12.44	0.110234487060747	0.114049138776697	0.117863790492648	0.112316086359038	0.116202771578721	0.120089456798403	0.112026211311827	0.115937389211649	0.119729036437571	0.0748087604784643	9.9439285010668	-0.00941590139265348	2.07017015085184	0.449254943881708	0.457197882060971	0.441888673246159	0.475803518101734	0.483891959071808	0.468302308316129	0.473536987215925	0.481561608546028	0.466020164246873	0.000835647876898323	0.000854506636441839	0.000854374451971738
204	0.986818893304458	0.22	0.0748379565872713	0.0718641583731238	0.0778117548014188	0.281703019733929	0.947154359954305	0.914944102232613	0.979364617675996	8.02	5.11	12.26	0.107531700989272	0.111317313458563	0.115102925927854	0.109486405916449	0.113340833026242	0.117195260136035	0.109278772854372	0.11317116341544	0.116983676533149	0.0748379565872713	9.89196792372855	0.0128269173099521	2.08682716805825	0.449254943881708	0.457197882060971	0.441888673246159	0.475803518101734	0.483891959071808	0.468302308316129	0.473536987215925	0.481561608546028	0.466020164246873	0.000835647876898323	0.000854506636441839	0.000854374451971738
204	0.986818893304458	0.22	0.0749313358378677	0.0719198955042156	0.0779427761715198	0.289715160696559	0.986072414796408	0.953190534888287	1.01895429470453	8.07	5.26	12.47	0.111403461715998	0.115246507901851	0.119089554087705	0.11339074502596	0.117302345827864	0.121213946629767	0.113341876821912	0.117443161328376	0.121229755511673	0.0749313358378677	9.941162091361	0.00802017291852758	2.09442511158365	0.449254943881708	0.457197882060971	0.441888673246159	0.475803518101734	0.483891959071808	0.468302308316129	0.473536987215925	0.481561608546028	0.466020164246873	0.000835647876898323	0.000854506636441839	0.000854374451971738
204	0.986818893304458	0.22	0.0752922340958339	0.0723149435248821	0.0782695246667857	0.289002282838913	0.958565486669723	0.926545405944665	0.990585567394781	8.03	5.08	12.51	0.108691014521429	0.112447220139346	0.116203425757263	0.1106543626844	0.11447841879973	0.118302474915061	0.11026066001607	0.113964200076714	0.11782254801408	0.0752922340958339	9.97160318003181	-0.00722383249186336	2.07483373283837	0.449254943881708	0.457197882060971	0.441888673246159	0.475803518101734	0.483891959071808	0.468302308316129	0.473536987215925	0.481561608546028	0.466020164246873	0.000835647876898323	0.000854506636441839	0.000854374451971738
204	0.986818893304458	0.22	0.0753139067938301	0.0723197189130491	0.078308094674611	0.285459039830667	0.960666061699743	0.928296912798854	0.993035210600633	8.01	5.14	12.58	0.109147870868861	0.112953790758993	0.116759710649125	0.111134813052715	0.115010016408643	0.118885219764571	0.110735975214213	0.114552768072463	0.11844963928546	0.0753139067938301	9.95811126301442	0.0132526640664565	2.09795011383236	0.449254943881708	0.457197882060971	0.441888673246159	0.475803518101734	0.483891959071808	0.468302308316129	0.473536987215925	0.481561608546028	0.466020164246873	0.000835647876898323	0.000854506636441839	0.000854374451971738
204	0.986818893304458	0.22	0.0753622842679214	0.0723214451980526	0.0784031233377902	0.28690277494451	0.976326199146294	0.943545432200462	1.00910696609213	8.01	5.17	12.28	0.110969948218514	0.114825279277728	0.118680610336942	0.112991840992106	0.116917416889077	0.120842992786047	0.112987367560216	0.116863351281306	0.120807887769066	0.0753622842679214	9.85574539286257	0.00566925706699023	2.08545097773293	0.449254943881708	0.457197882060971	0.441888673246159	0.475803518101734	0.483891959071808	0.468302308316129	0.473536987215925	0.481561608546028	0.466020164246873	0.000835647876898323	0.000854506636441839	0.000854374451971738
204	0.986818893304458	0.22	0.0755045261070301	0.0725047506256292	0.078504301588431	0.295108372188119	0.976641755025834	0.944496056545186	1.00878745350648	8	5.18	12.26	0.111297070880776	0.115085040197873	0.118873009514971	0.113338095591343	0.117195530698671	0.121052965805999	0.113264168318854	0.11712916245492	0.121085499380931	0.0755045261070301	9.88841939438848	0.0129550379603356	2.08912845847504	0.449254943881708	0.457197882060971	0.441888673246159	0.475803518101734	0.483891959071808	0.468302308316129	0.473536987215925	0.481561608546028	0.466020164246873	0.000835647876898323	0.000854506636441839	0.000854374451971738
204	0.986818893304458	0.22	0.0756403456661603	0.072620540653608	0.0786601506787126	0.285811784119411	0.960916894913158	0.92856726834707	0.993266521479246	8	5.16	12.46	0.109318170143427	0.113126620108849	0.11693507007427	0.111316677284568	0.115194751672376	0.119072826060184	0.111113296986004	0.115019232272243	0.11881515104265	0.0756403456661603	9.92491279779937	-0.00831614124504985	2.07256751247227	0.449254943881708	0.457197882060971	0.441888673246159	0.475803518101734	0.483891959071808	0.468302308316129	0.473536987215925	0.481561608546028	0.466020164246873	0.000835647876898323	0.000854506636441839	0.000854374451971738
204	0.986818893304458	0.22	0.0756617447811921	0.072663145036445	0.0786603445259391	0.294591898876548	0.981757942304185	0.949403686654469	1.0141121979539	8.06	5.2	12.33	0.111003489023004	0.114786321670848	0.118569154318693	0.112986222338504	0.116836623568056	0.120687024797609	0.112958984775652	0.116740445627714	0.120672015525656	0.0756617447811921	9.93040594689423	-0.00255647926030548	2.08130081726472	0.449254943881708	0.457197882060971	0.441888673246159	0.475803518101734	0.483891959071808	0.468302308316129	0.473536987215925	0.481561608546028	0.466020164246873	0.000835647876898323	0.000854506636441839	0.000854374451971738
204	0.986818893304458	0.22	0.0757525153162447	0.0727241171397189	0.0787809134927706	0.287102417711597	0.963185275123509	0.930861494654875	0.995509055592144	7.94	5.16	12.4	0.110402750491394	0.114236440348058	0.118070130204722	0.11247124820335	0.116376765787688	0.120282283372027	0.112346364863361	0.116262625151835	0.119979455001213	0.0757525153162447	9.87746567710263	0.00223043737836994	2.08045025190113	0.449254943881708	0.457197882060971	0.441888673246159	0.475803518101734	0.483891959071808	0.468302308316129	0.473536987215925	0.481561608546028	0.466020164246873	0.000835647876898323	0.000854506636441839	0.000854374451971738
204	0.986818893304458	0.22	0.0759114884597991	0.0728964603590126	0.0789265165605857	0.290947471810899	0.970968888616641	0.938687337548857	1.00325043968443	7.92	5.12	12.36	0.111653124933065	0.115492887024472	0.11933264911588	0.113764959364084	0.117677347651995	0.121589735939905	0.113487926013609	0.117456564675719	0.12131056310453	0.0759114884597991	9.8843814253164	0.0105031311301678	2.08558219964617	0.449254943881708	0.457197882060971	0.441888673246159	0.475803518101734	0.483891959071808	0.468302308316129	0.473536987215925	0.481561608546028	0.466020164246873	0.000835647876898323	0.000854506636441839	0.000854374451971738
204	0.986818893304458	0.22	0.0762164672537785	0.0731823262742901	0.0792506082332669	0.288251918093169	0.971965824662353	0.939438734568451	1.00449291475626	7.91	5.16	12.3	0.111882174876264	0.115755978934145	0.119629782992027	0.114006984555004	0.117954357940303	0.121901731325602	0.11386333890204	0.117856835682368	0.121773638791325	0.0762164672537785	9.81422200998816	-0.0068629593947554	2.06643920192186	0.449254943881708	0.457197882060971	0.441888673246159	0.475803518101734	0.483891959071808	0.468302308316129	0.473536987215925	0.481561608546028	0.466020164246873	0.000835647876898323	0.000854506636441839	0.000854374451971738
204	0.986818893304458	0.22	0.0763726265544022	0.0733366771600774	0.079408575948727	0.284797296825298	0.968821913702725	0.936124924522637	1.00151890288281	8.03	5.24	12.44	0.109859947470351	0.113697137806454	0.117534328142556	0.111847162537805	0.115753762359604	0.119660362181404	0.111663631970237	0.115682294110934	0.119357371464684	0.0763726265544022	9.91191364114639	0.0115427707496589	2.09711631566535	0.449254943881708	0.457197882060971	0.441888673246159	0.475803518101734	0.483891959071808	0.468302308316129	0.473536987215925	0.481561608546028	0.466020164246873	0.000835647876898323	0.000854506636441839	0.000854374451971738
204	0.986818893304458	0.22	0.0764530328733946	0.0734119657967549	0.0794940999500342	0.287044463669819	0.982721402553292	0.949737334493792	1.01570547061279	8.09	5.3	12.49	0.110671587361023	0.114515175516599	0.118358763672175	0.112625969768274	0.116537432987821	0.120448896207369	0.112682728191335	0.116678566174802	0.120529880564439	0.0764530328733946	9.97274499673915	0.0132784701996353	2.1065728134986	0.449254943881708	0.457197882060971	0.441888673246159	0.475803518101734	0.483891959071808	0.468302308316129	0.473536987215925	0.481561608546028	0.466020164246873	0.000835647876898323	0.000854506636441839	0.000854374451971738
204	0.986818893304458	0.22	0.0764749186521755	0.0734311775254791	0.079518659778872	0.282351933405907	0.955056772944355	0.922629775801538	0.987483770087172	8.07	5.21	12.46	0.107830529607534	0.111620370741215	0.115410211874896	0.109754006104093	0.11361145026609	0.117468894428087	0.109649978147991	0.11352396582485	0.117314187306553	0.0764749186521755	9.89638982947158	0.000100935400573123	2.08368831447417	0.449254943881708	0.457197882060971	0.441888673246159	0.475803518101734	0.483891959071808	0.468302308316129	0.473536987215925	0.481561608546028	0.466020164246873	0.000835647876898323	0.000854506636441839	0.000854374451971738
204	0.986818893304458	0.22	0.0765400900452284	0.0735121245870778	0.0795680555033789	0.286364286846026	0.963843415183721	0.931439124986622	0.99624770538082	8.1	5.14	12.33	0.108440251260721	0.112212832073181	0.11598541288564	0.110349247230222	0.114188241034923	0.118027234839624	0.110151948598083	0.113989157788455	0.117918111356525	0.0765400900452284	9.89243896129877	0.0124703949292666	2.09147890054854	0.449254943881708	0.457197882060971	0.441888673246159	0.475803518101734	0.483891959071808	0.468302308316129	0.473536987215925	0.481561608546028	0.466020164246873	0.000835647876898323	0.000854506636441839	0.000854374451971738
204	0.986818893304458	0.22	0.0767752731382098	0.0737396557562956	0.079810890520124	0.290532015776789	0.982155767401254	0.949469378661087	1.01484215614142	7.94	5.15	12.48	0.112659638526449	0.11653805401089	0.120416469495332	0.114773499255516	0.118724686411257	0.122675873566998	0.114526538547982	0.118509587910314	0.122400460442275	0.0767752731382098	9.89770594714782	0.0112013690380614	2.09124875802328	0.449254943881708	0.457197882060971	0.441888673246159	0.475803518101734	0.483891959071808	0.468302308316129	0.473536987215925	0.481561608546028	0.466020164246873	0.000835647876898323	0.000854506636441839	0.000854374451971738
204	0.986818893304458	0.22	0.0769090485895702	0.073852655935111	0.0799654412440294	0.288914310532951	0.977874943208736	0.945202852342454	1.01054703407502	8.07	5.2	12.5	0.110424165547932	0.114241111679309	0.118058057810687	0.112391207096907	0.116276146421562	0.120161085746217	0.112268119496015	0.116083956550363	0.119907863859346	0.0769090485895702	9.95031294661948	-0.0121583228552565	2.07288113657459	0.449254943881708	0.457197882060971	0.441888673246159	0.475803518101734	0.483891959071808	0.468302308316129	0.473536987215925	0.481561608546028	0.466020164246873	0.000835647876898323	0.000854506636441839	0.000854374451971738
204	0.986818893304458	0.22	0.0769479775020857	0.073904385025453	0.0799915699787183	0.285509100706523	0.980179887964295	0.947157283125914	1.01320249280268	8.1	5.16	12.42	0.110302142837973	0.114147823107403	0.117993503376834	0.112245845546815	0.11615929294175	0.120072740336684	0.112006044742123	0.115930012486825	0.119937007986929	0.0769479775020857	9.93408672933003	-0.0168858502785677	2.06524560383033	0.449254943881708	0.457197882060971	0.441888673246159	0.475803518101734	0.483891959071808	0.468302308316129	0.473536987215925	0.481561608546028	0.466020164246873	0.000835647876898323	0.000854506636441839	0.000854374451971738
204	0.986818893304458	0.22	0.0769614985527505	0.0739167712280106	0.0800062258774904	0.291404880028828	0.967799305299401	0.935658767293697	0.999939843305104	8.03	5.14	12.55	0.109759303783866	0.113529613215101	0.117299922646336	0.111741901629755	0.115580314694113	0.11941872775847	0.111360863362197	0.115215887569411	0.119059044548088	0.0769614985527505	9.92126480251851	-0.0200349074504538	2.05942559322959	0.449254943881708	0.457197882060971	0.441888673246159	0.475803518101734	0.483891959071808	0.468302308316129	0.473536987215925	0.481561608546028	0.466020164246873	0.000835647876898323	0.000854506636441839	0.000854374451971738
204	0.986818893304458	0.22	0.0769958551557426	0.0739164238791923	0.0800752864322929	0.284707086435499	0.962239929732075	0.929757884608792	0.994721974855358	8.09	5.26	12.36	0.108375333356985	0.112161536761792	0.1159477401666	0.110291095746176	0.114144228274577	0.117997360802978	0.110339881865379	0.114235225471367	0.118042282345054	0.0769958551557426	9.88765486913705	-0.00278136907593789	2.08337806767267	0.449254943881708	0.457197882060971	0.441888673246159	0.475803518101734	0.483891959071808	0.468302308316129	0.473536987215925	0.481561608546028	0.466020164246873	0.000835647876898323	0.000854506636441839	0.000854374451971738
204	0.986818893304458	0.22	0.07788930946739	0.0748021550418817	0.0809764638928983	0.291912770093046	0.976404960199714	0.944018463005328	1.0087914573941	7.91	5.17	12.33	0.112396300909858	0.116252287446909	0.12010827398396	0.114528938540279	0.118458089602539	0.122387240664799	0.114401811473314	0.11839378116402	0.122300011681796	0.07788930946739	9.84747962557469	-0.00902469444434414	2.06714030986022	0.449254943881708	0.457197882060971	0.441888673246159	0.475803518101734	0.483891959071808	0.468302308316129	0.473536987215925	0.481561608546028	0.466020164246873	0.000835647876898323	0.000854506636441839	0.000854374451971738
204	0.986818893304458	0.22	0.0779530402928685	0.0748636775233299	0.0810424030624071	0.282769366449763	0.961612865781699	0.928996867996503	0.994228863566895	7.91	5.1	12.16	0.110608672675509	0.114492014317756	0.118375355960003	0.112707444950492	0.116664472042315	0.120621499134137	0.112585591787141	0.116592497414749	0.120494377131734	0.0779530402928685	9.76075742037424	0.00741161904805094	2.07625936004673	0.449254943881708	0.457197882060971	0.441888673246159	0.475803518101734	0.483891959071808	0.468302308316129	0.473536987215925	0.481561608546028	0.466020164246873	0.000835647876898323	0.000854506636441839	0.000854374451971738
204	0.986818893304458	0.22	0.0779684052919091	0.0748540135411319	0.0810827970426863	0.279551487270379	0.960660085876342	0.927815976811925	0.993504194940759	8.02	5.16	12.31	0.109062377887682	0.112923118297085	0.116783858706488	0.111045997642285	0.114976956958444	0.118907916274604	0.11086556233517	0.114930051966803	0.11876724001512	0.0779684052919091	9.82065441372052	0.00672704805845941	2.08267734571061	0.449254943881708	0.457197882060971	0.441888673246159	0.475803518101734	0.483891959071808	0.468302308316129	0.473536987215925	0.481561608546028	0.466020164246873	0.000835647876898323	0.000854506636441839	0.000854374451971738
204	0.986818893304458	0.22	0.0779765587908025	0.0748840776218833	0.0810690399597216	0.288942172267655	0.981315627964687	0.948530802402347	1.01410045352703	8.16	5.25	12.43	0.109700894063561	0.113492573434223	0.117284252804885	0.111588351330421	0.115445268389827	0.119302185449232	0.111550173288457	0.115390685603528	0.119259251534948	0.0779765587908025	9.9390889720011	0.017043117727243	2.10470680628579	0.449254943881708	0.457197882060971	0.441888673246159	0.475803518101734	0.483891959071808	0.468302308316129	0.473536987215925	0.481561608546028	0.466020164246873	0.000835647876898323	0.000854506636441839	0.000854374451971738
204	0.986818893304458	0.22	0.0780483516104171	0.0749538518774127	0.0811428513434215	0.287032754430305	0.986775701242831	0.953654607148304	1.01989679533736	8.14	5.25	12.46	0.110495174123772	0.114332749102923	0.118170324082074	0.112408412966575	0.116312436074077	0.120216459181578	0.112326350847797	0.116238768534395	0.120120898694403	0.0780483516104171	9.90898758009586	-0.00425938338680618	2.08256727148034	0.449254943881708	0.457197882060971	0.441888673246159	0.475803518101734	0.483891959071808	0.468302308316129	0.473536987215925	0.481561608546028	0.466020164246873	0.000835647876898323	0.000854506636441839	0.000854374451971738
204	0.986818893304458	0.22	0.0782432656427069	0.0751286366278885	0.0813578946575253	0.276485680335974	0.952343643057782	0.919534257368464	0.985153028747101	7.88	5.15	12.18	0.109871458930611	0.113791720784279	0.117711982637947	0.111980423592871	0.115975934230861	0.119971444868851	0.111942953595008	0.115937401145129	0.119913284800334	0.0782432656427069	9.73135183918651	-0.00484374330138934	2.06222479530293	0.449254943881708	0.457197882060971	0.441888673246159	0.475803518101734	0.483891959071808	0.468302308316129	0.473536987215925	0.481561608546028	0.466020164246873	0.000835647876898323	0.000854506636441839	0.000854374451971738
204	0.986818893304458	0.22	0.0786297240354503	0.0755145193453203	0.0817449287255802	0.283215772444703	0.969199341756025	0.936362167270835	1.00203651624122	8.03	5.16	12.37	0.109848197250866	0.113700450733643	0.117552704216421	0.11183278921501	0.115754640119476	0.119676491023942	0.111695680786877	0.115586050283116	0.119462008945749	0.0786297240354503	9.86153538655	-0.0070103359283444	2.07279020089544	0.449254943881708	0.457197882060971	0.441888673246159	0.475803518101734	0.483891959071808	0.468302308316129	0.473536987215925	0.481561608546028	0.466020164246873	0.000835647876898323	0.000854506636441839	0.000854374451971738
204	0.986818893304458	0.22	0.0788313382509077	0.075710787040223	0.0819518894615923	0.291334107413023	1.00350190227097	0.970169971773626	1.03683383276832	8.16	5.32	12.49	0.11215605772278	0.116009380366891	0.119862703011003	0.114082911748521	0.118002434920718	0.121921958092916	0.114138564841403	0.118092187650663	0.12178780019749	0.0788313382509077	9.98469393757967	-0.00972252304548888	2.08465355804913	0.449254943881708	0.457197882060971	0.441888673246159	0.475803518101734	0.483891959071808	0.468302308316129	0.473536987215925	0.481561608546028	0.466020164246873	0.000835647876898323	0.000854506636441839	0.000854374451971738
204	0.986818893304458	0.22	0.078994604099742	0.0758619102773718	0.0821272979221123	0.29096082483016	0.989771190974143	0.956865589577143	1.02267679237114	8.06	5.2	12.36	0.111882125459791	0.115729634100431	0.119577142741071	0.113880928840071	0.117797174227041	0.12171341961401	0.113773062828652	0.11772060722828	0.121634989733843	0.078994604099742	9.88595403244443	0.0140272327875579	2.0945360171024	0.449254943881708	0.457197882060971	0.441888673246159	0.475803518101734	0.483891959071808	0.468302308316129	0.473536987215925	0.481561608546028	0.466020164246873	0.000835647876898323	0.000854506636441839	0.000854374451971738
204	0.986818893304458	0.22	0.0798255177065874	0.076662807034603	0.0829882283785719	0.284063900635851	0.977152974243511	0.944115348157194	1.01019060032983	7.96	5.14	12.19	0.111784353005754	0.115696046279371	0.119607739552988	0.113867030819597	0.11785160367409	0.121836176528582	0.11380989706519	0.11782139951576	0.121874849348255	0.0798255177065874	9.74211762284204	-0.00319095381701058	2.06746698509179	0.449254943881708	0.457197882060971	0.441888673246159	0.475803518101734	0.483891959071808	0.468302308316129	0.473536987215925	0.481561608546028	0.466020164246873	0.000835647876898323	0.000854506636441839	0.000854374451971738
204	0.986818893304458	0.22	0.0802283309219058	0.0770531748139503	0.0834034870298613	0.281976489060121	0.975899870021225	0.942734464556255	1.0090652754862	7.96	5.15	12.21	0.111563679881159	0.115488490967985	0.11941330205481	0.113638732287703	0.117636543733602	0.121634355179501	0.113667011416367	0.117636498347317	0.12172059468935	0.0802283309219058	9.70124822464106	-0.017043750911956	2.05111210188336	0.449254943881708	0.457197882060971	0.441888673246159	0.475803518101734	0.483891959071808	0.468302308316129	0.473536987215925	0.481561608546028	0.466020164246873	0.000835647876898323	0.000854506636441839	0.000854374451971738
204	0.986818893304458	0.22	0.0804950532427246	0.0772939246088614	0.0836961818765878	0.28214373854175	0.959756395478502	0.927153083423538	0.992359707533466	7.98	5.13	12.26	0.10947861348771	0.113328425846317	0.117178238204924	0.111500096748143	0.115420994508646	0.119341892269148	0.111372840901326	0.115336089696029	0.119210417039982	0.0804950532427246	9.75103522975021	-0.00701808481443054	2.06178446643147	0.449254943881708	0.457197882060971	0.441888673246159	0.475803518101734	0.483891959071808	0.468302308316129	0.473536987215925	0.481561608546028	0.466020164246873	0.000835647876898323	0.000854506636441839	0.000854374451971738
204	0.986818893304458	0.22	0.0806054291044324	0.0774168919114237	0.0837939662974411	0.28880709820761	0.989658398321774	0.956583976759459	1.02273281988409	8.04	5.15	12.29	0.112169937585833	0.116048275392515	0.119926613199197	0.114193399025265	0.118141699133521	0.122089999241777	0.114127050112802	0.118100897957635	0.121993094893666	0.0806054291044324	9.79765385008084	-0.00821832283092879	2.06781944468235	0.449254943881708	0.457197882060971	0.441888673246159	0.475803518101734	0.483891959071808	0.468302308316129	0.473536987215925	0.481561608546028	0.466020164246873	0.000835647876898323	0.000854506636441839	0.000854374451971738
204	0.986818893304458	0.22	0.0808858627652699	0.0776867198198948	0.0840850057106451	0.290786139264802	0.9880790053759	0.955215748909111	1.02094226184269	7.92	5.19	12.21	0.113591729037541	0.117499740529322	0.121407752021102	0.115738538779606	0.119720409144861	0.123702279510115	0.115806341821254	0.119738560509713	0.123770231068114	0.0808858627652699	9.71018514498732	-0.00697423270535052	2.06522935017824	0.449254943881708	0.457197882060971	0.441888673246159	0.475803518101734	0.483891959071808	0.468302308316129	0.473536987215925	0.481561608546028	0.466020164246873	0.000835647876898323	0.000854506636441839	0.000854374451971738
204	0.986818893304458	0.22	0.0810745540664141	0.0778694831953051	0.0842796249375231	0.274521729350115	0.961943046904581	0.928639509211908	0.995246584597255	7.91	5.17	12.23	0.110598093424286	0.114564441761349	0.118530790098412	0.112698643280615	0.116740323046744	0.120782002812872	0.112467310590728	0.116741402055134	0.120823256744358	0.0810745540664141	9.73696461836127	0.00585996871488561	2.07845297704414	0.449254943881708	0.457197882060971	0.441888673246159	0.475803518101734	0.483891959071808	0.468302308316129	0.473536987215925	0.481561608546028	0.466020164246873	0.000835647876898323	0.000854506636441839	0.000854374451971738
204	0.986818893304458	0.23	0.0737077947710856	0.0708067130712985	0.0766088764708727	0.311074220233474	1.00718583207581	0.975264501663672	1.03910716248796	8	5.23	12.28	0.114924225190539	0.118685803878586	0.122447382566632	0.117031856947315	0.120862420418034	0.124692983888753	0.117088071909238	0.120935332388629	0.124763308375497	0.0737077947710856	9.96713793759761	-0.0166968494077941	2.06656011903831	0.449254943881708	0.457197882060971	0.441888673246159	0.475803518101734	0.483891959071808	0.468302308316129	0.473536987215925	0.481561608546028	0.466020164246873	0.000835647876898323	0.000854506636441839	0.000854374451971738
204	0.986818893304458	0.23	0.0740468317549286	0.0711660496440997	0.0769276138657575	0.309527553337735	0.996073341183383	0.964389924889928	1.02775675747684	7.92	5.1	12.36	0.114688077280916	0.118455962036454	0.122223846791992	0.116855939669022	0.120695045913645	0.124534152158268	0.116533303067666	0.120402162985211	0.124219863052053	0.0740468317549286	9.90577797987369	0.0101659121249967	2.08428106416153	0.449254943881708	0.457197882060971	0.441888673246159	0.475803518101734	0.483891959071808	0.468302308316129	0.473536987215925	0.481561608546028	0.466020164246873	0.000835647876898323	0.000854506636441839	0.000854374451971738
204	0.986818893304458	0.23	0.0742720545565712	0.0713891998109931	0.0771549093021494	0.305366798560811	0.996889813706286	0.964869086777056	1.02891054063552	8.08	5.21	12.52	0.112517937405894	0.116252025478245	0.119986113550596	0.114509949900758	0.11831014610012	0.122110342299482	0.114336177812947	0.118178539069031	0.121927137527828	0.0742720545565712	10.0270652321738	-0.00510142045491261	2.08206835124198	0.449254943881708	0.457197882060971	0.441888673246159	0.475803518101734	0.483891959071808	0.468302308316129	0.473536987215925	0.481561608546028	0.466020164246873	0.000835647876898323	0.000854506636441839	0.000854374451971738
204	0.986818893304458	0.23	0.0746436042807084	0.0717336026603979	0.077553605901019	0.295207366800691	0.971376668072432	0.939411873468322	1.00334146267654	8.03	5.21	12.51	0.110210265532275	0.113960322988965	0.117710380445656	0.112201660415972	0.116019477851252	0.119837295286532	0.111967008615842	0.115900921320028	0.119682994361665	0.0746436042807084	9.99235703069266	-0.00595970748842336	2.0817646978884	0.449254943881708	0.457197882060971	0.441888673246159	0.475803518101734	0.483891959071808	0.468302308316129	0.473536987215925	0.481561608546028	0.466020164246873	0.000835647876898323	0.000854506636441839	0.000854374451971738
204	0.986818893304458	0.23	0.0747271439633468	0.0717976145993691	0.0776566733273246	0.289468317237642	0.963457439795673	0.931310405886084	0.995604473705262	7.95	5.19	12.36	0.110380979133231	0.114191117038641	0.118001254944051	0.11244445089591	0.116325815855487	0.120207180815064	0.112374165047106	0.11625233861082	0.120183206157132	0.0747271439633468	9.99417257207756	0.00851933892599932	2.09414546112567	0.449254943881708	0.457197882060971	0.441888673246159	0.475803518101734	0.483891959071808	0.468302308316129	0.473536987215925	0.481561608546028	0.466020164246873	0.000835647876898323	0.000854506636441839	0.000854374451971738
204	0.986818893304458	0.23	0.0748679169068866	0.0719733561292721	0.0777624776845012	0.302423111469275	0.9822252772738	0.950455305618501	1.0139952489291	7.99	5.19	12.44	0.112142207026338	0.115890678645707	0.119639150265076	0.114207484928479	0.118024990641322	0.121842496354165	0.114088787727868	0.117701907001747	0.121641066288075	0.0748679169068866	9.96758511547185	0.00885928307826814	2.09029999612266	0.449254943881708	0.457197882060971	0.441888673246159	0.475803518101734	0.483891959071808	0.468302308316129	0.473536987215925	0.481561608546028	0.466020164246873	0.000835647876898323	0.000854506636441839	0.000854374451971738
204	0.986818893304458	0.23	0.0750455269794511	0.0721048217954181	0.077986232163484	0.291223113407889	0.982089680145251	0.949460198965144	1.01471916132536	8.03	5.13	12.3	0.111403465238609	0.115231995677656	0.119060526116703	0.11341729373887	0.1173150321123	0.121212770485731	0.113240896313695	0.11713728853389	0.121054587644663	0.0750455269794511	9.89906771732743	-0.0204138308152108	2.05814693035154	0.449254943881708	0.457197882060971	0.441888673246159	0.475803518101734	0.483891959071808	0.468302308316129	0.473536987215925	0.481561608546028	0.466020164246873	0.000835647876898323	0.000854506636441839	0.000854374451971738
204	0.986818893304458	0.23	0.0751565069133256	0.0722070109950124	0.0781060028316388	0.300700888771776	0.977594021498991	0.945844306068376	1.00934373692961	7.97	5.13	12.27	0.111804763261954	0.11555777989966	0.119310796537366	0.113876507502137	0.117699067604502	0.121521627706866	0.113789073613559	0.117587126986239	0.12142919942653	0.0751565069133256	9.89575976525793	0.0279105557084444	2.1037469777927	0.449254943881708	0.457197882060971	0.441888673246159	0.475803518101734	0.483891959071808	0.468302308316129	0.473536987215925	0.481561608546028	0.466020164246873	0.000835647876898323	0.000854506636441839	0.000854374451971738
204	0.986818893304458	0.23	0.0751781604061141	0.0722150873487034	0.0781412334635249	0.290162071084587	0.967468168746325	0.935241669391058	0.999694668101591	7.94	5.15	12.39	0.110992188473618	0.114816750410228	0.118641312346838	0.113076041248309	0.116972408454399	0.12086877566049	0.112880608971938	0.116770964402717	0.120696875877974	0.0751781604061141	9.84338976299448	0.0150063802513509	2.09146736720138	0.449254943881708	0.457197882060971	0.441888673246159	0.475803518101734	0.483891959071808	0.468302308316129	0.473536987215925	0.481561608546028	0.466020164246873	0.000835647876898323	0.000854506636441839	0.000854374451971738
204	0.986818893304458	0.23	0.0752396169220241	0.0723007671004417	0.0781784667436065	0.305031849146057	1.01197836989176	0.979447306860923	1.0445094329226	7.96	5.18	12.32	0.115860486396989	0.119708641126052	0.123556795855114	0.118012521059076	0.121932152808644	0.125851784558212	0.117917598733102	0.121879485794787	0.125859439821398	0.0752396169220241	9.94573524525278	-0.00213443969667717	2.07974548904325	0.449254943881708	0.457197882060971	0.441888673246159	0.475803518101734	0.483891959071808	0.468302308316129	0.473536987215925	0.481561608546028	0.466020164246873	0.000835647876898323	0.000854506636441839	0.000854374451971738
204	0.986818893304458	0.23	0.075285762546279	0.0723549956373358	0.0782165294552223	0.292842618906904	0.970780223789163	0.938652571806561	1.00290787577176	8.08	5.16	12.57	0.109540062610457	0.113289335893678	0.117038609176899	0.111484159062465	0.115299973743544	0.119115788424622	0.111214406226157	0.11496533706769	0.118761128861389	0.075285762546279	10.0833956627363	0.00376555857437896	2.09675180436465	0.449254943881708	0.457197882060971	0.441888673246159	0.475803518101734	0.483891959071808	0.468302308316129	0.473536987215925	0.481561608546028	0.466020164246873	0.000835647876898323	0.000854506636441839	0.000854374451971738
204	0.986818893304458	0.23	0.0754889967118769	0.072572072398838	0.0784059210249157	0.312728734567077	1.00425083313229	0.972544970907125	1.03595669535746	8.09	5.11	12.47	0.113375327503099	0.117071467651964	0.120767607800829	0.115380237534987	0.119141739598361	0.122903241661736	0.11497675905141	0.118782576698805	0.122523115660986	0.0754889967118769	9.92713194426259	0.0090618540341293	2.08691270722152	0.449254943881708	0.457197882060971	0.441888673246159	0.475803518101734	0.483891959071808	0.468302308316129	0.473536987215925	0.481561608546028	0.466020164246873	0.000835647876898323	0.000854506636441839	0.000854374451971738
204	0.986818893304458	0.23	0.0757397938547707	0.0727707792636329	0.0787088084459085	0.292320968641411	0.962790160621588	0.930886759051816	0.99469356219136	8.04	5.16	12.44	0.109073742426995	0.112811923652079	0.116550104877162	0.111036309061469	0.114841751476851	0.118647193892233	0.110761848076447	0.11456557963611	0.118278185797669	0.0757397938547707	9.96218369677472	-0.0011678761566052	2.08183584001271	0.449254943881708	0.457197882060971	0.441888673246159	0.475803518101734	0.483891959071808	0.468302308316129	0.473536987215925	0.481561608546028	0.466020164246873	0.000835647876898323	0.000854506636441839	0.000854374451971738
204	0.986818893304458	0.23	0.0757949189505773	0.0728179463451321	0.0787718915560225	0.301430912411669	0.993329007124952	0.961124172483762	1.02553384176614	8.02	5.17	12.41	0.112968860378524	0.116754160522096	0.120539460665669	0.115022993490819	0.118877122427909	0.122731251364999	0.114864164326718	0.118673312101569	0.122591765632758	0.0757949189505773	9.89525916319766	0.011852159432531	2.09393248959934	0.449254943881708	0.457197882060971	0.441888673246159	0.475803518101734	0.483891959071808	0.468302308316129	0.473536987215925	0.481561608546028	0.466020164246873	0.000835647876898323	0.000854506636441839	0.000854374451971738
204	0.986818893304458	0.23	0.0758557822338213	0.0728922624527743	0.0788193020148683	0.306506703832401	1.00394447036166	0.971783584361455	1.03610535636186	8.04	5.16	12.53	0.113893017343719	0.117662272562634	0.121431527781549	0.115943958750686	0.119781089259783	0.12361821976888	0.115871288298513	0.119517302975524	0.123290722949722	0.0758557822338213	9.9810853232669	-0.00914496768632918	2.07653414158593	0.449254943881708	0.457197882060971	0.441888673246159	0.475803518101734	0.483891959071808	0.468302308316129	0.473536987215925	0.481561608546028	0.466020164246873	0.000835647876898323	0.000854506636441839	0.000854374451971738
204	0.986818893304458	0.23	0.0759287310888628	0.072991914798885	0.0788655473788406	0.300860813385189	1.000123104809	0.96765405060834	1.03259215900967	8.05	5.24	12.46	0.113264732098437	0.117065262590937	0.120865793083437	0.115295594593838	0.119164269465412	0.123032944336986	0.11525298153274	0.119062810777914	0.122936884239827	0.0759287310888628	9.97778457217836	0.0157908152472162	2.1036959835596	0.449254943881708	0.457197882060971	0.441888673246159	0.475803518101734	0.483891959071808	0.468302308316129	0.473536987215925	0.481561608546028	0.466020164246873	0.000835647876898323	0.000854506636441839	0.000854374451971738
204	0.986818893304458	0.23	0.0759462624248964	0.0730173486965652	0.0788751761532275	0.301387600546317	0.991826568125738	0.959667136857615	1.02398599939386	8.03	5.23	12.38	0.112666395831368	0.116441962456303	0.120217529081237	0.114707033952343	0.118550984456306	0.122394934960269	0.114742836808546	0.118586969258268	0.122409823821775	0.0759462624248964	9.99362012857166	5.96520631951212e-05	2.08564597913492	0.449254943881708	0.457197882060971	0.441888673246159	0.475803518101734	0.483891959071808	0.468302308316129	0.473536987215925	0.481561608546028	0.466020164246873	0.000835647876898323	0.000854506636441839	0.000854374451971738
204	0.986818893304458	0.23	0.0759711903725296	0.0729823003067544	0.0789600804383048	0.288763810660929	0.9722267643339	0.939731484483841	1.00472204418396	8.12	5.18	12.46	0.109082840246361	0.11285485116562	0.116626862084879	0.110983714329444	0.114821456190265	0.118659198051085	0.110773674929933	0.114606455425883	0.11846031552181	0.0759711903725296	9.97804609822872	0.00537981872227319	2.09401229655009	0.449254943881708	0.457197882060971	0.441888673246159	0.475803518101734	0.483891959071808	0.468302308316129	0.473536987215925	0.481561608546028	0.466020164246873	0.000835647876898323	0.000854506636441839	0.000854374451971738
204	0.986818893304458	0.23	0.0760554715436604	0.0730943552543283	0.0790165878329925	0.297413943052525	0.992203442133901	0.95972561258321	1.02468127168459	8.06	5.15	12.37	0.11225392243886	0.116052678782929	0.119851435126998	0.114261636996061	0.118128335896127	0.121995034796194	0.114158268883693	0.11795396810914	0.12181532465699	0.0760554715436604	9.92622026733165	0.0143752080853392	2.09500967822279	0.449254943881708	0.457197882060971	0.441888673246159	0.475803518101734	0.483891959071808	0.468302308316129	0.473536987215925	0.481561608546028	0.466020164246873	0.000835647876898323	0.000854506636441839	0.000854374451971738
204	0.986818893304458	0.23	0.0760765300323931	0.0730776712447775	0.0790753888200088	0.300858070451131	0.990513374652683	0.958356091225571	1.0226706580798	7.93	5.13	12.31	0.113827613359654	0.117647056735819	0.121466500111983	0.11597039317536	0.119861736734021	0.123753080292681	0.115760661048262	0.119652566485328	0.12357591023929	0.0760765300323931	9.86374061581159	-0.023989409705699	2.05027189679891	0.449254943881708	0.457197882060971	0.441888673246159	0.475803518101734	0.483891959071808	0.468302308316129	0.473536987215925	0.481561608546028	0.466020164246873	0.000835647876898323	0.000854506636441839	0.000854374451971738
204	0.986818893304458	0.23	0.0760765624832141	0.0730953421878406	0.0790577827785877	0.29988677894259	0.993468763335979	0.961140910220117	1.02579661645184	8.11	5.2	12.45	0.111733639546436	0.115491786399774	0.119249933253112	0.113690690920566	0.117514662949682	0.121338634978798	0.113580150221242	0.11732998351142	0.121163616751137	0.0760765624832141	10.0081702380616	-0.00673229541295657	2.08415144284431	0.449254943881708	0.457197882060971	0.441888673246159	0.475803518101734	0.483891959071808	0.468302308316129	0.473536987215925	0.481561608546028	0.466020164246873	0.000835647876898323	0.000854506636441839	0.000854374451971738
204	0.986818893304458	0.23	0.0760947461778021	0.0731370510320641	0.0790524413235402	0.300575094248112	1.0097378997662	0.97693442301216	1.04254137652024	8.15	5.31	12.6	0.113026301418434	0.116821495408776	0.120616689399119	0.114973398805644	0.118833972377639	0.122694545949635	0.114914319735146	0.118809242400925	0.122629039797507	0.0760947461778021	10.0809477162127	0.000918085315741614	2.09991026267008	0.449254943881708	0.457197882060971	0.441888673246159	0.475803518101734	0.483891959071808	0.468302308316129	0.473536987215925	0.481561608546028	0.466020164246873	0.000835647876898323	0.000854506636441839	0.000854374451971738
204	0.986818893304458	0.23	0.0761104847929181	0.0731184928282472	0.079102476757589	0.283589807278145	0.957586568804732	0.925172706477462	0.990000431132001	8.02	5.22	12.3	0.108707515100245	0.112516134186961	0.116324753273677	0.110681987772446	0.114559783440916	0.118437579109386	0.11072166305047	0.114599056891529	0.118535754594876	0.0761104847929181	9.92409942027589	0.00244840081418516	2.08855748492864	0.449254943881708	0.457197882060971	0.441888673246159	0.475803518101734	0.483891959071808	0.468302308316129	0.473536987215925	0.481561608546028	0.466020164246873	0.000835647876898323	0.000854506636441839	0.000854374451971738
204	0.986818893304458	0.23	0.0761788883740479	0.0731921860124604	0.0791655907356354	0.300542862381463	1.00561506031536	0.972943018166647	1.03828710246408	7.93	5.18	12.37	0.115585662687359	0.119467102373544	0.123348542059729	0.117763111430812	0.121717671223514	0.125672231016215	0.117686986554434	0.121436069775882	0.125590609876637	0.0761788883740479	9.88072881147905	-0.00239804658117528	2.07543160763127	0.449254943881708	0.457197882060971	0.441888673246159	0.475803518101734	0.483891959071808	0.468302308316129	0.473536987215925	0.481561608546028	0.466020164246873	0.000835647876898323	0.000854506636441839	0.000854374451971738
204	0.986818893304458	0.23	0.0762423524196567	0.0732366098895754	0.0792480949497379	0.300605597132084	0.989146356544349	0.957014170831469	1.02127854225723	7.87	5.15	12.32	0.114479128139342	0.11832281689311	0.122166505646879	0.116684578281121	0.120602316025694	0.124520053770267	0.11659411560515	0.120462084184348	0.124364332432579	0.0762423524196567	9.80056981485391	0.00129888349811861	2.06937141868414	0.449254943881708	0.457197882060971	0.441888673246159	0.475803518101734	0.483891959071808	0.468302308316129	0.473536987215925	0.481561608546028	0.466020164246873	0.000835647876898323	0.000854506636441839	0.000854374451971738
204	0.986818893304458	0.23	0.0763393547731889	0.0733266901087684	0.0793520194376093	0.292527139227498	0.981578878597373	0.949069087188971	1.01408867000578	8.08	5.22	12.56	0.110780374988246	0.114575090179823	0.118369805371401	0.112747980725753	0.116610095069788	0.120472209413823	0.112519343218204	0.116372753957975	0.120113285200774	0.0763393547731889	10.0432684579006	-0.0172950371449193	2.07635540489105	0.449254943881708	0.457197882060971	0.441888673246159	0.475803518101734	0.483891959071808	0.468302308316129	0.473536987215925	0.481561608546028	0.466020164246873	0.000835647876898323	0.000854506636441839	0.000854374451971738
204	0.986818893304458	0.23	0.0763778739812935	0.0733939369743851	0.079361810988202	0.292002530603003	0.978475891329682	0.946027748686448	1.01092403397292	8.05	5.21	12.37	0.110827038459475	0.114628334518341	0.118429630577208	0.112819887583507	0.116689537084155	0.120559186584802	0.112733510428469	0.116734359016745	0.120477338452977	0.0763778739812935	9.94506417065787	0.0123844220485942	2.09805413906184	0.449254943881708	0.457197882060971	0.441888673246159	0.475803518101734	0.483891959071808	0.468302308316129	0.473536987215925	0.481561608546028	0.466020164246873	0.000835647876898323	0.000854506636441839	0.000854374451971738
204	0.986818893304458	0.23	0.0764054085200384	0.0734426104724676	0.0793682065676092	0.300293356121509	0.974491629870048	0.942811976715146	1.00617128302495	8.09	5.12	12.63	0.109922751827056	0.11361629278508	0.117309833743105	0.111867428130023	0.11562631262663	0.119385197123237	0.11142160334952	0.115117928984546	0.118870186673929	0.0764054085200384	10.0625228036523	0.0173272662779638	2.10567941531288	0.449254943881708	0.457197882060971	0.441888673246159	0.475803518101734	0.483891959071808	0.468302308316129	0.473536987215925	0.481561608546028	0.466020164246873	0.000835647876898323	0.000854506636441839	0.000854374451971738
204	0.986818893304458	0.23	0.0764596172636968	0.0734635537682198	0.0794556807591738	0.291974927883866	0.972630375000346	0.940373927557374	1.00488682244332	8.02	5.15	12.44	0.110561015597658	0.114353449101351	0.118145882605043	0.112573264564808	0.11643472167831	0.120296178791812	0.112293279808722	0.116211918053881	0.120089292032042	0.0764596172636968	9.94791185916957	-0.0108855708075709	2.0703361098968	0.449254943881708	0.457197882060971	0.441888673246159	0.475803518101734	0.483891959071808	0.468302308316129	0.473536987215925	0.481561608546028	0.466020164246873	0.000835647876898323	0.000854506636441839	0.000854374451971738
204	0.986818893304458	0.23	0.0764606420218638	0.0735166298040509	0.0794046542396767	0.305068221837227	0.993603121594809	0.961665489358097	1.02554075383152	8.03	5.22	12.52	0.112923167262909	0.116673430350185	0.120423693437462	0.114969806744936	0.118788040264573	0.12260627378421	0.114828490676336	0.118580494316581	0.122400756700193	0.0764606420218638	10.0067551122795	-0.00255872770366353	2.08392751526838	0.449254943881708	0.457197882060971	0.441888673246159	0.475803518101734	0.483891959071808	0.468302308316129	0.473536987215925	0.481561608546028	0.466020164246873	0.000835647876898323	0.000854506636441839	0.000854374451971738
204	0.986818893304458	0.23	0.0764941543414576	0.0735468836620439	0.0794414250208713	0.29992199880102	0.979547905580461	0.947675715793543	1.01142009536738	7.98	5.18	12.24	0.111823613726088	0.115584460796388	0.119345307866689	0.113883597964621	0.117713726338129	0.121543854711637	0.113861409648439	0.117774426233432	0.12157155261843	0.0764941543414576	9.91473818984614	0.0279102431536082	2.10730816496677	0.449254943881708	0.457197882060971	0.441888673246159	0.475803518101734	0.483891959071808	0.468302308316129	0.473536987215925	0.481561608546028	0.466020164246873	0.000835647876898323	0.000854506636441839	0.000854374451971738
204	0.986818893304458	0.23	0.07649708609677	0.0735432560154312	0.0794509161781087	0.298612518963056	0.992345429977911	0.959955870500181	1.02473498945564	8.04	5.16	12.44	0.112594967727012	0.116393997990962	0.120193028254913	0.114627900529429	0.118495523319287	0.122363146109146	0.114419708872811	0.118266448396344	0.12218375154244	0.07649708609677	10.0322917287031	0.00904274540621171	2.09998458530011	0.449254943881708	0.457197882060971	0.441888673246159	0.475803518101734	0.483891959071808	0.468302308316129	0.473536987215925	0.481561608546028	0.466020164246873	0.000835647876898323	0.000854506636441839	0.000854374451971738
204	0.986818893304458	0.23	0.0765928966565573	0.0736114550884215	0.079574338224693	0.292309377212195	0.96615576643761	0.934139943838774	0.998171589036447	7.91	5.18	12.42	0.111239996611026	0.115052530290678	0.11886506397033	0.11335192228169	0.117236838090015	0.121121753898341	0.113114468551895	0.11711562032417	0.120931110720816	0.0765928966565573	9.88361603167935	-0.0018910535122551	2.07714984615492	0.449254943881708	0.457197882060971	0.441888673246159	0.475803518101734	0.483891959071808	0.468302308316129	0.473536987215925	0.481561608546028	0.466020164246873	0.000835647876898323	0.000854506636441839	0.000854374451971738
204	0.986818893304458	0.23	0.0765998384549901	0.0736513208812876	0.0795483560286926	0.296675867504207	0.984973583915708	0.952675377907755	1.01727178992366	8	5.23	12.65	0.112166139208308	0.115968866932019	0.11977159465573	0.114217309119566	0.118089576908957	0.121961844698347	0.114155948561993	0.117789227820013	0.121694780280978	0.0765998384549901	10.0575032502403	0.0256967927876352	2.1193921412132	0.449254943881708	0.457197882060971	0.441888673246159	0.475803518101734	0.483891959071808	0.468302308316129	0.473536987215925	0.481561608546028	0.466020164246873	0.000835647876898323	0.000854506636441839	0.000854374451971738
204	0.986818893304458	0.23	0.0766101723947939	0.0736064755373003	0.0796138692522875	0.28542956819447	0.968084220862955	0.935462764203257	1.00070567752265	8.06	5.17	12.41	0.109441001640091	0.113257428149421	0.117073854658751	0.111399921743408	0.115284659712793	0.119169397682178	0.111240885675421	0.115163134531031	0.11906774756633	0.0766101723947939	9.99010717148467	0.00242356257671249	2.08811972432244	0.449254943881708	0.457197882060971	0.441888673246159	0.475803518101734	0.483891959071808	0.468302308316129	0.473536987215925	0.481561608546028	0.466020164246873	0.000835647876898323	0.000854506636441839	0.000854374451971738
204	0.986818893304458	0.23	0.0766445454315992	0.0736835341329455	0.0796055567302529	0.308451990995445	1.01212166185638	0.979846586383866	1.04439673732888	7.97	5.11	12.41	0.115772519549569	0.119585939791094	0.123399360032618	0.117914624867354	0.121798603716483	0.125682582565613	0.11757681625716	0.121495183220556	0.125386032628903	0.0766445454315992	9.86923646312608	0.0107431972091594	2.08285127159859	0.449254943881708	0.457197882060971	0.441888673246159	0.475803518101734	0.483891959071808	0.468302308316129	0.473536987215925	0.481561608546028	0.466020164246873	0.000835647876898323	0.000854506636441839	0.000854374451971738
204	0.986818893304458	0.23	0.0766607702997743	0.0736616434335399	0.0796598971660086	0.299820718320912	0.986356554902531	0.954255085606085	1.01845802419898	8.06	5.16	12.57	0.111604616652918	0.115359034343603	0.119113452034287	0.113600144747453	0.117421692689601	0.121243240631749	0.113232537205605	0.117120634813065	0.120795059138186	0.0766607702997743	9.98723861945432	0.00516294064640572	2.0925500619748	0.449254943881708	0.457197882060971	0.441888673246159	0.475803518101734	0.483891959071808	0.468302308316129	0.473536987215925	0.481561608546028	0.466020164246873	0.000835647876898323	0.000854506636441839	0.000854374451971738
204	0.986818893304458	0.23	0.0766614418302339	0.0737109453688058	0.079611938291662	0.301908549446953	1.00005320769526	0.967667101998242	1.03243931339228	8.06	5.23	12.46	0.113176153160762	0.116963958751215	0.120751764341668	0.115199959157927	0.119055497954148	0.122911036750369	0.115090187912006	0.118926673421479	0.122923711044871	0.0766614418302339	10.0301850976312	-0.00749710567184614	2.08413233581143	0.449254943881708	0.457197882060971	0.441888673246159	0.475803518101734	0.483891959071808	0.468302308316129	0.473536987215925	0.481561608546028	0.466020164246873	0.000835647876898323	0.000854506636441839	0.000854374451971738
204	0.986818893304458	0.23	0.076678365457735	0.0736886410584757	0.0796680898569942	0.300669501976009	0.982906005825617	0.950981388388693	1.01483062326254	8	5.18	12.49	0.11205140562589	0.115812991605966	0.119574577586042	0.114105659309987	0.117936206958276	0.121766754606565	0.113849203583657	0.117719309374359	0.121516181737917	0.076678365457735	9.93487766632544	0.00483864456325785	2.08621099315598	0.449254943881708	0.457197882060971	0.441888673246159	0.475803518101734	0.483891959071808	0.468302308316129	0.473536987215925	0.481561608546028	0.466020164246873	0.000835647876898323	0.000854506636441839	0.000854374451971738
204	0.986818893304458	0.23	0.0766972848340447	0.0737476697640632	0.0796468999040263	0.288227257527985	0.962271616020235	0.930067009661458	0.994476222379011	8	5.16	12.57	0.109596262832736	0.11339115552999	0.117186048227244	0.111606065106669	0.115470549446696	0.119335033786722	0.111186942886874	0.115152726619635	0.118921227499015	0.0766972848340447	9.94322947636962	0.0121479347438855	2.09423865733324	0.449254943881708	0.457197882060971	0.441888673246159	0.475803518101734	0.483891959071808	0.468302308316129	0.473536987215925	0.481561608546028	0.466020164246873	0.000835647876898323	0.000854506636441839	0.000854374451971738
204	0.986818893304458	0.23	0.0767280110718247	0.0737725028521162	0.0796835192915332	0.302900717367734	0.984007439582964	0.952215815336203	1.01579906382972	7.91	5.1	12.43	0.113383559051672	0.117169095320945	0.120954631590219	0.115535626378002	0.119393013707393	0.123250401036784	0.115168520542022	0.119127842514963	0.122914437287409	0.0767280110718247	9.81445234057354	0.00654049106044696	2.07735568941962	0.449254943881708	0.457197882060971	0.441888673246159	0.475803518101734	0.483891959071808	0.468302308316129	0.473536987215925	0.481561608546028	0.466020164246873	0.000835647876898323	0.000854506636441839	0.000854374451971738
204	0.986818893304458	0.23	0.0767665761890691	0.0737769891700806	0.0797561632080577	0.288331408941147	0.975108766464258	0.942482817601021	1.00773471532749	8.11	5.18	12.64	0.10955354774999	0.113345965372812	0.117138382995634	0.111471746831939	0.11533056679546	0.119189386758981	0.111156838722295	0.115030923879286	0.118780498943323	0.0767665761890691	10.0431215160466	-0.0043964050918959	2.08887997786154	0.449254943881708	0.457197882060971	0.441888673246159	0.475803518101734	0.483891959071808	0.468302308316129	0.473536987215925	0.481561608546028	0.466020164246873	0.000835647876898323	0.000854506636441839	0.000854374451971738
204	0.986818893304458	0.23	0.0768076411140652	0.0738495383487869	0.0797657438793435	0.295341992883658	0.983522864263737	0.951168846208597	1.01587688231888	8.06	5.24	12.56	0.111298086713046	0.115083892273615	0.118869697834184	0.113291438009048	0.117145047434386	0.120998656859724	0.113114594066672	0.116936237938638	0.120854455975602	0.0768076411140652	9.98896957230108	-0.0291638202814248	2.06081847756139	0.449254943881708	0.457197882060971	0.441888673246159	0.475803518101734	0.483891959071808	0.468302308316129	0.473536987215925	0.481561608546028	0.466020164246873	0.000835647876898323	0.000854506636441839	0.000854374451971738
204	0.986818893304458	0.23	0.0768299377368712	0.0738371624086664	0.079822713065076	0.30025115602108	0.983740451135236	0.951756917188233	1.01572398508224	7.93	5.16	12.34	0.113042061025367	0.116840808931424	0.120639556837481	0.115169945431453	0.11904020031782	0.122910455204187	0.115074768062914	0.118971307650861	0.122761334360836	0.0768299377368712	9.87642721438004	0.00628200479924901	2.08317846073843	0.449254943881708	0.457197882060971	0.441888673246159	0.475803518101734	0.483891959071808	0.468302308316129	0.473536987215925	0.481561608546028	0.466020164246873	0.000835647876898323	0.000854506636441839	0.000854374451971738
204	0.986818893304458	0.23	0.0768456354848891	0.0738745393328187	0.0798167316369594	0.29757147854947	0.982544730565844	0.950395179268551	1.01469428186314	7.98	5.16	12.45	0.112152666336353	0.115946517544946	0.119740368753539	0.114219212393231	0.118082969815484	0.121946727237737	0.114017392564761	0.117910467365665	0.121710095379927	0.0768456354848891	9.91590673083544	-0.00876014301694268	2.07136767530723	0.449254943881708	0.457197882060971	0.441888673246159	0.475803518101734	0.483891959071808	0.468302308316129	0.473536987215925	0.481561608546028	0.466020164246873	0.000835647876898323	0.000854506636441839	0.000854374451971738
204	0.986818893304458	0.23	0.0769388575043589	0.0739822248592972	0.0798954901494206	0.299387790623195	0.98662327687924	0.954479986386487	1.01876656737199	8.08	5.25	12.44	0.111327819253583	0.115076920843172	0.118826022432762	0.11330005698655	0.117115576113726	0.120931095240902	0.113216387590276	0.117032946894659	0.120897219238648	0.0769388575043589	9.99108524266962	0.0126708558366371	2.10232195369427	0.449254943881708	0.457197882060971	0.441888673246159	0.475803518101734	0.483891959071808	0.468302308316129	0.473536987215925	0.481561608546028	0.466020164246873	0.000835647876898323	0.000854506636441839	0.000854374451971738
204	0.986818893304458	0.23	0.0769594702550277	0.0739912024137318	0.0799277380963236	0.292204105791047	0.973734801696389	0.941459618014417	1.00600998537836	7.92	5.21	12.37	0.111967491729393	0.115805969018092	0.119644446306792	0.114084321533855	0.117995368128189	0.121906414722523	0.114051440750514	0.117913385336647	0.121945035250588	0.0769594702550277	9.92954103213329	0.0134752382565039	2.09526229230726	0.449254943881708	0.457197882060971	0.441888673246159	0.475803518101734	0.483891959071808	0.468302308316129	0.473536987215925	0.481561608546028	0.466020164246873	0.000835647876898323	0.000854506636441839	0.000854374451971738
204	0.986818893304458	0.23	0.0769793301093001	0.0739989172890431	0.079959742929557	0.294143868049035	0.985160053721666	0.952658647036565	1.01766146040677	7.97	5.1	12.37	0.112545955043738	0.116385632421378	0.120225309799018	0.114627488544339	0.11853818062073	0.122448872697121	0.114329243123618	0.118272768120244	0.122165964770155	0.0769793301093001	9.85929589745602	0.00727604855741752	2.08057360001983	0.449254943881708	0.457197882060971	0.441888673246159	0.475803518101734	0.483891959071808	0.468302308316129	0.473536987215925	0.481561608546028	0.466020164246873	0.000835647876898323	0.000854506636441839	0.000854374451971738
204	0.986818893304458	0.23	0.0769814419325892	0.0739750315391353	0.0799878523260432	0.290878804529527	0.971094186665338	0.93880309577156	1.00338527755912	7.89	5.07	12.32	0.112028289583744	0.115881616972541	0.119734944361337	0.11416962901989	0.118096609964665	0.122023590909439	0.113849172792371	0.117751975864028	0.12171809352765	0.0769814419325892	9.84199435869853	0.00402765248675531	2.07625447787874	0.449254943881708	0.457197882060971	0.441888673246159	0.475803518101734	0.483891959071808	0.468302308316129	0.473536987215925	0.481561608546028	0.466020164246873	0.000835647876898323	0.000854506636441839	0.000854374451971738
204	0.986818893304458	0.23	0.0769938800648619	0.0739695803976718	0.080018179732052	0.287632568127559	0.961580426099994	0.92935224608889	0.993808606111097	8.04	5.16	12.6	0.108930277480262	0.112707773694499	0.116485269908736	0.110892472953888	0.114738014399852	0.118583555845816	0.11058810183642	0.114316687953215	0.118073959515095	0.0769938800648619	9.97579642099468	0.0125926639529964	2.09951935841528	0.449254943881708	0.457197882060971	0.441888673246159	0.475803518101734	0.483891959071808	0.468302308316129	0.473536987215925	0.481561608546028	0.466020164246873	0.000835647876898323	0.000854506636441839	0.000854374451971738
204	0.986818893304458	0.23	0.0770219416088842	0.0740073842939215	0.0800364989238469	0.293702145756354	0.981882846741079	0.949455066242359	1.0143106272398	7.88	5.12	12.39	0.11346286392373	0.117338085592341	0.121213307260952	0.115641776660568	0.119591417126306	0.123541057592044	0.115308617187537	0.119264410175285	0.123305083452199	0.0770219416088842	9.85163643899701	0.00408774444148646	2.07728910277331	0.449254943881708	0.457197882060971	0.441888673246159	0.475803518101734	0.483891959071808	0.468302308316129	0.473536987215925	0.481561608546028	0.466020164246873	0.000835647876898323	0.000854506636441839	0.000854374451971738
204	0.986818893304458	0.23	0.0770396244984179	0.0740670639206524	0.0800121850761834	0.305186527734029	0.989713630454474	0.95790989328961	1.02151736761934	8.05	5.18	12.37	0.112163708714371	0.11588767600647	0.119611643298569	0.114177231931956	0.117968050567418	0.12175886920288	0.114025846306686	0.117701757219038	0.121531806328341	0.0770396244984179	9.88728430525133	0.00421260840362491	2.08220026339967	0.449254943881708	0.457197882060971	0.441888673246159	0.475803518101734	0.483891959071808	0.468302308316129	0.473536987215925	0.481561608546028	0.466020164246873	0.000835647876898323	0.000854506636441839	0.000854374451971738
204	0.986818893304458	0.23	0.0770823282616456	0.0740869524653631	0.0800777040579281	0.300831186127772	0.993328293409797	0.961077561883191	1.0255790249364	7.95	5.15	12.23	0.113915295664445	0.117737933673025	0.121560571681605	0.116045222849564	0.119939334496217	0.12383344614287	0.115989827246554	0.119843272960372	0.123762182290905	0.0770823282616456	9.8487610085705	0.00139968613195433	2.0751354668394	0.449254943881708	0.457197882060971	0.441888673246159	0.475803518101734	0.483891959071808	0.468302308316129	0.473536987215925	0.481561608546028	0.466020164246873	0.000835647876898323	0.000854506636441839	0.000854374451971738
204	0.986818893304458	0.23	0.0771111506914056	0.0741027361400541	0.0801195652427571	0.292728760631352	0.979177123064198	0.946762667744781	1.01159157838362	8.03	5.14	12.44	0.111115558351098	0.114919838372028	0.118724118392958	0.113125924685172	0.116999033919517	0.120872143153862	0.112807539585994	0.116776664864866	0.120658854807529	0.0771111506914056	9.88889530830768	0.0057006194116231	2.08554995957105	0.449254943881708	0.457197882060971	0.441888673246159	0.475803518101734	0.483891959071808	0.468302308316129	0.473536987215925	0.481561608546028	0.466020164246873	0.000835647876898323	0.000854506636441839	0.000854374451971738
204	0.986818893304458	0.23	0.0771128458893116	0.0740787352652977	0.0801469565133255	0.294843281551489	0.978397869008856	0.946173837619065	1.01062190039865	7.97	5.15	12.37	0.111841780296086	0.115650798148472	0.119459816000857	0.113914091645244	0.1177936866192	0.121673281593157	0.113682477323874	0.117594665078638	0.121457879118706	0.0771128458893116	9.86643836346546	-0.0110219319015277	2.06511578211503	0.449254943881708	0.457197882060971	0.441888673246159	0.475803518101734	0.483891959071808	0.468302308316129	0.473536987215925	0.481561608546028	0.466020164246873	0.000835647876898323	0.000854506636441839	0.000854374451971738
204	0.986818893304458	0.23	0.0771192671278045	0.0741278886332998	0.0801106456223092	0.299506421210332	0.986639789613028	0.954505048596362	1.01877453062969	7.99	5.08	12.6	0.11261818310099	0.116409630985985	0.12020107887098	0.11469211386691	0.118553383517801	0.122414653168692	0.114267116435079	0.118018358546613	0.12189127665605	0.0771192671278045	9.91210840810758	-0.0245842075223869	2.05160822396288	0.449254943881708	0.457197882060971	0.441888673246159	0.475803518101734	0.483891959071808	0.468302308316129	0.473536987215925	0.481561608546028	0.466020164246873	0.000835647876898323	0.000854506636441839	0.000854374451971738
204	0.986818893304458	0.23	0.0772340877912527	0.0742368932792352	0.0802312823032701	0.288378675734119	0.969415817617269	0.936984083214447	1.00184755202009	8.01	5.24	12.52	0.11028833917717	0.114105738200269	0.117923137223369	0.112303316210796	0.116190459428224	0.120077602645651	0.112205024617519	0.116003385842097	0.119963396855262	0.0772340877912527	9.98254802245012	-0.00183501488400192	2.08817289037543	0.449254943881708	0.457197882060971	0.441888673246159	0.475803518101734	0.483891959071808	0.468302308316129	0.473536987215925	0.481561608546028	0.466020164246873	0.000835647876898323	0.000854506636441839	0.000854374451971738
204	0.986818893304458	0.23	0.077260936831678	0.0742920929625756	0.0802297807007805	0.305643780199511	1.0020216736465	0.969857109770322	1.03418623752267	8.11	5.18	12.52	0.112719535334565	0.116457791885801	0.120196048437036	0.114692205202069	0.118495883829733	0.122299562457397	0.114443923083229	0.118287826815055	0.121969520908584	0.077260936831678	10.0044868533147	-0.0085195550396438	2.08135050489676	0.449254943881708	0.457197882060971	0.441888673246159	0.475803518101734	0.483891959071808	0.468302308316129	0.473536987215925	0.481561608546028	0.466020164246873	0.000835647876898323	0.000854506636441839	0.000854374451971738
204	0.986818893304458	0.23	0.0772669712108968	0.0742861965363566	0.0802477458854369	0.297472850366386	0.983653207916934	0.951459791339893	1.01584662449398	8.06	5.18	12.43	0.11128957788916	0.115055151352462	0.118820724815765	0.113280194222802	0.117113121810217	0.120946049397632	0.11307250804562	0.117072736737238	0.120819935233339	0.0772669712108968	9.99398422545386	-0.0132151433170413	2.0746063756505	0.449254943881708	0.457197882060971	0.441888673246159	0.475803518101734	0.483891959071808	0.468302308316129	0.473536987215925	0.481561608546028	0.466020164246873	0.000835647876898323	0.000854506636441839	0.000854374451971738
204	0.986818893304458	0.23	0.0772895891028729	0.074296433091155	0.0802827451145909	0.304091367051935	0.995917411126611	0.963831486467254	1.02800333578597	8.01	5.15	12.52	0.113410952373259	0.117186399974304	0.120961847575348	0.115480690534442	0.11932503966406	0.123169388793678	0.11521597413921	0.118931341087705	0.122795722388105	0.0772895891028729	9.846574551961	0.0214536513296517	2.09655517566905	0.449254943881708	0.457197882060971	0.441888673246159	0.475803518101734	0.483891959071808	0.468302308316129	0.473536987215925	0.481561608546028	0.466020164246873	0.000835647876898323	0.000854506636441839	0.000854374451971738
204	0.986818893304458	0.23	0.0773329148015428	0.0743463590990669	0.0803194705040187	0.294940745321762	0.980541781502565	0.948254707143094	1.01282885586204	8	5.15	12.35	0.111739209813682	0.115543812257463	0.119348414701243	0.113788295527523	0.117662667182374	0.121537038837225	0.113610105501515	0.117474727562398	0.121305672014498	0.0773329148015428	9.92547840283583	0.00730771091029038	2.08793993907312	0.449254943881708	0.457197882060971	0.441888673246159	0.475803518101734	0.483891959071808	0.468302308316129	0.473536987215925	0.481561608546028	0.466020164246873	0.000835647876898323	0.000854506636441839	0.000854374451971738
204	0.986818893304458	0.23	0.0773768854477895	0.0743616130293814	0.0803921578661977	0.289799797564325	0.986241681981241	0.953360919630748	1.01912244433173	8.06	5.25	12.43	0.111528945325602	0.1153755019349	0.119222058544198	0.113524874939544	0.11744026978833	0.121355664637117	0.113465568271577	0.117479132446063	0.121345453696339	0.0773768854477895	9.99554228793142	-0.014658111204046	2.07596096664248	0.449254943881708	0.457197882060971	0.441888673246159	0.475803518101734	0.483891959071808	0.468302308316129	0.473536987215925	0.481561608546028	0.466020164246873	0.000835647876898323	0.000854506636441839	0.000854374451971738
204	0.986818893304458	0.23	0.077377690756588	0.0743444523382367	0.0804109291749393	0.291935533469915	0.986677412199299	0.953951988768022	1.01940283563058	8.06	5.28	12.63	0.111577069055758	0.115404732159418	0.119232395263079	0.113572584081238	0.117468703537987	0.121364822994735	0.113520540312112	0.117331026757008	0.121265568805237	0.077377690756588	9.98526396450791	0.000612594003398231	2.09535061209408	0.449254943881708	0.457197882060971	0.441888673246159	0.475803518101734	0.483891959071808	0.468302308316129	0.473536987215925	0.481561608546028	0.466020164246873	0.000835647876898323	0.000854506636441839	0.000854374451971738
204	0.986818893304458	0.23	0.0773977652570478	0.0743718099642097	0.0804237205498858	0.29756333607738	0.989160378951702	0.956793728589001	1.0215270293144	8.07	5.15	12.4	0.111810374061322	0.115592722519545	0.119375070977767	0.113804054672946	0.117653845842552	0.121503637012159	0.113639932703355	0.117523398430943	0.12122294942353	0.0773977652570478	9.90673027623271	-0.0026953840841746	2.07947927531175	0.449254943881708	0.457197882060971	0.441888673246159	0.475803518101734	0.483891959071808	0.468302308316129	0.473536987215925	0.481561608546028	0.466020164246873	0.000835647876898323	0.000854506636441839	0.000854374451971738
204	0.986818893304458	0.23	0.0774047216968016	0.0743770780761977	0.0804323653174054	0.289860598361291	0.979103025109635	0.946465082606252	1.01174096761302	8.09	5.19	12.32	0.110309452304156	0.11411336818869	0.117917284073224	0.112258598952194	0.116129729293339	0.120000859634485	0.11219078908156	0.116011829819363	0.12001280304396	0.0774047216968016	9.8873672690603	0.0139961919910252	2.09500540812821	0.449254943881708	0.457197882060971	0.441888673246159	0.475803518101734	0.483891959071808	0.468302308316129	0.473536987215925	0.481561608546028	0.466020164246873	0.000835647876898323	0.000854506636441839	0.000854374451971738
204	0.986818893304458	0.23	0.0774280073120051	0.0744285865697453	0.0804274280542648	0.29553841152348	0.977910876775393	0.945756645147322	1.01006510840346	8.01	5.19	12.39	0.111211197812333	0.114992202822915	0.118773207833497	0.113236338047183	0.117086194626003	0.120936051204824	0.113084129929479	0.117010301492644	0.120843578762078	0.0774280073120051	9.91952971023267	0.0231967449900245	2.10468642266309	0.449254943881708	0.457197882060971	0.441888673246159	0.475803518101734	0.483891959071808	0.468302308316129	0.473536987215925	0.481561608546028	0.466020164246873	0.000835647876898323	0.000854506636441839	0.000854374451971738
204	0.986818893304458	0.23	0.0774304651958508	0.0744513906155176	0.080409539776184	0.301704785235825	0.991178502973942	0.959064275744411	1.02329273020347	8.15	5.16	12.56	0.110995431619438	0.114712109012827	0.118428786406217	0.112909740168553	0.116690518103782	0.12047129603901	0.112607860759883	0.116365577346218	0.12018014159981	0.0774304651958508	10.0394897494668	0.00813604258033777	2.09992475074051	0.449254943881708	0.457197882060971	0.441888673246159	0.475803518101734	0.483891959071808	0.468302308316129	0.473536987215925	0.481561608546028	0.466020164246873	0.000835647876898323	0.000854506636441839	0.000854374451971738
204	0.986818893304458	0.23	0.0774677403148842	0.0744138504379969	0.0805216301917714	0.282078917689474	0.956249906121615	0.923760511995002	0.988739300248227	8.04	5.17	12.51	0.108257916004533	0.112065433271969	0.115872950539406	0.110206969245852	0.114083036270621	0.117959103295391	0.109969802868221	0.113752342984234	0.117727793967143	0.0774677403148842	9.94032620744639	-0.00691238909839137	2.07503714203837	0.449254943881708	0.457197882060971	0.441888673246159	0.475803518101734	0.483891959071808	0.468302308316129	0.473536987215925	0.481561608546028	0.466020164246873	0.000835647876898323	0.000854506636441839	0.000854374451971738
204	0.986818893304458	0.23	0.0774760620919409	0.0744916662134113	0.0804604579704706	0.296907884222667	0.982365711787033	0.950170920623973	1.01456050295009	7.96	5.11	12.2	0.112428011413103	0.116237427455794	0.120046843498484	0.11451817521429	0.118398412606714	0.122278649999138	0.11446469648313	0.118324552935593	0.122110902193445	0.0774760620919409	9.82367588512752	-0.00364871564919678	2.06503586878948	0.449254943881708	0.457197882060971	0.441888673246159	0.475803518101734	0.483891959071808	0.468302308316129	0.473536987215925	0.481561608546028	0.466020164246873	0.000835647876898323	0.000854506636441839	0.000854374451971738
204	0.986818893304458	0.23	0.0775053191088748	0.074477160934616	0.0805334772831336	0.290449056480668	0.970115384757199	0.93782320467055	1.00240756484385	7.99	5.16	12.42	0.110556725418586	0.114363538546291	0.118170351673997	0.112586986626055	0.11646370798402	0.120340429341985	0.112436627086919	0.116243991179375	0.120080704196357	0.0775053191088748	9.92076358268424	0.0114903365718891	2.09261333046471	0.449254943881708	0.457197882060971	0.441888673246159	0.475803518101734	0.483891959071808	0.468302308316129	0.473536987215925	0.481561608546028	0.466020164246873	0.000835647876898323	0.000854506636441839	0.000854374451971738
204	0.986818893304458	0.23	0.0775169969310791	0.0744699046567661	0.0805640892053922	0.290597076510666	0.96705885917944	0.934879977845282	0.999237740513599	7.93	5.18	12.48	0.111022767438422	0.114844208204567	0.118665648970712	0.113111728821895	0.117005072337124	0.120898415852353	0.112848615333786	0.116866964495137	0.12073563165926	0.0775169969310791	9.81188170335785	0.0186584181518472	2.09325388962726	0.449254943881708	0.457197882060971	0.441888673246159	0.475803518101734	0.483891959071808	0.468302308316129	0.473536987215925	0.481561608546028	0.466020164246873	0.000835647876898323	0.000854506636441839	0.000854374451971738
204	0.986818893304458	0.23	0.0775399010769473	0.0745555968290472	0.0805242053248474	0.301110550372463	0.987940045433868	0.955885544961536	1.0199945459062	7.96	5.13	12.3	0.113100500529114	0.116893193144607	0.120685885760099	0.115202940041957	0.119066135500298	0.122929330958639	0.115080774835951	0.118993243336375	0.122802487619738	0.0775399010769473	9.8516344327353	0.0183792478729891	2.09506748405606	0.449254943881708	0.457197882060971	0.441888673246159	0.475803518101734	0.483891959071808	0.468302308316129	0.473536987215925	0.481561608546028	0.466020164246873	0.000835647876898323	0.000854506636441839	0.000854374451971738
204	0.986818893304458	0.23	0.0775981895239574	0.074599713595433	0.0805966654524817	0.291545090981739	0.966109295022722	0.934035771822572	0.998182818222873	8.02	5.16	12.34	0.109800438244328	0.113570836562739	0.117341234881151	0.111797905233475	0.115636893862612	0.119475882491749	0.111660094912575	0.11557422918595	0.119380838736929	0.0775981895239574	9.89801817709913	0.00383005403340008	2.08378914582396	0.449254943881708	0.457197882060971	0.441888673246159	0.475803518101734	0.483891959071808	0.468302308316129	0.473536987215925	0.481561608546028	0.466020164246873	0.000835647876898323	0.000854506636441839	0.000854374451971738
204	0.986818893304458	0.23	0.0776371506463996	0.0746415390272853	0.080632762265514	0.302033778057266	1.00787867416345	0.975248839813926	1.04050850851298	8.06	5.22	12.46	0.114054539850228	0.117870571810681	0.121686603771133	0.116093546026609	0.119977798969294	0.123862051911978	0.115953886979439	0.119897115731607	0.123731068326492	0.0776371506463996	9.96375564188944	0.0078261340012545	2.09642544489681	0.449254943881708	0.457197882060971	0.441888673246159	0.475803518101734	0.483891959071808	0.468302308316129	0.473536987215925	0.481561608546028	0.466020164246873	0.000835647876898323	0.000854506636441839	0.000854374451971738
204	0.986818893304458	0.23	0.0776393542063388	0.0746196942478581	0.0806590141648196	0.29637808405491	0.974741625287487	0.942756112595517	1.00672713797946	7.94	5.08	12.45	0.111783790071143	0.115576352949609	0.119368915828076	0.113876333939992	0.117739891943901	0.12160344994781	0.113419258492075	0.117317341584816	0.121126018385749	0.0776393542063388	9.88318950764926	-0.0118991741604562	2.0620948979283	0.449254943881708	0.457197882060971	0.441888673246159	0.475803518101734	0.483891959071808	0.468302308316129	0.473536987215925	0.481561608546028	0.466020164246873	0.000835647876898323	0.000854506636441839	0.000854374451971738
204	0.986818893304458	0.23	0.0776729822480221	0.0746708840093356	0.0806750804867085	0.296904205259351	0.974552287193912	0.942613281727683	1.00649129266014	8.05	5.19	12.53	0.110327088572437	0.114065352771865	0.117803616971294	0.112304877601234	0.11611015614878	0.119915434696326	0.112173261085845	0.115806745289212	0.119734088750543	0.0776729822480221	9.93594064846493	0.00539832129949401	2.08866251505524	0.449254943881708	0.457197882060971	0.441888673246159	0.475803518101734	0.483891959071808	0.468302308316129	0.473536987215925	0.481561608546028	0.466020164246873	0.000835647876898323	0.000854506636441839	0.000854374451971738
204	0.986818893304458	0.23	0.0776961910670168	0.0746804640888691	0.0807119180451646	0.295255401177228	0.995790897513684	0.963026493500972	1.0285553015264	8.05	5.25	12.46	0.112705413714729	0.116539914358574	0.120374415002419	0.114725175135744	0.118628392766768	0.122531610397793	0.114676521124632	0.118553453580471	0.122436754817181	0.0776961910670168	10.0097440250727	-0.00475552092909577	2.08724236424802	0.449254943881708	0.457197882060971	0.441888673246159	0.475803518101734	0.483891959071808	0.468302308316129	0.473536987215925	0.481561608546028	0.466020164246873	0.000835647876898323	0.000854506636441839	0.000854374451971738
204	0.986818893304458	0.23	0.0777439256255022	0.0747551410171888	0.0807327102338156	0.293839356809613	0.991019385326117	0.958300681543212	1.02373808910902	8.05	5.24	12.47	0.112211946538473	0.116043133879155	0.119874321219837	0.114226486367735	0.118126454972171	0.122026423576607	0.114140925785614	0.118067036774708	0.12190536346842	0.0777439256255022	9.940577695349	0.0208401281072857	2.10485912929127	0.449254943881708	0.457197882060971	0.441888673246159	0.475803518101734	0.483891959071808	0.468302308316129	0.473536987215925	0.481561608546028	0.466020164246873	0.000835647876898323	0.000854506636441839	0.000854374451971738
204	0.986818893304458	0.23	0.0777768756752873	0.0747476277271336	0.0808061236234411	0.285122345493246	0.958156758517458	0.92584549295079	0.990468024084125	8.06	5.19	12.31	0.108329458129365	0.112110069383577	0.115890680637789	0.110269307634472	0.114117618081472	0.117965928528472	0.110187858630567	0.114143817470176	0.117823184896747	0.0777768756752873	9.86340217706746	-0.00523224199706583	2.07522708883231	0.449254943881708	0.457197882060971	0.441888673246159	0.475803518101734	0.483891959071808	0.468302308316129	0.473536987215925	0.481561608546028	0.466020164246873	0.000835647876898323	0.000854506636441839	0.000854374451971738
204	0.986818893304458	0.23	0.0777904001693376	0.0747996964203807	0.0807811039182944	0.292899626545206	0.974483759320601	0.942237978492267	1.00672954014893	8.12	5.29	12.56	0.109484916301018	0.113231768684001	0.116978621066984	0.111399492973621	0.115211867041331	0.11902424110904	0.111304948732343	0.115111593525688	0.118982091019289	0.0777904001693376	10.0250262805965	0.0104010909039667	2.10436698303081	0.449254943881708	0.457197882060971	0.441888673246159	0.475803518101734	0.483891959071808	0.468302308316129	0.473536987215925	0.481561608546028	0.466020164246873	0.000835647876898323	0.000854506636441839	0.000854374451971738
204	0.986818893304458	0.23	0.0778053632268118	0.0747881849166412	0.0808225415369824	0.300921694970888	1.00570796555254	0.97306232305285	1.03835360805224	8.02	5.19	12.3	0.114354570979727	0.118191096507401	0.122027622035075	0.116432834509927	0.120339084500896	0.124245334491864	0.116458184887813	0.120350270636089	0.124278451181995	0.0778053632268118	9.88935887608477	-0.00542501391190187	2.07235752769507	0.449254943881708	0.457197882060971	0.441888673246159	0.475803518101734	0.483891959071808	0.468302308316129	0.473536987215925	0.481561608546028	0.466020164246873	0.000835647876898323	0.000854506636441839	0.000854374451971738
204	0.986818893304458	0.23	0.0778467044816623	0.0748391375483824	0.0808542714149421	0.296408817734159	0.998143007854661	0.965392007393737	1.03089400831558	7.96	5.23	12.34	0.114232917630667	0.118108278426407	0.121983639222147	0.116356875515276	0.120304291750801	0.124251707986326	0.116343030984605	0.120280329999237	0.12422560541941	0.0778467044816623	9.90044927299397	0.00433766917183866	2.08414213228528	0.449254943881708	0.457197882060971	0.441888673246159	0.475803518101734	0.483891959071808	0.468302308316129	0.473536987215925	0.481561608546028	0.466020164246873	0.000835647876898323	0.000854506636441839	0.000854374451971738
204	0.986818893304458	0.23	0.077848707117549	0.0747748450653827	0.0809225691697154	0.285528374522157	0.970993563762834	0.938281994754074	1.00370513277159	8.07	5.25	12.58	0.109598301647908	0.113419255718905	0.117240209789901	0.111549581540167	0.115438563589115	0.119327545638063	0.111453915661572	0.115185207979676	0.119202970052208	0.077848707117549	9.98407630573255	-0.00676200470748366	2.08385681030721	0.449254943881708	0.457197882060971	0.441888673246159	0.475803518101734	0.483891959071808	0.468302308316129	0.473536987215925	0.481561608546028	0.466020164246873	0.000835647876898323	0.000854506636441839	0.000854374451971738
204	0.986818893304458	0.23	0.0778660104916411	0.0748557377716266	0.0808762832116557	0.300536878216939	0.998361984413756	0.965925130196564	1.03079883863095	8.02	5.17	12.49	0.113464493243335	0.117274758771278	0.12108502429922	0.115523452043076	0.119402859727422	0.123282267411769	0.115227390021119	0.11911540338902	0.123004956723844	0.0778660104916411	9.92633078510571	-0.0176137985973057	2.06691662680024	0.449254943881708	0.457197882060971	0.441888673246159	0.475803518101734	0.483891959071808	0.468302308316129	0.473536987215925	0.481561608546028	0.466020164246873	0.000835647876898323	0.000854506636441839	0.000854374451971738
204	0.986818893304458	0.23	0.0778756094774508	0.0748718424279313	0.0808793765269702	0.296390806028338	0.996433879903307	0.963737547310634	1.02913021249598	8.01	5.19	12.31	0.113314759370089	0.117159143217499	0.121003527064909	0.115377545615903	0.119291912775003	0.123206279934103	0.115315647868556	0.119314217321238	0.123174655059734	0.0778756094774508	9.88524362093298	0.0135883847270916	2.0929295981642	0.449254943881708	0.457197882060971	0.441888673246159	0.475803518101734	0.483891959071808	0.468302308316129	0.473536987215925	0.481561608546028	0.466020164246873	0.000835647876898323	0.000854506636441839	0.000854374451971738
204	0.986818893304458	0.23	0.0778794206504138	0.0748713779553939	0.0808874633454338	0.299701925908505	1.00153137769007	0.968926811430029	1.03413594395012	7.87	5.06	12.22	0.115925131017614	0.119826033099051	0.123726935180489	0.118159744461283	0.122135841698052	0.12611193893482	0.117765451362591	0.121861929074769	0.125831048206146	0.0778794206504138	9.79842738533397	0.00846972960562909	2.0748712581298	0.449254943881708	0.457197882060971	0.441888673246159	0.475803518101734	0.483891959071808	0.468302308316129	0.473536987215925	0.481561608546028	0.466020164246873	0.000835647876898323	0.000854506636441839	0.000854374451971738
204	0.986818893304458	0.23	0.0778803438297796	0.0748755332947272	0.080885154364832	0.306475203072528	1.00801297474855	0.975719363251012	1.04030658624608	8.07	5.19	12.45	0.113936282779651	0.117707258523434	0.121478234267217	0.1159626765465	0.119800720317743	0.123638764088986	0.11587915769737	0.119647761532955	0.123480724308991	0.0778803438297796	9.94781301497889	-0.00425236198281716	2.08050278318902	0.449254943881708	0.457197882060971	0.441888673246159	0.475803518101734	0.483891959071808	0.468302308316129	0.473536987215925	0.481561608546028	0.466020164246873	0.000835647876898323	0.000854506636441839	0.000854374451971738
204	0.986818893304458	0.23	0.077939575672316	0.0749090179966333	0.0809701333479987	0.305899833608582	1.01860128059907	0.985924230828639	1.05127833036951	8.01	5.16	12.35	0.116018152840221	0.119863408729152	0.123708664618083	0.118135937508586	0.12205138434409	0.125966831179594	0.118030701998866	0.121836322003087	0.125843523266354	0.077939575672316	9.86928912203269	-0.00706837424854784	2.07225174012018	0.449254943881708	0.457197882060971	0.441888673246159	0.475803518101734	0.483891959071808	0.468302308316129	0.473536987215925	0.481561608546028	0.466020164246873	0.000835647876898323	0.000854506636441839	0.000854374451971738
204	0.986818893304458	0.23	0.0779591116612331	0.0749449858820233	0.0809732374404429	0.297491176530103	0.995197019918742	0.9626272206645	1.02776681917299	7.95	5.16	12.36	0.113989485484859	0.117846237693438	0.121702989902017	0.116114065871335	0.120042701728332	0.123971337585328	0.115942193782576	0.119918179825995	0.123853088764713	0.0779591116612331	9.83713194492248	-0.00169335674101052	2.0747164136695	0.449254943881708	0.457197882060971	0.441888673246159	0.475803518101734	0.483891959071808	0.468302308316129	0.473536987215925	0.481561608546028	0.466020164246873	0.000835647876898323	0.000854506636441839	0.000854374451971738
204	0.986818893304458	0.23	0.077980734336484	0.074954608983018	0.08100685968995	0.284600574726192	0.960691043790961	0.928252801236899	0.993129286345023	7.98	5.17	12.41	0.109602474196459	0.113432585603365	0.117262697010271	0.111625876982781	0.115526697177508	0.119427517372236	0.111377262643987	0.115385357676314	0.119256075159848	0.077980734336484	9.90262021232594	0.000591553950175842	2.08161250540458	0.449254943881708	0.457197882060971	0.441888673246159	0.475803518101734	0.483891959071808	0.468302308316129	0.473536987215925	0.481561608546028	0.466020164246873	0.000835647876898323	0.000854506636441839	0.000854374451971738
204	0.986818893304458	0.23	0.0780348407087653	0.0749592017195949	0.0811104796979358	0.291753486050361	0.976109480895402	0.943720305245963	1.00849865654484	7.94	5.1	12.25	0.111993325343019	0.11583701871905	0.119680712095081	0.114095660651169	0.118011507722729	0.121927354794289	0.113911450875453	0.117916893127938	0.121783870045852	0.0780348407087653	9.85279889738939	-0.00241263115708286	2.07332324560562	0.449254943881708	0.457197882060971	0.441888673246159	0.475803518101734	0.483891959071808	0.468302308316129	0.473536987215925	0.481561608546028	0.466020164246873	0.000835647876898323	0.000854506636441839	0.000854374451971738
204	0.986818893304458	0.23	0.0780540215137111	0.0750352635573233	0.081072779470099	0.299482751298934	0.988005185918004	0.955824158782895	1.02018621305311	7.96	5.18	12.48	0.11317754331705	0.116988045028169	0.120798546739288	0.115286599426303	0.11916810958731	0.123049619748318	0.11511115786634	0.118957300701538	0.122854179321369	0.0780540215137111	9.90994749390713	-0.00505438114183163	2.07575345694507	0.449254943881708	0.457197882060971	0.441888673246159	0.475803518101734	0.483891959071808	0.468302308316129	0.473536987215925	0.481561608546028	0.466020164246873	0.000835647876898323	0.000854506636441839	0.000854374451971738
204	0.986818893304458	0.23	0.0780618877385363	0.0750578467032259	0.0810659287738468	0.298910953016839	0.984428866994259	0.952320576415059	1.01653715757346	7.96	5.12	12.21	0.112679838322806	0.116478934006431	0.120278029690056	0.114774528471499	0.118644248398297	0.122513968325096	0.114616467923042	0.118555066298074	0.12237058252843	0.0780618877385363	9.83942097374361	0.014865547411964	2.08998024936585	0.449254943881708	0.457197882060971	0.441888673246159	0.475803518101734	0.483891959071808	0.468302308316129	0.473536987215925	0.481561608546028	0.466020164246873	0.000835647876898323	0.000854506636441839	0.000854374451971738
204	0.986818893304458	0.23	0.0780738607721761	0.0750624472869922	0.08108527425736	0.297480622713157	0.980031055994266	0.947956783174774	1.01210532881376	7.96	5.11	12.44	0.112133533029707	0.115927589461861	0.119721645894015	0.1142162260627	0.118080750754299	0.121945275445898	0.113856710343839	0.117717960462045	0.121493589489456	0.0780738607721761	9.91305657439869	-0.00811994986526502	2.07177784682323	0.449254943881708	0.457197882060971	0.441888673246159	0.475803518101734	0.483891959071808	0.468302308316129	0.473536987215925	0.481561608546028	0.466020164246873	0.000835647876898323	0.000854506636441839	0.000854374451971738
204	0.986818893304458	0.23	0.0780969996851223	0.0750139218431497	0.0811800775270949	0.284993845252501	0.961840533644262	0.929394815399219	0.994286251889306	8.07	5.21	12.63	0.108614063873808	0.112405844563251	0.116197625252693	0.110551085535599	0.11441048878763	0.11826989203966	0.110324378438369	0.114120380209351	0.117995182857874	0.0780969996851223	9.93973656267686	-0.000261193402703207	2.0896764336181	0.449254943881708	0.457197882060971	0.441888673246159	0.475803518101734	0.483891959071808	0.468302308316129	0.473536987215925	0.481561608546028	0.466020164246873	0.000835647876898323	0.000854506636441839	0.000854374451971738
204	0.986818893304458	0.23	0.0781008840612822	0.0750902225653264	0.081111545557238	0.298917904854762	0.991065339805577	0.95874112910585	1.0233895505053	7.97	5.15	12.33	0.1133585073444	0.117180419396326	0.121002331448253	0.115460838961205	0.119353631679537	0.12324642439787	0.115294925894432	0.119180859000429	0.123137480323317	0.0781008840612822	9.81624966298117	0.0087064305859699	2.08239574366564	0.449254943881708	0.457197882060971	0.441888673246159	0.475803518101734	0.483891959071808	0.468302308316129	0.473536987215925	0.481561608546028	0.466020164246873	0.000835647876898323	0.000854506636441839	0.000854374451971738
204	0.986818893304458	0.23	0.0781236468363759	0.075106377907415	0.0811409157653367	0.289922292202948	0.969992714494371	0.937663304813036	1.00232212417571	7.99	5.14	12.49	0.110618962994283	0.114432960785185	0.118246958576086	0.112655333867405	0.116539543074155	0.120423752280906	0.112399477721434	0.116239736796661	0.120123753987971	0.0781236468363759	9.93630554694164	-0.00927441895312887	2.07367824149352	0.449254943881708	0.457197882060971	0.441888673246159	0.475803518101734	0.483891959071808	0.468302308316129	0.473536987215925	0.481561608546028	0.466020164246873	0.000835647876898323	0.000854506636441839	0.000854374451971738
204	0.986818893304458	0.23	0.0781236945377522	0.0750696444498504	0.0811777446256539	0.294312596444224	0.986378181605486	0.953849805504309	1.01890655770666	8.01	5.18	12.4	0.112259687251157	0.116087989471101	0.119916291691046	0.11430983522559	0.118208052000207	0.122106268774823	0.114163872662856	0.11810221785006	0.12193167666669	0.0781236945377522	9.93226868421437	-0.012232190244505	2.0703240763919	0.449254943881708	0.457197882060971	0.441888673246159	0.475803518101734	0.483891959071808	0.468302308316129	0.473536987215925	0.481561608546028	0.466020164246873	0.000835647876898323	0.000854506636441839	0.000854374451971738
204	0.986818893304458	0.23	0.0781376077158362	0.0751114113653826	0.0811638040662898	0.293494017491814	0.986537702528286	0.953939838004572	1.019135567052	8.1	5.15	12.34	0.111058907619539	0.11485399309611	0.118649078572681	0.113013946736952	0.116875839466715	0.120737732196479	0.112989597676278	0.116700630074761	0.120619405637655	0.0781376077158362	9.92253962350073	-0.00696836349053597	2.07735028689121	0.449254943881708	0.457197882060971	0.441888673246159	0.475803518101734	0.483891959071808	0.468302308316129	0.473536987215925	0.481561608546028	0.466020164246873	0.000835647876898323	0.000854506636441839	0.000854374451971738
204	0.986818893304458	0.23	0.0781388286622173	0.0750601356244659	0.0812175216999688	0.289570894462309	0.986103915393374	0.953209454729465	1.01899837605728	7.96	5.11	12.25	0.112861621353918	0.116756381467418	0.120651141580918	0.114964401685691	0.118931726988894	0.122899052292096	0.114752012775352	0.118724336277874	0.122670922783789	0.0781388286622173	9.81562239921186	0.00165950925487073	2.07485920171516	0.449254943881708	0.457197882060971	0.441888673246159	0.475803518101734	0.483891959071808	0.468302308316129	0.473536987215925	0.481561608546028	0.466020164246873	0.000835647876898323	0.000854506636441839	0.000854374451971738
204	0.986818893304458	0.23	0.0781438838922426	0.0750934918996622	0.0811942758848229	0.292616220412363	0.979776828418475	0.947333703222201	1.01221995361475	8.04	5.21	12.49	0.11101658408969	0.114818544184885	0.11862050428008	0.113015064460648	0.116885466065584	0.120755867670521	0.1128601958739	0.116739914781678	0.120566503771198	0.0781438838922426	9.92960335596674	0.00127996708610882	2.08724985550935	0.449254943881708	0.457197882060971	0.441888673246159	0.475803518101734	0.483891959071808	0.468302308316129	0.473536987215925	0.481561608546028	0.466020164246873	0.000835647876898323	0.000854506636441839	0.000854374451971738
204	0.986818893304458	0.23	0.0781679277372096	0.0751078157345759	0.0812280397398433	0.284167093679711	0.952774492258719	0.920569275531097	0.984979708986341	8.03	5.14	12.52	0.108064414348177	0.111844942307486	0.115625470266796	0.110020979475944	0.113869955954725	0.117718932433507	0.109643366828095	0.113562971270545	0.117317849491247	0.0781679277372096	9.88241211862944	-0.00509361792423299	2.07332130333198	0.449254943881708	0.457197882060971	0.441888673246159	0.475803518101734	0.483891959071808	0.468302308316129	0.473536987215925	0.481561608546028	0.466020164246873	0.000835647876898323	0.000854506636441839	0.000854374451971738
204	0.986818893304458	0.23	0.0781684087732328	0.0751612484489717	0.081175569097494	0.292033438749831	0.982084263046764	0.949518894208751	1.01464963188478	7.99	5.17	12.26	0.112022095075504	0.11586408375671	0.119706072437915	0.114084571226615	0.117997296042709	0.121910020858804	0.114099373545521	0.117993421269447	0.121858520516564	0.0781684087732328	9.90426169122753	-0.00485836206470268	2.07613423519452	0.449254943881708	0.457197882060971	0.441888673246159	0.475803518101734	0.483891959071808	0.468302308316129	0.473536987215925	0.481561608546028	0.466020164246873	0.000835647876898323	0.000854506636441839	0.000854374451971738
204	0.986818893304458	0.23	0.0781864669485131	0.0751490007419387	0.0812239331550875	0.294618508600271	0.999131369408297	0.966206673002345	1.03205606581425	7.98	5.23	12.28	0.114009980413609	0.117895012567964	0.12178004472232	0.116110226307607	0.120066826957989	0.124023427608371	0.116179438577441	0.120068138741374	0.124130776402532	0.0781864669485131	9.87875421984057	-0.00391044315143417	2.07587289040456	0.449254943881708	0.457197882060971	0.441888673246159	0.475803518101734	0.483891959071808	0.468302308316129	0.473536987215925	0.481561608546028	0.466020164246873	0.000835647876898323	0.000854506636441839	0.000854374451971738
204	0.986818893304458	0.23	0.0781917055015798	0.0751618156740567	0.0812215953291029	0.297734761126145	0.982760281634917	0.950616232830665	1.01490433043917	7.91	5.18	12.48	0.113199759958635	0.117027486104132	0.12085521224963	0.11534875131615	0.119249143255361	0.123149535194572	0.115211831407782	0.119003837545824	0.122891916631911	0.0781917055015798	9.90716914682461	-0.00556428146767256	2.07550726650402	0.449254943881708	0.457197882060971	0.441888673246159	0.475803518101734	0.483891959071808	0.468302308316129	0.473536987215925	0.481561608546028	0.466020164246873	0.000835647876898323	0.000854506636441839	0.000854374451971738
204	0.986818893304458	0.23	0.0781992207133197	0.0751856337069419	0.0812128077196975	0.294190796001476	0.975978419291044	0.943783562277212	1.00817327630488	7.86	5.09	12.36	0.113027783677491	0.11688344876802	0.120739113858549	0.115213448386432	0.119143672057548	0.123073895728664	0.114918843563269	0.11883650068673	0.122739557179068	0.0781992207133197	9.85313994116578	-0.00918211839768991	2.06389773342693	0.449254943881708	0.457197882060971	0.441888673246159	0.475803518101734	0.483891959071808	0.468302308316129	0.473536987215925	0.481561608546028	0.466020164246873	0.000835647876898323	0.000854506636441839	0.000854374451971738
204	0.986818893304458	0.23	0.0782009155885173	0.0751458148880685	0.0812560162889661	0.290210135735749	0.986721697339602	0.953857694870798	1.01958569980841	7.97	5.22	12.44	0.112700315548851	0.116583267343808	0.120466219138766	0.114785483523784	0.118740277235879	0.122695070947974	0.114640180443166	0.118586096800246	0.122564987674566	0.0782009155885173	9.89989405861287	-0.0125209011890791	2.07067415608907	0.449254943881708	0.457197882060971	0.441888673246159	0.475803518101734	0.483891959071808	0.468302308316129	0.473536987215925	0.481561608546028	0.466020164246873	0.000835647876898323	0.000854506636441839	0.000854374451971738
204	0.986818893304458	0.23	0.0782075112484601	0.0751477849739321	0.0812672375229881	0.295555856475729	0.977535441971307	0.945394901392748	1.00967598254987	8.03	5.11	12.4	0.1109611774006	0.114733518693783	0.118505859986966	0.112969124920582	0.116809730299652	0.120650335678722	0.112678612300743	0.116583540900607	0.120412819144798	0.0782075112484601	9.80978823784305	0.00481732915313011	2.07945156266367	0.449254943881708	0.457197882060971	0.441888673246159	0.475803518101734	0.483891959071808	0.468302308316129	0.473536987215925	0.481561608546028	0.466020164246873	0.000835647876898323	0.000854506636441839	0.000854374451971738
204	0.986818893304458	0.23	0.0782146827729092	0.0751900469216657	0.0812393186241528	0.302585751735311	0.992341576015419	0.960256762004106	1.02442639002673	7.93	5.14	12.3	0.114065033177008	0.1178762590069	0.121687484836792	0.116213002504329	0.120095997884925	0.123978993265521	0.116014995811721	0.119970344695437	0.123857194423308	0.0782146827729092	9.81331981584546	0.00521138828415537	2.07791280755376	0.449254943881708	0.457197882060971	0.441888673246159	0.475803518101734	0.483891959071808	0.468302308316129	0.473536987215925	0.481561608546028	0.466020164246873	0.000835647876898323	0.000854506636441839	0.000854374451971738
204	0.986818893304458	0.23	0.0782182970807873	0.075171110035692	0.0812654841258826	0.282459394195531	0.963874578667318	0.931156866758583	0.996592290576053	7.97	5.17	12.45	0.110054128266193	0.113921059168517	0.117787990070841	0.112092544058811	0.116031098017394	0.119969651975976	0.111826660874234	0.115796844216976	0.119813961243828	0.0782182970807873	9.87881083326544	-0.00424572334793275	2.07656690996947	0.449254943881708	0.457197882060971	0.441888673246159	0.475803518101734	0.483891959071808	0.468302308316129	0.473536987215925	0.481561608546028	0.466020164246873	0.000835647876898323	0.000854506636441839	0.000854374451971738
204	0.986818893304458	0.23	0.0782418610965076	0.0751864845600836	0.0812972376329316	0.290021325417479	0.971657711439526	0.939280595890345	1.00403482698871	7.91	5.05	12.39	0.111752231799972	0.115604344723093	0.119456457646215	0.113867705043365	0.117792738584609	0.121717772125852	0.113512424170611	0.117369798071332	0.121284506586528	0.0782418610965076	9.84454509303042	-0.00434288685665293	2.06548931982655	0.449254943881708	0.457197882060971	0.441888673246159	0.475803518101734	0.483891959071808	0.468302308316129	0.473536987215925	0.481561608546028	0.466020164246873	0.000835647876898323	0.000854506636441839	0.000854374451971738
204	0.986818893304458	0.23	0.0782428106452857	0.0752244222625455	0.0812611990280258	0.29503894801229	0.984780174459704	0.952361194121054	1.01719915479835	8.07	5.14	12.31	0.11124911762409	0.115036108294448	0.118823098964807	0.113230167960361	0.117084594843259	0.120939021726157	0.113104770369695	0.116909412621115	0.12082650906731	0.0782428106452857	9.88184176397582	-0.00737197308584463	2.07081226373443	0.449254943881708	0.457197882060971	0.441888673246159	0.475803518101734	0.483891959071808	0.468302308316129	0.473536987215925	0.481561608546028	0.466020164246873	0.000835647876898323	0.000854506636441839	0.000854374451971738
204	0.986818893304458	0.23	0.0782748196700688	0.075230811062072	0.0813188282780656	0.292381956198713	0.971050264304289	0.938877895077446	1.00322263353113	7.99	5.13	12.52	0.110748311820953	0.114543305395553	0.118338298970153	0.112786210099327	0.116651035987802	0.120515861876276	0.112482437980449	0.116347912482941	0.120108783461162	0.0782748196700688	9.92824694087079	-0.00972559255761739	2.06805714342074	0.449254943881708	0.457197882060971	0.441888673246159	0.475803518101734	0.483891959071808	0.468302308316129	0.473536987215925	0.481561608546028	0.466020164246873	0.000835647876898323	0.000854506636441839	0.000854374451971738
204	0.986818893304458	0.23	0.0782872041496051	0.0752571989882971	0.0813172093109131	0.295575391854624	0.995846467331531	0.963105411720203	1.02858752294286	7.97	5.2	12.32	0.113814172303128	0.117683319023089	0.12155246574305	0.115921250861065	0.119862028344807	0.123802805828549	0.115890477971618	0.119784290593524	0.123823155917074	0.0782872041496051	9.88292936701722	-0.00611718288628716	2.07400875204412	0.449254943881708	0.457197882060971	0.441888673246159	0.475803518101734	0.483891959071808	0.468302308316129	0.473536987215925	0.481561608546028	0.466020164246873	0.000835647876898323	0.000854506636441839	0.000854374451971738
204	0.986818893304458	0.23	0.0783554367864265	0.0753363779107358	0.0813744956621172	0.29575380953104	0.979644844594633	0.947450254148109	1.01183943504116	8.07	5.23	12.47	0.110649633332701	0.114409534828962	0.118169436325223	0.11261844416602	0.116445246334024	0.120272048502028	0.112547257530191	0.116392952081218	0.120229237968244	0.0783554367864265	9.92270599772668	0.00301528345952239	2.08924122985495	0.449254943881708	0.457197882060971	0.441888673246159	0.475803518101734	0.483891959071808	0.468302308316129	0.473536987215925	0.481561608546028	0.466020164246873	0.000835647876898323	0.000854506636441839	0.000854374451971738
204	0.986818893304458	0.23	0.0783939757053487	0.0753630233589847	0.0814249280517126	0.298145705272621	0.992166836124254	0.959746980520846	1.02458669172766	8.02	5.15	12.36	0.112750851813702	0.116559528901675	0.120368205989649	0.114797597780641	0.11867541309989	0.122553228419138	0.114683577404503	0.118471362206079	0.122393479894448	0.0783939757053487	9.88510859916378	-0.00902079184518366	2.0716699361674	0.449254943881708	0.457197882060971	0.441888673246159	0.475803518101734	0.483891959071808	0.468302308316129	0.473536987215925	0.481561608546028	0.466020164246873	0.000835647876898323	0.000854506636441839	0.000854374451971738
204	0.986818893304458	0.23	0.0784001173229992	0.0753847036900806	0.0814155309559178	0.297043717023929	0.989619328156786	0.957197364856699	1.02204129145687	7.97	5.18	12.44	0.113094550835285	0.116925262777509	0.120755974719732	0.11518699119664	0.119088577785091	0.122990164373541	0.114980868186103	0.118843195748284	0.122854375686842	0.0784001173229992	9.9108913167713	0.0139082610917331	2.09424047196023	0.449254943881708	0.457197882060971	0.441888673246159	0.475803518101734	0.483891959071808	0.468302308316129	0.473536987215925	0.481561608546028	0.466020164246873	0.000835647876898323	0.000854506636441839	0.000854374451971738
204	0.986818893304458	0.23	0.0784050819404732	0.0753489705392641	0.0814611933416823	0.286892636912563	0.977884865581962	0.94505095192067	1.01071877924325	8.03	5.14	12.34	0.110868039093047	0.114719928365239	0.118571817637431	0.112871088331074	0.116792569560828	0.120714050790583	0.112685443919193	0.116648990210773	0.120489016932259	0.0784050819404732	9.84155093810133	-0.00594201427859814	2.07052729403046	0.449254943881708	0.457197882060971	0.441888673246159	0.475803518101734	0.483891959071808	0.468302308316129	0.473536987215925	0.481561608546028	0.466020164246873	0.000835647876898323	0.000854506636441839	0.000854374451971738
204	0.986818893304458	0.23	0.0784372960315358	0.0753929197068778	0.0814816723561938	0.300105987852675	0.989740734501592	0.957550998029417	1.02193047097377	7.99	5.13	12.26	0.112901460870555	0.116696839163958	0.12049221745736	0.114975949615446	0.118841065443611	0.122706181271777	0.114883648432806	0.118658609879384	0.122576733938121	0.0784372960315358	9.84924764634836	0.00290748873725803	2.07769098283873	0.449254943881708	0.457197882060971	0.441888673246159	0.475803518101734	0.483891959071808	0.468302308316129	0.473536987215925	0.481561608546028	0.466020164246873	0.000835647876898323	0.000854506636441839	0.000854374451971738
204	0.986818893304458	0.23	0.0784579042870347	0.0754198964037745	0.081495912170295	0.291971014648959	0.981213062526772	0.948671669657265	1.01375445539628	8.09	5.16	12.59	0.110503452597423	0.114293948697838	0.118084444798253	0.112452210164001	0.116309552664081	0.120166895164161	0.112082680752633	0.115847043226847	0.119767349060277	0.0784579042870347	9.97250829067745	0.00177349649492266	2.09011807611975	0.449254943881708	0.457197882060971	0.441888673246159	0.475803518101734	0.483891959071808	0.468302308316129	0.473536987215925	0.481561608546028	0.466020164246873	0.000835647876898323	0.000854506636441839	0.000854374451971738
204	0.986818893304458	0.23	0.0784590631634342	0.0754330003520104	0.081485125974858	0.300499823366802	0.994562694512939	0.962246431308592	1.02687895771729	8	5.11	12.5	0.113277060650856	0.117081378534405	0.120885696417953	0.115347570765859	0.119221425046391	0.123095279326923	0.114918169112934	0.118859222090074	0.122658256843811	0.0784590631634342	9.92225887734833	0.0137540768633014	2.09264166948722	0.449254943881708	0.457197882060971	0.441888673246159	0.475803518101734	0.483891959071808	0.468302308316129	0.473536987215925	0.481561608546028	0.466020164246873	0.000835647876898323	0.000854506636441839	0.000854374451971738
204	0.986818893304458	0.23	0.0784652001669343	0.0753720335400567	0.0815583667938119	0.294342408427936	0.991308653769071	0.958620028633984	1.02399727890416	7.91	5.07	12.25	0.114130103972014	0.11802190267633	0.121913701380647	0.116295349616189	0.12026098247906	0.124226615341932	0.116030405563652	0.1199500500629	0.124000948552399	0.0784652001669343	9.74393408727313	0.00855916673017324	2.07349733359481	0.449254943881708	0.457197882060971	0.441888673246159	0.475803518101734	0.483891959071808	0.468302308316129	0.473536987215925	0.481561608546028	0.466020164246873	0.000835647876898323	0.000854506636441839	0.000854374451971738
204	0.986818893304458	0.23	0.0784995086882514	0.0754502330598707	0.0815487843166322	0.300398519008553	0.997165123908665	0.964756490755071	1.02957375706226	7.86	5.02	12.28	0.1155043349315	0.119384420377222	0.123264505822945	0.117735700718721	0.121690743437001	0.125645786155281	0.117304037941205	0.12125993344911	0.125241812499768	0.0784995086882514	9.77473054073906	0.0183697413148554	2.08275110271206	0.449254943881708	0.457197882060971	0.441888673246159	0.475803518101734	0.483891959071808	0.468302308316129	0.473536987215925	0.481561608546028	0.466020164246873	0.000835647876898323	0.000854506636441839	0.000854374451971738
204	0.986818893304458	0.23	0.0785241734919613	0.0754543382404716	0.081594008743451	0.28153227679673	0.961161672687689	0.92846126649393	0.993862078881448	7.99	5.19	12.29	0.10942531346102	0.113279273046827	0.117133232632634	0.111433098509381	0.11535777228543	0.119282446061479	0.111409550421776	0.1152370479605	0.119198655206701	0.0785241734919613	9.88894996013394	0.0156047322423968	2.09875505726983	0.449254943881708	0.457197882060971	0.441888673246159	0.475803518101734	0.483891959071808	0.468302308316129	0.473536987215925	0.481561608546028	0.466020164246873	0.000835647876898323	0.000854506636441839	0.000854374451971738
204	0.986818893304458	0.23	0.0785363119594973	0.0754657679830097	0.0816068559359849	0.288128362604586	0.971759041084311	0.939229075995995	1.00428900617263	8	5.2	12.41	0.110612773425565	0.11444381927989	0.118274865134214	0.112637357545653	0.11653852436666	0.120439691187666	0.112501106390595	0.116482801055238	0.120328543660565	0.0785363119594973	9.86921733451006	-0.000724721758697281	2.0801439268457	0.449254943881708	0.457197882060971	0.441888673246159	0.475803518101734	0.483891959071808	0.468302308316129	0.473536987215925	0.481561608546028	0.466020164246873	0.000835647876898323	0.000854506636441839	0.000854374451971738
204	0.986818893304458	0.23	0.0785446382846829	0.0754852771711769	0.0816039993981889	0.293245602604217	0.983624913095215	0.951103815604638	1.01614601058579	7.99	5.13	12.1	0.112168215351598	0.116003583696193	0.119838952040788	0.114230879486349	0.118136776515947	0.122042673545546	0.114222364471922	0.118169890085226	0.12197570782155	0.0785446382846829	9.76601808873372	0.0117688555525854	2.08015075906905	0.449254943881708	0.457197882060971	0.441888673246159	0.475803518101734	0.483891959071808	0.468302308316129	0.473536987215925	0.481561608546028	0.466020164246873	0.000835647876898323	0.000854506636441839	0.000854374451971738
204	0.986818893304458	0.23	0.0785494684252139	0.0754988691694365	0.0816000676809912	0.288734902198901	0.96051043976435	0.928404501647657	0.992616377881044	7.98	5.24	12.41	0.109651959816177	0.113443926604344	0.11723589339251	0.111678212532057	0.115540250872214	0.11940228921237	0.111674285584884	0.115491917589537	0.119305467971005	0.0785494684252139	9.89288320685625	0.00978335115239325	2.09087157500918	0.449254943881708	0.457197882060971	0.441888673246159	0.475803518101734	0.483891959071808	0.468302308316129	0.473536987215925	0.481561608546028	0.466020164246873	0.000835647876898323	0.000854506636441839	0.000854374451971738
204	0.986818893304458	0.23	0.0785611015326993	0.0754935947682417	0.0816286082971569	0.284530014028341	0.96693021209241	0.934275642395002	0.999584781789818	8.07	5.18	12.39	0.109139997870148	0.112954631909081	0.116769265948013	0.111083704091065	0.114966274066013	0.118848844040961	0.110897627092151	0.114770303011028	0.118702500134906	0.0785611015326993	9.88912267979076	0.000703719226602765	2.08140859965559	0.449254943881708	0.457197882060971	0.441888673246159	0.475803518101734	0.483891959071808	0.468302308316129	0.473536987215925	0.481561608546028	0.466020164246873	0.000835647876898323	0.000854506636441839	0.000854374451971738
204	0.986818893304458	0.23	0.0785626044601124	0.075497463036851	0.0816277458833738	0.296168446620705	0.980003385395083	0.947829040242219	1.01217773054795	8.06	5.16	12.36	0.11090359666975	0.114668253001693	0.118432909333635	0.112889658430069	0.116721732232734	0.1205538060354	0.112683329933534	0.116422089158958	0.120442450762346	0.0785626044601124	9.83837237377165	0.0201794278472389	2.09423988339394	0.449254943881708	0.457197882060971	0.441888673246159	0.475803518101734	0.483891959071808	0.468302308316129	0.473536987215925	0.481561608546028	0.466020164246873	0.000835647876898323	0.000854506636441839	0.000854374451971738
204	0.986818893304458	0.23	0.0785630133426644	0.0754819657735459	0.0816440609117829	0.289272569079481	0.971211187110519	0.938790011645099	1.00363236257594	7.99	5.1	12.48	0.110722351379945	0.114546155145968	0.118369958911991	0.112758817049929	0.116652950293255	0.12054708353658	0.112413808044088	0.116274600952056	0.12007954088786	0.0785630133426644	9.82407558136589	-0.00573363193478615	2.068769553756	0.449254943881708	0.457197882060971	0.441888673246159	0.475803518101734	0.483891959071808	0.468302308316129	0.473536987215925	0.481561608546028	0.466020164246873	0.000835647876898323	0.000854506636441839	0.000854374451971738
204	0.986818893304458	0.23	0.0785892384626918	0.0755517658453782	0.0816267110800055	0.297105640377154	1.00094532420071	0.96815715981105	1.03373348859037	7.9	5.17	12.33	0.115452294832382	0.119362268315269	0.123272241798155	0.11765419561207	0.121638739926771	0.125623284241472	0.117425720123479	0.121511663648681	0.125568441589458	0.0785892384626918	9.88330677559931	-0.0189086026248458	2.05847783732649	0.449254943881708	0.457197882060971	0.441888673246159	0.475803518101734	0.483891959071808	0.468302308316129	0.473536987215925	0.481561608546028	0.466020164246873	0.000835647876898323	0.000854506636441839	0.000854374451971738
204	0.986818893304458	0.23	0.0786054317584474	0.0755487374596742	0.0816621260572206	0.29332928422895	0.987132213270918	0.954501743329829	1.01976268321201	7.98	5.15	12.31	0.112658936308256	0.116510279755757	0.120361623203258	0.114736138978458	0.118658493400811	0.122580847823164	0.114600357730524	0.118522198318166	0.122503827923498	0.0786054317584474	9.83130818914174	0.0156620311123751	2.09142400679524	0.449254943881708	0.457197882060971	0.441888673246159	0.475803518101734	0.483891959071808	0.468302308316129	0.473536987215925	0.481561608546028	0.466020164246873	0.000835647876898323	0.000854506636441839	0.000854374451971738
204	0.986818893304458	0.23	0.0786098257730931	0.0755535013554039	0.0816661501907822	0.292763071121429	0.97553684874634	0.943245575912118	1.00782812158056	8.01	5.15	12.51	0.110950480732919	0.11474878346121	0.1185470861895	0.112972983438848	0.116840524961736	0.120708066484623	0.112699316255846	0.116559219085776	0.12036539244309	0.0786098257730931	9.88175458557771	-0.00240758697183239	2.07792531477279	0.449254943881708	0.457197882060971	0.441888673246159	0.475803518101734	0.483891959071808	0.468302308316129	0.473536987215925	0.481561608546028	0.466020164246873	0.000835647876898323	0.000854506636441839	0.000854374451971738
204	0.986818893304458	0.23	0.0786125477409971	0.0755240530508383	0.0817010424311558	0.298826547394393	0.99693492150655	0.964412181986228	1.02945766102687	8.1	5.19	12.53	0.11233020980751	0.116118306040708	0.119906402273907	0.114310775899694	0.118165662491125	0.122020549082556	0.114048190630092	0.117830056956882	0.121805816610903	0.0786125477409971	9.90378333321451	0.0143528975740862	2.10004455912689	0.449254943881708	0.457197882060971	0.441888673246159	0.475803518101734	0.483891959071808	0.468302308316129	0.473536987215925	0.481561608546028	0.466020164246873	0.000835647876898323	0.000854506636441839	0.000854374451971738
204	0.986818893304458	0.23	0.0786886829105178	0.0756621863586765	0.0817151794623591	0.295586213491019	0.994321436230388	0.961631369529325	1.02701150293145	8.02	5.17	12.31	0.112947599649446	0.116787183801191	0.120626767952935	0.114996415639032	0.118905648029676	0.122814880420319	0.114915070391817	0.118788817616168	0.12267234568575	0.0786886829105178	9.86392207135611	-0.0208061210183981	2.058596029639	0.449254943881708	0.457197882060971	0.441888673246159	0.475803518101734	0.483891959071808	0.468302308316129	0.473536987215925	0.481561608546028	0.466020164246873	0.000835647876898323	0.000854506636441839	0.000854374451971738
204	0.986818893304458	0.23	0.0787094652969755	0.0756485065471167	0.0817704240468343	0.289595458039146	0.966683892933998	0.934439170573017	0.998928615294979	8.07	5.19	12.35	0.109213640736727	0.112982279332461	0.116750917928196	0.111161965660962	0.114997835167203	0.118833704673445	0.111074207597049	0.114980628282138	0.118849623905078	0.0787094652969755	9.9164131723799	-0.00165587843333895	2.08152984956034	0.449254943881708	0.457197882060971	0.441888673246159	0.475803518101734	0.483891959071808	0.468302308316129	0.473536987215925	0.481561608546028	0.466020164246873	0.000835647876898323	0.000854506636441839	0.000854374451971738
204	0.986818893304458	0.23	0.0787115388517401	0.075636139126976	0.0817869385765043	0.294797011034931	0.98096432626906	0.948652171806208	1.01327648073191	8.01	5.17	12.4	0.111559168851789	0.115358998971635	0.11915882909148	0.113591102620612	0.117460142678249	0.121329182735886	0.113416800637511	0.117227892422743	0.121163160038231	0.0787115388517401	9.92454658811084	0.0148842809679361	2.10052134014794	0.449254943881708	0.457197882060971	0.441888673246159	0.475803518101734	0.483891959071808	0.468302308316129	0.473536987215925	0.481561608546028	0.466020164246873	0.000835647876898323	0.000854506636441839	0.000854374451971738
204	0.986818893304458	0.23	0.0787216779199106	0.0756717851974652	0.081771570642356	0.292313186049838	0.986441264799387	0.95375353587143	1.01912899372734	7.91	5.12	12.48	0.113493034312805	0.117382749423994	0.121272464535182	0.115642627306327	0.119606014818649	0.123569402330971	0.115363959409296	0.119224026455021	0.123074579706008	0.0787216779199106	9.85571604519778	0.00322344370494224	2.07954310886441	0.449254943881708	0.457197882060971	0.441888673246159	0.475803518101734	0.483891959071808	0.468302308316129	0.473536987215925	0.481561608546028	0.466020164246873	0.000835647876898323	0.000854506636441839	0.000854374451971738
204	0.986818893304458	0.23	0.0787512379374635	0.0756765427436552	0.0818259331312717	0.291003094706516	0.999115334725686	0.965902483618144	1.03232818583323	8.03	5.19	12.46	0.113317525478197	0.11721398310763	0.121110440737064	0.115365030581649	0.119331892297723	0.123298754013797	0.115285502691586	0.119108074070635	0.123173329355041	0.0787512379374635	9.91767677045141	0.00399221466728662	2.09003746093046	0.449254943881708	0.457197882060971	0.441888673246159	0.475803518101734	0.483891959071808	0.468302308316129	0.473536987215925	0.481561608546028	0.466020164246873	0.000835647876898323	0.000854506636441839	0.000854374451971738
204	0.986818893304458	0.23	0.0787774587872903	0.0757236385362022	0.0818312790383785	0.287247335710147	0.977545853405907	0.944751752713024	1.01033995409879	7.87	5.13	12.33	0.113004652417035	0.116927255301324	0.120849858185612	0.115181222195756	0.119179377888794	0.123177533581832	0.114903195345653	0.119019250971321	0.122986880782118	0.0787774587872903	9.8639678106023	0.000823286887911649	2.07542770733884	0.449254943881708	0.457197882060971	0.441888673246159	0.475803518101734	0.483891959071808	0.468302308316129	0.473536987215925	0.481561608546028	0.466020164246873	0.000835647876898323	0.000854506636441839	0.000854374451971738
204	0.986818893304458	0.23	0.0787915662483395	0.0757639345592094	0.0818191979374697	0.291602070581233	0.973317136360046	0.941008779039915	1.00562549368018	8.06	5.21	12.55	0.110028821886373	0.113806523616897	0.117584225347422	0.111994561877085	0.115839754827068	0.119684947777051	0.111781263436097	0.11563316978452	0.119479926280707	0.0787915662483395	9.98544521801531	-0.00318314910127449	2.08503593743632	0.449254943881708	0.457197882060971	0.441888673246159	0.475803518101734	0.483891959071808	0.468302308316129	0.473536987215925	0.481561608546028	0.466020164246873	0.000835647876898323	0.000854506636441839	0.000854374451971738
204	0.986818893304458	0.23	0.0788044788249036	0.0757615663762013	0.081847391273606	0.294075984635114	0.972076736136258	0.940001717602191	1.00415175467032	8.01	5.14	12.45	0.110649856493443	0.114425483847479	0.118201111201514	0.112671824958468	0.116516446522596	0.120361068086723	0.112366900970414	0.116214075814822	0.120192902761005	0.0788044788249036	9.89465462171793	-0.0203936227552002	2.05732237933963	0.449254943881708	0.457197882060971	0.441888673246159	0.475803518101734	0.483891959071808	0.468302308316129	0.473536987215925	0.481561608546028	0.466020164246873	0.000835647876898323	0.000854506636441839	0.000854374451971738
204	0.986818893304458	0.23	0.0788149280626318	0.0757480267020066	0.081881829423257	0.291772575871336	0.981781659775571	0.94920577517154	1.0143575443796	7.93	5.12	12.17	0.112767460269996	0.116637537621961	0.120507614973925	0.114891928627035	0.118834915813572	0.12277790300011	0.114854654226209	0.118692281062035	0.122688324665399	0.0788149280626318	9.75470267872315	-0.00938828931070465	2.05744203997145	0.449254943881708	0.457197882060971	0.441888673246159	0.475803518101734	0.483891959071808	0.468302308316129	0.473536987215925	0.481561608546028	0.466020164246873	0.000835647876898323	0.000854506636441839	0.000854374451971738
204	0.986818893304458	0.23	0.078820621681407	0.0757561083572657	0.0818851350055484	0.292700058823883	0.995454782984405	0.962499191430804	1.02841037453801	7.9	5.15	12.34	0.114718100106124	0.118646002471717	0.12257390483731	0.116902314126937	0.120905003116536	0.124907692106135	0.116798137353628	0.120751819533816	0.124640790678782	0.078820621681407	9.80307274901536	-0.013178354436081	2.06062366658513	0.449254943881708	0.457197882060971	0.441888673246159	0.475803518101734	0.483891959071808	0.468302308316129	0.473536987215925	0.481561608546028	0.466020164246873	0.000835647876898323	0.000854506636441839	0.000854374451971738
204	0.986818893304458	0.23	0.0788233169755747	0.075756250727679	0.0818903832234705	0.297185191039636	0.99394770355467	0.961394961847543	1.0265004452618	7.94	5.16	12.3	0.113975989224335	0.117835205348064	0.121694421471793	0.116108471981459	0.120039893767941	0.123971315554423	0.115970823837227	0.119996007217557	0.123873608886061	0.0788233169755747	9.85747043152749	-0.0331662780632469	2.04342498873914	0.449254943881708	0.457197882060971	0.441888673246159	0.475803518101734	0.483891959071808	0.468302308316129	0.473536987215925	0.481561608546028	0.466020164246873	0.000835647876898323	0.000854506636441839	0.000854374451971738
204	0.986818893304458	0.23	0.0788438475645925	0.075766473843564	0.081921221285621	0.287873992338381	0.990593562192572	0.957412531124471	1.02377459326067	7.94	5.25	12.09	0.113618915117448	0.117556604075841	0.121494293034234	0.115751809332498	0.119763417972234	0.12377502661197	0.116031103664659	0.120041440931068	0.123982621112874	0.0788438475645925	9.75066382469116	-0.017640711686567	2.05363982808141	0.449254943881708	0.457197882060971	0.441888673246159	0.475803518101734	0.483891959071808	0.468302308316129	0.473536987215925	0.481561608546028	0.466020164246873	0.000835647876898323	0.000854506636441839	0.000854374451971738
204	0.986818893304458	0.23	0.078857789925814	0.0757810034609191	0.0819345763907088	0.291318324342767	0.978677626850804	0.946169007286487	1.01118624641512	8.08	5.12	12.36	0.110347709975412	0.114139053483558	0.117930396991704	0.112301934711077	0.116160421771787	0.120018908832496	0.112065508156911	0.115886181296142	0.11970833680677	0.078857789925814	9.88213996105067	-0.00401913372687728	2.07608889654053	0.449254943881708	0.457197882060971	0.441888673246159	0.475803518101734	0.483891959071808	0.468302308316129	0.473536987215925	0.481561608546028	0.466020164246873	0.000835647876898323	0.000854506636441839	0.000854374451971738
204	0.986818893304458	0.23	0.0789011143530701	0.0758004595771084	0.0820017691290318	0.291342752475349	0.989236877024744	0.956379456003141	1.02209429804635	8	5.15	12.3	0.112592584835919	0.116460821382243	0.120329057928567	0.114650962406078	0.118589916676438	0.122528870946799	0.114566435237066	0.118497566790211	0.122414246898694	0.0789011143530701	9.842374134461	-0.000259755841934482	2.07746946982906	0.449254943881708	0.457197882060971	0.441888673246159	0.475803518101734	0.483891959071808	0.468302308316129	0.473536987215925	0.481561608546028	0.466020164246873	0.000835647876898323	0.000854506636441839	0.000854374451971738
204	0.986818893304458	0.23	0.0789125453059918	0.0758236716633921	0.0820014189485915	0.287781882706886	0.957420590878641	0.925343519164767	0.989497662592515	7.91	5.05	12.31	0.110172473934984	0.113991607342324	0.117810740749664	0.112262893851563	0.116154491752561	0.120046089653559	0.111980941938497	0.115736339660361	0.11967499981206	0.0789125453059918	9.72322921957117	0.00836415906351432	2.06982951724133	0.449254943881708	0.457197882060971	0.441888673246159	0.475803518101734	0.483891959071808	0.468302308316129	0.473536987215925	0.481561608546028	0.466020164246873	0.000835647876898323	0.000854506636441839	0.000854374451971738
204	0.986818893304458	0.23	0.0789299240686656	0.0758786627395592	0.081981185397772	0.300264121781287	1.0066466116768	0.97391935864897	1.03937386470463	7.89	5.19	11.98	0.116251718171264	0.120158201148241	0.124064684125219	0.118475830658633	0.122457051950945	0.126438273243256	0.118767628984463	0.122830867794795	0.126732015505968	0.0789299240686656	9.69301490668605	0.0172739726524025	2.08081038523308	0.449254943881708	0.457197882060971	0.441888673246159	0.475803518101734	0.483891959071808	0.468302308316129	0.473536987215925	0.481561608546028	0.466020164246873	0.000835647876898323	0.000854506636441839	0.000854374451971738
204	0.986818893304458	0.23	0.0789466319868679	0.0759064441052439	0.0819868198684918	0.300476980296843	0.983261922033728	0.951311118031812	1.01521272603564	8	5.17	12.51	0.112049251718064	0.11581254598883	0.119575840259597	0.114100958530283	0.117933161574409	0.121765364618534	0.113810984199524	0.117678986323922	0.121473434503958	0.0789466319868679	9.90857106857948	-0.0122307555710035	2.06789496963245	0.449254943881708	0.457197882060971	0.441888673246159	0.475803518101734	0.483891959071808	0.468302308316129	0.473536987215925	0.481561608546028	0.466020164246873	0.000835647876898323	0.000854506636441839	0.000854374451971738
204	0.986818893304458	0.23	0.078953123691714	0.0758604697488938	0.0820457776345343	0.290882577191093	0.978935818615562	0.946384273305349	1.01148736392578	8.02	5.21	12.39	0.111218054046497	0.115043476369887	0.118868898693278	0.113239235385887	0.117134177647219	0.121029119908552	0.113229411241255	0.117119342915021	0.120928485199206	0.078953123691714	9.86518452596943	0.00454433536866014	2.0866617651092	0.449254943881708	0.457197882060971	0.441888673246159	0.475803518101734	0.483891959071808	0.468302308316129	0.473536987215925	0.481561608546028	0.466020164246873	0.000835647876898323	0.000854506636441839	0.000854374451971738
204	0.986818893304458	0.23	0.0789845859961398	0.0758773371769309	0.0820918348153487	0.2920689010899	0.985097068175765	0.952434597593328	1.0177595387582	8.09	5.19	12.46	0.110997542450018	0.114804054702048	0.118610566954079	0.112958385052332	0.116832141778656	0.120705898504981	0.112812400823335	0.116612009148558	0.12048285987504	0.0789845859961398	9.91025935610202	-0.00900846811732882	2.07674231232222	0.449254943881708	0.457197882060971	0.441888673246159	0.475803518101734	0.483891959071808	0.468302308316129	0.473536987215925	0.481561608546028	0.466020164246873	0.000835647876898323	0.000854506636441839	0.000854374451971738
204	0.986818893304458	0.23	0.0790214194574571	0.0759212590659692	0.0821215798489449	0.283882455226137	0.969534235469001	0.936739570559982	1.00232890037802	8.05	5.17	12.39	0.109634764101537	0.113473008437622	0.117311252773708	0.11159984801286	0.115506888704321	0.119413929395781	0.111561281110309	0.11533761046212	0.119223272512987	0.0790214194574571	9.87941423496463	0.00313646118677425	2.08464540767743	0.449254943881708	0.457197882060971	0.441888673246159	0.475803518101734	0.483891959071808	0.468302308316129	0.473536987215925	0.481561608546028	0.466020164246873	0.000835647876898323	0.000854506636441839	0.000854374451971738
204	0.986818893304458	0.23	0.0790266568222535	0.0759098350050915	0.0821434786394155	0.280769915783966	0.968826489799947	0.935803087952311	1.00184989164758	8.08	5.19	12.47	0.109155521465954	0.113007492778793	0.116859464091632	0.111089646119786	0.115009870440644	0.118930094761503	0.110882937404901	0.114913564849258	0.118596393253347	0.0790266568222535	9.91527251818571	-0.000259323210550919	2.08526274551759	0.449254943881708	0.457197882060971	0.441888673246159	0.475803518101734	0.483891959071808	0.468302308316129	0.473536987215925	0.481561608546028	0.466020164246873	0.000835647876898323	0.000854506636441839	0.000854374451971738
204	0.986818893304458	0.23	0.0790465755232863	0.0760035165403153	0.0820896345062573	0.295273052025629	0.980648367588255	0.948383565132245	1.01291317004426	7.97	5.12	12.19	0.112049702903798	0.115861727555386	0.119673752206975	0.11412259818615	0.118005144469762	0.121887690753374	0.113997405431686	0.117869725251082	0.121834680314205	0.0790465755232863	9.76009595462932	-0.0187564926053303	2.04943841164525	0.449254943881708	0.457197882060971	0.441888673246159	0.475803518101734	0.483891959071808	0.468302308316129	0.473536987215925	0.481561608546028	0.466020164246873	0.000835647876898323	0.000854506636441839	0.000854374451971738
204	0.986818893304458	0.23	0.0791026970077917	0.0760174983228416	0.0821878956927417	0.294337434127644	0.997729386508865	0.964828642304479	1.03063013071325	8.06	5.19	12.5	0.112849668416076	0.116697852343576	0.120546036271075	0.114867969725203	0.118784977910387	0.12270198609557	0.114591559840483	0.118623687496273	0.122513687540175	0.0791026970077917	9.91152061259379	0.00978270424415359	2.09609125663936	0.449254943881708	0.457197882060971	0.441888673246159	0.475803518101734	0.483891959071808	0.468302308316129	0.473536987215925	0.481561608546028	0.466020164246873	0.000835647876898323	0.000854506636441839	0.000854374451971738
204	0.986818893304458	0.23	0.0791087774660914	0.0760525166267974	0.0821650383053853	0.300965483177594	0.996297263559178	0.963960461332328	1.02863406578603	7.96	5.14	12.35	0.114106505783914	0.117934297128417	0.12176208847292	0.116230755527851	0.120129806479575	0.124028857431298	0.116102693634412	0.11975003762052	0.123938967793583	0.0791087774660914	9.8537660124217	-0.00568397323124609	2.06872663551959	0.449254943881708	0.457197882060971	0.441888673246159	0.475803518101734	0.483891959071808	0.468302308316129	0.473536987215925	0.481561608546028	0.466020164246873	0.000835647876898323	0.000854506636441839	0.000854374451971738
204	0.986818893304458	0.23	0.0791101648767401	0.0760628145526452	0.082157515200835	0.297306539253962	0.9927809433371	0.960275856899074	1.02528602977513	7.88	5.15	12.26	0.114747770289592	0.118631952282752	0.122516134275912	0.116950848019475	0.120909603617214	0.124868359214954	0.116857742513297	0.120859740692099	0.124726216855488	0.0791101648767401	9.83309888292384	0.00952100797177004	2.08480343922545	0.449254943881708	0.457197882060971	0.441888673246159	0.475803518101734	0.483891959071808	0.468302308316129	0.473536987215925	0.481561608546028	0.466020164246873	0.000835647876898323	0.000854506636441839	0.000854374451971738
204	0.986818893304458	0.23	0.0791204370303447	0.0760713329659884	0.082169541094701	0.295603790912495	1.00065775731247	0.967760761487719	1.03355475313722	8.03	5.16	12.38	0.113547652247495	0.117407466357083	0.121267280466671	0.11560005333779	0.119529634514596	0.123459215691403	0.115398691912413	0.119427089506598	0.123318390690326	0.0791204370303447	9.89730582400634	-0.0139419689041777	2.06936025981458	0.449254943881708	0.457197882060971	0.441888673246159	0.475803518101734	0.483891959071808	0.468302308316129	0.473536987215925	0.481561608546028	0.466020164246873	0.000835647876898323	0.000854506636441839	0.000854374451971738
204	0.986818893304458	0.23	0.0791393184255037	0.0760708322936489	0.0822078045573585	0.299016007773189	0.998392732126232	0.965837154183694	1.03094831006877	7.96	5.08	12.13	0.114240588505135	0.118091308439826	0.121942028374517	0.116361924645159	0.120284148687711	0.124206372730263	0.116235055312007	0.120166402015168	0.124035497009985	0.0791393184255037	9.76374357710197	0.00740429819820683	2.07627048827905	0.449254943881708	0.457197882060971	0.441888673246159	0.475803518101734	0.483891959071808	0.468302308316129	0.473536987215925	0.481561608546028	0.466020164246873	0.000835647876898323	0.000854506636441839	0.000854374451971738
204	0.986818893304458	0.23	0.0791440505143794	0.0760226920189046	0.0822654090098542	0.290688638667282	0.984170267947834	0.951429275648682	1.01691126024699	7.94	5.15	12.21	0.112891704044662	0.116776581783204	0.120661459521745	0.11500988907361	0.118967658703852	0.122925428334094	0.114946074887121	0.118954012558054	0.122932194244174	0.0791440505143794	9.79638705532661	0.00408361928592797	2.07714813794181	0.449254943881708	0.457197882060971	0.441888673246159	0.475803518101734	0.483891959071808	0.468302308316129	0.473536987215925	0.481561608546028	0.466020164246873	0.000835647876898323	0.000854506636441839	0.000854374451971738
204	0.986818893304458	0.23	0.0791678864133585	0.0760892663853592	0.0822465064413578	0.29424435658609	0.990800164536228	0.958120593542079	1.02347973553038	7.95	5.14	12.28	0.113573103372653	0.117446854046325	0.121320604719996	0.11569714304931	0.119643340454506	0.123589537859701	0.115567842067776	0.119472410982757	0.123454024294049	0.0791678864133585	9.7866414875865	0.000610121925961707	2.07293101045852	0.449254943881708	0.457197882060971	0.441888673246159	0.475803518101734	0.483891959071808	0.468302308316129	0.473536987215925	0.481561608546028	0.466020164246873	0.000835647876898323	0.000854506636441839	0.000854374451971738
204	0.986818893304458	0.23	0.079176725629029	0.0760707443018726	0.0822827069561854	0.29006745970347	0.986697639188338	0.953823053168065	1.01957222520861	8.05	5.21	12.37	0.111655052679456	0.115503369850777	0.119351687022098	0.11365761515711	0.117574952900134	0.121492290643158	0.113645629968248	0.117553236105872	0.121398504235402	0.079176725629029	9.88705640608434	0.00732893334027651	2.09171814994736	0.449254943881708	0.457197882060971	0.441888673246159	0.475803518101734	0.483891959071808	0.468302308316129	0.473536987215925	0.481561608546028	0.466020164246873	0.000835647876898323	0.000854506636441839	0.000854374451971738
204	0.986818893304458	0.23	0.0791837904140056	0.0760875781293726	0.0822800026986386	0.284655851688563	0.968257671690924	0.935568375444434	1.00094696793741	8.05	5.2	12.49	0.109484303563787	0.11330974799679	0.117135192429792	0.111445877842058	0.11533986080669	0.119233843771322	0.111239570415135	0.115192138898192	0.119135829910952	0.0791837904140056	9.84210130549768	0.010259931604771	2.09035183966413	0.449254943881708	0.457197882060971	0.441888673246159	0.475803518101734	0.483891959071808	0.468302308316129	0.473536987215925	0.481561608546028	0.466020164246873	0.000835647876898323	0.000854506636441839	0.000854374451971738
204	0.986818893304458	0.23	0.0791886125489168	0.0761444260730814	0.0822327990247523	0.298561202682435	0.998361089093439	0.965771189684087	1.03095098850279	7.9	5.17	12.17	0.115053827660774	0.118936313191692	0.12281879872261	0.117241075296193	0.121197369386719	0.125153663477244	0.117362986935843	0.121282852662802	0.125240157342225	0.0791886125489168	9.8325795340924	-0.0112322960781896	2.06299187764917	0.449254943881708	0.457197882060971	0.441888673246159	0.475803518101734	0.483891959071808	0.468302308316129	0.473536987215925	0.481561608546028	0.466020164246873	0.000835647876898323	0.000854506636441839	0.000854374451971738
204	0.986818893304458	0.23	0.0792195930031828	0.076137999738333	0.0823011862680326	0.292418884203837	0.980096352001066	0.947627169841641	1.01256553416049	7.88	5.09	12.37	0.113270027155721	0.117151073691709	0.121032120227697	0.115446827297106	0.119402458989118	0.12335809068113	0.115040963757043	0.119125431489941	0.123032589443989	0.0792195930031828	9.80007337331138	-0.0015520378122199	2.06650060442574	0.449254943881708	0.457197882060971	0.441888673246159	0.475803518101734	0.483891959071808	0.468302308316129	0.473536987215925	0.481561608546028	0.466020164246873	0.000835647876898323	0.000854506636441839	0.000854374451971738
204	0.986818893304458	0.23	0.0792345488155472	0.0761511269645246	0.0823179706665698	0.289005416775405	0.978977873276108	0.946276183178296	1.01167956337392	8.16	5.26	12.54	0.109373228858641	0.113152981005756	0.116932733152871	0.111251039390646	0.115095685465318	0.11894033153999	0.111086254322473	0.114987442755487	0.118800146297552	0.0792345488155472	10.002776791736	-0.00489970057382076	2.08850724495644	0.449254943881708	0.457197882060971	0.441888673246159	0.475803518101734	0.483891959071808	0.468302308316129	0.473536987215925	0.481561608546028	0.466020164246873	0.000835647876898323	0.000854506636441839	0.000854374451971738
204	0.986818893304458	0.23	0.0792551726778066	0.0761934167802762	0.0823169285753369	0.286104457874709	0.970115527262532	0.937479623311807	1.00275143121326	7.98	5.18	12.31	0.110685031259759	0.114538241462041	0.118391451664322	0.11272799702998	0.116652327748371	0.120576658466762	0.112725071916665	0.11656404436817	0.120544788586334	0.0792551726778066	9.87617375227685	-0.00974672015394954	2.07001767052678	0.449254943881708	0.457197882060971	0.441888673246159	0.475803518101734	0.483891959071808	0.468302308316129	0.473536987215925	0.481561608546028	0.466020164246873	0.000835647876898323	0.000854506636441839	0.000854374451971738
204	0.986818893304458	0.23	0.0792569316124469	0.0761482677882803	0.0823655954366135	0.288960104858652	0.980082838706009	0.9473406283809	1.01282504903112	8.06	5.25	12.3	0.110754915026146	0.114582852532134	0.118410790038123	0.112732761710073	0.116629058019828	0.120525354329583	0.112780329104643	0.116728540974167	0.120641334382196	0.0792569316124469	9.88938826584863	0.0071310317101699	2.0897212587207	0.449254943881708	0.457197882060971	0.441888673246159	0.475803518101734	0.483891959071808	0.468302308316129	0.473536987215925	0.481561608546028	0.466020164246873	0.000835647876898323	0.000854506636441839	0.000854374451971738
204	0.986818893304458	0.23	0.0792668585368428	0.0761912993298263	0.0823424177438593	0.300914677781999	0.997980265695744	0.965584926813643	1.03037560457785	7.91	5.18	12.34	0.114883060304786	0.118737382764714	0.122591705224643	0.117057876492038	0.120985163955288	0.124912451418539	0.116987906910521	0.120909048095549	0.12476298631745	0.0792668585368428	9.79593918450376	0.0119183648445394	2.08094990345242	0.449254943881708	0.457197882060971	0.441888673246159	0.475803518101734	0.483891959071808	0.468302308316129	0.473536987215925	0.481561608546028	0.466020164246873	0.000835647876898323	0.000854506636441839	0.000854374451971738
204	0.986818893304458	0.23	0.0792883837284434	0.0761995476340858	0.082377219822801	0.297408734243326	0.98714203066096	0.954829473732768	1.01945458758915	7.84	5.05	12.15	0.11465996317057	0.118540191723685	0.1224204202768	0.116896501135629	0.12085241677456	0.12480833241349	0.116678952401344	0.120664820848984	0.124555027085296	0.0792883837284434	9.73410590250955	0.00481015306830508	2.06951120352548	0.449254943881708	0.457197882060971	0.441888673246159	0.475803518101734	0.483891959071808	0.468302308316129	0.473536987215925	0.481561608546028	0.466020164246873	0.000835647876898323	0.000854506636441839	0.000854374451971738
204	0.986818893304458	0.23	0.0792894798017889	0.0762235304015903	0.0823554292019875	0.295425583323049	0.988538413630965	0.956025933325995	1.02105089393594	7.96	5.2	12.38	0.113084066938104	0.116929824015362	0.120775581092621	0.115184171076873	0.119101348386649	0.123018525696424	0.115178218996152	0.119055164464941	0.122958013943955	0.0792894798017889	9.86002655391221	-0.00372095936366275	2.07525737416115	0.449254943881708	0.457197882060971	0.441888673246159	0.475803518101734	0.483891959071808	0.468302308316129	0.473536987215925	0.481561608546028	0.466020164246873	0.000835647876898323	0.000854506636441839	0.000854374451971738
204	0.986818893304458	0.23	0.0793147659809553	0.076252185511811	0.0823773464500996	0.303961580075683	1.00157703491893	0.969298873771315	1.03385519606655	8.05	5.19	12.4	0.1134433035931	0.117221025133464	0.120998746673828	0.115476520354542	0.119321949080017	0.123167377805491	0.11537459259954	0.119196781446219	0.123091592357101	0.0793147659809553	9.88320924251585	-0.00552920338057803	2.07503796039954	0.449254943881708	0.457197882060971	0.441888673246159	0.475803518101734	0.483891959071808	0.468302308316129	0.473536987215925	0.481561608546028	0.466020164246873	0.000835647876898323	0.000854506636441839	0.000854374451971738
204	0.986818893304458	0.23	0.0793781453777451	0.0763025726547872	0.0824537181007029	0.288687516419269	0.983861486297027	0.950971223670827	1.01675174892323	7.99	5.17	12.32	0.112194199449639	0.116074544714757	0.119954889979875	0.114259890938308	0.11821168014818	0.122163469358053	0.114203448125457	0.118170485531434	0.12205342902383	0.0793781453777451	9.86423325876327	0.0196059979342813	2.09954413419353	0.449254943881708	0.457197882060971	0.441888673246159	0.475803518101734	0.483891959071808	0.468302308316129	0.473536987215925	0.481561608546028	0.466020164246873	0.000835647876898323	0.000854506636441839	0.000854374451971738
204	0.986818893304458	0.23	0.0794072508201187	0.0762921833959841	0.0825223182442532	0.282686504578324	0.967701397047152	0.934872181997401	1.0005306120969	7.9	5.18	12.25	0.111490364070262	0.115405488734917	0.119320613399571	0.113617154722718	0.11760696432189	0.121596773921063	0.113475425107185	0.117529234794165	0.121567837442091	0.0794072508201187	9.77182882236351	-0.00727475886831724	2.06490250776367	0.449254943881708	0.457197882060971	0.441888673246159	0.475803518101734	0.483891959071808	0.468302308316129	0.473536987215925	0.481561608546028	0.466020164246873	0.000835647876898323	0.000854506636441839	0.000854374451971738
204	0.986818893304458	0.23	0.0794175614183866	0.0763557851835398	0.0824793376532333	0.290262803789564	0.992907427910084	0.959841629188505	1.02597322663166	8.11	5.18	12.61	0.111567217912675	0.115410621927716	0.119254025942758	0.113520427310359	0.117431117872307	0.121341808434255	0.113171867498643	0.117042525557159	0.121033786734109	0.0794175614183866	10.0084070701741	0.00677191546873608	2.09931684741508	0.449254943881708	0.457197882060971	0.441888673246159	0.475803518101734	0.483891959071808	0.468302308316129	0.473536987215925	0.481561608546028	0.466020164246873	0.000835647876898323	0.000854506636441839	0.000854374451971738
204	0.986818893304458	0.23	0.0794204262653526	0.0763409809529343	0.0824998715777708	0.292096766273665	0.985533818592754	0.952859068612798	1.01820856857271	7.97	5.12	12.35	0.112578796911086	0.116439267114166	0.120299737317246	0.114661500063451	0.118593388807874	0.122525277552297	0.114387057553533	0.118329507668724	0.122348400971486	0.0794204262653526	9.85272646398708	-0.00782624184134978	2.07123766858274	0.449254943881708	0.457197882060971	0.441888673246159	0.475803518101734	0.483891959071808	0.468302308316129	0.473536987215925	0.481561608546028	0.466020164246873	0.000835647876898323	0.000854506636441839	0.000854374451971738
204	0.986818893304458	0.23	0.0794525168314835	0.0763620691725634	0.0825429644904037	0.287800783266345	0.981940238453162	0.949043186167525	1.0148372907388	8.07	5.2	12.47	0.110884858781453	0.114728503675791	0.118572148570129	0.112860836899514	0.116772975890235	0.120685114880955	0.112739365531288	0.116623235132847	0.120681607966254	0.0794525168314835	9.91075702907228	-0.00387385832729278	2.08442483511161	0.449254943881708	0.457197882060971	0.441888673246159	0.475803518101734	0.483891959071808	0.468302308316129	0.473536987215925	0.481561608546028	0.466020164246873	0.000835647876898323	0.000854506636441839	0.000854374451971738
204	0.986818893304458	0.23	0.0794780399167981	0.0764187712218452	0.082537308611751	0.290273238157993	0.987711201482312	0.954819280455292	1.02060312250933	7.95	5.08	12.17	0.113176195660643	0.117074925573212	0.12097365548578	0.115292468923043	0.119264100896184	0.123235732869324	0.1151725073345	0.11911909449295	0.1231182949072	0.0794780399167981	9.79537853567743	-0.0152373340541398	2.0571526639332	0.449254943881708	0.457197882060971	0.441888673246159	0.475803518101734	0.483891959071808	0.468302308316129	0.473536987215925	0.481561608546028	0.466020164246873	0.000835647876898323	0.000854506636441839	0.000854374451971738
204	0.986818893304458	0.23	0.0795001159126721	0.0764393533948645	0.0825608784304797	0.298799641086353	1.00643883275457	0.97360394149398	1.03927372401515	7.99	5.18	12.2	0.114817832427251	0.118690075422427	0.122562318417602	0.116928979790535	0.120872421443762	0.124815863096989	0.116929680797559	0.120944103503908	0.124899556242701	0.0795001159126721	9.85246637428724	-0.0349317452339637	2.04415590495817	0.449254943881708	0.457197882060971	0.441888673246159	0.475803518101734	0.483891959071808	0.468302308316129	0.473536987215925	0.481561608546028	0.466020164246873	0.000835647876898323	0.000854506636441839	0.000854374451971738
204	0.986818893304458	0.23	0.0795327242767655	0.0764225823399215	0.0826428662136095	0.292644402354468	0.991513780975817	0.958684247646229	1.02434331430541	7.99	5.17	12.2	0.113091469277209	0.116964214833469	0.120836960389729	0.115172903116083	0.119116926052517	0.123060948988952	0.11502267085516	0.119109464828959	0.123121425235763	0.0795327242767655	9.79782512526421	-0.00249195272548769	2.07304710713014	0.449254943881708	0.457197882060971	0.441888673246159	0.475803518101734	0.483891959071808	0.468302308316129	0.473536987215925	0.481561608546028	0.466020164246873	0.000835647876898323	0.000854506636441839	0.000854374451971738
204	0.986818893304458	0.23	0.0795877559897497	0.0765077327161442	0.0826677792633553	0.30036092604631	1.00715735165292	0.974421035531074	1.03989366777476	7.95	5.18	12.25	0.115444788284886	0.119323231941281	0.123201675597676	0.117600107557025	0.121550960583151	0.125501813609278	0.117568794855129	0.121462926848836	0.125394518523197	0.0795877559897497	9.81779067244569	-0.0178438817440871	2.05692583612365	0.449254943881708	0.457197882060971	0.441888673246159	0.475803518101734	0.483891959071808	0.468302308316129	0.473536987215925	0.481561608546028	0.466020164246873	0.000835647876898323	0.000854506636441839	0.000854374451971738
204	0.986818893304458	0.23	0.0796201230719886	0.0765459913813967	0.0826942547625804	0.2952911415475	0.988226669123488	0.955713942390659	1.02073939585632	7.86	5.1	12.26	0.114400942018629	0.11829278287273	0.122184623726831	0.116609698665733	0.12057667989197	0.124543661118207	0.11646234694781	0.120413815932421	0.124412269340371	0.0796201230719886	9.80605136319568	-0.00518351423901217	2.06475377020762	0.449254943881708	0.457197882060971	0.441888673246159	0.475803518101734	0.483891959071808	0.468302308316129	0.473536987215925	0.481561608546028	0.466020164246873	0.000835647876898323	0.000854506636441839	0.000854374451971738
204	0.986818893304458	0.23	0.0796474751757785	0.0765444022096831	0.0827505481418738	0.281169876776451	0.971765573278465	0.938674761905966	1.00485638465097	7.94	5.23	12.35	0.111291675692825	0.115215006751821	0.119138337810816	0.113374503425963	0.117371259767533	0.121368016109103	0.113416380494472	0.117421904953368	0.121338042663474	0.0796474751757785	9.85224120424698	0.0109817760079246	2.09246434440345	0.449254943881708	0.457197882060971	0.441888673246159	0.475803518101734	0.483891959071808	0.468302308316129	0.473536987215925	0.481561608546028	0.466020164246873	0.000835647876898323	0.000854506636441839	0.000854374451971738
204	0.986818893304458	0.23	0.0796533992398758	0.0765375308516061	0.0827692676281456	0.288642656921452	0.983935535274199	0.951039204021146	1.01683186652725	8.09	5.27	12.36	0.110901789334236	0.114737868838709	0.118573948343181	0.112864985146739	0.116768971357359	0.12067295756798	0.112889075949352	0.116890122354898	0.120701742059005	0.0796533992398758	9.87658158445611	-0.0155357243768309	2.06907336719243	0.449254943881708	0.457197882060971	0.441888673246159	0.475803518101734	0.483891959071808	0.468302308316129	0.473536987215925	0.481561608546028	0.466020164246873	0.000835647876898323	0.000854506636441839	0.000854374451971738
204	0.986818893304458	0.23	0.0796572817311534	0.0765936585629005	0.0827209048994062	0.297693779833673	0.99751520499498	0.964885355588826	1.03014505440113	8.13	5.23	12.55	0.111982965298004	0.115769930529224	0.119556895760444	0.113933191016309	0.117786107680129	0.12163902434395	0.113737299671629	0.117621995185232	0.121521663193022	0.0796572817311534	9.95088167030099	-0.00910018854123527	2.08017537034936	0.449254943881708	0.457197882060971	0.441888673246159	0.475803518101734	0.483891959071808	0.468302308316129	0.473536987215925	0.481561608546028	0.466020164246873	0.000835647876898323	0.000854506636441839	0.000854374451971738
204	0.986818893304458	0.23	0.0796625984283877	0.0765831072687897	0.0827420895879857	0.290260649190318	0.986173178700986	0.953331472175791	1.01901488522618	7.98	5.24	12.53	0.112511317410316	0.116387265886788	0.12026321436326	0.114585216568579	0.118532609646962	0.122480002725344	0.114397473856661	0.11833679921609	0.122344386016658	0.0796625984283877	9.91917482162436	0.00401598004870345	2.08858228241489	0.449254943881708	0.457197882060971	0.441888673246159	0.475803518101734	0.483891959071808	0.468302308316129	0.473536987215925	0.481561608546028	0.466020164246873	0.000835647876898323	0.000854506636441839	0.000854374451971738
204	0.986818893304458	0.23	0.0796671302153533	0.0765794185788064	0.0827548418519003	0.291140494549312	0.988212899256371	0.955373404833241	1.0210523936795	8.09	5.23	12.55	0.111312194291192	0.115138380120899	0.118964565950606	0.113276912935304	0.117170632952827	0.12106435297035	0.113121011962641	0.117020643179746	0.120805996523925	0.0796671302153533	9.98903246865788	0.00594901704750822	2.09740724297576	0.449254943881708	0.457197882060971	0.441888673246159	0.475803518101734	0.483891959071808	0.468302308316129	0.473536987215925	0.481561608546028	0.466020164246873	0.000835647876898323	0.000854506636441839	0.000854374451971738
204	0.986818893304458	0.23	0.0796689106466705	0.0765805975292964	0.0827572237640445	0.285137704586514	0.96043081554262	0.928044083732675	0.992817547352566	8.06	5.16	12.36	0.108596056167438	0.112385823710125	0.116175591252812	0.110541247319277	0.114398897827071	0.118256548334865	0.110432635092067	0.114183234404754	0.118148918994822	0.0796689106466705	9.84681748972983	0.0170059443026032	2.09476037405686	0.449254943881708	0.457197882060971	0.441888673246159	0.475803518101734	0.483891959071808	0.468302308316129	0.473536987215925	0.481561608546028	0.466020164246873	0.000835647876898323	0.000854506636441839	0.000854374451971738
204	0.986818893304458	0.23	0.0796736050950788	0.0765947982527212	0.0827524119374364	0.300394318466429	0.998444543556285	0.965994003979488	1.03089508313308	8.01	5.16	12.43	0.113637428269921	0.117454838987055	0.121272249704189	0.115709590929213	0.119596611598487	0.123483632267761	0.115526352540019	0.119439135864787	0.123305556583131	0.0796736050950788	9.88813056583076	-0.000380395988315431	2.08118184318589	0.449254943881708	0.457197882060971	0.441888673246159	0.475803518101734	0.483891959071808	0.468302308316129	0.473536987215925	0.481561608546028	0.466020164246873	0.000835647876898323	0.000854506636441839	0.000854374451971738
204	0.986818893304458	0.23	0.0796977184269139	0.0765723126222129	0.0828231242316149	0.285357993340744	0.970983454368163	0.938258560519753	1.00370834821657	7.89	5.09	12.3	0.111979578673252	0.115885239627992	0.119790900582731	0.114120996111046	0.118101346134754	0.122081696158461	0.113859741074019	0.117818346117072	0.121878607893458	0.0796977184269139	9.75120478720951	0.000687000018085588	2.06846075297111	0.449254943881708	0.457197882060971	0.441888673246159	0.475803518101734	0.483891959071808	0.468302308316129	0.473536987215925	0.481561608546028	0.466020164246873	0.000835647876898323	0.000854506636441839	0.000854374451971738
204	0.986818893304458	0.23	0.0797304595963318	0.0766179587654953	0.0828429604271683	0.284744147999953	0.991635319938677	0.958164029129359	1.025106610748	7.99	5.2	12.36	0.112954078575041	0.116899873550791	0.120845668526542	0.115028330685821	0.119046584962382	0.123064839238943	0.114936731127818	0.118920968037077	0.12288041880156	0.0797304595963318	9.92568271886146	0.0285823050329864	2.11377884611388	0.449254943881708	0.457197882060971	0.441888673246159	0.475803518101734	0.483891959071808	0.468302308316129	0.473536987215925	0.481561608546028	0.466020164246873	0.000835647876898323	0.000854506636441839	0.000854374451971738
204	0.986818893304458	0.23	0.0797324924069855	0.0766299414742442	0.0828350433397268	0.29211219689276	0.983638507869799	0.951027812503063	1.01624920323653	8.03	5.18	12.51	0.111647520285275	0.115475908082779	0.119304295880284	0.113669423690771	0.117567142453313	0.121464861215854	0.113404480240607	0.117359224604497	0.121265213765014	0.0797324924069855	9.86241243025851	-0.00374121209069434	2.07550292080091	0.449254943881708	0.457197882060971	0.441888673246159	0.475803518101734	0.483891959071808	0.468302308316129	0.473536987215925	0.481561608546028	0.466020164246873	0.000835647876898323	0.000854506636441839	0.000854374451971738
204	0.986818893304458	0.23	0.0797407690980332	0.0766669936760792	0.0828145445199873	0.298591042747562	1.0032629782713	0.970515397613271	1.03601055892934	7.94	5.11	12.43	0.115107874684981	0.11899189797806	0.122875921271138	0.117264654258247	0.121221452607971	0.125178250957696	0.116975812301792	0.120851258332411	0.124793660414864	0.0797407690980332	9.89145984888136	-0.00242863902316078	2.0741788410685	0.449254943881708	0.457197882060971	0.441888673246159	0.475803518101734	0.483891959071808	0.468302308316129	0.473536987215925	0.481561608546028	0.466020164246873	0.000835647876898323	0.000854506636441839	0.000854374451971738
204	0.986818893304458	0.23	0.0797426416279826	0.0766678139742939	0.0828174692816713	0.298605134366862	1.00070686668995	0.968043819114445	1.03336991426546	7.9	5.17	12.25	0.115433933357486	0.119328823219531	0.123223713081575	0.117635183679693	0.121604346567999	0.125573509456306	0.117658389180992	0.121579959006903	0.125503213201601	0.0797426416279826	9.88445139918054	0.00244075816711852	2.07961088432845	0.449254943881708	0.457197882060971	0.441888673246159	0.475803518101734	0.483891959071808	0.468302308316129	0.473536987215925	0.481561608546028	0.466020164246873	0.000835647876898323	0.000854506636441839	0.000854374451971738
204	0.986818893304458	0.23	0.0797429183956571	0.0766770367902533	0.082808800001061	0.299845750606186	0.987549029901372	0.955410667041655	1.01968739276109	8	5.16	12.37	0.112482508016105	0.116266225094737	0.120049942173369	0.114539116250326	0.118392014073921	0.122244911897516	0.11441344155246	0.118248415547832	0.122043378070439	0.0797429183956571	9.84064337285299	0.0111510582933741	2.08506449541998	0.449254943881708	0.457197882060971	0.441888673246159	0.475803518101734	0.483891959071808	0.468302308316129	0.473536987215925	0.481561608546028	0.466020164246873	0.000835647876898323	0.000854506636441839	0.000854374451971738
204	0.986818893304458	0.23	0.0797491320635367	0.0766798828064633	0.08281838132061	0.293601525634421	0.991310240906123	0.958563168282228	1.02405731353002	8.14	5.29	12.49	0.111016114573731	0.114808720931519	0.118601327289307	0.112935503950509	0.116793681765031	0.120651859579552	0.112973020961236	0.116854812592213	0.120696844906664	0.0797491320635367	9.98602460084635	-0.001490975914312	2.09251035239222	0.449254943881708	0.457197882060971	0.441888673246159	0.475803518101734	0.483891959071808	0.468302308316129	0.473536987215925	0.481561608546028	0.466020164246873	0.000835647876898323	0.000854506636441839	0.000854374451971738
204	0.986818893304458	0.23	0.0797793038431947	0.076696364345298	0.0828622433410913	0.289623638697215	0.978620276228744	0.945979639239729	1.01126091321776	7.96	5.12	12.34	0.111891667772221	0.11575244358425	0.119613219396279	0.113969377798839	0.11790184413774	0.121834310476641	0.113677497198765	0.11770062399265	0.121655428227075	0.0797793038431947	9.83435483058459	0.0047561657699204	2.07789228822965	0.449254943881708	0.457197882060971	0.441888673246159	0.475803518101734	0.483891959071808	0.468302308316129	0.473536987215925	0.481561608546028	0.466020164246873	0.000835647876898323	0.000854506636441839	0.000854374451971738
204	0.986818893304458	0.23	0.0797945603308664	0.0767167187652852	0.0828724018964476	0.301241490080561	1.00145031557368	0.968967569506679	1.03393306164069	8.05	5.25	12.53	0.113507511652574	0.117312629381731	0.121117747110888	0.115548139109208	0.119421664889963	0.123295190670718	0.115415123333912	0.119266893451399	0.123063325927888	0.0797945603308664	9.94071712874344	0.000604932613650375	2.08716663921097	0.449254943881708	0.457197882060971	0.441888673246159	0.475803518101734	0.483891959071808	0.468302308316129	0.473536987215925	0.481561608546028	0.466020164246873	0.000835647876898323	0.000854506636441839	0.000854374451971738
204	0.986818893304458	0.23	0.0797969762903088	0.0767109625323449	0.0828829900482726	0.294275004841744	0.986528214167077	0.953991945905488	1.01906448242867	7.99	5.18	12.51	0.112479513967545	0.116315671763309	0.120151829559073	0.114546108215592	0.118452748016085	0.122359387816577	0.114330282938625	0.118187825483297	0.122109364770906	0.0797969762903088	9.90794415549159	0.00634455777341074	2.09130257265961	0.449254943881708	0.457197882060971	0.441888673246159	0.475803518101734	0.483891959071808	0.468302308316129	0.473536987215925	0.481561608546028	0.466020164246873	0.000835647876898323	0.000854506636441839	0.000854374451971738
204	0.986818893304458	0.23	0.0798090271015554	0.0767172406280331	0.0829008135750776	0.290459720897366	0.98353779619218	0.950799672046396	1.01627592033796	8.14	5.26	12.49	0.110207081795303	0.114001754039766	0.117796426284229	0.112117898129479	0.115978363983477	0.119838829837475	0.11204481597474	0.115935103491952	0.119814093521778	0.0798090271015554	9.94852599160919	0.00250236371638248	2.09130635294514	0.449254943881708	0.457197882060971	0.441888673246159	0.475803518101734	0.483891959071808	0.468302308316129	0.473536987215925	0.481561608546028	0.466020164246873	0.000835647876898323	0.000854506636441839	0.000854374451971738
204	0.986818893304458	0.23	0.0798247183883958	0.0767522406442518	0.0828971961325398	0.293916870777964	0.980619807567314	0.948250494054835	1.01298912107979	7.99	5.19	12.61	0.111786150994256	0.115602063551721	0.119417976109186	0.113839000887842	0.117724989171306	0.12161097745477	0.113521459375981	0.117461237773714	0.121288464089074	0.0798247183883958	9.93197123806862	-0.0084746734838404	2.07536111855859	0.449254943881708	0.457197882060971	0.441888673246159	0.475803518101734	0.483891959071808	0.468302308316129	0.473536987215925	0.481561608546028	0.466020164246873	0.000835647876898323	0.000854506636441839	0.000854374451971738
204	0.986818893304458	0.23	0.0798254812709801	0.0767398993047606	0.0829110632371997	0.289907198742223	0.982786524393985	0.950029502120406	1.01554354666756	8.05	5.14	12.4	0.111257168540399	0.115093316301956	0.118929464063514	0.113255401817888	0.117160448673455	0.121065495529023	0.113063525571023	0.116870397670168	0.120889870924691	0.0798254812709801	9.88356282405695	0.000642751232757832	2.07995485427067	0.449254943881708	0.457197882060971	0.441888673246159	0.475803518101734	0.483891959071808	0.468302308316129	0.473536987215925	0.481561608546028	0.466020164246873	0.000835647876898323	0.000854506636441839	0.000854374451971738
204	0.986818893304458	0.23	0.0798377919447958	0.0767617258500301	0.0829138580395616	0.298912187410775	0.996448571311415	0.963948339837459	1.02894880278537	8	5.14	12.41	0.113474161484003	0.11730002679455	0.121125892105097	0.115548075634222	0.11944386449477	0.123339653355318	0.115368827105703	0.119159464595423	0.123103998506761	0.0798377919447958	9.85283038109968	-0.00570691034248216	2.072406916894	0.449254943881708	0.457197882060971	0.441888673246159	0.475803518101734	0.483891959071808	0.468302308316129	0.473536987215925	0.481561608546028	0.466020164246873	0.000835647876898323	0.000854506636441839	0.000854374451971738
204	0.986818893304458	0.23	0.0798569282203111	0.0767598287954386	0.0829540276451836	0.293095222695773	0.982347551298346	0.94985689954481	1.01483820305188	7.92	5.15	12.31	0.113000094663542	0.116865357657988	0.120730620652434	0.115138542977491	0.119076953389716	0.123015363801941	0.115121680552102	0.118996480671035	0.12306756900216	0.0798569282203111	9.83466349184824	-0.0109662280541115	2.06348373630105	0.449254943881708	0.457197882060971	0.441888673246159	0.475803518101734	0.483891959071808	0.468302308316129	0.473536987215925	0.481561608546028	0.466020164246873	0.000835647876898323	0.000854506636441839	0.000854374451971738
204	0.986818893304458	0.23	0.0798632960426432	0.0767873746418641	0.0829392174434222	0.288268974445024	0.983501523313608	0.95058975612847	1.01641329049875	8.05	5.22	12.36	0.11133279194914	0.115187408417579	0.119042024886017	0.113332991972133	0.117256860309799	0.121180728647464	0.113266965945332	0.117275729418956	0.121099789781384	0.0798632960426432	9.904703276497	0.00351853007363342	2.08867101586992	0.449254943881708	0.457197882060971	0.441888673246159	0.475803518101734	0.483891959071808	0.468302308316129	0.473536987215925	0.481561608546028	0.466020164246873	0.000835647876898323	0.000854506636441839	0.000854374451971738
204	0.986818893304458	0.23	0.0798902245404249	0.0767953980063968	0.082985051074453	0.289042270546288	0.974164298380703	0.941626318431372	1.00670227833003	7.96	5.19	12.43	0.111440449441021	0.115291283937126	0.119142118433232	0.113513695861212	0.117436171569049	0.121358647276885	0.113346236489988	0.117347965101884	0.121220779406565	0.0798902245404249	9.82609751262567	-0.00818323034940711	2.07000661894296	0.449254943881708	0.457197882060971	0.441888673246159	0.475803518101734	0.483891959071808	0.468302308316129	0.473536987215925	0.481561608546028	0.466020164246873	0.000835647876898323	0.000854506636441839	0.000854374451971738
204	0.986818893304458	0.23	0.0798999429669547	0.0768128792252444	0.0829870067086649	0.292759104176254	0.981942822422636	0.949439193902705	1.01444645094257	8.04	5.16	12.44	0.111282686758009	0.115092400043822	0.118902113329634	0.113287135190306	0.117165469876677	0.121043804563048	0.11310486525795	0.117059635758286	0.120845477752207	0.0798999429669547	9.87396754125764	0.00083101464489189	2.08152769157345	0.449254943881708	0.457197882060971	0.441888673246159	0.475803518101734	0.483891959071808	0.468302308316129	0.473536987215925	0.481561608546028	0.466020164246873	0.000835647876898323	0.000854506636441839	0.000854374451971738
204	0.986818893304458	0.23	0.0799006626357892	0.0767844143141886	0.0830169109573898	0.286530210001991	0.983428292212452	0.95037897804281	1.01647760638209	8.02	5.19	12.21	0.111610194864265	0.115491425909801	0.119372656955336	0.113633790051441	0.11758539137519	0.12153699269894	0.113738563299191	0.117555495888335	0.121609475927585	0.0799006626357892	9.81862072398815	0.00926526637862328	2.08613211282349	0.449254943881708	0.457197882060971	0.441888673246159	0.475803518101734	0.483891959071808	0.468302308316129	0.473536987215925	0.481561608546028	0.466020164246873	0.000835647876898323	0.000854506636441839	0.000854374451971738
204	0.986818893304458	0.23	0.0799070161198069	0.0768216725766034	0.0829923596630105	0.291610627859948	0.983236322243079	0.950599382772719	1.01587326171344	8.02	5.2	12.3	0.111762247986258	0.115599382523375	0.119436517060491	0.113796299505369	0.117703269156533	0.121610238807696	0.113771849324931	0.117644443262198	0.121625869731741	0.0799070161198069	9.86490975703365	-0.00929718029675711	2.07021884299572	0.449254943881708	0.457197882060971	0.441888673246159	0.475803518101734	0.483891959071808	0.468302308316129	0.473536987215925	0.481561608546028	0.466020164246873	0.000835647876898323	0.000854506636441839	0.000854374451971738
204	0.986818893304458	0.23	0.0799320554368685	0.0768077902742541	0.0830563205994829	0.284982004726722	0.969065171542054	0.936374795188969	1.00175554789514	8.08	5.17	12.55	0.109308250793911	0.113124380697566	0.116940510601222	0.111250292302166	0.115134222052769	0.119018151803371	0.110971064656769	0.114895016321198	0.118674626546781	0.0799320554368685	9.91647000309645	0.0130486376735674	2.09631643173872	0.449254943881708	0.457197882060971	0.441888673246159	0.475803518101734	0.483891959071808	0.468302308316129	0.473536987215925	0.481561608546028	0.466020164246873	0.000835647876898323	0.000854506636441839	0.000854374451971738
204	0.986818893304458	0.23	0.0799338636843688	0.0768209481448598	0.0830467792238778	0.295065656559123	0.980891416747992	0.948602527533572	1.01318030596241	7.91	5.14	12.25	0.112870450245189	0.116712377035142	0.120554303825095	0.11500765573329	0.118922329526578	0.122837003319866	0.114847116105036	0.118851118218612	0.122805247871822	0.0799338636843688	9.76353332481278	0.00261631440246095	2.07307160670826	0.449254943881708	0.457197882060971	0.441888673246159	0.475803518101734	0.483891959071808	0.468302308316129	0.473536987215925	0.481561608546028	0.466020164246873	0.000835647876898323	0.000854506636441839	0.000854374451971738
204	0.986818893304458	0.23	0.0799424705466847	0.0768565448332888	0.0830283962600805	0.302368160324437	1.00562390008908	0.973092865740423	1.03815493443773	7.99	5.18	12.37	0.114710261135245	0.118545088803306	0.122379916471366	0.116816535690482	0.120721777285432	0.124627018880381	0.116707409461201	0.120563778839352	0.124503955959747	0.0799424705466847	9.84581728511736	0.011872155169859	2.08791339049005	0.449254943881708	0.457197882060971	0.441888673246159	0.475803518101734	0.483891959071808	0.468302308316129	0.473536987215925	0.481561608546028	0.466020164246873	0.000835647876898323	0.000854506636441839	0.000854374451971738
204	0.986818893304458	0.23	0.0800462978702145	0.0769105465515401	0.0831820491888889	0.289719878551845	1.0053359676661	0.971812103579779	1.03885983175241	7.96	5.18	12.32	0.114957393830896	0.118922991740521	0.122888589650146	0.117092659567575	0.121131916117673	0.12517117266777	0.116967963261681	0.121043800413448	0.12502956752571	0.0800462978702145	9.86320129973755	0.0135982987050919	2.09653295936958	0.449254943881708	0.457197882060971	0.441888673246159	0.475803518101734	0.483891959071808	0.468302308316129	0.473536987215925	0.481561608546028	0.466020164246873	0.000835647876898323	0.000854506636441839	0.000854374451971738
204	0.986818893304458	0.23	0.0800792422939531	0.0769993571020837	0.0831591274858225	0.297205768187918	0.989038038655607	0.956647688717613	1.0214283885936	7.97	5.17	12.41	0.113027962191918	0.116854883315913	0.120681804439908	0.115119069721528	0.119016791941309	0.12291451416109	0.114979609590227	0.118828572585914	0.122673241031654	0.0800792422939531	9.86613573960192	-0.0165551316571511	2.06192317002399	0.449254943881708	0.457197882060971	0.441888673246159	0.475803518101734	0.483891959071808	0.468302308316129	0.473536987215925	0.481561608546028	0.466020164246873	0.000835647876898323	0.000854506636441839	0.000854374451971738
204	0.986818893304458	0.23	0.0800846140850623	0.0769569885552718	0.0832122396148528	0.29150559896501	0.996725115885261	0.963632025100497	1.02981820667003	7.89	5.15	12.25	0.114940098985272	0.118887376609355	0.122834654233438	0.117133931080714	0.12115654937718	0.125179167673647	0.117105704199819	0.121173616459612	0.125134427651706	0.0800846140850623	9.76631702612407	-0.00392499501929177	2.06744355835513	0.449254943881708	0.457197882060971	0.441888673246159	0.475803518101734	0.483891959071808	0.468302308316129	0.473536987215925	0.481561608546028	0.466020164246873	0.000835647876898323	0.000854506636441839	0.000854374451971738
204	0.986818893304458	0.23	0.0800887418591224	0.0769774586407701	0.0832000250774747	0.290050303309677	0.980486338752625	0.947817338681288	1.01315533882396	7.98	5.1	12.15	0.111879928982378	0.115736162940908	0.119592396899438	0.113943377966575	0.117870734083628	0.12179809020068	0.113912505360976	0.117788905138203	0.121690176493556	0.0800887418591224	9.79355491226613	-0.00581095156150483	2.06370534636797	0.449254943881708	0.457197882060971	0.441888673246159	0.475803518101734	0.483891959071808	0.468302308316129	0.473536987215925	0.481561608546028	0.466020164246873	0.000835647876898323	0.000854506636441839	0.000854374451971738
204	0.986818893304458	0.23	0.0800985467546818	0.0769869064246479	0.0832101870847157	0.28699009502003	0.963183331969028	0.930850745046217	0.995515918891838	8.01	5.17	12.42	0.10945185400528	0.113253603751221	0.117055353497162	0.111444556196548	0.115315521353394	0.119186486510241	0.111266036616333	0.115113521584226	0.119020483857811	0.0800985467546818	9.84358232422208	0.00642206411511112	2.08413101895837	0.449254943881708	0.457197882060971	0.441888673246159	0.475803518101734	0.483891959071808	0.468302308316129	0.473536987215925	0.481561608546028	0.466020164246873	0.000835647876898323	0.000854506636441839	0.000854374451971738
204	0.986818893304458	0.23	0.0801105238975751	0.0769621184535785	0.0832589293415717	0.284983606997737	0.97344983216065	0.940611673081791	1.00628799123951	7.94	5.11	12.19	0.11161148981186	0.115508013704086	0.119404537596312	0.113705860495187	0.117675501997621	0.121645143500055	0.113599950574455	0.117625486355654	0.121516755844356	0.0801105238975751	9.73383693684449	-0.00710382597281865	2.06066601903202	0.449254943881708	0.457197882060971	0.441888673246159	0.475803518101734	0.483891959071808	0.468302308316129	0.473536987215925	0.481561608546028	0.466020164246873	0.000835647876898323	0.000854506636441839	0.000854374451971738
204	0.986818893304458	0.23	0.0801242914681668	0.0770318847574356	0.083216698178898	0.297650030372268	0.989079153515217	0.956721871452145	1.02143643557829	8.03	5.16	12.47	0.112311932907902	0.1161104338104	0.119908934712897	0.114345621804583	0.118212904081503	0.122080186358423	0.114166803623084	0.118075100180637	0.121861572863654	0.0801242914681668	9.8756814913351	0.00704971451045882	2.08586401201665	0.449254943881708	0.457197882060971	0.441888673246159	0.475803518101734	0.483891959071808	0.468302308316129	0.473536987215925	0.481561608546028	0.466020164246873	0.000835647876898323	0.000854506636441839	0.000854374451971738
204	0.986818893304458	0.23	0.080145878036506	0.0770514875787987	0.0832402684942133	0.293543608649626	0.977866775656016	0.945559285300595	1.01017426601144	8.01	5.16	12.5	0.111185211999467	0.114984143721867	0.118783075444267	0.113209709455341	0.117077813394699	0.120945917334058	0.112918544940561	0.116797027169104	0.120639601262369	0.080145878036506	9.88679024167482	0.00220147007649913	2.08267068857759	0.449254943881708	0.457197882060971	0.441888673246159	0.475803518101734	0.483891959071808	0.468302308316129	0.473536987215925	0.481561608546028	0.466020164246873	0.000835647876898323	0.000854506636441839	0.000854374451971738
204	0.986818893304458	0.23	0.0801699871647856	0.0770744265066078	0.0832655478229635	0.293615431053183	0.988495013652582	0.955842034252265	1.0211479930529	7.97	5.14	12.33	0.112989022943106	0.116848895292734	0.120708767642363	0.115082862860104	0.119014263882073	0.122945664904042	0.114881114258969	0.118809196903742	0.122790633397918	0.0801699871647856	9.87339799069884	-0.00776068381492746	2.07198547242931	0.449254943881708	0.457197882060971	0.441888673246159	0.475803518101734	0.483891959071808	0.468302308316129	0.473536987215925	0.481561608546028	0.466020164246873	0.000835647876898323	0.000854506636441839	0.000854374451971738
204	0.986818893304458	0.23	0.0801705772086611	0.0770657181817333	0.0832754362355889	0.285862811361835	0.981205467574782	0.948176946933914	1.01423398821565	7.92	5.14	12.01	0.112709022410235	0.116635095792557	0.120561169174879	0.114836329080845	0.118836504446459	0.122836679812074	0.115006303181872	0.118967372105436	0.123015767741345	0.0801705772086611	9.72689303645534	0.00545478788438683	2.07375997368905	0.449254943881708	0.457197882060971	0.441888673246159	0.475803518101734	0.483891959071808	0.468302308316129	0.473536987215925	0.481561608546028	0.466020164246873	0.000835647876898323	0.000854506636441839	0.000854374451971738
204	0.986818893304458	0.23	0.080173837388623	0.0770527347209277	0.0832949400563183	0.281707794479912	0.972078312271846	0.939020845746833	1.00513577879686	7.93	5.21	12.23	0.111468755199369	0.11539292222961	0.11931708925985	0.113563285914853	0.117561189198475	0.121559092482097	0.113684402067705	0.117688127527628	0.12165921958752	0.080173837388623	9.81021555535648	-0.00888114604827591	2.06680880469524	0.449254943881708	0.457197882060971	0.441888673246159	0.475803518101734	0.483891959071808	0.468302308316129	0.473536987215925	0.481561608546028	0.466020164246873	0.000835647876898323	0.000854506636441839	0.000854374451971738
204	0.986818893304458	0.23	0.0801883917914781	0.0771020854909887	0.0832746980919674	0.299756671237409	1.00705625759944	0.974276105708154	1.03983640949072	8	5.18	12.3	0.114712004294553	0.118571564128257	0.122431123961961	0.116809891377937	0.120740035984111	0.124670180590285	0.116682611418776	0.120712044723078	0.12466082473926	0.0801883917914781	9.84011503553075	-0.000721782241165342	2.07895787991573	0.449254943881708	0.457197882060971	0.441888673246159	0.475803518101734	0.483891959071808	0.468302308316129	0.473536987215925	0.481561608546028	0.466020164246873	0.000835647876898323	0.000854506636441839	0.000854374451971738
204	0.986818893304458	0.23	0.0802738521553158	0.0771718411152428	0.0833758631953888	0.28326992192387	0.958343296283031	0.925878262370562	0.9908083301955	7.93	5.13	12.28	0.110012350995138	0.113869828647441	0.117727306299744	0.112085917509992	0.116016102784842	0.119946288059692	0.111990354451728	0.11597390583338	0.119874057882051	0.0802738521553158	9.79169623039802	-0.0103023947252009	2.06158887084151	0.449254943881708	0.457197882060971	0.441888673246159	0.475803518101734	0.483891959071808	0.468302308316129	0.473536987215925	0.481561608546028	0.466020164246873	0.000835647876898323	0.000854506636441839	0.000854374451971738
204	0.986818893304458	0.23	0.0802755561358083	0.0771599494920184	0.0833911627795981	0.294080089246508	0.992692649337914	0.959937704006978	1.02544759466885	8.07	5.18	12.45	0.112121967330889	0.115947787376284	0.119773607421679	0.114117821949657	0.118011744444464	0.121905666939272	0.114063912787242	0.117823384193295	0.121724990580993	0.0802755561358083	9.89380991377817	0.0112287362493545	2.09564844744998	0.449254943881708	0.457197882060971	0.441888673246159	0.475803518101734	0.483891959071808	0.468302308316129	0.473536987215925	0.481561608546028	0.466020164246873	0.000835647876898323	0.000854506636441839	0.000854374451971738
204	0.986818893304458	0.23	0.0802796220994675	0.0771833319227772	0.0833759122761579	0.295948558612407	0.994290895347613	0.961630253751128	1.0269515369441	7.97	5.15	12.41	0.113644783637479	0.117504595174413	0.121364406711348	0.11574902921904	0.11968030898454	0.12361158875004	0.115582435561373	0.119485980563747	0.123307442082386	0.0802796220994675	9.88103658009358	0.00491202277952804	2.0841241537081	0.449254943881708	0.457197882060971	0.441888673246159	0.475803518101734	0.483891959071808	0.468302308316129	0.473536987215925	0.481561608546028	0.466020164246873	0.000835647876898323	0.000854506636441839	0.000854374451971738
204	0.986818893304458	0.23	0.0802803669273845	0.0771953394547037	0.0833653944000653	0.301320282574707	1.00539764289507	0.97279296489473	1.0380023208954	7.94	5.16	12.22	0.115399619833003	0.119267418616296	0.12313521739959	0.117563197720719	0.121503512201497	0.125443826682275	0.117544579574188	0.121526226720812	0.125402494948822	0.0802803669273845	9.78889512711219	0.00879909375505102	2.08032923095389	0.449254943881708	0.457197882060971	0.441888673246159	0.475803518101734	0.483891959071808	0.468302308316129	0.473536987215925	0.481561608546028	0.466020164246873	0.000835647876898323	0.000854506636441839	0.000854374451971738
204	0.986818893304458	0.23	0.080285874293242	0.0771893519328128	0.0833823966536712	0.28903779210186	0.972998375809495	0.94049898460867	1.00549776701032	7.93	5.12	12.25	0.111751693681857	0.115613326782751	0.119474959883644	0.113858174822517	0.117792598384397	0.121727021946277	0.113686652104408	0.117622119612928	0.121598404420019	0.080285874293242	9.79388604818957	0.027852575177237	2.10035225810996	0.449254943881708	0.457197882060971	0.441888673246159	0.475803518101734	0.483891959071808	0.468302308316129	0.473536987215925	0.481561608546028	0.466020164246873	0.000835647876898323	0.000854506636441839	0.000854374451971738
204	0.986818893304458	0.23	0.0803054899643107	0.0771901169095349	0.0834208630190864	0.29349645319737	0.989317648864741	0.956628119416206	1.02200717831328	7.94	5.14	12.42	0.113473627803653	0.117351205121768	0.121228782439884	0.115600578335346	0.119550836991832	0.123501095648317	0.115372677033156	0.119178480008861	0.123273887408113	0.0803054899643107	9.86298161242567	0.0146298470030982	2.09312386890009	0.449254943881708	0.457197882060971	0.441888673246159	0.475803518101734	0.483891959071808	0.468302308316129	0.473536987215925	0.481561608546028	0.466020164246873	0.000835647876898323	0.000854506636441839	0.000854374451971738
204	0.986818893304458	0.23	0.080357837211711	0.077248816783174	0.0834668576402481	0.287935824876074	0.971532922779854	0.938995256024095	1.00407058953561	7.96	5.15	12.38	0.111056999057647	0.114905299251977	0.118753599446307	0.113118685199526	0.117038426070695	0.120958166941864	0.112997211493852	0.116845183631715	0.120729181525168	0.080357837211711	9.87925768073696	0.00226530696651304	2.08100753994033	0.449254943881708	0.457197882060971	0.441888673246159	0.475803518101734	0.483891959071808	0.468302308316129	0.473536987215925	0.481561608546028	0.466020164246873	0.000835647876898323	0.000854506636441839	0.000854374451971738
204	0.986818893304458	0.23	0.0803795976328379	0.0772895337518214	0.0834696615138545	0.292569050286895	0.988187765746814	0.955462402359036	1.02091312913459	7.99	5.21	12.31	0.112698397664217	0.11655840932734	0.120418420990464	0.114771800582132	0.118702827979386	0.12263385537664	0.11481545741517	0.118657068255908	0.12258361310839	0.0803795976328379	9.85297212769298	-0.00414679657048011	2.07408692284862	0.449254943881708	0.457197882060971	0.441888673246159	0.475803518101734	0.483891959071808	0.468302308316129	0.473536987215925	0.481561608546028	0.466020164246873	0.000835647876898323	0.000854506636441839	0.000854374451971738
204	0.986818893304458	0.23	0.080399958979661	0.0772855558964033	0.0835143620629188	0.289263738498218	0.969496977584518	0.937132331165999	1.00186162400304	8.03	5.2	12.43	0.110049646987177	0.113850303303016	0.117650959618855	0.112044649724908	0.115914205123687	0.119783760522465	0.111960843674068	0.115766196149298	0.119564174344032	0.080399958979661	9.82513480442346	-0.00683421471831128	2.07163248630951	0.449254943881708	0.457197882060971	0.441888673246159	0.475803518101734	0.483891959071808	0.468302308316129	0.473536987215925	0.481561608546028	0.466020164246873	0.000835647876898323	0.000854506636441839	0.000854374451971738
204	0.986818893304458	0.23	0.0804292327317815	0.0773002088384987	0.0835582566250643	0.284982991729452	0.973781446127773	0.940932050857008	1.00663084139854	8.06	5.22	12.51	0.110087191177586	0.113930505531632	0.117773819885678	0.112058061949759	0.115970182455071	0.119882302960384	0.111880712527663	0.115834884490474	0.119671999720982	0.0804292327317815	9.88086593996433	0.0103256462504664	2.09452200377987	0.449254943881708	0.457197882060971	0.441888673246159	0.475803518101734	0.483891959071808	0.468302308316129	0.473536987215925	0.481561608546028	0.466020164246873	0.000835647876898323	0.000854506636441839	0.000854374451971738
204	0.986818893304458	0.23	0.0804756352617034	0.0773754373202265	0.0835758332031804	0.289056708797384	0.987104145982553	0.954135121478258	1.02007317048685	8.02	5.22	12.28	0.112114123864852	0.115988096443549	0.119862069022245	0.114150686859227	0.118095030493086	0.122039374126945	0.114249363577983	0.118176813315731	0.122135185962216	0.0804756352617034	9.87500417909808	-0.0106729214481469	2.07193830155238	0.449254943881708	0.457197882060971	0.441888673246159	0.475803518101734	0.483891959071808	0.468302308316129	0.473536987215925	0.481561608546028	0.466020164246873	0.000835647876898323	0.000854506636441839	0.000854374451971738
204	0.986818893304458	0.23	0.0804894910918162	0.0773824081565565	0.083596574027076	0.293975574452341	0.988541369401482	0.955915187298105	1.02116755150486	7.94	5.11	12.24	0.113409916475967	0.11728069145312	0.121151466430273	0.115536958060378	0.119480330739708	0.123423703419038	0.115489607030759	0.119273391512622	0.123203144387814	0.0804894910918162	9.78354659471888	0.00561149967120163	2.0777880262938	0.449254943881708	0.457197882060971	0.441888673246159	0.475803518101734	0.483891959071808	0.468302308316129	0.473536987215925	0.481561608546028	0.466020164246873	0.000835647876898323	0.000854506636441839	0.000854374451971738
204	0.986818893304458	0.23	0.080496213879502	0.0773217530781587	0.0836706746808452	0.284841413125437	0.969126775962018	0.936423039559349	1.00183051236469	8	5.18	12.12	0.110256493379582	0.114107102713015	0.117957712046447	0.112272978524558	0.11619401179659	0.120115045068623	0.112337923348935	0.116287995198794	0.120258952167661	0.080496213879502	9.73833094032805	0.00936481212179083	2.07928095782378	0.449254943881708	0.457197882060971	0.441888673246159	0.475803518101734	0.483891959071808	0.468302308316129	0.473536987215925	0.481561608546028	0.466020164246873	0.000835647876898323	0.000854506636441839	0.000854374451971738
204	0.986818893304458	0.23	0.0805219437652288	0.0774068753153562	0.0836370122151013	0.277907243874581	0.950740007699025	0.918101860400976	0.983378154997074	8.05	5.25	12.42	0.107452101529015	0.111271979985265	0.115091858441516	0.109377982844936	0.113266325597773	0.11715466835061	0.10932266938471	0.1132759478749	0.117145942021013	0.0805219437652288	9.89319627608316	-0.0112843979622094	2.07566198550347	0.449254943881708	0.457197882060971	0.441888673246159	0.475803518101734	0.483891959071808	0.468302308316129	0.473536987215925	0.481561608546028	0.466020164246873	0.000835647876898323	0.000854506636441839	0.000854374451971738
204	0.986818893304458	0.23	0.0805278917866134	0.0774110073914397	0.0836447761817872	0.293359848930592	0.98071711111128	0.948301087568527	1.01313313465403	8.06	5.15	12.51	0.110908339262015	0.114699547965385	0.118490756668755	0.112891421970376	0.116750418907466	0.120609415844556	0.112559318892177	0.116454843204426	0.120189471401983	0.0805278917866134	9.93164468002911	0.00937801939981809	2.0951100043971	0.449254943881708	0.457197882060971	0.441888673246159	0.475803518101734	0.483891959071808	0.468302308316129	0.473536987215925	0.481561608546028	0.466020164246873	0.000835647876898323	0.000854506636441839	0.000854374451971738
204	0.986818893304458	0.23	0.0805470790312843	0.0774420726244848	0.0836520854380837	0.295149562324772	1.00723598137227	0.974086570497995	1.04038539224655	8.08	5.24	12.46	0.113718241060884	0.117588218135818	0.121458195210751	0.115739098731933	0.119677848176063	0.123616597620193	0.115684158894456	0.11965374892454	0.123596641891908	0.0805470790312843	9.97189049700165	-0.00917610800354233	2.07993157139154	0.449254943881708	0.457197882060971	0.441888673246159	0.475803518101734	0.483891959071808	0.468302308316129	0.473536987215925	0.481561608546028	0.466020164246873	0.000835647876898323	0.000854506636441839	0.000854374451971738
204	0.986818893304458	0.23	0.0805941389179555	0.0774424444735953	0.0837458333623156	0.281480613997951	0.975007993224084	0.941832274200434	1.00818371224773	7.97	5.23	12.33	0.111287467056101	0.115207529936768	0.119127592817435	0.113346984346204	0.117339593017466	0.121332201688729	0.113444862897627	0.117335873431572	0.121336769050496	0.0805941389179555	9.84188637494545	0.00557329053522775	2.08571807833458	0.449254943881708	0.457197882060971	0.441888673246159	0.475803518101734	0.483891959071808	0.468302308316129	0.473536987215925	0.481561608546028	0.466020164246873	0.000835647876898323	0.000854506636441839	0.000854374451971738
204	0.986818893304458	0.23	0.0806103625518181	0.0775081296379013	0.0837125954657349	0.29313838981596	0.98105815928702	0.948613533397275	1.01350278517676	7.98	5.14	12.36	0.112028965727023	0.115860597633866	0.119692229540709	0.114098539491381	0.118000955278247	0.121903371065113	0.113924801394775	0.117833927064179	0.121641444501517	0.0806103625518181	9.84062793485162	-0.0132876376869778	2.06368150061196	0.449254943881708	0.457197882060971	0.441888673246159	0.475803518101734	0.483891959071808	0.468302308316129	0.473536987215925	0.481561608546028	0.466020164246873	0.000835647876898323	0.000854506636441839	0.000854374451971738
204	0.986818893304458	0.23	0.0806147019280319	0.0775088298462576	0.0837205740098062	0.292678884455853	0.97996686917091	0.947522362331974	1.01241137600985	7.88	5.13	12.39	0.11319795365291	0.117074011809898	0.120950069966886	0.115369671328147	0.119320092172252	0.123270513016357	0.115132927258586	0.118926016419778	0.123004875317217	0.0806147019280319	9.78571700214446	0.00197583152354171	2.07284982434072	0.449254943881708	0.457197882060971	0.441888673246159	0.475803518101734	0.483891959071808	0.468302308316129	0.473536987215925	0.481561608546028	0.466020164246873	0.000835647876898323	0.000854506636441839	0.000854374451971738
204	0.986818893304458	0.23	0.080615944022398	0.0775131829304226	0.0837187051143734	0.299988749289503	1.00491820296587	0.972225719910098	1.03761068602163	7.94	5.13	12.3	0.115282740822625	0.119159288185839	0.123035835549053	0.117441073126204	0.12139019750607	0.125339321885936	0.117230100416087	0.121220628512873	0.125118917718322	0.080615944022398	9.83373446190707	-0.00223077202542799	2.07075579745879	0.449254943881708	0.457197882060971	0.441888673246159	0.475803518101734	0.483891959071808	0.468302308316129	0.473536987215925	0.481561608546028	0.466020164246873	0.000835647876898323	0.000854506636441839	0.000854374451971738
204	0.986818893304458	0.23	0.0806262623519375	0.0774572214327136	0.0837953032711613	0.291830933328296	0.996403497347726	0.9633471224461	1.02945987224935	7.91	5.17	12.23	0.114626935916732	0.118560254322114	0.122493572727495	0.116797529405595	0.120805329740133	0.12481313007467	0.116732101744105	0.12073845790405	0.124841591635365	0.0806262623519375	9.78417851806775	0.00417694000656683	2.07798024726581	0.449254943881708	0.457197882060971	0.441888673246159	0.475803518101734	0.483891959071808	0.468302308316129	0.473536987215925	0.481561608546028	0.466020164246873	0.000835647876898323	0.000854506636441839	0.000854374451971738
204	0.986818893304458	0.23	0.0806588139690166	0.0775491145108215	0.0837685134272117	0.285837073844118	0.962239847358237	0.929847689714006	0.994632005002467	7.94	5.09	12.2	0.110347581365126	0.11419164775447	0.118035714143814	0.112419056675866	0.116335284942433	0.120251513209	0.112292809621352	0.116214310743677	0.1201403693047	0.0806588139690166	9.73414974697506	0.00380196799560383	2.07356579114903	0.449254943881708	0.457197882060971	0.441888673246159	0.475803518101734	0.483891959071808	0.468302308316129	0.473536987215925	0.481561608546028	0.466020164246873	0.000835647876898323	0.000854506636441839	0.000854374451971738
204	0.986818893304458	0.23	0.0806926819117978	0.0775859473674907	0.083799416456105	0.285376361769779	0.976894441501433	0.943971813357491	1.00981706964538	7.89	5.18	12.32	0.112600939373473	0.11652808931926	0.120455239265047	0.114750488472024	0.118752607611433	0.122754726750841	0.114638561320766	0.118707785874519	0.122632849666549	0.0806926819117978	9.80505836807131	0.0122208700167049	2.08714533741731	0.449254943881708	0.457197882060971	0.441888673246159	0.475803518101734	0.483891959071808	0.468302308316129	0.473536987215925	0.481561608546028	0.466020164246873	0.000835647876898323	0.000854506636441839	0.000854374451971738
204	0.986818893304458	0.23	0.0806927105070463	0.0775594639126368	0.0838259571014558	0.288212663809545	0.982391723132474	0.949512582224518	1.01527086404043	7.97	5.14	12.3	0.112290700356994	0.11617903404399	0.120067367730987	0.114374662417543	0.118335158268073	0.122295654118603	0.114399669486002	0.11823020049277	0.122159278711008	0.0806927105070463	9.82420625462344	0.00640266603776038	2.08277296488154	0.449254943881708	0.457197882060971	0.441888673246159	0.475803518101734	0.483891959071808	0.468302308316129	0.473536987215925	0.481561608546028	0.466020164246873	0.000835647876898323	0.000854506636441839	0.000854374451971738
204	0.986818893304458	0.23	0.08070020367804	0.0775937450543478	0.0838066623017322	0.287874324262792	0.987739141561579	0.954653749266	1.02082453385716	7.94	5.15	12.27	0.113256983390834	0.117182125599284	0.121107267807735	0.115380954784693	0.119379707374755	0.123378459964818	0.115251954327687	0.1192784884155	0.12328694632575	0.08070020367804	9.79711562357609	0.00610570122928116	2.0824361467576	0.449254943881708	0.457197882060971	0.441888673246159	0.475803518101734	0.483891959071808	0.468302308316129	0.473536987215925	0.481561608546028	0.466020164246873	0.000835647876898323	0.000854506636441839	0.000854374451971738
204	0.986818893304458	0.23	0.0807011589057468	0.0775992729177762	0.0838030448937173	0.296193844329019	0.99196965772255	0.959404433537008	1.02453488190809	8.06	5.2	12.18	0.112161823105678	0.115968950513907	0.119776077922136	0.114164582584859	0.118039689991043	0.121914797397227	0.114341853186488	0.118117247899831	0.122076591634413	0.0807011589057468	9.82610037843307	0.00665621558072045	2.08464452355486	0.449254943881708	0.457197882060971	0.441888673246159	0.475803518101734	0.483891959071808	0.468302308316129	0.473536987215925	0.481561608546028	0.466020164246873	0.000835647876898323	0.000854506636441839	0.000854374451971738
204	0.986818893304458	0.23	0.080713589355663	0.0775540498538569	0.083873128857469	0.284240688398976	0.97733525256935	0.944305820048409	1.01036468509029	7.95	5.16	12.26	0.111944568852286	0.115860107128649	0.119775645405013	0.11403870791647	0.118027493888063	0.122016279859655	0.114082115414222	0.117943110046848	0.121910517707187	0.080713589355663	9.75795488192468	0.00689894762026678	2.07995603169849	0.449254943881708	0.457197882060971	0.441888673246159	0.475803518101734	0.483891959071808	0.468302308316129	0.473536987215925	0.481561608546028	0.466020164246873	0.000835647876898323	0.000854506636441839	0.000854374451971738
204	0.986818893304458	0.23	0.0807179244075326	0.0776151747707482	0.0838206740443171	0.292882038315212	0.986408470060685	0.953766713165249	1.01905022695612	8.06	5.19	12.32	0.111524199449671	0.115341008902282	0.119157818354892	0.113516876067383	0.117401882978375	0.121286889889367	0.113340044569122	0.117355043532957	0.121224336215995	0.0807179244075326	9.82085773955098	0.0005178012860806	2.0772493314817	0.449254943881708	0.457197882060971	0.441888673246159	0.475803518101734	0.483891959071808	0.468302308316129	0.473536987215925	0.481561608546028	0.466020164246873	0.000835647876898323	0.000854506636441839	0.000854374451971738
204	0.986818893304458	0.23	0.0808624253108708	0.0777086126221872	0.0840162379995544	0.288708542377147	0.981648149665833	0.948833558360472	1.01446274097119	8.01	5.19	12.53	0.11157749915434	0.115436310851462	0.119295122548585	0.113609583647943	0.117538673236871	0.121467762825799	0.113391844451452	0.117326680785726	0.121194963509845	0.0808624253108708	9.8950981271225	-0.00113219633621645	2.08105248697757	0.449254943881708	0.457197882060971	0.441888673246159	0.475803518101734	0.483891959071808	0.468302308316129	0.473536987215925	0.481561608546028	0.466020164246873	0.000835647876898323	0.000854506636441839	0.000854374451971738
204	0.986818893304458	0.23	0.0808729259775182	0.0777403903419398	0.0840054616130966	0.29061641346319	0.992036392258759	0.959027931674521	1.025044852843	8.05	5.2	12.25	0.112352762806818	0.116219794850571	0.120086826894323	0.114373214371996	0.11830978766022	0.122246360948444	0.114413533030165	0.118415610974065	0.122271912938923	0.0808729259775182	9.83178141562765	-0.0116321022225841	2.06892641479283	0.449254943881708	0.457197882060971	0.441888673246159	0.475803518101734	0.483891959071808	0.468302308316129	0.473536987215925	0.481561608546028	0.466020164246873	0.000835647876898323	0.000854506636441839	0.000854374451971738
204	0.986818893304458	0.23	0.0808754300759075	0.0777469110783582	0.0840039490734569	0.289877451353072	0.977668586471026	0.945079794396593	1.01025737854546	7.92	5.16	12.51	0.112405535536009	0.116281568699893	0.120157601863778	0.114531110182499	0.118480438649705	0.122429767116911	0.11423843385382	0.118163770162064	0.12206518076201	0.0808754300759075	9.86413547719034	-0.00518545724319444	2.07268607013467	0.449254943881708	0.457197882060971	0.441888673246159	0.475803518101734	0.483891959071808	0.468302308316129	0.473536987215925	0.481561608546028	0.466020164246873	0.000835647876898323	0.000854506636441839	0.000854374451971738
204	0.986818893304458	0.23	0.0808830230272687	0.0777355490315157	0.0840304970230217	0.295390837362468	0.988657525883742	0.956138413887228	1.02117663788026	8.01	5.15	12.46	0.112512351314237	0.116338995762611	0.120165640210986	0.114566094365767	0.118462588429359	0.122359082492951	0.11426791272097	0.118247467827963	0.122032860311881	0.0808830230272687	9.82568791584465	-0.0165318444762869	2.06064716674224	0.449254943881708	0.457197882060971	0.441888673246159	0.475803518101734	0.483891959071808	0.468302308316129	0.473536987215925	0.481561608546028	0.466020164246873	0.000835647876898323	0.000854506636441839	0.000854374451971738
204	0.986818893304458	0.23	0.0809147472097684	0.077756919393755	0.0840725750257818	0.294529651614403	0.979180086560548	0.946905951577416	1.01145422154368	7.91	5.09	12.31	0.11278545865829	0.116629613519508	0.120473768380725	0.114928288137118	0.11884547872879	0.122762669320462	0.114617809300141	0.118567589600759	0.122496590301781	0.0809147472097684	9.71720344331661	0.00517844781708774	2.06981331563283	0.449254943881708	0.457197882060971	0.441888673246159	0.475803518101734	0.483891959071808	0.468302308316129	0.473536987215925	0.481561608546028	0.466020164246873	0.000835647876898323	0.000854506636441839	0.000854374451971738
204	0.986818893304458	0.23	0.0809216551590478	0.0777706353855664	0.0840726749325291	0.284606613202378	0.986678855199917	0.953363614445639	1.0199940959542	7.89	5.18	12.14	0.113736709961749	0.117711233236563	0.121685756511377	0.115908900424355	0.119959330779248	0.124009761134141	0.11598445836338	0.120062191676265	0.124157849353825	0.0809216551590478	9.72629010138474	0.0035605348718688	2.07427389521131	0.449254943881708	0.457197882060971	0.441888673246159	0.475803518101734	0.483891959071808	0.468302308316129	0.473536987215925	0.481561608546028	0.466020164246873	0.000835647876898323	0.000854506636441839	0.000854374451971738
204	0.986818893304458	0.23	0.0809603740354235	0.0778223257669134	0.0840984223039337	0.289061677380929	0.976566673791352	0.943949992445238	1.00918335513747	8.11	5.25	12.32	0.109696427796872	0.113486812307591	0.11727719681831	0.111615461415564	0.115472155061866	0.119328848708169	0.111705986488154	0.115643943482368	0.119415851008819	0.0809603740354235	9.84553281315898	0.00262701697253963	2.08496303810404	0.449254943881708	0.457197882060971	0.441888673246159	0.475803518101734	0.483891959071808	0.468302308316129	0.473536987215925	0.481561608546028	0.466020164246873	0.000835647876898323	0.000854506636441839	0.000854374451971738
204	0.986818893304458	0.23	0.0809680644789766	0.0778549567940797	0.0840811721638735	0.294532500212288	0.981537788982747	0.949186165025892	1.0138894129396	7.96	5.11	12.33	0.112301360005317	0.116128987822286	0.119956615639255	0.114388546709788	0.118287313236821	0.122186079763855	0.114101101467715	0.118064517381791	0.121950591782483	0.0809680644789766	9.80624270017408	-0.00925210585134592	2.06388360473759	0.449254943881708	0.457197882060971	0.441888673246159	0.475803518101734	0.483891959071808	0.468302308316129	0.473536987215925	0.481561608546028	0.466020164246873	0.000835647876898323	0.000854506636441839	0.000854374451971738
204	0.986818893304458	0.23	0.0809918638592655	0.0778664513325901	0.0841172763859408	0.286165046413881	0.980615731545789	0.94763147983718	1.0135999832544	7.9	5.18	12.17	0.112982650402427	0.11691524261667	0.120847834830913	0.115136089262128	0.119143636319999	0.123151183377869	0.115258471259244	0.119187033135927	0.123231620134951	0.0809918638592655	9.79185019776857	-0.0062222333308764	2.06746576288635	0.449254943881708	0.457197882060971	0.441888673246159	0.475803518101734	0.483891959071808	0.468302308316129	0.473536987215925	0.481561608546028	0.466020164246873	0.000835647876898323	0.000854506636441839	0.000854374451971738
204	0.986818893304458	0.23	0.0809972756249832	0.0778630571820735	0.0841314940678928	0.294658552147751	0.990091242296046	0.95746759117283	1.02271489341926	8.02	5.09	12.46	0.112529031020712	0.116363215992714	0.120197400964715	0.114574554085453	0.118478435861235	0.122382317637017	0.114276089618833	0.118192042464008	0.121978306819024	0.0809972756249832	9.85969452228768	0.0108291086824628	2.08635439161028	0.449254943881708	0.457197882060971	0.441888673246159	0.475803518101734	0.483891959071808	0.468302308316129	0.473536987215925	0.481561608546028	0.466020164246873	0.000835647876898323	0.000854506636441839	0.000854374451971738
204	0.986818893304458	0.23	0.08107745868255	0.0779547088370635	0.0842002085280366	0.292875843480033	0.996683512199431	0.963701245246416	1.02966577915245	7.87	5.14	12.13	0.115283611051202	0.119229143812266	0.12317467657333	0.117504843630004	0.121526397135298	0.125547950640593	0.117506279157581	0.121578626866148	0.125526719639102	0.08107745868255	9.75004451147976	0.00303009649861719	2.0721831146249	0.449254943881708	0.457197882060971	0.441888673246159	0.475803518101734	0.483891959071808	0.468302308316129	0.473536987215925	0.481561608546028	0.466020164246873	0.000835647876898323	0.000854506636441839	0.000854374451971738
204	0.986818893304458	0.23	0.0811549674943248	0.0780290674131823	0.0842808675754673	0.299531163630678	1.00015291416394	0.967579972990394	1.03272585533749	8	5.17	12.37	0.113912881835658	0.117747683818459	0.12158248580126	0.115995499476982	0.11990041140812	0.123805323339257	0.115880798067667	0.119700893245239	0.123683562229081	0.0811549674943248	9.84286734682665	0.00124333151593933	2.07839150907772	0.449254943881708	0.457197882060971	0.441888673246159	0.475803518101734	0.483891959071808	0.468302308316129	0.473536987215925	0.481561608546028	0.466020164246873	0.000835647876898323	0.000854506636441839	0.000854374451971738
204	0.986818893304458	0.23	0.0811655785197763	0.0780096745696916	0.084321482469861	0.297483197449448	0.998450558958343	0.96577365738839	1.0311274605283	8.09	5.26	12.34	0.112581017696164	0.116390190586478	0.120199363476791	0.11457158271536	0.118448106269779	0.122324629824198	0.114571471864474	0.118477439206775	0.122563116936317	0.0811655785197763	9.86546206819103	-0.0060676482016553	2.07594539425239	0.449254943881708	0.457197882060971	0.441888673246159	0.475803518101734	0.483891959071808	0.468302308316129	0.473536987215925	0.481561608546028	0.466020164246873	0.000835647876898323	0.000854506636441839	0.000854374451971738
204	0.986818893304458	0.23	0.0812087449319292	0.0780754386584566	0.0843420512054018	0.290486952079842	0.980266339291979	0.947639264673117	1.01289341391084	8	5.18	12.4	0.111560040173189	0.115401035255289	0.119242030337388	0.113599322345945	0.117510529600651	0.121421736855356	0.11348228739945	0.117361790664022	0.121296664732562	0.0812087449319292	9.82600781734548	0.00866213590686408	2.08654355108526	0.449254943881708	0.457197882060971	0.441888673246159	0.475803518101734	0.483891959071808	0.468302308316129	0.473536987215925	0.481561608546028	0.466020164246873	0.000835647876898323	0.000854506636441839	0.000854374451971738
204	0.986818893304458	0.23	0.0812780181984508	0.0781297453957512	0.0844262910011504	0.287034027229351	0.979172774551487	0.946306974647582	1.01203857445539	7.94	5.14	12.35	0.112222253971097	0.116119799104539	0.12001734423798	0.114324079583794	0.118294622361626	0.122265165139458	0.114079947018695	0.118105751878553	0.122132509782505	0.0812780181984508	9.79850186814377	-0.0099461230273753	2.06359410405523	0.449254943881708	0.457197882060971	0.441888673246159	0.475803518101734	0.483891959071808	0.468302308316129	0.473536987215925	0.481561608546028	0.466020164246873	0.000835647876898323	0.000854506636441839	0.000854374451971738
204	0.986818893304458	0.23	0.0812906770091175	0.0781538140975711	0.0844275399206639	0.290799593957828	0.971967373926784	0.939641040734539	1.00429370711903	7.87	5.07	12.23	0.112332500708783	0.116197059288931	0.120061617869079	0.11449234351451	0.118431206850575	0.12237007018664	0.114251738669353	0.118307999282528	0.122174762594156	0.0812906770091175	9.72947647649633	-0.00437702993757098	2.06061520856667	0.449254943881708	0.457197882060971	0.441888673246159	0.475803518101734	0.483891959071808	0.468302308316129	0.473536987215925	0.481561608546028	0.466020164246873	0.000835647876898323	0.000854506636441839	0.000854374451971738
204	0.986818893304458	0.23	0.0813300782253882	0.0781929956054375	0.0844671608453389	0.290792121355326	0.974616034330009	0.942201022987658	1.00703104567236	7.95	5.14	12.45	0.11167135162558	0.115513236787285	0.119355121948989	0.113758920630112	0.117672625468625	0.121586330307138	0.113522403147975	0.117376803856934	0.121242003479802	0.0813300782253882	9.79700463533121	0.00453861023925963	2.07842385170998	0.449254943881708	0.457197882060971	0.441888673246159	0.475803518101734	0.483891959071808	0.468302308316129	0.473536987215925	0.481561608546028	0.466020164246873	0.000835647876898323	0.000854506636441839	0.000854374451971738
204	0.986818893304458	0.23	0.0813981711506625	0.078254434506912	0.084541907794413	0.292147218342786	0.986730229045819	0.95401980344189	1.01944065464975	7.97	5.18	12.2	0.112704598784262	0.116568895290952	0.120433191797642	0.114788933788829	0.11872469577753	0.12266045776623	0.114788383589621	0.118681840994776	0.122621602704942	0.0813981711506625	9.7416326752227	-0.0028397751489828	2.06821594685457	0.449254943881708	0.457197882060971	0.441888673246159	0.475803518101734	0.483891959071808	0.468302308316129	0.473536987215925	0.481561608546028	0.466020164246873	0.000835647876898323	0.000854506636441839	0.000854374451971738
204	0.986818893304458	0.23	0.0815570009085321	0.0783589053965431	0.0847550964205212	0.285456295246402	0.983974105317475	0.950819380814098	1.01712882982085	7.93	5.11	12.23	0.112870035834084	0.116805772755602	0.120741509677121	0.114990940610877	0.11900063270726	0.123010324803643	0.114836570404901	0.118842580926127	0.122848700170128	0.0815570009085321	9.74871291633756	0.0175804594435929	2.08532627198259	0.449254943881708	0.457197882060971	0.441888673246159	0.475803518101734	0.483891959071808	0.468302308316129	0.473536987215925	0.481561608546028	0.466020164246873	0.000835647876898323	0.000854506636441839	0.000854374451971738
204	0.986818893304458	0.23	0.0815668779922476	0.0784315399746179	0.0847022160098774	0.286165211786835	0.971591738220187	0.938911033181078	1.00427244325929	8.05	5.16	12.35	0.109943034810488	0.113769825384641	0.117596615958795	0.111916932865266	0.115812428969364	0.119707925073461	0.111722886517364	0.115721327669781	0.119493107700843	0.0815668779922476	9.85846857636755	-0.0140629099546794	2.06905669145807	0.449254943881708	0.457197882060971	0.441888673246159	0.475803518101734	0.483891959071808	0.468302308316129	0.473536987215925	0.481561608546028	0.466020164246873	0.000835647876898323	0.000854506636441839	0.000854374451971738
204	0.986818893304458	0.23	0.0816535752342739	0.0784893811144333	0.0848177693541144	0.289727677807457	0.971680229749591	0.939279261594593	1.00408119790459	7.98	5.14	12.3	0.110957592851373	0.114785137629088	0.118612682406803	0.113009275012667	0.116907593724281	0.120805912435894	0.112849529298236	0.116772868160747	0.120675670781469	0.0816535752342739	9.78561939004639	-0.0103876642303832	2.06323631940666	0.449254943881708	0.457197882060971	0.441888673246159	0.475803518101734	0.483891959071808	0.468302308316129	0.473536987215925	0.481561608546028	0.466020164246873	0.000835647876898323	0.000854506636441839	0.000854374451971738
204	0.986818893304458	0.23	0.0817106806928672	0.0785183872443065	0.0849029741414279	0.28588332454296	0.977054240260523	0.944167107082657	1.00994137343839	8.05	5.13	12.41	0.110551669489594	0.114402394059711	0.118253118629829	0.112536079747581	0.116455925095095	0.120375770442609	0.112240323666979	0.1160804000491	0.12012730566728	0.0817106806928672	9.8147719765806	-0.00126457069182732	2.07548481365146	0.449254943881708	0.457197882060971	0.441888673246159	0.475803518101734	0.483891959071808	0.468302308316129	0.473536987215925	0.481561608546028	0.466020164246873	0.000835647876898323	0.000854506636441839	0.000854374451971738
204	0.986818893304458	0.23	0.0817547926378528	0.0785893809602967	0.084920204315409	0.290904239287809	0.987920517483683	0.955071938085524	1.02076909688184	7.99	5.17	12.24	0.112636000036833	0.116509983181723	0.120383966326613	0.11470725433879	0.118652475846654	0.122597697354518	0.114706584087617	0.118564101425293	0.122543297568046	0.0817547926378528	9.74020142779462	0.000436135020826146	2.07418886302382	0.449254943881708	0.457197882060971	0.441888673246159	0.475803518101734	0.483891959071808	0.468302308316129	0.473536987215925	0.481561608546028	0.466020164246873	0.000835647876898323	0.000854506636441839	0.000854374451971738
204	0.986818893304458	0.23	0.0817638214282754	0.0786151396281135	0.0849125032284374	0.291223785820884	0.979768186191183	0.947215888609208	1.01232048377316	7.99	5.11	12.36	0.111717461981718	0.115556776874199	0.11939609176668	0.113772312910941	0.117682245409967	0.121592177908993	0.113550661820281	0.117415770310924	0.121369158058566	0.0817638214282754	9.78975573811837	0.00758444141358843	2.08006076264052	0.449254943881708	0.457197882060971	0.441888673246159	0.475803518101734	0.483891959071808	0.468302308316129	0.473536987215925	0.481561608546028	0.466020164246873	0.000835647876898323	0.000854506636441839	0.000854374451971738
204	0.986818893304458	0.23	0.0817762560031068	0.0786272539589762	0.0849252580472374	0.290581551963205	0.986658864741828	0.953826557021495	1.01949117246216	8.08	5.2	12.58	0.111285232896077	0.115115857011412	0.118946481126746	0.113258751482158	0.117157307412803	0.121055863343448	0.112994044676338	0.116912030326509	0.120850422854449	0.0817762560031068	9.8671872226056	-0.0113417402063767	2.07175467422674	0.449254943881708	0.457197882060971	0.441888673246159	0.475803518101734	0.483891959071808	0.468302308316129	0.473536987215925	0.481561608546028	0.466020164246873	0.000835647876898323	0.000854506636441839	0.000854374451971738
204	0.986818893304458	0.23	0.0817765952163928	0.0785758704589302	0.0849773199738553	0.281550748581818	0.975060127820059	0.941888386454013	1.00823186918611	7.93	5.16	12.3	0.111853248742862	0.115792534003846	0.11973181926483	0.113957724450247	0.117971125843122	0.121984527235996	0.113914632066803	0.117829732393503	0.121904292108475	0.0817765952163928	9.73544444406591	0.00885647788682329	2.07921021068084	0.449254943881708	0.457197882060971	0.441888673246159	0.475803518101734	0.483891959071808	0.468302308316129	0.473536987215925	0.481561608546028	0.466020164246873	0.000835647876898323	0.000854506636441839	0.000854374451971738
204	0.986818893304458	0.23	0.0818882037045836	0.0786545233072791	0.085121884101888	0.276692154335874	0.968910131636	0.935547228801435	1.00227303447056	7.99	5.16	12.32	0.110316292126832	0.114250323057598	0.118184353988364	0.112343844469708	0.116350180709842	0.120356516949976	0.112197400512881	0.116203139313835	0.120312865746493	0.0818882037045836	9.78367692189508	-0.0159812005730777	2.058239215953	0.449254943881708	0.457197882060971	0.441888673246159	0.475803518101734	0.483891959071808	0.468302308316129	0.473536987215925	0.481561608546028	0.466020164246873	0.000835647876898323	0.000854506636441839	0.000854374451971738
204	0.986818893304458	0.23	0.0819670561212555	0.0788077510846686	0.0851263611578424	0.290268471732095	0.977419696941496	0.9448701183346	1.00996927554839	7.91	5.02	12.26	0.112475909010462	0.116350561590407	0.120225214170352	0.114608709326027	0.118556834174993	0.122504959023959	0.114329730503256	0.118192692915978	0.122263803701663	0.0819670561212555	9.75887781306876	0.00253396925170898	2.06579673568548	0.449254943881708	0.457197882060971	0.441888673246159	0.475803518101734	0.483891959071808	0.468302308316129	0.473536987215925	0.481561608546028	0.466020164246873	0.000835647876898323	0.000854506636441839	0.000854374451971738
204	0.986818893304458	0.23	0.082065105126958	0.0788786133559557	0.0852515968979604	0.290912975768654	0.990813339758664	0.957869271006364	1.02375740851096	7.9	5.14	12.16	0.114208615899239	0.118136601281144	0.12206458666305	0.116385753088165	0.120388616910591	0.124391480733017	0.116446662446066	0.120475288217676	0.124522078356495	0.082065105126958	9.71999743348704	-0.00177569136618764	2.06359047017714	0.449254943881708	0.457197882060971	0.441888673246159	0.475803518101734	0.483891959071808	0.468302308316129	0.473536987215925	0.481561608546028	0.466020164246873	0.000835647876898323	0.000854506636441839	0.000854374451971738
204	0.986818893304458	0.23	0.0822161764065268	0.0790511483619298	0.0853812044511238	0.296320066572258	1.00328388152688	0.970357193038244	1.03621057001551	7.95	5.12	12.36	0.11491740483419	0.118816844770375	0.12271628470656	0.117060053594148	0.121032199054408	0.125004344514668	0.116838576048262	0.120810718997256	0.124805827239035	0.0822161764065268	9.81237106412521	0.00814301939421119	2.08259534201858	0.449254943881708	0.457197882060971	0.441888673246159	0.475803518101734	0.483891959071808	0.468302308316129	0.473536987215925	0.481561608546028	0.466020164246873	0.000835647876898323	0.000854506636441839	0.000854374451971738
204	0.986818893304458	0.23	0.0822339044162644	0.0790397817897163	0.0854280270428124	0.292219411684657	0.986389784928924	0.953696351914254	1.0190832179436	7.99	5.11	12.28	0.112404695370507	0.116258013432649	0.120111331494791	0.114467469318776	0.118391500833651	0.122315532348525	0.114298320370988	0.118261437418394	0.122125702219616	0.0822339044162644	9.73700664499778	0.003757532306982	2.07336205450626	0.449254943881708	0.457197882060971	0.441888673246159	0.475803518101734	0.483891959071808	0.468302308316129	0.473536987215925	0.481561608546028	0.466020164246873	0.000835647876898323	0.000854506636441839	0.000854374451971738
204	0.986818893304458	0.23	0.0822642755525649	0.0791017896582751	0.0854267614468547	0.295280700488526	0.987138778657627	0.954661028819332	1.01961652849592	7.97	5.13	12.27	0.112875480906995	0.116715526243619	0.120555571580244	0.114968817028398	0.118880078058159	0.122791339087921	0.114885939474698	0.1187833694536	0.122660773276325	0.0822642755525649	9.7214630926654	-0.00330719285161438	2.06559974866253	0.449254943881708	0.457197882060971	0.441888673246159	0.475803518101734	0.483891959071808	0.468302308316129	0.473536987215925	0.481561608546028	0.466020164246873	0.000835647876898323	0.000854506636441839	0.000854374451971738
204	0.986818893304458	0.23	0.0823271237483268	0.0791363117874324	0.0855179357092212	0.289607538294298	0.996803676252318	0.963555254108694	1.03005209839594	7.89	5.17	12.22	0.115023028567004	0.11899201134586	0.122960994124717	0.117224156291551	0.121269091148366	0.125314026005181	0.117261445716197	0.12125376374843	0.125393445416087	0.0823271237483268	9.74048987140492	0.0119241756992422	2.08427951172247	0.449254943881708	0.457197882060971	0.441888673246159	0.475803518101734	0.483891959071808	0.468302308316129	0.473536987215925	0.481561608546028	0.466020164246873	0.000835647876898323	0.000854506636441839	0.000854374451971738
204	0.986818893304458	0.23	0.0826990643413288	0.0795200084255172	0.0858781202571405	0.294834565484544	0.991802592403209	0.959136384913584	1.02446879989283	7.89	5.13	12.15	0.114439183486715	0.118336746097748	0.122234308708781	0.116625644477986	0.120597673441805	0.124569702405623	0.116614745319263	0.120542997255484	0.124612085607529	0.0826990643413288	9.70768824483708	-0.00274171823472178	2.06489952867861	0.449254943881708	0.457197882060971	0.441888673246159	0.475803518101734	0.483891959071808	0.468302308316129	0.473536987215925	0.481561608546028	0.466020164246873	0.000835647876898323	0.000854506636441839	0.000854374451971738
204	0.986818893304458	0.23	0.08281256952955	0.0796198574721142	0.0860052815869857	0.289747949936149	0.978323491473515	0.94570260853079	1.01094437441624	8	5.14	12.39	0.111367375652103	0.115208860376809	0.119050345101516	0.113405295640425	0.11731707598321	0.121228856325995	0.113236109619628	0.117096015958574	0.120982359664706	0.08281256952955	9.77629589364473	-0.00405404171348134	2.06904408634626	0.449254943881708	0.457197882060971	0.441888673246159	0.475803518101734	0.483891959071808	0.468302308316129	0.473536987215925	0.481561608546028	0.466020164246873	0.000835647876898323	0.000854506636441839	0.000854374451971738
204	0.986818893304458	0.23	0.0830274024931525	0.0798203134687609	0.086234491517544	0.301352714212817	1.00737802850084	0.974711643471453	1.04004441353022	7.92	5.14	12.1	0.115863684532591	0.119746728051375	0.123629771570159	0.118050564465384	0.122006898851653	0.125963233237921	0.118121824302788	0.122115118396915	0.125961510009695	0.0830274024931525	9.64575339393489	-0.0113310319411725	2.0511492836697	0.449254943881708	0.457197882060971	0.441888673246159	0.475803518101734	0.483891959071808	0.468302308316129	0.473536987215925	0.481561608546028	0.466020164246873	0.000835647876898323	0.000854506636441839	0.000854374451971738
204	0.986818893304458	0.23	0.0832675789138641	0.0800677696186225	0.0864673882091058	0.28908877282098	0.98766333390135	0.954678205966869	1.02064846183583	7.94	5.15	12.27	0.113188941176445	0.117099737172559	0.121010533168674	0.115307267452581	0.11929125383137	0.123275240210159	0.115251759699458	0.119174708851312	0.123189018081843	0.0832675789138641	9.7256652368449	-0.00441643908000415	2.06804837183229	0.449254943881708	0.457197882060971	0.441888673246159	0.475803518101734	0.483891959071808	0.468302308316129	0.473536987215925	0.481561608546028	0.466020164246873	0.000835647876898323	0.000854506636441839	0.000854374451971738
204	0.986818893304458	0.23	0.0833024384371597	0.0800806130767927	0.0865242637975266	0.292539494932611	1.01035108181904	0.976889356876668	1.04381280676142	7.97	5.19	12.22	0.115498324803357	0.11945452838841	0.123410731973462	0.117639974557071	0.121669536802935	0.125699099048799	0.117731186891273	0.12175627800422	0.125704573806771	0.0833024384371597	9.78845573396973	0.00662225319136372	2.08383201102216	0.449254943881708	0.457197882060971	0.441888673246159	0.475803518101734	0.483891959071808	0.468302308316129	0.473536987215925	0.481561608546028	0.466020164246873	0.000835647876898323	0.000854506636441839	0.000854374451971738
204	0.986818893304458	0.23	0.0840828692402546	0.0808382164009375	0.0873275220795716	0.279329121690876	0.968812904357997	0.935671762986539	1.00195404572946	7.9	5.18	12.1	0.111457786196038	0.115405578996243	0.119353371796447	0.113576036323515	0.117598856745276	0.121621677167037	0.113747729373058	0.117785970438594	0.121654712654425	0.0840828692402546	9.65738575838661	-0.00187894312260753	2.06483372071698	0.449254943881708	0.457197882060971	0.441888673246159	0.475803518101734	0.483891959071808	0.468302308316129	0.473536987215925	0.481561608546028	0.466020164246873	0.000835647876898323	0.000854506636441839	0.000854374451971738
204	0.986818893304458	0.24	0.0749488584249619	0.0720932920037416	0.0778044248461822	0.308881421619582	0.994618098953766	0.962933084049303	1.02630311385823	8.08	5.19	12.49	0.112330278757415	0.116026471790564	0.119722664823712	0.11432127500597	0.118082981154053	0.121844687302137	0.114138978697883	0.117904704544924	0.121673903075026	0.0749488584249619	9.9743636751222	0.00398614729270759	2.08816680548803	0.449254943881708	0.457197882060971	0.441888673246159	0.475803518101734	0.483891959071808	0.468302308316129	0.473536987215925	0.481561608546028	0.466020164246873	0.000835647876898323	0.000854506636441839	0.000854374451971738
204	0.986818893304458	0.24	0.0749625738599912	0.0720846766270034	0.077840471092979	0.300333203079059	0.982714883107882	0.950770929996094	1.01465883621967	8.08	5.25	12.63	0.110943026101606	0.114670484222232	0.118397942342859	0.112911341690204	0.116704931177375	0.120498520664546	0.112686780261944	0.116433178801494	0.120225948743167	0.0749625738599912	10.1004268752609	-0.000628797679385533	2.09519809551978	0.449254943881708	0.457197882060971	0.441888673246159	0.475803518101734	0.483891959071808	0.468302308316129	0.473536987215925	0.481561608546028	0.466020164246873	0.000835647876898323	0.000854506636441839	0.000854374451971738
204	0.986818893304458	0.24	0.0758283351857064	0.0729180977928118	0.078738572578601	0.305387230468865	1.00228056396025	0.970088233191937	1.03447289472857	7.99	5.16	12.31	0.114373286810074	0.118168758762078	0.121964230714083	0.116474427903044	0.120339626119879	0.124204824336713	0.116425976011368	0.120241308091906	0.124063012957153	0.0758283351857064	9.93740302613063	0.000169408158052933	2.08134806011518	0.449254943881708	0.457197882060971	0.441888673246159	0.475803518101734	0.483891959071808	0.468302308316129	0.473536987215925	0.481561608546028	0.466020164246873	0.000835647876898323	0.000854506636441839	0.000854374451971738
204	0.986818893304458	0.24	0.0760277086027968	0.0731101631192814	0.0789452540863122	0.30029955814089	0.990441859654985	0.95824415722848	1.02263956208149	8.08	5.21	12.38	0.111868900967726	0.115627777614109	0.119386654260492	0.113856904067174	0.117682579067334	0.121508254067493	0.113833676525246	0.117601213605076	0.121410566281745	0.0760277086027968	9.96700570204199	0.0049939866110963	2.09322378169629	0.449254943881708	0.457197882060971	0.441888673246159	0.475803518101734	0.483891959071808	0.468302308316129	0.473536987215925	0.481561608546028	0.466020164246873	0.000835647876898323	0.000854506636441839	0.000854374451971738
204	0.986818893304458	0.24	0.076146528099033	0.0732597984476783	0.0790332577503877	0.31851513990206	1.01266433914577	0.981118233726636	1.04421044456491	8.07	5.21	12.55	0.114675061280483	0.118362233170419	0.122049405060354	0.116721164436183	0.120474125120607	0.124227085805032	0.116493894736138	0.12024667758699	0.12404506594284	0.076146528099033	10.0162461761263	-0.0123061508045061	2.07347691776534	0.449254943881708	0.457197882060971	0.441888673246159	0.475803518101734	0.483891959071808	0.468302308316129	0.473536987215925	0.481561608546028	0.466020164246873	0.000835647876898323	0.000854506636441839	0.000854374451971738
204	0.986818893304458	0.24	0.076369298319437	0.0734584189616162	0.0792801776772579	0.300921291174674	0.972949631594318	0.941367306093327	1.00453195709531	7.97	5.17	12.42	0.111264605515228	0.114997468304679	0.118730331094129	0.113325668652489	0.117127678911219	0.12092968916995	0.113167322256569	0.116978286021043	0.120701680894352	0.076369298319437	9.95572386972965	0.0212208893272574	2.09958453371332	0.449254943881708	0.457197882060971	0.441888673246159	0.475803518101734	0.483891959071808	0.468302308316129	0.473536987215925	0.481561608546028	0.466020164246873	0.000835647876898323	0.000854506636441839	0.000854374451971738
204	0.986818893304458	0.24	0.0764629954496799	0.0735469369653416	0.0793790539340182	0.297852823332993	0.991216420306927	0.958804939595948	1.0236279010179	8.07	5.24	12.5	0.111968387055088	0.115753370910933	0.119538354766778	0.11396021906844	0.117812534893713	0.121664850718986	0.113766428211238	0.117714569395127	0.121588328086	0.0764629954496799	10.0424347561929	0.00155452768185862	2.09259251968615	0.449254943881708	0.457197882060971	0.441888673246159	0.475803518101734	0.483891959071808	0.468302308316129	0.473536987215925	0.481561608546028	0.466020164246873	0.000835647876898323	0.000854506636441839	0.000854374451971738
204	0.986818893304458	0.24	0.0765311004818986	0.0735969808087526	0.0794652201550445	0.308975128562785	1.01340009323379	0.981123834635723	1.04567635183187	8.06	5.19	12.57	0.114738673396967	0.11851325817722	0.122287842957474	0.116789731619851	0.120631790538705	0.124473849457558	0.116481621389009	0.120383472205134	0.124245553243881	0.0765311004818986	10.086444325478	-0.00377844709527233	2.09049328266309	0.449254943881708	0.457197882060971	0.441888673246159	0.475803518101734	0.483891959071808	0.468302308316129	0.473536987215925	0.481561608546028	0.466020164246873	0.000835647876898323	0.000854506636441839	0.000854374451971738
204	0.986818893304458	0.24	0.0766784509704956	0.0737331730167011	0.07962372892429	0.301884684875187	0.991947560590143	0.959822132481304	1.02407298869898	7.97	5.14	12.35	0.113387639291385	0.117182745000262	0.120977850709139	0.115484457448135	0.11934974405686	0.123215030665586	0.115315826792448	0.119121448877782	0.123028971895809	0.0766784509704956	9.91484404602507	-0.00606966853084737	2.07188044067105	0.449254943881708	0.457197882060971	0.441888673246159	0.475803518101734	0.483891959071808	0.468302308316129	0.473536987215925	0.481561608546028	0.466020164246873	0.000835647876898323	0.000854506636441839	0.000854374451971738
204	0.986818893304458	0.24	0.0767845055191451	0.0738554080811577	0.0797136029571325	0.307797215900406	0.993052134486445	0.961336489756752	1.02476777921614	8.03	5.11	12.42	0.112844695717319	0.116567577681267	0.120290459645216	0.11488748583584	0.118677761897846	0.122468037959851	0.114615186271294	0.118382029485334	0.122184490703364	0.0767845055191451	9.94618418651874	-0.00486296983743568	2.07486797614931	0.449254943881708	0.457197882060971	0.441888673246159	0.475803518101734	0.483891959071808	0.468302308316129	0.473536987215925	0.481561608546028	0.466020164246873	0.000835647876898323	0.000854506636441839	0.000854374451971738
204	0.986818893304458	0.24	0.0767918171151006	0.0738510174954711	0.0797326167347301	0.301300749215038	0.986434613989993	0.954443415964892	1.01842581201509	8.14	5.17	12.52	0.110597535157115	0.114304562298921	0.118011589440726	0.112513205211045	0.116284442110099	0.120055679009152	0.112213549457103	0.115997898750929	0.119722497342673	0.0767918171151006	10.0834437027394	-0.0142852660943846	2.08017316117395	0.449254943881708	0.457197882060971	0.441888673246159	0.475803518101734	0.483891959071808	0.468302308316129	0.473536987215925	0.481561608546028	0.466020164246873	0.000835647876898323	0.000854506636441839	0.000854374451971738
204	0.986818893304458	0.24	0.0768008960106432	0.0738640873013629	0.0797377047199236	0.302396407657601	0.978216783687711	0.946574463694959	1.00985910368046	7.96	5.09	12.26	0.112053255435898	0.115798998745824	0.11954474205575	0.114139574687973	0.117955059982194	0.121770545276415	0.113921360714773	0.117668498482622	0.121536583643718	0.0768008960106432	9.89132038021647	0.0138526016397563	2.08582859448753	0.449254943881708	0.457197882060971	0.441888673246159	0.475803518101734	0.483891959071808	0.468302308316129	0.473536987215925	0.481561608546028	0.466020164246873	0.000835647876898323	0.000854506636441839	0.000854374451971738
204	0.986818893304458	0.24	0.0768261874900908	0.0738801341189293	0.0797722408612523	0.296252046383716	0.96043339788518	0.928907873835222	0.991958921935137	7.94	5.11	12.46	0.110250244074608	0.113991946367148	0.117733648659688	0.112320767211044	0.116132739471976	0.119944711732909	0.112050765436811	0.115809325130158	0.119518422265117	0.0768261874900908	9.89854018206881	0.00900873454581623	2.0836319130323	0.449254943881708	0.457197882060971	0.441888673246159	0.475803518101734	0.483891959071808	0.468302308316129	0.473536987215925	0.481561608546028	0.466020164246873	0.000835647876898323	0.000854506636441839	0.000854374451971738
204	0.986818893304458	0.24	0.0768676474736543	0.0739498210467815	0.0797854739005271	0.303399300978815	0.989464644276528	0.957534409381646	1.02139487917141	7.97	5.15	12.42	0.113168133571112	0.11694187272047	0.120715611869828	0.115264007293042	0.119107636087718	0.122951264882394	0.115080255261273	0.11886618369087	0.122769803446591	0.0768676474736543	9.91022663079491	0.0110886000784891	2.0898068533641	0.449254943881708	0.457197882060971	0.441888673246159	0.475803518101734	0.483891959071808	0.468302308316129	0.473536987215925	0.481561608546028	0.466020164246873	0.000835647876898323	0.000854506636441839	0.000854374451971738
204	0.986818893304458	0.24	0.0769353357101649	0.0740513523099734	0.0798193191103563	0.308998062942197	1.00396937166276	0.971995193857103	1.03594354946841	8.14	5.27	12.68	0.112596319273258	0.116300221057401	0.120004122841543	0.114544505093445	0.118312493243659	0.122080481393873	0.114304976227686	0.118131801680919	0.121832258944093	0.0769353357101649	10.1168772440156	0.0103892377596625	2.10952404438634	0.449254943881708	0.457197882060971	0.441888673246159	0.475803518101734	0.483891959071808	0.468302308316129	0.473536987215925	0.481561608546028	0.466020164246873	0.000835647876898323	0.000854506636441839	0.000854374451971738
204	0.986818893304458	0.24	0.0769760090470716	0.0740421399664251	0.0799098781277181	0.298389296447323	0.994307027053317	0.961836139532138	1.0267779145745	7.98	5.18	12.42	0.113540936870128	0.117373996201786	0.121207055533444	0.115635402695143	0.119539169667558	0.123442936639973	0.115475572859998	0.119422904108354	0.123309093046075	0.0769760090470716	9.98893953298087	0.00443880863241577	2.09137297830233	0.449254943881708	0.457197882060971	0.441888673246159	0.475803518101734	0.483891959071808	0.468302308316129	0.473536987215925	0.481561608546028	0.466020164246873	0.000835647876898323	0.000854506636441839	0.000854374451971738
204	0.986818893304458	0.24	0.0770560299475748	0.0741218833852128	0.0799901765099367	0.298553348321955	0.984778181127112	0.952631071167015	1.01692529108721	8.01	5.13	12.29	0.112047594492864	0.115828708136904	0.119609821780945	0.114089677069908	0.117939702021944	0.121789726973981	0.113962121637249	0.117825586197343	0.121616376392384	0.0770560299475748	9.88500015475926	0.00348276942085853	2.08073939604323	0.449254943881708	0.457197882060971	0.441888673246159	0.475803518101734	0.483891959071808	0.468302308316129	0.473536987215925	0.481561608546028	0.466020164246873	0.000835647876898323	0.000854506636441839	0.000854374451971738
204	0.986818893304458	0.24	0.0771592085783163	0.0742359037063134	0.0800825134503193	0.311876756009428	1.01141410112082	0.979418683584329	1.04340951865731	8.1	5.19	12.54	0.113998453857994	0.117722528343027	0.12144660282806	0.116003625721572	0.11979320468603	0.123582783650489	0.115788279011378	0.119558425958418	0.123348683028454	0.0771592085783163	10.0050731447911	0.0196776909306417	2.10714653677311	0.449254943881708	0.457197882060971	0.441888673246159	0.475803518101734	0.483891959071808	0.468302308316129	0.473536987215925	0.481561608546028	0.466020164246873	0.000835647876898323	0.000854506636441839	0.000854374451971738
204	0.986818893304458	0.24	0.0772013992597671	0.0742625263743824	0.0801402721451517	0.303828443536733	0.986093934472587	0.954304750586454	1.01788311835872	7.96	5.1	12.37	0.112911856082325	0.11667310295207	0.120434349821815	0.115010690258659	0.118841852137772	0.122673014016885	0.11476179561505	0.118498976345016	0.122411382514516	0.0772013992597671	9.9183123270028	-0.0156601417654618	2.05952615758607	0.449254943881708	0.457197882060971	0.441888673246159	0.475803518101734	0.483891959071808	0.468302308316129	0.473536987215925	0.481561608546028	0.466020164246873	0.000835647876898323	0.000854506636441839	0.000854374451971738
204	0.986818893304458	0.24	0.0772389648102321	0.0742789775373259	0.0801989520831382	0.294669265677316	0.982387406985219	0.950018432645594	1.01475638132484	8.05	5.23	12.53	0.111224771903021	0.115014416044592	0.118804060186163	0.113220533923692	0.117078177556025	0.120935821188358	0.113095418682622	0.116986204761139	0.120862570819122	0.0772389648102321	10.0528695565946	0.0102528957367681	2.10353757765633	0.449254943881708	0.457197882060971	0.441888673246159	0.475803518101734	0.483891959071808	0.468302308316129	0.473536987215925	0.481561608546028	0.466020164246873	0.000835647876898323	0.000854506636441839	0.000854374451971738
204	0.986818893304458	0.24	0.0772893352735788	0.0743424906952152	0.0802361798519425	0.29895830715119	0.992964472072114	0.960581441592707	1.02534750255152	7.95	5.12	12.38	0.113850616379494	0.117688737563892	0.12152685874829	0.115978972565573	0.119888844691911	0.12379871681825	0.115777785560567	0.119577542392173	0.123564259534376	0.0772893352735788	9.96819434348299	0.00784030983056122	2.08976865281038	0.449254943881708	0.457197882060971	0.441888673246159	0.475803518101734	0.483891959071808	0.468302308316129	0.473536987215925	0.481561608546028	0.466020164246873	0.000835647876898323	0.000854506636441839	0.000854374451971738
204	0.986818893304458	0.24	0.0773178358924952	0.0743902446498301	0.0802454271351602	0.307029638826957	0.994821960775714	0.96299246852326	1.02665145302817	7.99	5.16	12.32	0.113571304965955	0.117325142186571	0.121078979407186	0.115659832028051	0.119482700687764	0.123305569347476	0.115538449550307	0.119387416378872	0.123158690387373	0.0773178358924952	9.892093748059	-0.00509830977971884	2.07012326706005	0.449254943881708	0.457197882060971	0.441888673246159	0.475803518101734	0.483891959071808	0.468302308316129	0.473536987215925	0.481561608546028	0.466020164246873	0.000835647876898323	0.000854506636441839	0.000854374451971738
204	0.986818893304458	0.24	0.0773469847694353	0.0744179393009255	0.080276030237945	0.304923099970027	1.00559951949566	0.973265217543497	1.03793382144782	8.05	5.15	12.45	0.113947624144968	0.117733248884681	0.121518873624394	0.11599231666759	0.119845871200985	0.12369942573438	0.115699581978865	0.11956442469255	0.123418093895359	0.0773469847694353	9.9864785345687	0.0235348885164495	2.11012257425999	0.449254943881708	0.457197882060971	0.441888673246159	0.475803518101734	0.483891959071808	0.468302308316129	0.473536987215925	0.481561608546028	0.466020164246873	0.000835647876898323	0.000854506636441839	0.000854374451971738
204	0.986818893304458	0.24	0.0773499876754134	0.0744000000874481	0.0802999752633786	0.292475535673414	0.964143292954992	0.932206984783432	0.996079601126553	7.95	5.17	12.42	0.110458849238546	0.114243038701981	0.118027228165416	0.112522029185238	0.116376900752183	0.120231772319128	0.112401384890175	0.116151718699092	0.12005128341274	0.0773499876754134	9.94561725924042	0.0014325038578177	2.08242106153569	0.449254943881708	0.457197882060971	0.441888673246159	0.475803518101734	0.483891959071808	0.468302308316129	0.473536987215925	0.481561608546028	0.466020164246873	0.000835647876898323	0.000854506636441839	0.000854374451971738
204	0.986818893304458	0.24	0.0773586657047019	0.0743996604426559	0.0803176709667479	0.301059459048204	0.988510942499763	0.956434025051228	1.0205878599483	8.13	5.17	12.54	0.110976194546672	0.11469811800191	0.118420041457149	0.112907327228703	0.116694017078696	0.120480706928689	0.112659431671294	0.116398124505626	0.120127974872677	0.0773586657047019	9.97917322545134	0.00568700659243086	2.09289916979011	0.449254943881708	0.457197882060971	0.441888673246159	0.475803518101734	0.483891959071808	0.468302308316129	0.473536987215925	0.481561608546028	0.466020164246873	0.000835647876898323	0.000854506636441839	0.000854374451971738
204	0.986818893304458	0.24	0.0774104636906388	0.0744637086119357	0.0803572187693419	0.306810893445994	0.992468274435311	0.960697757764501	1.02423879110612	8.06	5.12	12.56	0.112330133888307	0.116044919691115	0.119759705493922	0.114336936790931	0.11811808807087	0.121899239350809	0.113904436958546	0.117674786542331	0.121506098731112	0.0774104636906388	10.0219874968043	0.0140176105189807	2.09836227368749	0.449254943881708	0.457197882060971	0.441888673246159	0.475803518101734	0.483891959071808	0.468302308316129	0.473536987215925	0.481561608546028	0.466020164246873	0.000835647876898323	0.000854506636441839	0.000854374451971738
204	0.986818893304458	0.24	0.0774365679628061	0.0744700075974471	0.0804031283281651	0.299030399055866	0.982481575095696	0.950445927736287	1.0145172224551	8.02	5.16	12.48	0.111641667834995	0.115404652132163	0.11916763642933	0.113667273113537	0.11749853228516	0.121329791456782	0.113400780477233	0.117252025247189	0.12101867906555	0.0774365679628061	9.96531195445189	-0.00132662741696331	2.08165573430821	0.449254943881708	0.457197882060971	0.441888673246159	0.475803518101734	0.483891959071808	0.468302308316129	0.473536987215925	0.481561608546028	0.466020164246873	0.000835647876898323	0.000854506636441839	0.000854374451971738
204	0.986818893304458	0.24	0.0774557510274203	0.0744959452907858	0.0804155567640548	0.306266571811259	1.01338046361907	0.980898953830589	1.04586197340755	8.08	5.22	12.64	0.114471904073825	0.118262529253065	0.122053154432305	0.116503634042881	0.120361537973535	0.124219441904189	0.11625891375885	0.120103977065551	0.123861284105572	0.0774557510274203	10.0550135637168	0.00704139105330792	2.09991899176552	0.449254943881708	0.457197882060971	0.441888673246159	0.475803518101734	0.483891959071808	0.468302308316129	0.473536987215925	0.481561608546028	0.466020164246873	0.000835647876898323	0.000854506636441839	0.000854374451971738
204	0.986818893304458	0.24	0.0774655804467686	0.0745015449885372	0.0804296159050001	0.303289345103496	0.989525696209644	0.957585182709926	1.02146620970936	8.01	5.17	12.48	0.112622752890432	0.116379315360303	0.120135877830173	0.114674857505195	0.118499868481093	0.122324879456991	0.114409957245516	0.118258695893196	0.122071532156716	0.0774655804467686	9.95694674209987	4.80546046766739e-05	2.08266971241942	0.449254943881708	0.457197882060971	0.441888673246159	0.475803518101734	0.483891959071808	0.468302308316129	0.473536987215925	0.481561608546028	0.466020164246873	0.000835647876898323	0.000854506636441839	0.000854374451971738
204	0.986818893304458	0.24	0.0774930681963302	0.074589678789737	0.0803964576029235	0.31393451185872	1.00810637848751	0.976367850092149	1.03984490688287	8.06	5.17	12.56	0.114146792412736	0.117857331644327	0.121567870875918	0.116185105517741	0.119961903647918	0.123738701778095	0.115900778435369	0.119596768685541	0.123310139396775	0.0774930681963302	10.0317939113495	-0.000836161250682363	2.08748776694578	0.449254943881708	0.457197882060971	0.441888673246159	0.475803518101734	0.483891959071808	0.468302308316129	0.473536987215925	0.481561608546028	0.466020164246873	0.000835647876898323	0.000854506636441839	0.000854374451971738
204	0.986818893304458	0.24	0.0775405146310769	0.0745983964926311	0.0804826327695228	0.313578434227307	1.01053627802061	0.978694930168984	1.04237762587225	7.94	5.15	12.35	0.116045080324424	0.119820548711128	0.123596017097832	0.118217392397203	0.122063535865814	0.125909679334425	0.118023405126312	0.121822242377555	0.125777613614804	0.0775405146310769	9.89784571265869	0.0231001810362048	2.10018108466172	0.449254943881708	0.457197882060971	0.441888673246159	0.475803518101734	0.483891959071808	0.468302308316129	0.473536987215925	0.481561608546028	0.466020164246873	0.000835647876898323	0.000854506636441839	0.000854374451971738
204	0.986818893304458	0.24	0.0775474892213651	0.0746352846767776	0.0804596937659526	0.306411755438754	0.987177723985273	0.95554688837365	1.0188085595969	7.95	5.09	12.54	0.113219131631267	0.116966949539831	0.120714767448395	0.115333542461212	0.119151352310717	0.122969162160222	0.114899947226513	0.118702797712455	0.122478264281815	0.0775474892213651	9.92182716632386	-0.0039744037375044	2.0751690783813	0.449254943881708	0.457197882060971	0.441888673246159	0.475803518101734	0.483891959071808	0.468302308316129	0.473536987215925	0.481561608546028	0.466020164246873	0.000835647876898323	0.000854506636441839	0.000854374451971738
204	0.986818893304458	0.24	0.0775544734899428	0.0745962814021925	0.0805126655776932	0.29877950301132	0.993348645022171	0.96093926132858	1.02575802871576	7.91	5.11	12.12	0.114436725370811	0.11829630723039	0.122155889089969	0.116609675517738	0.12054254398126	0.124475412444782	0.116624627423394	0.120453503353703	0.124500520113723	0.0775544734899428	9.79135475403459	0.00213455280483523	2.07015004790263	0.449254943881708	0.457197882060971	0.441888673246159	0.475803518101734	0.483891959071808	0.468302308316129	0.473536987215925	0.481561608546028	0.466020164246873	0.000835647876898323	0.000854506636441839	0.000854374451971738
204	0.986818893304458	0.24	0.0775990383801554	0.0746475153387389	0.080550561421572	0.305971403900589	1.00177388510237	0.969642079054183	1.03390569115055	8.04	5.22	12.49	0.113695904146629	0.117463536368279	0.121231168589929	0.115746574087906	0.119582161001545	0.123417747915184	0.115576985760527	0.119413266723032	0.123223039882225	0.0775990383801554	10.0029767533209	-0.007790889403727	2.07997006122711	0.449254943881708	0.457197882060971	0.441888673246159	0.475803518101734	0.483891959071808	0.468302308316129	0.473536987215925	0.481561608546028	0.466020164246873	0.000835647876898323	0.000854506636441839	0.000854374451971738
204	0.986818893304458	0.24	0.077603801771031	0.0746266312138559	0.0805809723282061	0.294985376521428	0.980781638640465	0.948490131614125	1.0130731456668	8.01	5.15	12.39	0.111631192357979	0.115431695191099	0.11923219802422	0.113670002406426	0.117539916872636	0.121409831338846	0.113582001396685	0.117381060206921	0.121191794397493	0.077603801771031	9.91459038592255	-0.00298166623258011	2.07971377874271	0.449254943881708	0.457197882060971	0.441888673246159	0.475803518101734	0.483891959071808	0.468302308316129	0.473536987215925	0.481561608546028	0.466020164246873	0.000835647876898323	0.000854506636441839	0.000854374451971738
204	0.986818893304458	0.24	0.0776331029248347	0.0746518023086934	0.0806144035409759	0.305470910919218	1.01662807441257	0.983981354251399	1.04927479457374	7.97	5.2	12.42	0.116344466913822	0.120204565722835	0.124064664531847	0.118502276156606	0.122433967170294	0.126365658183981	0.118383927985174	0.122205172068579	0.126308434463744	0.0776331029248347	9.97743285928049	0.00121743838399973	2.08673935634126	0.449254943881708	0.457197882060971	0.441888673246159	0.475803518101734	0.483891959071808	0.468302308316129	0.473536987215925	0.481561608546028	0.466020164246873	0.000835647876898323	0.000854506636441839	0.000854374451971738
204	0.986818893304458	0.24	0.0776465897432005	0.0747393696640329	0.0805538098223681	0.300728569285214	0.980393986039489	0.948555430603494	1.01223254147548	8.04	5.2	12.54	0.111169451796206	0.114900888715555	0.118632325634904	0.113171273700595	0.116969902389259	0.120768531077923	0.112933154734559	0.116745439752929	0.120584470544697	0.0776465897432005	10.0306843528718	-0.00359749865749068	2.08464545037468	0.449254943881708	0.457197882060971	0.441888673246159	0.475803518101734	0.483891959071808	0.468302308316129	0.473536987215925	0.481561608546028	0.466020164246873	0.000835647876898323	0.000854506636441839	0.000854374451971738
204	0.986818893304458	0.24	0.0777807932570542	0.0747939620378876	0.0807676244762207	0.297388525402063	0.977149750943856	0.945162728955847	1.00913677293186	7.94	5.1	12.3	0.112115210449463	0.11590951125288	0.119703812056297	0.114216796647751	0.118082221165504	0.121947645683256	0.114021501473183	0.117783743018287	0.121693864176601	0.0777807932570542	9.87814756770929	0.00531119751816459	2.0778089476708	0.449254943881708	0.457197882060971	0.441888673246159	0.475803518101734	0.483891959071808	0.468302308316129	0.473536987215925	0.481561608546028	0.466020164246873	0.000835647876898323	0.000854506636441839	0.000854374451971738
204	0.986818893304458	0.24	0.0777881164652966	0.0748263153185924	0.0807499176120009	0.307188569388884	1.01115449307871	0.978814518038187	1.04349446811924	8.08	5.25	12.58	0.11427705306766	0.118052760288799	0.121828467509939	0.116308256442289	0.120151074505399	0.123993892568508	0.116207832245198	0.120055761490558	0.12378511756491	0.0777881164652966	10.0291201068091	0.0173912374368223	2.10696042584103	0.449254943881708	0.457197882060971	0.441888673246159	0.475803518101734	0.483891959071808	0.468302308316129	0.473536987215925	0.481561608546028	0.466020164246873	0.000835647876898323	0.000854506636441839	0.000854374451971738
204	0.986818893304458	0.24	0.0777915010337111	0.0748058165682609	0.0807771854991613	0.291988603599611	0.965135657657665	0.933128824743149	0.997142490572182	8.04	5.19	12.41	0.109418338977937	0.113171448302809	0.116924557627681	0.111392089074544	0.115212899115418	0.119033709156292	0.111256349353364	0.115079872042816	0.118858571304784	0.0777915010337111	9.94114315138498	-0.00839126789760493	2.07601803900259	0.449254943881708	0.457197882060971	0.441888673246159	0.475803518101734	0.483891959071808	0.468302308316129	0.473536987215925	0.481561608546028	0.466020164246873	0.000835647876898323	0.000854506636441839	0.000854374451971738
204	0.986818893304458	0.24	0.0777959935123147	0.0748437930149624	0.080748194009667	0.310675782468712	0.997100657161505	0.965469561309818	1.02873175301319	8.04	5.17	12.36	0.113219792033397	0.116929143666666	0.120638495299935	0.115262674208741	0.119038955556309	0.122815236903876	0.115170745010255	0.118865198524045	0.122638683338892	0.0777959935123147	9.93000118314744	-0.00145057236562931	2.07260844915011	0.449254943881708	0.457197882060971	0.441888673246159	0.475803518101734	0.483891959071808	0.468302308316129	0.473536987215925	0.481561608546028	0.466020164246873	0.000835647876898323	0.000854506636441839	0.000854374451971738
204	0.986818893304458	0.24	0.0778104993450904	0.0748257509401373	0.0807952477500434	0.294843740446855	0.966339700461008	0.934512846108366	0.998166554813649	8.13	5.22	12.64	0.108405424041377	0.112097405009182	0.115789385976987	0.110290184032462	0.11404635457452	0.117802525116578	0.109976287738997	0.113798568905986	0.117516327935675	0.0778104993450904	10.0149980490566	0.0105378989060963	2.10217038506595	0.449254943881708	0.457197882060971	0.441888673246159	0.475803518101734	0.483891959071808	0.468302308316129	0.473536987215925	0.481561608546028	0.466020164246873	0.000835647876898323	0.000854506636441839	0.000854374451971738
204	0.986818893304458	0.24	0.0778111704821896	0.0748583125420736	0.0807640284223057	0.304779311106011	0.9886221303397	0.956822937375833	1.02042132330357	7.87	5.08	12.37	0.114484130364067	0.118288912639388	0.122093694914708	0.116691410696947	0.120569550048575	0.124447689400204	0.116405639570439	0.120229741538721	0.124033262011471	0.0778111704821896	9.89872508657225	-0.000476479674482981	2.07263712062391	0.449254943881708	0.457197882060971	0.441888673246159	0.475803518101734	0.483891959071808	0.468302308316129	0.473536987215925	0.481561608546028	0.466020164246873	0.000835647876898323	0.000854506636441839	0.000854374451971738
204	0.986818893304458	0.24	0.0778337843377709	0.0748538175046099	0.0808137511709319	0.306585671071963	1.00515472939345	0.972961053499946	1.03734840528695	7.99	5.11	12.55	0.114778094107141	0.118575911859523	0.122373729611906	0.11689072056341	0.120758441639438	0.124626162715466	0.11647375616335	0.120414010205972	0.124205774340413	0.0778337843377709	9.90482765228341	-0.00650041662910102	2.0736875557839	0.449254943881708	0.457197882060971	0.441888673246159	0.475803518101734	0.483891959071808	0.468302308316129	0.473536987215925	0.481561608546028	0.466020164246873	0.000835647876898323	0.000854506636441839	0.000854374451971738
204	0.986818893304458	0.24	0.07785525385047	0.0749036595168319	0.0808068481841081	0.297577968754916	0.97616249067288	0.944222266608603	1.00810271473716	8.04	5.23	12.48	0.110727098963934	0.114472666587115	0.118218234210295	0.112724940863021	0.116538089521048	0.120351238179074	0.11260925987838	0.11640643139592	0.120235206543484	0.07785525385047	9.99349988032726	-0.000231459566921139	2.08892766378986	0.449254943881708	0.457197882060971	0.441888673246159	0.475803518101734	0.483891959071808	0.468302308316129	0.473536987215925	0.481561608546028	0.466020164246873	0.000835647876898323	0.000854506636441839	0.000854374451971738
204	0.986818893304458	0.24	0.077857719526349	0.0749194288118081	0.0807960102408899	0.308946212718698	0.998541971736344	0.966736782783205	1.03034716068948	8.02	5.1	12.36	0.113661534204592	0.117400945631219	0.121140357057847	0.115730274876582	0.119537746905785	0.123345218934987	0.115396717464319	0.119218082262277	0.123085741557588	0.077857719526349	9.92293937728262	0.00760807309957065	2.08818671335161	0.449254943881708	0.457197882060971	0.441888673246159	0.475803518101734	0.483891959071808	0.468302308316129	0.473536987215925	0.481561608546028	0.466020164246873	0.000835647876898323	0.000854506636441839	0.000854374451971738
204	0.986818893304458	0.24	0.0778685505952779	0.0749201631384535	0.0808169380521023	0.305123318837309	0.986479079636395	0.954774557147991	1.0181836021248	8.01	5.2	12.53	0.112273528961404	0.116001716518519	0.119729904075634	0.114318131169732	0.118114212384265	0.121910293598797	0.11411821651347	0.117934199707262	0.121723349712904	0.0778685505952779	9.94521421176598	-0.0195997746556388	2.06194454783857	0.449254943881708	0.457197882060971	0.441888673246159	0.475803518101734	0.483891959071808	0.468302308316129	0.473536987215925	0.481561608546028	0.466020164246873	0.000835647876898323	0.000854506636441839	0.000854374451971738
204	0.986818893304458	0.24	0.0778789257989787	0.0749394440057015	0.0808184075922559	0.302009728395989	0.979926330727507	0.948199637184079	1.01165302427094	7.98	5.14	12.51	0.111895661847377	0.115639682866847	0.119383703886317	0.113957599948969	0.117770613273106	0.121583626597244	0.113603516962876	0.117458745162962	0.121185257665787	0.0778789257989787	9.95307555704048	0.00704315075587545	2.08764332890289	0.449254943881708	0.457197882060971	0.441888673246159	0.475803518101734	0.483891959071808	0.468302308316129	0.473536987215925	0.481561608546028	0.466020164246873	0.000835647876898323	0.000854506636441839	0.000854374451971738
204	0.986818893304458	0.24	0.0778923590381296	0.0749288429085107	0.0808558751677485	0.303921008910986	0.997644161048803	0.965489662959817	1.02979865913779	8.07	5.19	12.34	0.112763894240809	0.116519363160856	0.120274832080904	0.114770778805593	0.118593084656556	0.122415390507519	0.114688129271053	0.118582841328588	0.122412547850786	0.0778923590381296	9.94983715109541	0.000583352221415062	2.08409566796581	0.449254943881708	0.457197882060971	0.441888673246159	0.475803518101734	0.483891959071808	0.468302308316129	0.473536987215925	0.481561608546028	0.466020164246873	0.000835647876898323	0.000854506636441839	0.000854374451971738
204	0.986818893304458	0.24	0.0778999218004	0.0749332740022197	0.0808665695985802	0.303155087747389	0.99161416582219	0.959596068060536	1.02363226358384	7.89	5.07	12.21	0.114551673027185	0.118373829857359	0.122195986687532	0.116743859280248	0.120639161088917	0.124534462897586	0.11647146570312	0.120407748112268	0.124370998269934	0.0778999218004	9.83981390403503	-0.00751194685217506	2.06135791346185	0.449254943881708	0.457197882060971	0.441888673246159	0.475803518101734	0.483891959071808	0.468302308316129	0.473536987215925	0.481561608546028	0.466020164246873	0.000835647876898323	0.000854506636441839	0.000854374451971738
204	0.986818893304458	0.24	0.077902819525705	0.0749755655684205	0.0808300734829895	0.307383942531388	0.984823043022558	0.953339684191873	1.01630640185324	8.01	5.12	12.31	0.112178459970833	0.115883073097611	0.119587686224389	0.114225830141059	0.117998056198251	0.121770282255443	0.114036933680711	0.117751840528628	0.121719834451962	0.077902819525705	9.93374531990066	0.0104839479705378	2.08939906374608	0.449254943881708	0.457197882060971	0.441888673246159	0.475803518101734	0.483891959071808	0.468302308316129	0.473536987215925	0.481561608546028	0.466020164246873	0.000835647876898323	0.000854506636441839	0.000854374451971738
204	0.986818893304458	0.24	0.0779309711958655	0.0749469334644068	0.0809150089273243	0.302080416299187	1.00331915406862	0.970840525839642	1.0357977822976	7.98	5.2	12.33	0.114587837305074	0.118421274072844	0.122254710840613	0.116700632580906	0.120604751083174	0.124508869585442	0.116639830903717	0.120595080080134	0.124497560753483	0.0779309711958655	9.88486564609903	-0.011676465595816	2.06818427243486	0.449254943881708	0.457197882060971	0.441888673246159	0.475803518101734	0.483891959071808	0.468302308316129	0.473536987215925	0.481561608546028	0.466020164246873	0.000835647876898323	0.000854506636441839	0.000854374451971738
204	0.986818893304458	0.24	0.0779844445204365	0.0750306583708756	0.0809382306699973	0.313325080341612	1.01007324557258	0.978227747296341	1.04191874384881	8.02	5.15	12.29	0.114954107108344	0.118696355096998	0.122438603085652	0.117042808686838	0.120853052847856	0.124663297008875	0.116976142684138	0.120827511231056	0.124485765016241	0.0779844445204365	9.89636894655595	-0.00758502325077099	2.06613221101503	0.449254943881708	0.457197882060971	0.441888673246159	0.475803518101734	0.483891959071808	0.468302308316129	0.473536987215925	0.481561608546028	0.466020164246873	0.000835647876898323	0.000854506636441839	0.000854374451971738
204	0.986818893304458	0.24	0.0780251764831406	0.0750554164211708	0.0809949365451103	0.29485941646918	0.981597055419037	0.949268911615497	1.01392519922258	8.08	5.16	12.54	0.110775051630227	0.114547588321492	0.118320125012757	0.112740828521777	0.116580311383151	0.120419794244524	0.112382323878814	0.11622945957369	0.120059313676176	0.0780251764831406	9.99659386674384	-0.0078376543181567	2.08004306662856	0.449254943881708	0.457197882060971	0.441888673246159	0.475803518101734	0.483891959071808	0.468302308316129	0.473536987215925	0.481561608546028	0.466020164246873	0.000835647876898323	0.000854506636441839	0.000854374451971738
204	0.986818893304458	0.24	0.0780727788055694	0.0751106953371175	0.0810348622740213	0.301812879836927	1.0085727256682	0.975903306045994	1.04124214529041	7.96	5.23	12.46	0.115529301585112	0.119396770020522	0.123264238455931	0.117680597520175	0.12162008291587	0.125559568311565	0.117522961116722	0.12147631653661	0.125442086968408	0.0780727788055694	10.019246286184	0.000291846414390888	2.09040373323541	0.449254943881708	0.457197882060971	0.441888673246159	0.475803518101734	0.483891959071808	0.468302308316129	0.473536987215925	0.481561608546028	0.466020164246873	0.000835647876898323	0.000854506636441839	0.000854374451971738
204	0.986818893304458	0.24	0.0780890098751593	0.0751121734096587	0.0810658463406599	0.297078653922971	0.982292687406095	0.950113451976995	1.0144719228352	7.95	5.1	12.29	0.112516843300139	0.116327657664213	0.120138472028288	0.114614540360071	0.11849640127907	0.122378262198069	0.114433407259814	0.11831421676827	0.122089784435206	0.0780890098751593	9.86192742421367	-0.00246582097025594	2.0725510728217	0.449254943881708	0.457197882060971	0.441888673246159	0.475803518101734	0.483891959071808	0.468302308316129	0.473536987215925	0.481561608546028	0.466020164246873	0.000835647876898323	0.000854506636441839	0.000854374451971738
204	0.986818893304458	0.24	0.0781437447431428	0.0751998012146842	0.0810876882716014	0.307680881624558	1.00578781643095	0.973656653443562	1.03791897941835	8.06	5.16	12.4	0.113893341478117	0.117651879465064	0.121410417452012	0.115930983572515	0.119756764781201	0.123582545989888	0.115778441370063	0.119635151266299	0.123399994332892	0.0781437447431428	9.99387703428134	0.00893465519250662	2.0970805054354	0.449254943881708	0.457197882060971	0.441888673246159	0.475803518101734	0.483891959071808	0.468302308316129	0.473536987215925	0.481561608546028	0.466020164246873	0.000835647876898323	0.000854506636441839	0.000854374451971738
204	0.986818893304458	0.24	0.0781517685494907	0.0751954539349316	0.0811080831640498	0.295926280249989	0.971367558277262	0.939458200594172	1.00327691596035	8.06	5.16	12.51	0.109866117413828	0.113597797264611	0.117329477115394	0.111830079134782	0.115628466324955	0.119426853515128	0.11151139498699	0.115372489982429	0.119154022992215	0.0781517685494907	10.0130999112678	0.0160276813752545	2.10539554514445	0.449254943881708	0.457197882060971	0.441888673246159	0.475803518101734	0.483891959071808	0.468302308316129	0.473536987215925	0.481561608546028	0.466020164246873	0.000835647876898323	0.000854506636441839	0.000854374451971738
204	0.986818893304458	0.24	0.078218805679544	0.0752552786548014	0.0811823327042865	0.295805550604321	0.979710022922866	0.947517289136102	1.01190275670963	8.12	5.18	12.52	0.109981169891837	0.113717876930833	0.117454583969828	0.111897371004786	0.115699182662999	0.119500994321212	0.111509495818467	0.115469470666278	0.119196029919818	0.078218805679544	10.0315141533402	-0.00300531196727482	2.08917238606383	0.449254943881708	0.457197882060971	0.441888673246159	0.475803518101734	0.483891959071808	0.468302308316129	0.473536987215925	0.481561608546028	0.466020164246873	0.000835647876898323	0.000854506636441839	0.000854374451971738
204	0.986818893304458	0.24	0.078220059067301	0.0752941662191344	0.0811459519154676	0.307794793522366	1.00099311456134	0.969023672703952	1.03296255641873	8.02	5.26	12.53	0.113801192563442	0.117555652553884	0.121310112544326	0.11586459850084	0.119687133129706	0.123509667758572	0.115755965750896	0.119556394606059	0.123556778364491	0.078220059067301	10.0195774027804	-0.00695336298908492	2.08491359867723	0.449254943881708	0.457197882060971	0.441888673246159	0.475803518101734	0.483891959071808	0.468302308316129	0.473536987215925	0.481561608546028	0.466020164246873	0.000835647876898323	0.000854506636441839	0.000854374451971738
204	0.986818893304458	0.24	0.0782309506966861	0.0752443845097757	0.0812175168835965	0.298310249206924	0.9896428280065	0.957318155869891	1.02196750014311	7.96	5.18	12.48	0.113356843607029	0.117184435073429	0.12101202653983	0.115469388475414	0.119368311838975	0.123267235202536	0.115302956522646	0.119098453918914	0.123070956556592	0.0782309506966861	9.93328579590884	-0.000235388055403482	2.08155656233547	0.449254943881708	0.457197882060971	0.441888673246159	0.475803518101734	0.483891959071808	0.468302308316129	0.473536987215925	0.481561608546028	0.466020164246873	0.000835647876898323	0.000854506636441839	0.000854374451971738
204	0.986818893304458	0.24	0.0783032983263648	0.0753646546434322	0.0812419420092975	0.304664080702655	0.9976645463128	0.965565774763927	1.02976331786167	7.99	5.19	12.33	0.113841907969801	0.117626409753229	0.121410911536656	0.115933398465579	0.119787428682361	0.123641458899144	0.115836440440171	0.119602738604141	0.123522885671969	0.0783032983263648	9.93357758243994	-0.00765795249600635	2.07203300842426	0.449254943881708	0.457197882060971	0.441888673246159	0.475803518101734	0.483891959071808	0.468302308316129	0.473536987215925	0.481561608546028	0.466020164246873	0.000835647876898323	0.000854506636441839	0.000854374451971738
204	0.986818893304458	0.24	0.0783108781165257	0.0753411031984559	0.0812806530345955	0.304263655940313	0.990112953471721	0.958227014104437	1.02199889283901	7.84	5.11	12.43	0.1149797381716	0.11880580120869	0.12263186424578	0.11721700996497	0.121117520405129	0.125018030845289	0.116925537341012	0.120843195703822	0.124692773401311	0.0783108781165257	9.85310874751306	0.000953438069275729	2.07245420551644	0.449254943881708	0.457197882060971	0.441888673246159	0.475803518101734	0.483891959071808	0.468302308316129	0.473536987215925	0.481561608546028	0.466020164246873	0.000835647876898323	0.000854506636441839	0.000854374451971738
204	0.986818893304458	0.24	0.078317437489264	0.0753230633346985	0.0813118116438294	0.300378806812274	0.987198907692211	0.955112679447332	1.01928513593709	8.06	5.19	12.44	0.111696405918892	0.115448755198267	0.119201104477642	0.113693058843478	0.11751248404263	0.121331909241782	0.113492016075002	0.117414260001838	0.121173547967584	0.078317437489264	9.9760375410233	0.021673982169489	2.10434709275323	0.449254943881708	0.457197882060971	0.441888673246159	0.475803518101734	0.483891959071808	0.468302308316129	0.473536987215925	0.481561608546028	0.466020164246873	0.000835647876898323	0.000854506636441839	0.000854374451971738
204	0.986818893304458	0.24	0.0783351294399259	0.0754014692704536	0.0812687896093982	0.304716159376535	0.996529590876714	0.964471275867903	1.02858790588552	8.04	5.17	12.33	0.113072947498899	0.116831409011019	0.120589870523138	0.115111368415717	0.118937585538094	0.122763802660471	0.115046202134727	0.118840234098448	0.122638683338892	0.0783351294399259	9.95265030527524	-0.00649301523371037	2.07665660663343	0.449254943881708	0.457197882060971	0.441888673246159	0.475803518101734	0.483891959071808	0.468302308316129	0.473536987215925	0.481561608546028	0.466020164246873	0.000835647876898323	0.000854506636441839	0.000854374451971738
204	0.986818893304458	0.24	0.0783454917346985	0.0753948744949578	0.0812961089744392	0.304162098229953	0.995131696843283	0.963076443022178	1.02718695066439	7.91	5.09	12.4	0.114605798122322	0.118420363388452	0.122234928654583	0.116776675778963	0.120663497027267	0.124550318275571	0.116400746362342	0.120294898704878	0.124272129354387	0.0783454917346985	9.91799785211247	-0.00867936641632985	2.06695142663331	0.449254943881708	0.457197882060971	0.441888673246159	0.475803518101734	0.483891959071808	0.468302308316129	0.473536987215925	0.481561608546028	0.466020164246873	0.000835647876898323	0.000854506636441839	0.000854374451971738
204	0.986818893304458	0.24	0.0783651993089079	0.075402572592654	0.0813278260251618	0.303793675501698	0.995945196542842	0.963835793822567	1.02805459926312	7.98	5.16	12.47	0.11383008390718	0.117622240236384	0.121414396565589	0.115933139609088	0.119795357522339	0.12365757543559	0.1156403367655	0.119604405713765	0.123376066375306	0.0783651993089079	9.94405894666079	0.00764110749026947	2.08955849168094	0.449254943881708	0.457197882060971	0.441888673246159	0.475803518101734	0.483891959071808	0.468302308316129	0.473536987215925	0.481561608546028	0.466020164246873	0.000835647876898323	0.000854506636441839	0.000854374451971738
204	0.986818893304458	0.24	0.078370329556076	0.0753743215372069	0.081366337574945	0.304499432332673	1.00716534190152	0.974748295606716	1.03958238819632	8.05	5.18	12.49	0.114148797749131	0.117945025839816	0.121741253930501	0.116198773578387	0.120063177383418	0.123927581188449	0.116041434287223	0.119867654351815	0.123747528304619	0.078370329556076	9.95055057216548	-0.00434851692491192	2.08143426425165	0.449254943881708	0.457197882060971	0.441888673246159	0.475803518101734	0.483891959071808	0.468302308316129	0.473536987215925	0.481561608546028	0.466020164246873	0.000835647876898323	0.000854506636441839	0.000854374451971738
204	0.986818893304458	0.24	0.0783893529722382	0.0754045111742478	0.0813741947702286	0.316967508033921	1.0126761437879	0.981016862165046	1.04433542541076	7.99	5.11	12.37	0.115687595477508	0.119421054408489	0.123154513339471	0.117814462764225	0.12161655975129	0.125418656738356	0.117534169909378	0.121399144676447	0.124993970315263	0.0783893529722382	9.90148878329393	-0.0042541495395043	2.07278914689509	0.449254943881708	0.457197882060971	0.441888673246159	0.475803518101734	0.483891959071808	0.468302308316129	0.473536987215925	0.481561608546028	0.466020164246873	0.000835647876898323	0.000854506636441839	0.000854374451971738
204	0.986818893304458	0.24	0.0783920191932625	0.0754187114656069	0.0813653269209181	0.306458846035336	1.01354585090222	0.981073733730637	1.04601796807381	7.84	5.1	12.1	0.117835038590169	0.121735207403646	0.125635376217123	0.120134979993261	0.124111273530255	0.128087567067248	0.120024461187306	0.124060339415875	0.127982870464353	0.0783920191932625	9.79965320350829	-0.00589617362453345	2.06074363866805	0.449254943881708	0.457197882060971	0.441888673246159	0.475803518101734	0.483891959071808	0.468302308316129	0.473536987215925	0.481561608546028	0.466020164246873	0.000835647876898323	0.000854506636441839	0.000854374451971738
204	0.986818893304458	0.24	0.0784013539877041	0.0754537218469917	0.0813489861284165	0.299360595163499	0.98540905897891	0.953303245298806	1.01751487265902	8.19	5.29	12.71	0.109875709145601	0.113576157101899	0.117276605058197	0.111743643337559	0.115507000496599	0.119270357655639	0.111482916338509	0.115305057252992	0.119125472507717	0.0784013539877041	10.0813696398676	0.0104781758760591	2.10859510735494	0.449254943881708	0.457197882060971	0.441888673246159	0.475803518101734	0.483891959071808	0.468302308316129	0.473536987215925	0.481561608546028	0.466020164246873	0.000835647876898323	0.000854506636441839	0.000854374451971738
204	0.986818893304458	0.24	0.0784025125780869	0.0754413533240373	0.0813636718321364	0.309063207587396	1.00950186496262	0.977356393522806	1.04164733640243	7.99	5.21	12.36	0.115253087194508	0.119043787134994	0.122834487075481	0.117371792160479	0.121232176783467	0.125092561406455	0.117308939033504	0.121158155629019	0.125042001888847	0.0784025125780869	9.98656643196948	-0.0150285136971238	2.0714618099988	0.449254943881708	0.457197882060971	0.441888673246159	0.475803518101734	0.483891959071808	0.468302308316129	0.473536987215925	0.481561608546028	0.466020164246873	0.000835647876898323	0.000854506636441839	0.000854374451971738
204	0.986818893304458	0.24	0.0784050612507144	0.0754214574513533	0.0813886650500754	0.300768339564668	0.987998775877868	0.955916286623606	1.02008126513213	7.97	5.18	12.37	0.113011968447413	0.116804879305877	0.120597790164341	0.115107103411711	0.118970331248679	0.122833559085647	0.114975416677043	0.11889791441003	0.122735562397352	0.0784050612507144	9.8803335909086	-0.0174682058813018	2.05927152922408	0.449254943881708	0.457197882060971	0.441888673246159	0.475803518101734	0.483891959071808	0.468302308316129	0.473536987215925	0.481561608546028	0.466020164246873	0.000835647876898323	0.000854506636441839	0.000854374451971738
204	0.986818893304458	0.24	0.078440255459072	0.0754754371545964	0.0814050737635476	0.307986677295364	0.992251663223829	0.96057566820495	1.02392765824271	7.94	5.14	12.31	0.113983826537181	0.117742563345882	0.121501300154583	0.116122925800983	0.119952201662325	0.123781477523667	0.116023932518403	0.119855895881528	0.123540603100327	0.078440255459072	9.86011039404231	0.0177746464790988	2.0916284220675	0.449254943881708	0.457197882060971	0.441888673246159	0.475803518101734	0.483891959071808	0.468302308316129	0.473536987215925	0.481561608546028	0.466020164246873	0.000835647876898323	0.000854506636441839	0.000854374451971738
204	0.986818893304458	0.24	0.0784471764142912	0.0754815276718936	0.0814128251566889	0.306330873199979	0.989368310548568	0.957661251449322	1.02107536964781	7.95	5.14	12.45	0.113448440468941	0.117204587437633	0.120960734406326	0.115565828450959	0.119392079692723	0.123218330934488	0.115228217848926	0.11912862328414	0.122925724029869	0.0784471764142912	9.88425350112461	0.0106449253869003	2.08709935029761	0.449254943881708	0.457197882060971	0.441888673246159	0.475803518101734	0.483891959071808	0.468302308316129	0.473536987215925	0.481561608546028	0.466020164246873	0.000835647876898323	0.000854506636441839	0.000854374451971738
204	0.986818893304458	0.24	0.0784613734322965	0.0754607037766348	0.0814620430879581	0.301494966888803	0.993679932862857	0.961468620157554	1.02589124556816	8.08	5.12	12.44	0.11221694157464	0.115976455842824	0.119735970111008	0.114209410364711	0.118035676718098	0.121861943071485	0.113951765457932	0.117762843352991	0.121551365794787	0.0784613734322965	9.94976543439829	-0.0180882373182684	2.06387905499737	0.449254943881708	0.457197882060971	0.441888673246159	0.475803518101734	0.483891959071808	0.468302308316129	0.473536987215925	0.481561608546028	0.466020164246873	0.000835647876898323	0.000854506636441839	0.000854374451971738
204	0.986818893304458	0.24	0.0784814544465702	0.0754718248284693	0.0814910840646711	0.301296846592008	0.99156962281815	0.959411592533546	1.02372765310275	7.97	5.14	12.53	0.113426083193201	0.117227954513892	0.121029825834582	0.115528949892515	0.119401306134929	0.123273662377343	0.115201383922249	0.118981359687785	0.123084596594322	0.0784814544465702	9.93840942648947	0.00822951712038611	2.08748324127543	0.449254943881708	0.457197882060971	0.441888673246159	0.475803518101734	0.483891959071808	0.468302308316129	0.473536987215925	0.481561608546028	0.466020164246873	0.000835647876898323	0.000854506636441839	0.000854374451971738
204	0.986818893304458	0.24	0.0784955483586133	0.0755003486162018	0.0814907481010247	0.300066190135443	1.00236380410042	0.969760433724871	1.03496717447597	7.92	5.19	12.39	0.115336979388894	0.119214611560965	0.123092243733036	0.117517739332795	0.121468688709486	0.125419638086176	0.117352541924426	0.121250381641369	0.125279068820188	0.0784955483586133	9.92538189418152	-0.0125748633122287	2.06887138212794	0.449254943881708	0.457197882060971	0.441888673246159	0.475803518101734	0.483891959071808	0.468302308316129	0.473536987215925	0.481561608546028	0.466020164246873	0.000835647876898323	0.000854506636441839	0.000854374451971738
204	0.986818893304458	0.24	0.0785003141581124	0.0755273765395226	0.0814732517767022	0.300423892344404	1.00115498374604	0.968618641211254	1.03369132628083	8.04	5.2	12.51	0.113575273336237	0.11739031863841	0.121205363940583	0.115623729369598	0.119507583245479	0.12339143712136	0.115416591046278	0.119354021761381	0.123184965985792	0.0785003141581124	9.95965095554829	0.000949956862932514	2.08773276257552	0.449254943881708	0.457197882060971	0.441888673246159	0.475803518101734	0.483891959071808	0.468302308316129	0.473536987215925	0.481561608546028	0.466020164246873	0.000835647876898323	0.000854506636441839	0.000854374451971738
204	0.986818893304458	0.24	0.0785338112048212	0.0755674856868176	0.0815001367228247	0.30205703667326	0.989249814353755	0.957224851615167	1.02127477709234	7.98	5.22	12.48	0.112964632903663	0.116743983338844	0.120523333774025	0.115046509400316	0.118895511200189	0.122744513000062	0.114957793007488	0.118760663261782	0.122586247087348	0.0785338112048212	9.95683541368636	0.00522381859857451	2.08808396512083	0.449254943881708	0.457197882060971	0.441888673246159	0.475803518101734	0.483891959071808	0.468302308316129	0.473536987215925	0.481561608546028	0.466020164246873	0.000835647876898323	0.000854506636441839	0.000854374451971738
204	0.986818893304458	0.24	0.0785448014451403	0.0755848129087452	0.0815047899815355	0.290504428529717	0.9594580730139	0.927524932267593	0.991391213760206	7.99	5.14	12.35	0.109384158552169	0.113150073201949	0.116915987851729	0.111395425365649	0.115230584586652	0.119065743807655	0.111212056081171	0.115042015950166	0.118902838942036	0.0785448014451403	9.9248059659843	0.00702877195755839	2.08527345010353	0.449254943881708	0.457197882060971	0.441888673246159	0.475803518101734	0.483891959071808	0.468302308316129	0.473536987215925	0.481561608546028	0.466020164246873	0.000835647876898323	0.000854506636441839	0.000854374451971738
204	0.986818893304458	0.24	0.0785594277184817	0.0755848129246377	0.0815340425123258	0.310245505553437	1.01106789482487	0.978961465542958	1.04317432410678	7.97	5.17	12.3	0.11568257733985	0.119476551484124	0.123270525628399	0.117823916715913	0.121688119121121	0.12555232152633	0.117758346178625	0.121591207385659	0.12544657830953	0.0785594277184817	9.86936994306481	-0.0181842995084132	2.05899521630733	0.449254943881708	0.457197882060971	0.441888673246159	0.475803518101734	0.483891959071808	0.468302308316129	0.473536987215925	0.481561608546028	0.466020164246873	0.000835647876898323	0.000854506636441839	0.000854374451971738
204	0.986818893304458	0.24	0.0785738364639123	0.0756288732886991	0.0815187996391254	0.306715123463849	1.00485297802436	0.9726787630139	1.03702719303481	8	5.15	12.35	0.114578505298361	0.118368526840132	0.122158548381904	0.116677288257472	0.120536733227363	0.124396178197253	0.11648741087847	0.12031313782559	0.124236580341564	0.0785738364639123	9.9478268336541	0.0036793080861845	2.08596543615884	0.449254943881708	0.457197882060971	0.441888673246159	0.475803518101734	0.483891959071808	0.468302308316129	0.473536987215925	0.481561608546028	0.466020164246873	0.000835647876898323	0.000854506636441839	0.000854374451971738
204	0.986818893304458	0.24	0.0785862082506449	0.0755696464427539	0.0816027700585358	0.303765586466368	1.00817092601744	0.975665205714165	1.04067664632071	7.89	5.12	12.22	0.116465929382488	0.120346162994587	0.124226396606687	0.118694501092431	0.12264898284647	0.126603464600509	0.118632653266881	0.122537864021474	0.126491944299943	0.0785862082506449	9.80321685722631	-0.0134971887239526	2.05787632245943	0.449254943881708	0.457197882060971	0.441888673246159	0.475803518101734	0.483891959071808	0.468302308316129	0.473536987215925	0.481561608546028	0.466020164246873	0.000835647876898323	0.000854506636441839	0.000854374451971738
204	0.986818893304458	0.24	0.0785887005573334	0.0756014738114525	0.0815759273032144	0.294343229967687	0.973452221329594	0.941352479540474	1.00555196311871	8.07	5.14	12.57	0.109992199524771	0.113742889388876	0.11749357925298	0.111952628767536	0.115770168482103	0.119587708196669	0.111545775990957	0.115381475123923	0.119190140414753	0.0785887005573334	9.98056697282098	-0.0190012537647909	2.0676048383813	0.449254943881708	0.457197882060971	0.441888673246159	0.475803518101734	0.483891959071808	0.468302308316129	0.473536987215925	0.481561608546028	0.466020164246873	0.000835647876898323	0.000854506636441839	0.000854374451971738
204	0.986818893304458	0.24	0.0786048450406323	0.0755849625499826	0.081624727531282	0.291572931477046	0.973977634492407	0.941645072125418	1.0063101968594	8.01	5.1	12.37	0.110760927089385	0.114564042179086	0.118367157268787	0.11277989553866	0.11665233443755	0.12052477333644	0.112551309738482	0.116374129496879	0.120218169408194	0.0786048450406323	9.86486574095618	0.00367174700466252	2.08011800731291	0.449254943881708	0.457197882060971	0.441888673246159	0.475803518101734	0.483891959071808	0.468302308316129	0.473536987215925	0.481561608546028	0.466020164246873	0.000835647876898323	0.000854506636441839	0.000854374451971738
204	0.986818893304458	0.24	0.078607470225889	0.0756006237250813	0.0816143167266967	0.303936654826388	1.00351343316649	0.971170961913933	1.03585590441905	7.91	5.18	12.28	0.115676745215962	0.119529076013996	0.12338140681203	0.117874574446651	0.121800098566457	0.125725622686263	0.117897689611589	0.121776858098989	0.125666110624039	0.078607470225889	9.88655671663098	0.0100890459913506	2.08861176928742	0.449254943881708	0.457197882060971	0.441888673246159	0.475803518101734	0.483891959071808	0.468302308316129	0.473536987215925	0.481561608546028	0.466020164246873	0.000835647876898323	0.000854506636441839	0.000854374451971738
204	0.986818893304458	0.24	0.0786310905061621	0.0756886577281608	0.0815735232841634	0.305075819017221	0.988388647894436	0.956619195020646	1.02015810076823	7.93	5.12	12.49	0.113589756193168	0.117362087362256	0.121134418531344	0.115726111676548	0.119569391500235	0.123412671323923	0.115347137709614	0.11921824056811	0.123044750700507	0.0786310905061621	9.94541063235896	-0.0194146860634915	2.05708162062656	0.449254943881708	0.457197882060971	0.441888673246159	0.475803518101734	0.483891959071808	0.468302308316129	0.473536987215925	0.481561608546028	0.466020164246873	0.000835647876898323	0.000854506636441839	0.000854374451971738
204	0.986818893304458	0.24	0.0786342184840448	0.0756248698811824	0.0816435670869072	0.290792508937789	0.970696126700709	0.938411518935534	1.00298073446588	7.92	5.1	12.11	0.11160301589102	0.115442546332355	0.11928207677369	0.113712833504676	0.117624948982254	0.121537064459832	0.11354311455209	0.117665620892872	0.121468390991288	0.0786342184840448	9.79210618550937	-0.000338359836833487	2.06941479516255	0.449254943881708	0.457197882060971	0.441888673246159	0.475803518101734	0.483891959071808	0.468302308316129	0.473536987215925	0.481561608546028	0.466020164246873	0.000835647876898323	0.000854506636441839	0.000854374451971738
204	0.986818893304458	0.24	0.0786365312517983	0.0756512038869593	0.0816218586166373	0.307803150348247	1.00394383920917	0.971880786734639	1.03600689168371	7.96	5.13	12.39	0.115044682362936	0.118840089925125	0.122635497487314	0.117186436106704	0.121052501679228	0.124918567251753	0.116851276282615	0.120832734199216	0.12459681201873	0.0786365312517983	9.89305368551447	-0.0150861198594123	2.06150319898236	0.449254943881708	0.457197882060971	0.441888673246159	0.475803518101734	0.483891959071808	0.468302308316129	0.473536987215925	0.481561608546028	0.466020164246873	0.000835647876898323	0.000854506636441839	0.000854374451971738
204	0.986818893304458	0.24	0.0786381309850335	0.0756363866187871	0.0816398753512799	0.304090172055668	1.00087903894493	0.968633172218604	1.03312490567125	8.02	5.24	12.37	0.113835058800698	0.117624635949354	0.121414213098011	0.115903941970299	0.119762392385815	0.123620842801331	0.115970614233016	0.119820339384687	0.123690344592397	0.0786381309850335	9.93404001384864	0.00519098481501414	2.08947645185573	0.449254943881708	0.457197882060971	0.441888673246159	0.475803518101734	0.483891959071808	0.468302308316129	0.473536987215925	0.481561608546028	0.466020164246873	0.000835647876898323	0.000854506636441839	0.000854374451971738
204	0.986818893304458	0.24	0.078645537009625	0.0756780566566811	0.0816130173625689	0.300198688963747	0.996143858578444	0.963753018645732	1.02853469851116	8.01	5.23	12.56	0.113385846729848	0.117196639267984	0.121007431806121	0.115454157332569	0.119334463860667	0.123214770388766	0.115334738901583	0.119171694961365	0.123062497515991	0.078645537009625	10.0242095714201	0.0150836276518942	2.10838742085575	0.449254943881708	0.457197882060971	0.441888673246159	0.475803518101734	0.483891959071808	0.468302308316129	0.473536987215925	0.481561608546028	0.466020164246873	0.000835647876898323	0.000854506636441839	0.000854374451971738
204	0.986818893304458	0.24	0.0786550463185034	0.0756653142707326	0.0816447783662742	0.305322142633347	1.01709999078189	0.984426661050535	1.04977332051324	8.06	5.23	12.49	0.11508940684141	0.118909248671275	0.12272909050114	0.117144580180324	0.121032633649323	0.124920687118322	0.117068737637938	0.121022056362074	0.124805602110226	0.0786550463185034	10.0099643237837	-0.0212850506773974	2.07017867707789	0.449254943881708	0.457197882060971	0.441888673246159	0.475803518101734	0.483891959071808	0.468302308316129	0.473536987215925	0.481561608546028	0.466020164246873	0.000835647876898323	0.000854506636441839	0.000854374451971738
204	0.986818893304458	0.24	0.0786711360410523	0.075685491189747	0.0816567808923577	0.302499316043081	0.996670395397397	0.964439019388117	1.02890177140668	8.02	5.14	12.31	0.113281848754602	0.117067707465039	0.120853566175476	0.115337000925106	0.119191542445998	0.12304608396689	0.115211280746257	0.119048160596423	0.122825623808603	0.0786711360410523	9.91187814469367	0.00846198848911726	2.08869824085906	0.449254943881708	0.457197882060971	0.441888673246159	0.475803518101734	0.483891959071808	0.468302308316129	0.473536987215925	0.481561608546028	0.466020164246873	0.000835647876898323	0.000854506636441839	0.000854374451971738
204	0.986818893304458	0.24	0.0786817698094242	0.0757366501684999	0.0816268894503486	0.308976210262206	1.00045753824108	0.968593573910793	1.03232150257137	7.87	5.07	12.23	0.115854629455611	0.119665916129306	0.123477202803001	0.118085979397215	0.12197067111598	0.125855362834745	0.11790530346823	0.121735335485096	0.125618869246175	0.0786817698094242	9.84372741906884	-0.0114863781870246	2.05830815785503	0.449254943881708	0.457197882060971	0.441888673246159	0.475803518101734	0.483891959071808	0.468302308316129	0.473536987215925	0.481561608546028	0.466020164246873	0.000835647876898323	0.000854506636441839	0.000854374451971738
204	0.986818893304458	0.24	0.0786945469794415	0.0756841741376929	0.0817049198211901	0.292147400615795	0.975241581581005	0.942912022596796	1.00757114056521	8.03	5.19	12.46	0.110617256288464	0.114409982466672	0.118202708644879	0.112615783427426	0.116477032966745	0.120338282506063	0.112423560553267	0.116269502439132	0.120157456808311	0.0786945469794415	9.91011622075364	0.00685250510517795	2.09251640295305	0.449254943881708	0.457197882060971	0.441888673246159	0.475803518101734	0.483891959071808	0.468302308316129	0.473536987215925	0.481561608546028	0.466020164246873	0.000835647876898323	0.000854506636441839	0.000854374451971738
204	0.986818893304458	0.24	0.0787056332447695	0.0756836284968247	0.0817276379927143	0.291435669409294	0.96739922016558	0.935274364034412	0.999524076296747	8	5.13	12.38	0.110178632831677	0.113963054670397	0.117747476509117	0.112197203601614	0.116050959421964	0.119904715242313	0.111931876080431	0.115826411533954	0.119684308595723	0.0787056332447695	9.87645853693128	0.00734718155180526	2.08588508774513	0.449254943881708	0.457197882060971	0.441888673246159	0.475803518101734	0.483891959071808	0.468302308316129	0.473536987215925	0.481561608546028	0.466020164246873	0.000835647876898323	0.000854506636441839	0.000854374451971738
204	0.986818893304458	0.24	0.0787208317749433	0.0757757829182701	0.0816658806316166	0.313492895750003	1.01086488391405	0.979006851921441	1.04272291590667	7.99	5.08	12.49	0.115464191736068	0.119221532052031	0.122978872367994	0.117587786413989	0.121414230993172	0.125240675572354	0.117048279801796	0.120888008452647	0.12479200311114	0.0787208317749433	9.89501041571587	-0.0225093116922902	2.05480120498923	0.449254943881708	0.457197882060971	0.441888673246159	0.475803518101734	0.483891959071808	0.468302308316129	0.473536987215925	0.481561608546028	0.466020164246873	0.000835647876898323	0.000854506636441839	0.000854374451971738
204	0.986818893304458	0.24	0.0787327307769824	0.0757610459344629	0.0817044156195019	0.302546157707862	0.98312526199094	0.951335451552738	1.01491507242914	8.04	5.19	12.65	0.111527584451045	0.115254388453295	0.118981192455545	0.113537821377385	0.117331799425047	0.121125777472709	0.11316831348387	0.117021102270063	0.120685384226286	0.0787327307769824	10.0090336890053	0.00679826514350838	2.09698816401524	0.449254943881708	0.457197882060971	0.441888673246159	0.475803518101734	0.483891959071808	0.468302308316129	0.473536987215925	0.481561608546028	0.466020164246873	0.000835647876898323	0.000854506636441839	0.000854374451971738
204	0.986818893304458	0.24	0.0787328543050088	0.0757399245685854	0.0817257840414323	0.291232820259387	0.97787338607956	0.945384753259965	1.01036201889916	7.9	5.14	12.3	0.112656730679818	0.116528237116845	0.120399743553871	0.114800362861904	0.118745536320346	0.122690709778787	0.114618851764586	0.118668347523161	0.122578856627021	0.0787328543050088	9.86442264901608	-0.0191417676600954	2.05582482350028	0.449254943881708	0.457197882060971	0.441888673246159	0.475803518101734	0.483891959071808	0.468302308316129	0.473536987215925	0.481561608546028	0.466020164246873	0.000835647876898323	0.000854506636441839	0.000854374451971738
204	0.986818893304458	0.24	0.0787373028501437	0.0757813425007025	0.0816932631995849	0.309313226971635	0.996770291022951	0.965048801150098	1.0284917808958	8.04	5.17	12.61	0.113135487972424	0.116854290826436	0.120573093680447	0.115174721946592	0.118960555130866	0.122746388315139	0.114765714255918	0.11857801217749	0.122347886098172	0.0787373028501437	10.0421711950404	-0.0165092030785759	2.07392224511901	0.449254943881708	0.457197882060971	0.441888673246159	0.475803518101734	0.483891959071808	0.468302308316129	0.473536987215925	0.481561608546028	0.466020164246873	0.000835647876898323	0.000854506636441839	0.000854374451971738
204	0.986818893304458	0.24	0.0787477184110444	0.0757622556806463	0.0817331811414426	0.297378151204301	0.979022680919846	0.946973552911283	1.01107180892841	8.03	5.21	12.54	0.111138397347172	0.11489973652322	0.118661075699267	0.113149060480754	0.116978448019876	0.120807835558997	0.112985635828246	0.116734502206108	0.120572837040557	0.0787477184110444	9.97994404137548	0.0110378565581793	2.09916239337481	0.449254943881708	0.457197882060971	0.441888673246159	0.475803518101734	0.483891959071808	0.468302308316129	0.473536987215925	0.481561608546028	0.466020164246873	0.000835647876898323	0.000854506636441839	0.000854374451971738
204	0.986818893304458	0.24	0.0787483545891147	0.0757234658217444	0.081773243356485	0.297387127067828	0.980358852186848	0.948266672803646	1.01245103157005	7.86	5.09	12.27	0.113500862388725	0.117342070922563	0.121183279456401	0.115691704362387	0.119607057538903	0.123522410715419	0.115446991130403	0.119479155960733	0.123302563735334	0.0787483545891147	9.80528607107448	-0.0140241465241247	2.05123555096616	0.449254943881708	0.457197882060971	0.441888673246159	0.475803518101734	0.483891959071808	0.468302308316129	0.473536987215925	0.481561608546028	0.466020164246873	0.000835647876898323	0.000854506636441839	0.000854374451971738
204	0.986818893304458	0.24	0.0787598741183761	0.0757745278546708	0.0817452203820814	0.301293749989031	0.993774514144415	0.961544739018105	1.02600428927073	8.09	5.15	12.58	0.112022320428032	0.115777168278596	0.119532016129159	0.113999034944957	0.117820139789901	0.121641244634845	0.113554618755734	0.117398639436067	0.121221823517194	0.0787598741183761	10.0043325663019	0.00691433397229572	2.09531205544136	0.449254943881708	0.457197882060971	0.441888673246159	0.475803518101734	0.483891959071808	0.468302308316129	0.473536987215925	0.481561608546028	0.466020164246873	0.000835647876898323	0.000854506636441839	0.000854374451971738
204	0.986818893304458	0.24	0.0787668732005335	0.075767850844948	0.081765895556119	0.301615007880394	0.990230386203845	0.958140040766556	1.02232073164113	7.97	5.19	12.41	0.113287362094752	0.117081620166245	0.120875878237739	0.115388369688627	0.119252995406379	0.12311762112413	0.115188899695568	0.119157025842146	0.123013130496406	0.0787668732005335	9.9231230407728	-0.0134726088964506	2.06814520756793	0.449254943881708	0.457197882060971	0.441888673246159	0.475803518101734	0.483891959071808	0.468302308316129	0.473536987215925	0.481561608546028	0.466020164246873	0.000835647876898323	0.000854506636441839	0.000854374451971738
204	0.986818893304458	0.24	0.078772846543668	0.0758195894826645	0.0817261036046714	0.303167658814697	0.984557265488366	0.95276797289439	1.01634655808234	8.14	5.25	12.51	0.110365721073015	0.114048095270456	0.117730469467898	0.112275113468655	0.1160211949225	0.119767276376345	0.112216548402856	0.116008648438441	0.119594292097429	0.078772846543668	9.99273291170166	-0.0077490207300195	2.08225107972343	0.449254943881708	0.457197882060971	0.441888673246159	0.475803518101734	0.483891959071808	0.468302308316129	0.473536987215925	0.481561608546028	0.466020164246873	0.000835647876898323	0.000854506636441839	0.000854374451971738
204	0.986818893304458	0.24	0.0787801078476677	0.0757611834870351	0.0817990322083002	0.292479492239471	0.978262644961739	0.945858956776595	1.01066633314688	7.89	5.13	12.37	0.112834495682465	0.116700033761296	0.120565571840126	0.114989027203539	0.11892837625291	0.12286772530228	0.114793285387874	0.118797564641974	0.12263515409637	0.0787801078476677	9.83307475911108	0.00303002987618072	2.07585506848124	0.449254943881708	0.457197882060971	0.441888673246159	0.475803518101734	0.483891959071808	0.468302308316129	0.473536987215925	0.481561608546028	0.466020164246873	0.000835647876898323	0.000854506636441839	0.000854374451971738
204	0.986818893304458	0.24	0.0788094899604848	0.075809936322754	0.0818090435982156	0.304144067586402	0.99965176591907	0.967449539630371	1.03185399220777	8.09	5.19	12.61	0.112781225202253	0.116535226197971	0.12028922719369	0.114775623322124	0.118596009237091	0.122416395152059	0.114505571173504	0.118203082585632	0.122072166522764	0.0788094899604848	9.98893734807663	-0.00311996014717106	2.08370689546485	0.449254943881708	0.457197882060971	0.441888673246159	0.475803518101734	0.483891959071808	0.468302308316129	0.473536987215925	0.481561608546028	0.466020164246873	0.000835647876898323	0.000854506636441839	0.000854374451971738
204	0.986818893304458	0.24	0.0788135277032191	0.0757931147274707	0.0818339406789675	0.296817210911873	0.98066803418716	0.948521899241504	1.01281416913282	8.08	5.17	12.48	0.11072608939439	0.114478681521702	0.118231273649014	0.112693311420764	0.116512574211957	0.12033183700315	0.112395106698676	0.116252077014362	0.120074073494157	0.0788135277032191	9.92662202818957	-0.0115457839174266	2.07203603337884	0.449254943881708	0.457197882060971	0.441888673246159	0.475803518101734	0.483891959071808	0.468302308316129	0.473536987215925	0.481561608546028	0.466020164246873	0.000835647876898323	0.000854506636441839	0.000854374451971738
204	0.986818893304458	0.24	0.0788171823293513	0.0758238675466727	0.0818104971120298	0.297856495673854	0.98993399289257	0.957564730075891	1.02230325570925	8.02	5.17	12.44	0.112507642750563	0.1163108211078	0.120113999465037	0.114550776414656	0.118423020317506	0.122295264220356	0.114339660955011	0.118191930113284	0.122031318425707	0.0788171823293513	9.93676152558848	-0.0107207171737101	2.07162166183662	0.449254943881708	0.457197882060971	0.441888673246159	0.475803518101734	0.483891959071808	0.468302308316129	0.473536987215925	0.481561608546028	0.466020164246873	0.000835647876898323	0.000854506636441839	0.000854374451971738
204	0.986818893304458	0.24	0.0788239448208522	0.07584796824899	0.0817999213927145	0.299997264759797	0.979924958939997	0.948046214492768	1.01180370338723	7.98	5.13	12.49	0.11196577680546	0.115730707597918	0.119495638390375	0.114034416899018	0.117868907221262	0.121703397543506	0.113787189494061	0.1176481412181	0.121434932330289	0.0788239448208522	9.95528745007013	0.00431945849028391	2.08985190983206	0.449254943881708	0.457197882060971	0.441888673246159	0.475803518101734	0.483891959071808	0.468302308316129	0.473536987215925	0.481561608546028	0.466020164246873	0.000835647876898323	0.000854506636441839	0.000854374451971738
204	0.986818893304458	0.24	0.0788283035691692	0.0758178941769244	0.081838712961414	0.286940413548784	0.967429338980067	0.934950277344282	0.999908400615853	8.04	5.24	12.46	0.109622883697656	0.113431052412705	0.117239221127754	0.111599773531798	0.115476617050551	0.119353460569305	0.111465825255195	0.115453636462155	0.119252543073658	0.0788283035691692	9.93546562009305	-0.0118296463327877	2.07620898432012	0.449254943881708	0.457197882060971	0.441888673246159	0.475803518101734	0.483891959071808	0.468302308316129	0.473536987215925	0.481561608546028	0.466020164246873	0.000835647876898323	0.000854506636441839	0.000854374451971738
204	0.986818893304458	0.24	0.0788318219727484	0.075861975227027	0.0818016687184699	0.307527755931873	1.00199124005326	0.969969854608768	1.03401262549775	8.03	5.16	12.63	0.113850352082091	0.117608866833544	0.121367381584998	0.115910874834888	0.119737413136734	0.12356395143858	0.115542133880081	0.11930166795104	0.123089774660866	0.0788318219727484	10.0138568923576	-0.00227057463026921	2.08365730453092	0.449254943881708	0.457197882060971	0.441888673246159	0.475803518101734	0.483891959071808	0.468302308316129	0.473536987215925	0.481561608546028	0.466020164246873	0.000835647876898323	0.000854506636441839	0.000854374451971738
204	0.986818893304458	0.24	0.0788462479222663	0.0758531452602476	0.081839350584285	0.300208447725871	0.981272478260708	0.949365940582268	1.01317901593915	7.95	5.13	12.28	0.112469210474694	0.116249104979308	0.120028999483923	0.114568535504454	0.118418984671183	0.122269433837913	0.114471280041488	0.118292082239261	0.122140577684289	0.0788462479222663	9.83458770163049	0.00139542599152597	2.07563555106562	0.449254943881708	0.457197882060971	0.441888673246159	0.475803518101734	0.483891959071808	0.468302308316129	0.473536987215925	0.481561608546028	0.466020164246873	0.000835647876898323	0.000854506636441839	0.000854374451971738
204	0.986818893304458	0.24	0.0788594432806384	0.075878323119548	0.0818405634417287	0.300832700876553	0.982631467901224	0.950728148768689	1.01453478703376	8.01	5.17	12.46	0.111855634859398	0.115609143178588	0.119362651497778	0.113896164754768	0.117718146566129	0.121540128377491	0.113705998016398	0.117576300352196	0.12132983392178	0.0788594432806384	9.94589338080748	0.00466636382875216	2.08844446196998	0.449254943881708	0.457197882060971	0.441888673246159	0.475803518101734	0.483891959071808	0.468302308316129	0.473536987215925	0.481561608546028	0.466020164246873	0.000835647876898323	0.000854506636441839	0.000854374451971738
204	0.986818893304458	0.24	0.0788604248498268	0.0758327538906495	0.0818880958090042	0.294267926435634	0.979905946246271	0.947587533427358	1.01222435906518	8.01	5.12	12.27	0.111534119880229	0.115338101678772	0.119142083477314	0.113571716558398	0.117445192612912	0.121318668667426	0.113428201780938	0.117333227571003	0.121122027639588	0.0788604248498268	9.85897082132974	-0.00615075071898814	2.0684047839415	0.449254943881708	0.457197882060971	0.441888673246159	0.475803518101734	0.483891959071808	0.468302308316129	0.473536987215925	0.481561608546028	0.466020164246873	0.000835647876898323	0.000854506636441839	0.000854374451971738
204	0.986818893304458	0.24	0.0788617598356206	0.0758870836967722	0.0818364359744689	0.315051580981886	1.0130045470108	0.981194327593042	1.04481476642856	7.94	5.14	12.42	0.11639354700591	0.120167013856408	0.123940480706906	0.118575593100367	0.122419801661342	0.126264010222317	0.118405601723068	0.122192471467151	0.125981491836579	0.0788617598356206	9.89724124002715	-0.0027328726028875	2.07496902098037	0.449254943881708	0.457197882060971	0.441888673246159	0.475803518101734	0.483891959071808	0.468302308316129	0.473536987215925	0.481561608546028	0.466020164246873	0.000835647876898323	0.000854506636441839	0.000854374451971738
204	0.986818893304458	0.24	0.0788722354158906	0.0759191538608687	0.0818253169709125	0.311625592086219	1.01142205779168	0.979407656212406	1.04343645937096	8.02	5.21	12.44	0.115066525773333	0.118827764457831	0.122589003142329	0.117155670119878	0.120985197739676	0.124814725359474	0.117096102952	0.120838247443467	0.124763802431862	0.0788722354158906	9.92658622371786	0.00353873960465811	2.08490741316407	0.449254943881708	0.457197882060971	0.441888673246159	0.475803518101734	0.483891959071808	0.468302308316129	0.473536987215925	0.481561608546028	0.466020164246873	0.000835647876898323	0.000854506636441839	0.000854374451971738
204	0.986818893304458	0.24	0.0788984074630632	0.0758871108759118	0.0819097040502146	0.29779549836928	0.989055399829555	0.956710148753852	1.02140065090526	7.98	5.16	12.36	0.112967176587218	0.116786464691129	0.12060575279504	0.115052980048595	0.118942786727793	0.122832593406991	0.114869146329875	0.118841510068883	0.122671361564574	0.0788984074630632	9.92649658194229	-0.0142684252369438	2.06496798899163	0.449254943881708	0.457197882060971	0.441888673246159	0.475803518101734	0.483891959071808	0.468302308316129	0.473536987215925	0.481561608546028	0.466020164246873	0.000835647876898323	0.000854506636441839	0.000854374451971738
204	0.986818893304458	0.24	0.0789180292119868	0.0759474309275309	0.0818886274964428	0.308159157080814	1.00708146359853	0.974945055780985	1.03921787141608	8.1	5.14	12.5	0.113512663735526	0.117254299464259	0.120995935192991	0.115511399172404	0.119318917769856	0.123126436367308	0.115183173744345	0.118943544816705	0.122816443963984	0.0789180292119868	10.0154960139165	-0.0153052843183046	2.07363520598297	0.449254943881708	0.457197882060971	0.441888673246159	0.475803518101734	0.483891959071808	0.468302308316129	0.473536987215925	0.481561608546028	0.466020164246873	0.000835647876898323	0.000854506636441839	0.000854374451971738
204	0.986818893304458	0.24	0.0789211106673875	0.0759376275170161	0.0819045938177589	0.301301359867062	0.983893159601927	0.95198443011609	1.01580188908776	7.97	5.19	12.45	0.112559717098158	0.116332507335336	0.120105297572514	0.114647240622747	0.118490000726379	0.122332760830011	0.114569591200036	0.118273216906966	0.122221018744268	0.0789211106673875	9.97869389240197	-0.00139682666055175	2.08377368776259	0.449254943881708	0.457197882060971	0.441888673246159	0.475803518101734	0.483891959071808	0.468302308316129	0.473536987215925	0.481561608546028	0.466020164246873	0.000835647876898323	0.000854506636441839	0.000854374451971738
204	0.986818893304458	0.24	0.0789415886652512	0.075911178524142	0.0819719988063605	0.299268587250595	0.997243539302226	0.964745016125842	1.02974206247861	8.11	5.21	12.66	0.112139093662453	0.115916625417945	0.119694157173437	0.114102431269064	0.117946100264599	0.121789769260133	0.113790357151993	0.117649271985124	0.121456540766064	0.0789415886652512	10.0165602597271	-0.00647053283846314	2.08416066194706	0.449254943881708	0.457197882060971	0.441888673246159	0.475803518101734	0.483891959071808	0.468302308316129	0.473536987215925	0.481561608546028	0.466020164246873	0.000835647876898323	0.000854506636441839	0.000854374451971738
204	0.986818893304458	0.24	0.0789421417072148	0.0759631696817705	0.081921113732659	0.308198702662146	0.999956641105537	0.968050548611197	1.03186273359988	7.98	5.12	12.44	0.114292470778412	0.118059449836783	0.121826428895153	0.116401900254415	0.120238404248305	0.124074908242195	0.116047449245719	0.11989572224351	0.123677618177179	0.0789421417072148	9.89736182509044	-0.0169987660960261	2.05940284051188	0.449254943881708	0.457197882060971	0.441888673246159	0.475803518101734	0.483891959071808	0.468302308316129	0.473536987215925	0.481561608546028	0.466020164246873	0.000835647876898323	0.000854506636441839	0.000854374451971738
204	0.986818893304458	0.24	0.0789551846004384	0.0759705297024656	0.0819398394984112	0.304209519872513	0.98821849132205	0.956389492013182	1.02004749063092	7.92	5.06	12.31	0.113666678059725	0.117449547536666	0.121232417013608	0.115810913661338	0.119665144099532	0.123519374537726	0.1155542422086	0.119327904260654	0.123170768943157	0.0789551846004384	9.89120389570228	0.00479804098719673	2.07847855768934	0.449254943881708	0.457197882060971	0.441888673246159	0.475803518101734	0.483891959071808	0.468302308316129	0.473536987215925	0.481561608546028	0.466020164246873	0.000835647876898323	0.000854506636441839	0.000854374451971738
204	0.986818893304458	0.24	0.0789629413299952	0.0759707726939295	0.0819551099660608	0.29506991562768	0.981318041436282	0.949015439347452	1.01362064352511	8.04	5.19	12.46	0.111291405723333	0.115079544299307	0.118867682875281	0.113299564527703	0.11715605684388	0.121012549160056	0.113067783556108	0.116922361127891	0.120795861576498	0.0789629413299952	9.93875845944949	0.0176590095126302	2.09955309383781	0.449254943881708	0.457197882060971	0.441888673246159	0.475803518101734	0.483891959071808	0.468302308316129	0.473536987215925	0.481561608546028	0.466020164246873	0.000835647876898323	0.000854506636441839	0.000854374451971738
204	0.986818893304458	0.24	0.0789672964113231	0.0760038641855792	0.0819307286370669	0.305971027378432	1.00428624914544	0.972073830691732	1.03649866759915	8.05	5.21	12.42	0.113844968768146	0.117617544118929	0.121390119469712	0.115890057432673	0.119730402586281	0.123570747739888	0.115863896938334	0.119603949273494	0.123517224564922	0.0789672964113231	9.99623882791865	0.0075069060484856	2.09555862628721	0.449254943881708	0.457197882060971	0.441888673246159	0.475803518101734	0.483891959071808	0.468302308316129	0.473536987215925	0.481561608546028	0.466020164246873	0.000835647876898323	0.000854506636441839	0.000854374451971738
204	0.986818893304458	0.24	0.0789696737111277	0.0759829967324123	0.0819563506898432	0.303924826312452	0.996276962313377	0.964166819333014	1.02838710529374	7.95	5.13	12.39	0.1142893592917	0.118095596546918	0.121901833802136	0.116426766785181	0.120304187220371	0.12418160765556	0.116147598864213	0.119994467416207	0.123937659373587	0.0789696737111277	9.91225859252146	-0.00152985245957907	2.07655294825227	0.449254943881708	0.457197882060971	0.441888673246159	0.475803518101734	0.483891959071808	0.468302308316129	0.473536987215925	0.481561608546028	0.466020164246873	0.000835647876898323	0.000854506636441839	0.000854374451971738
204	0.986818893304458	0.24	0.0789765725045842	0.0759931204313683	0.0819600245778002	0.304517370116486	1.00209177411022	0.969839393696199	1.03434415452424	8.09	5.25	12.5	0.113012524719311	0.116770799504278	0.120529074289244	0.115008154076485	0.118832794279903	0.12265743448332	0.114955650232071	0.118818858615087	0.122638554300272	0.0789765725045842	9.98438763983295	0.0007174425068705	2.09038972975054	0.449254943881708	0.457197882060971	0.441888673246159	0.475803518101734	0.483891959071808	0.468302308316129	0.473536987215925	0.481561608546028	0.466020164246873	0.000835647876898323	0.000854506636441839	0.000854374451971738
204	0.986818893304458	0.24	0.0789877468131916	0.0760223713490398	0.0819531222773435	0.300982705783053	0.979769788899246	0.947970720194577	1.01156885760392	7.95	5.12	12.43	0.112370760661682	0.116140165625944	0.119909570590206	0.114472363223514	0.11831226509536	0.122152166967206	0.114134609023748	0.117961363738369	0.121846784048839	0.0789877468131916	9.89917835649805	-0.000392474960861764	2.07645369242997	0.449254943881708	0.457197882060971	0.441888673246159	0.475803518101734	0.483891959071808	0.468302308316129	0.473536987215925	0.481561608546028	0.466020164246873	0.000835647876898323	0.000854506636441839	0.000854374451971738
204	0.986818893304458	0.24	0.0789952986018742	0.0760083693229157	0.0819822278808326	0.301619610673473	1.00375246903812	0.971224269543708	1.03628066853252	8	5.18	12.39	0.114397226532184	0.118228613291078	0.122060000049971	0.116492080865516	0.120393628391396	0.124295175917275	0.116401765101128	0.120262792497815	0.124221261475319	0.0789952986018742	9.9583688479099	0.00604766089380155	2.09052204531469	0.449254943881708	0.457197882060971	0.441888673246159	0.475803518101734	0.483891959071808	0.468302308316129	0.473536987215925	0.481561608546028	0.466020164246873	0.000835647876898323	0.000854506636441839	0.000854374451971738
204	0.986818893304458	0.24	0.0790025707936826	0.0760032041258978	0.0820019374614675	0.300185040065386	0.980953683814737	0.949055734850043	1.01285163277943	8.04	5.25	12.45	0.111205087235145	0.114942711978335	0.118680336721524	0.113206152303346	0.117011033235056	0.120815914166767	0.113149028207062	0.11695292881554	0.120714592649542	0.0790025707936826	10.0111705839214	-0.00358218905520583	2.08821835338592	0.449254943881708	0.457197882060971	0.441888673246159	0.475803518101734	0.483891959071808	0.468302308316129	0.473536987215925	0.481561608546028	0.466020164246873	0.000835647876898323	0.000854506636441839	0.000854374451971738
204	0.986818893304458	0.24	0.0790027301081888	0.075996982129486	0.0820084780868915	0.299951750748264	0.983460507859322	0.951463278149075	1.01545773756957	8.05	5.14	12.51	0.111386766246908	0.115132646963626	0.118878527680344	0.113384999881658	0.11719808018673	0.121011160491803	0.113016366569	0.116826091218794	0.120617699589616	0.0790027301081888	9.93337606476561	0.00750824516909383	2.08889024020841	0.449254943881708	0.457197882060971	0.441888673246159	0.475803518101734	0.483891959071808	0.468302308316129	0.473536987215925	0.481561608546028	0.466020164246873	0.000835647876898323	0.000854506636441839	0.000854374451971738
204	0.986818893304458	0.24	0.0790053251124231	0.0759805107513971	0.082030139473449	0.304988275082443	0.99846446553025	0.966364521515666	1.03056440954483	7.93	5.13	12.31	0.114721970712451	0.118532715783407	0.122343460854363	0.116878081594951	0.120760446677896	0.124642811760842	0.116714773336003	0.120615148895097	0.124482430042403	0.0790053251124231	9.88559816812334	-0.013126429750198	2.06276104258236	0.449254943881708	0.457197882060971	0.441888673246159	0.475803518101734	0.483891959071808	0.468302308316129	0.473536987215925	0.481561608546028	0.466020164246873	0.000835647876898323	0.000854506636441839	0.000854374451971738
204	0.986818893304458	0.24	0.0790089806165473	0.0760265699114604	0.0819913913216342	0.304919352358859	1.00423480432254	0.971944098286301	1.03652551035879	8	5.15	12.45	0.11443997295495	0.118241989482443	0.122044006009936	0.116533040364573	0.120404594455551	0.124276148546529	0.116335216985708	0.120146639260739	0.124054875585175	0.0790089806165473	9.98530098845917	-0.00659549991011213	2.07763736960299	0.449254943881708	0.457197882060971	0.441888673246159	0.475803518101734	0.483891959071808	0.468302308316129	0.473536987215925	0.481561608546028	0.466020164246873	0.000835647876898323	0.000854506636441839	0.000854374451971738
204	0.986818893304458	0.24	0.079027994440402	0.0760083843091923	0.0820476045716118	0.299264496821755	0.987421728917387	0.955242968521622	1.01960048931315	8.04	5.16	12.39	0.111941787273406	0.115712710556431	0.119483633839457	0.113956821169249	0.117795623824393	0.121634426479537	0.113735801434025	0.117599726944292	0.121399141773752	0.079027994440402	9.91297790114822	-0.0203286499939747	2.06007995548287	0.449254943881708	0.457197882060971	0.441888673246159	0.475803518101734	0.483891959071808	0.468302308316129	0.473536987215925	0.481561608546028	0.466020164246873	0.000835647876898323	0.000854506636441839	0.000854374451971738
204	0.986818893304458	0.24	0.0790294231729582	0.0760311778630946	0.0820276684828218	0.296900807810897	0.99103172461488	0.95855237418813	1.02351107504163	7.95	5.12	12.29	0.113611945657961	0.117461544589699	0.121311143521437	0.115735952086098	0.119657520323788	0.123579088561477	0.115641595362103	0.119474505436511	0.123383328006651	0.0790294231729582	9.83293302517388	-0.00115831477861217	2.07333336735909	0.449254943881708	0.457197882060971	0.441888673246159	0.475803518101734	0.483891959071808	0.468302308316129	0.473536987215925	0.481561608546028	0.466020164246873	0.000835647876898323	0.000854506636441839	0.000854374451971738
204	0.986818893304458	0.24	0.0790316571567947	0.0760266523278642	0.0820366619857252	0.297460367865276	0.995186469430439	0.962614614659248	1.02775832420163	8.13	5.28	12.52	0.111623197982906	0.115400176369092	0.119177154755278	0.113561372196397	0.117403932309727	0.121246492423057	0.113506910221486	0.11745809172656	0.121262648065753	0.0790316571567947	9.99604581494458	-6.68978650030668e-05	2.09373132389383	0.449254943881708	0.457197882060971	0.441888673246159	0.475803518101734	0.483891959071808	0.468302308316129	0.473536987215925	0.481561608546028	0.466020164246873	0.000835647876898323	0.000854506636441839	0.000854374451971738
204	0.986818893304458	0.24	0.0790322853533303	0.0760723062404343	0.0819922644662263	0.307119999434959	1.00333302840419	0.971238038709526	1.03542801809885	7.88	5.12	12.37	0.116059027149236	0.11989424892996	0.123729470710685	0.118287363043385	0.122196221167322	0.126105079291258	0.118125655925735	0.121889567125448	0.12586150367057	0.0790322853533303	9.86188550693226	0.00802985535668793	2.07902326905474	0.449254943881708	0.457197882060971	0.441888673246159	0.475803518101734	0.483891959071808	0.468302308316129	0.473536987215925	0.481561608546028	0.466020164246873	0.000835647876898323	0.000854506636441839	0.000854374451971738
204	0.986818893304458	0.24	0.0790347543538416	0.076026126437197	0.0820433822704861	0.298599900542941	0.991114821859026	0.958764454180614	1.02346518953744	7.92	5.17	12.5	0.113963056380577	0.117808366622932	0.121653676865288	0.116113754551176	0.120031633062287	0.123949511573398	0.115900379028176	0.119833271011567	0.123627565006589	0.0790347543538416	9.93747537334496	0.0125480890153166	2.09389088326571	0.449254943881708	0.457197882060971	0.441888673246159	0.475803518101734	0.483891959071808	0.468302308316129	0.473536987215925	0.481561608546028	0.466020164246873	0.000835647876898323	0.000854506636441839	0.000854374451971738
204	0.986818893304458	0.24	0.0790368263694258	0.0760408315577094	0.0820328211811421	0.306746185913207	1.00355801163628	0.971427606745833	1.03568841652673	8.13	5.25	12.6	0.112700928478979	0.116428562363803	0.120156196248626	0.11466117207833	0.118453641901616	0.122246111724901	0.114511097162893	0.118226865978622	0.122104976148077	0.0790368263694258	10.0222168213326	-0.00117957981447127	2.09403317982494	0.449254943881708	0.457197882060971	0.441888673246159	0.475803518101734	0.483891959071808	0.468302308316129	0.473536987215925	0.481561608546028	0.466020164246873	0.000835647876898323	0.000854506636441839	0.000854374451971738
204	0.986818893304458	0.24	0.0790532371265682	0.076080954923009	0.0820255193301274	0.305455405329648	1.00773348393363	0.975371210913467	1.0400957569538	8	5.15	12.46	0.114849355789548	0.118659993387484	0.12247063098542	0.116950269064487	0.120830613793652	0.124710958522816	0.116667293468236	0.120596967973861	0.124484829361436	0.0790532371265682	9.97511771323369	0.0188294055110221	2.10278444626707	0.449254943881708	0.457197882060971	0.441888673246159	0.475803518101734	0.483891959071808	0.468302308316129	0.473536987215925	0.481561608546028	0.466020164246873	0.000835647876898323	0.000854506636441839	0.000854374451971738
204	0.986818893304458	0.24	0.0790560418888163	0.0760990347059358	0.0820130490716968	0.298878362527432	0.987974277459862	0.955747843352942	1.02020071156678	8.07	5.18	12.47	0.111670732147676	0.115436107624332	0.119201483100989	0.113660866798818	0.117493346735762	0.121325826672706	0.113382785090567	0.117286163498424	0.121110991462382	0.0790560418888163	9.97578060204883	0.00853286169164225	2.09422942038119	0.449254943881708	0.457197882060971	0.441888673246159	0.475803518101734	0.483891959071808	0.468302308316129	0.473536987215925	0.481561608546028	0.466020164246873	0.000835647876898323	0.000854506636441839	0.000854374451971738
204	0.986818893304458	0.24	0.0790643709017963	0.076036837308357	0.0820919044952355	0.299265197326276	0.98948139062918	0.957235562455957	1.0217272188024	7.95	5.11	12.35	0.113380258047004	0.117199631733706	0.121019005420408	0.115495281306528	0.119385902530705	0.123276523754882	0.115192217787262	0.119196796288059	0.123023945082844	0.0790643709017963	9.8602412987241	0.000763748159191622	2.07407919891	0.449254943881708	0.457197882060971	0.441888673246159	0.475803518101734	0.483891959071808	0.468302308316129	0.473536987215925	0.481561608546028	0.466020164246873	0.000835647876898323	0.000854506636441839	0.000854374451971738
204	0.986818893304458	0.24	0.0790673509254566	0.0760602950538096	0.0820744067971035	0.30449201437176	1.00203180199393	0.969779421120692	1.03428418286717	8.05	5.2	12.5	0.113514465766943	0.117289666296881	0.121064866826819	0.115549864183984	0.119392756854573	0.123235649525162	0.11533599070458	0.119138009479158	0.122986652032393	0.0790673509254566	10.0392813623725	0.00280986950942337	2.09285720477072	0.449254943881708	0.457197882060971	0.441888673246159	0.475803518101734	0.483891959071808	0.468302308316129	0.473536987215925	0.481561608546028	0.466020164246873	0.000835647876898323	0.000854506636441839	0.000854374451971738
204	0.986818893304458	0.24	0.079070523109239	0.0760739142681913	0.0820671319502868	0.304082165262729	0.993306244975781	0.961303749670174	1.02530874028139	7.9	5.16	12.44	0.114524134499622	0.118336725554177	0.122149316608732	0.116701468320796	0.120586544388974	0.124471620457153	0.116506577852673	0.12030502676368	0.124217257946695	0.079070523109239	9.8956136039403	-0.0254983383605132	2.05140293471041	0.449254943881708	0.457197882060971	0.441888673246159	0.475803518101734	0.483891959071808	0.468302308316129	0.473536987215925	0.481561608546028	0.466020164246873	0.000835647876898323	0.000854506636441839	0.000854374451971738
204	0.986818893304458	0.24	0.0790828937686561	0.0761199434136581	0.082045844123654	0.314412430381428	1.01791404221355	0.985902257538862	1.04992582688824	7.85	5.08	12.3	0.118187569332947	0.122025064370393	0.125862559407838	0.120480217501115	0.124392153751097	0.12830409000108	0.12021465656958	0.124126281170902	0.127994126047266	0.0790828937686561	9.83885431852946	-0.0113472533992409	2.05553437564384	0.449254943881708	0.457197882060971	0.441888673246159	0.475803518101734	0.483891959071808	0.468302308316129	0.473536987215925	0.481561608546028	0.466020164246873	0.000835647876898323	0.000854506636441839	0.000854374451971738
204	0.986818893304458	0.24	0.0790860390565134	0.0760962158182079	0.0820758622948188	0.303546841766182	1.00497621485176	0.972556734606333	1.03739569509719	7.92	5.15	12.28	0.115581564437233	0.119434392875591	0.12328722131395	0.117761516239307	0.121687011805318	0.12561250737133	0.117642364932668	0.12156401294435	0.125553590861654	0.0790860390565134	9.88594581065471	-0.0107628932214163	2.06656578997788	0.449254943881708	0.457197882060971	0.441888673246159	0.475803518101734	0.483891959071808	0.468302308316129	0.473536987215925	0.481561608546028	0.466020164246873	0.000835647876898323	0.000854506636441839	0.000854374451971738
204	0.986818893304458	0.24	0.0790889271249895	0.07607977443704	0.0820980798129391	0.300196125139763	0.985374631731594	0.953333770910435	1.01741549255275	7.96	5.14	12.31	0.112764279773125	0.116554205929164	0.120344132085203	0.114858362577495	0.118718669347051	0.122578976116606	0.114670331678644	0.118544342354534	0.122427683474759	0.0790889271249895	9.85688681321908	-0.00317993675961867	2.07163059842784	0.449254943881708	0.457197882060971	0.441888673246159	0.475803518101734	0.483891959071808	0.468302308316129	0.473536987215925	0.481561608546028	0.466020164246873	0.000835647876898323	0.000854506636441839	0.000854374451971738
204	0.986818893304458	0.24	0.0790916759185353	0.0761293953171174	0.0820539565199533	0.308904588990386	0.998080209588683	0.966286629304561	1.02987378987281	8.04	5.16	12.68	0.113294854490133	0.117022577655052	0.120750300819971	0.115337828204098	0.119132771018781	0.122927713833464	0.114849024888826	0.118667170757691	0.122415595576537	0.0790916759185353	10.0287032881922	0.00487259417034361	2.09495929024786	0.449254943881708	0.457197882060971	0.441888673246159	0.475803518101734	0.483891959071808	0.468302308316129	0.473536987215925	0.481561608546028	0.466020164246873	0.000835647876898323	0.000854506636441839	0.000854374451971738
204	0.986818893304458	0.24	0.0790988828332118	0.0760635101338233	0.0821342555326003	0.298712294807522	1.0007644069407	0.968107835859938	1.03342097802146	7.94	5.24	12.36	0.114882091020878	0.118757336145816	0.122632581270753	0.117038324043196	0.120986304016827	0.124934283990457	0.117036374083848	0.120887487276071	0.12496883290073	0.0790988828332118	9.91238805621393	0.0169206475999753	2.10195647925004	0.449254943881708	0.457197882060971	0.441888673246159	0.475803518101734	0.483891959071808	0.468302308316129	0.473536987215925	0.481561608546028	0.466020164246873	0.000835647876898323	0.000854506636441839	0.000854374451971738
204	0.986818893304458	0.24	0.0791041249259576	0.0761021394042857	0.0821061104476295	0.305992738840708	0.999186842197444	0.967139625203833	1.03123405919106	7.91	5.14	12.42	0.115186814500621	0.119003654120161	0.1228204937397	0.117374731422828	0.121264070034801	0.125153408646774	0.117141715358008	0.121045503897878	0.124960909621714	0.0791041249259576	9.85309220102744	0.0102140783020656	2.08635194088185	0.449254943881708	0.457197882060971	0.441888673246159	0.475803518101734	0.483891959071808	0.468302308316129	0.473536987215925	0.481561608546028	0.466020164246873	0.000835647876898323	0.000854506636441839	0.000854374451971738
204	0.986818893304458	0.24	0.0791077163558918	0.0760976125546544	0.0821178201571293	0.300677802797202	0.986802899072657	0.95475234385414	1.01885345429117	8.11	5.25	12.46	0.110994296712591	0.114720319338906	0.11844634196522	0.112938599307873	0.116729891192852	0.120521183077831	0.112897331007293	0.116753307698326	0.120468979107887	0.0791077163558918	10.0029373058959	0.00090200512994264	2.09341114717998	0.449254943881708	0.457197882060971	0.441888673246159	0.475803518101734	0.483891959071808	0.468302308316129	0.473536987215925	0.481561608546028	0.466020164246873	0.000835647876898323	0.000854506636441839	0.000854374451971738
204	0.986818893304458	0.24	0.0791386895569731	0.0761631832298939	0.0821141958840523	0.299695881779198	0.980253662636187	0.94834132677266	1.01216599849971	8.03	5.18	12.69	0.111345969728563	0.115092837952813	0.118839706177064	0.11336325516198	0.11717800642419	0.1209927576864	0.112947394179101	0.116837042237238	0.120630392280424	0.0791386895569731	10.0128505721403	-0.00647167602896651	2.08146832127141	0.449254943881708	0.457197882060971	0.441888673246159	0.475803518101734	0.483891959071808	0.468302308316129	0.473536987215925	0.481561608546028	0.466020164246873	0.000835647876898323	0.000854506636441839	0.000854374451971738
204	0.986818893304458	0.24	0.0791445768701886	0.076112362958823	0.0821767907815542	0.2981354230959	0.989716183078287	0.957375609990463	1.02205675616611	7.93	5.13	12.46	0.113741852456033	0.117584102722399	0.121426352988766	0.115884912300698	0.11979955607993	0.123714199859161	0.115478902007453	0.119419557660937	0.123418862232575	0.0791445768701886	9.86065348349077	-0.00913393517948926	2.06487665662714	0.449254943881708	0.457197882060971	0.441888673246159	0.475803518101734	0.483891959071808	0.468302308316129	0.473536987215925	0.481561608546028	0.466020164246873	0.000835647876898323	0.000854506636441839	0.000854374451971738
204	0.986818893304458	0.24	0.0791497725586132	0.0761351562655894	0.082164388851637	0.298647157667307	1.00607867506221	0.973243585938488	1.03891376418593	7.93	5.12	12.2	0.115536966900881	0.119434928993913	0.123332891086945	0.117708293131986	0.121679510976554	0.125650728821122	0.117576293126505	0.121678728481857	0.12565544182727	0.0791497725586132	9.85483559680298	0.00538390613580342	2.07936322948589	0.449254943881708	0.457197882060971	0.441888673246159	0.475803518101734	0.483891959071808	0.468302308316129	0.473536987215925	0.481561608546028	0.466020164246873	0.000835647876898323	0.000854506636441839	0.000854374451971738
204	0.986818893304458	0.24	0.0791558623297073	0.076137640122936	0.0821740845364785	0.307806495932598	1.00414846580091	0.972079129931816	1.03621780167	8.02	5.19	12.41	0.114276225527459	0.118046250564978	0.121816275602496	0.116355335153632	0.120193950970293	0.124032566786954	0.116303847681059	0.120103169083747	0.123839200914216	0.0791558623297073	9.90499913286608	0.014028494132152	2.09390098694962	0.449254943881708	0.457197882060971	0.441888673246159	0.475803518101734	0.483891959071808	0.468302308316129	0.473536987215925	0.481561608546028	0.466020164246873	0.000835647876898323	0.000854506636441839	0.000854374451971738
204	0.986818893304458	0.24	0.0791901888957039	0.0762201308319335	0.0821602469594743	0.303901373828308	0.993542186256949	0.961518410450359	1.02556596206354	8.1	5.2	12.68	0.111879364417498	0.115605553791044	0.119331743164591	0.113845113887534	0.117636773375471	0.121428432863408	0.113529645758183	0.11733549317478	0.12111740811397	0.0791901888957039	10.0892597763512	0.00841979112798796	2.10337113448414	0.449254943881708	0.457197882060971	0.441888673246159	0.475803518101734	0.483891959071808	0.468302308316129	0.473536987215925	0.481561608546028	0.466020164246873	0.000835647876898323	0.000854506636441839	0.000854374451971738
204	0.986818893304458	0.24	0.0791983231462519	0.0761901829850819	0.082206463307422	0.30310211571949	0.998627148178102	0.96637856600745	1.03087573034875	8.05	5.22	12.48	0.113100902148734	0.116875141214887	0.120649380281041	0.115127944542823	0.118969827124166	0.12281170970551	0.115046391765395	0.118821027611044	0.122675160719064	0.0791983231462519	9.93509494847127	-0.00169041801908123	2.08302418907747	0.449254943881708	0.457197882060971	0.441888673246159	0.475803518101734	0.483891959071808	0.468302308316129	0.473536987215925	0.481561608546028	0.466020164246873	0.000835647876898323	0.000854506636441839	0.000854374451971738
204	0.986818893304458	0.24	0.0791985074421726	0.0762135343806344	0.0821834805037108	0.308415455794933	1.01314327862593	0.980832858288508	1.04545369896336	8.14	5.25	12.47	0.113658449638171	0.117402565928399	0.121146682218627	0.115627318258521	0.11943629266619	0.123245267073859	0.115620218390485	0.119372361822016	0.123195334197682	0.0791985074421726	10.0017866553229	-0.00349552000331639	2.086669044011	0.449254943881708	0.457197882060971	0.441888673246159	0.475803518101734	0.483891959071808	0.468302308316129	0.473536987215925	0.481561608546028	0.466020164246873	0.000835647876898323	0.000854506636441839	0.000854374451971738
204	0.986818893304458	0.24	0.0792005188500739	0.0761850914000357	0.0822159463001122	0.297013293759462	0.984660385456095	0.952398537065309	1.01692223384688	7.94	5.15	12.43	0.112961079120075	0.116787558337338	0.1206140375546	0.115077754428381	0.118975934572547	0.122874114716713	0.114709615556057	0.11888793067771	0.122571215185491	0.0792005188500739	9.91560328912458	0.0287340192205106	2.10863266777435	0.449254943881708	0.457197882060971	0.441888673246159	0.475803518101734	0.483891959071808	0.468302308316129	0.473536987215925	0.481561608546028	0.466020164246873	0.000835647876898323	0.000854506636441839	0.000854374451971738
204	0.986818893304458	0.24	0.0792082084291659	0.0761945549169019	0.0822218619414298	0.301525522912658	1.00618181524708	0.973567605276088	1.03879602521806	7.97	5.22	12.33	0.115072026456203	0.118926903315592	0.122781780174981	0.117203711284293	0.121129998918033	0.125056286551772	0.117173199001458	0.121144659859605	0.125072802567324	0.0792082084291659	9.90647715902446	0.0193374826977039	2.10241439565798	0.449254943881708	0.457197882060971	0.441888673246159	0.475803518101734	0.483891959071808	0.468302308316129	0.473536987215925	0.481561608546028	0.466020164246873	0.000835647876898323	0.000854506636441839	0.000854374451971738
204	0.986818893304458	0.24	0.0792099087766954	0.0761935910040744	0.0822262265493164	0.298219032275377	0.973393788352624	0.941592929218787	1.00519464748646	7.99	5.13	12.56	0.110972851660783	0.114720789770591	0.118468727880399	0.113009024584876	0.116825731316794	0.120642438048712	0.112680118832674	0.116467507961994	0.120255435376611	0.0792099087766954	9.90681634465319	0.013308941935867	2.09314937561063	0.449254943881708	0.457197882060971	0.441888673246159	0.475803518101734	0.483891959071808	0.468302308316129	0.473536987215925	0.481561608546028	0.466020164246873	0.000835647876898323	0.000854506636441839	0.000854374451971738
204	0.986818893304458	0.24	0.0792123778454578	0.0761996626053705	0.0822250930855452	0.30804855970512	1.00462443305131	0.972558113092813	1.0366907530098	7.92	5.17	12.38	0.11570000418854	0.119514761685869	0.123329519183198	0.11788950011042	0.121776447717352	0.125663395324283	0.11776110047491	0.121669647504615	0.12558258842584	0.0792123778454578	9.92798254218682	-0.0044317411785459	2.0766295596039	0.449254943881708	0.457197882060971	0.441888673246159	0.475803518101734	0.483891959071808	0.468302308316129	0.473536987215925	0.481561608546028	0.466020164246873	0.000835647876898323	0.000854506636441839	0.000854374451971738
204	0.986818893304458	0.24	0.0792152217641208	0.0762362367990031	0.0821942067292386	0.298217230587692	0.971827678402143	0.940077847551748	1.00357750925254	8.06	5.17	12.63	0.109951826108011	0.113665297167576	0.11737876822714	0.111918123634139	0.115698003676767	0.119477883719394	0.111557914399523	0.11526862275656	0.119049821984545	0.0792152217641208	9.9980947192806	0.0248268021053685	2.11104925582732	0.449254943881708	0.457197882060971	0.441888673246159	0.475803518101734	0.483891959071808	0.468302308316129	0.473536987215925	0.481561608546028	0.466020164246873	0.000835647876898323	0.000854506636441839	0.000854374451971738
204	0.986818893304458	0.24	0.0792178225141447	0.0762023925291496	0.0822332524991399	0.297377651350375	0.991012153299186	0.958570501058756	1.02345380553962	7.91	5.2	12.49	0.114098510380197	0.11796003563141	0.121821560882622	0.116261567368625	0.12019629865165	0.124131029934674	0.11600880785827	0.120012555174931	0.12393938866737	0.0792178225141447	9.92910077003009	0.0105795184571102	2.09284578309693	0.449254943881708	0.457197882060971	0.441888673246159	0.475803518101734	0.483891959071808	0.468302308316129	0.473536987215925	0.481561608546028	0.466020164246873	0.000835647876898323	0.000854506636441839	0.000854374451971738
204	0.986818893304458	0.24	0.0792178272886772	0.0761870793126392	0.0822485752647152	0.287683998534284	0.975936957602368	0.943231710900444	1.00864220430429	7.93	5.2	12.31	0.112084368697108	0.115970738172715	0.119857107648322	0.114197612530868	0.118157255795011	0.122116899059154	0.114216043502804	0.118121167463182	0.122171648334163	0.0792178272886772	9.86050104958488	0.0110073219050486	2.08963690925426	0.449254943881708	0.457197882060971	0.441888673246159	0.475803518101734	0.483891959071808	0.468302308316129	0.473536987215925	0.481561608546028	0.466020164246873	0.000835647876898323	0.000854506636441839	0.000854374451971738
204	0.986818893304458	0.24	0.079224166056937	0.0762206420982061	0.0822276900156678	0.297025344845213	0.992224704610402	0.959715953676193	1.02473345554461	8.08	5.15	12.47	0.112005348777346	0.115799340085664	0.119593331393983	0.113993634887423	0.117854976016999	0.121716317146575	0.113743780278855	0.117598024295621	0.12145422572992	0.079224166056937	9.96936208117524	-0.00924807255295802	2.07672170195998	0.449254943881708	0.457197882060971	0.441888673246159	0.475803518101734	0.483891959071808	0.468302308316129	0.473536987215925	0.481561608546028	0.466020164246873	0.000835647876898323	0.000854506636441839	0.000854374451971738
204	0.986818893304458	0.24	0.079237052656448	0.0762125753873206	0.0822615299255754	0.295474942584033	0.98588548227796	0.953464099560388	1.01830686499553	7.97	5.2	12.46	0.112686496550941	0.116518263298599	0.120350030046256	0.114773414805341	0.118676144660531	0.122578874515722	0.11465336437177	0.118563088577646	0.122483515678058	0.079237052656448	9.90286164670877	-0.017255815253052	2.0641265819722	0.449254943881708	0.457197882060971	0.441888673246159	0.475803518101734	0.483891959071808	0.468302308316129	0.473536987215925	0.481561608546028	0.466020164246873	0.000835647876898323	0.000854506636441839	0.000854374451971738
204	0.986818893304458	0.24	0.0792375481988667	0.0761997259700429	0.0822753704276905	0.292791986502089	0.987540832574324	0.954854497904171	1.02022716724448	8.1	5.26	12.64	0.111212400000282	0.115019394399805	0.118826388799328	0.113172980849701	0.11704708935083	0.120921197851959	0.112956530676283	0.116906017463619	0.120709130664159	0.0792375481988667	10.0300818609496	0.010121026862475	2.10623910848689	0.449254943881708	0.457197882060971	0.441888673246159	0.475803518101734	0.483891959071808	0.468302308316129	0.473536987215925	0.481561608546028	0.466020164246873	0.000835647876898323	0.000854506636441839	0.000854374451971738
204	0.986818893304458	0.24	0.0792398741738959	0.0762190575418099	0.082260690805982	0.29419256605887	0.985505079231211	0.952996102340416	1.01801405612201	8.15	5.24	12.56	0.110338377460228	0.114102283476437	0.117866189492645	0.112244069157658	0.116072982876627	0.119901896595596	0.112026089267178	0.115921511066243	0.119703084743789	0.0792398741738959	10.0208588107656	-0.00661119151207496	2.08978920446503	0.449254943881708	0.457197882060971	0.441888673246159	0.475803518101734	0.483891959071808	0.468302308316129	0.473536987215925	0.481561608546028	0.466020164246873	0.000835647876898323	0.000854506636441839	0.000854374451971738
204	0.986818893304458	0.24	0.0792427459250265	0.0762290354926183	0.0822564563574347	0.297959133755304	0.991029382302867	0.958632251911418	1.02342651269432	8.07	5.22	12.43	0.111924240739665	0.115706738369989	0.119489236000312	0.113913834926996	0.117763571211333	0.121613307495671	0.113781909039972	0.117718817585303	0.121490886545525	0.0792427459250265	9.98572185786429	0.0133817934324768	2.1017409173172	0.449254943881708	0.457197882060971	0.441888673246159	0.475803518101734	0.483891959071808	0.468302308316129	0.473536987215925	0.481561608546028	0.466020164246873	0.000835647876898323	0.000854506636441839	0.000854374451971738
204	0.986818893304458	0.24	0.0792434957962765	0.0762007069142729	0.0822862846782802	0.299071554132164	0.983498220359193	0.951432571297339	1.01556386942105	7.97	5.17	12.34	0.112519706168008	0.116311900716915	0.120104095265821	0.114608037729468	0.118470614257082	0.122333190784696	0.114491388335119	0.118332830822524	0.122156285856001	0.0792434957962765	9.84244316103858	-0.0245325064252286	2.05131560749976	0.449254943881708	0.457197882060971	0.441888673246159	0.475803518101734	0.483891959071808	0.468302308316129	0.473536987215925	0.481561608546028	0.466020164246873	0.000835647876898323	0.000854506636441839	0.000854374451971738
204	0.986818893304458	0.24	0.0792618585048813	0.0762367228383311	0.0822869941714316	0.297324930675681	0.996827712424035	0.964191565436147	1.02946385941192	7.95	5.15	12.2	0.1142868594495	0.118155263693517	0.122023667937533	0.116423885691143	0.120364624422454	0.124305363153764	0.116380526276112	0.1203092355511	0.124171587097016	0.0792618585048813	9.85056675667079	-0.00289564606601222	2.06980210731328	0.449254943881708	0.457197882060971	0.441888673246159	0.475803518101734	0.483891959071808	0.468302308316129	0.473536987215925	0.481561608546028	0.466020164246873	0.000835647876898323	0.000854506636441839	0.000854374451971738
204	0.986818893304458	0.24	0.0792861886256208	0.0763121013136317	0.08226027593761	0.304324137627806	0.984136043110871	0.952447113258971	1.01582497296277	7.89	5.16	12.43	0.113611958038873	0.117391948884046	0.12117193972922	0.115780810504807	0.119632961381436	0.123485112258064	0.115362682007253	0.119335677771858	0.123349625743205	0.0792861886256208	9.90257149470126	0.0134269892348148	2.0924694301197	0.449254943881708	0.457197882060971	0.441888673246159	0.475803518101734	0.483891959071808	0.468302308316129	0.473536987215925	0.481561608546028	0.466020164246873	0.000835647876898323	0.000854506636441839	0.000854374451971738
204	0.986818893304458	0.24	0.0792983544770369	0.0762600212774179	0.082336687676656	0.29389656095459	0.975317615725891	0.943121747037524	1.00751348441426	8.05	5.21	12.33	0.110390282859883	0.11415873699912	0.117927191138358	0.11236942834574	0.116205445669028	0.120041462992317	0.112290951732482	0.116271645592005	0.12004275919199	0.0792983544770369	9.88413735951678	0.00235697772372569	2.08434861478134	0.449254943881708	0.457197882060971	0.441888673246159	0.475803518101734	0.483891959071808	0.468302308316129	0.473536987215925	0.481561608546028	0.466020164246873	0.000835647876898323	0.000854506636441839	0.000854374451971738
204	0.986818893304458	0.24	0.0793058819658927	0.0762765845500652	0.0823351793817202	0.299153094853174	0.993577654496889	0.961189678150619	1.02596563084316	7.91	5.16	12.4	0.114485415865372	0.118343084154294	0.122200752443216	0.116660458335031	0.120591416241663	0.124522374148296	0.116506577852673	0.120387281114779	0.124299712911631	0.0793058819658927	9.88669438606648	-0.001952586349509	2.0765608001753	0.449254943881708	0.457197882060971	0.441888673246159	0.475803518101734	0.483891959071808	0.468302308316129	0.473536987215925	0.481561608546028	0.466020164246873	0.000835647876898323	0.000854506636441839	0.000854374451971738
204	0.986818893304458	0.24	0.0793119222452163	0.0763238713299208	0.0822999731605119	0.300361818299408	0.984319541249151	0.952325605836228	1.01631347666207	8.04	5.18	12.36	0.111656445151889	0.115407608695885	0.11915877223988	0.113669782484936	0.117488585273538	0.12130738806214	0.11356907509567	0.11743139630952	0.121152284248243	0.0793119222452163	9.93577769058941	0.024235721424677	2.10839893336905	0.449254943881708	0.457197882060971	0.441888673246159	0.475803518101734	0.483891959071808	0.468302308316129	0.473536987215925	0.481561608546028	0.466020164246873	0.000835647876898323	0.000854506636441839	0.000854374451971738
204	0.986818893304458	0.24	0.0793160663654553	0.0762820652966575	0.0823500674342531	0.291829545700866	0.985410324086255	0.95271854555571	1.0181021026168	8.02	5.2	12.32	0.111954751188434	0.115796389359926	0.119638027531417	0.113988850991407	0.117900287678502	0.121811724365597	0.113980732046803	0.117912498346574	0.121822990547297	0.0793160663654553	9.91618939016788	0.00413216563285089	2.08739868350739	0.449254943881708	0.457197882060971	0.441888673246159	0.475803518101734	0.483891959071808	0.468302308316129	0.473536987215925	0.481561608546028	0.466020164246873	0.000835647876898323	0.000854506636441839	0.000854374451971738
204	0.986818893304458	0.24	0.0793171015519744	0.0763159426653165	0.0823182604386323	0.314364823570983	1.01696753182601	0.984981981376434	1.04895308227558	7.92	5.12	12.3	0.117067387452421	0.120868944128744	0.124670500805067	0.119275929122428	0.123149204289385	0.127022479456342	0.119117114200596	0.123027551356506	0.126877601123124	0.0793171015519744	9.85074921771666	-0.00695998000975644	2.06409663996238	0.449254943881708	0.457197882060971	0.441888673246159	0.475803518101734	0.483891959071808	0.468302308316129	0.473536987215925	0.481561608546028	0.466020164246873	0.000835647876898323	0.000854506636441839	0.000854374451971738
204	0.986818893304458	0.24	0.0793209043591298	0.0763363683180225	0.082305440400237	0.31521793589612	1.02339637191004	0.99127221276228	1.05552053105779	8.02	5.19	12.33	0.116517950165152	0.120293947440659	0.124069944716165	0.118636955127632	0.12248162299813	0.126326290868629	0.11860398524673	0.122410933030764	0.126289490586695	0.0793209043591298	9.87584665331	0.0154496909775986	2.09366963147257	0.449254943881708	0.457197882060971	0.441888673246159	0.475803518101734	0.483891959071808	0.468302308316129	0.473536987215925	0.481561608546028	0.466020164246873	0.000835647876898323	0.000854506636441839	0.000854374451971738
204	0.986818893304458	0.24	0.0793247607194477	0.0762899978687742	0.0823595235701211	0.285048804979554	0.959975663014738	0.927597218815667	0.992354107213809	8.03	5.15	12.54	0.108834939052642	0.112633900422453	0.116432861792265	0.110802137658806	0.114669765502607	0.118537393346408	0.110498591870192	0.114322033599274	0.118220016320387	0.0793247607194477	9.91749937817314	0.00656468114013317	2.08936045841695	0.449254943881708	0.457197882060971	0.441888673246159	0.475803518101734	0.483891959071808	0.468302308316129	0.473536987215925	0.481561608546028	0.466020164246873	0.000835647876898323	0.000854506636441839	0.000854374451971738
204	0.986818893304458	0.24	0.0793271612479168	0.0763126691161359	0.0823416533796977	0.302321085527503	0.980567770437321	0.948843739682442	1.0122918011922	8.04	5.21	12.47	0.111272825702486	0.114993166994878	0.11871350828727	0.113280743900439	0.117068218753396	0.120855693606353	0.113173875029733	0.116951213428081	0.120740335002935	0.0793271612479168	9.93898183097894	0.00223481518451938	2.08568966394928	0.449254943881708	0.457197882060971	0.441888673246159	0.475803518101734	0.483891959071808	0.468302308316129	0.473536987215925	0.481561608546028	0.466020164246873	0.000835647876898323	0.000854506636441839	0.000854374451971738
204	0.986818893304458	0.24	0.0793312301480261	0.0763470505627427	0.0823154097333094	0.304574034636566	0.99383831078542	0.961855847149552	1.02582077442129	7.97	5.12	12.31	0.113689286221207	0.117469544430515	0.121249802639822	0.115795450941576	0.119645740784813	0.12349603062805	0.115631952908734	0.119462623449231	0.123336553175264	0.0793312301480261	9.87349046135728	0.0108205937270575	2.08646645325631	0.449254943881708	0.457197882060971	0.441888673246159	0.475803518101734	0.483891959071808	0.468302308316129	0.473536987215925	0.481561608546028	0.466020164246873	0.000835647876898323	0.000854506636441839	0.000854374451971738
204	0.986818893304458	0.24	0.0793314470464725	0.0763352529069396	0.0823276411860054	0.301746357719859	0.997543040150402	0.965225790187833	1.02986029011297	8.1	5.14	12.43	0.11237463077301	0.116137106940826	0.119899583108641	0.114352939959334	0.118181652973623	0.122010365987913	0.114080383958935	0.117944431658941	0.12174459484467	0.0793314470464725	9.92296988116786	0.00176483657033128	2.0837451523378	0.449254943881708	0.457197882060971	0.441888673246159	0.475803518101734	0.483891959071808	0.468302308316129	0.473536987215925	0.481561608546028	0.466020164246873	0.000835647876898323	0.000854506636441839	0.000854374451971738
204	0.986818893304458	0.24	0.0793555433233225	0.0763458008583342	0.0823652857883107	0.294482660823897	0.983919433484395	0.951485420377655	1.01635344659113	8.08	5.22	12.41	0.111015684370574	0.114799961128593	0.118584237886612	0.112984640562445	0.116836034639937	0.120687428717429	0.112942079409086	0.116746363999791	0.120563705165404	0.0793555433233225	9.99653114738597	-0.00772208934021445	2.07997920862408	0.449254943881708	0.457197882060971	0.441888673246159	0.475803518101734	0.483891959071808	0.468302308316129	0.473536987215925	0.481561608546028	0.466020164246873	0.000835647876898323	0.000854506636441839	0.000854374451971738
204	0.986818893304458	0.24	0.0793793970997525	0.0764076926865763	0.0823511015129287	0.304842297844625	0.989857795838377	0.958023589135086	1.02169200254167	8.02	5.12	12.28	0.112599104671829	0.116340665123347	0.120082225574864	0.114646189982956	0.118455773119585	0.122265356256215	0.114462655400257	0.118313382299833	0.122080214834	0.0793793970997525	9.88513918878157	-0.0202169168667838	2.05429836316303	0.449254943881708	0.457197882060971	0.441888673246159	0.475803518101734	0.483891959071808	0.468302308316129	0.473536987215925	0.481561608546028	0.466020164246873	0.000835647876898323	0.000854506636441839	0.000854374451971738
204	0.986818893304458	0.24	0.0793891339571312	0.0763953650195885	0.0823829028946739	0.301955407133429	1.00347721414611	0.97098383624099	1.03597059205122	7.95	5.22	12.37	0.114981420942083	0.118829203596429	0.122676986250775	0.117124636211888	0.121044140249325	0.124963644286761	0.117038108374041	0.121003163912212	0.124889387427298	0.0793891339571312	9.918132024775	-0.000676764444078456	2.08405987546728	0.449254943881708	0.457197882060971	0.441888673246159	0.475803518101734	0.483891959071808	0.468302308316129	0.473536987215925	0.481561608546028	0.466020164246873	0.000835647876898323	0.000854506636441839	0.000854374451971738
204	0.986818893304458	0.24	0.0793905421347968	0.0763789057408458	0.0824021785287478	0.316301189153168	1.02744645175217	0.995275910742267	1.05961699276207	7.98	5.17	12.47	0.11743637105317	0.121232294927387	0.125028218801604	0.119599509425031	0.123465352937563	0.127331196450095	0.119320017535228	0.123273758486573	0.127054394561844	0.0793905421347968	9.92774513714022	-0.00417572355037018	2.07630920377453	0.449254943881708	0.457197882060971	0.441888673246159	0.475803518101734	0.483891959071808	0.468302308316129	0.473536987215925	0.481561608546028	0.466020164246873	0.000835647876898323	0.000854506636441839	0.000854374451971738
204	0.986818893304458	0.24	0.0793922456528841	0.0763686567090897	0.0824158345966786	0.29440399786069	0.990814677061928	0.958147184325431	1.02348216979843	8.04	5.17	12.51	0.112277587650102	0.116105629248548	0.119933670846993	0.114298390414959	0.118195330154235	0.122092269893512	0.113987024107701	0.117907643747197	0.121774446587152	0.0793922456528841	9.94087048548521	0.00306535026100528	2.08955034099303	0.449254943881708	0.457197882060971	0.441888673246159	0.475803518101734	0.483891959071808	0.468302308316129	0.473536987215925	0.481561608546028	0.466020164246873	0.000835647876898323	0.000854506636441839	0.000854374451971738
204	0.986818893304458	0.24	0.0793939922895915	0.0763439107918914	0.0824440737872916	0.298258489847265	0.985347617720128	0.953159260302004	1.01753597513825	7.99	5.13	12.25	0.112429015549806	0.116225763362484	0.120022511175161	0.114497601900434	0.118364206241372	0.122230810582311	0.114400676993377	0.118299214368567	0.122115387187006	0.0793939922895915	9.83186770820867	0.0120049998654591	2.0839517772242	0.449254943881708	0.457197882060971	0.441888673246159	0.475803518101734	0.483891959071808	0.468302308316129	0.473536987215925	0.481561608546028	0.466020164246873	0.000835647876898323	0.000854506636441839	0.000854374451971738
204	0.986818893304458	0.24	0.0794030641441879	0.0764124887098104	0.0823936395785653	0.295893088952618	0.981675557679217	0.949425014145464	1.01392610121297	8.01	5.2	12.43	0.111644883789973	0.115437293018026	0.119229702246079	0.113678063225437	0.117539536509016	0.121401009792595	0.113673486681851	0.117379165430794	0.121279461577728	0.0794030641441879	9.96767796947022	-0.000935695767849366	2.08385835698573	0.449254943881708	0.457197882060971	0.441888673246159	0.475803518101734	0.483891959071808	0.468302308316129	0.473536987215925	0.481561608546028	0.466020164246873	0.000835647876898323	0.000854506636441839	0.000854374451971738
204	0.986818893304458	0.24	0.0794065167684979	0.0763693969243969	0.0824436366125989	0.294927624257904	0.983216579418218	0.950840408456736	1.0155927503797	7.97	5.1	12.44	0.11244071788717	0.11626933084153	0.120097943795891	0.114527033388538	0.118426685506518	0.122326337624497	0.114217557884069	0.118089507249693	0.121915070782345	0.0794065167684979	9.88959919596599	0.0101908894732491	2.08812696985444	0.449254943881708	0.457197882060971	0.441888673246159	0.475803518101734	0.483891959071808	0.468302308316129	0.473536987215925	0.481561608546028	0.466020164246873	0.000835647876898323	0.000854506636441839	0.000854374451971738
204	0.986818893304458	0.24	0.07941204710366	0.0764023108920595	0.0824217833152604	0.303223452478608	1.0044357516955	0.972008906481765	1.03686259690924	8.12	5.23	12.55	0.112859382444454	0.116624444370368	0.120389506296283	0.114827861873501	0.118658593545163	0.122489325216824	0.114633518057963	0.118545610533863	0.122362780066897	0.07941204710366	10.0179833565253	0.00667216797691409	2.09683872712394	0.449254943881708	0.457197882060971	0.441888673246159	0.475803518101734	0.483891959071808	0.468302308316129	0.473536987215925	0.481561608546028	0.466020164246873	0.000835647876898323	0.000854506636441839	0.000854374451971738
204	0.986818893304458	0.24	0.079415211174153	0.0764434809387009	0.0823869414096051	0.318521337553251	1.02443458885955	0.992522277019702	1.0563469006994	7.9	5.11	12.18	0.118345750755704	0.122150891043716	0.125956031331727	0.120602087311782	0.124479775004986	0.12835746269819	0.120528427530477	0.124443286196544	0.128283250001664	0.079415211174153	9.82573532862901	0.0175053827435973	2.08873759352159	0.449254943881708	0.457197882060971	0.441888673246159	0.475803518101734	0.483891959071808	0.468302308316129	0.473536987215925	0.481561608546028	0.466020164246873	0.000835647876898323	0.000854506636441839	0.000854374451971738
204	0.986818893304458	0.24	0.0794370853121339	0.0763963552088443	0.0824778154154235	0.298819482445601	0.993974270138615	0.961547568466618	1.02640097181061	8.03	5.22	12.42	0.112792759441418	0.116596520462832	0.120400281484246	0.114829939084459	0.118702400832392	0.122574862580326	0.114717265224317	0.118633219660738	0.122541605010427	0.0794370853121339	9.9541386551564	-0.00335991284456756	2.08373771786399	0.449254943881708	0.457197882060971	0.441888673246159	0.475803518101734	0.483891959071808	0.468302308316129	0.473536987215925	0.481561608546028	0.466020164246873	0.000835647876898323	0.000854506636441839	0.000854374451971738
204	0.986818893304458	0.24	0.0794743114534776	0.0764832505304008	0.0824653723765545	0.303859678219072	1.00367995612217	0.971326232064617	1.03603368017973	7.94	5.14	12.32	0.115195334906103	0.119032354802444	0.122869374698785	0.117353216743884	0.121262113123351	0.125171009502817	0.117148259656536	0.121059041513984	0.125035657180279	0.0794743114534776	9.82265710667181	0.00361241467744114	2.07516585924089	0.449254943881708	0.457197882060971	0.441888673246159	0.475803518101734	0.483891959071808	0.468302308316129	0.473536987215925	0.481561608546028	0.466020164246873	0.000835647876898323	0.000854506636441839	0.000854374451971738
204	0.986818893304458	0.24	0.0794761081388611	0.076448038283347	0.0825041779943753	0.294231396224821	0.975130146654181	0.942966416337409	1.00729387697095	7.95	5.16	12.27	0.111740584761876	0.115551954892828	0.11936332502378	0.113828125773382	0.11771070003733	0.121593274301278	0.113852542122973	0.1176311493582	0.121593636823421	0.0794761081388611	9.8569582629822	-0.00241607143319712	2.07467986447597	0.449254943881708	0.457197882060971	0.441888673246159	0.475803518101734	0.483891959071808	0.468302308316129	0.473536987215925	0.481561608546028	0.466020164246873	0.000835647876898323	0.000854506636441839	0.000854374451971738
204	0.986818893304458	0.24	0.079477084387741	0.0764390567460983	0.0825151120293837	0.297604448650418	0.995063835937633	0.96250721842108	1.02762045345419	8.09	5.25	12.42	0.11217405140633	0.115968316651331	0.119762581896333	0.114155837212959	0.11801713597342	0.121878434733881	0.114133437844794	0.118089721522337	0.121921845153457	0.079477084387741	9.93076942500172	-0.0104357013008344	2.07949287987924	0.449254943881708	0.457197882060971	0.441888673246159	0.475803518101734	0.483891959071808	0.468302308316129	0.473536987215925	0.481561608546028	0.466020164246873	0.000835647876898323	0.000854506636441839	0.000854374451971738
204	0.986818893304458	0.24	0.0794799487222051	0.0764922707821243	0.082467626662286	0.305259964723673	0.998641412428011	0.966556343401358	1.03072648145466	8.09	5.24	12.49	0.112621928739212	0.116360440603711	0.12009895246821	0.114610175329409	0.118414687515072	0.122219199700736	0.11452733529646	0.118183381624198	0.122183552580327	0.0794799487222051	9.9628011613823	0.0115876567259538	2.0987762148064	0.449254943881708	0.457197882060971	0.441888673246159	0.475803518101734	0.483891959071808	0.468302308316129	0.473536987215925	0.481561608546028	0.466020164246873	0.000835647876898323	0.000854506636441839	0.000854374451971738
204	0.986818893304458	0.24	0.0794834184463321	0.0764515434927537	0.0825152933999104	0.291907229426848	0.976686233759194	0.94428997277052	1.00908249474787	7.97	5.1	12.36	0.111672772321967	0.1155039898312	0.119335207340433	0.113745248373396	0.117647567426636	0.121549886479876	0.113395416124894	0.117367673299707	0.121305364582714	0.0794834184463321	9.87147260814794	0.00901043241160017	2.08856151078127	0.449254943881708	0.457197882060971	0.441888673246159	0.475803518101734	0.483891959071808	0.468302308316129	0.473536987215925	0.481561608546028	0.466020164246873	0.000835647876898323	0.000854506636441839	0.000854374451971738
204	0.986818893304458	0.24	0.0794847655006526	0.0764892221292953	0.08248030887201	0.310963701753952	1.02667408906114	0.994126713805607	1.05922146431668	8.12	5.22	12.46	0.115459122389156	0.119239215339973	0.123019308290789	0.117474852615319	0.121320939897818	0.125167027180316	0.117333856404082	0.121263076956322	0.124999208588471	0.0794847655006526	9.97831820491001	-0.00383743630649448	2.08327743211261	0.449254943881708	0.457197882060971	0.441888673246159	0.475803518101734	0.483891959071808	0.468302308316129	0.473536987215925	0.481561608546028	0.466020164246873	0.000835647876898323	0.000854506636441839	0.000854374451971738
204	0.986818893304458	0.24	0.0794894099173711	0.0764656616508278	0.0825131581839143	0.296238366282806	0.978918971193804	0.946785617485596	1.01105232490201	8.12	5.24	12.47	0.109942929258114	0.113674328392534	0.117405727526955	0.111861275403674	0.11565778209158	0.119454288779486	0.111754190407661	0.115652308338496	0.119436014383806	0.0794894099173711	9.97470485620504	-0.000867320364805264	2.08914880343616	0.449254943881708	0.457197882060971	0.441888673246159	0.475803518101734	0.483891959071808	0.468302308316129	0.473536987215925	0.481561608546028	0.466020164246873	0.000835647876898323	0.000854506636441839	0.000854374451971738
204	0.986818893304458	0.24	0.0795017572077442	0.0765229142343232	0.0824806001811652	0.303888732693025	0.979358485665742	0.9477909346378	1.01092603669368	8.11	5.12	12.58	0.110140887436754	0.113809289356795	0.117477691276836	0.112067582171955	0.115800155453153	0.119532728734352	0.111675832321814	0.115465278704505	0.119056549005488	0.0795017572077442	9.98399538746376	-0.00727460863711189	2.07624113357999	0.449254943881708	0.457197882060971	0.441888673246159	0.475803518101734	0.483891959071808	0.468302308316129	0.473536987215925	0.481561608546028	0.466020164246873	0.000835647876898323	0.000854506636441839	0.000854374451971738
204	0.986818893304458	0.24	0.0795204930581081	0.0764807930499559	0.0825601930662604	0.302767494495316	0.991143390361171	0.959111110766508	1.02317566995583	8.08	5.16	12.6	0.111855066019232	0.115590788302695	0.119326510586158	0.113835862946291	0.117637739651568	0.121439616356845	0.113530567954383	0.117297793341011	0.121007731206498	0.0795204930581081	9.9488449649315	0.00360574338534483	2.08735731896922	0.449254943881708	0.457197882060971	0.441888673246159	0.475803518101734	0.483891959071808	0.468302308316129	0.473536987215925	0.481561608546028	0.466020164246873	0.000835647876898323	0.000854506636441839	0.000854374451971738
204	0.986818893304458	0.24	0.0795225288819297	0.0764758059289014	0.0825692518349579	0.293399087691086	0.980688998014108	0.948276971285583	1.01310102474263	8.02	5.17	12.45	0.111426865101502	0.115235425932679	0.119043986763856	0.113451010692507	0.1173287566489	0.121206502605294	0.113173257684224	0.117103568770334	0.120975508576901	0.0795225288819297	9.89429982173638	-0.0145321364045394	2.06916829908599	0.449254943881708	0.457197882060971	0.441888673246159	0.475803518101734	0.483891959071808	0.468302308316129	0.473536987215925	0.481561608546028	0.466020164246873	0.000835647876898323	0.000854506636441839	0.000854374451971738
204	0.986818893304458	0.24	0.0795255050532244	0.0764886092688963	0.0825624008375525	0.297379448267225	0.993336704478707	0.960819095841647	1.02585431311577	7.99	5.17	12.52	0.113317497525981	0.117152573298547	0.120987649071113	0.11540151094025	0.119307117297494	0.123212723654738	0.11508501571152	0.119027008466207	0.122999138268052	0.0795255050532244	9.97393202696925	-0.00660120116242866	2.0798227050776	0.449254943881708	0.457197882060971	0.441888673246159	0.475803518101734	0.483891959071808	0.468302308316129	0.473536987215925	0.481561608546028	0.466020164246873	0.000835647876898323	0.000854506636441839	0.000854374451971738
204	0.986818893304458	0.24	0.0795371362776102	0.0765344315908197	0.0825398409644008	0.301035797780701	1.00694787756438	0.974270849275171	1.03962490585359	8.01	5.22	12.56	0.114631308630626	0.118476040840092	0.122320773049558	0.116722828938599	0.120637710704856	0.124552592471113	0.116545807740913	0.120473579571087	0.124329734240595	0.0795371362776102	10.0088178402752	0.014678032312745	2.10445462324905	0.449254943881708	0.457197882060971	0.441888673246159	0.475803518101734	0.483891959071808	0.468302308316129	0.473536987215925	0.481561608546028	0.466020164246873	0.000835647876898323	0.000854506636441839	0.000854374451971738
204	0.986818893304458	0.24	0.0795414648286876	0.0764982561917506	0.0825846734656245	0.296842121784641	0.983288520960435	0.951058410277868	1.015518631643	7.88	5.22	12.37	0.113633560995147	0.117484451969402	0.121335342943656	0.115814453400019	0.119739251931198	0.123664050462376	0.115737245198397	0.119630237871082	0.12365531283611	0.0795414648286876	9.88857083565241	0.00347382180566055	2.08123390105645	0.449254943881708	0.457197882060971	0.441888673246159	0.475803518101734	0.483891959071808	0.468302308316129	0.473536987215925	0.481561608546028	0.466020164246873	0.000835647876898323	0.000854506636441839	0.000854374451971738
204	0.986818893304458	0.24	0.079544536697432	0.076534490923574	0.0825545824712901	0.301760871806757	0.985017192987537	0.9531068400891	1.01692754588597	8.1	5.28	12.52	0.110892068614935	0.114604774152553	0.11831747969017	0.112839955042705	0.116617876504396	0.120395797966086	0.112798094393975	0.116603008049101	0.120411997587968	0.079544536697432	9.95314598854691	0.00683397544055462	2.09478222305897	0.449254943881708	0.457197882060971	0.441888673246159	0.475803518101734	0.483891959071808	0.468302308316129	0.473536987215925	0.481561608546028	0.466020164246873	0.000835647876898323	0.000854506636441839	0.000854374451971738
204	0.986818893304458	0.24	0.0795496151340648	0.0765005785404732	0.0825986517276564	0.294496323485372	0.989999150547775	0.95736579807651	1.02263250301904	8.12	5.29	12.6	0.111223251269491	0.115014474612721	0.118805697955951	0.113167053562628	0.117024534532246	0.120882015501865	0.113121360160977	0.116893099566128	0.120799555364534	0.0795496151340648	10.0114307891039	-0.0154092728831589	2.0805096571119	0.449254943881708	0.457197882060971	0.441888673246159	0.475803518101734	0.483891959071808	0.468302308316129	0.473536987215925	0.481561608546028	0.466020164246873	0.000835647876898323	0.000854506636441839	0.000854374451971738
204	0.986818893304458	0.24	0.0795564183132658	0.0765090801158228	0.0826037565107087	0.293713919060926	0.977968250135524	0.945670670098416	1.01026583017263	7.93	5.13	12.26	0.112252328434331	0.116086092847879	0.119919857261427	0.114361224445113	0.118267014184022	0.122172803922931	0.114231068291721	0.11817893064408	0.122017328626757	0.0795564183132658	9.84653501713442	-0.00352897759836967	2.07105664907761	0.449254943881708	0.457197882060971	0.441888673246159	0.475803518101734	0.483891959071808	0.468302308316129	0.473536987215925	0.481561608546028	0.466020164246873	0.000835647876898323	0.000854506636441839	0.000854374451971738
204	0.986818893304458	0.24	0.0795630451046322	0.0765331556417527	0.0825929345675118	0.289407872458996	0.968347594303332	0.936032645559635	1.00066254304703	7.95	5.17	12.45	0.110849975182964	0.114676883660217	0.118503792137469	0.112916635898299	0.116814892351932	0.120713148805566	0.112643430129106	0.116662812935372	0.120486506120599	0.0795630451046322	9.88445902512855	0.0147004376702504	2.09640056368361	0.449254943881708	0.457197882060971	0.441888673246159	0.475803518101734	0.483891959071808	0.468302308316129	0.473536987215925	0.481561608546028	0.466020164246873	0.000835647876898323	0.000854506636441839	0.000854374451971738
204	0.986818893304458	0.24	0.0795716405924139	0.0765295197921571	0.0826137613926707	0.295957486617548	0.970899467511808	0.939007874888559	1.00279106013506	8.05	5.14	12.4	0.109955713448449	0.113690147326666	0.117424581204883	0.111929920484546	0.115731404499651	0.119532888514755	0.111718996625635	0.115510058285151	0.119240708215678	0.0795716405924139	9.9444452988934	-0.0134363892090108	2.0691477190126	0.449254943881708	0.457197882060971	0.441888673246159	0.475803518101734	0.483891959071808	0.468302308316129	0.473536987215925	0.481561608546028	0.466020164246873	0.000835647876898323	0.000854506636441839	0.000854374451971738
204	0.986818893304458	0.24	0.0795804744967229	0.0765361947496825	0.0826247542437633	0.290749689382574	0.986218904488435	0.953414615540877	1.01902319343599	8.05	5.19	12.49	0.111689903997122	0.115532836362039	0.119375768726955	0.113698116553792	0.117610145808879	0.121522175063967	0.113567597740948	0.117372973765273	0.121332815802426	0.0795804744967229	9.96032215504083	-0.0126426992661046	2.074166827233	0.449254943881708	0.457197882060971	0.441888673246159	0.475803518101734	0.483891959071808	0.468302308316129	0.473536987215925	0.481561608546028	0.466020164246873	0.000835647876898323	0.000854506636441839	0.000854374451971738
204	0.986818893304458	0.24	0.0795806749571057	0.0765939556345173	0.0825673942796941	0.305259662533955	0.989932906672376	0.958127608117637	1.02173820522711	7.96	5.1	12.5	0.113360929393168	0.117123975331147	0.120887021269126	0.115467911898745	0.119300899676487	0.123133887454229	0.115121183820884	0.118850641635996	0.122780841436827	0.0795806749571057	9.95835915582079	-0.0192405522072551	2.06124759997274	0.449254943881708	0.457197882060971	0.441888673246159	0.475803518101734	0.483891959071808	0.468302308316129	0.473536987215925	0.481561608546028	0.466020164246873	0.000835647876898323	0.000854506636441839	0.000854374451971738
204	0.986818893304458	0.24	0.0795859349408217	0.0765476653958782	0.0826242044857653	0.307117921245343	1.00325114800309	0.971158620820565	1.03534367518562	7.97	5.1	12.2	0.114734364738781	0.118525831591064	0.122317298443346	0.116856547327291	0.120718142993701	0.124579738660112	0.116726308675027	0.120489376441862	0.124399860119931	0.0795859349408217	9.79137672543375	-0.0185585256945032	2.05093397233277	0.449254943881708	0.457197882060971	0.441888673246159	0.475803518101734	0.483891959071808	0.468302308316129	0.473536987215925	0.481561608546028	0.466020164246873	0.000835647876898323	0.000854506636441839	0.000854374451971738
204	0.986818893304458	0.24	0.0795862070304765	0.0765480014646187	0.0826244125963344	0.308070029817661	1.00414119380063	0.972091912317292	1.03619047528397	8.02	5.09	12.46	0.114270469862814	0.118037898032375	0.121805326201937	0.116349031889566	0.120184988990016	0.124020946090465	0.115969023122034	0.119800259104619	0.123546181380436	0.0795862070304765	9.87939154469589	0.0200419797484692	2.0951118734712	0.449254943881708	0.457197882060971	0.441888673246159	0.475803518101734	0.483891959071808	0.468302308316129	0.473536987215925	0.481561608546028	0.466020164246873	0.000835647876898323	0.000854506636441839	0.000854374451971738
204	0.986818893304458	0.24	0.079592113014276	0.0765911617100113	0.0825930643185407	0.31042519675841	1.01021904274758	0.978153032414426	1.04228505308074	7.87	5.1	12.22	0.116989923313795	0.120825110616333	0.124660297918872	0.119242633841847	0.12315166995605	0.127060706070254	0.119022047737384	0.123004173596559	0.126870844364265	0.079592113014276	9.81311362939735	0.0042351755729131	2.07316290576174	0.449254943881708	0.457197882060971	0.441888673246159	0.475803518101734	0.483891959071808	0.468302308316129	0.473536987215925	0.481561608546028	0.466020164246873	0.000835647876898323	0.000854506636441839	0.000854374451971738
204	0.986818893304458	0.24	0.0795933086698991	0.076563359898255	0.0826232574415432	0.300946539683802	0.993050906089004	0.960818019678824	1.02528379249918	8.04	5.2	12.44	0.112660112248648	0.116439559060317	0.120219005871985	0.114692031907753	0.118539644214058	0.122387256520362	0.114505757335883	0.118329684554731	0.122234789804237	0.0795933086698991	9.92260485423991	-0.00465429596007988	2.07876212370337	0.449254943881708	0.457197882060971	0.441888673246159	0.475803518101734	0.483891959071808	0.468302308316129	0.473536987215925	0.481561608546028	0.466020164246873	0.000835647876898323	0.000854506636441839	0.000854374451971738
204	0.986818893304458	0.24	0.0795995440444831	0.0766074899556117	0.0825915981333546	0.303647698924842	0.996373896844764	0.96423958384727	1.02850820984226	7.96	5.15	12.38	0.114134096393415	0.117937736939428	0.121741377485441	0.116258524749404	0.120132964137195	0.124007403524985	0.116119567383453	0.119898263311258	0.123846746039948	0.0795995440444831	9.90421356317845	0.00676135083136685	2.08609949002166	0.449254943881708	0.457197882060971	0.441888673246159	0.475803518101734	0.483891959071808	0.468302308316129	0.473536987215925	0.481561608546028	0.466020164246873	0.000835647876898323	0.000854506636441839	0.000854374451971738
204	0.986818893304458	0.24	0.0796002072613427	0.0765716051744552	0.0826288093482303	0.311257022690642	1.02310344311335	0.99069145085819	1.05551543536851	8.04	5.2	12.54	0.116188723935573	0.119990016474309	0.123791309013045	0.11828585667511	0.122155760132062	0.126025663589013	0.11802411912622	0.121959528352973	0.125805476012494	0.0796002072613427	9.93621775750316	-0.00459280613161614	2.07973256039276	0.449254943881708	0.457197882060971	0.441888673246159	0.475803518101734	0.483891959071808	0.468302308316129	0.473536987215925	0.481561608546028	0.466020164246873	0.000835647876898323	0.000854506636441839	0.000854374451971738
204	0.986818893304458	0.24	0.0796018325114072	0.0766047969819938	0.0825988680408205	0.310895246068908	1.02258898048636	0.990165931036592	1.05501202993612	8.12	5.2	12.62	0.115008234169516	0.118774186467738	0.12254013876596	0.117016642061228	0.120848359809812	0.124680077558397	0.116776927636801	0.120646447866199	0.124399926920947	0.0796018325114072	10.0037765757593	-0.0045567940626723	2.0853760060403	0.449254943881708	0.457197882060971	0.441888673246159	0.475803518101734	0.483891959071808	0.468302308316129	0.473536987215925	0.481561608546028	0.466020164246873	0.000835647876898323	0.000854506636441839	0.000854374451971738
204	0.986818893304458	0.24	0.0796046027324347	0.0765962501218429	0.0826129553430265	0.299081266514626	0.99763468770552	0.965108891448525	1.03016048396252	8.06	5.26	12.53	0.112853965306152	0.116657334143457	0.120460702980763	0.114870615406838	0.118741948751442	0.122613282096047	0.114730533049304	0.11862002791685	0.122551107847312	0.0796046027324347	9.96304412885392	-0.00736848914418053	2.08142378590611	0.449254943881708	0.457197882060971	0.441888673246159	0.475803518101734	0.483891959071808	0.468302308316129	0.473536987215925	0.481561608546028	0.466020164246873	0.000835647876898323	0.000854506636441839	0.000854374451971738
204	0.986818893304458	0.24	0.0796111090862942	0.0765809026475924	0.0826413155249961	0.293373834632511	0.969633859633334	0.937585256205454	1.00168246306121	8.15	5.19	12.69	0.108553750638049	0.112264342375474	0.1159749341129	0.110428598359458	0.114203276270075	0.117977954180692	0.110084327095869	0.113869276855993	0.117534241348412	0.0796111090862942	10.0421994960247	0.0130394308541473	2.10673315688043	0.449254943881708	0.457197882060971	0.441888673246159	0.475803518101734	0.483891959071808	0.468302308316129	0.473536987215925	0.481561608546028	0.466020164246873	0.000835647876898323	0.000854506636441839	0.000854374451971738
204	0.986818893304458	0.24	0.0796146255149941	0.0765691469732036	0.0826601040567845	0.298173964077304	0.985014991566976	0.952831001438036	1.01719898169592	8	5.14	12.35	0.112284500939839	0.116077160146379	0.119869819352919	0.114343955526434	0.118206177400421	0.122068399274407	0.114262839950845	0.117974679560105	0.121897317029703	0.0796146255149941	9.87409991239029	0.0131855166301079	2.09040097400794	0.449254943881708	0.457197882060971	0.441888673246159	0.475803518101734	0.483891959071808	0.468302308316129	0.473536987215925	0.481561608546028	0.466020164246873	0.000835647876898323	0.000854506636441839	0.000854374451971738
204	0.986818893304458	0.24	0.0796185945224075	0.0766279808602325	0.0826092081845825	0.305072838228104	1.00134332577446	0.969157248660475	1.03352940288844	8.06	5.24	12.39	0.113311878958862	0.117075009120806	0.120838139282749	0.115335772919065	0.119166117361419	0.122996461803774	0.11536087746008	0.119135410303292	0.123024183226924	0.0796185945224075	9.95770838979508	-0.00445757037699155	2.08210872294957	0.449254943881708	0.457197882060971	0.441888673246159	0.475803518101734	0.483891959071808	0.468302308316129	0.473536987215925	0.481561608546028	0.466020164246873	0.000835647876898323	0.000854506636441839	0.000854374451971738
204	0.986818893304458	0.24	0.0796269573025458	0.0766020344616651	0.0826518801434264	0.296672623239388	0.99824340559454	0.965509815236629	1.03097699595245	8	5.25	12.33	0.113725698722483	0.117581330613948	0.121436962505413	0.115808351265776	0.119734591134637	0.123660831003499	0.115817865545796	0.119745436054548	0.123719262400088	0.0796269573025458	9.94259622870944	0.00429849933644951	2.09116099402807	0.449254943881708	0.457197882060971	0.441888673246159	0.475803518101734	0.483891959071808	0.468302308316129	0.473536987215925	0.481561608546028	0.466020164246873	0.000835647876898323	0.000854506636441839	0.000854374451971738
204	0.986818893304458	0.24	0.0796318878340197	0.0766244641608087	0.0826393115072307	0.317073105816962	1.01367983426379	0.981996901231076	1.0453627672965	8	5.05	12.35	0.115721096573027	0.119454696698037	0.123188296823046	0.117843558490433	0.121645637262075	0.125447716033717	0.117442337337329	0.121209412035693	0.125021930413174	0.0796318878340197	9.85166976054073	-0.0168052145755203	2.05279215246181	0.449254943881708	0.457197882060971	0.441888673246159	0.475803518101734	0.483891959071808	0.468302308316129	0.473536987215925	0.481561608546028	0.466020164246873	0.000835647876898323	0.000854506636441839	0.000854374451971738
204	0.986818893304458	0.24	0.0796339166114401	0.0766177847361044	0.0826500484867757	0.297377284929197	0.972160619536422	0.940336060886885	1.00398517818596	7.86	5.16	12.32	0.112643582334113	0.116455870771829	0.120268159209544	0.114823603087607	0.118709671742005	0.122595740396404	0.114664816860446	0.118665225255119	0.122504002996635	0.0796339166114401	9.81706350668302	0.00613726810820596	2.07738031282706	0.449254943881708	0.457197882060971	0.441888673246159	0.475803518101734	0.483891959071808	0.468302308316129	0.473536987215925	0.481561608546028	0.466020164246873	0.000835647876898323	0.000854506636441839	0.000854374451971738
204	0.986818893304458	0.24	0.0796344347999171	0.0766565497248173	0.082612319875017	0.311386396608649	1.0069408230026	0.975050486852495	1.03883115915271	8.02	5.13	12.43	0.1146313274847	0.118380499056954	0.122129670629209	0.116717251280865	0.120534645793306	0.124352040305747	0.116422309376214	0.120258336496498	0.124090631137185	0.0796344347999171	9.93311417050443	0.00185141787830398	2.07920953365984	0.449254943881708	0.457197882060971	0.441888673246159	0.475803518101734	0.483891959071808	0.468302308316129	0.473536987215925	0.481561608546028	0.466020164246873	0.000835647876898323	0.000854506636441839	0.000854374451971738
204	0.986818893304458	0.24	0.0796442673541324	0.0766235706410488	0.0826649640672159	0.302421736309129	0.995648322941097	0.963444079346474	1.02785256653572	8.17	5.23	12.8	0.111284778717343	0.115004602419636	0.118724426121929	0.113191051621861	0.116974594722396	0.12075813782293	0.112827495717019	0.116618458562629	0.120307030869538	0.0796442673541324	10.0621846388277	0.00963806916306826	2.10912785496121	0.449254943881708	0.457197882060971	0.441888673246159	0.475803518101734	0.483891959071808	0.468302308316129	0.473536987215925	0.481561608546028	0.466020164246873	0.000835647876898323	0.000854506636441839	0.000854374451971738
204	0.986818893304458	0.24	0.0796451969666773	0.0766557688065159	0.0826346251268386	0.313254566991462	1.00969120059289	0.977852530155078	1.04152987103071	8.03	5.16	12.6	0.114724287109341	0.118459685501068	0.122195083892795	0.116797503428842	0.120600405303055	0.124403307177267	0.116361709241302	0.120147414700603	0.124044760227112	0.0796451969666773	9.96348492770982	-0.0234938490143734	2.06304349545755	0.449254943881708	0.457197882060971	0.441888673246159	0.475803518101734	0.483891959071808	0.468302308316129	0.473536987215925	0.481561608546028	0.466020164246873	0.000835647876898323	0.000854506636441839	0.000854374451971738
204	0.986818893304458	0.24	0.0796526276701327	0.0766017209579353	0.0827035343823301	0.295400048552505	0.993025752612674	0.960363682813915	1.02568782241143	8.03	5.28	12.49	0.112700032369153	0.116532972316214	0.120365912263274	0.114738347764185	0.118640611032083	0.122542874299981	0.114732798031764	0.118653851393471	0.122488246849936	0.0796526276701327	9.93196086252788	-0.012538301704434	2.0779309642197	0.449254943881708	0.457197882060971	0.441888673246159	0.475803518101734	0.483891959071808	0.468302308316129	0.473536987215925	0.481561608546028	0.466020164246873	0.000835647876898323	0.000854506636441839	0.000854374451971738
204	0.986818893304458	0.24	0.079654747695915	0.0766191461200105	0.0826903492718195	0.303028935676952	1.01108347603685	0.978426985984463	1.04373996608925	7.95	5.13	12.28	0.115885910949347	0.119753779632795	0.123621648316243	0.118047406073393	0.121987417946908	0.125927429820423	0.11789227392153	0.121932247100569	0.125731840972002	0.079654747695915	9.87351337680428	-0.00811361222277488	2.06877944675104	0.449254943881708	0.457197882060971	0.441888673246159	0.475803518101734	0.483891959071808	0.468302308316129	0.473536987215925	0.481561608546028	0.466020164246873	0.000835647876898323	0.000854506636441839	0.000854374451971738
204	0.986818893304458	0.24	0.0796642145047768	0.0766208249820894	0.0827076040274641	0.296080129010111	0.982115547981831	0.949865026888162	1.0143660690755	8.02	5.15	12.33	0.111554430287396	0.115342008948822	0.119129587610247	0.113577294357424	0.117433554798379	0.121289815239335	0.113530390947721	0.117196090322594	0.121129679710193	0.0796642145047768	9.83031435387938	-0.0116174802073572	2.06369600018415	0.449254943881708	0.457197882060971	0.441888673246159	0.475803518101734	0.483891959071808	0.468302308316129	0.473536987215925	0.481561608546028	0.466020164246873	0.000835647876898323	0.000854506636441839	0.000854374451971738
204	0.986818893304458	0.24	0.0796688408685087	0.0766361388153185	0.0827015429216988	0.297031891098278	0.995371014693706	0.962759690848383	1.02798233853903	7.83	5.1	12.1	0.11570317305608	0.119622358375459	0.123541543694839	0.117965740957617	0.121961565686873	0.125957390416128	0.117986499967623	0.121879119314533	0.125946851388024	0.0796688408685087	9.76797310552553	-0.0107746627339286	2.05432109601526	0.449254943881708	0.457197882060971	0.441888673246159	0.475803518101734	0.483891959071808	0.468302308316129	0.473536987215925	0.481561608546028	0.466020164246873	0.000835647876898323	0.000854506636441839	0.000854374451971738
204	0.986818893304458	0.24	0.0796760472066735	0.0766674538870407	0.0826846405263062	0.298571166938719	0.9897548548787	0.957446660815912	1.02206304894149	7.92	5.12	12.2	0.113823260415443	0.117664126060353	0.121504991705262	0.115972360633793	0.119885745772223	0.123799130910653	0.115885648284166	0.119829919399457	0.123770075978155	0.0796760472066735	9.85608258852265	0.00800618767687546	2.08179718887488	0.449254943881708	0.457197882060971	0.441888673246159	0.475803518101734	0.483891959071808	0.468302308316129	0.473536987215925	0.481561608546028	0.466020164246873	0.000835647876898323	0.000854506636441839	0.000854374451971738
204	0.986818893304458	0.24	0.0796762661117353	0.0766181432972883	0.0827343889261822	0.29025034521226	0.961090155400854	0.929082967522955	0.993097343278753	7.93	5.13	12.42	0.11038534922331	0.114188157729183	0.117990966235056	0.112465465792077	0.116339934939843	0.120214404087608	0.11220666232392	0.116101012056788	0.119842385037028	0.0796762661117353	9.84219200574592	-6.99255982160493e-05	2.07445653899591	0.449254943881708	0.457197882060971	0.441888673246159	0.475803518101734	0.483891959071808	0.468302308316129	0.473536987215925	0.481561608546028	0.466020164246873	0.000835647876898323	0.000854506636441839	0.000854374451971738
204	0.986818893304458	0.24	0.0796778935712569	0.0766425127295405	0.0827132744129732	0.298408295542944	0.985983036393006	0.953785444780266	1.01818062800575	8.07	5.13	12.52	0.11135571700764	0.115114828576785	0.118873940145931	0.113335045119073	0.117160974229363	0.120986903339653	0.112976477664651	0.116793762641856	0.12057557815981	0.0796778935712569	9.95212595975509	-0.00358762633437703	2.07963616903858	0.449254943881708	0.457197882060971	0.441888673246159	0.475803518101734	0.483891959071808	0.468302308316129	0.473536987215925	0.481561608546028	0.466020164246873	0.000835647876898323	0.000854506636441839	0.000854374451971738
204	0.986818893304458	0.24	0.0796792608210503	0.0766490780041865	0.0827094436379141	0.295730646618188	0.984620952597312	0.952261030320961	1.01698087487366	8.04	5.18	12.48	0.111605083507617	0.115397669482426	0.119190255457235	0.113614831323712	0.117475712945463	0.121336594567215	0.113367501628489	0.11724494894741	0.121157087876779	0.0796792608210503	9.92320371148215	-0.0133536669174192	2.07199976200519	0.449254943881708	0.457197882060971	0.441888673246159	0.475803518101734	0.483891959071808	0.468302308316129	0.473536987215925	0.481561608546028	0.466020164246873	0.000835647876898323	0.000854506636441839	0.000854374451971738
204	0.986818893304458	0.24	0.0796881799679072	0.0766920310059503	0.0826843289298642	0.304079056834058	0.996992918400498	0.964871409360198	1.0291144274408	7.94	5.23	12.37	0.114491007042928	0.11830252418613	0.122114041329333	0.116639466568845	0.12052250802235	0.124405549475854	0.116605936759426	0.120530672605974	0.124399474845951	0.0796881799679072	9.90428547192158	-0.00138950340821225	2.08195153016269	0.449254943881708	0.457197882060971	0.441888673246159	0.475803518101734	0.483891959071808	0.468302308316129	0.473536987215925	0.481561608546028	0.466020164246873	0.000835647876898323	0.000854506636441839	0.000854374451971738
204	0.986818893304458	0.24	0.0796916597423081	0.0767050334822407	0.0826782860023756	0.31093551060754	1.00367453317338	0.971854191007659	1.0354948753391	7.95	5.06	12.44	0.115088986823913	0.118857217669783	0.122625448515653	0.117234483900843	0.121072962374119	0.124911440847396	0.116838185855139	0.120587574857241	0.124417715129466	0.0796916597423081	9.8728077736115	-0.0172338132576397	2.05543912903272	0.449254943881708	0.457197882060971	0.441888673246159	0.475803518101734	0.483891959071808	0.468302308316129	0.473536987215925	0.481561608546028	0.466020164246873	0.000835647876898323	0.000854506636441839	0.000854374451971738
204	0.986818893304458	0.24	0.0796918876479059	0.0766980258581217	0.0826857494376901	0.310116278983272	1.01056772660385	0.978467488129184	1.04266796507851	7.92	5.09	12.37	0.116293634581835	0.120108838917648	0.123924043253461	0.118487610445412	0.122374791775129	0.126261973104845	0.118133154952417	0.122098224117587	0.125922861048271	0.0796918876479059	9.87307977923965	-0.00785040907727024	2.06582306009111	0.449254943881708	0.457197882060971	0.441888673246159	0.475803518101734	0.483891959071808	0.468302308316129	0.473536987215925	0.481561608546028	0.466020164246873	0.000835647876898323	0.000854506636441839	0.000854374451971738
204	0.986818893304458	0.24	0.0797075139325274	0.076726951393054	0.0826880764720008	0.30624406673476	0.993747138475686	0.961893241395655	1.02560103555572	8.09	5.21	12.58	0.112053232067242	0.11576396831961	0.119474704571978	0.11402990654496	0.117806102021558	0.121582297498156	0.113717344327597	0.117577715237263	0.121316303434364	0.0797075139325274	10.0016010221744	0.00311011521132271	2.09166146383091	0.449254943881708	0.457197882060971	0.441888673246159	0.475803518101734	0.483891959071808	0.468302308316129	0.473536987215925	0.481561608546028	0.466020164246873	0.000835647876898323	0.000854506636441839	0.000854374451971738
204	0.986818893304458	0.24	0.0797161371718391	0.0767057122709968	0.0827265620726814	0.292283962993841	0.963500672224693	0.931570871011913	0.995430473437473	7.9	5.1	12.37	0.110976044218237	0.11477977310407	0.118583501989904	0.113085557233938	0.116961590153037	0.120837623072137	0.1128657006981	0.116691114143121	0.120543713262041	0.0797161371718391	9.83988067479365	0.0142804640063647	2.08726004060586	0.449254943881708	0.457197882060971	0.441888673246159	0.475803518101734	0.483891959071808	0.468302308316129	0.473536987215925	0.481561608546028	0.466020164246873	0.000835647876898323	0.000854506636441839	0.000854374451971738
204	0.986818893304458	0.24	0.0797165263359539	0.0767325477083075	0.0827005049636002	0.307342152123125	0.992840377026757	0.96109760030731	1.0245831537462	7.91	5.07	12.37	0.114436844563478	0.118216422417272	0.121996000271067	0.116608637738421	0.120459944775402	0.124311251812384	0.116263292225403	0.120105631407669	0.123908761164	0.0797165263359539	9.82287325305892	-0.0114638523646672	2.0579594599056	0.449254943881708	0.457197882060971	0.441888673246159	0.475803518101734	0.483891959071808	0.468302308316129	0.473536987215925	0.481561608546028	0.466020164246873	0.000835647876898323	0.000854506636441839	0.000854374451971738
204	0.986818893304458	0.24	0.0797175610544608	0.0766833487024387	0.0827517734064828	0.293443119151923	0.983664187984706	0.951157282524464	1.01617109344495	8.2	5.22	12.5	0.109436907116034	0.113177040592214	0.116917174068394	0.111285965337675	0.115089292527351	0.118892619717027	0.111158876915248	0.114935522438811	0.118740058839285	0.0797175610544608	9.98175189156498	0.0119679170299002	2.10427180771202	0.449254943881708	0.457197882060971	0.441888673246159	0.475803518101734	0.483891959071808	0.468302308316129	0.473536987215925	0.481561608546028	0.466020164246873	0.000835647876898323	0.000854506636441839	0.000854374451971738
204	0.986818893304458	0.24	0.0797192222998261	0.0767368962189871	0.082701548380665	0.300218127005774	0.992765645940917	0.960486146108801	1.02504514577303	8.05	5.15	12.5	0.11250960842773	0.11629077060385	0.120071932779971	0.114532030277438	0.118381160915178	0.122230291552918	0.114245200449807	0.11806094555738	0.121962014810006	0.0797192222998261	10.0038245885696	0.00101257364748045	2.08949755227125	0.449254943881708	0.457197882060971	0.441888673246159	0.475803518101734	0.483891959071808	0.468302308316129	0.473536987215925	0.481561608546028	0.466020164246873	0.000835647876898323	0.000854506636441839	0.000854374451971738
204	0.986818893304458	0.24	0.0797267089560344	0.0767170096450316	0.0827364082670372	0.305315764311727	0.98573682485754	0.954070529629019	1.01740312008606	7.97	5.09	12.33	0.11277673575473	0.116519877690691	0.120263019626651	0.114866464941217	0.118678966509733	0.122491468078248	0.114537915281107	0.118476462747107	0.122233663117089	0.0797267089560344	9.86428209240563	-0.0101096907266769	2.05957533637143	0.449254943881708	0.457197882060971	0.441888673246159	0.475803518101734	0.483891959071808	0.468302308316129	0.473536987215925	0.481561608546028	0.466020164246873	0.000835647876898323	0.000854506636441839	0.000854374451971738
204	0.986818893304458	0.24	0.0797383010271886	0.0767282232031403	0.0827483788512368	0.308752772080698	1.00213453260413	0.970200448539161	1.03406861666911	7.97	5.1	12.32	0.114639018506298	0.118412354273786	0.122185690041275	0.116760533000207	0.120603698277974	0.124446863555741	0.116568857458125	0.120392334560847	0.124110382791104	0.0797383010271886	9.83275192541949	0.000677189048226932	2.07150003310721	0.449254943881708	0.457197882060971	0.441888673246159	0.475803518101734	0.483891959071808	0.468302308316129	0.473536987215925	0.481561608546028	0.466020164246873	0.000835647876898323	0.000854506636441839	0.000854374451971738
204	0.986818893304458	0.24	0.0797473915156084	0.0767093656106185	0.0827854174205983	0.293085492136237	0.978514759526028	0.946150115444445	1.01087940360761	7.92	5.14	12.35	0.112498016604775	0.116346199052639	0.120194381500502	0.114623189052379	0.118544066571306	0.122464944090233	0.114382247756255	0.118401569883084	0.122283487355451	0.0797473915156084	9.87340115893266	0.0104646864974403	2.08642780493202	0.449254943881708	0.457197882060971	0.441888673246159	0.475803518101734	0.483891959071808	0.468302308316129	0.473536987215925	0.481561608546028	0.466020164246873	0.000835647876898323	0.000854506636441839	0.000854374451971738
204	0.986818893304458	0.24	0.0797601339038276	0.0767055840438211	0.082814683763834	0.301789304307501	1.01638013157663	0.983455974773579	1.04930428837968	8.03	5.2	12.36	0.115396236566274	0.119259473848517	0.12312271113076	0.117482481217985	0.121415561836182	0.125348642454379	0.117593343407324	0.121412914985669	0.125757964621881	0.0797601339038276	9.91727372080099	0.00182164556515098	2.08571653845486	0.449254943881708	0.457197882060971	0.441888673246159	0.475803518101734	0.483891959071808	0.468302308316129	0.473536987215925	0.481561608546028	0.466020164246873	0.000835647876898323	0.000854506636441839	0.000854374451971738
204	0.986818893304458	0.24	0.0797892285826056	0.0767560267599996	0.0828224304052115	0.301620983579342	1.00963009332523	0.976911526666108	1.04234865998435	8.04	5.24	12.52	0.11448586925983	0.118320211923068	0.122154554586307	0.116546991303007	0.120450364740396	0.124353738177785	0.116427024230294	0.120449252024452	0.124257504892608	0.0797892285826056	9.99122293371004	0.00527582649825007	2.0956264413727	0.449254943881708	0.457197882060971	0.441888673246159	0.475803518101734	0.483891959071808	0.468302308316129	0.473536987215925	0.481561608546028	0.466020164246873	0.000835647876898323	0.000854506636441839	0.000854374451971738
204	0.986818893304458	0.24	0.0797964166040847	0.0767420948454152	0.0828507383627542	0.29853788682451	0.997989664286547	0.965410075845425	1.03056925272767	8.01	5.17	12.41	0.11363649966867	0.117471378217926	0.121306256767182	0.115712785965903	0.119617732722175	0.123522679478447	0.115552262329846	0.11945997963428	0.123335388395299	0.0797964166040847	9.90865873481599	-0.00870322566298147	2.0732377243687	0.449254943881708	0.457197882060971	0.441888673246159	0.475803518101734	0.483891959071808	0.468302308316129	0.473536987215925	0.481561608546028	0.466020164246873	0.000835647876898323	0.000854506636441839	0.000854374451971738
204	0.986818893304458	0.24	0.0798139506826547	0.0767897831247142	0.0828381182405953	0.293897469249217	0.993439567887166	0.960645553541913	1.02623358223242	8.11	5.19	12.46	0.111635010251784	0.115445947713714	0.119256885175645	0.113587860560022	0.117465463402109	0.121343066244195	0.11346777251274	0.117255063222793	0.121206974463745	0.0798139506826547	9.98855468238077	0.00372678973257447	2.09240079381968	0.449254943881708	0.457197882060971	0.441888673246159	0.475803518101734	0.483891959071808	0.468302308316129	0.473536987215925	0.481561608546028	0.466020164246873	0.000835647876898323	0.000854506636441839	0.000854374451971738
204	0.986818893304458	0.24	0.079815747384781	0.0767761199115443	0.0828553748580178	0.295406013899286	0.981727084310214	0.94943710696459	1.01401706165584	7.99	5.15	12.29	0.112009443960312	0.115818840476883	0.119628236993455	0.114071503299899	0.117951029632203	0.121830555964506	0.113935796980096	0.117812115098584	0.12176182724886	0.079815747384781	9.8609212792533	-0.0164071016099544	2.06181423333495	0.449254943881708	0.457197882060971	0.441888673246159	0.475803518101734	0.483891959071808	0.468302308316129	0.473536987215925	0.481561608546028	0.466020164246873	0.000835647876898323	0.000854506636441839	0.000854374451971738
204	0.986818893304458	0.24	0.0798158793444305	0.0768089192640492	0.0828228394248118	0.306948147992178	1.01428502833833	0.981826596168956	1.04674346050769	8.02	5.25	12.4	0.115333315987577	0.119146146713958	0.122958977440339	0.117426243219308	0.121308264510348	0.125190285801389	0.117464999623795	0.121361181188059	0.12522684045765	0.0798158793444305	10.0096746908214	0.0100865763560619	2.10249200824437	0.449254943881708	0.457197882060971	0.441888673246159	0.475803518101734	0.483891959071808	0.468302308316129	0.473536987215925	0.481561608546028	0.466020164246873	0.000835647876898323	0.000854506636441839	0.000854374451971738
204	0.986818893304458	0.24	0.0798199671359237	0.076780407589674	0.0828595266821733	0.301112882020523	0.988373308990827	0.956304928592158	1.0204416893895	8.02	5.16	12.45	0.112412771304274	0.11618238014354	0.119951988982805	0.114457424853319	0.118295598358345	0.122133771863371	0.114258904561575	0.118013255314614	0.121940736124958	0.0798199671359237	9.90777587409989	-0.0117093754829007	2.07036312962263	0.449254943881708	0.457197882060971	0.441888673246159	0.475803518101734	0.483891959071808	0.468302308316129	0.473536987215925	0.481561608546028	0.466020164246873	0.000835647876898323	0.000854506636441839	0.000854374451971738
204	0.986818893304458	0.24	0.0798208668979491	0.0768141340180061	0.082827599777892	0.297200779829954	0.977681291348111	0.945662485131191	1.00970009756503	8.03	5.19	12.34	0.110993926637589	0.114752025413994	0.1185101241904	0.1130025485895	0.116828656489723	0.120654764389947	0.112910977830073	0.116833646794344	0.120547302949601	0.0798208668979491	9.86971047587377	0.0222775194457184	2.09923088011717	0.449254943881708	0.457197882060971	0.441888673246159	0.475803518101734	0.483891959071808	0.468302308316129	0.473536987215925	0.481561608546028	0.466020164246873	0.000835647876898323	0.000854506636441839	0.000854374451971738
204	0.986818893304458	0.24	0.079823966902197	0.076796310173092	0.0828516236313021	0.303222875938862	0.988922697123192	0.956996626264897	1.02084876798149	7.97	5.16	12.43	0.11318496520302	0.116960894103907	0.120736823004794	0.115286088123535	0.119132111941585	0.122978135759634	0.115010663638532	0.118929043672976	0.122774841964555	0.079823966902197	9.90485308253781	-0.00938065344365517	2.07166520117056	0.449254943881708	0.457197882060971	0.441888673246159	0.475803518101734	0.483891959071808	0.468302308316129	0.473536987215925	0.481561608546028	0.466020164246873	0.000835647876898323	0.000854506636441839	0.000854374451971738
204	0.986818893304458	0.24	0.0798353852664854	0.0768124099306712	0.0828583606022996	0.300982186369737	0.991684309293408	0.959498507314162	1.02387011127265	7.99	5.17	12.41	0.113208458259746	0.11700596809655	0.120803477933354	0.115293327734298	0.119160773267248	0.123028218800198	0.115098745697469	0.11891815801346	0.122841903118769	0.0798353852664854	9.89856850515738	0.00799332684746821	2.08575847439128	0.449254943881708	0.457197882060971	0.441888673246159	0.475803518101734	0.483891959071808	0.468302308316129	0.473536987215925	0.481561608546028	0.466020164246873	0.000835647876898323	0.000854506636441839	0.000854374451971738
204	0.986818893304458	0.24	0.0798376158332561	0.0768098031120787	0.0828654285544334	0.301224299511687	0.983753659418859	0.951843613855106	1.01566370498261	7.96	5.09	12.35	0.112652242241301	0.116428848114843	0.120205453988386	0.114748191956887	0.118595063418127	0.122441934879367	0.114481052597859	0.118351661636599	0.122126741833245	0.0798376158332561	9.82231323697678	-0.00477201418555622	2.06569870857181	0.449254943881708	0.457197882060971	0.441888673246159	0.475803518101734	0.483891959071808	0.468302308316129	0.473536987215925	0.481561608546028	0.466020164246873	0.000835647876898323	0.000854506636441839	0.000854374451971738
204	0.986818893304458	0.24	0.0798536815329874	0.0767931818228275	0.0829141812431474	0.297016834148497	0.989235674382787	0.956824193989573	1.021647154776	8.01	5.18	12.4	0.112600845664675	0.116415088787336	0.120229331909996	0.114656680308037	0.118540562811321	0.122424445314605	0.114506193908164	0.118431052719183	0.122311437023461	0.0798536815329874	9.88172605764285	0.00174323092215455	2.08195432986454	0.449254943881708	0.457197882060971	0.441888673246159	0.475803518101734	0.483891959071808	0.468302308316129	0.473536987215925	0.481561608546028	0.466020164246873	0.000835647876898323	0.000854506636441839	0.000854374451971738
204	0.986818893304458	0.24	0.0798577697340005	0.0768228654010641	0.082892674066937	0.304904499117989	0.991723777577401	0.959834240401355	1.02361331475345	8.04	5.17	12.6	0.112548446794461	0.116287756903525	0.120027067012589	0.114578576835452	0.118385335994247	0.122192095153041	0.114182570542835	0.118055801047399	0.121917321832149	0.0798577697340005	9.94553666926966	0.00438071560628943	2.08843304534483	0.449254943881708	0.457197882060971	0.441888673246159	0.475803518101734	0.483891959071808	0.468302308316129	0.473536987215925	0.481561608546028	0.466020164246873	0.000835647876898323	0.000854506636441839	0.000854374451971738
204	0.986818893304458	0.24	0.0798615409179235	0.0768176187559013	0.0829054630799456	0.302033896942044	1.00660892228941	0.974020205046427	1.03919763953239	8.05	5.22	12.34	0.114075542867938	0.117892276434246	0.121709010000554	0.116124932954836	0.120010234907833	0.12389553686083	0.116086653382205	0.119927089896042	0.123869317177896	0.0798615409179235	9.91468178804737	0.0296580451180448	2.11242275045904	0.449254943881708	0.457197882060971	0.441888673246159	0.475803518101734	0.483891959071808	0.468302308316129	0.473536987215925	0.481561608546028	0.466020164246873	0.000835647876898323	0.000854506636441839	0.000854374451971738
204	0.986818893304458	0.24	0.0798675386620262	0.0768620930114746	0.0828729843125778	0.302972618979542	0.998188164748488	0.965943875163516	1.03043245433346	8.04	5.13	12.4	0.11329733229789	0.117079324280809	0.120861316263728	0.115342947739505	0.119193224659442	0.12304350157938	0.115038090137386	0.118925840871289	0.122802020190306	0.0798675386620262	9.9028570717499	0.00604528227774809	2.08350630678819	0.449254943881708	0.457197882060971	0.441888673246159	0.475803518101734	0.483891959071808	0.468302308316129	0.473536987215925	0.481561608546028	0.466020164246873	0.000835647876898323	0.000854506636441839	0.000854374451971738
204	0.986818893304458	0.24	0.0798700313124749	0.0768699028602281	0.0828701597647218	0.303714077812159	0.990719124244911	0.958772199397384	1.02266604909244	8.13	5.19	12.49	0.111179782719404	0.114884366733557	0.118588950747709	0.113110386636031	0.116879299651665	0.120648212667298	0.112971728925804	0.11665318584765	0.120440946260004	0.0798700313124749	9.96151377615464	0.0219050801352762	2.1101030485562	0.449254943881708	0.457197882060971	0.441888673246159	0.475803518101734	0.483891959071808	0.468302308316129	0.473536987215925	0.481561608546028	0.466020164246873	0.000835647876898323	0.000854506636441839	0.000854374451971738
204	0.986818893304458	0.24	0.0798809536519859	0.0768310947471356	0.0829308125568362	0.303315490691661	0.998303904520459	0.966082036145271	1.03052577289565	8.04	5.19	12.44	0.113199876585891	0.116975447797206	0.12075101900852	0.115236820924101	0.119080330622932	0.122923840321764	0.115067837558968	0.118914637054438	0.122850530245478	0.0798809536519859	9.9232134680249	-0.00216883344144844	2.08202581381124	0.449254943881708	0.457197882060971	0.441888673246159	0.475803518101734	0.483891959071808	0.468302308316129	0.473536987215925	0.481561608546028	0.466020164246873	0.000835647876898323	0.000854506636441839	0.000854374451971738
204	0.986818893304458	0.24	0.0798819981922465	0.0768852208697798	0.0828787755147132	0.30013968986927	0.99698104218655	0.964558427452352	1.02940365692075	8.08	5.2	12.5	0.112536022633432	0.116318802402616	0.1201015821718	0.114531642476572	0.118381502903069	0.122231363329566	0.114285947135431	0.1182159443912	0.121988125285829	0.0798819981922465	9.96609220649458	-0.0120024268938156	2.07734215555515	0.449254943881708	0.457197882060971	0.441888673246159	0.475803518101734	0.483891959071808	0.468302308316129	0.473536987215925	0.481561608546028	0.466020164246873	0.000835647876898323	0.000854506636441839	0.000854374451971738
204	0.986818893304458	0.24	0.0798874262863084	0.076843575946368	0.0829312766262488	0.299685666906883	0.990655455388886	0.958403702422798	1.02290720835497	7.98	5.12	12.26	0.11316481517287	0.116972984584343	0.120781153995815	0.115254124682168	0.11913260255968	0.123011080437192	0.115096094663022	0.11895841850691	0.122800614294943	0.0798874262863084	9.8500645599503	-0.00249842934019951	2.07264840546474	0.449254943881708	0.457197882060971	0.441888673246159	0.475803518101734	0.483891959071808	0.468302308316129	0.473536987215925	0.481561608546028	0.466020164246873	0.000835647876898323	0.000854506636441839	0.000854374451971738
204	0.986818893304458	0.24	0.0798897217849267	0.0768391223127928	0.0829403212570606	0.300833554158895	1.00453069230717	0.971916432235352	1.03714495237899	7.98	5.2	12.38	0.114755533244108	0.118606344570855	0.122457155897602	0.116873916193907	0.120795813357013	0.124717710520119	0.116791714224385	0.120655394298377	0.124701500941324	0.0798897217849267	9.88806594888035	0.000449884014302694	2.08114773695348	0.449254943881708	0.457197882060971	0.441888673246159	0.475803518101734	0.483891959071808	0.468302308316129	0.473536987215925	0.481561608546028	0.466020164246873	0.000835647876898323	0.000854506636441839	0.000854374451971738
204	0.986818893304458	0.24	0.0799018506557015	0.0768448678790215	0.0829588334323815	0.305084476015779	0.998218815920175	0.966134050248762	1.03030358159159	8.05	5.21	12.32	0.113122339762552	0.116879068720142	0.120635797677732	0.115152807508578	0.118976967152228	0.122801126795879	0.115108439919777	0.118973890460363	0.122665603185305	0.0799018506557015	9.88662527056411	0.0176027425516802	2.09750179948448	0.449254943881708	0.457197882060971	0.441888673246159	0.475803518101734	0.483891959071808	0.468302308316129	0.473536987215925	0.481561608546028	0.466020164246873	0.000835647876898323	0.000854506636441839	0.000854374451971738
204	0.986818893304458	0.24	0.0799031780456498	0.0768950475119261	0.0829113085793734	0.308964416578432	1.02312070551498	0.990534033090981	1.05570737793897	7.99	5.12	12.32	0.1167715775564	0.120613138794219	0.124454700032039	0.118916026641562	0.122828136146814	0.126740245652067	0.118775765126009	0.122671192177609	0.126591448001028	0.0799031780456498	9.85216414268437	0.0265905134518361	2.10162606501791	0.449254943881708	0.457197882060971	0.441888673246159	0.475803518101734	0.483891959071808	0.468302308316129	0.473536987215925	0.481561608546028	0.466020164246873	0.000835647876898323	0.000854506636441839	0.000854374451971738
204	0.986818893304458	0.24	0.0799210467813468	0.0768937399233426	0.0829483536393509	0.293202213254447	0.982523689905127	0.950035600865518	1.01501177894474	8.02	5.18	12.52	0.111592060029303	0.115408141004629	0.119224221979956	0.113616679281386	0.117501995567971	0.121387311854556	0.11333712344829	0.117272707773377	0.121149540932901	0.0799210467813468	9.94513224595857	-0.0102164641907343	2.07505252645489	0.449254943881708	0.457197882060971	0.441888673246159	0.475803518101734	0.483891959071808	0.468302308316129	0.473536987215925	0.481561608546028	0.466020164246873	0.000835647876898323	0.000854506636441839	0.000854374451971738
204	0.986818893304458	0.24	0.0799284867629497	0.0769078721734753	0.082949101352424	0.302422590384439	0.994310403741314	0.962149500242447	1.02647130724018	7.95	5.16	12.28	0.113980105767759	0.117790015954756	0.121599926141752	0.116107414786786	0.119988432613558	0.12386945044033	0.116085728778333	0.119892567407524	0.123876057209373	0.0799284867629497	9.82178047543572	-0.00108381202768556	2.06884992321268	0.449254943881708	0.457197882060971	0.441888673246159	0.475803518101734	0.483891959071808	0.468302308316129	0.473536987215925	0.481561608546028	0.466020164246873	0.000835647876898323	0.000854506636441839	0.000854374451971738
204	0.986818893304458	0.24	0.0799344094128436	0.0769004487728676	0.0829683700528197	0.304536933559483	1.00512279888316	0.972774358840656	1.03747123892566	8.09	5.21	12.59	0.113377983539059	0.117148231869848	0.120918480200636	0.115381484413333	0.119218356753397	0.123055229093462	0.115096410170009	0.119020421003847	0.122735869676535	0.0799344094128436	9.99022093174275	-0.000354010200013412	2.08842777724113	0.449254943881708	0.457197882060971	0.441888673246159	0.475803518101734	0.483891959071808	0.468302308316129	0.473536987215925	0.481561608546028	0.466020164246873	0.000835647876898323	0.000854506636441839	0.000854374451971738
204	0.986818893304458	0.24	0.0799357229442902	0.0769422406709317	0.0829292052176487	0.312245554705049	1.01160058358886	0.979626742657638	1.04357442452008	7.93	5.16	12.46	0.11639204266909	0.120190939224186	0.123989835779281	0.118585444812177	0.122455931380251	0.126326417948325	0.118311175553594	0.122222660774803	0.126028425284904	0.0799357229442902	9.91667829418609	-0.00201062009734062	2.07839245071495	0.449254943881708	0.457197882060971	0.441888673246159	0.475803518101734	0.483891959071808	0.468302308316129	0.473536987215925	0.481561608546028	0.466020164246873	0.000835647876898323	0.000854506636441839	0.000854374451971738
204	0.986818893304458	0.24	0.0799388822574569	0.0769268758053553	0.0829508887095584	0.299473109508011	0.986480283575568	0.954348186758951	1.01861238039218	8.02	5.15	12.35	0.112174485210842	0.11595130531608	0.119728125421319	0.114214299884484	0.118059798825697	0.12190529776691	0.113964930959345	0.117939445330757	0.121766718841565	0.0799388822574569	9.96294803168171	-0.00156764131520138	2.08068595123494	0.449254943881708	0.457197882060971	0.441888673246159	0.475803518101734	0.483891959071808	0.468302308316129	0.473536987215925	0.481561608546028	0.466020164246873	0.000835647876898323	0.000854506636441839	0.000854374451971738
204	0.986818893304458	0.24	0.0799430510846764	0.0768981076179038	0.0829879945514491	0.297282522019331	0.991181124055638	0.958726552514873	1.0236356955964	7.98	5.15	12.47	0.113160641400285	0.116991327138873	0.120822012877461	0.1152472817183	0.119148603883201	0.123049926048101	0.114952853548675	0.118822892420131	0.122673598881545	0.0799430510846764	9.88352210614155	-0.0128611076850167	2.06873777501847	0.449254943881708	0.457197882060971	0.441888673246159	0.475803518101734	0.483891959071808	0.468302308316129	0.473536987215925	0.481561608546028	0.466020164246873	0.000835647876898323	0.000854506636441839	0.000854374451971738
204	0.986818893304458	0.24	0.0799460128832243	0.0769379949092263	0.0829540308572223	0.302055392275162	0.992728877795963	0.960591162074136	1.02486659351779	8.02	5.18	12.31	0.112898759004744	0.116675920783338	0.120453082561932	0.11495116282246	0.118796990203076	0.122642817583691	0.114906368263746	0.118758849569643	0.122567309283884	0.0799460128832243	9.85126534956366	0.00921928640010417	2.08663721424931	0.449254943881708	0.457197882060971	0.441888673246159	0.475803518101734	0.483891959071808	0.468302308316129	0.473536987215925	0.481561608546028	0.466020164246873	0.000835647876898323	0.000854506636441839	0.000854374451971738
204	0.986818893304458	0.24	0.0799501026164739	0.0768957984795995	0.0830044067533482	0.30441991178224	1.00183518125072	0.969583638842609	1.03408672365882	7.95	5.1	12.29	0.114815111238129	0.1186342396566	0.122453368075071	0.116955195681996	0.120845510351382	0.124735825020768	0.116718680647525	0.120631882033908	0.124509805843053	0.0799501026164739	9.79948097313067	-0.00704635740817863	2.06024987381913	0.449254943881708	0.457197882060971	0.441888673246159	0.475803518101734	0.483891959071808	0.468302308316129	0.473536987215925	0.481561608546028	0.466020164246873	0.000835647876898323	0.000854506636441839	0.000854374451971738
204	0.986818893304458	0.24	0.079951474549606	0.0768842665761569	0.0830186825230552	0.29972310704787	1.00473571044995	0.972028478471239	1.03744294242866	8.04	5.2	12.23	0.113964079103394	0.117798791413817	0.121633503724239	0.116018877514613	0.119922730565039	0.123826583615464	0.116012827638892	0.119966133395158	0.12393049907579	0.079951474549606	9.84745108011416	0.00399044788540255	2.08262052360627	0.449254943881708	0.457197882060971	0.441888673246159	0.475803518101734	0.483891959071808	0.468302308316129	0.473536987215925	0.481561608546028	0.466020164246873	0.000835647876898323	0.000854506636441839	0.000854374451971738
204	0.986818893304458	0.24	0.0799546991489995	0.0769265929003684	0.0829828053976305	0.306348368703635	1.01578262312959	0.983230384018249	1.04833486224093	7.94	5.12	12.38	0.116671961235704	0.120534670974404	0.124397380713105	0.118861500551224	0.122796700327357	0.126731900103491	0.118541512199247	0.12255009062079	0.126382399726184	0.0799546991489995	9.86240897335757	0.0261787234798566	2.1031175307486	0.449254943881708	0.457197882060971	0.441888673246159	0.475803518101734	0.483891959071808	0.468302308316129	0.473536987215925	0.481561608546028	0.466020164246873	0.000835647876898323	0.000854506636441839	0.000854374451971738
204	0.986818893304458	0.24	0.0799610240508284	0.0769193098342491	0.0830027382674077	0.302402703535946	0.998046071348287	0.965762816316527	1.03032932638005	7.99	5.13	12.38	0.113899187919759	0.117706578791929	0.121513969664098	0.115993815620398	0.119871225133908	0.123748634647419	0.115694844562991	0.119646072470888	0.123452274863365	0.0799610240508284	9.81391029640128	0.00533522944394877	2.07871866741124	0.449254943881708	0.457197882060971	0.441888673246159	0.475803518101734	0.483891959071808	0.468302308316129	0.473536987215925	0.481561608546028	0.466020164246873	0.000835647876898323	0.000854506636441839	0.000854374451971738
204	0.986818893304458	0.24	0.0799676844348119	0.0769028087628776	0.0830325601067462	0.292931408867912	0.9784658750174	0.946090809619046	1.01084094041575	8.01	5.2	12.47	0.11123790948906	0.115044451691848	0.118850993894635	0.113262768207011	0.117138600728179	0.121014433249348	0.113071178366283	0.116920990088373	0.120836875348058	0.0799676844348119	9.87397514675046	-0.00863135329403604	2.07221209604973	0.449254943881708	0.457197882060971	0.441888673246159	0.475803518101734	0.483891959071808	0.468302308316129	0.473536987215925	0.481561608546028	0.466020164246873	0.000835647876898323	0.000854506636441839	0.000854374451971738
204	0.986818893304458	0.24	0.0799826897641225	0.0769254376588017	0.0830399418694433	0.292527360364812	0.987493075714052	0.954787424179455	1.02019872724865	7.87	5.1	12.17	0.114248868068186	0.118162392243969	0.122075916419752	0.116452127959444	0.120441123437445	0.124430118915445	0.116382813212112	0.120248726736157	0.124245463985938	0.0799826897641225	9.81878600296412	-0.000975153672400029	2.0685571033649	0.449254943881708	0.457197882060971	0.441888673246159	0.475803518101734	0.483891959071808	0.468302308316129	0.473536987215925	0.481561608546028	0.466020164246873	0.000835647876898323	0.000854506636441839	0.000854374451971738
204	0.986818893304458	0.24	0.0799831562010266	0.076946879173532	0.0830194332285212	0.298417906972656	0.995669482819569	0.963156323514746	1.02818264212439	8.02	5.16	12.54	0.113123684719219	0.116942388176414	0.120761091633608	0.115175510273258	0.119063476974098	0.122951443674938	0.114849553891872	0.118745232927302	0.122694380196344	0.0799831562010266	9.96998313768453	0.0156759655921723	2.10133276719596	0.449254943881708	0.457197882060971	0.441888673246159	0.475803518101734	0.483891959071808	0.468302308316129	0.473536987215925	0.481561608546028	0.466020164246873	0.000835647876898323	0.000854506636441839	0.000854374451971738
204	0.986818893304458	0.24	0.0799837370248524	0.0769187266198794	0.0830487474298255	0.297786862948145	0.982819962946356	0.950677966792372	1.01496195910034	7.95	5.12	12.46	0.112665338839051	0.116474503471182	0.120283668103313	0.114770829723878	0.118651180059567	0.122531530395255	0.114385729390872	0.118244349503429	0.122163995498064	0.0799837370248524	9.85059586451849	-0.00374925748639728	2.07127325734116	0.449254943881708	0.457197882060971	0.441888673246159	0.475803518101734	0.483891959071808	0.468302308316129	0.473536987215925	0.481561608546028	0.466020164246873	0.000835647876898323	0.000854506636441839	0.000854374451971738
204	0.986818893304458	0.24	0.0799850920423359	0.0769900633882438	0.0829801206964279	0.297355602944857	0.982180921569429	0.950026670950076	1.01433517218878	8.12	5.28	12.5	0.110288847247962	0.114021642698203	0.117754438148445	0.112211396639904	0.116009261984357	0.119807127328809	0.112090281103319	0.115948156500105	0.119856052548085	0.0799850920423359	9.98328759994488	0.00761389021341927	2.10094897933734	0.449254943881708	0.457197882060971	0.441888673246159	0.475803518101734	0.483891959071808	0.468302308316129	0.473536987215925	0.481561608546028	0.466020164246873	0.000835647876898323	0.000854506636441839	0.000854374451971738
204	0.986818893304458	0.24	0.0799904852853121	0.0769634937525077	0.0830174768181166	0.29882427215654	0.988714886842672	0.956460132175948	1.0209696415094	7.97	5.23	12.4	0.113076398146783	0.11688967938886	0.120702960630937	0.115172735819564	0.119056711965757	0.122940688111949	0.115199309005402	0.118984660830287	0.122873565673862	0.0799904852853121	9.91397468814194	0.0076381680894495	2.09209298210706	0.449254943881708	0.457197882060971	0.441888673246159	0.475803518101734	0.483891959071808	0.468302308316129	0.473536987215925	0.481561608546028	0.466020164246873	0.000835647876898323	0.000854506636441839	0.000854374451971738
204	0.986818893304458	0.24	0.0799982065829751	0.0769445589955138	0.0830518541704364	0.295100328258897	0.985252285488931	0.952822548483041	1.01768202249482	8.06	5.19	12.42	0.111407130871495	0.115198921861848	0.118990712852201	0.113397311281836	0.117256838942994	0.121116366604151	0.113315758013508	0.117025346533879	0.12092718006951	0.0799982065829751	9.88995077103491	-0.00743867280974904	2.07612868901625	0.449254943881708	0.457197882060971	0.441888673246159	0.475803518101734	0.483891959071808	0.468302308316129	0.473536987215925	0.481561608546028	0.466020164246873	0.000835647876898323	0.000854506636441839	0.000854374451971738
204	0.986818893304458	0.24	0.0800038725095872	0.0769464872468685	0.083061257772306	0.303225685143508	1.01151814323793	0.978862825164763	1.0441734613111	7.97	5.2	12.32	0.115715412168881	0.119575732014725	0.123436051860569	0.117860090525252	0.121791957836269	0.125723825147285	0.117932896082089	0.121856023016558	0.125672633972704	0.0800038725095872	9.85405131661954	-0.017540266750139	2.06151522903416	0.449254943881708	0.457197882060971	0.441888673246159	0.475803518101734	0.483891959071808	0.468302308316129	0.473536987215925	0.481561608546028	0.466020164246873	0.000835647876898323	0.000854506636441839	0.000854374451971738
204	0.986818893304458	0.24	0.0800092387678751	0.0769585691712387	0.0830599083645115	0.300244340052186	1.00174146967872	0.969172155310962	1.03431078404648	8	5.16	12.37	0.114169390159424	0.118006085981628	0.121842781803831	0.116260920889726	0.120167903215201	0.124074885540676	0.116098882932511	0.119886194115816	0.123968492275568	0.0800092387678751	9.90081032693346	-0.00379553123456484	2.07743815307128	0.449254943881708	0.457197882060971	0.441888673246159	0.475803518101734	0.483891959071808	0.468302308316129	0.473536987215925	0.481561608546028	0.466020164246873	0.000835647876898323	0.000854506636441839	0.000854374451971738
[truncated: 1,371 more rows]
