# Supplementary material for: Re-expressing coefficients from regression models for inclusion in a meta-analysis
Source: BMC Med Res Methodol. 2024 Jan 8;24:6. doi: 10.1186/s12874-023-02132-y (PMC10773134; doi:10.1186/s12874-023-02132-y)
Supplement: Supplementary file 2 — Additional file 2. [file 12874_2023_2132_MOESM2_ESM.zip › Supp_Files_R1/simdata/simdata_scenario_205.csv]

ex_no	errsd	rsquare	beta	b_low_ci	b_hi_ci	lrsquare	lbeta	lb_low_ci	lb_hi_ci	x_median	x_25	x_75	rbl	rb	rbu	altl	alt	altu	dzl	dz	dzu	observed_beta	xlog	error	ylog	RelBias_rb	RelBias_rbl	RelBias_rbu	RelBias_alt	RelBias_altl	RelBias_altu	RelBias_dz	RelBias_dzl	RelBias_dzu	MC_SE_RelBias_rb	MC_SE_RelBias_alt	MC_SE_RelBias_dz
205	0.908397597558638	0.13	0.0238323190268242	0.0141451521009931	0.0335194859526554	0.227966976892357	0.818739546497897	0.583498448268456	1.05398064472734	16.82	10.93	23.83	0.0337075971020504	0.0472970285469712	0.0608864599918921	0.0332954744438865	0.0467187560267137	0.0601420376095408	0.0335484639392986	0.0470877857322423	0.0605266414594624	0.0238323190268242	20.0104403136301	-0.0782549303023801	2.73407575305262	0.475191455368994	0.548892206003792	0.432776544469319	0.45955782340655	0.532474856104869	0.417593772576878	0.458454621147071	0.53272080181389	0.416314791680001	0.0051369926999947	0.00509918660160662	0.00517960546202755
205	0.908397597558638	0.13	0.0238733319720312	0.0142818291046783	0.0334648348393842	0.225025238455203	0.796675814669978	0.56584421622078	1.02750741311918	16.85	11.13	30.14	0.0326246004921915	0.0459335439513586	0.0592424874105257	0.0322239036353512	0.0453693860334937	0.0585148684316363	0.03176667454205	0.0447255555314032	0.057664251051618	0.0238733319720312	21.8456864823032	0.0487260102137634	2.91052644074989	0.475191455368994	0.548892206003792	0.432776544469319	0.45955782340655	0.532474856104869	0.417593772576878	0.458454621147071	0.53272080181389	0.416314791680001	0.0051369926999947	0.00509918660160662	0.00517960546202755
205	0.908397597558638	0.13	0.0270362503340525	0.0159112072571774	0.0381612934109277	0.17088721111248	0.687378617128576	0.450986219484932	0.92377101477222	16.46	10.92	26.26	0.0266018709085478	0.0405457117049702	0.0544895525013927	0.0262927874399706	0.0400746166736175	0.0538564459072645	0.0262646067798771	0.0399912217655896	0.0537265942569925	0.0270362503340525	19.6824505945461	-0.0869754683618331	2.72225737375862	0.475191455368994	0.548892206003792	0.432776544469319	0.45955782340655	0.532474856104869	0.417593772576878	0.458454621147071	0.53272080181389	0.416314791680001	0.0051369926999947	0.00509918660160662	0.00517960546202755
205	0.908397597558638	0.13	0.0285736995020116	0.0172723825210692	0.039875016482954	0.198887847810757	0.780297757831217	0.535792413510075	1.02480310215236	15.33	9.76	23.77	0.0338630317519365	0.049316203595157	0.0647693754383775	0.0335409263104449	0.0488471074537343	0.0641532885970236	0.0334310281515322	0.0487152919677835	0.0639678238876568	0.0285736995020116	18.7915903093403	0.0249849985482324	2.75693881473884	0.475191455368994	0.548892206003792	0.432776544469319	0.45955782340655	0.532474856104869	0.417593772576878	0.458454621147071	0.53272080181389	0.416314791680001	0.0051369926999947	0.00509918660160662	0.00517960546202755
205	0.908397597558638	0.13	0.035640770649249	0.0215234702847179	0.0497580710137801	0.2299996229178	0.777577544512871	0.555445569159705	0.999709519866038	14.95	10.34	23.29	0.0359530067760625	0.0503312156564294	0.0647094245367963	0.0356385010530363	0.0498909338332872	0.064143366613538	0.0357722888287756	0.0501562576018162	0.0644414995622655	0.035640770649249	17.7053795275314	-0.000605471871396992	2.69426597914014	0.475191455368994	0.548892206003792	0.432776544469319	0.45955782340655	0.532474856104869	0.417593772576878	0.458454621147071	0.53272080181389	0.416314791680001	0.0051369926999947	0.00509918660160662	0.00517960546202755
205	0.908397597558638	0.14	0.0214920047444442	0.0133404780601845	0.0296435314287039	0.314810038388533	0.959181971186336	0.738245365063776	1.1801185773089	16.81	10.79	24.63	0.0426685315061617	0.0554380536533012	0.0682075758004406	0.0421474684625055	0.0547610507204302	0.0673746329783549	0.04224929236786	0.0549532041736951	0.067646493785038	0.0214920047444442	20.6594682236177	0.0742386583019839	2.87364983991346	0.475191455368994	0.548892206003792	0.432776544469319	0.45955782340655	0.532474856104869	0.417593772576878	0.458454621147071	0.53272080181389	0.416314791680001	0.0051369926999947	0.00509918660160662	0.00517960546202755
205	0.908397597558638	0.14	0.0238051405479994	0.0144104510696939	0.0331998300263049	0.313731994915528	1.01836823325869	0.783211306651502	1.25352515986587	16.99	11.16	24.59	0.0447903235515163	0.0582384884830813	0.0716866534146463	0.0442297463851895	0.0575095996460214	0.0707894529068534	0.0445038721476016	0.0579356958584275	0.0711634875502176	0.0238051405479994	20.0720778207933	-0.0169941979854915	2.76907104913635	0.475191455368994	0.548892206003792	0.432776544469319	0.45955782340655	0.532474856104869	0.417593772576878	0.458454621147071	0.53272080181389	0.416314791680001	0.0051369926999947	0.00509918660160662	0.00517960546202755
205	0.908397597558638	0.14	0.0246422398565477	0.0152124441965513	0.0340720355165441	0.185489894014677	0.732081943558612	0.492566639162371	0.971597247954853	17.61	11.9	24	0.0272120655701589	0.0404441963116372	0.0536763270531156	0.0268451587739303	0.039898877528082	0.0529525962822338	0.0271861126060357	0.0404395458404069	0.0537193335279242	0.0246422398565477	20.9998654540208	-0.081726772434816	2.74938493096954	0.475191455368994	0.548892206003792	0.432776544469319	0.45955782340655	0.532474856104869	0.417593772576878	0.458454621147071	0.53272080181389	0.416314791680001	0.0051369926999947	0.00509918660160662	0.00517960546202755
205	0.908397597558638	0.14	0.0255432306413748	0.0158151344774112	0.0352713268053384	0.214259117321976	0.758513268874242	0.531726003934709	0.985300533813776	16	10.85	25.77	0.0322259255323982	0.0459706539405561	0.059715382348714	0.0318775687258101	0.0454737189436885	0.0590698691615668	0.0318637431068629	0.0454868692731032	0.0590792044400539	0.0255432306413748	20.3041593569199	-0.10454347299381	2.71909790200525	0.475191455368994	0.548892206003792	0.432776544469319	0.45955782340655	0.532474856104869	0.417593772576878	0.458454621147071	0.53272080181389	0.416314791680001	0.0051369926999947	0.00509918660160662	0.00517960546202755
205	0.908397597558638	0.14	0.0292631439558813	0.0179908749118492	0.0405354129999135	0.171187674780827	0.656006422790646	0.43064197416388	0.881370871417412	16.8	11.54	25.37	0.0248990659311129	0.0379292966135297	0.0509595272959465	0.0245952654735276	0.037466510672123	0.0503377558707183	0.0247589451768959	0.0377108112841795	0.0506411037425268	0.0292631439558813	20.1559879692197	0.0724413532657309	2.89497121282969	0.475191455368994	0.548892206003792	0.432776544469319	0.45955782340655	0.532474856104869	0.417593772576878	0.458454621147071	0.53272080181389	0.416314791680001	0.0051369926999947	0.00509918660160662	0.00517960546202755
205	0.908397597558638	0.14	0.0331326780962403	0.0205338998595427	0.0457314563329378	0.140697492781943	0.661168301318449	0.406058381863918	0.91627822077298	15.95	10.82	24.17	0.0246953046400253	0.0402103572999486	0.055725409959872	0.0244309543256357	0.0397799264650631	0.0551288986044905	0.0245690727478854	0.0400075336132372	0.0554015153727183	0.0331326780962403	19.2569713360979	-0.0555752828399437	2.73616697422673	0.475191455368994	0.548892206003792	0.432776544469319	0.45955782340655	0.532474856104869	0.417593772576878	0.458454621147071	0.53272080181389	0.416314791680001	0.0051369926999947	0.00509918660160662	0.00517960546202755
205	0.908397597558638	0.14	0.0333780567925696	0.0205994531578885	0.0461566604272507	0.195707354827718	0.789300248889164	0.53947796383042	1.03912253394791	14.99	11.01	23.35	0.0348477621793664	0.0509851174756238	0.0671224727718812	0.0345406049776241	0.0505357214445757	0.0665308379115273	0.03488295307025	0.0510168928478383	0.0671480520269382	0.0333780567925696	18.866138320825	0.0144966701969822	2.78118065618614	0.475191455368994	0.548892206003792	0.432776544469319	0.45955782340655	0.532474856104869	0.417593772576878	0.458454621147071	0.53272080181389	0.416314791680001	0.0051369926999947	0.00509918660160662	0.00517960546202755
205	0.908397597558638	0.15	0.0268523826095892	0.0169547787477039	0.0367499864714745	0.176515885066171	0.685235244663088	0.454156036981228	0.916314452344948	16.72	11.41	26	0.0263830214974301	0.0398069709937387	0.0532309204900472	0.0260647191029115	0.0393267131056466	0.0525887071083818	0.0261512828065051	0.0394497789467082	0.0527724002433584	0.0268523826095892	20.639839005375	0.0517861484694041	2.8813876074551	0.475191455368994	0.548892206003792	0.432776544469319	0.45955782340655	0.532474856104869	0.417593772576878	0.458454621147071	0.53272080181389	0.416314791680001	0.0051369926999947	0.00509918660160662	0.00517960546202755
205	0.908397597558638	0.15	0.0344442734007293	0.0214191709884361	0.0474693758130225	0.190654073482792	0.804726619506266	0.545858912204753	1.06359432680778	15.94	11.49	23.31	0.0332134911514386	0.0489646314435786	0.0647157717357186	0.0328584421129258	0.0484412042243228	0.0640239663357198	0.0332732304125971	0.0491247999290632	0.0649007857998186	0.0344442734007293	19.2062105159348	0.191702911844727	2.99335376212503	0.475191455368994	0.548892206003792	0.432776544469319	0.45955782340655	0.532474856104869	0.417593772576878	0.458454621147071	0.53272080181389	0.416314791680001	0.0051369926999947	0.00509918660160662	0.00517960546202755
205	0.908397597558638	0.15	0.044179084290873	0.0279460949268378	0.0604120736549082	0.161610810227308	0.777756601415549	0.501179132002676	1.05433407082842	15.26	10.56	21.93	0.0318029723779384	0.0493535547115436	0.0669041370451487	0.031504513599699	0.0488903904052034	0.0662762672107079	0.0318918535476337	0.049423436990434	0.0670819954492795	0.044179084290873	17.0709354560869	0.129864852001559	2.82601043360616	0.475191455368994	0.548892206003792	0.432776544469319	0.45955782340655	0.532474856104869	0.417593772576878	0.458454621147071	0.53272080181389	0.416314791680001	0.0051369926999947	0.00509918660160662	0.00517960546202755
205	0.908397597558638	0.16	0.0202265796418423	0.0131114137983699	0.0273417454853147	0.29679081753229	0.891505169844043	0.677252440021244	1.10575789966684	16.81	9.83	26.34	0.0391256873661784	0.0515033250519639	0.0638809627377494	0.0386473814559299	0.0508737042982311	0.0631000271405324	0.0381439917537341	0.0502056609951202	0.0622968311563834	0.0202265796418423	21.5912554039281	-0.103775038075807	2.70176065962564	0.475191455368994	0.548892206003792	0.432776544469319	0.45955782340655	0.532474856104869	0.417593772576878	0.458454621147071	0.53272080181389	0.416314791680001	0.0051369926999947	0.00509918660160662	0.00517960546202755
205	0.908397597558638	0.16	0.0209261046753171	0.013340616997095	0.0285115923535391	0.304591579382707	0.986106363328492	0.753473937708413	1.21873878894857	14.85	9.3	23.32	0.0491074466876617	0.064269197966948	0.0794309492462344	0.048688855851421	0.0637213686836906	0.0787538815159603	0.0484167192472796	0.063351232210235	0.0783000472425923	0.0209261046753171	20.4831560009713	-0.0498574868048861	2.7087505451227	0.475191455368994	0.548892206003792	0.432776544469319	0.45955782340655	0.532474856104869	0.417593772576878	0.458454621147071	0.53272080181389	0.416314791680001	0.0051369926999947	0.00509918660160662	0.00517960546202755
205	0.908397597558638	0.16	0.0261249964619917	0.016698212434998	0.0355517804889855	0.252786978240732	0.838587828277248	0.613486072375019	1.06368958417948	14.82	9.82	22.65	0.0400479429501989	0.0547424285861358	0.0694369142220728	0.0397086742319206	0.054278674589958	0.0688486749479953	0.03981588465581	0.0543693470831275	0.068993503163289	0.0261249964619917	18.7822531620389	0.118532892260604	2.83109088197804	0.475191455368994	0.548892206003792	0.432776544469319	0.45955782340655	0.532474856104869	0.417593772576878	0.458454621147071	0.53272080181389	0.416314791680001	0.0051369926999947	0.00509918660160662	0.00517960546202755
205	0.908397597558638	0.16	0.0294086929210377	0.0188002027564126	0.0400171830856629	0.221725060671277	0.736570764517614	0.521114527471984	0.952027001563243	15.83	10.59	23.58	0.031920639845552	0.0451183163305569	0.0583159928155617	0.0315859239060224	0.0446452111636916	0.0577044984213607	0.0317425777672004	0.0448702208494002	0.0579982804374068	0.0294086929210377	19.7107055382012	-0.00517356028811809	2.76558928079005	0.475191455368994	0.548892206003792	0.432776544469319	0.45955782340655	0.532474856104869	0.417593772576878	0.458454621147071	0.53272080181389	0.416314791680001	0.0051369926999947	0.00509918660160662	0.00517960546202755
205	0.908397597558638	0.16	0.0303156063053481	0.0196641819582031	0.040967030652493	0.264686825540435	0.875075921775278	0.647355905279705	1.10279593827085	17.47	10.72	24.97	0.0360307972953542	0.0487053302493736	0.0613798632033931	0.0355523932710582	0.0480586383151107	0.0605648833591633	0.0355720355785254	0.048110977674959	0.0605851530687774	0.0303156063053481	20.7826490699038	-0.00977420599015168	2.82730252374135	0.475191455368994	0.548892206003792	0.432776544469319	0.45955782340655	0.532474856104869	0.417593772576878	0.458454621147071	0.53272080181389	0.416314791680001	0.0051369926999947	0.00509918660160662	0.00517960546202755
205	0.908397597558638	0.16	0.0324750214332235	0.0207097415308321	0.044240301335615	0.188105506970901	0.642211249061175	0.433900148812979	0.850522349309372	18.08	11.21	26.35	0.0233532861100776	0.034564964044067	0.0457766419780564	0.0230218657202847	0.0340744320562916	0.0451269983922985	0.0230315264793733	0.0340744274508345	0.0451627060532115	0.0324750214332235	19.6328026782772	-0.000429715574673042	2.79435393592212	0.475191455368994	0.548892206003792	0.432776544469319	0.45955782340655	0.532474856104869	0.417593772576878	0.458454621147071	0.53272080181389	0.416314791680001	0.0051369926999947	0.00509918660160662	0.00517960546202755
205	0.908397597558638	0.16	0.0325280201536977	0.020778074032286	0.0442779662751093	0.198855701745099	0.733904243545708	0.503913048680844	0.963895438410572	18	10.26	24.95	0.0272507207051832	0.0396882351381211	0.0521257495710591	0.0268674649536066	0.0391300574461926	0.0513926499387785	0.0267977379573101	0.0390154960488416	0.051304144620826	0.0325280201536977	19.7511186313706	-0.142409053664943	2.62940497881249	0.475191455368994	0.548892206003792	0.432776544469319	0.45955782340655	0.532474856104869	0.417593772576878	0.458454621147071	0.53272080181389	0.416314791680001	0.0051369926999947	0.00509918660160662	0.00517960546202755
205	0.908397597558638	0.16	0.0326822568179109	0.020870255941239	0.0444942576945828	0.280663660796957	1.0233255593138	0.767542256762204	1.2791088618654	15.91	10.36	24.66	0.0467910067526562	0.0623841003334523	0.0779771939142485	0.0462935236425434	0.061720831077043	0.0771481385115427	0.0462279590854202	0.0616569750640844	0.0770482865090981	0.0326822568179109	19.8271718389542	-0.0786596991364718	2.71767402263941	0.475191455368994	0.548892206003792	0.432776544469319	0.45955782340655	0.532474856104869	0.417593772576878	0.458454621147071	0.53272080181389	0.416314791680001	0.0051369926999947	0.00509918660160662	0.00517960546202755
205	0.908397597558638	0.16	0.0344737185604123	0.0222490639086192	0.0466983732122054	0.160159680233103	0.685116215532683	0.440169583676811	0.930062847388555	16.66	9.9	26.25	0.0256586381526085	0.0399372190145353	0.0542157998764621	0.0253516374288367	0.0394593777873442	0.0535671181458518	0.0250600328436918	0.0390283182399118	0.0529628936987318	0.0344737185604123	19.5646334909832	0.124359749799062	2.90984470421215	0.475191455368994	0.548892206003792	0.432776544469319	0.45955782340655	0.532474856104869	0.417593772576878	0.458454621147071	0.53272080181389	0.416314791680001	0.0051369926999947	0.00509918660160662	0.00517960546202755
205	0.908397597558638	0.16	0.0377547548021562	0.0243443947104844	0.051165114893828	0.23002898858754	0.839983652867074	0.600043904972545	1.0799234007616	15.79	10.22	25.66	0.03684832306593	0.0515828737771483	0.0663174244883665	0.0364647875304395	0.0510459737646061	0.0656271599987727	0.0362639070867345	0.0507534222460987	0.0652447817594392	0.0377547548021562	18.8911915286453	-0.115682417328644	2.6326230342588	0.475191455368994	0.548892206003792	0.432776544469319	0.45955782340655	0.532474856104869	0.417593772576878	0.458454621147071	0.53272080181389	0.416314791680001	0.0051369926999947	0.00509918660160662	0.00517960546202755
205	0.908397597558638	0.17	0.0226102462202696	0.0146703461321319	0.0305501463084073	0.261948555106802	0.874735405556314	0.645491667965683	1.10397914314695	14.97	9.67	25.57	0.0417300570937914	0.0565503169558595	0.0713705768179276	0.0413633484814003	0.0560533732729273	0.0707433980644542	0.0408992075426795	0.0554342803338917	0.0699105582965729	0.0226102462202696	20.5196055070167	0.0943022748111445	2.86449769239463	0.475191455368994	0.548892206003792	0.432776544469319	0.45955782340655	0.532474856104869	0.417593772576878	0.458454621147071	0.53272080181389	0.416314791680001	0.0051369926999947	0.00509918660160662	0.00517960546202755
205	0.908397597558638	0.17	0.0246477846193767	0.0160150475703734	0.03328052166838	0.35091533683401	1.05371457764452	0.829967202640842	1.2774619526482	15.72	11.13	25.92	0.0511888928340549	0.0649886916267316	0.0787884904194083	0.0506629112339675	0.0643209128544845	0.0779789144750014	0.0507557837228153	0.0643820406282712	0.0781075933278085	0.0246477846193767	20.4085537327085	-0.127339245922273	2.64835987359278	0.475191455368994	0.548892206003792	0.432776544469319	0.45955782340655	0.532474856104869	0.417593772576878	0.458454621147071	0.53272080181389	0.416314791680001	0.0051369926999947	0.00509918660160662	0.00517960546202755
205	0.908397597558638	0.17	0.0265327530609577	0.017473220919792	0.0355922852021235	0.281141015334556	0.915219868738494	0.686728052715002	1.14371168476199	14.98	10.58	23.35	0.0443705154093595	0.0591337096660973	0.0738969039228351	0.0439797809297445	0.0586129679289118	0.0732461549280791	0.0442433882948534	0.0589132838315041	0.0737294107819905	0.0265327530609577	19.6825479105973	0.170137215094376	2.93048568217836	0.475191455368994	0.548892206003792	0.432776544469319	0.45955782340655	0.532474856104869	0.417593772576878	0.458454621147071	0.53272080181389	0.416314791680001	0.0051369926999947	0.00509918660160662	0.00517960546202755
205	0.908397597558638	0.17	0.0275047412986212	0.0181201808599558	0.0368893017372866	0.229730445375386	0.784518978113039	0.560233577789818	1.00880437843626	15.6	10.7	25.05	0.0348157850532354	0.0487540290246842	0.062692272996133	0.0344662125188914	0.0482645076923466	0.0620628028658018	0.0344892468702268	0.0483164790933573	0.0620855379870308	0.0275047412986212	20.3818444142217	0.17047300067921	2.96352659640862	0.475191455368994	0.548892206003792	0.432776544469319	0.45955782340655	0.532474856104869	0.417593772576878	0.458454621147071	0.53272080181389	0.416314791680001	0.0051369926999947	0.00509918660160662	0.00517960546202755
205	0.908397597558638	0.17	0.028504099653843	0.018774772190203	0.038233427117483	0.282305112736268	0.819350347365361	0.615380646903092	1.02332004782763	14.43	8.35	25.54	0.0412377142483417	0.0549060742549694	0.0685744342615971	0.0409241902307202	0.0544886317922623	0.0680530733538043	0.0397785632973978	0.0529791517714579	0.0661341245174697	0.028504099653843	19.6784629083756	-0.0357802686529572	2.66006855471792	0.475191455368994	0.548892206003792	0.432776544469319	0.45955782340655	0.532474856104869	0.417593772576878	0.458454621147071	0.53272080181389	0.416314791680001	0.0051369926999947	0.00509918660160662	0.00517960546202755
205	0.908397597558638	0.17	0.0285353746325083	0.0185250174119692	0.0385457318530473	0.235950195958398	0.869830570831195	0.625447683335161	1.11421345832723	17.15	10.59	24.05	0.0354554042866389	0.0493089915774321	0.0631625788682253	0.0350028241891063	0.0486795736179884	0.0623563230468706	0.0351078154374038	0.0488670297146949	0.0625810358123953	0.0285353746325083	19.9867533395067	-0.025787645869545	2.77083619301796	0.475191455368994	0.548892206003792	0.432776544469319	0.45955782340655	0.532474856104869	0.417593772576878	0.458454621147071	0.53272080181389	0.416314791680001	0.0051369926999947	0.00509918660160662	0.00517960546202755
205	0.908397597558638	0.17	0.0312893919658555	0.020414978203215	0.042163805728496	0.201394663776858	0.739511052717547	0.509593432718803	0.969428672716291	16.26	10.47	24.47	0.0304152436987541	0.0441379488866723	0.0578606540745904	0.030072470397915	0.0436405236290613	0.0572085768602076	0.03011411040351	0.0437010625925044	0.0572670814084978	0.0312893919658555	20.10478434879	-0.107022167593463	2.70177609677507	0.475191455368994	0.548892206003792	0.432776544469319	0.45955782340655	0.532474856104869	0.417593772576878	0.458454621147071	0.53272080181389	0.416314791680001	0.0051369926999947	0.00509918660160662	0.00517960546202755
205	0.908397597558638	0.17	0.0318868128580205	0.0208679369876341	0.0429056887284069	0.203046136538196	0.763400423071789	0.527267206624611	0.999533639518968	17.35	11.26	26.23	0.0295396209551599	0.0427687496040395	0.0559978782529191	0.0291527826794863	0.0422086683025681	0.0552645539256498	0.0291980294280885	0.0422564074183813	0.0553903215110493	0.0318868128580205	21.027431593041	-0.134279101200761	2.72278460709228	0.475191455368994	0.548892206003792	0.432776544469319	0.45955782340655	0.532474856104869	0.417593772576878	0.458454621147071	0.53272080181389	0.416314791680001	0.0051369926999947	0.00509918660160662	0.00517960546202755
205	0.908397597558638	0.17	0.0339998493556271	0.022313354510609	0.0456863442006453	0.152215626378721	0.715151544200902	0.45164183218082	0.978661256220985	15.99	11.33	25.16	0.0273966473226133	0.0433811778330804	0.0593657083435475	0.0271012313574564	0.0429134018907071	0.0587255724239579	0.0272680476003438	0.0431764748231814	0.059061313232843	0.0339998493556271	19.8718790598007	-0.125842193591104	2.69914739767506	0.475191455368994	0.548892206003792	0.432776544469319	0.45955782340655	0.532474856104869	0.417593772576878	0.458454621147071	0.53272080181389	0.416314791680001	0.0051369926999947	0.00509918660160662	0.00517960546202755
205	0.908397597558638	0.17	0.0344096914001465	0.0225554669809861	0.0462639158193069	0.187977882079574	0.741025565986815	0.500562042446863	0.981489089526768	15.98	10.74	23.68	0.0303804873864661	0.0449748801376629	0.0595692728888597	0.030053392204584	0.0444906526658776	0.0589279131271712	0.030261290206086	0.0448217247861605	0.0593535163538737	0.0344096914001465	19.0581391419949	0.0122252321853659	2.76488840538975	0.475191455368994	0.548892206003792	0.432776544469319	0.45955782340655	0.532474856104869	0.417593772576878	0.458454621147071	0.53272080181389	0.416314791680001	0.0051369926999947	0.00509918660160662	0.00517960546202755
205	0.908397597558638	0.17	0.0358178996477444	0.0235219655100014	0.0481138337854874	0.185428886349882	0.808167053502979	0.543705581648721	1.07262852535724	16.04	11.75	23.73	0.0328887972773427	0.0488860943974261	0.0648833915175096	0.0325313661286903	0.0483548067152938	0.0641782473018972	0.032983836459038	0.0490219726409209	0.0650432877530972	0.0358178996477444	19.6658331571856	0.0248247688243965	2.85090764604788	0.475191455368994	0.548892206003792	0.432776544469319	0.45955782340655	0.532474856104869	0.417593772576878	0.458454621147071	0.53272080181389	0.416314791680001	0.0051369926999947	0.00509918660160662	0.00517960546202755
205	0.908397597558638	0.17	0.0377759064472223	0.0246080350902782	0.0509437778041664	0.19372760352864	0.805598166497643	0.549002644270614	1.06219368872467	15.28	11.56	23.8	0.0348019825455371	0.0510679021708828	0.0673338217962285	0.034474246680659	0.0505869875257593	0.0666997283708595	0.0349096457509634	0.0512534585197192	0.0675190773700059	0.0377759064472223	19.2157321505594	-0.231594921175401	2.53528323264623	0.475191455368994	0.548892206003792	0.432776544469319	0.45955782340655	0.532474856104869	0.417593772576878	0.458454621147071	0.53272080181389	0.416314791680001	0.0051369926999947	0.00509918660160662	0.00517960546202755
205	0.908397597558638	0.17	0.0385461239800299	0.0252414550541246	0.0518507929059352	0.277492748316192	0.938653428575793	0.702178001526006	1.17512885562558	15.94	11.69	24.59	0.0427285509244932	0.0571184240124126	0.071508297100332	0.0422718969597514	0.0565079807790072	0.0707440645982631	0.0427141104924411	0.0571451495992653	0.0715184825240399	0.0385461239800299	19.3592150313155	-0.184052837669517	2.5909804842342	0.475191455368994	0.548892206003792	0.432776544469319	0.45955782340655	0.532474856104869	0.417593772576878	0.458454621147071	0.53272080181389	0.416314791680001	0.0051369926999947	0.00509918660160662	0.00517960546202755
205	0.908397597558638	0.17	0.0392011372532895	0.0256808896153003	0.0527213848912786	0.190566327480228	0.790073689243468	0.53584731000365	1.04430006848329	15.15	11.04	22.19	0.0342402155330837	0.0504850783080924	0.0667299410831011	0.0339264761236225	0.0500224889695504	0.0661185018154783	0.0344300699312557	0.0507032295769331	0.0670114612508695	0.0392011372532895	18.1894788768106	0.0221035932615894	2.75339150995565	0.475191455368994	0.548892206003792	0.432776544469319	0.45955782340655	0.532474856104869	0.417593772576878	0.458454621147071	0.53272080181389	0.416314791680001	0.0051369926999947	0.00509918660160662	0.00517960546202755
205	0.908397597558638	0.17	0.039211243523112	0.025894841967889	0.0525276450783349	0.212852927929582	0.809872874479751	0.566713821895331	1.05303192706417	15.12	10.02	23.31	0.0362901212714349	0.0518610693683487	0.0674320174652624	0.0359600856856576	0.0513894259070332	0.0668187661284087	0.0360021704737769	0.0515681818127636	0.0669121910215274	0.039211243523112	18.3102640594134	0.0198813165886781	2.73306782552165	0.475191455368994	0.548892206003792	0.432776544469319	0.45955782340655	0.532474856104869	0.417593772576878	0.458454621147071	0.53272080181389	0.416314791680001	0.0051369926999947	0.00509918660160662	0.00517960546202755
205	0.908397597558638	0.17	0.0409127035665554	0.0269688537455074	0.0548565533876034	0.232372951306813	0.869714439995974	0.622914818037878	1.11651406195407	16.67	11.2	25.26	0.0362808938686505	0.0506554289283387	0.0650299639880269	0.0358459154388651	0.0500481115062508	0.0642503075736365	0.0359923927588415	0.050294647553527	0.0644940959647102	0.0409127035665554	19.3910511817448	0.0179551763650706	2.79125502598115	0.475191455368994	0.548892206003792	0.432776544469319	0.45955782340655	0.532474856104869	0.417593772576878	0.458454621147071	0.53272080181389	0.416314791680001	0.0051369926999947	0.00509918660160662	0.00517960546202755
205	0.908397597558638	0.18	0.0247174716434251	0.0164837583595063	0.0329511849273439	0.348433394984183	1.06633716156303	0.838670453268021	1.29400386985803	14.85	10.19	24.07	0.0546515636831456	0.0694873571207621	0.0843231505583786	0.0541854359907067	0.0688946937229466	0.0836039514551866	0.0542054508980072	0.0689440100799868	0.0835917692633327	0.0247174716434251	20.8731528013851	-0.0910440363285955	2.69663208017339	0.475191455368994	0.548892206003792	0.432776544469319	0.45955782340655	0.532474856104869	0.417593772576878	0.458454621147071	0.53272080181389	0.416314791680001	0.0051369926999947	0.00509918660160662	0.00517960546202755
205	0.908397597558638	0.18	0.025551231322735	0.0170356034180958	0.0340668592273742	0.233515294002278	0.732151786577197	0.525051514277986	0.939252058876407	16.19	9.97	24.01	0.0314703387875977	0.0438834364647319	0.0562965341418662	0.0311196395363489	0.0433944081001415	0.0556691766639341	0.0310730845426528	0.0433235398407419	0.0555522952596597	0.025551231322735	20.4536353220288	0.0115617239992913	2.78768962281469	0.475191455368994	0.548892206003792	0.432776544469319	0.45955782340655	0.532474856104869	0.417593772576878	0.458454621147071	0.53272080181389	0.416314791680001	0.0051369926999947	0.00509918660160662	0.00517960546202755
205	0.908397597558638	0.18	0.0257076312983399	0.0172453747494086	0.0341698878472712	0.308975451941889	0.924522289107133	0.708654622457232	1.14038995575703	16.05	10.58	23.41	0.0428369866330554	0.0558858260221595	0.0689346654112637	0.0423705462756873	0.0552773003832092	0.0681840544907311	0.0426217314736882	0.0556442958554358	0.0685875770311903	0.0257076312983399	20.2081723178014	-0.102060501209969	2.66470284423	0.475191455368994	0.548892206003792	0.432776544469319	0.45955782340655	0.532474856104869	0.417593772576878	0.458454621147071	0.53272080181389	0.416314791680001	0.0051369926999947	0.00509918660160662	0.00517960546202755
205	0.908397597558638	0.18	0.0264937703943869	0.0176134665859841	0.0353740742027897	0.293117572504017	0.844094288907564	0.639436117926472	1.04875245988866	17.22	10.19	29.13	0.0360934860841023	0.0476455811866709	0.0591976762892395	0.035628404810149	0.0470316458204692	0.0584348868307893	0.0349380411494285	0.0461261243050159	0.0572182412158012	0.0264937703943869	21.2696692733615	-0.104399180877807	2.73026980438302	0.475191455368994	0.548892206003792	0.432776544469319	0.45955782340655	0.532474856104869	0.417593772576878	0.458454621147071	0.53272080181389	0.416314791680001	0.0051369926999947	0.00509918660160662	0.00517960546202755
205	0.908397597558638	0.18	0.0265130350905975	0.0177808114662908	0.0352452587149042	0.354669339585167	1.0162726157879	0.802242438373698	1.2303027932021	15.82	10.09	23.26	0.0491601356408297	0.0622755631595268	0.0753909906782239	0.0486452343558833	0.0616232914138612	0.0746013484718391	0.0487626777828998	0.0617785351267462	0.0747276549728077	0.0265130350905975	19.0031513300485	0.0666701844795386	2.79047037343619	0.475191455368994	0.548892206003792	0.432776544469319	0.45955782340655	0.532474856104869	0.417593772576878	0.458454621147071	0.53272080181389	0.416314791680001	0.0051369926999947	0.00509918660160662	0.00517960546202755
205	0.908397597558638	0.18	0.0276539375100621	0.0185857948634547	0.0367220801566695	0.287436152721768	0.855735148970261	0.645373760437856	1.06609653750267	16.27	10.2	25.25	0.0384910060268144	0.0510372574708092	0.063583508914804	0.0380563770407677	0.0504609599469231	0.0628655428530784	0.0378845112887575	0.0502091908744602	0.0626093910155121	0.0276539375100621	20.1956354447146	-0.00516815380598105	2.77674628289975	0.475191455368994	0.548892206003792	0.432776544469319	0.45955782340655	0.532474856104869	0.417593772576878	0.458454621147071	0.53272080181389	0.416314791680001	0.0051369926999947	0.00509918660160662	0.00517960546202755
205	0.908397597558638	0.18	0.0277972729666274	0.0183753598505971	0.0372191860826576	0.257520989388391	0.822726602139483	0.604616000378768	1.0408372039002	17.88	10.19	25.62	0.0328985344867686	0.0447664293976865	0.0566343243086044	0.0324413147298767	0.0441442711074939	0.0558472274851112	0.0322469639615529	0.0438730045913411	0.0555229305392965	0.0277972729666274	20.3924305310175	0.0685188081422493	2.87119071423177	0.475191455368994	0.548892206003792	0.432776544469319	0.45955782340655	0.532474856104869	0.417593772576878	0.458454621147071	0.53272080181389	0.416314791680001	0.0051369926999947	0.00509918660160662	0.00517960546202755
205	0.908397597558638	0.18	0.0284063004156074	0.0189900166956238	0.0378225841355909	0.258111251293815	0.835111302646508	0.614058641576126	1.05616396371689	15.59	10.96	23.39	0.038187982868828	0.0519351312069694	0.0656822795451108	0.0378053983141058	0.0514148214771911	0.0650242446402765	0.0382026172514997	0.0518027330486802	0.0656270151454019	0.0284063004156074	19.9946788610035	-0.0274303950086463	2.74636033555765	0.475191455368994	0.548892206003792	0.432776544469319	0.45955782340655	0.532474856104869	0.417593772576878	0.458454621147071	0.53272080181389	0.416314791680001	0.0051369926999947	0.00509918660160662	0.00517960546202755
205	0.908397597558638	0.18	0.0289245130768074	0.019415735001538	0.0384332911520769	0.285723788371503	0.799396712358144	0.602060079873652	0.996733344842635	17.4	9.8	24.39	0.0336452520858004	0.0446731228376645	0.0557009935895287	0.0332022945950365	0.0440849776115181	0.0549676606279997	0.0330272196029164	0.0438532125357567	0.0547411673383572	0.0289245130768074	20.1295936712761	-0.138351114249355	2.61726001492737	0.475191455368994	0.548892206003792	0.432776544469319	0.45955782340655	0.532474856104869	0.417593772576878	0.458454621147071	0.53272080181389	0.416314791680001	0.0051369926999947	0.00509918660160662	0.00517960546202755
205	0.908397597558638	0.18	0.0289245257298576	0.0194456713829517	0.0384033800767635	0.254430991603448	0.842259029520838	0.617151482567757	1.06736657647392	15.45	9.74	22.28	0.038697069571554	0.0528119224911025	0.0669267754106511	0.0383193192367649	0.0522963867768289	0.0662734543168929	0.038432041514693	0.052510109002469	0.0665095600546921	0.0289245257298576	18.0986143390203	0.119254855934281	2.81774062021647	0.475191455368994	0.548892206003792	0.432776544469319	0.45955782340655	0.532474856104869	0.417593772576878	0.458454621147071	0.53272080181389	0.416314791680001	0.0051369926999947	0.00509918660160662	0.00517960546202755
205	0.908397597558638	0.18	0.0310894425539571	0.0207023694230737	0.0414765156848406	0.219293967725984	0.82420699137928	0.58140503570485	1.06700894705371	18.28	11.88	27.96	0.0309629022510162	0.0438933943489887	0.0568238864469611	0.0305147676945525	0.0432581132423016	0.0560014587900507	0.0305359730922824	0.0432444547623183	0.0560647192911037	0.0310894425539571	22.0795431052232	0.0899217317745683	2.98920652090844	0.475191455368994	0.548892206003792	0.432776544469319	0.45955782340655	0.532474856104869	0.417593772576878	0.458454621147071	0.53272080181389	0.416314791680001	0.0051369926999947	0.00509918660160662	0.00517960546202755
205	0.908397597558638	0.18	0.0311110696113238	0.0208914391978821	0.0413307000247655	0.266078917256561	0.843517838232335	0.62479245697878	1.06224321948589	18.07	11.05	26.02	0.0336503764649012	0.0454305945827732	0.0572108127006452	0.0331734379421503	0.0447866909197457	0.0563999438973411	0.0331715055535416	0.0448040862564487	0.0564073237780901	0.0311110696113238	20.7830143602991	-0.00793634984000604	2.81284686369104	0.475191455368994	0.548892206003792	0.432776544469319	0.45955782340655	0.532474856104869	0.417593772576878	0.458454621147071	0.53272080181389	0.416314791680001	0.0051369926999947	0.00509918660160662	0.00517960546202755
205	0.908397597558638	0.18	0.0312518241138105	0.0207667243244469	0.0417369239031741	0.255273363492144	0.829253944374352	0.608113233744913	1.05039465500379	15.27	10.1	23.43	0.0385746258821219	0.0526023097187402	0.0666299935553584	0.0382121735594856	0.0521080514103937	0.0660039292613019	0.0382602444621766	0.0522160766750262	0.0661098685721363	0.0312518241138105	19.1390063241109	0.0999515320076745	2.84010701145656	0.475191455368994	0.548892206003792	0.432776544469319	0.45955782340655	0.532474856104869	0.417593772576878	0.458454621147071	0.53272080181389	0.416314791680001	0.0051369926999947	0.00509918660160662	0.00517960546202755
205	0.908397597558638	0.18	0.0320394753881595	0.0215379901622931	0.0425409606140258	0.290840162523537	0.891893037229817	0.674451198624275	1.10933487583536	16.27	10.69	23.59	0.0402242588914418	0.0531924867302256	0.0661607145690094	0.0397700297429097	0.0525918149311259	0.0654136001193421	0.0400210004291454	0.0529449340484914	0.065873276828952	0.0320394753881595	19.0625634161403	-0.0794942771878553	2.67051342098837	0.475191455368994	0.548892206003792	0.432776544469319	0.45955782340655	0.532474856104869	0.417593772576878	0.458454621147071	0.53272080181389	0.416314791680001	0.0051369926999947	0.00509918660160662	0.00517960546202755
205	0.908397597558638	0.18	0.0320798261682199	0.0213199439993625	0.0428397083370773	0.246090260405838	0.905626949070482	0.658142871392606	1.15311102674836	16.24	9.9	23.52	0.039334365256081	0.0541254228357944	0.0689164804155078	0.0388926539895832	0.0535176131275435	0.0681425722655039	0.0388510763586966	0.0534654066197842	0.0680763617991857	0.0320798261682199	19.0616885480287	-0.0329370044988854	2.72971024434188	0.475191455368994	0.548892206003792	0.432776544469319	0.45955782340655	0.532474856104869	0.417593772576878	0.458454621147071	0.53272080181389	0.416314791680001	0.0051369926999947	0.00509918660160662	0.00517960546202755
205	0.908397597558638	0.18	0.0321089913095873	0.0212400869101662	0.0429778957090085	0.259568117714619	0.851028798230218	0.626616527811593	1.07544106864884	14.98	10.62	22.64	0.0404998703179962	0.0550042241713216	0.0695085780246469	0.0401436503886283	0.0545204300086391	0.0688972096286498	0.0405398846561525	0.0549964086066062	0.0695794947010966	0.0321089913095873	18.8639760530186	0.00269399945159349	2.73783224348041	0.475191455368994	0.548892206003792	0.432776544469319	0.45955782340655	0.532474856104869	0.417593772576878	0.458454621147071	0.53272080181389	0.416314791680001	0.0051369926999947	0.00509918660160662	0.00517960546202755
205	0.908397597558638	0.18	0.0322674608880902	0.0216828055112773	0.0428521162649031	0.271946980350537	0.924342263272489	0.688208735512116	1.16047579103286	15.87	10.27	23.64	0.0420558835175739	0.0564858138942847	0.0709157442709955	0.0416118353473163	0.0558894069184383	0.0701669784895602	0.041727889824866	0.0560723340789876	0.0703934256192363	0.0322674608880902	19.1133868031754	0.0915523456625164	2.83664373723693	0.475191455368994	0.548892206003792	0.432776544469319	0.45955782340655	0.532474856104869	0.417593772576878	0.458454621147071	0.53272080181389	0.416314791680001	0.0051369926999947	0.00509918660160662	0.00517960546202755
205	0.908397597558638	0.18	0.0323138757374767	0.021702203781941	0.0429255476930124	0.300149512529916	0.946690549964583	0.720992754527264	1.1723883454019	17.4	10.43	25.22	0.0402876684617507	0.0528992209330215	0.0655107734042924	0.0397571497679824	0.0522026299744906	0.0646481101809988	0.0397086571542217	0.0521105524778517	0.0645962408124909	0.0323138757374767	19.7999523505761	-0.136307196855175	2.6388854826019	0.475191455368994	0.548892206003792	0.432776544469319	0.45955782340655	0.532474856104869	0.417593772576878	0.458454621147071	0.53272080181389	0.416314791680001	0.0051369926999947	0.00509918660160662	0.00517960546202755
205	0.908397597558638	0.18	0.0323585316225681	0.0217027442443329	0.0430143190008033	0.236756076400761	0.819779681296778	0.589972433240128	1.04958692935343	15.45	9.77	22.81	0.0370082906415121	0.0514238343998846	0.065839378158257	0.0366475096711919	0.0509225213008255	0.0651975329304591	0.0366708928492903	0.0508745070808804	0.0652259906141544	0.0323585316225681	19.0561905452554	0.13173135742102	2.87002704167659	0.475191455368994	0.548892206003792	0.432776544469319	0.45955782340655	0.532474856104869	0.417593772576878	0.458454621147071	0.53272080181389	0.416314791680001	0.0051369926999947	0.00509918660160662	0.00517960546202755
205	0.908397597558638	0.18	0.0331379441271354	0.0219728077547135	0.0443030804995572	0.227684523512255	0.767915821739026	0.547100252910887	0.988731390567165	14.49	9.38	21.42	0.036500662684532	0.0512327242224414	0.0659647857603507	0.0362177493346521	0.0508356239900835	0.0654534986455148	0.0363364856008049	0.0510297107539344	0.065651073703046	0.0331379441271354	17.8350000824063	-0.102997031256371	2.5673652758126	0.475191455368994	0.548892206003792	0.432776544469319	0.45955782340655	0.532474856104869	0.417593772576878	0.458454621147071	0.53272080181389	0.416314791680001	0.0051369926999947	0.00509918660160662	0.00517960546202755
205	0.908397597558638	0.18	0.033319387331254	0.0223267554475947	0.0443120192149132	0.237075701260731	0.819622724950806	0.590062493267574	1.04918295663404	16.25	10.99	23.97	0.0352398983271367	0.0489497668864364	0.062659635445736	0.0348434032462355	0.0483990178007959	0.0619546323553563	0.0351012626416982	0.0487953421993585	0.0624419611726531	0.033319387331254	19.836402178259	-0.0194951398869444	2.78124800644604	0.475191455368994	0.548892206003792	0.432776544469319	0.45955782340655	0.532474856104869	0.417593772576878	0.458454621147071	0.53272080181389	0.416314791680001	0.0051369926999947	0.00509918660160662	0.00517960546202755
205	0.908397597558638	0.18	0.0354459846736961	0.0234821044297661	0.0474098649176262	0.214398806031628	0.777957581749405	0.545453133929149	1.01046202956966	15.55	10.06	24.76	0.0340052235162837	0.0485002648403747	0.0629953061644656	0.0336671560918876	0.0480180930467011	0.0623690300015147	0.0333696721969319	0.0478440421503362	0.0621595111008747	0.0354459846736961	18.8535930178881	0.0486341330840082	2.79687889870108	0.475191455368994	0.548892206003792	0.432776544469319	0.45955782340655	0.532474856104869	0.417593772576878	0.458454621147071	0.53272080181389	0.416314791680001	0.0051369926999947	0.00509918660160662	0.00517960546202755
205	0.908397597558638	0.18	0.0368121820285111	0.0244637028730819	0.0491606611839403	0.183482724365893	0.734270390546297	0.492431258153517	0.976109522939076	13.9	10.18	23.14	0.0342050083945381	0.051003514615774	0.0678020208370098	0.033987030530003	0.0506784851033851	0.0673699396767672	0.0341382129702839	0.0508924386993143	0.0676443787774185	0.0368121820285111	17.7675482968574	0.0192878431822272	2.72551939423575	0.475191455368994	0.548892206003792	0.432776544469319	0.45955782340655	0.532474856104869	0.417593772576878	0.458454621147071	0.53272080181389	0.416314791680001	0.0051369926999947	0.00509918660160662	0.00517960546202755
205	0.908397597558638	0.18	0.0369696156731742	0.0247714030366792	0.0491678283096693	0.227749330929309	0.80065434376293	0.570467171734233	1.03084151579163	15.15	9.7	24.37	0.0364722090475085	0.051188979922795	0.0659057507980815	0.0361386523372955	0.0507208309351654	0.0653030095330353	0.0359337903506111	0.0503739198993332	0.0649266564095665	0.0369696156731742	18.8045175219565	0.0108283134882037	2.73121200485385	0.475191455368994	0.548892206003792	0.432776544469319	0.45955782340655	0.532474856104869	0.417593772576878	0.458454621147071	0.53272080181389	0.416314791680001	0.0051369926999947	0.00509918660160662	0.00517960546202755
205	0.908397597558638	0.18	0.0371071033361034	0.024666872716415	0.0495473339557918	0.207775739075626	0.870043425667253	0.604794861091933	1.13529199024257	14.44	10.77	22.92	0.040499721457965	0.0582619308838691	0.0760241403097732	0.0401908466694324	0.0578175909987187	0.075444335328005	0.0405814536256005	0.0583961477232354	0.0761138683475109	0.0371071033361034	18.6609773448759	0.00115514244874803	2.75184021604822	0.475191455368994	0.548892206003792	0.432776544469319	0.45955782340655	0.532474856104869	0.417593772576878	0.458454621147071	0.53272080181389	0.416314791680001	0.0051369926999947	0.00509918660160662	0.00517960546202755
205	0.908397597558638	0.18	0.0384786653224864	0.0258428852868411	0.0511144453581317	0.234584126130733	0.83829030020845	0.601872961389446	1.07470763902745	15.78	10.48	26.12	0.0369885657713443	0.0515177751682997	0.0660469845652552	0.0366044282612627	0.0509827473978144	0.065361066534366	0.0364194811671694	0.0507531854322683	0.0649900678657157	0.0384786653224864	19.4968212438964	0.0141643192086784	2.79784850619748	0.475191455368994	0.548892206003792	0.432776544469319	0.45955782340655	0.532474856104869	0.417593772576878	0.458454621147071	0.53272080181389	0.416314791680001	0.0051369926999947	0.00509918660160662	0.00517960546202755
205	0.908397597558638	0.18	0.0401650720004878	0.0265827393404897	0.0537474046604859	0.240616802216228	0.898517074735816	0.649299128633074	1.14773502083856	13.59	9.93	21.55	0.0460973931549999	0.0637907753515312	0.0814841575480624	0.0458391881755584	0.0634334645642852	0.0810277409530119	0.0461614242351615	0.0639202767219443	0.0817012065108712	0.0401650720004878	17.5025684601727	0.0905842194928349	2.75141884594591	0.475191455368994	0.548892206003792	0.432776544469319	0.45955782340655	0.532474856104869	0.417593772576878	0.458454621147071	0.53272080181389	0.416314791680001	0.0051369926999947	0.00509918660160662	0.00517960546202755
205	0.908397597558638	0.18	0.0402018099749452	0.0269919492037177	0.0534116707461726	0.260095007049717	0.931558031179996	0.686246847954226	1.17686921440577	16.68	10.4	25.31	0.0399513612067011	0.054232688280643	0.068514015354585	0.0394718475581607	0.0535817639205679	0.067691680282975	0.0393852175469221	0.0534324225498888	0.0675347989106962	0.0402018099749452	19.5358397943435	0.132919393027644	2.92092622229802	0.475191455368994	0.548892206003792	0.432776544469319	0.45955782340655	0.532474856104869	0.417593772576878	0.458454621147071	0.53272080181389	0.416314791680001	0.0051369926999947	0.00509918660160662	0.00517960546202755
205	0.908397597558638	0.19	0.0251734857449762	0.0169266673469036	0.0334203041430487	0.342553825046072	0.990846454658418	0.776529015099461	1.20516389421738	14.61	10.05	21.86	0.0513997005751015	0.0655857155303081	0.0797717304855148	0.0509877721806856	0.0650600973225611	0.0791324224644366	0.0514218899354996	0.0655340950715435	0.0796237051869656	0.0251734857449762	18.8960055230476	0.0203608116631331	2.71604640943085	0.475191455368994	0.548892206003792	0.432776544469319	0.45955782340655	0.532474856104869	0.417593772576878	0.458454621147071	0.53272080181389	0.416314791680001	0.0051369926999947	0.00509918660160662	0.00517960546202755
205	0.908397597558638	0.19	0.0256910530297187	0.0174967174872817	0.0338853885721557	0.300227639722989	0.847403553858665	0.645414051655716	1.04939305606161	16.16	10.29	27.44	0.038756583557518	0.0508858872189232	0.0630151908803285	0.0383268469628921	0.0503216597798476	0.0623164725968031	0.0378367464586754	0.04970219347381	0.0615700227308507	0.0256910530297187	21.1871555769748	-0.0717066107260979	2.72445791375651	0.475191455368994	0.548892206003792	0.432776544469319	0.45955782340655	0.532474856104869	0.417593772576878	0.458454621147071	0.53272080181389	0.416314791680001	0.0051369926999947	0.00509918660160662	0.00517960546202755
205	0.908397597558638	0.19	0.025718786194476	0.017357865013005	0.0340797073759469	0.311730359756919	0.844859463989017	0.648857830380617	1.04086109759742	18.77	12.22	25.92	0.0336832661552734	0.0438580299981131	0.0540327938409528	0.0331732690183948	0.0431939771231614	0.0532146852279279	0.033506583961675	0.0435964306692763	0.0537276751767678	0.025718786194476	22.3787177074903	-0.00955592360842468	2.90107491173373	0.475191455368994	0.548892206003792	0.432776544469319	0.45955782340655	0.532474856104869	0.417593772576878	0.458454621147071	0.53272080181389	0.416314791680001	0.0051369926999947	0.00509918660160662	0.00517960546202755
205	0.908397597558638	0.19	0.0281980077937758	0.0191648521862743	0.0372311634012773	0.287953724739344	0.795010328623717	0.599823282499392	0.990197374748042	16.9	11.03	29.65	0.0344900699039656	0.0457134002774133	0.056936730650861	0.034063776613453	0.0451483879164921	0.0562329992195311	0.0336378231572721	0.0445586498698045	0.0554274440192921	0.0281980077937758	21.8159330866988	0.079074070942238	2.91497273114681	0.475191455368994	0.548892206003792	0.432776544469319	0.45955782340655	0.532474856104869	0.417593772576878	0.458454621147071	0.53272080181389	0.416314791680001	0.0051369926999947	0.00509918660160662	0.00517960546202755
205	0.908397597558638	0.19	0.0291429750479542	0.0198235924311203	0.0384623576647882	0.286679417514817	0.902930332664071	0.680556426220004	1.12530423910814	15.17	10.56	24.72	0.0434484351819278	0.057645345075133	0.0718422549683382	0.0430490887209143	0.0571155109291329	0.0711819331373515	0.0430810694915019	0.0572036381965855	0.0712578176390979	0.0291429750479542	20.2877076154332	-0.0345942015063755	2.7489481423368	0.475191455368994	0.548892206003792	0.432776544469319	0.45955782340655	0.532474856104869	0.417593772576878	0.458454621147071	0.53272080181389	0.416314791680001	0.0051369926999947	0.00509918660160662	0.00517960546202755
205	0.908397597558638	0.19	0.0291924022907915	0.0197106583408444	0.0386741462407385	0.274021691555512	0.8200384910202	0.611642648695026	1.02843433334537	16.28	10.73	22.72	0.0364513301673299	0.0488708461548119	0.0612903621422939	0.0360389023279171	0.0483178979524451	0.0605968935769731	0.0363983958954819	0.0488210819285038	0.0612366961929645	0.0291924022907915	19.5843608323977	-0.0268290357433573	2.72180363078441	0.475191455368994	0.548892206003792	0.432776544469319	0.45955782340655	0.532474856104869	0.417593772576878	0.458454621147071	0.53272080181389	0.416314791680001	0.0051369926999947	0.00509918660160662	0.00517960546202755
205	0.908397597558638	0.19	0.0294395366327339	0.0199271679047237	0.0389519053607441	0.267508915368309	0.829518903695468	0.615208235508295	1.04382957188264	18.33	11.22	25.9	0.0326714793332375	0.0440527420706982	0.0554340048081589	0.0321961972524672	0.0434118932526376	0.054627589252808	0.0322739420899073	0.0435324117055591	0.0547742572943094	0.0294395366327339	21.4720296843995	-0.0641184294657172	2.81196900521669	0.475191455368994	0.548892206003792	0.432776544469319	0.45955782340655	0.532474856104869	0.417593772576878	0.458454621147071	0.53272080181389	0.416314791680001	0.0051369926999947	0.00509918660160662	0.00517960546202755
205	0.908397597558638	0.19	0.0300019173998659	0.0203153617244239	0.0396884730753079	0.261276823700039	0.818443809184847	0.603579269205216	1.03330834916448	18.48	11.28	27.36	0.031800864217502	0.0431214618749492	0.0544420595323964	0.0313316209535457	0.0424851755344783	0.0536387301154108	0.0312627333980441	0.0423550865621023	0.0535469415466696	0.0300019173998659	21.8902142111027	0.0108353853884947	2.89583832185015	0.475191455368994	0.548892206003792	0.432776544469319	0.45955782340655	0.532474856104869	0.417593772576878	0.458454621147071	0.53272080181389	0.416314791680001	0.0051369926999947	0.00509918660160662	0.00517960546202755
205	0.908397597558638	0.19	0.0304538351491935	0.0207339938281387	0.0401736764702483	0.341443539318208	0.949756009974483	0.743818920977102	1.15569309897187	15.89	9.91	24.44	0.0453985477773414	0.057967796166039	0.0705370445547366	0.0449175091994535	0.0573535750599417	0.06978964092043	0.0447500941844835	0.0570991626851791	0.0694202706760571	0.0304538351491935	19.8973125107306	0.0573534254741015	2.80576947169227	0.475191455368994	0.548892206003792	0.432776544469319	0.45955782340655	0.532474856104869	0.417593772576878	0.458454621147071	0.53272080181389	0.416314791680001	0.0051369926999947	0.00509918660160662	0.00517960546202755
205	0.908397597558638	0.19	0.0306222206963639	0.0207776286105313	0.0404668127821965	0.241180205687212	0.790254413955351	0.571402229013826	1.00910659889688	15.68	10.67	25.01	0.0353239452995556	0.0488533335606146	0.0623827218216737	0.0349635232508199	0.0483548666305998	0.0617462100103796	0.0350073791600931	0.0482789190454393	0.061876869870364	0.0306222206963639	20.2782255192953	0.0488684573186874	2.84345079793176	0.475191455368994	0.548892206003792	0.432776544469319	0.45955782340655	0.532474856104869	0.417593772576878	0.458454621147071	0.53272080181389	0.416314791680001	0.0051369926999947	0.00509918660160662	0.00517960546202755
205	0.908397597558638	0.19	0.0312390667034154	0.0213036161648193	0.0411745172420115	0.270679982865676	0.895428657588022	0.665947280321674	1.12491003485437	14.23	9.48	24.16	0.045234605384484	0.0608221749271016	0.0764097444697192	0.0449114324769902	0.0603876386037665	0.0758638447305428	0.0445578762641499	0.0599697265811439	0.0753167899531029	0.0312390667034154	19.4295047459501	0.00401915480710117	2.74479917255575	0.475191455368994	0.548892206003792	0.432776544469319	0.45955782340655	0.532474856104869	0.417593772576878	0.458454621147071	0.53272080181389	0.416314791680001	0.0051369926999947	0.00509918660160662	0.00517960546202755
205	0.908397597558638	0.19	0.0313958985780999	0.0213378751056003	0.0414539220505994	0.270350348646448	0.955192117665015	0.710189957143997	1.20019427818603	15.13	10.63	26.22	0.0454594351363739	0.0611420841409675	0.0768247331455611	0.045045422862619	0.0605852454296773	0.0761250679967356	0.0448520084802303	0.0603083910328886	0.0757845075843237	0.0313958985780999	20.310480710615	0.0428026997048907	2.84162762835869	0.475191455368994	0.548892206003792	0.432776544469319	0.45955782340655	0.532474856104869	0.417593772576878	0.458454621147071	0.53272080181389	0.416314791680001	0.0051369926999947	0.00509918660160662	0.00517960546202755
205	0.908397597558638	0.19	0.0319183914084359	0.0217890747551609	0.0420477080617109	0.324369778632713	0.986229505438857	0.764002008566698	1.20845700231102	16.63	10.84	25	0.0446125971980323	0.0575891937162588	0.0705657902344852	0.044081056488917	0.0569030422077634	0.0697250279266099	0.0441957792289891	0.0570363199127986	0.0698658325752299	0.0319183914084359	20.9376550932846	0.0757807032643542	2.89367452028469	0.475191455368994	0.548892206003792	0.432776544469319	0.45955782340655	0.532474856104869	0.417593772576878	0.458454621147071	0.53272080181389	0.416314791680001	0.0051369926999947	0.00509918660160662	0.00517960546202755
205	0.908397597558638	0.19	0.0323339779795387	0.0218852836880989	0.0427826722709784	0.294106115813893	0.832728432222212	0.63130660259763	1.03415026184679	17.76	11.55	26.34	0.0345768346750471	0.0456087631773276	0.0566406916796081	0.0341024493191313	0.0449830225750981	0.0558635958310648	0.0342099340038771	0.0452383030642522	0.056070612677437	0.0323339779795387	20.4664573856324	0.0634549131200911	2.87905395758512	0.475191455368994	0.548892206003792	0.432776544469319	0.45955782340655	0.532474856104869	0.417593772576878	0.458454621147071	0.53272080181389	0.416314791680001	0.0051369926999947	0.00509918660160662	0.00517960546202755
205	0.908397597558638	0.19	0.032485954648991	0.0221582359138499	0.0428136733841322	0.296282068747909	0.982332622879496	0.745963549301035	1.21870169645796	17.77	11.28	24.96	0.0408425707163148	0.0537841153961101	0.0667256600759055	0.0402818380790753	0.0530457067127506	0.0658095753464259	0.0406517433844108	0.0533922926461831	0.0662495372960301	0.032485954648991	20.652856317065	-0.0977744686179412	2.74852403127495	0.475191455368994	0.548892206003792	0.432776544469319	0.45955782340655	0.532474856104869	0.417593772576878	0.458454621147071	0.53272080181389	0.416314791680001	0.0051369926999947	0.00509918660160662	0.00517960546202755
205	0.908397597558638	0.19	0.0326403156704842	0.0221833759142559	0.0430972554267124	0.329958864775476	1.02642238170294	0.798055875547257	1.25478888785861	16.32	10.85	26.64	0.047471423332331	0.0610555387067183	0.0746396540811056	0.0469316554622215	0.0603613143550404	0.0737909732478593	0.0467582993008817	0.060084992627528	0.0735333706415616	0.0326403156704842	20.2761190526401	-0.088051996746885	2.72289144828958	0.475191455368994	0.548892206003792	0.432776544469319	0.45955782340655	0.532474856104869	0.417593772576878	0.458454621147071	0.53272080181389	0.416314791680001	0.0051369926999947	0.00509918660160662	0.00517960546202755
205	0.908397597558638	0.19	0.0327069000374203	0.022255329715606	0.0431584703592347	0.241795453070412	0.807260917645716	0.584074112109031	1.0304477231824	14.26	10.34	24.18	0.0395793885064249	0.0547034919424549	0.0698275953784848	0.0392934219723069	0.0543082516776287	0.0693230813829506	0.0393498516546287	0.0544136267923227	0.0693410177024195	0.0327069000374203	19.5620597725074	-0.0539761226679386	2.70683287180744	0.475191455368994	0.548892206003792	0.432776544469319	0.45955782340655	0.532474856104869	0.417593772576878	0.458454621147071	0.53272080181389	0.416314791680001	0.0051369926999947	0.00509918660160662	0.00517960546202755
205	0.908397597558638	0.19	0.0328434038748848	0.0222519680397797	0.0434348397099899	0.261248457255024	0.887945626791931	0.654817772020143	1.12107348156372	16.29	10.93	24.47	0.0390129423126184	0.0529023080847441	0.0667916738568699	0.0385711907784907	0.0523032844179807	0.0660353780574708	0.0387424945278327	0.0525443244213347	0.0664075132684432	0.0328434038748848	19.7364461424929	-0.00648365115632415	2.79895279121804	0.475191455368994	0.548892206003792	0.432776544469319	0.45955782340655	0.532474856104869	0.417593772576878	0.458454621147071	0.53272080181389	0.416314791680001	0.0051369926999947	0.00509918660160662	0.00517960546202755
205	0.908397597558638	0.19	0.0329813972444846	0.0223071964120563	0.043655598076913	0.259925362089383	0.969037799142542	0.713744385067323	1.22433121321776	16.44	10.95	22.83	0.0421571140431642	0.0572359487027498	0.0723147833623354	0.0416689526978414	0.0565731809029674	0.0714774091080934	0.0421312861332583	0.0572057287392672	0.0723020158138734	0.0329813972444846	19.5560303498964	0.0283905486624403	2.79996413244816	0.475191455368994	0.548892206003792	0.432776544469319	0.45955782340655	0.532474856104869	0.417593772576878	0.458454621147071	0.53272080181389	0.416314791680001	0.0051369926999947	0.00509918660160662	0.00517960546202755
205	0.908397597558638	0.19	0.033090608755615	0.0224691366358537	0.0437120808753762	0.264124140893361	0.865921931621487	0.640257854637908	1.09158600860507	16.08	10.65	23.96	0.0386189959510718	0.0522305744927515	0.0658421530344312	0.0381959677024919	0.0516584465048052	0.0651209253071186	0.0384112647244591	0.0518810672502004	0.065441653749345	0.033090608755615	19.6051630570012	0.170163838680875	2.94772891916174	0.475191455368994	0.548892206003792	0.432776544469319	0.45955782340655	0.532474856104869	0.417593772576878	0.458454621147071	0.53272080181389	0.416314791680001	0.0051369926999947	0.00509918660160662	0.00517960546202755
205	0.908397597558638	0.19	0.0331153423873135	0.0224319460043459	0.043798738770281	0.209656282381618	0.765798072030624	0.533656034163031	0.997940109898216	15.94	10.68	23.83	0.0324625928955547	0.0465839219667404	0.0607052510379261	0.0321153156182016	0.0460855779915352	0.0600558403648689	0.0322776112070165	0.0463755931703803	0.060357393953857	0.0331153423873135	19.6830455728082	0.0306551861460849	2.8060537921465	0.475191455368994	0.548892206003792	0.432776544469319	0.45955782340655	0.532474856104869	0.417593772576878	0.458454621147071	0.53272080181389	0.416314791680001	0.0051369926999947	0.00509918660160662	0.00517960546202755
205	0.908397597558638	0.19	0.0347093236492516	0.0236068341014552	0.0458118131970479	0.217400941442502	0.78280017795594	0.550913751620333	1.01468660429155	16.86	10.54	26.71	0.0317367868336465	0.045095193772272	0.0584536007108975	0.0313462193382682	0.0445402315772157	0.0577342438161632	0.0311189231254576	0.0442230083500546	0.057343854317149	0.0347093236492516	20.1404935369659	0.00313738659273279	2.80711117775143	0.475191455368994	0.548892206003792	0.432776544469319	0.45955782340655	0.532474856104869	0.417593772576878	0.458454621147071	0.53272080181389	0.416314791680001	0.0051369926999947	0.00509918660160662	0.00517960546202755
205	0.908397597558638	0.19	0.0347917799707758	0.0236498736176525	0.045933686323899	0.199974725004074	0.723131427957281	0.497309038675271	0.948953817239292	19.5	11.37	27.07	0.024876373926602	0.0361724529436699	0.0474685319607379	0.0244763879880752	0.0355908379308799	0.0467052878736847	0.0244554262027594	0.0355820139552519	0.0466651333909797	0.0347917799707758	21.326826794399	-0.0387918630417703	2.83779930301194	0.475191455368994	0.548892206003792	0.432776544469319	0.45955782340655	0.532474856104869	0.417593772576878	0.458454621147071	0.53272080181389	0.416314791680001	0.0051369926999947	0.00509918660160662	0.00517960546202755
205	0.908397597558638	0.19	0.0348620358662635	0.0234853919567533	0.0462386797757738	0.269134113784168	0.885147248666778	0.657409272930732	1.11288522440282	14.07	10.44	22.06	0.0451342430149823	0.0607695277057321	0.0764048123964819	0.0448283214220541	0.0603576295664178	0.0758869377107814	0.0452832510582341	0.061005592032173	0.0765949808353368	0.0348620358662635	18.2033582539598	0.12860870894809	2.84561182623067	0.475191455368994	0.548892206003792	0.432776544469319	0.45955782340655	0.532474856104869	0.417593772576878	0.458454621147071	0.53272080181389	0.416314791680001	0.0051369926999947	0.00509918660160662	0.00517960546202755
205	0.908397597558638	0.19	0.034888120499841	0.023740811832616	0.046035429167066	0.246274669209727	0.907743951334391	0.659804572644113	1.15568333002467	15.64	10.96	24.17	0.0408940809128037	0.0562611356954013	0.0716281904779989	0.0404800828180569	0.0556915666412428	0.0709030504644287	0.0407331049963469	0.0560279595029623	0.0713822655683803	0.034888120499841	19.9905431962296	-0.0815961122712635	2.72285447838169	0.475191455368994	0.548892206003792	0.432776544469319	0.45955782340655	0.532474856104869	0.417593772576878	0.458454621147071	0.53272080181389	0.416314791680001	0.0051369926999947	0.00509918660160662	0.00517960546202755
205	0.908397597558638	0.19	0.0349521768374592	0.023528524171956	0.0463758295029623	0.259428836216562	0.836263836173569	0.61566508327143	1.05686258907571	14.66	10.29	21.67	0.0406390318287988	0.0552003899180816	0.0697617480073643	0.0403096073341468	0.0547529294414155	0.0691962515486843	0.0407040294059358	0.0553512591704587	0.0698650872988277	0.0349521768374592	18.3912776160511	0.0070275295491315	2.71107941073566	0.475191455368994	0.548892206003792	0.432776544469319	0.45955782340655	0.532474856104869	0.417593772576878	0.458454621147071	0.53272080181389	0.416314791680001	0.0051369926999947	0.00509918660160662	0.00517960546202755
205	0.908397597558638	0.19	0.0352812527401286	0.0239593573315308	0.0466031481487264	0.258549045511923	0.898326281409331	0.660812227662205	1.13584033515646	17.17	10.13	25.76	0.0374065647395336	0.0508515109074828	0.064296457075432	0.0369275671031635	0.0502003483722397	0.0634731296413158	0.0366435636401597	0.0498835601145889	0.0629931501126532	0.0352812527401286	20.09568248671	0.034470702293605	2.82376105223917	0.475191455368994	0.548892206003792	0.432776544469319	0.45955782340655	0.532474856104869	0.417593772576878	0.458454621147071	0.53272080181389	0.416314791680001	0.0051369926999947	0.00509918660160662	0.00517960546202755
205	0.908397597558638	0.19	0.035456276238569	0.0239730043620641	0.0469395481150739	0.211126876585822	0.738159204508135	0.515383759557854	0.960934649458417	15.69	9.68	22.81	0.0318519943237375	0.0456200692318641	0.0593881441399908	0.0315267226444846	0.045154198354962	0.0587816740654394	0.0315686944603004	0.0451441248966327	0.0587725694518987	0.035456276238569	18.7081580032244	-0.0270390323378352	2.7064345994257	0.475191455368994	0.548892206003792	0.432776544469319	0.45955782340655	0.532474856104869	0.417593772576878	0.458454621147071	0.53272080181389	0.416314791680001	0.0051369926999947	0.00509918660160662	0.00517960546202755
205	0.908397597558638	0.19	0.0356730729164946	0.0240890593353273	0.047257086497662	0.275089797063599	0.957505106946591	0.714826538011822	1.20018367588136	15.4	10.91	26.11	0.0449698343044291	0.0602367759383897	0.0755037175723502	0.0445355179680164	0.0596550122684198	0.0747745065688233	0.0445132856634868	0.0595686401164757	0.0746355526945985	0.0356730729164946	19.7577369989045	0.010063749114226	2.7909429652297	0.475191455368994	0.548892206003792	0.432776544469319	0.45955782340655	0.532474856104869	0.417593772576878	0.458454621147071	0.53272080181389	0.416314791680001	0.0051369926999947	0.00509918660160662	0.00517960546202755
205	0.908397597558638	0.19	0.0358267800146771	0.0242427404649867	0.0474108195643674	0.252974772875145	0.846722741183886	0.619550264680172	1.0738952176876	15.94	11.3	26.12	0.037705999009471	0.0515317782276431	0.0653575574458151	0.0373031889137712	0.0509812684662058	0.0646593480186404	0.0373556385833153	0.0510995224667796	0.064771893804706	0.0358267800146771	19.7391200453921	-0.0122433467848196	2.78779422974133	0.475191455368994	0.548892206003792	0.432776544469319	0.45955782340655	0.532474856104869	0.417593772576878	0.458454621147071	0.53272080181389	0.416314791680001	0.0051369926999947	0.00509918660160662	0.00517960546202755
205	0.908397597558638	0.19	0.0360238489678142	0.0245246269616629	0.0475230709739655	0.309195491154668	0.962608030870031	0.737963449332726	1.18725261240734	16.23	10.63	24.42	0.0441111197405744	0.0575390531215886	0.0709669865026028	0.043615952888661	0.0568931517714561	0.0701703506542512	0.0437640144777324	0.0570869646386495	0.0703270589717474	0.0360238489678142	19.4824030929291	-0.0335914885181593	2.72985811615787	0.475191455368994	0.548892206003792	0.432776544469319	0.45955782340655	0.532474856104869	0.417593772576878	0.458454621147071	0.53272080181389	0.416314791680001	0.0051369926999947	0.00509918660160662	0.00517960546202755
205	0.908397597558638	0.19	0.0361073885870657	0.0243870696074428	0.0478277075666886	0.222034242918705	0.78535259359569	0.55583266211974	1.01487252507164	15.86	10.79	23.29	0.0339786007166301	0.0480093812727564	0.0620401618288828	0.0336202068110136	0.0475029958037352	0.0613857847964568	0.0338889000628804	0.0478464093534718	0.0619091015289686	0.0361073885870657	18.6300910171717	0.0211490780158699	2.76194417523503	0.475191455368994	0.548892206003792	0.432776544469319	0.45955782340655	0.532474856104869	0.417593772576878	0.458454621147071	0.53272080181389	0.416314791680001	0.0051369926999947	0.00509918660160662	0.00517960546202755
205	0.908397597558638	0.19	0.0362741418567633	0.0246901359344697	0.0478581477790569	0.253088279002578	0.854163513970097	0.625063508817176	1.08326351912302	15.84	11.06	24.29	0.0382667311217485	0.0522923591955548	0.066317987269361	0.0378648203993498	0.0517431390441561	0.0656214576889624	0.0381332633883716	0.0520507505358075	0.0660082067920242	0.0362741418567633	18.7867757798797	0.107372096623957	2.86065758830925	0.475191455368994	0.548892206003792	0.432776544469319	0.45955782340655	0.532474856104869	0.417593772576878	0.458454621147071	0.53272080181389	0.416314791680001	0.0051369926999947	0.00509918660160662	0.00517960546202755
205	0.908397597558638	0.19	0.0372977744856973	0.0251539553529209	0.0494415936184737	0.25081757020546	0.857568438697983	0.626165396429441	1.08897148096653	16.33	10.17	22.69	0.0372257495310467	0.0509827404815704	0.0647397314320942	0.0368018564876526	0.050402195313359	0.0640025341390653	0.0369801183361544	0.0507096107601243	0.0643269941790894	0.0372977744856973	19.0840804538018	-0.0650487189480833	2.68842707074465	0.475191455368994	0.548892206003792	0.432776544469319	0.45955782340655	0.532474856104869	0.417593772576878	0.458454621147071	0.53272080181389	0.416314791680001	0.0051369926999947	0.00509918660160662	0.00517960546202755
205	0.908397597558638	0.19	0.0377665600799015	0.0256970403318728	0.0498360798279302	0.218982043593957	0.840661839225606	0.592786653626628	1.08853702482458	15.2	10.61	24.06	0.0377724369155322	0.0535670735755885	0.0693617102356448	0.0374229454721628	0.0530714414324236	0.0687199373926844	0.0375629738035224	0.0532379037322243	0.0689623916545483	0.0377665600799015	18.6298204537947	0.0162134122226028	2.77475365194436	0.475191455368994	0.548892206003792	0.432776544469319	0.45955782340655	0.532474856104869	0.417593772576878	0.458454621147071	0.53272080181389	0.416314791680001	0.0051369926999947	0.00509918660160662	0.00517960546202755
205	0.908397597558638	0.19	0.0381654755022298	0.0257397665415499	0.0505911844629097	0.210067762905316	0.903529900731027	0.629975815735317	1.17708398572674	14.59	10.88	26.08	0.0417609884451786	0.0598948416777874	0.0780286949103962	0.0414283638409017	0.0594177816571068	0.0774071994733119	0.0413908481611771	0.0593196464971681	0.0773241744508627	0.0381654755022298	19.3634579211257	-0.131730183532536	2.65782069250029	0.475191455368994	0.548892206003792	0.432776544469319	0.45955782340655	0.532474856104869	0.417593772576878	0.458454621147071	0.53272080181389	0.416314791680001	0.0051369926999947	0.00509918660160662	0.00517960546202755
205	0.908397597558638	0.19	0.0383733661536907	0.0260318988971692	0.0507148334102122	0.23023260121627	0.803159284027123	0.573870140405523	1.03244842764872	15.07	9.81	25.77	0.0368632514249945	0.0515919204307942	0.0663205894365938	0.0365316986284801	0.0511278961020888	0.0657240935756976	0.0361141718891949	0.0505677357538363	0.0649897039113896	0.0383733661536907	18.5090962415126	0.00542880356025792	2.73136818557494	0.475191455368994	0.548892206003792	0.432776544469319	0.45955782340655	0.532474856104869	0.417593772576878	0.458454621147071	0.53272080181389	0.416314791680001	0.0051369926999947	0.00509918660160662	0.00517960546202755
205	0.908397597558638	0.19	0.0385585303997289	0.0261911647997758	0.0509258959996819	0.191994410289582	0.752779224307891	0.511668806095803	0.993889642519979	15.67	10.74	22.17	0.0316515259246838	0.0465664720027576	0.0614814180808313	0.0313292022502237	0.0460922618051738	0.0608553213601238	0.0317129485031989	0.0466276937353857	0.0615720307668237	0.0385585303997289	18.556054939554	-0.183949334728209	2.54517626185261	0.475191455368994	0.548892206003792	0.432776544469319	0.45955782340655	0.532474856104869	0.417593772576878	0.458454621147071	0.53272080181389	0.416314791680001	0.0051369926999947	0.00509918660160662	0.00517960546202755
205	0.908397597558638	0.19	0.0399202019559869	0.0269728682518477	0.0528675356601262	0.206115575214995	0.854025340091343	0.592339963642882	1.1157107165398	13.75	10.39	21.9	0.0415796081792104	0.0599487476714028	0.0783178871635951	0.0413299765762583	0.0595888332173828	0.0778476898585072	0.0417790786273444	0.0601639151750007	0.0785716100640309	0.0399202019559869	18.0382371392851	-0.0984674807443732	2.60991808968978	0.475191455368994	0.548892206003792	0.432776544469319	0.45955782340655	0.532474856104869	0.417593772576878	0.458454621147071	0.53272080181389	0.416314791680001	0.0051369926999947	0.00509918660160662	0.00517960546202755
205	0.908397597558638	0.19	0.0410425481105955	0.0277804653599984	0.0543046308611925	0.257617245952602	0.864731964819977	0.635543136079367	1.09392079356059	15.66	9.6	23.69	0.0393299757881595	0.0535131060488239	0.0676962363094884	0.038929943036153	0.0529688139496772	0.0670076848632014	0.0387505655117823	0.052781500548046	0.0668025015281483	0.0410425481105955	17.9647899781027	-0.0306074403404274	2.67699209132088	0.475191455368994	0.548892206003792	0.432776544469319	0.45955782340655	0.532474856104869	0.417593772576878	0.458454621147071	0.53272080181389	0.416314791680001	0.0051369926999947	0.00509918660160662	0.00517960546202755
205	0.908397597558638	0.19	0.0411823737262315	0.0278967082076534	0.0544680392448097	0.241155057264543	0.832517549462087	0.601945216500128	1.06308988242405	16.78	11.11	23.78	0.0348464738717764	0.0481942546263589	0.0615420353809415	0.034422541156142	0.0476079364434372	0.0607933317307324	0.0347117830478398	0.0480539297488833	0.0613595021641695	0.0411823737262315	18.7432930889423	-0.0441083735675338	2.71982937747457	0.475191455368994	0.548892206003792	0.432776544469319	0.45955782340655	0.532474856104869	0.417593772576878	0.458454621147071	0.53272080181389	0.416314791680001	0.0051369926999947	0.00509918660160662	0.00517960546202755
205	0.908397597558638	0.19	0.0442771879533056	0.030072347865941	0.0584820280406701	0.187661626217792	0.836632476005376	0.56486284343218	1.10840210857857	15.8	10.8	23.26	0.0346666901550812	0.0513457012734791	0.0680247123918771	0.0343052122164396	0.0508103072635112	0.0673154023105829	0.0346126188395718	0.0512605021493378	0.0678073137960259	0.0442771879533056	18.4200497745091	0.0348094178278347	2.779737060755	0.475191455368994	0.548892206003792	0.432776544469319	0.45955782340655	0.532474856104869	0.417593772576878	0.458454621147071	0.53272080181389	0.416314791680001	0.0051369926999947	0.00509918660160662	0.00517960546202755
205	0.908397597558638	0.2	0.0247582840202251	0.0169598840390079	0.0325566840014424	0.309089654207194	0.967045644014654	0.741309528091927	1.19278175993738	16.44	11.52	23.28	0.0437712480476475	0.0571000279282979	0.0704288078089484	0.0432639833584143	0.056438296101718	0.0696126088450217	0.0437257071611384	0.0572394140394711	0.0705349694651969	0.0247582840202251	20.7711254201675	-0.0098859142729932	2.79434381729734	0.475191455368994	0.548892206003792	0.432776544469319	0.45955782340655	0.532474856104869	0.417593772576878	0.458454621147071	0.53272080181389	0.416314791680001	0.0051369926999947	0.00509918660160662	0.00517960546202755
205	0.908397597558638	0.2	0.0249740466305709	0.0172555421351124	0.0326925511260294	0.3372116593748	0.876189337414143	0.684402161488582	1.0679765133397	17.66	11.27	26.2	0.0376896238525972	0.0482512306491982	0.0588128374457993	0.0371781430001537	0.0475964196412556	0.0580146962823575	0.0372340067545336	0.0476419261309584	0.0581646105425446	0.0249740466305709	21.6922114013428	-0.0769993996254403	2.76210526016734	0.475191455368994	0.548892206003792	0.432776544469319	0.45955782340655	0.532474856104869	0.417593772576878	0.458454621147071	0.53272080181389	0.416314791680001	0.0051369926999947	0.00509918660160662	0.00517960546202755
205	0.908397597558638	0.2	0.0253806116205659	0.0175466720489132	0.0332145511922186	0.312804850010109	0.94128784992919	0.723461096712689	1.15911460314569	14.91	11.03	25.14	0.0469739880082814	0.0611173764226253	0.0752607648369692	0.0465678116606056	0.0605889045217407	0.0746099973828758	0.0467131298418269	0.060825502354105	0.0748812781130708	0.0253806116205659	20.9570587641193	0.0728098071914612	2.87044188861151	0.475191455368994	0.548892206003792	0.432776544469319	0.45955782340655	0.532474856104869	0.417593772576878	0.458454621147071	0.53272080181389	0.416314791680001	0.0051369926999947	0.00509918660160662	0.00517960546202755
205	0.908397597558638	0.2	0.0258931464736655	0.0177407842904774	0.0340455086568536	0.310916220965323	0.864984067241317	0.663932301027927	1.06603583345471	19.97	11.77	29.83	0.0324428278074498	0.0422671545069431	0.0520914812064363	0.0319025632840115	0.0415632872539922	0.0512240112239729	0.0316774292091379	0.0412628115390556	0.0508530250466181	0.0258931464736655	23.3437078831815	0.114513070165257	3.01982058883757	0.475191455368994	0.548892206003792	0.432776544469319	0.45955782340655	0.532474856104869	0.417593772576878	0.458454621147071	0.53272080181389	0.416314791680001	0.0051369926999947	0.00509918660160662	0.00517960546202755
205	0.908397597558638	0.2	0.0259680508345724	0.0178363835456782	0.0340997181234665	0.341416363553576	1.00584214623611	0.787730632178987	1.22395366029323	17.1	10.48	24.89	0.0447794745245412	0.0571782801419046	0.069577085759268	0.0442114034236551	0.0564529181564891	0.0686944328893232	0.044170377393243	0.0564212470347485	0.0686184278190261	0.0259680508345724	21.5275553656877	0.0394668210890672	2.87400136994544	0.475191455368994	0.548892206003792	0.432776544469319	0.45955782340655	0.532474856104869	0.417593772576878	0.458454621147071	0.53272080181389	0.416314791680001	0.0051369926999947	0.00509918660160662	0.00517960546202755
205	0.908397597558638	0.2	0.0269680834119012	0.0186434252751125	0.03529274154869	0.355153286582299	0.978009921201569	0.772255560491145	1.18376428191199	17.03	11.21	26.38	0.0440750646420288	0.0558181160522688	0.0675611674625088	0.0435209155166605	0.0551163233165964	0.0667117311165322	0.0435589390090866	0.0551585527071812	0.0667218638564357	0.0269680834119012	22.6980968230544	0.0177161099142904	2.89136196915553	0.475191455368994	0.548892206003792	0.432776544469319	0.45955782340655	0.532474856104869	0.417593772576878	0.458454621147071	0.53272080181389	0.416314791680001	0.0051369926999947	0.00509918660160662	0.00517960546202755
205	0.908397597558638	0.2	0.0297997879132478	0.0204672017003105	0.0391323741261852	0.26656611689871	0.851665718436501	0.631102728836718	1.07222870803628	16.41	9.41	23.07	0.0373377162193242	0.050386809398405	0.0634359025774858	0.0369071864989863	0.049805814598627	0.0627044426982677	0.0367884146379958	0.0496754004791119	0.0623868939152492	0.0297997879132478	19.2372085996893	-0.0522442923430242	2.67592748120155	0.475191455368994	0.548892206003792	0.432776544469319	0.45955782340655	0.532474856104869	0.417593772576878	0.458454621147071	0.53272080181389	0.416314791680001	0.0051369926999947	0.00509918660160662	0.00517960546202755
205	0.908397597558638	0.2	0.0298599273683016	0.0203919270550724	0.0393279276815308	0.236808462215035	0.832546687122449	0.599194313459188	1.06589906078571	17.68	11.35	25.69	0.0329737155957947	0.0458151171744498	0.0586565187531049	0.0325255883252687	0.0451924696190487	0.0578593509128286	0.0326353024127487	0.0454040858629014	0.0581153853234375	0.0298599273683016	21.1448548940298	0.056759391838009	2.90950302954708	0.475191455368994	0.548892206003792	0.432776544469319	0.45955782340655	0.532474856104869	0.417593772576878	0.458454621147071	0.53272080181389	0.416314791680001	0.0051369926999947	0.00509918660160662	0.00517960546202755
205	0.908397597558638	0.2	0.0310328813445878	0.0213622150626384	0.0407035476265373	0.279476189863315	0.867764180322194	0.650224271395117	1.08530408924927	16.7	10.29	25.15	0.0378039605158761	0.0504517045166674	0.0630994485174587	0.037348763198986	0.0498442157717018	0.0623396683444177	0.0372080000005818	0.0496803671567084	0.0622275237721862	0.0310328813445878	20.6127619041412	-0.197637645601467	2.59590664223953	0.475191455368994	0.548892206003792	0.432776544469319	0.45955782340655	0.532474856104869	0.417593772576878	0.458454621147071	0.53272080181389	0.416314791680001	0.0051369926999947	0.00509918660160662	0.00517960546202755
205	0.908397597558638	0.2	0.0317716122981904	0.0218685087127985	0.0416747158835824	0.265228154051352	0.769618439185166	0.569619649189803	0.96961722918053	15.31	9.6	23.03	0.0360325274036851	0.0486838850095225	0.0613352426153598	0.0356907846567652	0.0482221531857318	0.0607535217146985	0.0356270502090213	0.0481322051124834	0.0606411060619836	0.0317716122981904	18.4547020186791	0.102012291245898	2.79977735120862	0.475191455368994	0.548892206003792	0.432776544469319	0.45955782340655	0.532474856104869	0.417593772576878	0.458454621147071	0.53272080181389	0.416314791680001	0.0051369926999947	0.00509918660160662	0.00517960546202755
205	0.908397597558638	0.2	0.0317767561979767	0.0219314733106538	0.0416220390852995	0.26359959170733	0.816630406424787	0.603524419086603	1.02973639376297	17.35	11.02	25.83	0.033818228545272	0.0457595299346601	0.0577008313240482	0.0333755373139707	0.0451605233183489	0.0569455093227271	0.0334218941817729	0.0451814488932135	0.0570163002022635	0.0317767561979767	21.2897788336585	0.00764765554277573	2.83400148885945	0.475191455368994	0.548892206003792	0.432776544469319	0.45955782340655	0.532474856104869	0.417593772576878	0.458454621147071	0.53272080181389	0.416314791680001	0.0051369926999947	0.00509918660160662	0.00517960546202755
205	0.908397597558638	0.2	0.0328322065800833	0.0226829427213574	0.0429814704388091	0.343428206670779	1.12245785779773	0.880143785849106	1.36477192974636	14.05	10.5	24.93	0.0605190639511715	0.0771806833959764	0.0938423028407813	0.0601120772431269	0.0766616483975947	0.0932112195520625	0.0600590615952956	0.0766664737749686	0.0931370089661539	0.0328322065800833	19.3328507957964	0.072436479962639	2.81704583468064	0.475191455368994	0.548892206003792	0.432776544469319	0.45955782340655	0.532474856104869	0.417593772576878	0.458454621147071	0.53272080181389	0.416314791680001	0.0051369926999947	0.00509918660160662	0.00517960546202755
205	0.908397597558638	0.2	0.0330988622541568	0.022898462143602	0.0432992623647117	0.268005668164612	0.841979121412321	0.624724685118918	1.05923355770572	16.43	11.03	26.24	0.0369212124776084	0.0497609439547869	0.0626006754319654	0.0364943301951482	0.0491856089669211	0.061876887738694	0.0364777451775846	0.0491888471198348	0.0618327306216093	0.0330988622541568	20.7619694296646	-0.13472765687195	2.68958263072157	0.475191455368994	0.548892206003792	0.432776544469319	0.45955782340655	0.532474856104869	0.417593772576878	0.458454621147071	0.53272080181389	0.416314791680001	0.0051369926999947	0.00509918660160662	0.00517960546202755
205	0.908397597558638	0.2	0.0333444165360375	0.0229112505367149	0.0437775825353602	0.277149760205376	0.84638713828741	0.632973864562744	1.05980041201208	16.88	10.89	24.73	0.036420869241757	0.0487005183267168	0.0609801674116765	0.0359714179930822	0.0480995302331114	0.0602276424731406	0.0361303873903069	0.0483089584471728	0.060433014079118	0.0333444165360375	20.0436607856242	-0.14429220367152	2.65456887362219	0.475191455368994	0.548892206003792	0.432776544469319	0.45955782340655	0.532474856104869	0.417593772576878	0.458454621147071	0.53272080181389	0.416314791680001	0.0051369926999947	0.00509918660160662	0.00517960546202755
205	0.908397597558638	0.2	0.0336720115241977	0.0232739457055248	0.0440700773428705	0.285032382570329	0.956072847539033	0.719659207179085	1.19248648789898	15.52	11.18	27.03	0.044932390388976	0.0596930296970878	0.0744536690051995	0.0444877697684005	0.0591023477485381	0.0737169257286758	0.0444022545163623	0.0589574694616551	0.0733812724978402	0.0336720115241977	21.2742124233132	0.0335216474055204	2.8696113387876	0.475191455368994	0.548892206003792	0.432776544469319	0.45955782340655	0.532474856104869	0.417593772576878	0.458454621147071	0.53272080181389	0.416314791680001	0.0051369926999947	0.00509918660160662	0.00517960546202755
205	0.908397597558638	0.2	0.0337954128538991	0.0231037773963056	0.0444870483114926	0.353874112397697	0.946801347936004	0.747055158300354	1.14654753757165	16.6	9.97	23.58	0.0436920310269776	0.0553743233157253	0.0670566156044729	0.0431734721401057	0.0547171131383783	0.0662607541366509	0.0431775412043627	0.0547448320299878	0.0663012651757398	0.0337954128538991	19.0806562469394	-0.0567218927725524	2.68605294888814	0.475191455368994	0.548892206003792	0.432776544469319	0.45955782340655	0.532474856104869	0.417593772576878	0.458454621147071	0.53272080181389	0.416314791680001	0.0051369926999947	0.00509918660160662	0.00517960546202755
205	0.908397597558638	0.2	0.0338213082777896	0.0233986327486588	0.0442439838069203	0.292712860913687	0.907032158496757	0.686899172306557	1.12716514468696	15.94	11.35	23.74	0.0417929016810994	0.0551864194192574	0.0685799371574153	0.0413460676235012	0.0545963868845082	0.0678467061455151	0.0417968202411655	0.0552411635061937	0.068545480820621	0.0338213082777896	19.7318284938321	0.0314975546903946	2.82136228817702	0.475191455368994	0.548892206003792	0.432776544469319	0.45955782340655	0.532474856104869	0.417593772576878	0.458454621147071	0.53272080181389	0.416314791680001	0.0051369926999947	0.00509918660160662	0.00517960546202755
205	0.908397597558638	0.2	0.0338243716422807	0.0234160604915267	0.0442326827930346	0.257678714057807	0.863952621786434	0.635007142091654	1.09289810148121	17	9.58	25.01	0.0362981990527977	0.0493851520070998	0.062472104961402	0.0358434323238122	0.0487664236782907	0.0616894150327693	0.0354633444172577	0.0482786806861696	0.0611103722578679	0.0338243716422807	19.4460187462691	0.0673668055096255	2.83110793905342	0.475191455368994	0.548892206003792	0.432776544469319	0.45955782340655	0.532474856104869	0.417593772576878	0.458454621147071	0.53272080181389	0.416314791680001	0.0051369926999947	0.00509918660160662	0.00517960546202755
205	0.908397597558638	0.2	0.0340209569858136	0.0235382283844597	0.0445036855871675	0.306593778504137	0.913472525070738	0.698989389992347	1.12795566014913	19.82	12.31	26.42	0.0344060309106927	0.0449634349013458	0.0555208388919989	0.0338391775481949	0.0442226440112418	0.0546061104742886	0.0341010485662395	0.0445752358534913	0.055075885247419	0.0340209569858136	21.789434111941	-0.063509780221372	2.83457148194484	0.475191455368994	0.548892206003792	0.432776544469319	0.45955782340655	0.532474856104869	0.417593772576878	0.458454621147071	0.53272080181389	0.416314791680001	0.0051369926999947	0.00509918660160662	0.00517960546202755
205	0.908397597558638	0.2	0.0341168125053571	0.0235102283608866	0.0447233966498277	0.237829395739862	0.802908416377539	0.578497074291331	1.02731975846375	17.02	10.85	25.11	0.0330191870628358	0.0458280333174927	0.0586368795721496	0.0326041138276779	0.0452519443297834	0.0578997748318889	0.0326685859202603	0.0453303077468316	0.0579767816933947	0.0341168125053571	20.1915615854502	0.0784197995831699	2.88397789951106	0.475191455368994	0.548892206003792	0.432776544469319	0.45955782340655	0.532474856104869	0.417593772576878	0.458454621147071	0.53272080181389	0.416314791680001	0.0051369926999947	0.00509918660160662	0.00517960546202755
205	0.908397597558638	0.2	0.0344311917964951	0.0236855141429624	0.0451768694500279	0.301055674281268	0.965587268820103	0.735879927260861	1.19529461037934	16.62	10.33	23.61	0.0429869843503516	0.056405513013748	0.0698240416771445	0.0424752937968733	0.0557340965696914	0.0689928993425095	0.0425740336946669	0.0559184659215718	0.0691442429427011	0.0344311917964951	19.2247618089914	-0.128380985635611	2.63769036343223	0.475191455368994	0.548892206003792	0.432776544469319	0.45955782340655	0.532474856104869	0.417593772576878	0.458454621147071	0.53272080181389	0.416314791680001	0.0051369926999947	0.00509918660160662	0.00517960546202755
205	0.908397597558638	0.2	0.0346101286891116	0.0236496520905684	0.0455706052876548	0.286285153148589	0.894325333091599	0.673858153073217	1.11479251310998	14.41	9.52	23.79	0.0452257758416977	0.0600223605806215	0.0748189453195453	0.0448842677108085	0.0595691207236604	0.0742539737365123	0.0446122774431388	0.0592156900353926	0.07382638690913	0.0346101286891116	18.992177214099	-0.0488653268655029	2.68358905425756	0.475191455368994	0.548892206003792	0.432776544469319	0.45955782340655	0.532474856104869	0.417593772576878	0.458454621147071	0.53272080181389	0.416314791680001	0.0051369926999947	0.00509918660160662	0.00517960546202755
205	0.908397597558638	0.2	0.0350500520400463	0.0242488836232286	0.045851220456864	0.322811997222709	0.873034570330367	0.67561204764936	1.07045709301137	17.24	11.83	27.4	0.0380869087612647	0.0492163929599726	0.0603458771586805	0.0375947776045654	0.0485804547548592	0.0595661319051529	0.0376737611076954	0.0486654698523579	0.0597418957835558	0.0350500520400463	20.9055630459035	0.057791206089642	2.88663257746195	0.475191455368994	0.548892206003792	0.432776544469319	0.45955782340655	0.532474856104869	0.417593772576878	0.458454621147071	0.53272080181389	0.416314791680001	0.0051369926999947	0.00509918660160662	0.00517960546202755
205	0.908397597558638	0.2	0.035468762477521	0.0245330614234144	0.0464044635316277	0.280314610475619	0.881081813077284	0.660662231248902	1.10150139490567	16.12	8.93	25.27	0.039756756305765	0.0530209739123986	0.0662851915190323	0.0393184702306393	0.0524364605688884	0.0655544509071374	0.0385822897050913	0.0514431092691671	0.0643245188330475	0.035468762477521	19.5749260063617	-0.00644991503520079	2.73194848632158	0.475191455368994	0.548892206003792	0.432776544469319	0.45955782340655	0.532474856104869	0.417593772576878	0.458454621147071	0.53272080181389	0.416314791680001	0.0051369926999947	0.00509918660160662	0.00517960546202755
205	0.908397597558638	0.2	0.0355085508939398	0.0243364528076346	0.0466806489802449	0.304405835688291	1.03035708212007	0.787178848221142	1.273535316019	17.01	11.22	25.79	0.0449641743676536	0.0588546752826093	0.0727451761975649	0.0443999111066949	0.0581160977046893	0.0718322843026837	0.0445325691524066	0.0582364506455959	0.071949511063474	0.0355085508939398	20.3119122887502	0.032540495046719	2.84753068060155	0.475191455368994	0.548892206003792	0.432776544469319	0.45955782340655	0.532474856104869	0.417593772576878	0.458454621147071	0.53272080181389	0.416314791680001	0.0051369926999947	0.00509918660160662	0.00517960546202755
205	0.908397597558638	0.2	0.035612208206182	0.0246023254537157	0.0466220909586483	0.255430158729826	0.847798330105272	0.62180550444378	1.07379115576676	15.18	9.91	27.18	0.0396655919336555	0.0540818991849738	0.068498206436292	0.0392999914369707	0.0535834225900258	0.0678668537430809	0.0386965934474688	0.0527632367814171	0.0668328731763294	0.035612208206182	19.5886310764995	0.0691318767128397	2.83767195115593	0.475191455368994	0.548892206003792	0.432776544469319	0.45955782340655	0.532474856104869	0.417593772576878	0.458454621147071	0.53272080181389	0.416314791680001	0.0051369926999947	0.00509918660160662	0.00517960546202755
205	0.908397597558638	0.2	0.0358607787340813	0.0245808483863204	0.0471407090818421	0.302378257623979	0.995709520416367	0.759578608220399	1.23184043261233	16.1	11.42	25.96	0.0457822310534997	0.0600145960306511	0.0742469610078026	0.0452797157356379	0.0593558633060391	0.0734320108764403	0.0454537827026914	0.0596430171858813	0.0737070714144078	0.0358607787340813	20.443744560889	-0.0844293444264124	2.7228752944229	0.475191455368994	0.548892206003792	0.432776544469319	0.45955782340655	0.532474856104869	0.417593772576878	0.458454621147071	0.53272080181389	0.416314791680001	0.0051369926999947	0.00509918660160662	0.00517960546202755
205	0.908397597558638	0.2	0.0363959481735415	0.0248703020225854	0.0479215943244976	0.242579314650868	0.825309319302376	0.597619344445819	1.05299929415893	15.41	10.25	24.24	0.0375806084203057	0.0518986318675693	0.0662166553148329	0.0372171626819016	0.0513967151244896	0.0655762675670776	0.037200454308283	0.0514186818942908	0.0656032983245376	0.0363959481735415	19.1540430647337	0.0712478568961552	2.83844802627977	0.475191455368994	0.548892206003792	0.432776544469319	0.45955782340655	0.532474856104869	0.417593772576878	0.458454621147071	0.53272080181389	0.416314791680001	0.0051369926999947	0.00509918660160662	0.00517960546202755
205	0.908397597558638	0.2	0.0364647309341759	0.0251459547613714	0.0477835071069805	0.249639550818469	0.920459566730561	0.671305231302313	1.16961390215881	16.73	10.75	23.8	0.038965448919699	0.0534274403917703	0.0678894318638417	0.038494408834379	0.0527815742006113	0.0670687395668436	0.0387448686302379	0.0531143018904032	0.0674967715453301	0.0364647309341759	19.7241532620218	0.0419786891590059	2.82796210282817	0.475191455368994	0.548892206003792	0.432776544469319	0.45955782340655	0.532474856104869	0.417593772576878	0.458454621147071	0.53272080181389	0.416314791680001	0.0051369926999947	0.00509918660160662	0.00517960546202755
205	0.908397597558638	0.2	0.036740473397822	0.0253427018370722	0.0481382449585719	0.262474110599466	0.858918365954727	0.634125383519617	1.08371134838984	12.84	8.79	22.43	0.0475462968430615	0.0644011242145418	0.0812559515860221	0.047375392690136	0.0641696357430492	0.0809638787959623	0.0469913552366052	0.0637000471624686	0.0803957049228371	0.036740473397822	17.5540404107989	-0.081994406752346	2.5509909759977	0.475191455368994	0.548892206003792	0.432776544469319	0.45955782340655	0.532474856104869	0.417593772576878	0.458454621147071	0.53272080181389	0.416314791680001	0.0051369926999947	0.00509918660160662	0.00517960546202755
205	0.908397597558638	0.2	0.0367589213390461	0.0253959979594996	0.0481218447185925	0.272033532286392	0.871268157527144	0.648741640387357	1.09379467466693	15.43	9.51	21.72	0.0407390903918483	0.0547131092183999	0.0686871280449516	0.040343330196401	0.0541815983135287	0.0680198664306565	0.0404629509229203	0.0543793050480187	0.0683286195584953	0.0367589213390461	18.2995217144757	0.0606163694518342	2.75088549510337	0.475191455368994	0.548892206003792	0.432776544469319	0.45955782340655	0.532474856104869	0.417593772576878	0.458454621147071	0.53272080181389	0.416314791680001	0.0051369926999947	0.00509918660160662	0.00517960546202755
205	0.908397597558638	0.2	0.0368352546067841	0.0251972161885231	0.0484732930250451	0.206827332326495	0.762828849050958	0.529594518809323	0.996063179292594	16.55	10.95	24.29	0.0310776112133405	0.0447642442494032	0.0584508772854659	0.0307118088922551	0.0442373419615905	0.0577628750309258	0.0308753494597255	0.0444717130544756	0.0581365711131675	0.0368352546067841	19.0817053584414	-0.0203543125521916	2.74856838944431	0.475191455368994	0.548892206003792	0.432776544469319	0.45955782340655	0.532474856104869	0.417593772576878	0.458454621147071	0.53272080181389	0.416314791680001	0.0051369926999947	0.00509918660160662	0.00517960546202755
205	0.908397597558638	0.2	0.0369077781910033	0.0255519766981402	0.0482635796838664	0.278379588356615	0.88999948548963	0.666276334465091	1.11372263651417	14.18	8.81	23.52	0.0453931007595609	0.0606352563208215	0.0758774118820821	0.0450734525357369	0.0602082761925697	0.0753430998494024	0.0445332981211828	0.0594487843028494	0.0743933426947419	0.0369077781910033	18.4419512196558	0.0770019748557944	2.77140554661073	0.475191455368994	0.548892206003792	0.432776544469319	0.45955782340655	0.532474856104869	0.417593772576878	0.458454621147071	0.53272080181389	0.416314791680001	0.0051369926999947	0.00509918660160662	0.00517960546202755
205	0.908397597558638	0.2	0.0370335707010285	0.0253505563433183	0.0487165850587386	0.287196389516296	0.936451523199534	0.706113190221686	1.16678985617738	17.75	11.23	25.31	0.0386982146250177	0.0513218029807983	0.0639453913365789	0.0381679450767953	0.0506185563441178	0.0630691676114402	0.0383492344637944	0.0508345082728276	0.0633795263738793	0.0370335707010285	20.287748534723	-0.0991382327181112	2.73104824180072	0.475191455368994	0.548892206003792	0.432776544469319	0.45955782340655	0.532474856104869	0.417593772576878	0.458454621147071	0.53272080181389	0.416314791680001	0.0051369926999947	0.00509918660160662	0.00517960546202755
205	0.908397597558638	0.2	0.037185898922681	0.0254233852977835	0.0489484125475784	0.265991893378625	0.862249661033155	0.638617262573891	1.08588205949242	16.55	10.54	27.96	0.0374712310925709	0.0505929892622123	0.0637147474318537	0.037030053668973	0.0499973193574878	0.0629645850460027	0.0365705087286659	0.0493862713469745	0.06232261953021	0.037185898922681	20.0238145355682	-0.0302139233265977	2.76355568826889	0.475191455368994	0.548892206003792	0.432776544469319	0.45955782340655	0.532474856104869	0.417593772576878	0.458454621147071	0.53272080181389	0.416314791680001	0.0051369926999947	0.00509918660160662	0.00517960546202755
205	0.908397597558638	0.2	0.0372122619616417	0.0257414026758687	0.0486831212474148	0.305251070550721	0.896604321727409	0.685415155954649	1.10779348750017	16.4	10.53	23.12	0.040577501357011	0.0530801847107143	0.0655828680644176	0.0401103982153728	0.052469158397907	0.0648279185804412	0.0403439223506598	0.0528166762815713	0.065293055365644	0.0372122619616417	18.6230906226307	-0.0524755836274266	2.68574054639898	0.475191455368994	0.548892206003792	0.432776544469319	0.45955782340655	0.532474856104869	0.417593772576878	0.458454621147071	0.53272080181389	0.416314791680001	0.0051369926999947	0.00509918660160662	0.00517960546202755
205	0.908397597558638	0.2	0.0373039332366074	0.0254928175079138	0.049115048965301	0.279460663754424	0.894619245432234	0.670338390626995	1.11890010023747	15.2	9.7	23.71	0.0427214766807724	0.0570151669161529	0.0713088571515334	0.0423264311710471	0.0564879476478497	0.0706494641246524	0.0421976793784967	0.0562547867405978	0.0704371127800987	0.0373039332366074	18.9442245884468	-0.0680780189563104	2.65694832403582	0.475191455368994	0.548892206003792	0.432776544469319	0.45955782340655	0.532474856104869	0.417593772576878	0.458454621147071	0.53272080181389	0.416314791680001	0.0051369926999947	0.00509918660160662	0.00517960546202755
205	0.908397597558638	0.2	0.0380980241057704	0.0261540275308332	0.0500420206807075	0.254467597731317	0.900255670374535	0.659670782620111	1.14084055812896	15.88	11.36	24.85	0.0402801850324355	0.0549705488473456	0.0696609126622557	0.0398539162393473	0.0543888179170214	0.0689237195946954	0.0401535042182604	0.0547557673779831	0.069418786784923	0.0380980241057704	20.0599834271756	0.0147891322744515	2.83028275339923	0.475191455368994	0.548892206003792	0.432776544469319	0.45955782340655	0.532474856104869	0.417593772576878	0.458454621147071	0.53272080181389	0.416314791680001	0.0051369926999947	0.00509918660160662	0.00517960546202755
205	0.908397597558638	0.2	0.0382682767746643	0.0263509377633545	0.050185615785974	0.286971893608075	0.967003830224012	0.729020082857139	1.20498757759089	16.73	10.85	24.66	0.0423118923426923	0.0561243276029577	0.0699367628632232	0.0418002947472317	0.0554457223820907	0.0690911500169498	0.0419850075336716	0.0557186525156678	0.0694206248229468	0.0382682767746643	19.638668344814	0.087242115355093	2.89221710563664	0.475191455368994	0.548892206003792	0.432776544469319	0.45955782340655	0.532474856104869	0.417593772576878	0.458454621147071	0.53272080181389	0.416314791680001	0.0051369926999947	0.00509918660160662	0.00517960546202755
205	0.908397597558638	0.2	0.0385581845951429	0.0265170292713723	0.0505993399189135	0.260544789097454	0.965654171174883	0.711661126939014	1.21964721541075	15.62	11.39	23	0.044172870774601	0.0599382420952689	0.0757036134159367	0.0437276896512904	0.0593341750858733	0.0749406605204561	0.0443179748378359	0.060088616646671	0.076065760889552	0.0385581845951429	19.1707422514221	0.0861497464141028	2.86939460590697	0.475191455368994	0.548892206003792	0.432776544469319	0.45955782340655	0.532474856104869	0.417593772576878	0.458454621147071	0.53272080181389	0.416314791680001	0.0051369926999947	0.00509918660160662	0.00517960546202755
205	0.908397597558638	0.2	0.0387927398010289	0.0266506604525679	0.0509348191494899	0.234505313099588	0.76663387964029	0.550377854377657	0.982889904902923	16.64	10	23.96	0.032115851643456	0.0447349030262403	0.0573539544090246	0.0317325487871457	0.0442009917260797	0.0566694346650137	0.0317135443236063	0.0440948541365742	0.0565893288070291	0.0387927398010289	18.818887532158	-0.0259705562078753	2.704271525934	0.475191455368994	0.548892206003792	0.432776544469319	0.45955782340655	0.532474856104869	0.417593772576878	0.458454621147071	0.53272080181389	0.416314791680001	0.0051369926999947	0.00509918660160662	0.00517960546202755
205	0.908397597558638	0.2	0.0390828671911576	0.0268609561355971	0.051304778246718	0.258932537814052	0.820430397406429	0.603728475491338	1.03713231932152	15.08	9.45	22.56	0.0387636932553023	0.0526775091012663	0.0665913249472303	0.0384144834837939	0.0522029541924827	0.0659914249011714	0.0383674359612788	0.0521492394156714	0.0659672236393946	0.0390828671911576	17.7098339553626	0.0513966904774676	2.72660399666765	0.475191455368994	0.548892206003792	0.432776544469319	0.45955782340655	0.532474856104869	0.417593772576878	0.458454621147071	0.53272080181389	0.416314791680001	0.0051369926999947	0.00509918660160662	0.00517960546202755
205	0.908397597558638	0.2	0.0392680061214448	0.0269279254899619	0.0516080867529276	0.233254182052616	0.867362312149231	0.621836589694018	1.11288803460444	16.46	11.05	26.57	0.0366823258479777	0.051165961427534	0.0656495970070903	0.0362561977384759	0.0505715810574257	0.0648869643763755	0.036178519449388	0.0504193705857693	0.0646743103581762	0.0392680061214448	19.99717300767	-0.065442064606678	2.75604183014414	0.475191455368994	0.548892206003792	0.432776544469319	0.45955782340655	0.532474856104869	0.417593772576878	0.458454621147071	0.53272080181389	0.416314791680001	0.0051369926999947	0.00509918660160662	0.00517960546202755
205	0.908397597558638	0.2	0.0394452446116802	0.0270962403492835	0.0517942488740768	0.249384594008424	0.789800423607286	0.575867931503998	1.00373291571057	16.05	10.22	26.6	0.0348096228116274	0.0477412499258822	0.060672877040137	0.034430571210085	0.0472213822633692	0.0600121933166534	0.0340759615508029	0.0467939413349348	0.059445766691849	0.0394452446116802	19.3284972849721	-0.011471365717691	2.74394292465746	0.475191455368994	0.548892206003792	0.432776544469319	0.45955782340655	0.532474856104869	0.417593772576878	0.458454621147071	0.53272080181389	0.416314791680001	0.0051369926999947	0.00509918660160662	0.00517960546202755
205	0.908397597558638	0.2	0.0398602116325378	0.0275809045611326	0.052139518703943	0.263435902432768	0.882027501690496	0.651758552025847	1.11229645135514	16.77	10.82	27.1	0.037740358919957	0.0510741813630275	0.064408003806098	0.0372815145911373	0.0504532254649335	0.0636249363387296	0.0370350045740188	0.0501919067959539	0.0632717861669631	0.0398602116325378	19.8888379259123	0.0303951592505446	2.82728244280563	0.475191455368994	0.548892206003792	0.432776544469319	0.45955782340655	0.532474856104869	0.417593772576878	0.458454621147071	0.53272080181389	0.416314791680001	0.0051369926999947	0.00509918660160662	0.00517960546202755
205	0.908397597558638	0.2	0.0399190883238929	0.0275129417083416	0.0523252349394441	0.29743145684768	0.932148433104264	0.708471377799851	1.15582548840868	15.35	9.27	23.93	0.0447187861072747	0.0588373048035781	0.0729558234998816	0.0442915928566528	0.0582752390212786	0.0722588851859044	0.0438812929547795	0.0577843444709341	0.0716221597331414	0.0399190883238929	18.0092004329777	0.0841954504465634	2.76714573967143	0.475191455368994	0.548892206003792	0.432776544469319	0.45955782340655	0.532474856104869	0.417593772576878	0.458454621147071	0.53272080181389	0.416314791680001	0.0051369926999947	0.00509918660160662	0.00517960546202755
205	0.908397597558638	0.2	0.0402455814480696	0.0277821419177947	0.0527090209783445	0.331449529023625	1.08798279078008	0.846733589645956	1.3292319919142	15.4	9.92	22.79	0.053269944705966	0.0684474831453548	0.0836250215847436	0.0527555236213571	0.0677864945013317	0.0828174653813063	0.0531903621032479	0.0679899310286525	0.0830459076491677	0.0402455814480696	18.8597179637006	-0.0736141738686153	2.65458034431811	0.475191455368994	0.548892206003792	0.432776544469319	0.45955782340655	0.532474856104869	0.417593772576878	0.458454621147071	0.53272080181389	0.416314791680001	0.0051369926999947	0.00509918660160662	0.00517960546202755
205	0.908397597558638	0.2	0.0405070847243633	0.0277274785582751	0.0532866908904515	0.234917097276578	0.874378959041503	0.628012208565387	1.12074570951762	15.38	10.49	24.34	0.0395607011704969	0.0550802106020039	0.0705997200335109	0.0391802766297458	0.0545505469913304	0.0699208173529149	0.0392443875324203	0.0546626799340657	0.0700250060284084	0.0405070847243633	18.3662356301368	0.0860977577686686	2.83049446973478	0.475191455368994	0.548892206003792	0.432776544469319	0.45955782340655	0.532474856104869	0.417593772576878	0.458454621147071	0.53272080181389	0.416314791680001	0.0051369926999947	0.00509918660160662	0.00517960546202755
205	0.908397597558638	0.2	0.0411928902832847	0.0285060607079958	0.0538797198585737	0.242378603685102	0.868298022495672	0.628617220342016	1.10797882464933	14.51	9.62	23.35	0.0418908005232575	0.0578630334614681	0.0738352663996788	0.0415644908997634	0.0574123076594496	0.0732601244191359	0.0414419925969469	0.0572311029203517	0.0730402646918916	0.0411928902832847	18.0403408143549	-0.036321760700902	2.66391565822189	0.475191455368994	0.548892206003792	0.432776544469319	0.45955782340655	0.532474856104869	0.417593772576878	0.458454621147071	0.53272080181389	0.416314791680001	0.0051369926999947	0.00509918660160662	0.00517960546202755
205	0.908397597558638	0.2	0.0416668179512367	0.0284710350976047	0.0548626008048687	0.296834692954894	0.964902908328931	0.73303509549208	1.19677072116578	14.47	9.73	20.74	0.0489797289458649	0.0644726060179998	0.0799654830901348	0.0486025762130092	0.0639761553418253	0.0793497344706415	0.0490016728914268	0.0645952300188229	0.0800549232530179	0.0416668179512367	16.9304066788029	-0.0379073990658497	2.59397390840288	0.475191455368994	0.548892206003792	0.432776544469319	0.45955782340655	0.532474856104869	0.417593772576878	0.458454621147071	0.53272080181389	0.416314791680001	0.0051369926999947	0.00509918660160662	0.00517960546202755
205	0.908397597558638	0.2	0.0421382135582909	0.0289070157358876	0.0553694113806942	0.235872949634478	0.873838768685261	0.628277149547345	1.11940038782318	15.94	10.06	25.29	0.0382284709171861	0.0531700380621227	0.0681116052070592	0.0378198163472352	0.0526016611818226	0.06738350601641	0.0375739107489159	0.0522915292508891	0.0669744627204524	0.0421382135582909	19.1731017165217	-0.0433751958143948	2.72161887603549	0.475191455368994	0.548892206003792	0.432776544469319	0.45955782340655	0.532474856104869	0.417593772576878	0.458454621147071	0.53272080181389	0.416314791680001	0.0051369926999947	0.00509918660160662	0.00517960546202755
205	0.908397597558638	0.2	0.043649312607961	0.0299282585095778	0.0573703667063442	0.220576223259313	0.844893758684321	0.596926100637108	1.09286141673153	15.57	9.62	25.23	0.0371527142467819	0.0525862353007935	0.0680197563548051	0.0367814413976033	0.052060732876448	0.0673400243552926	0.0364173814261459	0.0515397779837675	0.0666629086780599	0.043649312607961	18.6354914567165	0.00199009627346461	2.72393637837484	0.475191455368994	0.548892206003792	0.432776544469319	0.45955782340655	0.532474856104869	0.417593772576878	0.458454621147071	0.53272080181389	0.416314791680001	0.0051369926999947	0.00509918660160662	0.00517960546202755
205	0.908397597558638	0.2	0.0438919323123166	0.0303429651539122	0.057440899470721	0.271179050214281	0.947411327542414	0.704914316044307	1.18990833904052	15.34	11	21.6	0.0445300592504985	0.0598488094082138	0.0751675595659291	0.0441058004920679	0.0592786017327594	0.0744514029734508	0.0448153511371678	0.0601678961345098	0.0756126470640532	0.0438919323123166	17.6866458135611	-0.00352424387731312	2.69255375406032	0.475191455368994	0.548892206003792	0.432776544469319	0.45955782340655	0.532474856104869	0.417593772576878	0.458454621147071	0.53272080181389	0.416314791680001	0.0051369926999947	0.00509918660160662	0.00517960546202755
205	0.908397597558638	0.2	0.0463015404093933	0.032035048179687	0.0605680326390996	0.238639745880579	0.934128649308678	0.673623768206062	1.19463353041129	16.09	10.62	25.16	0.0406195529735406	0.0563280126764897	0.0720364723794387	0.040174249286266	0.0557105004217872	0.0712467515573085	0.0401760597081051	0.0556643018263098	0.0712765926229368	0.0463015404093933	18.9685186590398	-0.0378633404414879	2.74188679845018	0.475191455368994	0.548892206003792	0.432776544469319	0.45955782340655	0.532474856104869	0.417593772576878	0.458454621147071	0.53272080181389	0.416314791680001	0.0051369926999947	0.00509918660160662	0.00517960546202755
205	0.908397597558638	0.21	0.0272918873659405	0.0191031854033839	0.0354805893284972	0.316379453816548	0.910265221797029	0.701356376244819	1.11917406734924	19.21	11.77	26.98	0.0355857288911395	0.0461854379585692	0.056785147025999	0.0350261986134215	0.0454592437303565	0.0558922888472916	0.035133222333379	0.0455859929552075	0.0560732351950669	0.0272918873659405	22.1118330356408	0.00308033220313298	2.89109291985759	0.475191455368994	0.548892206003792	0.432776544469319	0.45955782340655	0.532474856104869	0.417593772576878	0.458454621147071	0.53272080181389	0.416314791680001	0.0051369926999947	0.00509918660160662	0.00517960546202755
205	0.908397597558638	0.21	0.0275431847278822	0.0191115225485496	0.0359748469072148	0.314253938732913	0.82473862589783	0.634524356963276	1.01495289483239	16.5	10.89	26.58	0.0373461778041969	0.0485416123538218	0.0597370469034468	0.0369098530126056	0.047974488483614	0.0590391239546224	0.0367706861542349	0.0477876070475614	0.0588827042481018	0.0275431847278822	21.4476292676231	0.116439337111709	2.92841405708463	0.475191455368994	0.548892206003792	0.432776544469319	0.45955782340655	0.532474856104869	0.417593772576878	0.458454621147071	0.53272080181389	0.416314791680001	0.0051369926999947	0.00509918660160662	0.00517960546202755
205	0.908397597558638	0.21	0.0275660707616454	0.0193226514356133	0.0358094900876775	0.400268220665218	1.11083009415351	0.898536898572987	1.32312328973403	14.69	10.15	21.66	0.0591888616717181	0.0731731427925251	0.087157423913332	0.0587050385820626	0.072575009038542	0.0864449794950215	0.0593191361513593	0.0732918882547488	0.0872549986020484	0.0275660707616454	19.1586890022203	0.0297702237989394	2.74490757505689	0.475191455368994	0.548892206003792	0.432776544469319	0.45955782340655	0.532474856104869	0.417593772576878	0.458454621147071	0.53272080181389	0.416314791680001	0.0051369926999947	0.00509918660160662	0.00517960546202755
205	0.908397597558638	0.21	0.0282449274214666	0.0196559947692768	0.0368338600736565	0.320452906230762	0.932023495868329	0.720119085973148	1.14392790576351	16.65	10.49	24.93	0.0420072273655768	0.0543684005376585	0.0667295737097402	0.0415054801711217	0.0537190077034355	0.0659325352357493	0.0414821919731634	0.0537138003973346	0.0659662379122233	0.0282449274214666	21.9475907705393	-0.0117433201894512	2.81616429898306	0.475191455368994	0.548892206003792	0.432776544469319	0.45955782340655	0.532474856104869	0.417593772576878	0.458454621147071	0.53272080181389	0.416314791680001	0.0051369926999947	0.00509918660160662	0.00517960546202755
205	0.908397597558638	0.21	0.0285229180482736	0.0197756809591238	0.0372701551374234	0.384835123399455	1.11802613416647	0.897329438333185	1.33872282999975	17.21	11.19	25.17	0.0506943644115009	0.0631625597531905	0.0756307550948801	0.0500423791820826	0.0623502198315958	0.074658060481109	0.0502478996565671	0.0626907029168172	0.0749527316839004	0.0285229180482736	21.164662164079	-0.0311889244078767	2.8045207400334	0.475191455368994	0.548892206003792	0.432776544469319	0.45955782340655	0.532474856104869	0.417593772576878	0.458454621147071	0.53272080181389	0.416314791680001	0.0051369926999947	0.00509918660160662	0.00517960546202755
205	0.908397597558638	0.21	0.0293829441699951	0.0204744605573866	0.0382914277826036	0.272681305104496	0.921242358334811	0.686336388815988	1.15614832785363	18.19	11.52	27.16	0.0367372760539107	0.0493110016927508	0.0618847273315909	0.0362105232515653	0.048603962110121	0.0609974009686766	0.0362338977095077	0.0486014362097078	0.0610452652432171	0.0293829441699951	22.4863918492761	0.0418308815418691	2.93980803363646	0.475191455368994	0.548892206003792	0.432776544469319	0.45955782340655	0.532474856104869	0.417593772576878	0.458454621147071	0.53272080181389	0.416314791680001	0.0051369926999947	0.00509918660160662	0.00517960546202755
205	0.908397597558638	0.21	0.0295628904389786	0.0205788292657937	0.0385469516121636	0.272749603991145	0.803205400338159	0.598432726968247	1.00797807370807	17.29	11.51	28.52	0.0336419507528145	0.0451536075900554	0.0566652644272963	0.033204620106897	0.0445666304400692	0.0559286407732413	0.0330526701861319	0.0443501471136221	0.0556498683239251	0.0295628904389786	21.6230261800355	-0.0067030882957524	2.84929688574105	0.475191455368994	0.548892206003792	0.432776544469319	0.45955782340655	0.532474856104869	0.417593772576878	0.458454621147071	0.53272080181389	0.416314791680001	0.0051369926999947	0.00509918660160662	0.00517960546202755
205	0.908397597558638	0.21	0.0297106285395121	0.0205929016758926	0.0388283554031317	0.219552158009867	0.683302770371235	0.482161249309364	0.884444291433107	16.09	9.87	25.03	0.0290759953323986	0.0412055265544195	0.0533350577764404	0.0287572907650293	0.0407538691179803	0.0527504474709313	0.0285481352276195	0.040467907801795	0.052407455209159	0.0297106285395121	19.1364635331707	0.127659752364299	2.8673947101613	0.475191455368994	0.548892206003792	0.432776544469319	0.45955782340655	0.532474856104869	0.417593772576878	0.458454621147071	0.53272080181389	0.416314791680001	0.0051369926999947	0.00509918660160662	0.00517960546202755
205	0.908397597558638	0.21	0.0297516117070726	0.0208097241935502	0.038693499220595	0.313706354738448	0.987489906044176	0.759449682945124	1.21553012914323	16.82	10.22	26.45	0.0438549489274033	0.0570232898484505	0.0701916307694976	0.0433182706734849	0.0563254630266883	0.0693326553798918	0.0429080718957309	0.0557778184416738	0.0687190172697741	0.0297516117070726	21.3940437047456	-0.0225533146208361	2.81861955386353	0.475191455368994	0.548892206003792	0.432776544469319	0.45955782340655	0.532474856104869	0.417593772576878	0.458454621147071	0.53272080181389	0.416314791680001	0.0051369926999947	0.00509918660160662	0.00517960546202755
205	0.908397597558638	0.21	0.0298589008474063	0.0209374451088283	0.0387803565859842	0.271893195694937	0.852623107133556	0.634781448451657	1.07046476581545	17.97	10.83	25	0.0343744190343717	0.0461708892635176	0.0579673594926636	0.0338922295401667	0.0455232239831617	0.0571542184261567	0.0339532846530238	0.0456273905529449	0.0572920041575055	0.0298589008474063	21.2510531195406	0.0498272584606885	2.88618119990263	0.475191455368994	0.548892206003792	0.432776544469319	0.45955782340655	0.532474856104869	0.417593772576878	0.458454621147071	0.53272080181389	0.416314791680001	0.0051369926999947	0.00509918660160662	0.00517960546202755
205	0.908397597558638	0.21	0.0299585549085869	0.0208298559727174	0.0390872538444563	0.297141535619289	0.882511370807828	0.670598161207001	1.09442458040865	17	11.07	26.37	0.038323705173347	0.0504342354981876	0.0625447658230282	0.0378433068775973	0.0498020283389066	0.0617607498002158	0.0378091654237379	0.0497632347445508	0.0617569114542478	0.0299585549085869	22.0247240006975	-0.0709885251085055	2.78408415682157	0.475191455368994	0.548892206003792	0.432776544469319	0.45955782340655	0.532474856104869	0.417593772576878	0.458454621147071	0.53272080181389	0.416314791680001	0.0051369926999947	0.00509918660160662	0.00517960546202755
205	0.908397597558638	0.21	0.0302897232032758	0.0212257269315133	0.0393537194750383	0.248363986818301	0.760169299805711	0.553700103832379	0.966638495779043	16.38	10.39	24	0.0328108737707962	0.045045718373046	0.0572805629752959	0.0324340945417706	0.0445284419616324	0.0566227893814943	0.0325255137532405	0.0446206787649936	0.056714835414308	0.0302897232032758	20.1098839273169	0.108917727162499	2.87584368968573	0.475191455368994	0.548892206003792	0.432776544469319	0.45955782340655	0.532474856104869	0.417593772576878	0.458454621147071	0.53272080181389	0.416314791680001	0.0051369926999947	0.00509918660160662	0.00517960546202755
205	0.908397597558638	0.21	0.0303056789410746	0.0212169304308219	0.0393944274513272	0.281859604228467	0.912957746007483	0.685435221026767	1.1404802709882	16.18	10.99	23.63	0.0411093899937939	0.0547551903916694	0.0684009907895449	0.0406520547602967	0.0541460478627548	0.0676400409652129	0.0409796669741905	0.0545994455460529	0.0682139017746202	0.0303056789410746	20.2030169589856	-0.00816409633471942	2.78797645956588	0.475191455368994	0.548892206003792	0.432776544469319	0.45955782340655	0.532474856104869	0.417593772576878	0.458454621147071	0.53272080181389	0.416314791680001	0.0051369926999947	0.00509918660160662	0.00517960546202755
205	0.908397597558638	0.21	0.0304039646479369	0.021183774317835	0.0396241549780388	0.340070582507241	0.97066893562425	0.759553103165999	1.1817847680825	16.79	11.19	27.27	0.0439536254936232	0.0561704227089411	0.068387219924259	0.0434184147601636	0.055486451527971	0.0675544882957785	0.0433157231580135	0.0553096914326552	0.0673372802620099	0.0304039646479369	22.0882930449403	0.0456577577488604	2.88790938202715	0.475191455368994	0.548892206003792	0.432776544469319	0.45955782340655	0.532474856104869	0.417593772576878	0.458454621147071	0.53272080181389	0.416314791680001	0.0051369926999947	0.00509918660160662	0.00517960546202755
205	0.908397597558638	0.21	0.0307495992751444	0.0214162181343832	0.0400829804159057	0.308737742719586	0.927637856333891	0.710922101204851	1.14435361146293	15.16	10.32	24.29	0.0454115128568492	0.0592546474051285	0.0730977819534077	0.0449949053802404	0.0587110423239542	0.072427179267668	0.0450022785528999	0.0587539828780841	0.0724445159968179	0.0307495992751444	19.4798174161127	-0.0348995994499569	2.7235595354802	0.475191455368994	0.548892206003792	0.432776544469319	0.45955782340655	0.532474856104869	0.417593772576878	0.458454621147071	0.53272080181389	0.416314791680001	0.0051369926999947	0.00509918660160662	0.00517960546202755
205	0.908397597558638	0.21	0.0308529495743912	0.0216414719786029	0.0400644271701796	0.261878175745487	0.829700091781166	0.612219267978899	1.04718091558343	16.04	9.54	23.56	0.0370273391035496	0.0501806922118731	0.0633340453201967	0.0366247538674526	0.0496350951932721	0.0626454365190916	0.0364861821196066	0.0493867279223149	0.0623397740604453	0.0308529495743912	20.1442068185173	0.125490117358578	2.89530712766058	0.475191455368994	0.548892206003792	0.432776544469319	0.45955782340655	0.532474856104869	0.417593772576878	0.458454621147071	0.53272080181389	0.416314791680001	0.0051369926999947	0.00509918660160662	0.00517960546202755
205	0.908397597558638	0.21	0.0310237433650276	0.0215904629629455	0.0404570237671098	0.27143787919977	0.882458319113907	0.656734322924121	1.10818231530369	18.4	12.17	27.02	0.0347631593836399	0.046711490668229	0.058659821952818	0.0342544595367961	0.0460279472685472	0.0578014350002982	0.0344667475319854	0.0463124674948291	0.058162971534603	0.0310237433650276	22.3452964306972	0.0902570778206711	3.0001763331704	0.475191455368994	0.548892206003792	0.432776544469319	0.45955782340655	0.532474856104869	0.417593772576878	0.458454621147071	0.53272080181389	0.416314791680001	0.0051369926999947	0.00509918660160662	0.00517960546202755
205	0.908397597558638	0.21	0.0315664340934565	0.0221249526123053	0.0410079155746077	0.317777031707899	0.948847012440149	0.731785126361361	1.16590889851894	16.6	10.12	24.68	0.042796146428246	0.0554903266267539	0.0681845068252619	0.0422881384713668	0.0548316335011128	0.0673751285308589	0.0421527585730845	0.0546892478659843	0.0671981040053765	0.0315664340934565	20.6159672031761	-0.140851331360347	2.64083685289691	0.475191455368994	0.548892206003792	0.432776544469319	0.45955782340655	0.532474856104869	0.417593772576878	0.458454621147071	0.53272080181389	0.416314791680001	0.0051369926999947	0.00509918660160662	0.00517960546202755
205	0.908397597558638	0.21	0.0318077819994417	0.0223052792545146	0.0413102847443687	0.279910581458756	0.762129658203904	0.571277146249704	0.952982170158104	16.67	10.06	28.05	0.0332740391335188	0.0443902442770004	0.055506449420482	0.0328751312737591	0.043858069109817	0.0548410069458748	0.0323284350065351	0.043088465213432	0.0538686674766265	0.0318077819994417	21.100847091067	0.0346068696462396	2.84229235315507	0.475191455368994	0.548892206003792	0.432776544469319	0.45955782340655	0.532474856104869	0.417593772576878	0.458454621147071	0.53272080181389	0.416314791680001	0.0051369926999947	0.00509918660160662	0.00517960546202755
205	0.908397597558638	0.21	0.0325102631495779	0.0225472624820498	0.0424732638171061	0.223891528030655	0.833950116984243	0.591530412542044	1.07636982142644	18.53	11.35	29.71	0.0310836424777065	0.0438222730918967	0.0565609037060868	0.0306228305998731	0.0431726122946175	0.0557223939893619	0.0303048546792663	0.0427378931864242	0.0551197167638038	0.0325102631495779	22.5543733133136	-0.00903616194675735	2.90319230132871	0.475191455368994	0.548892206003792	0.432776544469319	0.45955782340655	0.532474856104869	0.417593772576878	0.458454621147071	0.53272080181389	0.416314791680001	0.0051369926999947	0.00509918660160662	0.00517960546202755
205	0.908397597558638	0.21	0.0326832039895878	0.0229219754575085	0.0424444325216671	0.254308217701321	0.793903028462568	0.581650730123711	1.00615532680142	14.85	10.05	22.06	0.0378945032071523	0.0517227251684942	0.0655509471298362	0.037571020630461	0.0512811993799244	0.0649913781293878	0.0378081914910581	0.0516503717177163	0.0654326934819296	0.0326832039895878	18.2843709652404	-0.0120059069124918	2.68590450377554	0.475191455368994	0.548892206003792	0.432776544469319	0.45955782340655	0.532474856104869	0.417593772576878	0.458454621147071	0.53272080181389	0.416314791680001	0.0051369926999947	0.00509918660160662	0.00517960546202755
205	0.908397597558638	0.21	0.0327158363557139	0.0227289610891172	0.0427027116223106	0.244981001608925	0.795375362037654	0.577368415348568	1.01338230872674	14.87	10.04	20.57	0.0375849451857131	0.0517765409218034	0.0659681366578937	0.0372631080585713	0.0513331822019416	0.065403256345312	0.0377265567334917	0.0520099092511293	0.0661562405077354	0.0327158363557139	18.7908786691907	-0.164728434828454	2.54990182236392	0.475191455368994	0.548892206003792	0.432776544469319	0.45955782340655	0.532474856104869	0.417593772576878	0.458454621147071	0.53272080181389	0.416314791680001	0.0051369926999947	0.00509918660160662	0.00517960546202755
205	0.908397597558638	0.21	0.0331367219730586	0.0232036526387296	0.0430697913073876	0.308823125202932	1.00270414285272	0.768498171532681	1.23691011417277	14.83	10.91	22.26	0.050145359449032	0.0654275592668019	0.0807097590845718	0.0497198413490503	0.0648723611186274	0.0800248808882044	0.050385377269326	0.0656763794882849	0.0810104948944803	0.0331367219730586	18.8506132993923	-0.0841167080541416	2.66125469175998	0.475191455368994	0.548892206003792	0.432776544469319	0.45955782340655	0.532474856104869	0.417593772576878	0.458454621147071	0.53272080181389	0.416314791680001	0.0051369926999947	0.00509918660160662	0.00517960546202755
205	0.908397597558638	0.21	0.0331914227543999	0.0231149912160548	0.043267854292745	0.287893523059512	0.882437884915193	0.665754242539016	1.09912152729137	16.54	10.61	24.72	0.0390750575031868	0.0517928522160802	0.0645106469289736	0.0386153352058367	0.0511835036820404	0.063751672158244	0.0386744822167658	0.0512078930443408	0.0638625404353509	0.0331914227543999	20.3494320578543	-0.0484364830502605	2.74834987596215	0.475191455368994	0.548892206003792	0.432776544469319	0.45955782340655	0.532474856104869	0.417593772576878	0.458454621147071	0.53272080181389	0.416314791680001	0.0051369926999947	0.00509918660160662	0.00517960546202755
205	0.908397597558638	0.21	0.0332005134756368	0.0231008496697121	0.0433001772815615	0.309517060071866	1.00294203550457	0.769060747951564	1.23682332305757	15.08	9.1	23.18	0.0493923927140527	0.0644132560646468	0.0794341194152409	0.0489478563891679	0.0638335305127666	0.0787192046363652	0.048562568140039	0.0633942797909877	0.0780551941980857	0.0332005134756368	18.7853972565103	-0.0479977330338949	2.65924284468154	0.475191455368994	0.548892206003792	0.432776544469319	0.45955782340655	0.532474856104869	0.417593772576878	0.458454621147071	0.53272080181389	0.416314791680001	0.0051369926999947	0.00509918660160662	0.00517960546202755
205	0.908397597558638	0.21	0.0332128523619764	0.0230762537775175	0.0433494509464354	0.270204767320499	0.851153990633658	0.632756517803867	1.06955146346345	18.44	11.46	25.56	0.0334122401910911	0.0449445573051729	0.0564768744192547	0.0329211647849791	0.0442839860113915	0.055646807237804	0.0331331999160288	0.0445586010425685	0.0559629746719086	0.0332128523619764	21.3681137001499	0.0243117413499573	2.88223813378073	0.475191455368994	0.548892206003792	0.432776544469319	0.45955782340655	0.532474856104869	0.417593772576878	0.458454621147071	0.53272080181389	0.416314791680001	0.0051369926999947	0.00509918660160662	0.00517960546202755
205	0.908397597558638	0.21	0.033669200734288	0.0234324212907225	0.0439059801778534	0.240986417692092	0.904472597164839	0.653856267164091	1.15508892716559	16.86	11.89	24.51	0.0376682696816337	0.0521061270199657	0.0665439843582977	0.0372047416040707	0.0514649334347293	0.0657251252653879	0.0376469987697422	0.0520629514596432	0.0665616482286987	0.033669200734288	20.4007121289024	0.0342033189199363	2.86384666068425	0.475191455368994	0.548892206003792	0.432776544469319	0.45955782340655	0.532474856104869	0.417593772576878	0.458454621147071	0.53272080181389	0.416314791680001	0.0051369926999947	0.00509918660160662	0.00517960546202755
205	0.908397597558638	0.21	0.0337761870517246	0.0233933132840206	0.0441590608194287	0.266324123076955	0.92281566573379	0.683678384674122	1.16195294679346	15.89	10.3	24.14	0.0417356011679024	0.0563338953518558	0.0709321895358093	0.0412936095771652	0.0557373037772234	0.0701809979772815	0.0413042802658314	0.055825412118807	0.070214228175663	0.0337761870517246	19.7727960909486	-0.0167557088600482	2.74730930688992	0.475191455368994	0.548892206003792	0.432776544469319	0.45955782340655	0.532474856104869	0.417593772576878	0.458454621147071	0.53272080181389	0.416314791680001	0.0051369926999947	0.00509918660160662	0.00517960546202755
205	0.908397597558638	0.21	0.033905782267629	0.0237097516234584	0.0441018129117995	0.229340128515163	0.790873308485845	0.564521625869506	1.01722499110218	17.61	11.5	27.02	0.0311712264395681	0.0436697016626273	0.0561681768856866	0.0307504968606571	0.0430802755382718	0.0554100542158864	0.030777706782836	0.0430832755629627	0.0554996253265526	0.033905782267629	21.2643251167665	-0.0191885695192013	2.82681946256093	0.475191455368994	0.548892206003792	0.432776544469319	0.45955782340655	0.532474856104869	0.417593772576878	0.458454621147071	0.53272080181389	0.416314791680001	0.0051369926999947	0.00509918660160662	0.00517960546202755
205	0.908397597558638	0.21	0.0355531135008166	0.0248068917184265	0.0462993352832066	0.308414863498665	0.926947329131829	0.710228974673108	1.14366568359055	16.35	9.66	24.69	0.0421640004160508	0.0550298691899474	0.067895737963844	0.041682115964338	0.0544009431373727	0.0671197703104075	0.0413709310520407	0.0539957718371345	0.066569987488488	0.0355531135008166	20.0797302058147	0.0575550168496804	2.82309784222782	0.475191455368994	0.548892206003792	0.432776544469319	0.45955782340655	0.532474856104869	0.417593772576878	0.458454621147071	0.53272080181389	0.416314791680001	0.0051369926999947	0.00509918660160662	0.00517960546202755
205	0.908397597558638	0.21	0.0356209566392327	0.0248651321890528	0.0463767810894126	0.272652338065247	0.821994339681297	0.612380140156009	1.03160853920659	16.09	10.36	22.75	0.0369279445648801	0.0495681675775166	0.0622083905901531	0.0365231529567019	0.0490248181302465	0.0615264833037911	0.0367296268602388	0.0493711062386123	0.061833567833922	0.0356209566392327	18.7427260275559	-0.0458990050388744	2.70231099049984	0.475191455368994	0.548892206003792	0.432776544469319	0.45955782340655	0.532474856104869	0.417593772576878	0.458454621147071	0.53272080181389	0.416314791680001	0.0051369926999947	0.00509918660160662	0.00517960546202755
205	0.908397597558638	0.21	0.035868017110974	0.0248569092864012	0.0468791249355469	0.250975141649782	0.862385922838692	0.629780475164464	1.09499137051292	16.58	10.47	25.22	0.0368864714050353	0.0505102570456591	0.0641340426862829	0.0364502426428589	0.049912909940638	0.063375577238417	0.0364037139060431	0.0498058034384724	0.0632234756224012	0.035868017110974	19.5146762247234	-0.0878027193885161	2.70518457578427	0.475191455368994	0.548892206003792	0.432776544469319	0.45955782340655	0.532474856104869	0.417593772576878	0.458454621147071	0.53272080181389	0.416314791680001	0.0051369926999947	0.00509918660160662	0.00517960546202755
205	0.908397597558638	0.21	0.0360386223096534	0.0250356775902705	0.0470415670290363	0.217751431750011	0.810301376903806	0.570515324884998	1.05008742892261	15.38	10.54	24.42	0.035929597719253	0.0510307107164547	0.0661318237136565	0.0355838016350844	0.0505395774709346	0.0654953533067848	0.0356658283861793	0.0506390720431232	0.0655641817052507	0.0360386223096534	19.0728147847581	-0.0718621664803516	2.69555463380171	0.475191455368994	0.548892206003792	0.432776544469319	0.45955782340655	0.532474856104869	0.417593772576878	0.458454621147071	0.53272080181389	0.416314791680001	0.0051369926999947	0.00509918660160662	0.00517960546202755
205	0.908397597558638	0.21	0.0360853118912168	0.0252281544509487	0.0469424693314848	0.254461800376478	0.842764347987639	0.617540035894714	1.06798866008056	16.77	11.3	27.73	0.0357678859415451	0.0488128660852716	0.061857846228998	0.035333281727711	0.0482197564638461	0.0611062311999812	0.0352174413396113	0.0480209734456616	0.0608381504494771	0.0360853118912168	20.6932253840592	-0.0688203837625594	2.77309140550038	0.475191455368994	0.548892206003792	0.432776544469319	0.45955782340655	0.532474856104869	0.417593772576878	0.458454621147071	0.53272080181389	0.416314791680001	0.0051369926999947	0.00509918660160662	0.00517960546202755
205	0.908397597558638	0.21	0.0360988339569413	0.0253153389572773	0.0468823289566053	0.228186086741745	0.803823205228274	0.573011556962564	1.03463485349398	16.9	10.6	27.28	0.0329400598964455	0.0462084650905252	0.059476870284605	0.0325326859470971	0.0456369990708388	0.0587413121945804	0.0322629739650736	0.0453047453890356	0.058235725054608	0.0360988339569413	20.6435945565448	0.0376359968536878	2.86756865253428	0.475191455368994	0.548892206003792	0.432776544469319	0.45955782340655	0.532474856104869	0.417593772576878	0.458454621147071	0.53272080181389	0.416314791680001	0.0051369926999947	0.00509918660160662	0.00517960546202755
205	0.908397597558638	0.21	0.0362198313449769	0.0253123831330653	0.0471272795568885	0.233066136408552	0.784540783015767	0.562342675944445	1.00673889008709	14.98	9.83	23.39	0.0363360404493799	0.0506934772075975	0.0650509139658152	0.0360161317257476	0.050247163151652	0.0644781945775563	0.0359972136342494	0.0501783522484591	0.0643879543350106	0.0362198313449769	18.3879191770689	0.0212329155334921	2.74351644310983	0.475191455368994	0.548892206003792	0.432776544469319	0.45955782340655	0.532474856104869	0.417593772576878	0.458454621147071	0.53272080181389	0.416314791680001	0.0051369926999947	0.00509918660160662	0.00517960546202755
205	0.908397597558638	0.21	0.0363030197936517	0.0252312186278882	0.0473748209594152	0.296254110431302	0.948151284301365	0.719991634052691	1.17631093455004	15	9.43	23.23	0.0464534025704637	0.061174118176115	0.0758948337817663	0.0460421823682169	0.0606325855464978	0.0752229887247787	0.0458758809070989	0.0603464659192134	0.0748892674774903	0.0363030197936517	19.2221978534441	0.0635049816607754	2.78773363162209	0.475191455368994	0.548892206003792	0.432776544469319	0.45955782340655	0.532474856104869	0.417593772576878	0.458454621147071	0.53272080181389	0.416314791680001	0.0051369926999947	0.00509918660160662	0.00517960546202755
205	0.908397597558638	0.21	0.0367430771094758	0.0257565632856211	0.0477295909333305	0.264955584600891	0.850172550679797	0.629085761408891	1.0712593399507	15.24	9.81	22.03	0.0399811192031577	0.0540321402535899	0.0680831613040221	0.0396078733947948	0.0535277204107123	0.0674475674266297	0.0398133218535237	0.0537599593559589	0.0677316410249225	0.0367430771094758	18.3056285248567	0.0111069772263572	2.70529283600776	0.475191455368994	0.548892206003792	0.432776544469319	0.45955782340655	0.532474856104869	0.417593772576878	0.458454621147071	0.53272080181389	0.416314791680001	0.0051369926999947	0.00509918660160662	0.00517960546202755
205	0.908397597558638	0.21	0.0368830287899052	0.025812819092151	0.0479532384876594	0.253294130059618	0.956008229861901	0.699731418093584	1.21228504163022	16.79	12.53	26.28	0.0404917166525734	0.0553218182864545	0.0701519199203356	0.0399986558953301	0.0546481739001116	0.069297691904893	0.0404018669242793	0.0553284997246832	0.0700159432561765	0.0368830287899052	21.2366883160985	0.0665187478573491	2.94013085475341	0.475191455368994	0.548892206003792	0.432776544469319	0.45955782340655	0.532474856104869	0.417593772576878	0.458454621147071	0.53272080181389	0.416314791680001	0.0051369926999947	0.00509918660160662	0.00517960546202755
205	0.908397597558638	0.21	0.0369358851783508	0.0258523108562525	0.048019459500449	0.287220512533055	0.910654785317567	0.686674854752865	1.13463471588227	14.89	9.68	21.88	0.0446211079147746	0.0591756421070427	0.0737301762993107	0.0442364367129051	0.0586654986696768	0.0730945606264485	0.0444250605781007	0.0589348887886232	0.0732371404354041	0.0369358851783508	18.2238608372145	0.00508384406014957	2.6939937836074	0.475191455368994	0.548892206003792	0.432776544469319	0.45955782340655	0.532474856104869	0.417593772576878	0.458454621147071	0.53272080181389	0.416314791680001	0.0051369926999947	0.00509918660160662	0.00517960546202755
205	0.908397597558638	0.21	0.037184770511799	0.0259541499877968	0.0484153910358012	0.268454980009289	0.962806229850824	0.714659160809368	1.21095329889228	15.75	10.8	22.96	0.0439933228143899	0.0592688761304936	0.0745444294465974	0.0435386973083918	0.0586563935745739	0.0737740898407559	0.0439627262030829	0.0591599210053046	0.0744351485671798	0.037184770511799	19.8496631922486	-0.00450186127511698	2.77859820925109	0.475191455368994	0.548892206003792	0.432776544469319	0.45955782340655	0.532474856104869	0.417593772576878	0.458454621147071	0.53272080181389	0.416314791680001	0.0051369926999947	0.00509918660160662	0.00517960546202755
205	0.908397597558638	0.21	0.0372681663116586	0.0258711205597241	0.0486652120635932	0.246915497499817	0.883822669239981	0.642833081413075	1.12481225706689	16.48	11.01	26.42	0.0378670258147385	0.0520628710616335	0.0662587163085284	0.0374255512283588	0.0514558935139348	0.0654862357995108	0.0373702548819729	0.0514194092915857	0.0653826293196306	0.0372681663116586	20.8068811776865	0.0502023435286094	2.88504123676953	0.475191455368994	0.548892206003792	0.432776544469319	0.45955782340655	0.532474856104869	0.417593772576878	0.458454621147071	0.53272080181389	0.416314791680001	0.0051369926999947	0.00509918660160662	0.00517960546202755
205	0.908397597558638	0.21	0.0374946103391064	0.0262022089599634	0.0487870117182494	0.262789871322308	0.852509769867782	0.629575845089612	1.07544369464595	17.11	12.13	26.85	0.0357697648815289	0.0484359021477968	0.0611020394140646	0.0353154466694015	0.0478207090499543	0.060325971430507	0.0355154851964523	0.0480631821306157	0.0606979707167192	0.0374946103391064	20.3847929491295	-0.00355117874161864	2.83709409439161	0.475191455368994	0.548892206003792	0.432776544469319	0.45955782340655	0.532474856104869	0.417593772576878	0.458454621147071	0.53272080181389	0.416314791680001	0.0051369926999947	0.00509918660160662	0.00517960546202755
205	0.908397597558638	0.21	0.037739533155517	0.0262063630381307	0.0492727032729033	0.269615176483861	0.960744417492753	0.713858093075497	1.20763074191001	15.6	9.95	23.49	0.0443656359679394	0.0597093981257219	0.0750531602835043	0.0439202650399451	0.0591099965962937	0.0742997281526424	0.0439441970076067	0.0591056743304401	0.0742539320847725	0.037739533155517	19.3443594825984	0.045805086631804	2.78000382170639	0.475191455368994	0.548892206003792	0.432776544469319	0.45955782340655	0.532474856104869	0.417593772576878	0.458454621147071	0.53272080181389	0.416314791680001	0.0051369926999947	0.00509918660160662	0.00517960546202755
205	0.908397597558638	0.21	0.0378459704306829	0.0262785341063411	0.0494134067550246	0.256514703287003	0.869792012237911	0.63859568171427	1.10098834276155	16.43	10.57	25.47	0.0377370392728909	0.0513993067365513	0.0650615742002118	0.0373006079585323	0.0508048704101099	0.0643091328616875	0.0372480502603842	0.0507043996778423	0.0641844787401136	0.0378459704306829	19.9597619921161	-0.0052690053494975	2.80132529490219	0.475191455368994	0.548892206003792	0.432776544469319	0.45955782340655	0.532474856104869	0.417593772576878	0.458454621147071	0.53272080181389	0.416314791680001	0.0051369926999947	0.00509918660160662	0.00517960546202755
205	0.908397597558638	0.21	0.0378818013016665	0.026415064847556	0.0493485377557771	0.282038860362489	0.999558185091531	0.750563810779511	1.24855255940355	16.98	11.03	25.94	0.0429565022336058	0.0572070259634684	0.0714575496933311	0.0424198242553653	0.0564923087626065	0.0705647932698477	0.0424478011638369	0.056557477652484	0.0705998116170753	0.0378818013016665	20.7061586446291	-0.0652553002684687	2.76468339339229	0.475191455368994	0.548892206003792	0.432776544469319	0.45955782340655	0.532474856104869	0.417593772576878	0.458454621147071	0.53272080181389	0.416314791680001	0.0051369926999947	0.00509918660160662	0.00517960546202755
205	0.908397597558638	0.21	0.0379579439371969	0.0264826367361978	0.049433251138196	0.198618491197075	0.716346363473607	0.491690198217576	0.941002528729638	15.88	10.57	24.77	0.030024317293002	0.0437426057842674	0.0574608942755328	0.0297066188422716	0.0432797490287597	0.0568528792152478	0.0297102828287212	0.0433116205644949	0.0569648061687672	0.0379579439371969	19.1668744370329	0.0133612942968078	2.78484537663093	0.475191455368994	0.548892206003792	0.432776544469319	0.45955782340655	0.532474856104869	0.417593772576878	0.458454621147071	0.53272080181389	0.416314791680001	0.0051369926999947	0.00509918660160662	0.00517960546202755
205	0.908397597558638	0.21	0.0381309845777718	0.0266084302032511	0.0496535389522926	0.260502896650588	0.861917689502808	0.635185482342934	1.08864989666268	16.6	10.04	28.57	0.0371585909605319	0.0504225108353311	0.0636864307101302	0.0367178466306563	0.0498244409092575	0.0629310351878587	0.0359869285188324	0.0488758053081714	0.0617011767723244	0.0381309845777718	20.7567127616806	-0.0472659703597368	2.77362952866673	0.475191455368994	0.548892206003792	0.432776544469319	0.45955782340655	0.532474856104869	0.417593772576878	0.458454621147071	0.53272080181389	0.416314791680001	0.0051369926999947	0.00509918660160662	0.00517960546202755
205	0.908397597558638	0.21	0.0381594013643821	0.0266607579103379	0.0496580448184263	0.22948791815986	0.870885747746555	0.621738291072918	1.12003320442019	14.88	10.65	21.61	0.0404307014786967	0.0566323840669852	0.0728340666552737	0.0400831085952291	0.0561455012537879	0.0722078939123467	0.0406231479309554	0.0568793872037587	0.0731687700029465	0.0381594013643821	18.2286438351281	-0.136827013615948	2.59340531873353	0.475191455368994	0.548892206003792	0.432776544469319	0.45955782340655	0.532474856104869	0.417593772576878	0.458454621147071	0.53272080181389	0.416314791680001	0.0051369926999947	0.00509918660160662	0.00517960546202755
205	0.908397597558638	0.21	0.0387371962015902	0.0270826545572569	0.0503917378459236	0.282826255389357	0.932073814387593	0.700340700303576	1.16380692847161	16.49	11.5	23.08	0.0412381758492661	0.0548833215684173	0.0685284672875685	0.0407569160452636	0.0542428195084434	0.0677287229716232	0.0413391129467869	0.0550379113966885	0.0686377810714314	0.0387371962015902	19.3198764534916	-0.0115978906585811	2.77278390385297	0.475191455368994	0.548892206003792	0.432776544469319	0.45955782340655	0.532474856104869	0.417593772576878	0.458454621147071	0.53272080181389	0.416314791680001	0.0051369926999947	0.00509918660160662	0.00517960546202755
205	0.908397597558638	0.21	0.0394231841308394	0.0275490579468738	0.051297310314805	0.262759425428438	0.822369233332923	0.607300251914689	1.03743821475116	14.44	9.59	22.81	0.040661368078803	0.0550611628890455	0.0694609576992879	0.0403510547117638	0.0546409553147189	0.068930855917674	0.0403423299345262	0.0546390794640394	0.0688521633405648	0.0394231841308394	18.0635802861882	-0.0682476534181465	2.63294404083323	0.475191455368994	0.548892206003792	0.432776544469319	0.45955782340655	0.532474856104869	0.417593772576878	0.458454621147071	0.53272080181389	0.416314791680001	0.0051369926999947	0.00509918660160662	0.00517960546202755
205	0.908397597558638	0.21	0.0395459178253935	0.0276194829327821	0.0514723527180048	0.322459626288172	1.02638728927063	0.79409935963748	1.25867521890378	15.6	10.32	24.09	0.0493392795869208	0.0637718804519677	0.0782044813170147	0.0488435674063439	0.0631311638022112	0.0774187601980785	0.0488919649370165	0.0632090890003516	0.0774188991768171	0.0395459178253935	18.6900244838839	-0.0860771865023916	2.65714967694859	0.475191455368994	0.548892206003792	0.432776544469319	0.45955782340655	0.532474856104869	0.417593772576878	0.458454621147071	0.53272080181389	0.416314791680001	0.0051369926999947	0.00509918660160662	0.00517960546202755
205	0.908397597558638	0.21	0.0396013019171607	0.0274467875006321	0.0517558163336893	0.293781566050173	0.946412976621353	0.717313866690707	1.175512086552	16.62	10.44	24.51	0.0419024763795787	0.0552854883193028	0.068668500259027	0.0414036963800479	0.0546274055943544	0.0678511148086609	0.0414064130926928	0.0546805911332593	0.067847083509992	0.0396013019171607	19.3160080239574	0.129563295182687	2.90330960694443	0.475191455368994	0.548892206003792	0.432776544469319	0.45955782340655	0.532474856104869	0.417593772576878	0.458454621147071	0.53272080181389	0.416314791680001	0.0051369926999947	0.00509918660160662	0.00517960546202755
205	0.908397597558638	0.21	0.0397869383191163	0.0277481944575926	0.0518256821806399	0.296137796555831	1.04321448436386	0.7921091308307	1.29431983789702	17.43	11.24	25.81	0.0441986983916029	0.0582100629288223	0.0722214274660417	0.0436149327544663	0.0574412386034467	0.0712675444524271	0.0437215634196937	0.0575673789164611	0.0714549788305432	0.0397869383191163	20.361168075236	-0.102546479546738	2.74021672987177	0.475191455368994	0.548892206003792	0.432776544469319	0.45955782340655	0.532474856104869	0.417593772576878	0.458454621147071	0.53272080181389	0.416314791680001	0.0051369926999947	0.00509918660160662	0.00517960546202755
205	0.908397597558638	0.21	0.0401660873954381	0.0279538347556032	0.0523783400352729	0.279778767573401	0.855320469478675	0.641061056347818	1.06957988260953	16.85	10.13	24.59	0.0369518953903171	0.0493021876783991	0.0616524799664811	0.0364977790359658	0.0486962937318621	0.0608948084277585	0.036361738268488	0.0485726948331967	0.0607329534095295	0.0401660873954381	18.9630547995885	0.0057855199276053	2.76165694034912	0.475191455368994	0.548892206003792	0.432776544469319	0.45955782340655	0.532474856104869	0.417593772576878	0.458454621147071	0.53272080181389	0.416314791680001	0.0051369926999947	0.00509918660160662	0.00517960546202755
205	0.908397597558638	0.21	0.0403819121222892	0.0282877567049327	0.0524760675396457	0.31866280885672	1.04721610456779	0.808139471039402	1.28629273809618	15.4	10.44	22.16	0.0508493404473054	0.0658923986902657	0.0809354569332259	0.050358529066578	0.0652563877037687	0.0801542463409593	0.0508754227537128	0.0659225404673711	0.0809236281249145	0.0403819121222892	19.114189345791	0.0257297481332922	2.76506753896878	0.475191455368994	0.548892206003792	0.432776544469319	0.45955782340655	0.532474856104869	0.417593772576878	0.458454621147071	0.53272080181389	0.416314791680001	0.0051369926999947	0.00509918660160662	0.00517960546202755
205	0.908397597558638	0.21	0.0404125178086571	0.0281239405912196	0.0527010950260945	0.255513229696436	0.876679037986394	0.643038670582396	1.11031940539039	15.47	9.85	23.55	0.0402822107449485	0.0549182675621397	0.0695543243793308	0.0398877940459983	0.0543805442991075	0.0688732945522167	0.0398669490393787	0.0542764838037994	0.0688465178829882	0.0404125178086571	18.8044992279633	0.0576176281814793	2.79952652744382	0.475191455368994	0.548892206003792	0.432776544469319	0.45955782340655	0.532474856104869	0.417593772576878	0.458454621147071	0.53272080181389	0.416314791680001	0.0051369926999947	0.00509918660160662	0.00517960546202755
205	0.908397597558638	0.21	0.0407500964087066	0.0283888368180956	0.0531113559993177	0.222603362072089	0.876044993590922	0.620441171894708	1.13164881528714	16.39	11.21	25.68	0.036734457530411	0.0518679917928725	0.067001526055334	0.0363116966740311	0.0512710656885219	0.0662304347030127	0.0363955357909586	0.0514383248932418	0.0664674987450372	0.0407500964087066	20.103979000268	0.0904709440704339	2.90653411207037	0.475191455368994	0.548892206003792	0.432776544469319	0.45955782340655	0.532474856104869	0.417593772576878	0.458454621147071	0.53272080181389	0.416314791680001	0.0051369926999947	0.00509918660160662	0.00517960546202755
205	0.908397597558638	0.21	0.0410699571412953	0.0287374241512186	0.053402490131372	0.297127593795046	1.03738868038509	0.788277212790196	1.28650014797999	15.34	10.69	22.01	0.0497852383279798	0.0655183758374942	0.0812515133470086	0.0493105655942042	0.0648936969644829	0.0804768283347616	0.0499124594859959	0.065681073271518	0.0815317042217487	0.0410699571412953	18.7469337040672	-0.0408210244647381	2.71801086081578	0.475191455368994	0.548892206003792	0.432776544469319	0.45955782340655	0.532474856104869	0.417593772576878	0.458454621147071	0.53272080181389	0.416314791680001	0.0051369926999947	0.00509918660160662	0.00517960546202755
205	0.908397597558638	0.21	0.0412374137249123	0.0286753306682893	0.0537994967815352	0.299717517096679	0.945976770116123	0.720217027295147	1.1717365129371	15.21	9.02	23.6	0.0458606110774783	0.0602361109200021	0.0746116107625259	0.0454352727029758	0.059677445675403	0.0739196186478301	0.0449939568859143	0.0590559190162293	0.0731577490301223	0.0412374137249123	18.3942132462901	-0.0842939850896461	2.604271554964	0.475191455368994	0.548892206003792	0.432776544469319	0.45955782340655	0.532474856104869	0.417593772576878	0.458454621147071	0.53272080181389	0.416314791680001	0.0051369926999947	0.00509918660160662	0.00517960546202755
205	0.908397597558638	0.21	0.0413082166893282	0.0286681498873128	0.0539482834913436	0.255800552830976	0.902301647446893	0.662014166772471	1.14258912812131	16.96	11.23	25.98	0.0379250954629922	0.0516905495884949	0.0654560037139976	0.0374523196044911	0.0510461729914223	0.0646400263783536	0.0374956179837652	0.0512146691805355	0.0647196936684217	0.0413082166893282	20.0393465575991	-0.0916776401369251	2.72047368059494	0.475191455368994	0.548892206003792	0.432776544469319	0.45955782340655	0.532474856104869	0.417593772576878	0.458454621147071	0.53272080181389	0.416314791680001	0.0051369926999947	0.00509918660160662	0.00517960546202755
205	0.908397597558638	0.21	0.0414111765318166	0.0289367638516887	0.0538855892119445	0.254991073932362	0.906962408898812	0.664919146650497	1.14900567114713	15.78	10.65	24.14	0.0408598320578086	0.0557335909140695	0.0706073497703304	0.0404353893458212	0.0551546429525875	0.0698738965593538	0.0405915119581751	0.0553585439609248	0.0701012525640021	0.0414111765318166	18.9816701253953	-0.0671253718777412	2.69864938428486	0.475191455368994	0.548892206003792	0.432776544469319	0.45955782340655	0.532474856104869	0.417593772576878	0.458454621147071	0.53272080181389	0.416314791680001	0.0051369926999947	0.00509918660160662	0.00517960546202755
205	0.908397597558638	0.21	0.0418529563538226	0.0291371071313815	0.0545688055762637	0.28700389164324	0.892970642014833	0.673223958461001	1.11271732556867	17.23	10.48	25.59	0.0379819306017798	0.0503795928950127	0.0627772551882455	0.0374919891927684	0.0497297299644736	0.0619674707361788	0.037395411524364	0.049554501234317	0.0617678155422738	0.0418529563538226	19.3890810864101	0.0492355275047043	2.82383444007995	0.475191455368994	0.548892206003792	0.432776544469319	0.45955782340655	0.532474856104869	0.417593772576878	0.458454621147071	0.53272080181389	0.416314791680001	0.0051369926999947	0.00509918660160662	0.00517960546202755
205	0.908397597558638	0.21	0.0446299749976113	0.0311980741576214	0.0580618758376012	0.273928475959156	0.963407027398575	0.718519659706737	1.20829439509041	17.18	10.58	28.12	0.0406485819558308	0.0545025163626251	0.0683564507694194	0.0401273756223287	0.0538036714004351	0.0674799671785415	0.0396762332646177	0.0531530077526978	0.0666714787360247	0.0446299749976113	19.9961893207595	0.262987373130603	3.0528272691821	0.475191455368994	0.548892206003792	0.432776544469319	0.45955782340655	0.532474856104869	0.417593772576878	0.458454621147071	0.53272080181389	0.416314791680001	0.0051369926999947	0.00509918660160662	0.00517960546202755
205	0.908397597558638	0.21	0.0447350744462971	0.0310367379454352	0.058433410947159	0.282354594239628	0.944996754534064	0.709777264711081	1.18021624435705	14.95	10.45	21.15	0.0459526611305719	0.0611813279878308	0.0764099948450898	0.0455510070957237	0.0606465661995231	0.0757421253033226	0.0461528906024544	0.0615206463793833	0.0768190941314375	0.0447350744462971	17.3250824788766	0.0467776284010614	2.74533497704808	0.475191455368994	0.548892206003792	0.432776544469319	0.45955782340655	0.532474856104869	0.417593772576878	0.458454621147071	0.53272080181389	0.416314791680001	0.0051369926999947	0.00509918660160662	0.00517960546202755
205	0.908397597558638	0.21	0.0453166566774091	0.0315646692284041	0.059068644126414	0.282397416841861	1.01916791779408	0.765513259480555	1.2728225761076	18.14	11.67	25.31	0.0410847166195931	0.0546982362118236	0.0683117558040541	0.0404985473494691	0.053917838345283	0.0673371293410969	0.0408140883143756	0.0543451448995384	0.067918558597639	0.0453166566774091	19.8131006842762	-0.000243140426279861	2.82834306327285	0.475191455368994	0.548892206003792	0.432776544469319	0.45955782340655	0.532474856104869	0.417593772576878	0.458454621147071	0.53272080181389	0.416314791680001	0.0051369926999947	0.00509918660160662	0.00517960546202755
205	0.908397597558638	0.21	0.0475310613861306	0.0333475336841538	0.0617145890881073	0.25980447881704	0.851801678688012	0.6273236381394	1.07627971923662	15.21	8.81	21.75	0.0399422156808627	0.0542349184679011	0.0685276212549396	0.0395716625977145	0.0537317687074286	0.0678918748171427	0.0394014505698556	0.0535375725885387	0.0676371667971674	0.0475310613861306	16.6165217224309	-0.0725857778828036	2.52921298659141	0.475191455368994	0.548892206003792	0.432776544469319	0.45955782340655	0.532474856104869	0.417593772576878	0.458454621147071	0.53272080181389	0.416314791680001	0.0051369926999947	0.00509918660160662	0.00517960546202755
205	0.908397597558638	0.21	0.048856466822811	0.0341737122518055	0.0635392213938166	0.262450750849073	0.931783168435271	0.687905561110702	1.17566077575984	15.27	9.97	23.55	0.0436430753436488	0.0591155026546153	0.0745879299655819	0.0432332201925611	0.058560344864259	0.0738874695359569	0.0432549334302127	0.0585364328534428	0.0739378499150227	0.048856466822811	17.5812602428291	-0.0565329586995202	2.65041540334187	0.475191455368994	0.548892206003792	0.432776544469319	0.45955782340655	0.532474856104869	0.417593772576878	0.458454621147071	0.53272080181389	0.416314791680001	0.0051369926999947	0.00509918660160662	0.00517960546202755
205	0.908397597558638	0.22	0.0261693690894735	0.0184960326580551	0.033842705520892	0.319285497179238	0.957820544168718	0.739465858870804	1.17617522946663	16.11	10.95	25.8	0.0445326437352202	0.0576825563263667	0.0708324689175131	0.0440427213528531	0.0570479662134493	0.0700532110740456	0.0440760385522082	0.0570867919261555	0.0700651232008263	0.0261693690894735	20.9080997024176	-0.0534433680429602	2.76481418949726	0.475191455368994	0.548892206003792	0.432776544469319	0.45955782340655	0.532474856104869	0.417593772576878	0.458454621147071	0.53272080181389	0.416314791680001	0.0051369926999947	0.00509918660160662	0.00517960546202755
205	0.908397597558638	0.22	0.0271752609251039	0.0191361889941236	0.0352143328560843	0.416179000954156	1.18745063916625	0.967866583898201	1.40703469443429	16.36	11.8	24.68	0.0574063502344337	0.0704303758515228	0.0834544014686119	0.0567487016880772	0.0696235237505106	0.082498345812944	0.05739045658604	0.0704036133245936	0.0834665392491174	0.0271752609251039	21.116507340503	-0.0597889079792523	2.77315517774225	0.475191455368994	0.548892206003792	0.432776544469319	0.45955782340655	0.532474856104869	0.417593772576878	0.458454621147071	0.53272080181389	0.416314791680001	0.0051369926999947	0.00509918660160662	0.00517960546202755
205	0.908397597558638	0.22	0.0277289946890358	0.0196772591960739	0.0357807301819976	0.313259930222122	0.935232341432712	0.719035796540855	1.15142888632457	15.35	9.99	23.71	0.0453663500675245	0.0590069061930164	0.0726474623185083	0.0449323625038971	0.058442429143005	0.0719524957821129	0.044901463278326	0.0583872803614238	0.0719113517924769	0.0277289946890358	20.6532223041441	-0.154233674676741	2.60689908041662	0.475191455368994	0.548892206003792	0.432776544469319	0.45955782340655	0.532474856104869	0.417593772576878	0.458454621147071	0.53272080181389	0.416314791680001	0.0051369926999947	0.00509918660160662	0.00517960546202755
205	0.908397597558638	0.22	0.0297737952045947	0.0210724488206291	0.0384751415885602	0.331951197799299	0.899477581076519	0.700253065441155	1.09870209671188	16.53	11.68	24.44	0.0411234010667046	0.0528231565738535	0.0645229120810024	0.0406402685876378	0.0522025711668668	0.0637648737460958	0.0410721910287142	0.0527759920694389	0.0643966297542429	0.0297737952045947	21.0131774780253	0.0108622425522656	2.80305910424568	0.475191455368994	0.548892206003792	0.432776544469319	0.45955782340655	0.532474856104869	0.417593772576878	0.458454621147071	0.53272080181389	0.416314791680001	0.0051369926999947	0.00509918660160662	0.00517960546202755
205	0.908397597558638	0.22	0.0301822826579541	0.0213099306440355	0.0390546346718728	0.347165555957389	0.924002676978669	0.726172788597853	1.12183256535948	16.22	10.36	24.47	0.0434450324735439	0.0552806810407912	0.0671163296080385	0.0429584985110287	0.0546616015450239	0.0663647045790191	0.0429445097505847	0.0546249564424855	0.0663345975946955	0.0301822826579541	20.7692089436881	-0.00704752144616135	2.78657209162433	0.475191455368994	0.548892206003792	0.432776544469319	0.45955782340655	0.532474856104869	0.417593772576878	0.458454621147071	0.53272080181389	0.416314791680001	0.0051369926999947	0.00509918660160662	0.00517960546202755
205	0.908397597558638	0.22	0.0304948609867304	0.0215614855082323	0.0394282364652286	0.267666833192929	0.830935103429568	0.616345024593962	1.04552518226517	17.25	11.83	29.62	0.0347253548289738	0.0468155256472633	0.0589056964655529	0.0342760855518929	0.0462098363039205	0.0581435870559482	0.0340668178572454	0.0459521951139378	0.0578175482545075	0.0304948609867304	21.9880453787862	0.0295289056336525	2.92210049904051	0.475191455368994	0.548892206003792	0.432776544469319	0.45955782340655	0.532474856104869	0.417593772576878	0.458454621147071	0.53272080181389	0.416314791680001	0.0051369926999947	0.00509918660160662	0.00517960546202755
205	0.908397597558638	0.22	0.0312636629428344	0.0219756996492655	0.0405516262364032	0.214960746490095	0.799858074273965	0.561206391837809	1.03850975671012	14.49	9.74	21.26	0.0374626557764738	0.0533935609828527	0.0693244661892316	0.0371729852972662	0.0529807088217891	0.0687884323463119	0.0374629585641413	0.0533553903725557	0.069266038456063	0.0312636629428344	18.8214129387815	-0.0770361480821672	2.62855600327902	0.475191455368994	0.548892206003792	0.432776544469319	0.45955782340655	0.532474856104869	0.417593772576878	0.458454621147071	0.53272080181389	0.416314791680001	0.0051369926999947	0.00509918660160662	0.00517960546202755
205	0.908397597558638	0.22	0.0313277456880076	0.0222289993224741	0.040426492053541	0.283745394463748	0.800882528719357	0.602216511933994	0.99954854550472	13.27	8.42	21.87	0.043759238686839	0.0581950329156547	0.0726308271444704	0.0435508713909778	0.0579179270517257	0.0722849827124736	0.0431360721262109	0.0573600905614417	0.0716371512977353	0.0313277456880076	19.0151678300043	0.0580634301115604	2.72232562753899	0.475191455368994	0.548892206003792	0.432776544469319	0.45955782340655	0.532474856104869	0.417593772576878	0.458454621147071	0.53272080181389	0.416314791680001	0.0051369926999947	0.00509918660160662	0.00517960546202755
205	0.908397597558638	0.22	0.0316292410557325	0.0222586961815961	0.0409997859298689	0.272395835740519	0.888107186374312	0.66148720379876	1.11472716894986	15.92	11.11	22.5	0.0403079804997529	0.0541171574362862	0.0679263343728194	0.039878886580451	0.0535410595296705	0.0672032324788899	0.0404427941170613	0.0540193582564832	0.0681523865381294	0.0316292410557325	19.8961891256055	-0.0483540505677895	2.74586245182016	0.475191455368994	0.548892206003792	0.432776544469319	0.45955782340655	0.532474856104869	0.417593772576878	0.458454621147071	0.53272080181389	0.416314791680001	0.0051369926999947	0.00509918660160662	0.00517960546202755
205	0.908397597558638	0.22	0.0317714422195951	0.0225401678864081	0.0410027165527822	0.251916985504139	0.799351763538088	0.584286846633835	1.01441668044234	15.06	11.27	24.2	0.0375715611449587	0.0514009408788267	0.0652303206126948	0.0372348994788658	0.0509403604326684	0.064645821386471	0.0376170831033961	0.0513695163709677	0.065227253596112	0.0317714422195951	20.1692153722854	0.0841821182217062	2.87586782895596	0.475191455368994	0.548892206003792	0.432776544469319	0.45955782340655	0.532474856104869	0.417593772576878	0.458454621147071	0.53272080181389	0.416314791680001	0.0051369926999947	0.00509918660160662	0.00517960546202755
205	0.908397597558638	0.22	0.0317771615041007	0.0223203817095818	0.0412339412986197	0.335187818554564	1.00607770710505	0.784858741048257	1.22729667316184	17.33	10.88	28.62	0.0440201911870335	0.0564276483136644	0.0688351054402953	0.0434450976434961	0.0556904598701997	0.0679358220969033	0.0429501001628319	0.0550983871613931	0.0671912170898324	0.0317771615041007	21.8005066639234	-0.0868877850418092	2.77138529036401	0.475191455368994	0.548892206003792	0.432776544469319	0.45955782340655	0.532474856104869	0.417593772576878	0.458454621147071	0.53272080181389	0.416314791680001	0.0051369926999947	0.00509918660160662	0.00517960546202755
205	0.908397597558638	0.22	0.0318963739740317	0.0225272107180519	0.0412655372300114	0.316554744881482	0.913606775775243	0.704015970652705	1.12319758089778	16	10.85	24.88	0.0426741615319132	0.0553785776904142	0.0680829938489151	0.0422130544211572	0.0547801955537784	0.0673473366863996	0.0423589860108533	0.0549011073408827	0.0675196575385311	0.0318963739740317	20.3337563724804	-0.0128181767857972	2.77877620357943	0.475191455368994	0.548892206003792	0.432776544469319	0.45955782340655	0.532474856104869	0.417593772576878	0.458454621147071	0.53272080181389	0.416314791680001	0.0051369926999947	0.00509918660160662	0.00517960546202755
205	0.908397597558638	0.22	0.0321536333991492	0.0227868711566876	0.0415203956416108	0.33481501695221	0.946604368989823	0.738288324786012	1.15492041319363	14.86	10.53	23.16	0.0480885709182137	0.0616572818523873	0.075225992786561	0.0476777132374634	0.061130496228703	0.0745832792199426	0.0479198835362375	0.0616018591129754	0.0750923222064567	0.0321536333991492	19.3159289930261	-0.0215415038013633	2.7305416053095	0.475191455368994	0.548892206003792	0.432776544469319	0.45955782340655	0.532474856104869	0.417593772576878	0.458454621147071	0.53272080181389	0.416314791680001	0.0051369926999947	0.00509918660160662	0.00517960546202755
205	0.908397597558638	0.22	0.0325858294866551	0.0229507089019669	0.0422209500713433	0.336912663660687	0.937164890657947	0.731893619883496	1.1424361614324	15.63	9.99	24.79	0.0453959516034756	0.0581279722421366	0.0708599928807975	0.04493742820819	0.0575408486275388	0.0701442690468877	0.0447027923010891	0.0574109107258207	0.0697834506387714	0.0325858294866551	19.5588389466456	-0.165151782307002	2.58411748858251	0.475191455368994	0.548892206003792	0.432776544469319	0.45955782340655	0.532474856104869	0.417593772576878	0.458454621147071	0.53272080181389	0.416314791680001	0.0051369926999947	0.00509918660160662	0.00517960546202755
205	0.908397597558638	0.22	0.0327653130943711	0.0230415656427812	0.0424890605459611	0.254569026665058	0.83480464546316	0.611770552303566	1.05783873862275	15.25	10.29	25.12	0.0388538714159591	0.0530188846621309	0.0671838979083028	0.0384902973473863	0.0525227618587832	0.06655522637018	0.0383587935339759	0.0523690168542057	0.0663073522135796	0.0327653130943711	20.4453051799953	0.0350947053281281	2.82358055169868	0.475191455368994	0.548892206003792	0.432776544469319	0.45955782340655	0.532474856104869	0.417593772576878	0.458454621147071	0.53272080181389	0.416314791680001	0.0051369926999947	0.00509918660160662	0.00517960546202755
205	0.908397597558638	0.22	0.0328203225433035	0.0231097211554131	0.042530923931194	0.328149789294357	0.932499219547852	0.72417771545753	1.14082072363817	17.26	10.74	28.72	0.0407843401274227	0.0525166192314657	0.0642488983355087	0.0402562211026384	0.0518365781753437	0.0634169352480491	0.039729148220431	0.0511719610186797	0.0626269499377875	0.0328203225433035	21.5981862705648	0.0256254762695527	2.87347161982591	0.475191455368994	0.548892206003792	0.432776544469319	0.45955782340655	0.532474856104869	0.417593772576878	0.458454621147071	0.53272080181389	0.416314791680001	0.0051369926999947	0.00509918660160662	0.00517960546202755
205	0.908397597558638	0.22	0.0328628193706662	0.0231847390495984	0.0425408996917341	0.309140905684627	0.925010771404769	0.709112704646712	1.14090883816283	15.1	9.05	24.06	0.0454771700066972	0.0593232526135023	0.0731693352203074	0.0450657802232403	0.0587866101609699	0.0725074400986995	0.0445260572589404	0.0580758524380587	0.0716382109674541	0.0328628193706662	18.8587813966698	0.0118732670791505	2.72766213720197	0.475191455368994	0.548892206003792	0.432776544469319	0.45955782340655	0.532474856104869	0.417593772576878	0.458454621147071	0.53272080181389	0.416314791680001	0.0051369926999947	0.00509918660160662	0.00517960546202755
205	0.908397597558638	0.22	0.0330897582109104	0.0235008586673307	0.0426786577544901	0.268335418601131	0.884902550900998	0.656764396254203	1.11304070554779	15.73	10.75	22.97	0.0404868903366127	0.0545506923658672	0.0686144943951218	0.040070271637869	0.0539893541578675	0.067908436677866	0.0404252075951069	0.0545400948225787	0.068560215063048	0.0330897582109104	19.3684841392043	-0.0481334540029583	2.70040237726911	0.475191455368994	0.548892206003792	0.432776544469319	0.45955782340655	0.532474856104869	0.417593772576878	0.458454621147071	0.53272080181389	0.416314791680001	0.0051369926999947	0.00509918660160662	0.00517960546202755
205	0.908397597558638	0.22	0.0332111268883679	0.0233144744627024	0.0431077793140335	0.304314418934162	0.957144389439809	0.73119656952423	1.18309220935539	16.75	10	23.8	0.0424012631960823	0.0555037220698367	0.0686061809435911	0.0418875163651277	0.0548312217910667	0.0677749272170057	0.0418297449005509	0.0548143166104803	0.0677639980851285	0.0332111268883679	20.4360920045693	0.0102759708548389	2.79805700095672	0.475191455368994	0.548892206003792	0.432776544469319	0.45955782340655	0.532474856104869	0.417593772576878	0.458454621147071	0.53272080181389	0.416314791680001	0.0051369926999947	0.00509918660160662	0.00517960546202755
205	0.908397597558638	0.22	0.0332113000582524	0.0235040228974276	0.0429185772190771	0.293901278836168	0.910565212254742	0.690207380525154	1.13092304398433	16.54	10.15	25.96	0.0405260584283728	0.053464538392218	0.0664030183560633	0.0400497270986842	0.0528361319877669	0.0656225368768496	0.0397625250479906	0.0523982772822055	0.0651022610987557	0.0332113000582524	20.8467190732559	-0.0176087161266046	2.77310403479344	0.475191455368994	0.548892206003792	0.432776544469319	0.45955782340655	0.532474856104869	0.417593772576878	0.458454621147071	0.53272080181389	0.416314791680001	0.0051369926999947	0.00509918660160662	0.00517960546202755
205	0.908397597558638	0.22	0.033433449914385	0.0235359102800278	0.0433309895487422	0.237163201616345	0.75844421963714	0.54607025607009	0.97081818320419	16.33	9.77	24.89	0.0324511284756956	0.0450718026471936	0.0576924768186915	0.0320812206892491	0.0445580328175599	0.0570348449458707	0.03185935404453	0.0442456510510994	0.0565841757112746	0.033433449914385	19.6242550353882	-0.102217940416494	2.65754160201082	0.475191455368994	0.548892206003792	0.432776544469319	0.45955782340655	0.532474856104869	0.417593772576878	0.458454621147071	0.53272080181389	0.416314791680001	0.0051369926999947	0.00509918660160662	0.00517960546202755
205	0.908397597558638	0.22	0.0334961508747814	0.0235893697072964	0.0434029320422664	0.261891716261974	0.818543686653728	0.603994692135079	1.03309268117238	14.52	10.28	22.95	0.0402373334798511	0.0545303058397522	0.0688232781996533	0.0399234814803996	0.0541049683723209	0.0682864552642422	0.0401010734687019	0.0544039479536877	0.0686280569286751	0.0334961508747814	18.7417568878076	0.274101739202255	2.97399712914806	0.475191455368994	0.548892206003792	0.432776544469319	0.45955782340655	0.532474856104869	0.417593772576878	0.458454621147071	0.53272080181389	0.416314791680001	0.0051369926999947	0.00509918660160662	0.00517960546202755
205	0.908397597558638	0.22	0.0335803218913582	0.0237056122455223	0.0434550315371941	0.272892365486722	0.877830809200279	0.65411331816036	1.1015483002402	15.1	10.2	22.08	0.0419442163716694	0.0562898268183366	0.0706354372650038	0.0415646027314949	0.0557803790824686	0.0699961554334423	0.0419125217659712	0.0562293293405434	0.0705807646994294	0.0335803218913582	18.9452190839514	0.185042179979407	2.90783048616226	0.475191455368994	0.548892206003792	0.432776544469319	0.45955782340655	0.532474856104869	0.417593772576878	0.458454621147071	0.53272080181389	0.416314791680001	0.0051369926999947	0.00509918660160662	0.00517960546202755
205	0.908397597558638	0.22	0.0336839076823578	0.0238032065606887	0.0435646088040269	0.262241647958363	0.814780782635736	0.601411216836487	1.02815034843498	16.06	10.42	26.27	0.0363314377218043	0.0492211592210818	0.0621108807203592	0.0359351445502741	0.0486842685688737	0.0614333925874732	0.0356974344688865	0.0483887064763568	0.0610600573488845	0.0336839076823578	20.4335648591703	0.0409140800788491	2.82335395050299	0.475191455368994	0.548892206003792	0.432776544469319	0.45955782340655	0.532474856104869	0.417593772576878	0.458454621147071	0.53272080181389	0.416314791680001	0.0051369926999947	0.00509918660160662	0.00517960546202755
205	0.908397597558638	0.22	0.0343703369856671	0.0243057315365067	0.0444349424348274	0.333354705599141	0.966999167982394	0.753495335135756	1.18050300082903	14.72	9.64	22.99	0.049537820397321	0.0635744229249145	0.0776110254525079	0.0491296968298093	0.0630506570410199	0.0769716172522305	0.049075193623048	0.0629771093444642	0.0769157422836317	0.0343703369856671	19.1998812071133	-0.0100903754353767	2.71803110288137	0.475191455368994	0.548892206003792	0.432776544469319	0.45955782340655	0.532474856104869	0.417593772576878	0.458454621147071	0.53272080181389	0.416314791680001	0.0051369926999947	0.00509918660160662	0.00517960546202755
205	0.908397597558638	0.22	0.034790754862029	0.0246125662045971	0.0449689435194609	0.298249379235337	0.872686576612246	0.663687009825827	1.08168614339867	16	10.13	25.33	0.0402239210214198	0.0528907081416531	0.0655574952618864	0.0397891172939264	0.0523189817543248	0.0648488462147231	0.0395673930239356	0.0520267539972991	0.0645099922246169	0.034790754862029	19.9182412179081	-0.0470616434016324	2.73327024422458	0.475191455368994	0.548892206003792	0.432776544469319	0.45955782340655	0.532474856104869	0.417593772576878	0.458454621147071	0.53272080181389	0.416314791680001	0.0051369926999947	0.00509918660160662	0.00517960546202755
205	0.908397597558638	0.22	0.0348312641895469	0.024655840774378	0.0450066876047159	0.313631191875387	0.959405657094776	0.737812226189099	1.18099908800045	15.28	9.91	24.3	0.0467588301406106	0.060802307909354	0.0748457856780974	0.0463181129873832	0.0602292264192722	0.0741403398511611	0.0461214834422662	0.0600270975101039	0.0738875907777962	0.0348312641895469	19.3794391830875	-0.00689133183561522	2.74454894335721	0.475191455368994	0.548892206003792	0.432776544469319	0.45955782340655	0.532474856104869	0.417593772576878	0.458454621147071	0.53272080181389	0.416314791680001	0.0051369926999947	0.00509918660160662	0.00517960546202755
205	0.908397597558638	0.22	0.0348820811780735	0.0246494835553164	0.0451146788008306	0.268219050761392	0.833693061956897	0.618693592716228	1.04869253119757	17.13	10.55	24.52	0.0351086355590753	0.0473090819510059	0.0595095283429365	0.0346615028664003	0.0467065681573513	0.0587516334483023	0.0346817935577691	0.0468012520173989	0.0587759604166303	0.0348820811780735	20.3771654384178	0.10017793629304	2.88680667915077	0.475191455368994	0.548892206003792	0.432776544469319	0.45955782340655	0.532474856104869	0.417593772576878	0.458454621147071	0.53272080181389	0.416314791680001	0.0051369926999947	0.00509918660160662	0.00517960546202755
205	0.908397597558638	0.22	0.0350792098201463	0.0248950425381405	0.0452633771021521	0.293385557706045	1.02933607551973	0.779925683714229	1.27874646732523	15.01	10.99	24.64	0.0502897290276435	0.0663717497669075	0.0824537705061716	0.0498435607722435	0.0657829025336073	0.0817222442949711	0.0500979882140784	0.06612185100667	0.0821702322180499	0.0350792098201463	19.8572952059856	-0.0551239556852164	2.74422188320533	0.475191455368994	0.548892206003792	0.432776544469319	0.45955782340655	0.532474856104869	0.417593772576878	0.458454621147071	0.53272080181389	0.416314791680001	0.0051369926999947	0.00509918660160662	0.00517960546202755
205	0.908397597558638	0.22	0.0352502064654918	0.024746678087033	0.0457537348439505	0.319256384703588	0.953108855483022	0.735813742562268	1.17040396840378	15.84	10.13	23.17	0.0450536316646672	0.0583585394338171	0.0716634472029669	0.0445806443250878	0.0577458729452643	0.0709111015654409	0.0447311255645972	0.0579573278193287	0.0711090644426377	0.0352502064654918	19.1782039473301	-0.0687588266067355	2.69328017107568	0.475191455368994	0.548892206003792	0.432776544469319	0.45955782340655	0.532474856104869	0.417593772576878	0.458454621147071	0.53272080181389	0.416314791680001	0.0051369926999947	0.00509918660160662	0.00517960546202755
205	0.908397597558638	0.22	0.0353015148185697	0.0248926626985413	0.0457103669385981	0.32019502778411	0.985511426426737	0.761313288032414	1.20970956482106	15.48	9.31	21.83	0.0476563818971721	0.0616906464659261	0.0757249110346801	0.047188667162518	0.0610851950406646	0.0749817229188111	0.0472128601096257	0.0611033552433182	0.0750559033714658	0.0353015148185697	18.7532240867553	-0.0418614803689865	2.66023312774793	0.475191455368994	0.548892206003792	0.432776544469319	0.45955782340655	0.532474856104869	0.417593772576878	0.458454621147071	0.53272080181389	0.416314791680001	0.0051369926999947	0.00509918660160662	0.00517960546202755
205	0.908397597558638	0.22	0.0353316785820263	0.0248414567532123	0.0458219004108403	0.279014449583269	0.866444447970102	0.648986083341833	1.08390281259837	15.05	10.88	24.5	0.0417495099473777	0.0557386853553293	0.069727860763281	0.0413759778493398	0.0552399923620728	0.0691040068748058	0.0415676827675727	0.0554693286434052	0.0694816673889957	0.0353316785820263	19.7361630276393	-0.0794812461423103	2.68845572033252	0.475191455368994	0.548892206003792	0.432776544469319	0.45955782340655	0.532474856104869	0.417593772576878	0.458454621147071	0.53272080181389	0.416314791680001	0.0051369926999947	0.00509918660160662	0.00517960546202755
205	0.908397597558638	0.22	0.0353713465154588	0.0248327827114441	0.0459099103194735	0.252088104144777	0.90804076517347	0.6638440307657	1.15223749958124	16.81	11.93	25.51	0.0383646523603934	0.052477188421449	0.0665897244825046	0.0378960414782218	0.051836197820803	0.0657763541633843	0.0381889769865667	0.0524046989796764	0.0663808417899377	0.0353713465154588	20.7901822047928	-0.0518164968054961	2.80790600019933	0.475191455368994	0.548892206003792	0.432776544469319	0.45955782340655	0.532474856104869	0.417593772576878	0.458454621147071	0.53272080181389	0.416314791680001	0.0051369926999947	0.00509918660160662	0.00517960546202755
205	0.908397597558638	0.22	0.0355585549315365	0.0251922846031066	0.0459248252599664	0.284999805752987	0.888399518808914	0.668702292441914	1.10809674517591	14.93	10.94	24.67	0.043363963545491	0.0576108752473102	0.0718577869491294	0.0429872297658087	0.0571103683515335	0.0712335069372584	0.0431689368630222	0.0574145112107939	0.0714801383979698	0.0355585549315365	19.6615556279722	0.0823987103672619	2.83971519149748	0.475191455368994	0.548892206003792	0.432776544469319	0.45955782340655	0.532474856104869	0.417593772576878	0.458454621147071	0.53272080181389	0.416314791680001	0.0051369926999947	0.00509918660160662	0.00517960546202755
205	0.908397597558638	0.22	0.035726187670293	0.0253386398112532	0.0461137355293327	0.266119939730728	0.890484194318229	0.659604620199309	1.12136376843715	16.11	10.69	22.38	0.0397283055573504	0.0536342940641862	0.067540282571022	0.0392913918287944	0.0530444486361142	0.0667975054434339	0.0397324316773422	0.0536310346680886	0.0675150842951002	0.035726187670293	18.6667113193721	0.0249213849297251	2.77129529994349	0.475191455368994	0.548892206003792	0.432776544469319	0.45955782340655	0.532474856104869	0.417593772576878	0.458454621147071	0.53272080181389	0.416314791680001	0.0051369926999947	0.00509918660160662	0.00517960546202755
205	0.908397597558638	0.22	0.0358677983004781	0.0252505934879926	0.0464850031129636	0.322264420255711	0.931984463428496	0.720967146286895	1.1430017805701	15.9	10.49	22.82	0.0439826157355911	0.0568557315511918	0.0697288473667925	0.0435159343136992	0.0562524587990088	0.0689889832843185	0.0438518506314947	0.0567039574455887	0.0694639214868878	0.0358677983004781	18.8665384449514	-0.0413524865259432	2.70365203605354	0.475191455368994	0.548892206003792	0.432776544469319	0.45955782340655	0.532474856104869	0.417593772576878	0.458454621147071	0.53272080181389	0.416314791680001	0.0051369926999947	0.00509918660160662	0.00517960546202755
205	0.908397597558638	0.22	0.0358794224117627	0.0253341463641898	0.0464246984593356	0.25943456964678	0.912695832651318	0.671938610350903	1.15345305495173	17.51	11.31	25.74	0.0373114069862641	0.0506801739655006	0.0640489409447371	0.0368135768201442	0.0500039700519489	0.0631943632837536	0.036921906035906	0.0502105203484888	0.0634545032121821	0.0358794224117627	20.526893291959	-0.0469254271393568	2.79010905135055	0.475191455368994	0.548892206003792	0.432776544469319	0.45955782340655	0.532474856104869	0.417593772576878	0.458454621147071	0.53272080181389	0.416314791680001	0.0051369926999947	0.00509918660160662	0.00517960546202755
205	0.908397597558638	0.22	0.0359600850286028	0.025292440934412	0.0466277291227935	0.299668045055562	0.948850627549631	0.722378341042256	1.17532291405701	15.92	10.58	24.65	0.0439973549165023	0.0577909323289152	0.0715845097413281	0.0435283455193077	0.0571748841508751	0.0708214227824424	0.0435676632418703	0.057247948057747	0.0709648755942172	0.0359600850286028	19.3583783136878	0.0401303427007586	2.79665871988392	0.475191455368994	0.548892206003792	0.432776544469319	0.45955782340655	0.532474856104869	0.417593772576878	0.458454621147071	0.53272080181389	0.416314791680001	0.0051369926999947	0.00509918660160662	0.00517960546202755
205	0.908397597558638	0.22	0.0360444246929429	0.0252980119542865	0.0467908374315993	0.287297400642669	0.9096016594975	0.685922754203409	1.13328056479159	16.25	10.92	23.48	0.0409688304089416	0.0543287358514921	0.0676886412940426	0.0405079946871063	0.0537176219399498	0.0669272491927933	0.0409578799567502	0.0542260476445326	0.0675005389598858	0.0360444246929429	19.3116641454845	-0.0645785543596549	2.70989488925384	0.475191455368994	0.548892206003792	0.432776544469319	0.45955782340655	0.532474856104869	0.417593772576878	0.458454621147071	0.53272080181389	0.416314791680001	0.0051369926999947	0.00509918660160662	0.00517960546202755
205	0.908397597558638	0.22	0.0366291940381497	0.0259308279104086	0.0473275601658909	0.313532123474097	0.908280206015548	0.698446911701891	1.11811350032921	13.16	8.49	25.57	0.0511721998890102	0.0665457824764453	0.0819193650638804	0.0509440544245433	0.0662490956331137	0.0815541368416841	0.049605597037879	0.0645018029629673	0.0793983495065481	0.0366291940381497	19.0469805581688	0.0282307899610538	2.69189168655195	0.475191455368994	0.548892206003792	0.432776544469319	0.45955782340655	0.532474856104869	0.417593772576878	0.458454621147071	0.53272080181389	0.416314791680001	0.0051369926999947	0.00509918660160662	0.00517960546202755
205	0.908397597558638	0.22	0.0367033512986462	0.0259942720947582	0.0474124305025342	0.239951833007606	0.826721853844798	0.596999423818434	1.05644428387116	15.74	11.01	24.27	0.0367682340614843	0.0509164689498166	0.065064703838149	0.0363888224021569	0.0503910615576901	0.0643933007132234	0.0366364658881191	0.0507003878415806	0.0647708632659693	0.0367033512986462	19.6902423578156	-0.0186794056236743	2.79238097947181	0.475191455368994	0.548892206003792	0.432776544469319	0.45955782340655	0.532474856104869	0.417593772576878	0.458454621147071	0.53272080181389	0.416314791680001	0.0051369926999947	0.00509918660160662	0.00517960546202755
205	0.908397597558638	0.22	0.0367319384703743	0.0258822135655584	0.0475816633751902	0.295350132199409	0.981556783128575	0.744845481917382	1.21826808433977	15.6	10.66	23.56	0.0462801132738731	0.0609878964305346	0.0756956795871961	0.0458151705620572	0.0603751952950262	0.0749352200279951	0.0460849963896391	0.0607435564687529	0.075404242077261	0.0367319384703743	19.42420181761	0.0496987344297452	2.8408613851546	0.475191455368994	0.548892206003792	0.432776544469319	0.45955782340655	0.532474856104869	0.417593772576878	0.458454621147071	0.53272080181389	0.416314791680001	0.0051369926999947	0.00509918660160662	0.00517960546202755
205	0.908397597558638	0.22	0.0369107408821281	0.0259693164804807	0.0478521652837755	0.264353015672547	0.926778105210126	0.685396694188035	1.16815951623222	16.25	12.3	23.91	0.0409212232547876	0.0553327643283732	0.0697443054019588	0.0404604405165462	0.0547097041988422	0.0689589678811382	0.041124836323022	0.0556604156932733	0.0700661142451077	0.0369107408821281	20.0534668903435	0.0138241418621734	2.8264663762357	0.475191455368994	0.548892206003792	0.432776544469319	0.45955782340655	0.532474856104869	0.417593772576878	0.458454621147071	0.53272080181389	0.416314791680001	0.0051369926999947	0.00509918660160662	0.00517960546202755
205	0.908397597558638	0.22	0.0378993428075345	0.0268377287719708	0.0489609568430981	0.276249538490983	0.913160759046838	0.682392354118408	1.14392916397527	18.87	10.72	26.22	0.0352399179420288	0.0471571963291774	0.059074474716326	0.0347016278226115	0.0464368696563067	0.0581721114900019	0.0345726985192558	0.0462799407167337	0.0579980845215396	0.0378993428075345	20.9053837537295	0.0136938848979289	2.861026420999	0.475191455368994	0.548892206003792	0.432776544469319	0.45955782340655	0.532474856104869	0.417593772576878	0.458454621147071	0.53272080181389	0.416314791680001	0.0051369926999947	0.00509918660160662	0.00517960546202755
205	0.908397597558638	0.22	0.0386820007303583	0.0272550271695224	0.0501089742911942	0.304609563332651	0.953321311942711	0.728432757230254	1.17820986665517	15.41	10.47	24.05	0.0458036004557839	0.0599445151866025	0.0740854299174211	0.0453605330932411	0.0593646599355229	0.0733687867778047	0.0454742272740924	0.059532824973027	0.0735132894308199	0.0386820007303583	18.9586077797323	0.0959804403326918	2.850481138796	0.475191455368994	0.548892206003792	0.432776544469319	0.45955782340655	0.532474856104869	0.417593772576878	0.458454621147071	0.53272080181389	0.416314791680001	0.0051369926999947	0.00509918660160662	0.00517960546202755
205	0.908397597558638	0.22	0.0388156835395844	0.0275128696368919	0.0501184974422769	0.356391628322681	1.08865495459435	0.860240906712353	1.31706900247634	16.12	10.89	24.34	0.0517717969775004	0.0655184179780638	0.0792650389786271	0.0512012041577497	0.0647963194409789	0.0783914347242081	0.0514575565813266	0.0650944383698517	0.078693613823362	0.0388156835395844	20.4001859975296	-0.0736987392031302	2.74577925132617	0.475191455368994	0.548892206003792	0.432776544469319	0.45955782340655	0.532474856104869	0.417593772576878	0.458454621147071	0.53272080181389	0.416314791680001	0.0051369926999947	0.00509918660160662	0.00517960546202755
205	0.908397597558638	0.22	0.0389030201128952	0.027523256418987	0.0502827838068034	0.247451457306693	0.860188574996656	0.625980759619565	1.09439639037375	16.59	10.11	24.88	0.0366435929503834	0.0503536243221023	0.0640636556938213	0.0362096428628701	0.0497573138098997	0.0633049847569293	0.0360576128702196	0.0495923768220562	0.0630041713098311	0.0389030201128952	19.6849909156142	-0.00577624256789369	2.79039056687921	0.475191455368994	0.548892206003792	0.432776544469319	0.45955782340655	0.532474856104869	0.417593772576878	0.458454621147071	0.53272080181389	0.416314791680001	0.0051369926999947	0.00509918660160662	0.00517960546202755
205	0.908397597558638	0.22	0.0389771503807163	0.0275916451923269	0.0503626555691057	0.314509588021637	0.999903178130448	0.769426408748115	1.23037994751278	14.79	10.04	23.86	0.0503311498668597	0.0654075245385917	0.0804838992103237	0.0499081604598715	0.0648578313547418	0.079807502249612	0.0498585112811469	0.0648370484855496	0.0797140273799695	0.0389771503807163	18.8521952356171	-0.00295022258777491	2.70907872464199	0.475191455368994	0.548892206003792	0.432776544469319	0.45955782340655	0.532474856104869	0.417593772576878	0.458454621147071	0.53272080181389	0.416314791680001	0.0051369926999947	0.00509918660160662	0.00517960546202755
205	0.908397597558638	0.22	0.0390226632613829	0.0275983976308219	0.050446928891944	0.317930333192563	1.00597177352356	0.775923148460581	1.23602039858655	16.08	9.95	23.24	0.0468083823721211	0.060686308333594	0.0745642342950669	0.046295839631853	0.0600218049862495	0.073747770340646	0.0463451330608121	0.0600763658576888	0.0737837544402118	0.0390226632613829	19.1289403270643	-0.187899326629687	2.55781062901214	0.475191455368994	0.548892206003792	0.432776544469319	0.45955782340655	0.532474856104869	0.417593772576878	0.458454621147071	0.53272080181389	0.416314791680001	0.0051369926999947	0.00509918660160662	0.00517960546202755
205	0.908397597558638	0.22	0.0397481736904917	0.0280455357526755	0.051450811628308	0.306625979337687	0.986692158513613	0.755034614947634	1.21834970207959	16.79	11.02	26.21	0.0436772993697131	0.0570782424275163	0.0704791854853195	0.0431450249592499	0.0563826571171423	0.0696202892750346	0.0430710076945818	0.0563365698709484	0.0696177118861325	0.0397481736904917	20.5561954672623	-0.0706966297454751	2.75531200375152	0.475191455368994	0.548892206003792	0.432776544469319	0.45955782340655	0.532474856104869	0.417593772576878	0.458454621147071	0.53272080181389	0.416314791680001	0.0051369926999947	0.00509918660160662	0.00517960546202755
205	0.908397597558638	0.22	0.0398168670999461	0.0282254445683995	0.0514082896314927	0.277538603606497	0.926002566124493	0.692740952611408	1.15926417963758	16.63	10.56	24.46	0.0404515623550421	0.0540725222080614	0.0676934820610806	0.0399696025428483	0.0534282755799704	0.0668869486170926	0.0400534340354158	0.0535658555915555	0.0670573565756452	0.0398168670999461	19.4528178380459	-0.0123450142727304	2.77840228390152	0.475191455368994	0.548892206003792	0.432776544469319	0.45955782340655	0.532474856104869	0.417593772576878	0.458454621147071	0.53272080181389	0.416314791680001	0.0051369926999947	0.00509918660160662	0.00517960546202755
205	0.908397597558638	0.22	0.0398845934848422	0.0282091574341927	0.0515600295354917	0.268137571315858	0.855174767464448	0.63458963861441	1.07575989631449	15.66	10.01	24.38	0.0392732081295548	0.0529246848453227	0.0665761615610907	0.0388738220462089	0.0523864710451422	0.0658991200440755	0.0388169159136509	0.0522041829754016	0.0655699853356062	0.0398845934848422	18.7485889943218	0.0638220947867229	2.7768177480968	0.475191455368994	0.548892206003792	0.432776544469319	0.45955782340655	0.532474856104869	0.417593772576878	0.458454621147071	0.53272080181389	0.416314791680001	0.0051369926999947	0.00509918660160662	0.00517960546202755
205	0.908397597558638	0.22	0.0399777177090744	0.0280664351433155	0.0518890002748332	0.251180508705894	0.874419330544639	0.638696952513577	1.1101417085757	16.83	11.44	23.88	0.0368711017043106	0.0504790322575419	0.0640869628107731	0.0364195751350539	0.0498608618422005	0.0633021485493472	0.036854677603651	0.0504261151315404	0.0639773081034428	0.0399777177090744	19.466979499451	-0.0887683461718073	2.71347299601238	0.475191455368994	0.548892206003792	0.432776544469319	0.45955782340655	0.532474856104869	0.417593772576878	0.458454621147071	0.53272080181389	0.416314791680001	0.0051369926999947	0.00509918660160662	0.00517960546202755
205	0.908397597558638	0.22	0.0402615908189526	0.0283121093452135	0.0522110722926917	0.267261726239729	0.999101466480747	0.740815320567585	1.25738761239391	17.15	10.37	26.19	0.0419798795658006	0.0566162146926741	0.0712525498195475	0.0414435786599562	0.0558929318357623	0.0703422850115683	0.0411695747393816	0.0555288503999342	0.0698730219291153	0.0402615908189526	19.8970687404597	0.0105937572655939	2.81690880903378	0.475191455368994	0.548892206003792	0.432776544469319	0.45955782340655	0.532474856104869	0.417593772576878	0.458454621147071	0.53272080181389	0.416314791680001	0.0051369926999947	0.00509918660160662	0.00517960546202755
205	0.908397597558638	0.22	0.0407631318645511	0.0287113898103442	0.0528148739187579	0.29597706473831	0.931433493227408	0.70714774068802	1.1557192457668	14.45	9.63	22.79	0.0473190236790385	0.0623271785873132	0.077335333495588	0.0469569760228052	0.0618503004276911	0.0767436248325771	0.0469756236837511	0.0617966469459441	0.0766686705941647	0.0407631318645511	17.9609757903098	0.0351540725610362	2.73040811100622	0.475191455368994	0.548892206003792	0.432776544469319	0.45955782340655	0.532474856104869	0.417593772576878	0.458454621147071	0.53272080181389	0.416314791680001	0.0051369926999947	0.00509918660160662	0.00517960546202755
205	0.908397597558638	0.22	0.040822328889849	0.0286631363339426	0.0529815214457553	0.29254078898913	0.991152431923717	0.750503797843637	1.2318010660038	16.06	11.15	23.71	0.0453443930494552	0.0598840479877706	0.074423702926086	0.044849976995663	0.0592310976955718	0.0736122183954806	0.0452949883320094	0.0598220420615196	0.0743437359879823	0.040822328889849	19.5370662637231	0.0197277411611762	2.7984426646067	0.475191455368994	0.548892206003792	0.432776544469319	0.45955782340655	0.532474856104869	0.417593772576878	0.458454621147071	0.53272080181389	0.416314791680001	0.0051369926999947	0.00509918660160662	0.00517960546202755
205	0.908397597558638	0.22	0.041064562683729	0.0289071610032686	0.0532219643641895	0.330001496872131	1.01761910249496	0.791233046369315	1.2440051586206	17.17	10.55	25.06	0.0447902012926971	0.0576054863345132	0.0704207713763292	0.0442166806096385	0.0568678710321261	0.0695190614546137	0.0441686916895098	0.0568559175576599	0.0694612442178144	0.041064562683729	19.5629921641824	0.0408354909502896	2.8189342122325	0.475191455368994	0.548892206003792	0.432776544469319	0.45955782340655	0.532474856104869	0.417593772576878	0.458454621147071	0.53272080181389	0.416314791680001	0.0051369926999947	0.00509918660160662	0.00517960546202755
205	0.908397597558638	0.22	0.041185373704841	0.029181122963228	0.053189624446454	0.231869524069506	0.863280100708932	0.617960158007406	1.10860004341046	15.46	10.21	22.14	0.0387301362420077	0.054105358544928	0.0694805808478484	0.0383515100311524	0.0535764240024615	0.0688013379737706	0.0386405642392333	0.053992317992725	0.0693275167328669	0.041185373704841	18.1569312266465	-0.0464560774051719	2.68440337466058	0.475191455368994	0.548892206003792	0.432776544469319	0.45955782340655	0.532474856104869	0.417593772576878	0.458454621147071	0.53272080181389	0.416314791680001	0.0051369926999947	0.00509918660160662	0.00517960546202755
205	0.908397597558638	0.22	0.0413938754543288	0.0291069706489631	0.0536807802596946	0.248520098964208	0.902901836721512	0.657767626798614	1.14803604664441	16.75	11.38	25.54	0.0381513744796879	0.0523694762218921	0.0665875779640962	0.0376893570227457	0.0517352759458753	0.065781194869005	0.0378700366410498	0.0519697077308993	0.0659873744381673	0.0413938754543288	19.9272514260142	-0.00619479260983903	2.81728852113213	0.475191455368994	0.548892206003792	0.432776544469319	0.45955782340655	0.532474856104869	0.417593772576878	0.458454621147071	0.53272080181389	0.416314791680001	0.0051369926999947	0.00509918660160662	0.00517960546202755
205	0.908397597558638	0.22	0.0417628215539654	0.029461821820018	0.0540638212879128	0.273667596320801	0.936969909891711	0.69864626814343	1.17529355163999	18.08	10.44	26.12	0.0376067223304665	0.0504352042514108	0.063263686172355	0.0370731386959351	0.0497196034777959	0.0623660682596567	0.0368321634057792	0.0494405453162926	0.0620103830559641	0.0417628215539654	20.5534634256838	0.0948230794454265	2.90926887450632	0.475191455368994	0.548892206003792	0.432776544469319	0.45955782340655	0.532474856104869	0.417593772576878	0.458454621147071	0.53272080181389	0.416314791680001	0.0051369926999947	0.00509918660160662	0.00517960546202755
205	0.908397597558638	0.22	0.0418309509007331	0.0296484615396996	0.0540134402617667	0.252173773231422	0.87642254901339	0.640782343970267	1.11206275405651	16.22	10.7	25.49	0.0383312434419972	0.0524271094551988	0.0665229754684003	0.0379018256360869	0.0518397782785689	0.065777730921051	0.0378728524569169	0.0517848265066589	0.065740150364255	0.0418309509007331	19.3232327613656	-0.00549815007002858	2.77372969994561	0.475191455368994	0.548892206003792	0.432776544469319	0.45955782340655	0.532474856104869	0.417593772576878	0.458454621147071	0.53272080181389	0.416314791680001	0.0051369926999947	0.00509918660160662	0.00517960546202755
205	0.908397597558638	0.22	0.0421347251509747	0.0298194158327654	0.054450034469184	0.290306260494354	0.946135375626935	0.715170452200519	1.17710029905335	16.01	10.85	24.91	0.0433222638995946	0.0573132269398621	0.0713041899801296	0.0428533055678272	0.0566928181044371	0.0705323306410469	0.0429643397665671	0.0567875484827602	0.070641800569224	0.0421347251509747	19.6726395731623	0.0151764491769969	2.80626555756254	0.475191455368994	0.548892206003792	0.432776544469319	0.45955782340655	0.532474856104869	0.417593772576878	0.458454621147071	0.53272080181389	0.416314791680001	0.0051369926999947	0.00509918660160662	0.00517960546202755
205	0.908397597558638	0.22	0.0422475087273981	0.0297539632004062	0.0547410542543901	0.329863749581524	0.993318536710947	0.772269685797727	1.21436738762417	14.75	10.91	23.59	0.0506440181867067	0.0651399931442579	0.0796359681018091	0.0502225698646471	0.0645979125236324	0.0789732551826176	0.0506180254805953	0.0650937217447328	0.0796774882792831	0.0422475087273981	18.3589052418143	-0.0398184074248157	2.69371836884537	0.475191455368994	0.548892206003792	0.432776544469319	0.45955782340655	0.532474856104869	0.417593772576878	0.458454621147071	0.53272080181389	0.416314791680001	0.0051369926999947	0.00509918660160662	0.00517960546202755
205	0.908397597558638	0.22	0.042356208928453	0.0300251607585845	0.0546872570983215	0.241547168133957	0.866315861529411	0.62663958944555	1.10599213361327	16.12	11.57	24.35	0.0377041910102533	0.0521252395610975	0.0665462881119416	0.0372883771306394	0.0515503857449313	0.0658123943592232	0.0376505604392946	0.0519907001812346	0.0665381431062348	0.042356208928453	19.1415169840141	-0.106956088326909	2.69546703844766	0.475191455368994	0.548892206003792	0.432776544469319	0.45955782340655	0.532474856104869	0.417593772576878	0.458454621147071	0.53272080181389	0.416314791680001	0.0051369926999947	0.00509918660160662	0.00517960546202755
205	0.908397597558638	0.22	0.0423697500421669	0.0300830866145504	0.0546564134697834	0.258847213569767	0.914652112641055	0.673009496424274	1.15629472885784	14.78	10.55	24.14	0.0440617763619342	0.0598820626607539	0.0757023489595736	0.0436927103279905	0.0593804842588975	0.0750682581898045	0.043794464491657	0.0595959702666041	0.0753106643410045	0.0423697500421669	19.0283643440869	-0.026418259696588	2.72785865546707	0.475191455368994	0.548892206003792	0.432776544469319	0.45955782340655	0.532474856104869	0.417593772576878	0.458454621147071	0.53272080181389	0.416314791680001	0.0051369926999947	0.00509918660160662	0.00517960546202755
205	0.908397597558638	0.22	0.0424599587055136	0.0301080038234502	0.054811913587577	0.328510824040068	1.03157262800879	0.801306563798032	1.26183869221956	15.43	10.22	24.82	0.0503263491101173	0.0647882927147679	0.0792502363194185	0.0498376615889572	0.0641591743557608	0.0784806871225644	0.0497228151417224	0.0639850429984329	0.0783207439871847	0.0424599587055136	19.1459806764329	-0.00757620292769437	2.73443962405316	0.475191455368994	0.548892206003792	0.432776544469319	0.45955782340655	0.532474856104869	0.417593772576878	0.458454621147071	0.53272080181389	0.416314791680001	0.0051369926999947	0.00509918660160662	0.00517960546202755
205	0.908397597558638	0.22	0.0433781282353864	0.0305127835423049	0.0562434729284679	0.295185750382466	1.03050464461419	0.781890943695479	1.2791183455329	15.12	9.08	22.87	0.0500776413004742	0.0660005623131513	0.0819234833258284	0.0496224871680333	0.0654006852442613	0.0811788833204892	0.0493418858380167	0.0649664386295663	0.0806357503908932	0.0433781282353864	17.9395635848225	-0.114256242247091	2.59981024125904	0.475191455368994	0.548892206003792	0.432776544469319	0.45955782340655	0.532474856104869	0.417593772576878	0.458454621147071	0.53272080181389	0.416314791680001	0.0051369926999947	0.00509918660160662	0.00517960546202755
205	0.908397597558638	0.22	0.0436763019730159	0.030961331584778	0.0563912723612539	0.259854289784248	0.992016764183464	0.730621243747357	1.25341228461957	15.94	10.52	22.24	0.0444478561036367	0.060350036033265	0.0762522159628934	0.0439724775637722	0.0597045805597013	0.0754366835556305	0.0444341870807867	0.0602684138001953	0.0761341969287877	0.0436763019730159	19.0808145121621	-0.0198193173042926	2.75436624393315	0.475191455368994	0.548892206003792	0.432776544469319	0.45955782340655	0.532474856104869	0.417593772576878	0.458454621147071	0.53272080181389	0.416314791680001	0.0051369926999947	0.00509918660160662	0.00517960546202755
205	0.908397597558638	0.22	0.0441279674449521	0.0312776635333368	0.0569782713565674	0.282307533941782	0.943361882939279	0.708522059402088	1.17820170647647	16.38	10.09	22.38	0.0419853489283942	0.0559014039088306	0.069817458889267	0.0415032192851737	0.0552594722681514	0.0690157252511292	0.0417380491824074	0.0556014775818134	0.0694407262866431	0.0441279674449521	18.7277780819906	0.0331671582678677	2.79840877567304	0.475191455368994	0.548892206003792	0.432776544469319	0.45955782340655	0.532474856104869	0.417593772576878	0.458454621147071	0.53272080181389	0.416314791680001	0.0051369926999947	0.00509918660160662	0.00517960546202755
205	0.908397597558638	0.22	0.0448402578542062	0.0318436152883806	0.0578369004200317	0.269345775196133	0.94342606118441	0.700824161903206	1.18602796046561	14.32	10.41	23.94	0.0472956069719124	0.0636677652146929	0.0800399234574734	0.046947275082888	0.0631988524689411	0.0794504298549942	0.0470744131296804	0.0633834686207979	0.0796536033556687	0.0448402578542062	18.4652220950804	0.0464840974200358	2.77508224039183	0.475191455368994	0.548892206003792	0.432776544469319	0.45955782340655	0.532474856104869	0.417593772576878	0.458454621147071	0.53272080181389	0.416314791680001	0.0051369926999947	0.00509918660160662	0.00517960546202755
205	0.908397597558638	0.22	0.0453154229431835	0.0319283998993481	0.0587024459870189	0.273557905618853	1.04927271248102	0.78231055336397	1.31623487159807	15.02	10.42	23.23	0.050427813841326	0.067636220406653	0.08484462697198	0.0499799138550597	0.0670354753042266	0.0840910367533935	0.0502280440401828	0.0673644460514841	0.0844967511653495	0.0453154229431835	18.3763174363918	0.10484037233025	2.84853668394765	0.475191455368994	0.548892206003792	0.432776544469319	0.45955782340655	0.532474856104869	0.417593772576878	0.458454621147071	0.53272080181389	0.416314791680001	0.0051369926999947	0.00509918660160662	0.00517960546202755
205	0.908397597558638	0.22	0.0454603120535468	0.0322627046561306	0.0586579194509631	0.255569064694137	0.836529736638676	0.613622119377568	1.05943735389978	15	10.09	22.06	0.0395990652887067	0.0539840312319591	0.0683689971752115	0.0392487984258481	0.0535065245755211	0.0677642507251942	0.0395425585676821	0.0539287108582588	0.0682860942573891	0.0454603120535468	17.3906400325062	-0.0291905144124724	2.64275159980628	0.475191455368994	0.548892206003792	0.432776544469319	0.45955782340655	0.532474856104869	0.417593772576878	0.458454621147071	0.53272080181389	0.416314791680001	0.0051369926999947	0.00509918660160662	0.00517960546202755
205	0.908397597558638	0.22	0.0454919367518142	0.0322095689413115	0.0587743045623168	0.288774071743946	0.891548374858962	0.673096857139403	1.10999989257852	15.84	10.79	24.99	0.0412124546559949	0.0545878302398479	0.0679632058237009	0.0407797612986754	0.0540147075823303	0.0672496538659853	0.0408008770408517	0.0541479030118114	0.0673488710552504	0.0454919367518142	18.4282845503821	0.039936755786646	2.78088109172344	0.475191455368994	0.548892206003792	0.432776544469319	0.45955782340655	0.532474856104869	0.417593772576878	0.458454621147071	0.53272080181389	0.416314791680001	0.0051369926999947	0.00509918660160662	0.00517960546202755
205	0.908397597558638	0.22	0.0461237362662496	0.0324202376638307	0.0598272348686685	0.259483390750963	0.921041620412548	0.678113753353998	1.1639694874711	15.2	9.19	25.45	0.0432111786560939	0.0586911765356397	0.0741711744151856	0.04281141884272	0.0581482065332403	0.0734849942237606	0.0421317842371099	0.0572191293316417	0.0723197793381478	0.0461237362662496	18.4898649601018	0.103762256554107	2.81190557075983	0.475191455368994	0.548892206003792	0.432776544469319	0.45955782340655	0.532474856104869	0.417593772576878	0.458454621147071	0.53272080181389	0.416314791680001	0.0051369926999947	0.00509918660160662	0.00517960546202755
205	0.908397597558638	0.22	0.0464490827348619	0.0328541938927003	0.0600439715770234	0.30028593674818	0.945638158563191	0.720264448102488	1.17101186902389	14.9	10.1	22.86	0.0467740674568547	0.0614098656888264	0.0760456639207982	0.0463698682583646	0.060879190897422	0.0753885135364794	0.0465591349395198	0.0611459747880403	0.0757132408423252	0.0464490827348619	17.6599981935734	0.129140078550249	2.8049444818881	0.475191455368994	0.548892206003792	0.432776544469319	0.45955782340655	0.532474856104869	0.417593772576878	0.458454621147071	0.53272080181389	0.416314791680001	0.0051369926999947	0.00509918660160662	0.00517960546202755
205	0.908397597558638	0.22	0.0468601542520122	0.0332360174626507	0.0604842910413738	0.273233748030297	1.03917183473095	0.774563795155217	1.30377987430667	14.98	10.44	24.41	0.050069006351295	0.0671736808751875	0.08427835539908	0.0496288442518038	0.0665831497151096	0.0835374551784154	0.0495645328097435	0.0666672871407648	0.0836096794286019	0.0468601542520122	18.5801221332899	-0.0413826798454563	2.70163628169695	0.475191455368994	0.548892206003792	0.432776544469319	0.45955782340655	0.532474856104869	0.417593772576878	0.458454621147071	0.53272080181389	0.416314791680001	0.0051369926999947	0.00509918660160662	0.00517960546202755
205	0.908397597558638	0.22	0.0470617993091341	0.0333970425367403	0.0607265560815279	0.28793088713849	1.00563513413788	0.758722765408404	1.25254750286736	14.4	9.29	23.82	0.050930239985027	0.0675045498225535	0.08407885966008	0.0505459528931714	0.0669952035648889	0.0834444542366065	0.0501557721061482	0.0664608882420247	0.0828188734894059	0.0470617993091341	17.8230569104179	-0.0451112963749274	2.64352712139286	0.475191455368994	0.548892206003792	0.432776544469319	0.45955782340655	0.532474856104869	0.417593772576878	0.458454621147071	0.53272080181389	0.416314791680001	0.0051369926999947	0.00509918660160662	0.00517960546202755
205	0.908397597558638	0.22	0.0523060028218881	0.0370964738885985	0.0675155317551777	0.275438010655796	0.972522629934757	0.726252911164761	1.21879234870475	15.54	10.53	22.93	0.045297819235302	0.060658144863575	0.076018470491848	0.0448481395651145	0.0600559804539652	0.0752638213428159	0.0451765418691589	0.0604837145498888	0.0758628334901918	0.0523060028218881	17.3678289968067	0.0242198404581348	2.71439077790589	0.475191455368994	0.548892206003792	0.432776544469319	0.45955782340655	0.532474856104869	0.417593772576878	0.458454621147071	0.53272080181389	0.416314791680001	0.0051369926999947	0.00509918660160662	0.00517960546202755
205	0.908397597558638	0.23	0.0244407770683335	0.0173889859313419	0.0314925682053252	0.367897710938373	0.933784825025503	0.742684065937972	1.12488558411303	17.56	9.44	26.09	0.0411229898434804	0.0517043863422903	0.0622857828411002	0.0405710842969748	0.0510104694430184	0.0614498545890619	0.0399376985643129	0.0501767023974171	0.060461200448374	0.0244407770683335	21.8137910714039	-0.00226741806395688	2.79866047238795	0.475191455368994	0.548892206003792	0.432776544469319	0.45955782340655	0.532474856104869	0.417593772576878	0.458454621147071	0.53272080181389	0.416314791680001	0.0051369926999947	0.00509918660160662	0.00517960546202755
205	0.908397597558638	0.23	0.0272242383881146	0.0195367785675704	0.0349116982086588	0.386652484462164	0.998516134218592	0.802164983465744	1.19486728497144	16.46	10.17	26.8	0.0473052761880457	0.0588844969314812	0.0704637176749166	0.0467553124028918	0.0581999149264932	0.0696445174500946	0.0462654785629674	0.0575626762689677	0.0689181554622919	0.0272242383881146	21.6405642589069	-0.020777653423708	2.76610927191136	0.475191455368994	0.548892206003792	0.432776544469319	0.45955782340655	0.532474856104869	0.417593772576878	0.458454621147071	0.53272080181389	0.416314791680001	0.0051369926999947	0.00509918660160662	0.00517960546202755
205	0.908397597558638	0.23	0.0273392955728062	0.0195956346291924	0.0350829565164199	0.344083829778982	1.04969879898928	0.823420868046866	1.27597672993169	14.4	9.69	23.81	0.0552885410633225	0.0704819581384909	0.0856753752136592	0.0548718864509069	0.0699508058891151	0.0850297253273232	0.0546314437602631	0.0696912937872604	0.084740485710654	0.0273392955728062	19.7518074817481	0.0945990366238533	2.83600613162009	0.475191455368994	0.548892206003792	0.432776544469319	0.45955782340655	0.532474856104869	0.417593772576878	0.458454621147071	0.53272080181389	0.416314791680001	0.0051369926999947	0.00509918660160662	0.00517960546202755
205	0.908397597558638	0.23	0.0279012746307021	0.0199743789684821	0.035828170292922	0.390567263875276	1.11675691812358	0.898956312559954	1.33455752368721	16.21	11.13	23.98	0.0538123709613756	0.0668501202028556	0.0798878694443355	0.0532106360060993	0.0661025959185353	0.0789945558309712	0.0536502678857159	0.066610828214012	0.0796163355043027	0.0279012746307021	21.2959472800418	-0.0249195882868111	2.79393678964377	0.475191455368994	0.548892206003792	0.432776544469319	0.45955782340655	0.532474856104869	0.417593772576878	0.458454621147071	0.53272080181389	0.416314791680001	0.0051369926999947	0.00509918660160662	0.00517960546202755
205	0.908397597558638	0.23	0.0295655242022588	0.0209986057235892	0.0381324426809285	0.316572049858914	0.860144852743665	0.6628266549285	1.05746305055883	16.54	10.38	25.83	0.0389208177363321	0.0505072341185369	0.0620936505007416	0.0384634254123053	0.0499136797551588	0.0613639340980123	0.0382594231908437	0.0496347740140015	0.0610381148532656	0.0295655242022588	21.1447245390756	-0.0305873747072545	2.76893428494407	0.475191455368994	0.548892206003792	0.432776544469319	0.45955782340655	0.532474856104869	0.417593772576878	0.458454621147071	0.53272080181389	0.416314791680001	0.0051369926999947	0.00509918660160662	0.00517960546202755
205	0.908397597558638	0.23	0.0299025484226463	0.0212675154163405	0.0385375814289521	0.393926950082929	1.08354076197966	0.873702174131188	1.29337934982813	16.5	10.33	22.77	0.051411215866053	0.0637587380038262	0.0761062601415995	0.0508102062267448	0.063013382822376	0.0752165594180071	0.0511110365878842	0.0633824446478372	0.0757211392237049	0.0299025484226463	20.1195982633527	-0.00164705089584703	2.77154247965667	0.475191455368994	0.548892206003792	0.432776544469319	0.45955782340655	0.532474856104869	0.417593772576878	0.458454621147071	0.53272080181389	0.416314791680001	0.0051369926999947	0.00509918660160662	0.00517960546202755
205	0.908397597558638	0.23	0.0310735671805884	0.0222115835926424	0.0399355507685344	0.336849116930919	0.892090646131592	0.696664387913437	1.08751690434975	14.31	10.52	23.89	0.0470505585557073	0.0602490437447602	0.073447528933813	0.0467052407958775	0.0598068584560734	0.0729084761162693	0.0468870125091242	0.0600235803123487	0.073236533326812	0.0310735671805884	19.5690101144843	-0.0474258602639687	2.69490576827667	0.475191455368994	0.548892206003792	0.432776544469319	0.45955782340655	0.532474856104869	0.417593772576878	0.458454621147071	0.53272080181389	0.416314791680001	0.0051369926999947	0.00509918660160662	0.00517960546202755
205	0.908397597558638	0.23	0.0315403278370143	0.0224096636640527	0.0406709920099758	0.383346364238103	1.04339736918523	0.836783165964869	1.25001157240559	14.38	8.81	25.77	0.0562711906140485	0.070165384099139	0.0840595775842296	0.0558500138622458	0.0696402125461405	0.0834304112300351	0.0545729337398835	0.0680971472399548	0.0814753609584926	0.0315403278370143	20.4236643409358	-0.00787501835074578	2.71608887116197	0.475191455368994	0.548892206003792	0.432776544469319	0.45955782340655	0.532474856104869	0.417593772576878	0.458454621147071	0.53272080181389	0.416314791680001	0.0051369926999947	0.00509918660160662	0.00517960546202755
205	0.908397597558638	0.23	0.0316147937983576	0.0226443846149489	0.0405852029817663	0.331298730791907	1.00817864794253	0.784549121269359	1.23180817461571	15.35	10.63	23.94	0.0495246776151184	0.0636412955724381	0.0777579135297579	0.0490516960812479	0.0630334943903428	0.0770152926994378	0.0493091551246842	0.0632831119183228	0.077362709695614	0.0316147937983576	19.6581353265549	-0.028188517264975	2.75144567256455	0.475191455368994	0.548892206003792	0.432776544469319	0.45955782340655	0.532474856104869	0.417593772576878	0.458454621147071	0.53272080181389	0.416314791680001	0.0051369926999947	0.00509918660160662	0.00517960546202755
205	0.908397597558638	0.23	0.0317687564054706	0.0226378059110683	0.0408997068998729	0.344977650200605	0.998406810870726	0.783611114305138	1.21320250743631	15.55	10.25	24.64	0.0488518010730144	0.0622425716330599	0.0756333421931054	0.0483661056750052	0.0616237422360178	0.0748813787970303	0.0482839821503261	0.0615351294724603	0.0747841679023597	0.0317687564054706	20.0731225054954	-0.115350048059101	2.64800172071726	0.475191455368994	0.548892206003792	0.432776544469319	0.45955782340655	0.532474856104869	0.417593772576878	0.458454621147071	0.53272080181389	0.416314791680001	0.0051369926999947	0.00509918660160662	0.00517960546202755
205	0.908397597558638	0.23	0.0318031770382066	0.0226185321980359	0.0409878218783773	0.280648540194377	0.873990281931348	0.65552560038292	1.09245496347978	16.48	10.31	25.78	0.0386165608913832	0.0514861645692617	0.0643557682471401	0.0381664025984867	0.0508859836257676	0.0636055646530486	0.0379616348480794	0.05057676125947	0.0633096045260246	0.0318031770382066	20.0441371024031	-0.00326964796263093	2.77118245777385	0.475191455368994	0.548892206003792	0.432776544469319	0.45955782340655	0.532474856104869	0.417593772576878	0.458454621147071	0.53272080181389	0.416314791680001	0.0051369926999947	0.00509918660160662	0.00517960546202755
205	0.908397597558638	0.23	0.0318497255819993	0.0227082190697704	0.0409912320942283	0.253075112523918	0.725631239736321	0.530998821326905	0.920263658145738	15.55	8.99	23.42	0.0330951661311129	0.045225875208138	0.0573565842851632	0.0327658677456247	0.0447758757239436	0.0567858837022625	0.0324740277772061	0.0443025122999255	0.056239693167944	0.0318497255819993	19.9331042381639	0.0898630733023221	2.8332449557666	0.475191455368994	0.548892206003792	0.432776544469319	0.45955782340655	0.532474856104869	0.417593772576878	0.458454621147071	0.53272080181389	0.416314791680001	0.0051369926999947	0.00509918660160662	0.00517960546202755
205	0.908397597558638	0.23	0.0321726603276654	0.0229722014175237	0.0413731192378071	0.310920513291206	0.875409665684406	0.67193667344156	1.07888265792725	17.05	10.49	28.26	0.0382880273008215	0.0498822441219868	0.061476460943152	0.0378048905527056	0.0492528059682664	0.0607007213838273	0.0372860242042377	0.0486236912858185	0.0598650803355524	0.0321726603276654	21.753632331349	-0.107778864485803	2.74462194141549	0.475191455368994	0.548892206003792	0.432776544469319	0.45955782340655	0.532474856104869	0.417593772576878	0.458454621147071	0.53272080181389	0.416314791680001	0.0051369926999947	0.00509918660160662	0.00517960546202755
205	0.908397597558638	0.23	0.0322160811131188	0.0229353836505563	0.0414967785756814	0.254660426980396	0.808962176994438	0.592884432995011	1.02503992099386	17.41	11.57	27.85	0.0331199828381107	0.0451906171383014	0.0572612514384921	0.0326835930003456	0.0445951842789945	0.0565067755576435	0.0326254267286272	0.0445628230526195	0.0563582487804232	0.0322160811131188	21.0864429036138	0.0262221392179818	2.87493898820043	0.475191455368994	0.548892206003792	0.432776544469319	0.45955782340655	0.532474856104869	0.417593772576878	0.458454621147071	0.53272080181389	0.416314791680001	0.0051369926999947	0.00509918660160662	0.00517960546202755
205	0.908397597558638	0.23	0.0323786348035785	0.0231071933427901	0.041650076264367	0.291996911112391	0.873482085585527	0.661124435192557	1.0858397359785	16.23	10.78	27.88	0.0395174863318417	0.0522107708334531	0.0649040553350644	0.0390738656929556	0.0516246562380211	0.0641754467830867	0.0386966688856996	0.051147689709983	0.0635918968497796	0.0323786348035785	21.6646465920082	-0.0545643741241647	2.78432993635645	0.475191455368994	0.548892206003792	0.432776544469319	0.45955782340655	0.532474856104869	0.417593772576878	0.458454621147071	0.53272080181389	0.416314791680001	0.0051369926999947	0.00509918660160662	0.00517960546202755
205	0.908397597558638	0.23	0.0324994463655096	0.023152022230402	0.0418468705006171	0.316452062925855	0.892333030821039	0.687574052605244	1.09709200903683	15.33	11.12	25.76	0.0434374735972409	0.056373116930997	0.0693087602647531	0.0430237133847823	0.0558361392730743	0.0686485651613663	0.0431379411659605	0.0559601287298726	0.0687766279839491	0.0324994463655096	20.6192787917328	0.0123752353507735	2.82014010554805	0.475191455368994	0.548892206003792	0.432776544469319	0.45955782340655	0.532474856104869	0.417593772576878	0.458454621147071	0.53272080181389	0.416314791680001	0.0051369926999947	0.00509918660160662	0.00517960546202755
205	0.908397597558638	0.23	0.032728238470652	0.0234771984822706	0.0419792784590334	0.334643624168512	0.910516942728593	0.710065412033204	1.11096847342398	17.78	11.96	24.84	0.0388541097367568	0.0498226284655289	0.0607911471943011	0.0383200510004131	0.0491378048991187	0.0599555587978243	0.0387413641414016	0.0496685190287231	0.0606142096735359	0.032728238470652	21.2397714633064	0.213539487678563	3.07141858324409	0.475191455368994	0.548892206003792	0.432776544469319	0.45955782340655	0.532474856104869	0.417593772576878	0.458454621147071	0.53272080181389	0.416314791680001	0.0051369926999947	0.00509918660160662	0.00517960546202755
205	0.908397597558638	0.23	0.0328111130031997	0.0233566548571646	0.0422655711492349	0.2714028780329	0.831291343450781	0.618636528289513	1.04394615861205	15.93	10.39	27.51	0.0376592933906479	0.0506045847028743	0.0635498760151007	0.0372572531059325	0.0500643440395458	0.062871434973159	0.0368506515207986	0.0495255539101616	0.0621791921072948	0.0328111130031997	20.9816645643748	-0.0412577569287942	2.77580192367456	0.475191455368994	0.548892206003792	0.432776544469319	0.45955782340655	0.532474856104869	0.417593772576878	0.458454621147071	0.53272080181389	0.416314791680001	0.0051369926999947	0.00509918660160662	0.00517960546202755
205	0.908397597558638	0.23	0.0329846512765798	0.0236684846542956	0.0423008178988641	0.311515904470393	0.88588838254304	0.680265562137719	1.09151120294836	15.32	10.43	26.79	0.0430089429468526	0.0560091896793088	0.0690094364117649	0.0426003146118529	0.0554770458888506	0.0683537771658483	0.0422195405611473	0.0549799462700318	0.0678254647637941	0.0329846512765798	21.2550267940415	-0.0136624569300694	2.79197330273161	0.475191455368994	0.548892206003792	0.432776544469319	0.45955782340655	0.532474856104869	0.417593772576878	0.458454621147071	0.53272080181389	0.416314791680001	0.0051369926999947	0.00509918660160662	0.00517960546202755
205	0.908397597558638	0.23	0.0331954192025717	0.0236717940406062	0.0427190443645372	0.321294797736321	0.928540933411008	0.71783573158364	1.13924613523837	16.91	10.81	25.27	0.0412435172897338	0.0533496625430944	0.0654558077964549	0.0407328265653971	0.0526890695675764	0.0646453125697556	0.0407814892100962	0.0527169871268326	0.0646994819995053	0.0331954192025717	20.327264324293	0.0860051559952484	2.88627058037333	0.475191455368994	0.548892206003792	0.432776544469319	0.45955782340655	0.532474856104869	0.417593772576878	0.458454621147071	0.53272080181389	0.416314791680001	0.0051369926999947	0.00509918660160662	0.00517960546202755
205	0.908397597558638	0.23	0.0332969754443998	0.0237316191711027	0.0428623317176969	0.275146414737143	0.833950794139597	0.622616924776009	1.04528466350318	14.82	10.57	22.53	0.0406564343078943	0.0544563829358646	0.068256331563835	0.0403124176793346	0.0539955972919669	0.0676787769045991	0.0406900260221505	0.0544733075440603	0.068273939269665	0.0332969754443998	18.555759968691	-0.0480371165873745	2.68157106982904	0.475191455368994	0.548892206003792	0.432776544469319	0.45955782340655	0.532474856104869	0.417593772576878	0.458454621147071	0.53272080181389	0.416314791680001	0.0051369926999947	0.00509918660160662	0.00517960546202755
205	0.908397597558638	0.23	0.0337917740581866	0.0240160047329858	0.0435675433833874	0.299817154446107	0.925742830006255	0.704864396893538	1.14662126311897	17.16	12.03	24.77	0.0399151319981936	0.0524230581356233	0.064930984273053	0.0394044323609459	0.0517523241199	0.064100215878854	0.039923002682213	0.0523492052481992	0.0649144616762944	0.0337917740581866	20.7573716248236	-0.0230807346048296	2.83069434639393	0.475191455368994	0.548892206003792	0.432776544469319	0.45955782340655	0.532474856104869	0.417593772576878	0.458454621147071	0.53272080181389	0.416314791680001	0.0051369926999947	0.00509918660160662	0.00517960546202755
205	0.908397597558638	0.23	0.0339033153387368	0.0241339749492629	0.0436726557282108	0.299610114361801	1.0010584125073	0.762092156754367	1.24002466826024	16.24	10.98	25.56	0.0455452638211638	0.05982671399246	0.0741081641637562	0.0450337555141322	0.0591548140269729	0.0732758725398135	0.0450515370318701	0.0592192189474039	0.0733375780409453	0.0339033153387368	20.5131706559942	0.0610709130972072	2.86235963661118	0.475191455368994	0.548892206003792	0.432776544469319	0.45955782340655	0.532474856104869	0.417593772576878	0.458454621147071	0.53272080181389	0.416314791680001	0.0051369926999947	0.00509918660160662	0.00517960546202755
205	0.908397597558638	0.23	0.0339234560254418	0.0241452940648185	0.0437016179860651	0.358692334331296	1.01953177621066	0.806689254556421	1.2323742978649	15.35	10.52	26.44	0.0509194020422293	0.064354332370827	0.0777892626994248	0.0504330095848832	0.0637396067336965	0.0770462038825099	0.0501507277621362	0.0633769813710442	0.0766559028892837	0.0339234560254418	21.2583303798839	-0.0306759760288942	2.78754643275153	0.475191455368994	0.548892206003792	0.432776544469319	0.45955782340655	0.532474856104869	0.417593772576878	0.458454621147071	0.53272080181389	0.416314791680001	0.0051369926999947	0.00509918660160662	0.00517960546202755
205	0.908397597558638	0.23	0.0340260347640516	0.0241792248634532	0.0438728446646501	0.269115315412824	0.942726235899316	0.700162273318736	1.1852901984799	18.13	11.49	29.08	0.0375869371156489	0.0506085418999564	0.0636301466842639	0.0370509274465381	0.0498868372365912	0.0627227470266444	0.0367718150955624	0.0495294387444365	0.0622781859653105	0.0340260347640516	22.8403087618961	0.0871624764300059	2.99559225320656	0.475191455368994	0.548892206003792	0.432776544469319	0.45955782340655	0.532474856104869	0.417593772576878	0.458454621147071	0.53272080181389	0.416314791680001	0.0051369926999947	0.00509918660160662	0.00517960546202755
205	0.908397597558638	0.23	0.0340399505511185	0.0242818299660752	0.0437980711361617	0.321913726051032	0.893245540287187	0.690836900057971	1.0956541805164	17.75	11.32	26.52	0.0378739060975831	0.0489706003140291	0.0600672945304752	0.0373552837889845	0.0483000266023321	0.0592447694156797	0.0374310151899411	0.0483788137093994	0.0593369055062676	0.0340399505511185	20.8863033636618	-0.0445843599803315	2.79445876389605	0.475191455368994	0.548892206003792	0.432776544469319	0.45955782340655	0.532474856104869	0.417593772576878	0.458454621147071	0.53272080181389	0.416314791680001	0.0051369926999947	0.00509918660160662	0.00517960546202755
205	0.908397597558638	0.23	0.0341911182122086	0.0245118467296425	0.0438703896947748	0.311811491431519	0.935252586131626	0.718321380828282	1.15218379143497	15.84	10.5	26.11	0.0439668482325441	0.0572447230599329	0.0705225978873217	0.0435047890295733	0.0566431231687727	0.069781457307972	0.0432813652969044	0.0563951456335582	0.0694662923789202	0.0341911182122086	20.4645794058688	0.00922123141018403	2.81186483152513	0.475191455368994	0.548892206003792	0.432776544469319	0.45955782340655	0.532474856104869	0.417593772576878	0.458454621147071	0.53272080181389	0.416314791680001	0.0051369926999947	0.00509918660160662	0.00517960546202755
205	0.908397597558638	0.23	0.0343030319133834	0.0246352065907388	0.0439708572360279	0.31380063446276	1.01147677433227	0.777948417325693	1.24500513133885	16.97	10.43	24.18	0.0445394323347335	0.0579094967548035	0.0712795611748735	0.043983424490135	0.0571865837587321	0.0703897430273293	0.0440538345949902	0.0571993963588082	0.0705947553716495	0.0343030319133834	20.3450449416328	0.0446447389335047	2.85102106058093	0.475191455368994	0.548892206003792	0.432776544469319	0.45955782340655	0.532474856104869	0.417593772576878	0.458454621147071	0.53272080181389	0.416314791680001	0.0051369926999947	0.00509918660160662	0.00517960546202755
205	0.908397597558638	0.23	0.0344799231324672	0.0246880997950303	0.0442717464699042	0.369321434596846	1.00745715911468	0.80190888835054	1.21300542987881	15.89	11.34	26.51	0.0489373342045327	0.0614811338402229	0.0740249334759132	0.0484185946522616	0.0608294290352963	0.0732402634183309	0.0484420310489965	0.0608455857049777	0.073326969805611	0.0344799231324672	20.5569563168659	0.077325405467035	2.88829706436465	0.475191455368994	0.548892206003792	0.432776544469319	0.45955782340655	0.532474856104869	0.417593772576878	0.458454621147071	0.53272080181389	0.416314791680001	0.0051369926999947	0.00509918660160662	0.00517960546202755
205	0.908397597558638	0.23	0.0347280297204746	0.0246767846356999	0.0447792748052494	0.281285964986681	0.926595766662249	0.695346797979425	1.15784473534507	16.6	10.34	25.08	0.0406690909542161	0.0541942633829367	0.0677194358116573	0.0401864465591596	0.0535511076877323	0.066915768816305	0.040127499694385	0.0533867543856783	0.066787500520658	0.0347280297204746	20.394917399448	0.0284489230403593	2.82147581914717	0.475191455368994	0.548892206003792	0.432776544469319	0.45955782340655	0.532474856104869	0.417593772576878	0.458454621147071	0.53272080181389	0.416314791680001	0.0051369926999947	0.00509918660160662	0.00517960546202755
205	0.908397597558638	0.23	0.0349554056626208	0.0250550883040787	0.044855723021163	0.29205150658872	0.942802757245713	0.71362239003291	1.17198312445852	16.67	11.48	24.84	0.0415714572955472	0.0549221620683129	0.0682728668410787	0.0410732647537114	0.0542639746170191	0.0674546844803267	0.0414174297908004	0.0546647923923382	0.0679640600911178	0.0349554056626208	20.1240976043751	-0.0347594248241295	2.78612151985907	0.475191455368994	0.548892206003792	0.432776544469319	0.45955782340655	0.532474856104869	0.417593772576878	0.458454621147071	0.53272080181389	0.416314791680001	0.0051369926999947	0.00509918660160662	0.00517960546202755
205	0.908397597558638	0.23	0.0349574998490138	0.0248782897883598	0.0450367099096677	0.276293042388494	0.822647789474166	0.614775884407403	1.03051969454093	16.04	10.72	25.79	0.0371816646438894	0.0497537639391131	0.0623258632343368	0.0367773924182156	0.0492127966350411	0.0616482008518665	0.0366964056792977	0.0491342248742262	0.0615354969505468	0.0349574998490138	20.3123020919638	-0.0412401857663473	2.76854988389078	0.475191455368994	0.548892206003792	0.432776544469319	0.45955782340655	0.532474856104869	0.417593772576878	0.458454621147071	0.53272080181389	0.416314791680001	0.0051369926999947	0.00509918660160662	0.00517960546202755
205	0.908397597558638	0.23	0.0351714067276823	0.0251018049118677	0.045241008543497	0.364850842288658	1.06694174290174	0.847152539519584	1.28673094628389	14.82	9.89	21.9	0.0553148613413791	0.0696660067871692	0.0840171522329594	0.0548466942890621	0.0690763762926994	0.0833060582963368	0.0551559802033155	0.0694859043167992	0.083863745566186	0.0351714067276823	18.8572357747494	-0.00700019707600618	2.7073786899259	0.475191455368994	0.548892206003792	0.432776544469319	0.45955782340655	0.532474856104869	0.417593772576878	0.458454621147071	0.53272080181389	0.416314791680001	0.0051369926999947	0.00509918660160662	0.00517960546202755
205	0.908397597558638	0.23	0.0352704181599427	0.0250963707623343	0.0454444655575511	0.338652000953822	0.993384858177098	0.77664379649128	1.21012591986292	15.71	11.23	25.52	0.0479183755493444	0.0612911464872519	0.0746639174251593	0.0474265623657366	0.0606620810497178	0.073897599733699	0.0475769844449359	0.0609159316467224	0.0741619646223781	0.0352704181599427	20.6653786604045	0.00752108005987294	2.81064604545943	0.475191455368994	0.548892206003792	0.432776544469319	0.45955782340655	0.532474856104869	0.417593772576878	0.458454621147071	0.53272080181389	0.416314791680001	0.0051369926999947	0.00509918660160662	0.00517960546202755
205	0.908397597558638	0.23	0.0353140211472833	0.0251969030894572	0.0454311392051094	0.306058441149051	0.906342225000805	0.69326504384073	1.11941940616088	16.39	11.11	25.16	0.0410506379033712	0.0536676799524188	0.0662847220014663	0.0405783369385947	0.0530502158078053	0.0655220946770158	0.04069638240456	0.0532964161936594	0.0657227763457228	0.0353140211472833	20.3329861921763	-0.00584675448249023	2.79551021297332	0.475191455368994	0.548892206003792	0.432776544469319	0.45955782340655	0.532474856104869	0.417593772576878	0.458454621147071	0.53272080181389	0.416314791680001	0.0051369926999947	0.00509918660160662	0.00517960546202755
205	0.908397597558638	0.23	0.0353474857460483	0.025134039299255	0.0455609321928417	0.271398971187163	0.827806403887145	0.616040988300391	1.0395718194739	16.12	10.52	24.59	0.0370774507255204	0.049822904211415	0.0625683576973096	0.0366688783614644	0.0492738842178754	0.0618788900742863	0.0367118510362212	0.0493361843008135	0.0619799824530681	0.0353474857460483	19.6057226250269	0.211213413617496	2.99028121997885	0.475191455368994	0.548892206003792	0.432776544469319	0.45955782340655	0.532474856104869	0.417593772576878	0.458454621147071	0.53272080181389	0.416314791680001	0.0051369926999947	0.00509918660160662	0.00517960546202755
205	0.908397597558638	0.23	0.0353557219365025	0.0252600847732707	0.0454513590997343	0.342747820193269	1.03872344063388	0.814147069071951	1.26329981219582	14.35	9.24	23.82	0.0548280628989083	0.0699519734223988	0.0850758839458892	0.0544203602798693	0.06943180908933	0.0844432578987908	0.053984021749338	0.068828351381497	0.0837381545929168	0.0353557219365025	19.261963582273	0.0849212464496704	2.80094028766874	0.475191455368994	0.548892206003792	0.432776544469319	0.45955782340655	0.532474856104869	0.417593772576878	0.458454621147071	0.53272080181389	0.416314791680001	0.0051369926999947	0.00509918660160662	0.00517960546202755
205	0.908397597558638	0.23	0.0353760483232296	0.0253235967256573	0.0454284999208019	0.326898473195637	1.01717072465574	0.789287080657055	1.24505436865442	16.02	9.75	23.45	0.0477793429119841	0.0615742358444536	0.0753691287769231	0.0472611507486347	0.0609064307945264	0.0745517108404181	0.0471781142131474	0.0607713804484677	0.0744976365073002	0.0353760483232296	19.9765318433194	-0.105761020124218	2.65145169605447	0.475191455368994	0.548892206003792	0.432776544469319	0.45955782340655	0.532474856104869	0.417593772576878	0.458454621147071	0.53272080181389	0.416314791680001	0.0051369926999947	0.00509918660160662	0.00517960546202755
205	0.908397597558638	0.23	0.0354223431443667	0.025182580393585	0.0456621058951484	0.258529411857991	0.817952568924271	0.601677944027099	1.03422719382144	17.03	10.54	26.85	0.0343225877551107	0.0466599268015666	0.0589972658480225	0.0338905696266655	0.0460726186884946	0.0582546677503236	0.0336369707826179	0.0457283609853847	0.057843492977467	0.0354223431443667	20.9035065737671	0.183501616043715	3.00918573744217	0.475191455368994	0.548892206003792	0.432776544469319	0.45955782340655	0.532474856104869	0.417593772576878	0.458454621147071	0.53272080181389	0.416314791680001	0.0051369926999947	0.00509918660160662	0.00517960546202755
205	0.908397597558638	0.23	0.0354342159070909	0.0253534342485009	0.045514997565681	0.292397241534494	0.865274398567916	0.655115666918375	1.07543313021746	14.7	8.43	20.89	0.0431160473086103	0.0569475190222125	0.0707789907358148	0.0427623514644113	0.0564803588330739	0.0701983662017366	0.0425637943690688	0.0561980598745823	0.0698578787109845	0.0354342159070909	18.2081923175587	0.0522121137735037	2.7129035654825	0.475191455368994	0.548892206003792	0.432776544469319	0.45955782340655	0.532474856104869	0.417593772576878	0.458454621147071	0.53272080181389	0.416314791680001	0.0051369926999947	0.00509918660160662	0.00517960546202755
205	0.908397597558638	0.23	0.035535228476413	0.0255179190421877	0.0455525379106384	0.305765176701434	1.04345643027057	0.797974817869389	1.28893804267174	16.63	11.17	27.18	0.0466074403080768	0.0609453233345948	0.0752832063611129	0.0460524540787705	0.0602196062609313	0.0743867584430922	0.045882060845252	0.0600238543400599	0.0741435259081242	0.035535228476413	22.0112121720895	0.0261871081654213	2.90985294869166	0.475191455368994	0.548892206003792	0.432776544469319	0.45955782340655	0.532474856104869	0.417593772576878	0.458454621147071	0.53272080181389	0.416314791680001	0.0051369926999947	0.00509918660160662	0.00517960546202755
205	0.908397597558638	0.23	0.0356068245889138	0.0254941278783957	0.0457195212994318	0.30196732704909	0.872165531436182	0.665131242613629	1.07919982025873	14.59	9.85	23.43	0.0440809947374698	0.0578020122019346	0.0715230296663993	0.0437295443605193	0.0573411664542863	0.0709527885480533	0.043712470506162	0.0572876259498568	0.0709249406160056	0.0356068245889138	19.0230107382278	-0.0367422474766894	2.70049630817214	0.475191455368994	0.548892206003792	0.432776544469319	0.45955782340655	0.532474856104869	0.417593772576878	0.458454621147071	0.53272080181389	0.416314791680001	0.0051369926999947	0.00509918660160662	0.00517960546202755
205	0.908397597558638	0.23	0.0356800045277046	0.0255072494690309	0.0458527595863783	0.312985351565547	0.926112557783175	0.711887520436775	1.14033759512957	15.96	10.22	23.13	0.0432611399541965	0.0562795158299942	0.0692978917057919	0.0427970253495121	0.0556757373519208	0.0685544493543295	0.0429406028962782	0.0558955058757322	0.0688178076430383	0.0356800045277046	19.200664449715	0.0287182142486236	2.76479282277026	0.475191455368994	0.548892206003792	0.432776544469319	0.45955782340655	0.532474856104869	0.417593772576878	0.458454621147071	0.53272080181389	0.416314791680001	0.0051369926999947	0.00509918660160662	0.00517960546202755
205	0.908397597558638	0.23	0.0357208629027964	0.0254278522517265	0.0460138735538662	0.264434943895371	0.897542020284148	0.663824443945958	1.13125959662234	16.32	11.45	23.63	0.0394765220672549	0.0533753128453947	0.0672741036235345	0.0390273534093712	0.0527680020596562	0.0665086507099413	0.03950066250721	0.0533762175676044	0.0673078656733277	0.0357208629027964	20.1703473665129	-0.0533654000279662	2.73989917262112	0.475191455368994	0.548892206003792	0.432776544469319	0.45955782340655	0.532474856104869	0.417593772576878	0.458454621147071	0.53272080181389	0.416314791680001	0.0051369926999947	0.00509918660160662	0.00517960546202755
205	0.908397597558638	0.23	0.035824854782303	0.025645109198672	0.0460046003659341	0.262914502211407	0.877232129856796	0.647906997078395	1.1065572626352	15.95	11.36	25.06	0.0394029840198208	0.0533495760198409	0.067296168019861	0.0389811695955946	0.0527784613885176	0.0665757531814406	0.0392145158904897	0.0530509981661728	0.067033990944519	0.035824854782303	20.4735204570275	0.0680030173106863	2.88629819978378	0.475191455368994	0.548892206003792	0.432776544469319	0.45955782340655	0.532474856104869	0.417593772576878	0.458454621147071	0.53272080181389	0.416314791680001	0.0051369926999947	0.00509918660160662	0.00517960546202755
205	0.908397597558638	0.23	0.035866107021726	0.0255303443382649	0.046201869705187	0.303113316666931	0.905341137771372	0.691014431031286	1.11966784451146	16.9	11.67	27.64	0.0397160280624935	0.0520344473561792	0.064352866649865	0.0392246391365053	0.0513906480527718	0.0635566569690384	0.0392081634401877	0.0513830740311452	0.0635803870344234	0.035866107021726	20.7424735473096	-0.00160343016182211	2.83343342717485	0.475191455368994	0.548892206003792	0.432776544469319	0.45955782340655	0.532474856104869	0.417593772576878	0.458454621147071	0.53272080181389	0.416314791680001	0.0051369926999947	0.00509918660160662	0.00517960546202755
205	0.908397597558638	0.23	0.036307039657828	0.0258288344128341	0.0467852449028218	0.250950517892552	0.831271444922087	0.607043606807425	1.05549928303675	15.32	9.99	21.73	0.0383775917507777	0.0525533846161062	0.0667291774814348	0.0380129031414924	0.0520539884874136	0.0660950738333348	0.0382788881088345	0.0524811513953863	0.0666205655516153	0.036307039657828	18.791642605648	0.0126296167197161	2.73754506177797	0.475191455368994	0.548892206003792	0.432776544469319	0.45955782340655	0.532474856104869	0.417593772576878	0.458454621147071	0.53272080181389	0.416314791680001	0.0051369926999947	0.00509918660160662	0.00517960546202755
205	0.908397597558638	0.23	0.03644556492654	0.0259109701317387	0.0469801597213413	0.257187668624368	0.816944276270193	0.600177670407102	1.03371088213328	16.41	9.57	26.45	0.0355030722323723	0.0483257426597865	0.0611484130872007	0.0350935485648997	0.0477683110313955	0.0604430734978914	0.0345276587774485	0.0469787311041727	0.0594978225431092	0.03644556492654	19.7953329236797	-0.0874906791620162	2.69526962810896	0.475191455368994	0.548892206003792	0.432776544469319	0.45955782340655	0.532474856104869	0.417593772576878	0.458454621147071	0.53272080181389	0.416314791680001	0.0051369926999947	0.00509918660160662	0.00517960546202755
205	0.908397597558638	0.23	0.0368555900789594	0.0262799757510031	0.0474312044069157	0.288515354153826	0.856185692084745	0.646266701924023	1.06610468224547	17.49	11.17	26.73	0.035934896750566	0.0476071942942129	0.0592794918378599	0.0354567893486309	0.046973789052077	0.058490788755523	0.0354225477016789	0.0469408837697961	0.0584320928663767	0.0368555900789594	20.4196903145283	0.0569566941498162	2.85203862860928	0.475191455368994	0.548892206003792	0.432776544469319	0.45955782340655	0.532474856104869	0.417593772576878	0.458454621147071	0.53272080181389	0.416314791680001	0.0051369926999947	0.00509918660160662	0.00517960546202755
205	0.908397597558638	0.23	0.0369826465708596	0.0263094927788437	0.0476558003628756	0.25407608539373	0.759375124859637	0.556229628355479	0.962520621363795	15.19	9.66	22.24	0.035452060362246	0.0483998179739301	0.0613475755856142	0.0351243268271941	0.0479523900027942	0.0607804531783943	0.0352279160290894	0.0481029559672606	0.0609030482746951	0.0369826465708596	18.4387697358722	-0.175856494715998	2.53788683116807	0.475191455368994	0.548892206003792	0.432776544469319	0.45955782340655	0.532474856104869	0.417593772576878	0.458454621147071	0.53272080181389	0.416314791680001	0.0051369926999947	0.00509918660160662	0.00517960546202755
205	0.908397597558638	0.23	0.0371108504778989	0.0264110157627879	0.0478106851930099	0.276671633274751	0.892898224281422	0.667488393772073	1.11830805479077	15	9.79	24.07	0.0430899989963637	0.0576414270976515	0.0721928551989392	0.0427093311103604	0.0571322082368823	0.0715550853634041	0.0425610900803431	0.0568897168334866	0.0713070509457659	0.0371108504778989	18.7080695805926	0.101367436296995	2.80854685283356	0.475191455368994	0.548892206003792	0.432776544469319	0.45955782340655	0.532474856104869	0.417593772576878	0.458454621147071	0.53272080181389	0.416314791680001	0.0051369926999947	0.00509918660160662	0.00517960546202755
205	0.908397597558638	0.23	0.0371830626421898	0.0265205234439962	0.0478456018403833	0.343106734806644	0.949467792954265	0.744352291876284	1.15458329403225	15.28	10.02	26.24	0.0471755191330817	0.0601753182217694	0.0731751173104572	0.0467309447355851	0.0596082358380623	0.0724855269405395	0.0462685966866682	0.0589939188263493	0.0717498888595823	0.0371830626421898	20.0711971612218	-0.0944924331417807	2.67770859053335	0.475191455368994	0.548892206003792	0.432776544469319	0.45955782340655	0.532474856104869	0.417593772576878	0.458454621147071	0.53272080181389	0.416314791680001	0.0051369926999947	0.00509918660160662	0.00517960546202755
205	0.908397597558638	0.23	0.0373215691097292	0.0265208157894159	0.0481223224300425	0.325603655650279	0.93703340725814	0.726484251737308	1.14758256277897	15.02	10.57	23.28	0.0468115842045383	0.0603784846559768	0.0739453851074154	0.0463952335853798	0.0598414675928386	0.0732877016002975	0.0467322584018642	0.0602161529936819	0.0736852445840308	0.0373215691097292	19.0981906381662	-0.0607651574383093	2.68292347617086	0.475191455368994	0.548892206003792	0.432776544469319	0.45955782340655	0.532474856104869	0.417593772576878	0.458454621147071	0.53272080181389	0.416314791680001	0.0051369926999947	0.00509918660160662	0.00517960546202755
205	0.908397597558638	0.23	0.0374448610080999	0.0267359386869309	0.0481537833292688	0.304180469115638	0.989833277597862	0.756094829252977	1.22357172594275	14.51	9.93	21.98	0.0503970359236042	0.0659767284730204	0.0815564210224365	0.0500048404805991	0.0654632900975824	0.0809217397145658	0.0503015869231503	0.065838130735004	0.0814729033925901	0.0374448610080999	18.7274218325484	0.0554553644562683	2.76893958344535	0.475191455368994	0.548892206003792	0.432776544469319	0.45955782340655	0.532474856104869	0.417593772576878	0.458454621147071	0.53272080181389	0.416314791680001	0.0051369926999947	0.00509918660160662	0.00517960546202755
205	0.908397597558638	0.23	0.0377385931381892	0.0270223222238123	0.048454864052566	0.242323038185686	0.885492323285774	0.641028302572257	1.12995634399929	17.31	11.39	24.25	0.0360012128213841	0.0497307177458355	0.063460222670287	0.0355322246329148	0.0490828751483484	0.0626335256637819	0.0358418982885724	0.0495392929373077	0.0631974113387003	0.0377385931381892	20.8388007998315	0.144733362166873	2.98936964024724	0.475191455368994	0.548892206003792	0.432776544469319	0.45955782340655	0.532474856104869	0.417593772576878	0.458454621147071	0.53272080181389	0.416314791680001	0.0051369926999947	0.00509918660160662	0.00517960546202755
205	0.908397597558638	0.23	0.0378407478183934	0.0270129670182762	0.0486685286185106	0.275903572260073	0.892072821199576	0.66643842240632	1.11770721999283	17.4	10.86	26.81	0.0372385954520586	0.0498463740768146	0.0624541527015706	0.0367482087433447	0.0491899583600533	0.0616317079767618	0.036578594098886	0.048995314100203	0.0614153837959295	0.0378407478183934	20.6242576765608	0.0326568152773498	2.86538685191343	0.475191455368994	0.548892206003792	0.432776544469319	0.45955782340655	0.532474856104869	0.417593772576878	0.458454621147071	0.53272080181389	0.416314791680001	0.0051369926999947	0.00509918660160662	0.00517960546202755
205	0.908397597558638	0.23	0.0380742356661662	0.027075817612574	0.0490726537197585	0.260866471307038	0.932078945355127	0.687121593029916	1.17703629768034	15.26	10.8	23.5	0.0436034865492232	0.059148034596603	0.0746925826439828	0.043194325542199	0.0585930085811552	0.0739916916201114	0.0434872233020541	0.0589936642412956	0.0745698138708022	0.0380742356661662	19.6680831384574	-0.139547153746719	2.64242752231536	0.475191455368994	0.548892206003792	0.432776544469319	0.45955782340655	0.532474856104869	0.417593772576878	0.458454621147071	0.53272080181389	0.416314791680001	0.0051369926999947	0.00509918660160662	0.00517960546202755
205	0.908397597558638	0.23	0.0381189944149605	0.0272583742859743	0.0489796145439468	0.22653412419209	0.851488539752572	0.605837825143502	1.09713925436164	16.32	12.25	25.28	0.036022023266907	0.0506279712449559	0.0652339192230048	0.0356119782992328	0.0500516642263654	0.064491350153498	0.0360357466927035	0.050644461568289	0.065259931732395	0.0381189944149605	20.5711382727944	-0.0791792760636331	2.76709163915716	0.475191455368994	0.548892206003792	0.432776544469319	0.45955782340655	0.532474856104869	0.417593772576878	0.458454621147071	0.53272080181389	0.416314791680001	0.0051369926999947	0.00509918660160662	0.00517960546202755
205	0.908397597558638	0.23	0.0381311058343687	0.0272968061378406	0.0489654055308969	0.302467867259186	0.936500309876818	0.714457929595111	1.15854269015852	16.71	10.35	24.13	0.0415215840225885	0.0544258446760706	0.0673301053295526	0.0410211325573666	0.0537698607015849	0.0665185888458032	0.0411029250616116	0.0538655490740665	0.0666020997822413	0.0381311058343687	19.8275444036197	-0.0242754205518397	2.73484193161412	0.475191455368994	0.548892206003792	0.432776544469319	0.45955782340655	0.532474856104869	0.417593772576878	0.458454621147071	0.53272080181389	0.416314791680001	0.0051369926999947	0.00509918660160662	0.00517960546202755
205	0.908397597558638	0.23	0.0381442299863156	0.0273250774340275	0.0489633825386038	0.243458505622658	0.810427741634962	0.587377005476741	1.03347847779318	15.17	10.67	23.26	0.0374910706198906	0.0517279420383404	0.0659648134567902	0.0371462065098285	0.0512521191183374	0.0653580317268462	0.0374348416875594	0.0516139317184835	0.0658950523072696	0.0381442299863156	19.1786547781408	-0.0275246505242055	2.73913869488903	0.475191455368994	0.548892206003792	0.432776544469319	0.45955782340655	0.532474856104869	0.417593772576878	0.458454621147071	0.53272080181389	0.416314791680001	0.0051369926999947	0.00509918660160662	0.00517960546202755
205	0.908397597558638	0.23	0.0382861280154975	0.0274877444368716	0.0490845115941234	0.333082998231504	1.01082163886197	0.78750573472567	1.23413754299826	16.36	9.95	24.41	0.0467356395530344	0.0599886371401689	0.0732416347273035	0.0462010317459065	0.0593024286264776	0.0724038255070488	0.0460461861395775	0.0590587061256215	0.0721911413146081	0.0382861280154975	19.5042346037614	0.0515394303682481	2.80750863795975	0.475191455368994	0.548892206003792	0.432776544469319	0.45955782340655	0.532474856104869	0.417593772576878	0.458454621147071	0.53272080181389	0.416314791680001	0.0051369926999947	0.00509918660160662	0.00517960546202755
205	0.908397597558638	0.23	0.0382933915217885	0.0272755826488484	0.0493112003947285	0.267051466109573	0.891972274172915	0.661257145423561	1.12268740292227	16.48	9.71	26.12	0.0389634548651851	0.0525579522070365	0.0661524495488878	0.0385095248497328	0.0519456442856771	0.0653817637216214	0.037982960526041	0.0512570033184291	0.0645131501662956	0.0382933915217885	20.0656264117175	0.00404215536849762	2.79433048013359	0.475191455368994	0.548892206003792	0.432776544469319	0.45955782340655	0.532474856104869	0.417593772576878	0.458454621147071	0.53272080181389	0.416314791680001	0.0051369926999947	0.00509918660160662	0.00517960546202755
205	0.908397597558638	0.23	0.038301420324544	0.0274826645136019	0.0491201761354861	0.263123925201972	0.80886057862699	0.597523261606605	1.02019789564737	19	11.54	28.2	0.030656005478813	0.0414986928932488	0.0523413803076846	0.030182610929942	0.0408578639693855	0.051533117008829	0.03007539319809	0.0406348551991075	0.0513198438483777	0.038301420324544	21.1905812403077	0.0660885296591958	2.93059726663995	0.475191455368994	0.548892206003792	0.432776544469319	0.45955782340655	0.532474856104869	0.417593772576878	0.458454621147071	0.53272080181389	0.416314791680001	0.0051369926999947	0.00509918660160662	0.00517960546202755
205	0.908397597558638	0.23	0.0384062214964698	0.0275518241616107	0.049260618831329	0.281616593536854	0.899862147050762	0.675468544685766	1.12425574941576	15.27	10.29	22.65	0.0428372166353722	0.0570679272017282	0.0712986377680842	0.0424343956916892	0.0565312873802125	0.0706281790687359	0.0427205654331981	0.0569424546157307	0.0710358379542981	0.0384062214964698	19.0084587576854	-0.0513524988571514	2.67565679524044	0.475191455368994	0.548892206003792	0.432776544469319	0.45955782340655	0.532474856104869	0.417593772576878	0.458454621147071	0.53272080181389	0.416314791680001	0.0051369926999947	0.00509918660160662	0.00517960546202755
205	0.908397597558638	0.23	0.038698782997349	0.0276154134540568	0.0497821525406412	0.272859026587528	0.952316058108502	0.709595414543939	1.19503670167307	16.21	10.2	23.95	0.0424763976152631	0.0570056608463497	0.0715349240774363	0.0420014030904652	0.0563681920800536	0.0707349810696421	0.0420495393921285	0.0563697846726892	0.07081262992759	0.038698782997349	19.4722577239732	-0.0521772538500628	2.72382397919546	0.475191455368994	0.548892206003792	0.432776544469319	0.45955782340655	0.532474856104869	0.417593772576878	0.458454621147071	0.53272080181389	0.416314791680001	0.0051369926999947	0.00509918660160662	0.00517960546202755
205	0.908397597558638	0.23	0.0388433857487355	0.0277446939920226	0.0499420775054485	0.311311917077606	0.982549709991395	0.754382409379964	1.21071701060283	17.47	10.2	25.51	0.0419797129762961	0.0546767187271549	0.0673737244780137	0.0414220994623054	0.0539504517972179	0.0664788041321305	0.0411803918424996	0.0536828917425178	0.0661075723993879	0.0388433857487355	20.5123441105007	0.095409955003603	2.91839197224131	0.475191455368994	0.548892206003792	0.432776544469319	0.45955782340655	0.532474856104869	0.417593772576878	0.458454621147071	0.53272080181389	0.416314791680001	0.0051369926999947	0.00509918660160662	0.00517960546202755
205	0.908397597558638	0.23	0.0389330322334123	0.0277370704800117	0.0501289939868129	0.288610522818475	0.904068735831382	0.682461187007803	1.12567628465496	16.41	10.44	23.78	0.040381447162003	0.0534940368504449	0.0666066265388869	0.0399159755102664	0.0528774180950313	0.0658388606797962	0.0400205686191202	0.0530202425102346	0.0660752536620241	0.0389330322334123	18.8815997849773	-0.159270557676569	2.58160371801966	0.475191455368994	0.548892206003792	0.432776544469319	0.45955782340655	0.532474856104869	0.417593772576878	0.458454621147071	0.53272080181389	0.416314791680001	0.0051369926999947	0.00509918660160662	0.00517960546202755
205	0.908397597558638	0.23	0.0389910741056028	0.0277955453211474	0.0501866028900581	0.220801501368927	0.778882402670256	0.550438066033747	1.00732673930676	14.84	10.34	23.82	0.0359058627844695	0.0508076137921056	0.0657093647997417	0.0356008225546678	0.0503759749179794	0.065151127281291	0.0357009448298245	0.0504780589061655	0.0653278403847252	0.0389910741056028	18.5877385913307	-0.0810128793441129	2.65481365406471	0.475191455368994	0.548892206003792	0.432776544469319	0.45955782340655	0.532474856104869	0.417593772576878	0.458454621147071	0.53272080181389	0.416314791680001	0.0051369926999947	0.00509918660160662	0.00517960546202755
205	0.908397597558638	0.23	0.0390360729698458	0.0278999975282136	0.0501721484114779	0.276119550121327	0.839240395739195	0.62708372741946	1.05139706405893	14.36	10.21	23.44	0.0422106771802552	0.0564915080270946	0.0707723388739339	0.0418961302244468	0.0560705426916401	0.0702449551588333	0.0420178356381303	0.0562517378013548	0.0704294914477839	0.0390360729698458	18.5168613395649	0.0861750490934928	2.80499324617722	0.475191455368994	0.548892206003792	0.432776544469319	0.45955782340655	0.532474856104869	0.417593772576878	0.458454621147071	0.53272080181389	0.416314791680001	0.0051369926999947	0.00509918660160662	0.00517960546202755
205	0.908397597558638	0.23	0.0390415297575361	0.0280281625703948	0.0500548969446773	0.348276041524411	1.00773459625907	0.792505157346058	1.22296403517208	16.04	10.42	25.66	0.04793368731208	0.0609515718388626	0.0739694563656453	0.0474125986590139	0.0602889653453337	0.0731653320316534	0.0471979250517383	0.0600796312030518	0.0729071377021869	0.0390415297575361	20.3335211317153	-0.163588457147099	2.62999995622128	0.475191455368994	0.548892206003792	0.432776544469319	0.45955782340655	0.532474856104869	0.417593772576878	0.458454621147071	0.53272080181389	0.416314791680001	0.0051369926999947	0.00509918660160662	0.00517960546202755
205	0.908397597558638	0.23	0.039044462071333	0.0278732835102013	0.0502156406324646	0.311618948087233	0.922651635080491	0.708547161129814	1.13675610903117	15.12	9.86	24.67	0.0453850092537054	0.0590991754582763	0.0728133416628473	0.0449726604330035	0.058562225577569	0.0721517907221346	0.0446896902650507	0.058198718153852	0.0717920450146044	0.039044462071333	19.3459771540586	-0.0717489876840083	2.67534092353473	0.475191455368994	0.548892206003792	0.432776544469319	0.45955782340655	0.532474856104869	0.417593772576878	0.458454621147071	0.53272080181389	0.416314791680001	0.0051369926999947	0.00509918660160662	0.00517960546202755
205	0.908397597558638	0.23	0.0393231770069694	0.0281661512899853	0.0504802027239535	0.261245823261657	0.899699748075334	0.663484266893332	1.13591522925734	16.26	10.6	23.67	0.0395873926338581	0.0536814043027905	0.0677754159717228	0.0391408676658555	0.0530759062958786	0.0670109449259017	0.0393441336553444	0.0534154200963684	0.0674455914797357	0.0393231770069694	19.5492340886195	-0.0270367313056169	2.75918498939563	0.475191455368994	0.548892206003792	0.432776544469319	0.45955782340655	0.532474856104869	0.417593772576878	0.458454621147071	0.53272080181389	0.416314791680001	0.0051369926999947	0.00509918660160662	0.00517960546202755
205	0.908397597558638	0.23	0.0396122901369191	0.0281532807660377	0.0510712995078005	0.280420756623994	0.97031307044145	0.727634415952995	1.21299172492991	16.84	11.22	27.04	0.0419708051246128	0.0559687940763836	0.0699667830281543	0.0414558339103431	0.0552820710611555	0.0691083082119679	0.0414002471144634	0.0551435994123963	0.0689450980312769	0.0396122901369191	21.002193669448	-0.0165903675085269	2.82777857784373	0.475191455368994	0.548892206003792	0.432776544469319	0.45955782340655	0.532474856104869	0.417593772576878	0.458454621147071	0.53272080181389	0.416314791680001	0.0051369926999947	0.00509918660160662	0.00517960546202755
205	0.908397597558638	0.23	0.0400100141553011	0.028593538754757	0.0514264895558452	0.291243877582157	0.964549907577123	0.729624399520975	1.19947541563327	16.55	10.26	24.62	0.042809477066682	0.0565933337415836	0.0703771904164852	0.0423054001059486	0.0559269533598332	0.0695485066137179	0.0422199382873851	0.0558123430336152	0.0694702423716395	0.0400100141553011	19.7127525113905	0.0150907254890116	2.78987765756962	0.475191455368994	0.548892206003792	0.432776544469319	0.45955782340655	0.532474856104869	0.417593772576878	0.458454621147071	0.53272080181389	0.416314791680001	0.0051369926999947	0.00509918660160662	0.00517960546202755
205	0.908397597558638	0.23	0.0401222246674864	0.0286586087713442	0.0515858405636285	0.2793575134757	0.876325179009085	0.656574358636509	1.09607599938166	16.59	10.25	25.16	0.0384195577751383	0.0512783135708581	0.064137069366578	0.0379641403487424	0.0506704711346426	0.0633768019205428	0.0378119891765805	0.0504883099590733	0.0631295772708568	0.0401222246674864	19.5603988693158	0.0395989900462012	2.83391862581164	0.475191455368994	0.548892206003792	0.432776544469319	0.45955782340655	0.532474856104869	0.417593772576878	0.458454621147071	0.53272080181389	0.416314791680001	0.0051369926999947	0.00509918660160662	0.00517960546202755
205	0.908397597558638	0.23	0.0401774395138442	0.0285788203848886	0.0517760586427999	0.310150265751103	0.915654036803956	0.702443802319427	1.12886427128848	15.08	9.99	24.07	0.0451107120058431	0.0588030037632358	0.0724952955206284	0.0447046065818297	0.0582736346241843	0.0718426626665389	0.0446530100126238	0.0581322008614721	0.0716674046798451	0.0401774395138442	18.7601076187502	0.0114811881470447	2.71492795488509	0.475191455368994	0.548892206003792	0.432776544469319	0.45955782340655	0.532474856104869	0.417593772576878	0.458454621147071	0.53272080181389	0.416314791680001	0.0051369926999947	0.00509918660160662	0.00517960546202755
205	0.908397597558638	0.23	0.0402885035250583	0.0289135263093906	0.051663480740726	0.317622688918313	0.957757045732607	0.738578850181645	1.17693524128357	17.14	10.37	23.64	0.0418827542735745	0.054311740703566	0.0667407271335576	0.0413485307991162	0.0536189828530909	0.0658894349070657	0.041439928536815	0.0537845400125904	0.0661400320561322	0.0402885035250583	19.8366082761214	-0.0684501595650955	2.68590708898337	0.475191455368994	0.548892206003792	0.432776544469319	0.45955782340655	0.532474856104869	0.417593772576878	0.458454621147071	0.53272080181389	0.416314791680001	0.0051369926999947	0.00509918660160662	0.00517960546202755
205	0.908397597558638	0.23	0.0411327511790285	0.0294805956187179	0.0527849067393392	0.340891378039096	1.03330650827102	0.80897766641119	1.25763535013085	16.56	11.55	25.2	0.0474427896083477	0.0605986361654648	0.0737544827225818	0.046883494427594	0.0598842488908677	0.0728850033541413	0.0472872770041203	0.0602764416392354	0.0734672926489833	0.0411327511790285	20.2129865188678	-0.0441357337392879	2.76620217168141	0.475191455368994	0.548892206003792	0.432776544469319	0.45955782340655	0.532474856104869	0.417593772576878	0.458454621147071	0.53272080181389	0.416314791680001	0.0051369926999947	0.00509918660160662	0.00517960546202755
205	0.908397597558638	0.23	0.0418982036048943	0.0300373674164829	0.0537590397933057	0.279425181987285	0.912388770421711	0.683632945219911	1.14114459562351	15.98	10.11	24.58	0.0415024498390173	0.0553899127344263	0.0692773756298353	0.0410559388867406	0.0547939912219011	0.0685320435570616	0.0409274233161958	0.0546317159987194	0.0683626182321505	0.0418982036048943	19.1024831890328	0.105970978561425	2.87208795827299	0.475191455368994	0.548892206003792	0.432776544469319	0.45955782340655	0.532474856104869	0.417593772576878	0.458454621147071	0.53272080181389	0.416314791680001	0.0051369926999947	0.00509918660160662	0.00517960546202755
205	0.908397597558638	0.23	0.0419750203614845	0.0298249364272438	0.0541251042957253	0.281332052492254	0.958819274729938	0.719555611328728	1.19808293813115	15.2	10.63	25.09	0.0458586231613089	0.0611073433482711	0.0763560635352334	0.045434583563391	0.0605423038526002	0.0756500241418093	0.0454268882759667	0.0606060693304507	0.0757042384476967	0.0419750203614845	19.438599802497	-0.0972938697130317	2.67614243244135	0.475191455368994	0.548892206003792	0.432776544469319	0.45955782340655	0.532474856104869	0.417593772576878	0.458454621147071	0.53272080181389	0.416314791680001	0.0051369926999947	0.00509918660160662	0.00517960546202755
205	0.908397597558638	0.23	0.0419910718838417	0.0298493704437013	0.054132773323982	0.261022303562217	0.90111639557768	0.664391894677397	1.13784089647796	15.92	10.55	26.71	0.0404749672617815	0.0548962997626135	0.0693176322634456	0.0400437909300494	0.054311494220852	0.0685791975116546	0.0397963339848503	0.0539060142064049	0.0681305609895854	0.0419910718838417	19.7095948773911	0.0284487860472078	2.81596564793066	0.475191455368994	0.548892206003792	0.432776544469319	0.45955782340655	0.532474856104869	0.417593772576878	0.458454621147071	0.53272080181389	0.416314791680001	0.0051369926999947	0.00509918660160662	0.00517960546202755
205	0.908397597558638	0.23	0.0421897073940486	0.030000943116319	0.0543784716717783	0.318805992770501	0.912235641845121	0.704043338948324	1.12042794474192	13.78	9.64	21.96	0.0493066448778701	0.0638870881224184	0.0784675313669667	0.0490066069206513	0.0634983260912483	0.0779900452618452	0.0491877905617847	0.0637325498018408	0.0782645671890574	0.0421897073940486	17.7634229993672	-0.0104906528228504	2.65601417638914	0.475191455368994	0.548892206003792	0.432776544469319	0.45955782340655	0.532474856104869	0.417593772576878	0.458454621147071	0.53272080181389	0.416314791680001	0.0051369926999947	0.00509918660160662	0.00517960546202755
205	0.908397597558638	0.23	0.0424229897035458	0.0304298643166389	0.0544161150904528	0.297221903823108	0.992381121578873	0.754131259323159	1.23063098383459	16.29	11.08	24.46	0.0449267309095071	0.0591202646192705	0.0733137983290339	0.0444179228844825	0.0584507107819247	0.0724834986793669	0.0447046964873965	0.0588068829784566	0.0728856936154386	0.0424229897035458	19.4146726454192	0.0596911793436682	2.84450692752621	0.475191455368994	0.548892206003792	0.432776544469319	0.45955782340655	0.532474856104869	0.417593772576878	0.458454621147071	0.53272080181389	0.416314791680001	0.0051369926999947	0.00509918660160662	0.00517960546202755
205	0.908397597558638	0.23	0.042625961159471	0.0305366738708999	0.0547152484480422	0.243338637593518	0.837026416415056	0.606580047770939	1.06747278505917	15.76	10.08	24.9	0.0373174420910962	0.0514947449031196	0.065672047715143	0.0369311068998624	0.0509616367637375	0.0649921666276127	0.0367808117632136	0.0507570163593937	0.0646999135062871	0.042625961159471	18.7410779719471	0.0839797023720081	2.82695847789108	0.475191455368994	0.548892206003792	0.432776544469319	0.45955782340655	0.532474856104869	0.417593772576878	0.458454621147071	0.53272080181389	0.416314791680001	0.0051369926999947	0.00509918660160662	0.00517960546202755
205	0.908397597558638	0.23	0.0430010949592656	0.0308619204787986	0.0551402694397327	0.288592236224664	0.9649551697802	0.728412454785137	1.20149788477526	16.16	10.86	24.48	0.0437368091778899	0.0579397837703696	0.0721427583628493	0.0432517386224363	0.0572971926983496	0.0713426467742629	0.0434887644998448	0.0575216176370927	0.0716800660856521	0.0430010949592656	19.4629246490799	0.116661699886097	2.90026030893045	0.475191455368994	0.548892206003792	0.432776544469319	0.45955782340655	0.532474856104869	0.417593772576878	0.458454621147071	0.53272080181389	0.416314791680001	0.0051369926999947	0.00509918660160662	0.00517960546202755
205	0.908397597558638	0.23	0.0431189480424438	0.0307567146576737	0.0554811814272139	0.279186453637813	1.00704161301673	0.754404484060187	1.25967874197327	15.99	10.38	25.24	0.0457690682350526	0.0610963445678869	0.0764236209007212	0.0452757500389086	0.0604378225648076	0.0755998950907066	0.0451304073065807	0.0602807575293793	0.0754414501408207	0.0431189480424438	19.4764932434557	0.0813913507478066	2.87532570337372	0.475191455368994	0.548892206003792	0.432776544469319	0.45955782340655	0.532474856104869	0.417593772576878	0.458454621147071	0.53272080181389	0.416314791680001	0.0051369926999947	0.00509918660160662	0.00517960546202755
205	0.908397597558638	0.23	0.0432477703606749	0.0308889389213108	0.055606601800039	0.284863419981127	0.908758829697548	0.683951607287148	1.13356605210795	16.79	10.83	26.08	0.0395783431250222	0.052587300616669	0.0655962581083158	0.0390963975770784	0.0519469449724085	0.0647974923677386	0.0390037680219394	0.0518525781615278	0.0647160312205314	0.0432477703606749	19.4425839468147	-0.065538819890321	2.73568401273554	0.475191455368994	0.548892206003792	0.432776544469319	0.45955782340655	0.532474856104869	0.417593772576878	0.458454621147071	0.53272080181389	0.416314791680001	0.0051369926999947	0.00509918660160662	0.00517960546202755
205	0.908397597558638	0.23	0.0435949284341794	0.03109083824699	0.0560990186213688	0.267552076673958	0.990105877105532	0.734334870395983	1.24587688381508	16.25	10.66	23.26	0.0438562892059104	0.0591315644147427	0.0744068396235749	0.0433628517194515	0.0584662611927077	0.0735696706659638	0.0436481652355795	0.0589512074796648	0.0741113265107598	0.0435949284341794	19.2513381869333	-0.0251637531143098	2.76902917222873	0.475191455368994	0.548892206003792	0.432776544469319	0.45955782340655	0.532474856104869	0.417593772576878	0.458454621147071	0.53272080181389	0.416314791680001	0.0051369926999947	0.00509918660160662	0.00517960546202755
205	0.908397597558638	0.23	0.0445001786470424	0.0317496527799375	0.0572507045141473	0.329092785572787	1.04534730184335	0.812313932628631	1.27838067105806	16.8	11.3	24.17	0.0469587959441067	0.0604301473435715	0.0739014987430363	0.0463856089875026	0.0596925268073842	0.0729994446272659	0.046785141746267	0.0602501251642845	0.0736299317382294	0.0445001786470424	19.0729434888399	0.0105752673347143	2.77956133424932	0.475191455368994	0.548892206003792	0.432776544469319	0.45955782340655	0.532474856104869	0.417593772576878	0.458454621147071	0.53272080181389	0.416314791680001	0.0051369926999947	0.00509918660160662	0.00517960546202755
205	0.908397597558638	0.23	0.0450275151877549	0.032100111304772	0.0579549190707379	0.258125187394482	0.876419141249781	0.644440801016878	1.10839748148268	15.94	10.57	25.06	0.0392143632932735	0.0533302958905105	0.0674462284877475	0.0387952424216845	0.0527603047388356	0.0667253670559867	0.0387834201034379	0.0527487986946359	0.066695648419543	0.0450275151877549	18.7039766039264	-0.0475279338116137	2.70717274609229	0.475191455368994	0.548892206003792	0.432776544469319	0.45955782340655	0.532474856104869	0.417593772576878	0.458454621147071	0.53272080181389	0.416314791680001	0.0051369926999947	0.00509918660160662	0.00517960546202755
205	0.908397597558638	0.23	0.0452367497409128	0.0324516966598225	0.0580218028220032	0.324049177545894	1.04842159128141	0.812007419614921	1.2848357629479	16.25	10.64	23.63	0.0484805262019748	0.0625955246208694	0.0767105230397641	0.0479346263221491	0.0618906871934496	0.0758467480647502	0.0481083181587069	0.0622132586515832	0.0762870425224649	0.0452367497409128	18.7386587406858	-0.0304329383828722	2.71299006077059	0.475191455368994	0.548892206003792	0.432776544469319	0.45955782340655	0.532474856104869	0.417593772576878	0.458454621147071	0.53272080181389	0.416314791680001	0.0051369926999947	0.00509918660160662	0.00517960546202755
205	0.908397597558638	0.23	0.0457678700829107	0.0326012261314853	0.0589345140343361	0.328916581006993	1.0777634038974	0.837407792934254	1.31811901486054	14.85	9.71	23.33	0.0545599136686547	0.0702198842284884	0.0858798547883222	0.0540942617624817	0.0696205793406394	0.0851468969187972	0.0539809094814699	0.0695186850388695	0.0850349971640523	0.0457678700829107	18.2221072142305	0.0675904267992996	2.78339827958023	0.475191455368994	0.548892206003792	0.432776544469319	0.45955782340655	0.532474856104869	0.417593772576878	0.458454621147071	0.53272080181389	0.416314791680001	0.0051369926999947	0.00509918660160662	0.00517960546202755
205	0.908397597558638	0.23	0.0474872945076847	0.0337476556537477	0.0612269333616217	0.270722382244064	1.02280438480049	0.760707171351158	1.28490159824983	16.47	11.26	23.33	0.0448271025617797	0.0602720189644756	0.0757169353671715	0.0443049696859774	0.0595699882555097	0.0748350068250421	0.0447917139783461	0.0602857186497268	0.0756864770371239	0.0474872945076847	18.8248368366902	-0.0213556685272022	2.76953692076396	0.475191455368994	0.548892206003792	0.432776544469319	0.45955782340655	0.532474856104869	0.417593772576878	0.458454621147071	0.53272080181389	0.416314791680001	0.0051369926999947	0.00509918660160662	0.00517960546202755
205	0.908397597558638	0.23	0.0530582687993551	0.0379056649146392	0.0682108726840711	0.32156778956671	1.24205727923499	0.960385040671707	1.52372951779827	14.85	11.2	22.83	0.0625787330445431	0.0809325089538203	0.0992862848630975	0.0620448533265453	0.0802420471474688	0.0984392409683923	0.0628687148372614	0.0812334259469624	0.0997686225303849	0.0530582687993551	18.4594375968774	0.0699726437032999	2.8294673305704	0.475191455368994	0.548892206003792	0.432776544469319	0.45955782340655	0.532474856104869	0.417593772576878	0.458454621147071	0.53272080181389	0.416314791680001	0.0051369926999947	0.00509918660160662	0.00517960546202755
205	0.908397597558638	0.24	0.0241963649071009	0.0175425563223679	0.030850173491834	0.41414390177653	0.986640263607308	0.803423951093089	1.16985657612153	17.5	10.11	27.01	0.0446352925311203	0.0548141199041641	0.0649929472772079	0.0440403726723513	0.054083531918229	0.0641266911641068	0.0434620916352043	0.0533898305301952	0.0633373151262853	0.0241963649071009	22.3264611220169	-0.0417930253688703	2.79348612800987	0.475191455368994	0.548892206003792	0.432776544469319	0.45955782340655	0.532474856104869	0.417593772576878	0.458454621147071	0.53272080181389	0.416314791680001	0.0051369926999947	0.00509918660160662	0.00517960546202755
205	0.908397597558638	0.24	0.0266877722593973	0.0192306455152569	0.0341448990035377	0.347514656159918	0.978228298020139	0.768949852299211	1.18750674374107	15.09	8.91	22.71	0.049351379340987	0.0627829183832065	0.0762144574254259	0.0489061228371402	0.0622164802590061	0.075526837680872	0.048447242111433	0.0617409854702601	0.0750038775869926	0.0266877722593973	20.5399119770391	0.0199025240013129	2.75645566740091	0.475191455368994	0.548892206003792	0.432776544469319	0.45955782340655	0.532474856104869	0.417593772576878	0.458454621147071	0.53272080181389	0.416314791680001	0.0051369926999947	0.00509918660160662	0.00517960546202755
205	0.908397597558638	0.24	0.0274821496275675	0.0199083719533114	0.0350559273018236	0.332760921175516	0.879036429720613	0.684694319782745	1.07337853965848	16.21	10.16	26.23	0.0409989202792867	0.0526359624483808	0.064273004617475	0.0405408394982442	0.0520478610392455	0.0635548825802467	0.0402037661267969	0.0516224874191089	0.0629709603010509	0.0274821496275675	21.3377367528089	0.0350787783785979	2.81590320852396	0.475191455368994	0.548892206003792	0.432776544469319	0.45955782340655	0.532474856104869	0.417593772576878	0.458454621147071	0.53272080181389	0.416314791680001	0.0051369926999947	0.00509918660160662	0.00517960546202755
205	0.908397597558638	0.24	0.0290292792014388	0.0208700638034923	0.0371884945993852	0.321511395198752	0.926944988529374	0.716706359250848	1.1371836178079	14.36	10.04	22.14	0.0482351793564345	0.0623844859169353	0.0765337924774361	0.0478754606431727	0.0619192473234243	0.0759630340036759	0.0482068716595639	0.0623142553378706	0.0764827944793901	0.0290292792014388	18.9755153134344	-0.0403232969481903	2.66548639706434	0.475191455368994	0.548892206003792	0.432776544469319	0.45955782340655	0.532474856104869	0.417593772576878	0.458454621147071	0.53272080181389	0.416314791680001	0.0051369926999947	0.00509918660160662	0.00517960546202755
205	0.908397597558638	0.24	0.0296664605638508	0.0214721666474392	0.0378607544802623	0.350414297301169	1.00517924919551	0.791502978147338	1.21885552024369	16.23	10.36	24.68	0.0473192926526908	0.060093736062027	0.0728681794713633	0.0467883482953524	0.0594194565391335	0.0720505647829147	0.0467864969739366	0.0594263178507315	0.0719514799210746	0.0296664605638508	21.0017388647241	-0.110158291107636	2.68400733519545	0.475191455368994	0.548892206003792	0.432776544469319	0.45955782340655	0.532474856104869	0.417593772576878	0.458454621147071	0.53272080181389	0.416314791680001	0.0051369926999947	0.00509918660160662	0.00517960546202755
205	0.908397597558638	0.24	0.0297285218148715	0.0214328246592334	0.0380242189705095	0.380857187909503	1.03898940488921	0.832160648878852	1.24581816089957	15	9.26	23.1	0.0537224731541549	0.067074885704837	0.0804272982555191	0.0532479395488205	0.0664824094938187	0.0797168794388169	0.0529935663539123	0.0661285241057811	0.0792575371608586	0.0297285218148715	19.974242063505	0.0256651987310568	2.75679253753629	0.475191455368994	0.548892206003792	0.432776544469319	0.45955782340655	0.532474856104869	0.417593772576878	0.458454621147071	0.53272080181389	0.416314791680001	0.0051369926999947	0.00509918660160662	0.00517960546202755
205	0.908397597558638	0.24	0.0299514946808305	0.0215864470043978	0.0383165423572631	0.389927730867579	1.05442704338991	0.848506071859984	1.26034801491984	14.93	9.3	24.15	0.0550249898333666	0.0683788122050479	0.0817326345767293	0.0545469848378882	0.0677848018487013	0.0810226188595144	0.0540310959811904	0.0671070180967397	0.0802150023408277	0.0299514946808305	19.7500689586148	-0.0812629689166807	2.62949105444793	0.475191455368994	0.548892206003792	0.432776544469319	0.45955782340655	0.532474856104869	0.417593772576878	0.458454621147071	0.53272080181389	0.416314791680001	0.0051369926999947	0.00509918660160662	0.00517960546202755
205	0.908397597558638	0.24	0.0307337882719778	0.0222066293552435	0.039260947188712	0.315692506233829	0.936533677992147	0.721254328540574	1.15181302744372	15.62	10.45	24.43	0.044752110690203	0.0581096808214854	0.0714672509527677	0.0443005888921829	0.0575233891994316	0.0707461895066802	0.044327461678024	0.0575387047167076	0.0707673730163821	0.0307337882719778	20.1723110932787	-0.0429029002199482	2.73064274972888	0.475191455368994	0.548892206003792	0.432776544469319	0.45955782340655	0.532474856104869	0.417593772576878	0.458454621147071	0.53272080181389	0.416314791680001	0.0051369926999947	0.00509918660160662	0.00517960546202755
205	0.908397597558638	0.24	0.0317375199176606	0.0228894311232629	0.0405856087120584	0.334619570798626	1.00737549367034	0.785588443021322	1.22916254431936	15.28	10.35	23.99	0.0498077875409754	0.063869504456745	0.0779312213725145	0.0493390038629772	0.0632683739370139	0.0771977440110507	0.0494465253409527	0.063372572616636	0.0773191979404984	0.0317375199176606	19.6301057399111	0.0342102460331402	2.78314203987479	0.475191455368994	0.548892206003792	0.432776544469319	0.45955782340655	0.532474856104869	0.417593772576878	0.458454621147071	0.53272080181389	0.416314791680001	0.0051369926999947	0.00509918660160662	0.00517960546202755
205	0.908397597558638	0.24	0.0321046853358623	0.0231555495602648	0.0410538211114598	0.344443174446973	0.963433386731894	0.755916456657886	1.1709503168059	17.47	10.79	27.16	0.0420765550433478	0.053627563694873	0.0651785723463982	0.0415179732516115	0.0529156380017103	0.0643133027518091	0.0412438549925978	0.0526051573174991	0.0639113815793016	0.0321046853358623	22.0280745940137	0.0821140009859067	2.93958034677327	0.475191455368994	0.548892206003792	0.432776544469319	0.45955782340655	0.532474856104869	0.417593772576878	0.458454621147071	0.53272080181389	0.416314791680001	0.0051369926999947	0.00509918660160662	0.00517960546202755
205	0.908397597558638	0.24	0.0322229358827025	0.0231702153239827	0.0412756564414224	0.282098164030213	0.932533775067018	0.700269490056188	1.16479806007785	15.5	10.67	25.8	0.0437892074502896	0.0583131430266009	0.0728370786029122	0.0433580080824288	0.0577389241294083	0.0721198401763878	0.0432506702825778	0.0575752751421452	0.0719998258825712	0.0322229358827025	21.6158684002358	0.0542449929608313	2.87532378814846	0.475191455368994	0.548892206003792	0.432776544469319	0.45955782340655	0.532474856104869	0.417593772576878	0.458454621147071	0.53272080181389	0.416314791680001	0.0051369926999947	0.00509918660160662	0.00517960546202755
205	0.908397597558638	0.24	0.0325460552626718	0.023592597058221	0.0414995134671226	0.30840390399415	0.96023532409187	0.735728537986982	1.18474211019676	14.82	9.76	24.47	0.0480460364537821	0.0627072337193254	0.0773684309848687	0.0476396067131781	0.0621767823727496	0.076713958032321	0.0473938097554995	0.0618215493011879	0.0763336620420044	0.0325460552626718	20.7679390762596	0.0226620065311218	2.81657220987592	0.475191455368994	0.548892206003792	0.432776544469319	0.45955782340655	0.532474856104869	0.417593772576878	0.458454621147071	0.53272080181389	0.416314791680001	0.0051369926999947	0.00509918660160662	0.00517960546202755
205	0.908397597558638	0.24	0.0326679024154576	0.0236328067549473	0.0417029980759678	0.284305270758254	0.915248486423923	0.688525300997439	1.14197167185041	15.81	11.38	24.77	0.0422349004161819	0.0561423503597863	0.0700498003033908	0.0417938573350822	0.0555560770422489	0.0693182967494156	0.0420965433980906	0.0559917546913983	0.069829614719711	0.0326679024154576	20.3323638449447	0.0594498877219055	2.86031683817332	0.475191455368994	0.548892206003792	0.432776544469319	0.45955782340655	0.532474856104869	0.417593772576878	0.458454621147071	0.53272080181389	0.416314791680001	0.0051369926999947	0.00509918660160662	0.00517960546202755
205	0.908397597558638	0.24	0.0327281792501777	0.0235834604491732	0.0418728980511822	0.42452575025292	1.01392996140164	0.829617649491142	1.19824227331214	14.66	9.32	24.58	0.054745164182771	0.0669076438294316	0.0790701234760922	0.0543008471614381	0.0663646149527358	0.0784283827440336	0.053720916882548	0.0656542554776713	0.0775593117604867	0.0327281792501777	19.9620035873832	-0.037736270500827	2.67604299519552	0.475191455368994	0.548892206003792	0.432776544469319	0.45955782340655	0.532474856104869	0.417593772576878	0.458454621147071	0.53272080181389	0.416314791680001	0.0051369926999947	0.00509918660160662	0.00517960546202755
205	0.908397597558638	0.24	0.0327424305283325	0.023617012330171	0.041867848726494	0.38280466897308	0.969684262735918	0.777446584817724	1.16192194065411	15.75	9.67	25.57	0.0478437649051527	0.0596739979370297	0.0715042309689067	0.0473488981981267	0.0590567665190441	0.0707646348399615	0.0468089654535189	0.0584113236335101	0.0699605156751245	0.0327424305283325	20.1721942840925	-0.061783385741686	2.67975461660208	0.475191455368994	0.548892206003792	0.432776544469319	0.45955782340655	0.532474856104869	0.417593772576878	0.458454621147071	0.53272080181389	0.416314791680001	0.0051369926999947	0.00509918660160662	0.00517960546202755
205	0.908397597558638	0.24	0.0327933404584642	0.0236126133071731	0.0419740676097554	0.30596289849236	0.892481205699704	0.682615487791213	1.1023469236082	15.78	10.37	24.69	0.0419447716805961	0.0548404205176007	0.0677360693546053	0.0415089816046981	0.0542706496007	0.0670323175967019	0.0414873122245336	0.054232014271594	0.0670472109069362	0.0327933404584642	20.4691409015757	-0.202589122130431	2.58179137374697	0.475191455368994	0.548892206003792	0.432776544469319	0.45955782340655	0.532474856104869	0.417593772576878	0.458454621147071	0.53272080181389	0.416314791680001	0.0051369926999947	0.00509918660160662	0.00517960546202755
205	0.908397597558638	0.24	0.0329740704265788	0.0238731053076245	0.042075035545533	0.400970685263597	1.06492525059604	0.861702505734288	1.26814799545779	15.14	8.92	23.22	0.0551233102661575	0.068123516652477	0.0811237230387965	0.0546201818094482	0.0675017310660622	0.0803832803226761	0.0541141084917327	0.0668137962235256	0.0796230656609681	0.0329740704265788	19.0818208997034	0.00506126417171297	2.70203651391955	0.475191455368994	0.548892206003792	0.432776544469319	0.45955782340655	0.532474856104869	0.417593772576878	0.458454621147071	0.53272080181389	0.416314791680001	0.0051369926999947	0.00509918660160662	0.00517960546202755
205	0.908397597558638	0.24	0.0334586403152242	0.0241736136810782	0.0427436669493703	0.29719270429005	0.875190022646373	0.665060594711496	1.08531945058125	16.12	10.38	23.22	0.0400174560231912	0.0526611838405189	0.0653049116578466	0.039576176301565	0.0520804794466118	0.0645847825916587	0.0397907604076807	0.052275716368487	0.0649643474407807	0.0334586403152242	19.9967415644045	-0.0279692798024248	2.74863587434667	0.475191455368994	0.548892206003792	0.432776544469319	0.45955782340655	0.532474856104869	0.417593772576878	0.458454621147071	0.53272080181389	0.416314791680001	0.0051369926999947	0.00509918660160662	0.00517960546202755
205	0.908397597558638	0.24	0.0335299068517001	0.0242031822852456	0.0428566314181545	0.328299024806458	0.808120448451731	0.627646404114071	0.988594492789392	14.22	9.18	20.33	0.0426592105360813	0.0549254805301959	0.0671917505243105	0.0423553312365457	0.0545342234876855	0.0667131157388254	0.0425722376301567	0.0548204007916843	0.0671380241350835	0.0335299068517001	18.0332257215051	0.0259222880571174	2.68467452104917	0.475191455368994	0.548892206003792	0.432776544469319	0.45955782340655	0.532474856104869	0.417593772576878	0.458454621147071	0.53272080181389	0.416314791680001	0.0051369926999947	0.00509918660160662	0.00517960546202755
205	0.908397597558638	0.24	0.0336056795524375	0.0241835744991158	0.0430277846057592	0.288124411509177	0.866804821177704	0.654079689029468	1.07952995332594	15.59	10.94	26.32	0.04066681930233	0.0538928140170916	0.0671188087318531	0.0402590880964881	0.0533524771424016	0.0664458661883151	0.0401806257668931	0.0532577238621499	0.0663115939061821	0.0336056795524375	20.4186935314125	0.0150349153069387	2.82455981843783	0.475191455368994	0.548892206003792	0.432776544469319	0.45955782340655	0.532474856104869	0.417593772576878	0.458454621147071	0.53272080181389	0.416314791680001	0.0051369926999947	0.00509918660160662	0.00517960546202755
205	0.908397597558638	0.24	0.0338360105112055	0.024386969398727	0.0432850516236841	0.345732749156546	1.02357121728577	0.803729120274996	1.24341331429655	17.26	11.92	25.27	0.0452645743805273	0.0576456847584996	0.070026795136472	0.0446784418433431	0.0568992287953623	0.0691200157473815	0.0451196514868862	0.0574380428290271	0.0697513512509701	0.0338360105112055	20.8893239168345	0.00740893709093943	2.85103258738861	0.475191455368994	0.548892206003792	0.432776544469319	0.45955782340655	0.532474856104869	0.417593772576878	0.458454621147071	0.53272080181389	0.416314791680001	0.0051369926999947	0.00509918660160662	0.00517960546202755
205	0.908397597558638	0.24	0.0338361857952136	0.0244116635048204	0.0432607080856069	0.360872810494579	1.1154033629739	0.883645767193587	1.34716095875421	14.33	10.02	21.85	0.0596247969086041	0.0752628501800119	0.0909009034514197	0.0591853675428327	0.0747081697746188	0.0902309720064048	0.0596375585611703	0.0752127170227407	0.0909348694926957	0.0338361857952136	19.1023047572389	-0.0162037748126209	2.69340581823834	0.475191455368994	0.548892206003792	0.432776544469319	0.45955782340655	0.532474856104869	0.417593772576878	0.458454621147071	0.53272080181389	0.416314791680001	0.0051369926999947	0.00509918660160662	0.00517960546202755
205	0.908397597558638	0.24	0.0338592587934297	0.0244097799513794	0.04330873763548	0.260289258423192	0.826981619171236	0.609318846043236	1.04464439229924	16.18	10.44	24.26	0.0365458301747198	0.0496008452850353	0.0626558603953508	0.036139310689507	0.0490491076450639	0.0619589046006208	0.0361746443656134	0.0490875415583323	0.0620831203015019	0.0338592587934297	19.7455981273888	-0.193727413575051	2.57458146416566	0.475191455368994	0.548892206003792	0.432776544469319	0.45955782340655	0.532474856104869	0.417593772576878	0.458454621147071	0.53272080181389	0.416314791680001	0.0051369926999947	0.00509918660160662	0.00517960546202755
205	0.908397597558638	0.24	0.0344144441697721	0.0247872692499538	0.0440416190895904	0.279245032983028	0.865188176963385	0.648169490205182	1.08220686372159	15.92	10.29	23.38	0.0394864823154332	0.0527072596989594	0.0659280370824856	0.039065829809477	0.0521457652437851	0.0652257006780932	0.0391991246026011	0.0523430146561326	0.0654493514327733	0.0344144441697721	19.5809771615077	-0.053351708318072	2.70319719216002	0.475191455368994	0.548892206003792	0.432776544469319	0.45955782340655	0.532474856104869	0.417593772576878	0.458454621147071	0.53272080181389	0.416314791680001	0.0051369926999947	0.00509918660160662	0.00517960546202755
205	0.908397597558638	0.24	0.0344624693482021	0.0248039277242715	0.0441210109721326	0.297243930973012	0.890894980099282	0.677021085576136	1.10476887462243	16.33	10.97	24.19	0.0402483300881417	0.0529629519624052	0.0656775738366688	0.0397899946689641	0.0523598263983033	0.0649296581276425	0.0400447211263606	0.0526729068999139	0.0653116306548263	0.0344624693482021	20.0430145542292	0.0717093586128809	2.87458466310625	0.475191455368994	0.548892206003792	0.432776544469319	0.45955782340655	0.532474856104869	0.417593772576878	0.458454621147071	0.53272080181389	0.416314791680001	0.0051369926999947	0.00509918660160662	0.00517960546202755
205	0.908397597558638	0.24	0.034522995853337	0.0250262757849137	0.0440197159217602	0.299230811914533	0.866654237630387	0.659584959228587	1.07372351603219	16.09	10.74	26.07	0.0397662908367196	0.0522504705213293	0.0647346502059391	0.0393301388844246	0.0516773935698031	0.0640246482551817	0.0392531241916005	0.0515651856709157	0.0638528941649059	0.034522995853337	20.8200384424985	0.0427014827581083	2.85564337762202	0.475191455368994	0.548892206003792	0.432776544469319	0.45955782340655	0.532474856104869	0.417593772576878	0.458454621147071	0.53272080181389	0.416314791680001	0.0051369926999947	0.00509918660160662	0.00517960546202755
205	0.908397597558638	0.24	0.0346616016363516	0.0250450827380818	0.0442781205346213	0.307677385522281	0.839716338116402	0.643052488769703	1.0363801874631	15.63	10.78	23.89	0.0398824543759332	0.0520796499951762	0.0642768456144192	0.0394795242396683	0.0515534922950662	0.0636274603504641	0.0396960599880459	0.0518373175753367	0.0639208783611757	0.0346616016363516	19.3870102785886	0.0777021028224974	2.83209657054538	0.475191455368994	0.548892206003792	0.432776544469319	0.45955782340655	0.532474856104869	0.417593772576878	0.458454621147071	0.53272080181389	0.416314791680001	0.0051369926999947	0.00509918660160662	0.00517960546202755
205	0.908397597558638	0.24	0.034719167144225	0.0250932416001406	0.0443450926883094	0.275956716929776	0.917480807126946	0.685450759462342	1.14951085479155	14.77	9.59	23.79	0.0448918209047422	0.0600880274892218	0.0752842340737014	0.0445163117297083	0.0595854057381511	0.074654499746594	0.0443194166737159	0.0593451030524797	0.0743241722075429	0.034719167144225	18.9975553163691	0.035595445414458	2.76116232177869	0.475191455368994	0.548892206003792	0.432776544469319	0.45955782340655	0.532474856104869	0.417593772576878	0.458454621147071	0.53272080181389	0.416314791680001	0.0051369926999947	0.00509918660160662	0.00517960546202755
205	0.908397597558638	0.24	0.035076787749171	0.0252577789522709	0.0448957965460711	0.345006740380301	0.982904838908815	0.77145782317308	1.19435185464455	16.63	10.08	26.47	0.0450498338818675	0.05739743429187	0.0697450347018724	0.0445131380672493	0.0567136368147239	0.0689141355621985	0.0440746696311596	0.0560942758377827	0.068228922342488	0.035076787749171	21.1537893901441	0.0910967164241571	2.90850522727909	0.475191455368994	0.548892206003792	0.432776544469319	0.45955782340655	0.532474856104869	0.417593772576878	0.458454621147071	0.53272080181389	0.416314791680001	0.0051369926999947	0.00509918660160662	0.00517960546202755
205	0.908397597558638	0.24	0.0353926413623895	0.0255697772561909	0.045215505468588	0.310760680621717	1.00600644619277	0.772091368978596	1.23992152340695	15.57	11.15	23.42	0.048052312706244	0.0626103830184022	0.0771684533305605	0.0475720345030105	0.0619845983148924	0.0763971621267743	0.0480550317686063	0.0626587712014597	0.0772307040099073	0.0353926413623895	19.8134419239353	0.0681320230267487	2.8407356689508	0.475191455368994	0.548892206003792	0.432776544469319	0.45955782340655	0.532474856104869	0.417593772576878	0.458454621147071	0.53272080181389	0.416314791680001	0.0051369926999947	0.00509918660160662	0.00517960546202755
205	0.908397597558638	0.24	0.0354064194892948	0.0256273965934921	0.0451854423850976	0.327424007405786	0.945868316520167	0.734211840708914	1.15752479233142	16.23	10.88	23.84	0.0439026025036561	0.0565587183678378	0.0692148342320195	0.0434102460549095	0.0559244268194284	0.0684386075839473	0.0437036912128578	0.0562823557389061	0.0688634573728205	0.0354064194892948	19.7865374565682	0.0508301286898774	2.81075299153575	0.475191455368994	0.548892206003792	0.432776544469319	0.45955782340655	0.532474856104869	0.417593772576878	0.458454621147071	0.53272080181389	0.416314791680001	0.0051369926999947	0.00509918660160662	0.00517960546202755
205	0.908397597558638	0.24	0.0354291804366767	0.0254686237481169	0.0453897371252365	0.281375293106555	0.864691924215042	0.64893986150898	1.0804439869211	18.78	10.9	26.14	0.0336715532024522	0.0448662840070191	0.056061014811586	0.0331613218054191	0.0441864167424785	0.0552115116795379	0.0330975148950703	0.0441184245423372	0.0551668272109379	0.0354291804366767	21.3249352611105	0.0109642577913465	2.87743758145759	0.475191455368994	0.548892206003792	0.432776544469319	0.45955782340655	0.532474856104869	0.417593772576878	0.458454621147071	0.53272080181389	0.416314791680001	0.0051369926999947	0.00509918660160662	0.00517960546202755
205	0.908397597558638	0.24	0.0354573967465741	0.0255097046416223	0.0454050888515259	0.317898265401777	0.821897603238962	0.633929710190366	1.00986549628756	15.53	9.42	22.16	0.0395698114921653	0.0513027433534577	0.0630356752147502	0.0391779430463471	0.050794681132638	0.0624114192189289	0.0392111581474636	0.0508237323719034	0.0623773681204802	0.0354573967465741	18.5349237759487	-0.0658291892441761	2.62254869920282	0.475191455368994	0.548892206003792	0.432776544469319	0.45955782340655	0.532474856104869	0.417593772576878	0.458454621147071	0.53272080181389	0.416314791680001	0.0051369926999947	0.00509918660160662	0.00517960546202755
205	0.908397597558638	0.24	0.0354970968224822	0.0257337437802722	0.0452604498646923	0.286335714694159	0.909052155252671	0.684982274230792	1.13312203627455	16.86	10.43	25.17	0.0394658610280825	0.0523758458812218	0.0652858307343611	0.0389803401985093	0.0517315025556385	0.0644826649127676	0.0389018993333594	0.0516036029978778	0.0643330742087576	0.0354970968224822	20.2963639442213	-0.0084810322474106	2.79613525890125	0.475191455368994	0.548892206003792	0.432776544469319	0.45955782340655	0.532474856104869	0.417593772576878	0.458454621147071	0.53272080181389	0.416314791680001	0.0051369926999947	0.00509918660160662	0.00517960546202755
205	0.908397597558638	0.24	0.0358027135351768	0.025904977907445	0.0457004491629087	0.319912197176919	0.954123342132537	0.736924714921091	1.17132196934398	14.96	9.54	22.11	0.0476683639941844	0.0617179717917204	0.0757675795892564	0.0472503563039859	0.0611767619688798	0.0751031676337738	0.0473082667391069	0.0613085095377159	0.0752326994124619	0.0358027135351768	18.7668023595408	0.067973790678594	2.77712200224649	0.475191455368994	0.548892206003792	0.432776544469319	0.45955782340655	0.532474856104869	0.417593772576878	0.458454621147071	0.53272080181389	0.416314791680001	0.0051369926999947	0.00509918660160662	0.00517960546202755
205	0.908397597558638	0.24	0.0359604318285531	0.0260690100748888	0.0458518535822174	0.256053675928262	0.7990211878281	0.586379186584255	1.01166318907194	16.42	10.18	24.19	0.0346656637857454	0.0472366695282694	0.0598076752707933	0.0342651749094291	0.0466909491053972	0.0591167233013653	0.034254626173409	0.0466524984656826	0.0590655713847291	0.0359604318285531	19.8279893285668	-0.0256074485888653	2.76205722338544	0.475191455368994	0.548892206003792	0.432776544469319	0.45955782340655	0.532474856104869	0.417593772576878	0.458454621147071	0.53272080181389	0.416314791680001	0.0051369926999947	0.00509918660160662	0.00517960546202755
205	0.908397597558638	0.24	0.0359820079041203	0.0259488151697164	0.0460152006385242	0.220843480130719	0.751486459633526	0.531104173050684	0.971868746216368	13.83	9.64	26.06	0.0370655243904243	0.0524459063061474	0.0678262882218705	0.0368354291955043	0.05212033284583	0.0674052364961557	0.0363257953445298	0.0514302692694183	0.0665209278602866	0.0359820079041203	19.301419869463	0.0114606004751253	2.75191764270917	0.475191455368994	0.548892206003792	0.432776544469319	0.45955782340655	0.532474856104869	0.417593772576878	0.458454621147071	0.53272080181389	0.416314791680001	0.0051369926999947	0.00509918660160662	0.00517960546202755
205	0.908397597558638	0.24	0.0361049684375481	0.0261103020464933	0.0460996348286028	0.289744288732333	0.92050619459211	0.695490867081609	1.14552152210261	13.95	9.76	22.28	0.0481380433206632	0.0637123636981049	0.0792866840755467	0.0478252994594716	0.0632984363912584	0.0787715733230451	0.0480461975552886	0.0634859767511438	0.0790059022023072	0.0361049684375481	19.0471366762383	-0.00145409679793258	2.69324741286397	0.475191455368994	0.548892206003792	0.432776544469319	0.45955782340655	0.532474856104869	0.417593772576878	0.458454621147071	0.53272080181389	0.416314791680001	0.0051369926999947	0.00509918660160662	0.00517960546202755
205	0.908397597558638	0.24	0.0363475148545457	0.0263836719833551	0.0463113577257363	0.283146751107514	0.834012105541359	0.626822886478283	1.04120132460443	15	10.13	24.32	0.0404661926340921	0.0538418351499849	0.0672174776658777	0.0401087485089131	0.0533662419100366	0.0666237353111602	0.0400551995200714	0.0532690657152045	0.0665628947774027	0.0363475148545457	19.4347528462427	0.162817071842265	2.90725207750678	0.475191455368994	0.548892206003792	0.432776544469319	0.45955782340655	0.532474856104869	0.417593772576878	0.458454621147071	0.53272080181389	0.416314791680001	0.0051369926999947	0.00509918660160662	0.00517960546202755
205	0.908397597558638	0.24	0.0364352113143293	0.0262583743562092	0.0466120482724494	0.359313364157226	0.985342774570838	0.779915102296481	1.19077044684519	13.72	9.18	23.76	0.0548777221407501	0.0693323758407469	0.0837870295407437	0.0545528940157396	0.0689219888062939	0.0832910835968483	0.05404907837999	0.0683007933599576	0.0825690748701885	0.0364352113143293	18.4367751337047	0.120399695011488	2.79290861753686	0.475191455368994	0.548892206003792	0.432776544469319	0.45955782340655	0.532474856104869	0.417593772576878	0.458454621147071	0.53272080181389	0.416314791680001	0.0051369926999947	0.00509918660160662	0.00517960546202755
205	0.908397597558638	0.24	0.0364849677681375	0.0264470803334233	0.0465228552028517	0.326429479124709	1.04314150691778	0.8091901664611	1.27709284737447	17.76	10.82	27.15	0.0443304173751812	0.0571471333929808	0.0699638494107803	0.0437225111912621	0.0563634706656749	0.0690044301400876	0.0434754015090475	0.056069985195825	0.0685556837134525	0.0364849677681375	21.0534230358876	-0.052885074526081	2.78363060976923	0.475191455368994	0.548892206003792	0.432776544469319	0.45955782340655	0.532474856104869	0.417593772576878	0.458454621147071	0.53272080181389	0.416314791680001	0.0051369926999947	0.00509918660160662	0.00517960546202755
205	0.908397597558638	0.24	0.0369957655458531	0.0267571134205914	0.0472344176711147	0.28667339509542	0.856359391270888	0.645451882191086	1.06726690035069	15.63	10.26	24.71	0.0400187962210329	0.0530953165012101	0.0661718367813872	0.0396141020123859	0.0525583846311049	0.0655026672498238	0.039551642998049	0.0524246506453905	0.0654073452743428	0.0369957655458531	19.4699704023462	-0.108958847155736	2.65081860720291	0.475191455368994	0.548892206003792	0.432776544469319	0.45955782340655	0.532474856104869	0.417593772576878	0.458454621147071	0.53272080181389	0.416314791680001	0.0051369926999947	0.00509918660160662	0.00517960546202755
205	0.908397597558638	0.24	0.037043316136255	0.0268066293508139	0.047280002921696	0.284492616006458	0.879175012855216	0.661488080862509	1.09686194484792	15.77	10.24	23.8	0.040681816804643	0.0540696617927869	0.0674575067809308	0.0402602324610975	0.0535093396473404	0.0667584468335833	0.0403205757600355	0.0536223953046969	0.0668371597674482	0.037043316136255	19.6619357093252	-0.118897355128566	2.63093452312812	0.475191455368994	0.548892206003792	0.432776544469319	0.45955782340655	0.532474856104869	0.417593772576878	0.458454621147071	0.53272080181389	0.416314791680001	0.0051369926999947	0.00509918660160662	0.00517960546202755
205	0.908397597558638	0.24	0.0370615139185835	0.0267925487927427	0.0473304790444243	0.32786688906929	0.995048858810408	0.772610986273374	1.21748673134744	16.28	10.38	24.29	0.0460558464363216	0.0593155135666086	0.0725751806968957	0.0455350901513606	0.0586448294108369	0.0717545686703131	0.0455928887651559	0.058660371331228	0.0718470358186626	0.0370615139185835	19.6285506091617	-0.0797716866590435	2.69996605458121	0.475191455368994	0.548892206003792	0.432776544469319	0.45955782340655	0.532474856104869	0.417593772576878	0.458454621147071	0.53272080181389	0.416314791680001	0.0051369926999947	0.00509918660160662	0.00517960546202755
205	0.908397597558638	0.24	0.0372617144628191	0.0269637937018067	0.0475596352238315	0.330593573119183	0.942551654834421	0.733146023091986	1.15195728657686	14.99	10.16	24.38	0.0473536140604473	0.0608790416768926	0.0744044692933379	0.0469360910821842	0.0603422632429955	0.0737484354038067	0.0468730776708083	0.0602224697527743	0.0736281361795952	0.0372617144628191	19.6886333284568	-0.0589266351527457	2.69279824033885	0.475191455368994	0.548892206003792	0.432776544469319	0.45955782340655	0.532474856104869	0.417593772576878	0.458454621147071	0.53272080181389	0.416314791680001	0.0051369926999947	0.00509918660160662	0.00517960546202755
205	0.908397597558638	0.24	0.037485536637842	0.0270540745056367	0.0479169987700472	0.310843880592207	0.964129706712474	0.739995277517484	1.18826413590746	14.68	10.1	23.47	0.0487769260318261	0.0635507885228219	0.0783246510138177	0.0483792566023182	0.0630326704724929	0.0776860843426676	0.0484753857424872	0.0630977519115737	0.0778659265583499	0.037485536637842	18.9286299204592	-0.0456841578325657	2.69813887271333	0.475191455368994	0.548892206003792	0.432776544469319	0.45955782340655	0.532474856104869	0.417593772576878	0.458454621147071	0.53272080181389	0.416314791680001	0.0051369926999947	0.00509918660160662	0.00517960546202755
205	0.908397597558638	0.24	0.0375077828013937	0.0270758929857235	0.0479396726170639	0.328585720557171	0.913975980074419	0.709994289206849	1.11795767094199	17.13	10.65	25.46	0.0402744831617995	0.0518453609829983	0.0634162388041971	0.0397611319336906	0.0511845237073107	0.0626079154809308	0.039648258263109	0.0511400621556736	0.0625346809001865	0.0375077828013937	20.5308902402183	0.0685048766822654	2.88067641163027	0.475191455368994	0.548892206003792	0.432776544469319	0.45955782340655	0.532474856104869	0.417593772576878	0.458454621147071	0.53272080181389	0.416314791680001	0.0051369926999947	0.00509918660160662	0.00517960546202755
205	0.908397597558638	0.24	0.0376199762286492	0.0272714704134159	0.0479684820438825	0.329015163188993	0.927342425923397	0.72057887268359	1.1341059791632	14.93	9.29	22.66	0.0467145143316321	0.0601188193109169	0.0735231242902018	0.0463082321930025	0.0595959582080887	0.0728836842231749	0.0461949629177979	0.059430601709641	0.0726729631675753	0.0376199762286492	18.9849853673827	0.0232193509951384	2.74372206983712	0.475191455368994	0.548892206003792	0.432776544469319	0.45955782340655	0.532474856104869	0.417593772576878	0.458454621147071	0.53272080181389	0.416314791680001	0.0051369926999947	0.00509918660160662	0.00517960546202755
205	0.908397597558638	0.24	0.0376466340926481	0.0270847488415494	0.0482085193437468	0.386472010337811	0.998323864221509	0.801935803623089	1.19471192481993	15.23	9.5	23.62	0.0509919758746727	0.0634795281236993	0.0759670803727258	0.0505167489756856	0.0628879217232425	0.0752590944707995	0.0502555225842578	0.0626392361812433	0.0748767475903365	0.0376466340926481	18.6846829658836	0.094409130373596	2.81416156149047	0.475191455368994	0.548892206003792	0.432776544469319	0.45955782340655	0.532474856104869	0.417593772576878	0.458454621147071	0.53272080181389	0.416314791680001	0.0051369926999947	0.00509918660160662	0.00517960546202755
205	0.908397597558638	0.24	0.0377983824792971	0.0274066686355799	0.0481900963230143	0.268306227878548	0.829260384485823	0.615451531964768	1.04306923700688	16.05	10.63	26.14	0.0371986759213847	0.0501215557924663	0.063044435663548	0.0367934985743726	0.0495756191831357	0.0623577397918988	0.0366456014851863	0.0494051952563391	0.0620667627772725	0.0377983824792971	20.1764261815988	-0.133163048071726	2.65106128699103	0.475191455368994	0.548892206003792	0.432776544469319	0.45955782340655	0.532474856104869	0.417593772576878	0.458454621147071	0.53272080181389	0.416314791680001	0.0051369926999947	0.00509918660160662	0.00517960546202755
205	0.908397597558638	0.24	0.0378090711452019	0.0272218963162549	0.048396245974149	0.274770576572982	0.89327875744863	0.666696936238365	1.1198605786589	15.39	9.99	24.43	0.0419797930760353	0.0562469322395448	0.0705140714030543	0.0415755453159005	0.0557052979267909	0.0698350505376813	0.0414400650977032	0.0555437106660446	0.0696379066963704	0.0378090711452019	19.3161405194309	-0.00748824255938378	2.73986014887878	0.475191455368994	0.548892206003792	0.432776544469319	0.45955782340655	0.532474856104869	0.417593772576878	0.458454621147071	0.53272080181389	0.416314791680001	0.0051369926999947	0.00509918660160662	0.00517960546202755
205	0.908397597558638	0.24	0.0378422393665989	0.0272572024923905	0.0484272762408073	0.26836183503733	0.953930797174538	0.708012903148514	1.19984869120056	16.16	11.64	26.57	0.0425232170973274	0.0572930326604099	0.0720628482234924	0.0420519443951576	0.0566580702995995	0.0712641962040414	0.0421979417206004	0.0568610900349086	0.071576553841226	0.0378422393665989	20.8647415202211	0.0386030274967196	2.88209492784203	0.475191455368994	0.548892206003792	0.432776544469319	0.45955782340655	0.532474856104869	0.417593772576878	0.458454621147071	0.53272080181389	0.416314791680001	0.0051369926999947	0.00509918660160662	0.00517960546202755
205	0.908397597558638	0.24	0.0379434614843804	0.0275370074313721	0.0483499155373888	0.301203388927718	0.955341060501829	0.728150975654094	1.18253114534956	15.79	10.72	24.6	0.0447240258698252	0.058678350689579	0.0726326755093328	0.0442587840777953	0.0580679489983798	0.0718771139189643	0.0443708519935438	0.0582236250838931	0.0720405545654045	0.0379434614843804	20.0174416037179	0.0352319339550157	2.80508620065668	0.475191455368994	0.548892206003792	0.432776544469319	0.45955782340655	0.532474856104869	0.417593772576878	0.458454621147071	0.53272080181389	0.416314791680001	0.0051369926999947	0.00509918660160662	0.00517960546202755
205	0.908397597558638	0.24	0.0382682846518842	0.0275643987580641	0.0489721705457044	0.308875964346643	0.932511817229266	0.714727929155739	1.15029570530279	16.99	10.26	26.54	0.0408833034787435	0.0533408057333541	0.0657983079879646	0.040371893269061	0.0526735643334776	0.0649752353978942	0.0400242567204259	0.0521826057043855	0.0643915752624569	0.0382682846518842	21.0639253227314	0.0607722510582988	2.87368789415066	0.475191455368994	0.548892206003792	0.432776544469319	0.45955782340655	0.532474856104869	0.417593772576878	0.458454621147071	0.53272080181389	0.416314791680001	0.0051369926999947	0.00509918660160662	0.00517960546202755
205	0.908397597558638	0.24	0.0383387750663188	0.02764941872557	0.0490281314070677	0.318327327176887	1.02063746132236	0.787448522098286	1.25382640054642	16.99	11.57	26.25	0.0450391226149288	0.0583766614272083	0.0717142002394878	0.0444756163520015	0.0576462827605485	0.0708169491690955	0.0446870240804745	0.0578284369743017	0.0711288053589205	0.0383387750663188	21.1188275151536	-0.132048051870139	2.72070637140308	0.475191455368994	0.548892206003792	0.432776544469319	0.45955782340655	0.532474856104869	0.417593772576878	0.458454621147071	0.53272080181389	0.416314791680001	0.0051369926999947	0.00509918660160662	0.00517960546202755
205	0.908397597558638	0.24	0.038347965366359	0.0277015201955789	0.048994410537139	0.321547163933152	0.971657407191294	0.751295705880498	1.19201910850209	16.13	10.7	22.6	0.0451953108530243	0.0584514968166731	0.071707682780322	0.044696603187063	0.0578065137642458	0.0709164243414286	0.045089932985124	0.0583644521140539	0.071568809317118	0.038347965366359	19.4684654925516	-0.103826424734209	2.66945707009083	0.475191455368994	0.548892206003792	0.432776544469319	0.45955782340655	0.532474856104869	0.417593772576878	0.458454621147071	0.53272080181389	0.416314791680001	0.0051369926999947	0.00509918660160662	0.00517960546202755
205	0.908397597558638	0.24	0.038369086985018	0.0278170250653864	0.0489211489046495	0.343980539027973	1.00725591823051	0.79007747560664	1.22443436085439	13.56	9.45	23.2	0.0562106086409464	0.0716619192028725	0.0871132297647985	0.0559000006579876	0.0712659305324643	0.0866318604069411	0.0556728985014795	0.0710410845206016	0.0862719415222693	0.038369086985018	18.8601086935409	0.0444465378212503	2.76439686373643	0.475191455368994	0.548892206003792	0.432776544469319	0.45955782340655	0.532474856104869	0.417593772576878	0.458454621147071	0.53272080181389	0.416314791680001	0.0051369926999947	0.00509918660160662	0.00517960546202755
205	0.908397597558638	0.24	0.0386485733589611	0.0278905670985645	0.0494065796193578	0.255270341824213	0.822554865243189	0.603198883548723	1.04191084693765	15.56	9.83	22.51	0.0375776365497531	0.0512429127628565	0.0649081889759599	0.0372031924534573	0.0507323003901053	0.0642614083267533	0.0373042998619893	0.0508505300308034	0.0644267643456359	0.0386485733589611	17.7482014720651	-0.147504046425329	2.55415201778805	0.475191455368994	0.548892206003792	0.432776544469319	0.45955782340655	0.532474856104869	0.417593772576878	0.458454621147071	0.53272080181389	0.416314791680001	0.0051369926999947	0.00509918660160662	0.00517960546202755
205	0.908397597558638	0.24	0.0387841954246102	0.0279944725083422	0.0495739183408783	0.346945124086768	0.980972946835635	0.770843490842624	1.19110240282865	15.43	10.86	24.88	0.0484007480066897	0.0615946362202142	0.0747885244337386	0.0479303705980998	0.0609960354431291	0.0740617002881583	0.0480404014388341	0.0611159446742303	0.0742610348725797	0.0387841954246102	19.573772344601	-0.0270333022887828	2.736052063272	0.475191455368994	0.548892206003792	0.432776544469319	0.45955782340655	0.532474856104869	0.417593772576878	0.458454621147071	0.53272080181389	0.416314791680001	0.0051369926999947	0.00509918660160662	0.00517960546202755
205	0.908397597558638	0.24	0.0387910053608326	0.0279307361299252	0.0496512745917401	0.301811037097455	0.998999024423404	0.761769107714304	1.2362289411325	16.52	10.66	26.85	0.0447718466674261	0.0587146822960527	0.0726575179246793	0.0442469015414432	0.0580262589097246	0.0718056162780061	0.0439617856194092	0.127469423401109	0.0713120869573354	0.0387910053608326	20.1126777040675	0.00649454002813484	2.8036237161471	0.475191455368994	0.548892206003792	0.432776544469319	0.45955782340655	0.532474856104869	0.417593772576878	0.458454621147071	0.53272080181389	0.416314791680001	0.0051369926999947	0.00509918660160662	0.00517960546202755
205	0.908397597558638	0.24	0.0388918017660852	0.0280074292714091	0.0497761742607612	0.268408024457196	0.980730579461034	0.727933590194038	1.23352756872803	17.56	12.06	24.73	0.0403089488134472	0.0543074523003391	0.0683059557872309	0.0397680429394359	0.0535787004768223	0.0673893580142087	0.0402463438316118	0.0542498981707709	0.0682773358638975	0.0388918017660852	20.4410416940768	-0.0475020713280682	2.80185065166905	0.475191455368994	0.548892206003792	0.432776544469319	0.45955782340655	0.532474856104869	0.417593772576878	0.458454621147071	0.53272080181389	0.416314791680001	0.0051369926999947	0.00509918660160662	0.00517960546202755
205	0.908397597558638	0.24	0.0389289749584232	0.0279967568241127	0.0498611930927337	0.273849308849735	0.940477704137905	0.701371129087392	1.17958427918842	17.38	10.91	24.73	0.0392298208697599	0.0526037789912164	0.0659777371126729	0.0387143066060292	0.0519125191843939	0.0651107317627586	0.0388835585730931	0.0520837774280378	0.0653488759960791	0.0389289749584232	20.2139782701994	0.0803503519719325	2.88211559823838	0.475191455368994	0.548892206003792	0.432776544469319	0.45955782340655	0.532474856104869	0.417593772576878	0.458454621147071	0.53272080181389	0.416314791680001	0.0051369926999947	0.00509918660160662	0.00517960546202755
205	0.908397597558638	0.24	0.039106447471987	0.0282494817956718	0.0499634131483022	0.307634081479745	0.94747642273416	0.725552310955095	1.16940053451323	16.78	10.89	25.06	0.0420107445088706	0.0548605377209349	0.0677103309329992	0.0414999039631621	0.0541934467813466	0.0668869895995312	0.0416269032741782	0.0543391821000374	0.0670933982668688	0.039106447471987	20.2841079438671	-0.0884933776889032	2.71963292732252	0.475191455368994	0.548892206003792	0.432776544469319	0.45955782340655	0.532474856104869	0.417593772576878	0.458454621147071	0.53272080181389	0.416314791680001	0.0051369926999947	0.00509918660160662	0.00517960546202755
205	0.908397597558638	0.24	0.0391341867367428	0.0282839712001839	0.0499844022733018	0.317279199571486	0.962880856887172	0.742355374464793	1.18340633930955	15.91	10.47	26.08	0.0452654663392124	0.0587121108236354	0.0721587553080584	0.0447845046321786	0.0580882737281843	0.07139204282419	0.0445926985448691	0.057823639802206	0.0710126218061632	0.0391341867367428	20.3637503820145	-0.0467478621327204	2.74873095858279	0.475191455368994	0.548892206003792	0.432776544469319	0.45955782340655	0.532474856104869	0.417593772576878	0.458454621147071	0.53272080181389	0.416314791680001	0.0051369926999947	0.00509918660160662	0.00517960546202755
205	0.908397597558638	0.24	0.0391959468642105	0.0281751294332207	0.0502167642952003	0.282502536407685	0.854604847427936	0.641962468262783	1.06724722659309	15.23	9.6	23.3	0.0408332527586979	0.0543587786966213	0.0678843046345446	0.0404531268608179	0.0538527406476365	0.067252354434455	0.0403709564219754	0.0536874532522233	0.0671025449415334	0.0391959468642105	18.2857726897347	-0.0419540238032139	2.66297106168262	0.475191455368994	0.548892206003792	0.432776544469319	0.45955782340655	0.532474856104869	0.417593772576878	0.458454621147071	0.53272080181389	0.416314791680001	0.0051369926999947	0.00509918660160662	0.00517960546202755
205	0.908397597558638	0.24	0.0392558327931126	0.0284926113761702	0.0500190542100551	0.295472858935594	0.924825676463904	0.701861337452332	1.14779001547548	14	9.06	23.68	0.048418238549205	0.0637995396384123	0.0791808407276196	0.0480981030815547	0.0633777048903914	0.0786573066992282	0.0476401579325511	0.0627253507573795	0.0778567647417249	0.0392558327931126	18.6175997004131	0.0390928074185238	2.74382518504746	0.475191455368994	0.548892206003792	0.432776544469319	0.45955782340655	0.532474856104869	0.417593772576878	0.458454621147071	0.53272080181389	0.416314791680001	0.0051369926999947	0.00509918660160662	0.00517960546202755
205	0.908397597558638	0.24	0.0393611543278883	0.0285227251504403	0.0501995835053362	0.297573421588808	0.897577109117185	0.682268880231263	1.11288533800311	15.79	10.32	23.59	0.0418840624911786	0.0551017008370258	0.068319339182873	0.0414476937800502	0.0545276242851083	0.0676075547901663	0.0415701047690735	0.0546780309174409	0.0678274746238509	0.0393611543278883	18.5692826716946	-0.0133094545924657	2.7142415569879	0.475191455368994	0.548892206003792	0.432776544469319	0.45955782340655	0.532474856104869	0.417593772576878	0.458454621147071	0.53272080181389	0.416314791680001	0.0051369926999947	0.00509918660160662	0.00517960546202755
205	0.908397597558638	0.24	0.0394852579687383	0.0285392339803569	0.0504312819571197	0.311130223024419	0.939362958913297	0.721132001478984	1.15759391634761	14.81	9.8	22.34	0.0471291497117863	0.0613915031277689	0.0756538565437515	0.0467316658909998	0.0608737316556274	0.075015797420255	0.0469104819068055	0.0611088758610197	0.0752499488793242	0.0394852579687383	18.5695635465252	-0.024635700055657	2.69057127697804	0.475191455368994	0.548892206003792	0.432776544469319	0.45955782340655	0.532474856104869	0.417593772576878	0.458454621147071	0.53272080181389	0.416314791680001	0.0051369926999947	0.00509918660160662	0.00517960546202755
205	0.908397597558638	0.24	0.0395461823393179	0.0284983093353845	0.0505940553432513	0.298288412579741	0.888657442606152	0.675852859669452	1.10146202554285	16.4	10.14	24.32	0.0399938118784265	0.0525865920007151	0.0651793721230038	0.0395329083225032	0.0519805645652535	0.0644282208080038	0.0394693330049066	0.0519120293768992	0.0643595782243541	0.0395461823393179	19.6849061719859	-0.00402892923344578	2.7762552961461	0.475191455368994	0.548892206003792	0.432776544469319	0.45955782340655	0.532474856104869	0.417593772576878	0.458454621147071	0.53272080181389	0.416314791680001	0.0051369926999947	0.00509918660160662	0.00517960546202755
205	0.908397597558638	0.24	0.0396892492356984	0.0286129577476903	0.0507655407237065	0.265930624021389	0.974948981419164	0.722047293263712	1.22785066957462	15.29	10.56	22.28	0.0457442912960126	0.0617665222498112	0.0777887532036098	0.0453126470138599	0.0611836917937645	0.0770547365736691	0.0458019282812247	0.0617755259351636	0.0777969113721281	0.0396892492356984	19.0194288850653	0.0849594287737504	2.83495702238676	0.475191455368994	0.548892206003792	0.432776544469319	0.45955782340655	0.532474856104869	0.417593772576878	0.458454621147071	0.53272080181389	0.416314791680001	0.0051369926999947	0.00509918660160662	0.00517960546202755
205	0.908397597558638	0.24	0.0398308557744274	0.0288350418536595	0.0508266696951953	0.298265456906959	0.991122849902264	0.753768115767647	1.22847758403688	17.03	10.87	24.36	0.0430190540436772	0.0565653634744772	0.0701116729052773	0.0424781571267707	0.0558541430307182	0.0692301289346657	0.0427139747186578	0.0561339941392811	0.0696191566159636	0.0398308557744274	19.9220950567797	0.0839850449714348	2.89042097571121	0.475191455368994	0.548892206003792	0.432776544469319	0.45955782340655	0.532474856104869	0.417593772576878	0.458454621147071	0.53272080181389	0.416314791680001	0.0051369926999947	0.00509918660160662	0.00517960546202755
205	0.908397597558638	0.24	0.0400584810544266	0.0290278229083046	0.0510891392005485	0.280478374888538	0.933851900994974	0.700325652249097	1.16737814974085	14.24	10.1	22.81	0.0475158291599443	0.0633601628697496	0.0792044965795549	0.0471745212253746	0.0629050445080289	0.0786355677906832	0.0473568100907206	0.0631358573826838	0.078965141173632	0.0400584810544266	18.7553130541385	0.0450049123251459	2.78427921018532	0.475191455368994	0.548892206003792	0.432776544469319	0.45955782340655	0.532474856104869	0.417593772576878	0.458454621147071	0.53272080181389	0.416314791680001	0.0051369926999947	0.00509918660160662	0.00517960546202755
205	0.908397597558638	0.24	0.0400625291913248	0.0287876889377845	0.0513373694448651	0.271878706509578	0.86304025839377	0.642528991304753	1.08355152548279	15.56	9.65	22.75	0.0400288597539639	0.0537664726927217	0.0675040856314794	0.0396300235256232	0.0532307587775176	0.066831494029412	0.0396626164800183	0.0532358182492657	0.0668395306128153	0.0400625291913248	18.4118316120947	-0.0919784782941423	2.62586399862124	0.475191455368994	0.548892206003792	0.432776544469319	0.45955782340655	0.532474856104869	0.417593772576878	0.458454621147071	0.53272080181389	0.416314791680001	0.0051369926999947	0.00509918660160662	0.00517960546202755
205	0.908397597558638	0.24	0.0401130138588595	0.0289657997980492	0.0512602279196698	0.311355916565524	0.882940339963528	0.677925324735595	1.08795535519146	16.3	9.06	26.96	0.0403667094697521	0.0525742214990017	0.0647817335282514	0.0399089469550119	0.0519780245793117	0.0640471022036115	0.0389080489728768	0.0507022230159678	0.0625069683043558	0.0401130138588595	19.5780848222704	0.116275998140774	2.8622475945943	0.475191455368994	0.548892206003792	0.432776544469319	0.45955782340655	0.532474856104869	0.417593772576878	0.458454621147071	0.53272080181389	0.416314791680001	0.0051369926999947	0.00509918660160662	0.00517960546202755
205	0.908397597558638	0.24	0.0401571480476888	0.0288755563689858	0.0514387397263919	0.342395194774665	1.05945526517523	0.830217195054758	1.2886933352957	15.77	10.2	27.03	0.0510377551390603	0.0651302077659752	0.07922266039289	0.0505082078570133	0.0644544428463062	0.0784006778355992	0.0498964455865324	0.0638039387244797	0.0775085763795903	0.0401571480476888	20.3320391076654	-0.0656006482787295	2.74066918331359	0.475191455368994	0.548892206003792	0.432776544469319	0.45955782340655	0.532474856104869	0.417593772576878	0.458454621147071	0.53272080181389	0.416314791680001	0.0051369926999947	0.00509918660160662	0.00517960546202755
205	0.908397597558638	0.24	0.0402132553312077	0.0291507364475532	0.0512757742148623	0.291752742763602	0.918118026806054	0.694776771350977	1.14145928226113	16.08	10.57	25.09	0.0419250357535898	0.0554021560407267	0.0688792763278636	0.0414663232220572	0.0547959868916013	0.0681256505611455	0.0414228104731541	0.054756820631046	0.0680652334241468	0.0402132553312077	19.5440568083559	0.197306831722523	2.96241358222111	0.475191455368994	0.548892206003792	0.432776544469319	0.45955782340655	0.532474856104869	0.417593772576878	0.458454621147071	0.53272080181389	0.416314791680001	0.0051369926999947	0.00509918660160662	0.00517960546202755
205	0.908397597558638	0.24	0.0403865854755623	0.0292550083537315	0.0515181625973931	0.276948148670235	0.8347170754372	0.624140408465355	1.04529374240904	15.06	9.59	23.54	0.0401236716384677	0.0536608644330763	0.0671980572276849	0.0397638002525046	0.0531795772311097	0.0665953542097147	0.0396228787633617	0.0530064076459432	0.0663688078684675	0.0403865854755623	18.6061972531244	0.075987165362707	2.78244672190088	0.475191455368994	0.548892206003792	0.432776544469319	0.45955782340655	0.532474856104869	0.417593772576878	0.458454621147071	0.53272080181389	0.416314791680001	0.0051369926999947	0.00509918660160662	0.00517960546202755
205	0.908397597558638	0.24	0.0404930327722424	0.0291284192935294	0.0518576462509554	0.302282152012331	0.817008480596614	0.623212087535058	1.01080487365817	15.86	8.5	23.09	0.0381100096857835	0.0499608427558823	0.0618116758259811	0.0377084193059306	0.0494343723092587	0.0611603253125867	0.0371742420993021	0.0487586767307209	0.0602641092491375	0.0404930327722424	17.8118544662387	0.00649158013334467	2.66801437570056	0.475191455368994	0.548892206003792	0.432776544469319	0.45955782340655	0.532474856104869	0.417593772576878	0.458454621147071	0.53272080181389	0.416314791680001	0.0051369926999947	0.00509918660160662	0.00517960546202755
205	0.908397597558638	0.24	0.0410118538551787	0.0296456900065843	0.0523780177037732	0.310785211130977	1.01979564718319	0.78268790388011	1.25690339048627	16.54	10.79	22.98	0.0459590426511095	0.059881890868582	0.0738047390860545	0.0454189391510828	0.0591781682281463	0.0729373973052098	0.0458915364373145	0.0597585609961701	0.0735768669562691	0.0410118538551787	19.3597957914444	0.0144878197065385	2.78330409163506	0.475191455368994	0.548892206003792	0.432776544469319	0.45955782340655	0.532474856104869	0.417593772576878	0.458454621147071	0.53272080181389	0.416314791680001	0.0051369926999947	0.00509918660160662	0.00517960546202755
205	0.908397597558638	0.24	0.0410917198492747	0.0298233962047053	0.0523600434938442	0.29665736177546	1.0199202143524	0.774727495772944	1.26511293293185	14.09	10.44	22.95	0.0531210957220076	0.0699333373748011	0.0867455790275947	0.0527587109437483	0.069456261805989	0.0861538126682297	0.0531389654089882	0.0699095622241895	0.0867058421987211	0.0410917198492747	19.0632545055018	-0.0402599974438507	2.6992568188453	0.475191455368994	0.548892206003792	0.432776544469319	0.45955782340655	0.532474856104869	0.417593772576878	0.458454621147071	0.53272080181389	0.416314791680001	0.0051369926999947	0.00509918660160662	0.00517960546202755
205	0.908397597558638	0.24	0.0417361122895798	0.0302323183002265	0.053239906278933	0.29473835554896	0.938486343308126	0.711828775888077	1.16514391072818	16.17	11.22	24.64	0.0427203784931529	0.0563232242848834	0.069926070076614	0.0422459610286482	0.05569774477837	0.0691495285280919	0.0425039850837122	0.0560582542394095	0.069607425774028	0.0417361122895798	19.0572231873301	0.015576040326507	2.78322313506046	0.475191455368994	0.548892206003792	0.432776544469319	0.45955782340655	0.532474856104869	0.417593772576878	0.458454621147071	0.53272080181389	0.416314791680001	0.0051369926999947	0.00509918660160662	0.00517960546202755
205	0.908397597558638	0.24	0.0417839882559588	0.0303175707802585	0.0532504057316592	0.260720088886905	0.900117114658259	0.663469742806522	1.13676448651	16.5	10.37	24.09	0.0390446165409487	0.0529711082755821	0.0668976000102154	0.0385882957938546	0.0523520263676482	0.0661157569414418	0.0386201981971682	0.0524225528476384	0.066204603129165	0.0417839882559588	19.4321557352075	0.194371078836572	2.97087923994924	0.475191455368994	0.548892206003792	0.432776544469319	0.45955782340655	0.532474856104869	0.417593772576878	0.458454621147071	0.53272080181389	0.416314791680001	0.0051369926999947	0.00509918660160662	0.00517960546202755
205	0.908397597558638	0.24	0.0420821284099732	0.0305092403063529	0.0536550165135934	0.263655767421984	0.944324142112447	0.697931144524377	1.19071713970052	15.83	10.29	24.32	0.0427501754168371	0.0578424147459023	0.0729346540749675	0.042301862852858	0.0572358328779069	0.0721698029029557	0.0422455118269802	0.0572452347425874	0.0721382130077342	0.0420821284099732	19.6848351173333	0.00929733105086447	2.8029327751706	0.475191455368994	0.548892206003792	0.432776544469319	0.45955782340655	0.532474856104869	0.417593772576878	0.458454621147071	0.53272080181389	0.416314791680001	0.0051369926999947	0.00509918660160662	0.00517960546202755
205	0.908397597558638	0.24	0.0422071466618133	0.0305140100563799	0.0539002832672467	0.310682692638265	0.942684460699455	0.723453003308245	1.16191591809067	17.29	10.63	26.73	0.0406699841366778	0.0529944058386944	0.0653188275407111	0.040141286478101	0.0523054943753798	0.0644697022726585	0.0399080325979354	0.0519795267956735	0.0640955507540825	0.0422071466618133	20.080940855952	-0.0141104355683426	2.80114332749059	0.475191455368994	0.548892206003792	0.432776544469319	0.45955782340655	0.532474856104869	0.417593772576878	0.458454621147071	0.53272080181389	0.416314791680001	0.0051369926999947	0.00509918660160662	0.00517960546202755
205	0.908397597558638	0.24	0.0425959821043174	0.030746509009093	0.0544454551995419	0.290489733332316	1.07686159634218	0.814101568734302	1.33962162395006	18.1	11.99	27	0.0437710652976324	0.0578986468768123	0.0720262284559922	0.0431486715817334	0.057075368902421	0.0710020662231087	0.0433032013879599	0.05732074835566	0.0713108283819895	0.0425959821043174	21.0810924930164	0.0738852095761297	2.955383008274	0.475191455368994	0.548892206003792	0.432776544469319	0.45955782340655	0.532474856104869	0.417593772576878	0.458454621147071	0.53272080181389	0.416314791680001	0.0051369926999947	0.00509918660160662	0.00517960546202755
205	0.908397597558638	0.24	0.0427069550148258	0.0308492387051258	0.0545646713245258	0.258617506758843	0.868474113928438	0.638893854251503	1.09805437360537	15.25	9.78	21.84	0.040573435677333	0.0551531030771711	0.0697327704770092	0.0401936738449612	0.0546368775434957	0.0690800812420301	0.0404028209125954	0.0548956117998247	0.0691204512789247	0.0427069550148258	18.0680410357167	-0.0496037275506944	2.64893472259625	0.475191455368994	0.548892206003792	0.432776544469319	0.45955782340655	0.532474856104869	0.417593772576878	0.458454621147071	0.53272080181389	0.416314791680001	0.0051369926999947	0.00509918660160662	0.00517960546202755
205	0.908397597558638	0.24	0.0428201901061994	0.030921777874369	0.0547186023380297	0.333655652624346	0.968666657889747	0.754939392827659	1.18239392295184	15.89	9.62	23.34	0.0460838645689591	0.0591304460977412	0.0721770276265233	0.0455957653308075	0.0585041634289194	0.0714125615270312	0.0455494385087347	0.0583020560820305	0.0711965116319017	0.0428201901061994	18.5648441941902	-0.0691435404302076	2.64753422958625	0.475191455368994	0.548892206003792	0.432776544469319	0.45955782340655	0.532474856104869	0.417593772576878	0.458454621147071	0.53272080181389	0.416314791680001	0.0051369926999947	0.00509918660160662	0.00517960546202755
205	0.908397597558638	0.24	0.0428302816742615	0.0309140598217164	0.0547465035268067	0.303167968019345	0.970288090538198	0.740615822586398	1.19996035849	15.92	12.19	24.5	0.0451074454039167	0.0590957089158281	0.0730839724277395	0.0446265816221881	0.0584657245347855	0.072304867447383	0.0453537237823499	0.0593104004643336	0.0733031779904172	0.0428302816742615	19.1653367549238	0.0466808075517862	2.84217372385353	0.475191455368994	0.548892206003792	0.432776544469319	0.45955782340655	0.532474856104869	0.417593772576878	0.458454621147071	0.53272080181389	0.416314791680001	0.0051369926999947	0.00509918660160662	0.00517960546202755
205	0.908397597558638	0.24	0.0430552581010988	0.0312337789818757	0.054876737220322	0.296190130280157	0.88925606527374	0.675235906174784	1.1032762243727	15.47	10.02	22.44	0.0423059549165152	0.0557150866277695	0.0691242183390238	0.0418919360626634	0.0551698419605968	0.0684477478585301	0.0420744488688459	0.0555054949171804	0.0688275262154845	0.0430552581010988	18.3379057095317	0.0371337023107061	2.72151111813063	0.475191455368994	0.548892206003792	0.432776544469319	0.45955782340655	0.532474856104869	0.417593772576878	0.458454621147071	0.53272080181389	0.416314791680001	0.0051369926999947	0.00509918660160662	0.00517960546202755
205	0.908397597558638	0.24	0.0432812916760181	0.0313714128237506	0.0551911705282856	0.294892738844985	0.933185663555466	0.707891949969928	1.158479377141	15.79	10.85	24	0.0434654606365452	0.0572987794642693	0.0711320982919933	0.0430128743783552	0.0567021530897455	0.0703914318011358	0.0432940249564128	0.0570564466897269	0.0707723264860119	0.0432812916760181	18.7315647590622	-0.0369052282434754	2.70599234417133	0.475191455368994	0.548892206003792	0.432776544469319	0.45955782340655	0.532474856104869	0.417593772576878	0.458454621147071	0.53272080181389	0.416314791680001	0.0051369926999947	0.00509918660160662	0.00517960546202755
205	0.908397597558638	0.24	0.0436566506124248	0.031599555458423	0.0557137457664266	0.32633976894689	1.01422910552806	0.786715703223241	1.24174250783287	16.92	10.19	25.65	0.0451788727844596	0.058244328345313	0.0713097839061664	0.0446188185250006	0.0575223097961839	0.0704258010673673	0.0443338796590156	0.0571862332602017	0.0700013929281565	0.0436566506124248	19.413235929546	-0.0941553976458663	2.67609920034055	0.475191455368994	0.548892206003792	0.432776544469319	0.45955782340655	0.532474856104869	0.417593772576878	0.458454621147071	0.53272080181389	0.416314791680001	0.0051369926999947	0.00509918660160662	0.00517960546202755
205	0.908397597558638	0.24	0.0442281626483587	0.0320159813238282	0.0564403439728892	0.324449855299054	0.997659069295072	0.772897208108243	1.2224209304819	15.02	10.02	23.97	0.0498219469007743	0.0643103852026515	0.0787988235045287	0.0493794578729556	0.0637392184458878	0.07809897901882	0.0492801513498557	0.0636460368669988	0.0779689295084535	0.0442281626483587	18.4222212660763	0.039554126258816	2.73768315178282	0.475191455368994	0.548892206003792	0.432776544469319	0.45955782340655	0.532474856104869	0.417593772576878	0.458454621147071	0.53272080181389	0.416314791680001	0.0051369926999947	0.00509918660160662	0.00517960546202755
205	0.908397597558638	0.24	0.0443061033872893	0.0318970177819437	0.0567151889926348	0.309435936083713	0.946478008341957	0.725721964809006	1.16723405187491	14.12	9.15	21.1	0.0496701564565925	0.0647792309406558	0.0798883054247192	0.0493281938505862	0.0643332473519608	0.0793383008533355	0.0494489459480417	0.0644995027467851	0.0794356347201993	0.0443061033872893	17.1109514578769	0.0676060118293517	2.70010594992015	0.475191455368994	0.548892206003792	0.432776544469319	0.45955782340655	0.532474856104869	0.417593772576878	0.458454621147071	0.53272080181389	0.416314791680001	0.0051369926999947	0.00509918660160662	0.00517960546202755
205	0.908397597558638	0.24	0.0445902549367775	0.0320845144025637	0.0570959954709913	0.312144665231495	1.0120681682856	0.777501756941761	1.24663457962943	16.3	10.22	22.26	0.0462922527632736	0.0602582759995609	0.0742242992358482	0.0457671845106125	0.0595747986183831	0.0733824127261537	0.0460791597640807	0.0599871348777352	0.0739773042537819	0.0445902549367775	18.4175454927639	-0.0295309196302966	2.71826680088336	0.475191455368994	0.548892206003792	0.432776544469319	0.45955782340655	0.532474856104869	0.417593772576878	0.458454621147071	0.53272080181389	0.416314791680001	0.0051369926999947	0.00509918660160662	0.00517960546202755
205	0.908397597558638	0.24	0.0448632888290061	0.0325175360267903	0.0572090416312218	0.291738036577315	1.0616496579488	0.803383728688882	1.31991558720872	15.87	11.01	23.29	0.0490824347338059	0.0648610971141773	0.0806397594945487	0.0485638392994019	0.0641757874098753	0.0797877355203487	0.04907096223759	0.0648171284927384	0.0806236692942192	0.0448632888290061	19.0721495036508	-0.0109455510635049	2.77756099094571	0.475191455368994	0.548892206003792	0.432776544469319	0.45955782340655	0.532474856104869	0.417593772576878	0.458454621147071	0.53272080181389	0.416314791680001	0.0051369926999947	0.00509918660160662	0.00517960546202755
205	0.908397597558638	0.24	0.0449171389338548	0.0325894772131517	0.0572448006545578	0.30567364766404	0.893083373611113	0.68293294002559	1.10323380719663	15.08	9.2	25.69	0.0438617528008436	0.0573587827853291	0.0708558127698147	0.0434670203933209	0.0568425842985922	0.0702181482038635	0.0427263464458525	0.0558790220540229	0.0690035999000545	0.0449171389338548	18.415420729481	-0.201814977288739	2.49258967471908	0.475191455368994	0.548892206003792	0.432776544469319	0.45955782340655	0.532474856104869	0.417593772576878	0.458454621147071	0.53272080181389	0.416314791680001	0.0051369926999947	0.00509918660160662	0.00517960546202755
205	0.908397597558638	0.24	0.0453141036847665	0.0325814220656422	0.0580467853038908	0.222944022481259	0.894917932284602	0.634064287949911	1.15577157661929	16.63	10.52	23.04	0.0370270656475503	0.0522599768787003	0.0674928881098504	0.0365859605330284	0.0516374014009292	0.0666888422688299	0.0368509838933959	0.0519907465822802	0.0671747790022741	0.0453141036847665	18.9693194097097	-0.0535806897790508	2.73504721246711	0.475191455368994	0.548892206003792	0.432776544469319	0.45955782340655	0.532474856104869	0.417593772576878	0.458454621147071	0.53272080181389	0.416314791680001	0.0051369926999947	0.00509918660160662	0.00517960546202755
205	0.908397597558638	0.24	0.0454141262771399	0.0327750092193843	0.0580532433348955	0.280058328725609	0.935053695398333	0.700983335974942	1.16912405482173	16.15	11.11	22.37	0.0421108143493177	0.0561723375617737	0.0702338607742298	0.0416444059846987	0.0555501874441891	0.0694559689036795	0.0422479173589806	0.0562077615810267	0.070480544504255	0.0454141262771399	18.6725509609329	0.0253420582207944	2.79122924704974	0.475191455368994	0.548892206003792	0.432776544469319	0.45955782340655	0.532474856104869	0.417593772576878	0.458454621147071	0.53272080181389	0.416314791680001	0.0051369926999947	0.00509918660160662	0.00517960546202755
205	0.908397597558638	0.24	0.0455517254873575	0.0328162185207247	0.0582872324539903	0.314122567912863	1.03962855130423	0.799779863616253	1.2794772389922	16.04	11.72	24.04	0.0483804715510241	0.0628894547589414	0.0773984379668586	0.0478547308580646	0.0622060479118225	0.0765573649655804	0.0484753498819686	0.0629618567639483	0.0774761845488677	0.0455517254873575	19.976535337951	0.0848323622314409	2.87823205269478	0.475191455368994	0.548892206003792	0.432776544469319	0.45955782340655	0.532474856104869	0.417593772576878	0.458454621147071	0.53272080181389	0.416314791680001	0.0051369926999947	0.00509918660160662	0.00517960546202755
205	0.908397597558638	0.24	0.0458114583397272	0.0331511330599894	0.058471783619465	0.293251139465947	1.00230212987225	0.759363365032796	1.24524089471171	14.83	9.93	24.16	0.0495414184385443	0.065390920216043	0.0812404219935417	0.0491207674034768	0.0648356927086389	0.0805506180138011	0.0489873918293824	0.0646279801108405	0.0803048738000773	0.0458114583397272	18.7098795657911	-0.151057180017027	2.56408438286963	0.475191455368994	0.548892206003792	0.432776544469319	0.45955782340655	0.532474856104869	0.417593772576878	0.458454621147071	0.53272080181389	0.416314791680001	0.0051369926999947	0.00509918660160662	0.00517960546202755
205	0.908397597558638	0.24	0.0460381799195955	0.033417352533422	0.0586590073057691	0.284132357384679	0.957379068858409	0.720118586581314	1.1946395511355	14.9	9.49	22.19	0.0467901405747261	0.0622062838675628	0.0776224271603995	0.0463866341357722	0.0616698324746915	0.0769530308136109	0.0464415246110043	0.0616564453025314	0.0771136775746756	0.0460381799195955	18.0994903789882	0.124532939291228	2.83379088646227	0.475191455368994	0.548892206003792	0.432776544469319	0.45955782340655	0.532474856104869	0.417593772576878	0.458454621147071	0.53272080181389	0.416314791680001	0.0051369926999947	0.00509918660160662	0.00517960546202755
205	0.908397597558638	0.24	0.0461854466086318	0.0334114852092016	0.058959408008062	0.236837786700192	0.944444872251968	0.67975031757579	1.20913942692815	15.73	10.36	21.55	0.0418887962324431	0.0582002799904943	0.0745117637485456	0.0414572869196961	0.0576007410903783	0.0737441952610606	0.0419420308762411	0.0582745189005076	0.0745542551970352	0.0461854466086318	17.9740994898403	0.0881369262204416	2.81337204980991	0.475191455368994	0.548892206003792	0.432776544469319	0.45955782340655	0.532474856104869	0.417593772576878	0.458454621147071	0.53272080181389	0.416314791680001	0.0051369926999947	0.00509918660160662	0.00517960546202755
205	0.908397597558638	0.24	0.0463294176795948	0.0335999592493607	0.0590588761098289	0.289162068471102	0.944152215365124	0.713029775302666	1.17527465542758	14.8	9.2	23.06	0.0466284754927955	0.0617426928867506	0.0768569102807057	0.0462361596222911	0.0612232112169951	0.076210262811699	0.0459501009058194	0.0608608191972086	0.0757984873372798	0.0463294176795948	18.0207922886258	-0.1016718081947	2.59853175553466	0.475191455368994	0.548892206003792	0.432776544469319	0.45955782340655	0.532474856104869	0.417593772576878	0.458454621147071	0.53272080181389	0.416314791680001	0.0051369926999947	0.00509918660160662	0.00517960546202755
205	0.908397597558638	0.24	0.0473524471082806	0.0341319755487299	0.0605729186678313	0.249228833176799	0.947376041680587	0.690654383240058	1.20409770012111	16.69	11.32	25.83	0.0401871626054613	0.0551250465637063	0.0700629305219512	0.039704215294419	0.0544625839442276	0.0692209525940363	0.0397926620051069	0.0546348787468128	0.0694977165391155	0.0473524471082806	19.8538619119331	0.052822435840302	2.86872902849077	0.475191455368994	0.548892206003792	0.432776544469319	0.45955782340655	0.532474856104869	0.417593772576878	0.458454621147071	0.53272080181389	0.416314791680001	0.0051369926999947	0.00509918660160662	0.00517960546202755
205	0.908397597558638	0.24	0.0474387380018844	0.0344021157135873	0.0604753602901814	0.296666634625604	1.00010577933923	0.75968186912637	1.2405296895521	14.96	10.55	22.23	0.0491456437029377	0.0646992435836043	0.0802528434642708	0.0487148508384806	0.0641321135112003	0.07954937618392	0.0491905569382493	0.0647698111079275	0.080338507775287	0.0474387380018844	18.0434125610489	-0.0207623434404974	2.70294498985597	0.475191455368994	0.548892206003792	0.432776544469319	0.45955782340655	0.532474856104869	0.417593772576878	0.458454621147071	0.53272080181389	0.416314791680001	0.0051369926999947	0.00509918660160662	0.00517960546202755
205	0.908397597558638	0.24	0.0475185922712782	0.0344162347646169	0.0606209497779395	0.309333095681578	0.937540658829766	0.718816526889847	1.15626479076968	14.42	9.31	22.96	0.0482024560842088	0.0628696763970304	0.0775368967098519	0.0478371014916938	0.0623931503677039	0.0769491992437141	0.0476020725915375	0.0621362907240153	0.0766013502350778	0.0475185922712782	17.2320615342787	0.00892216385620049	2.67369215025106	0.475191455368994	0.548892206003792	0.432776544469319	0.45955782340655	0.532474856104869	0.417593772576878	0.458454621147071	0.53272080181389	0.416314791680001	0.0051369926999947	0.00509918660160662	0.00517960546202755
205	0.908397597558638	0.24	0.0484016496677582	0.0350601137717883	0.061743185563728	0.279125378176299	0.903865591124448	0.677077878201259	1.13065330404764	14.85	10.4	23.74	0.0441223600027838	0.0589011756102118	0.0736799912176398	0.0437460661500387	0.058398841866047	0.0730516175820553	0.0438636153277572	0.0586358794685562	0.0732729876875821	0.0484016496677582	17.7973751566534	-0.0428722390467347	2.66167793299533	0.475191455368994	0.548892206003792	0.432776544469319	0.45955782340655	0.532474856104869	0.417593772576878	0.458454621147071	0.53272080181389	0.416314791680001	0.0051369926999947	0.00509918660160662	0.00517960546202755
205	0.908397597558638	0.24	0.048599590686453	0.0352195582417521	0.0619796231311539	0.28593658739818	1.00081299560964	0.753884094705084	1.2477418965142	15.42	10.81	22.61	0.04737848216035	0.0628969373294541	0.0784153924985582	0.0469193791394559	0.0622874586670688	0.0776555381946816	0.0474492709157033	0.0629291510451253	0.0784578156910781	0.048599590686453	18.3622827268188	-0.0619985771548686	2.684080956385	0.475191455368994	0.548892206003792	0.432776544469319	0.45955782340655	0.532474856104869	0.417593772576878	0.458454621147071	0.53272080181389	0.416314791680001	0.0051369926999947	0.00509918660160662	0.00517960546202755
205	0.908397597558638	0.24	0.0493561970298987	0.0357476410473127	0.0629647530124847	0.246631638529686	0.872206322522417	0.634202470132053	1.11021017491278	14.79	10.01	23.06	0.0414878599793559	0.0570574469291871	0.0726270338790183	0.0411392638131909	0.0565780294017326	0.0720167949902744	0.0412130633793069	0.0567097486766866	0.0722167441508841	0.0493561970298987	17.7370982934427	0.0435809528953082	2.7417035214397	0.475191455368994	0.548892206003792	0.432776544469319	0.45955782340655	0.532474856104869	0.417593772576878	0.458454621147071	0.53272080181389	0.416314791680001	0.0051369926999947	0.00509918660160662	0.00517960546202755
205	0.908397597558638	0.24	0.0495229685773206	0.0358905684026566	0.0631553687519847	0.242745056667321	0.899542484574056	0.651484619103294	1.14760035004482	14.71	10.08	22.92	0.0428380513470715	0.0591489745315782	0.0754598977160849	0.0424853497000946	0.0586619789732309	0.0748386082463671	0.0426260327014461	0.0588772470463887	0.0751150050204598	0.0495229685773206	17.7734244899797	-0.0273526054689987	2.66772834636177	0.475191455368994	0.548892206003792	0.432776544469319	0.45955782340655	0.532474856104869	0.417593772576878	0.458454621147071	0.53272080181389	0.416314791680001	0.0051369926999947	0.00509918660160662	0.00517960546202755
205	0.908397597558638	0.24	0.0502951462829821	0.036403861417364	0.0641864311486003	0.294536540507994	1.03179746485859	0.782482935255377	1.28111199446179	15.92	10.27	23.74	0.0476740953981998	0.0628640045105071	0.0780539136228145	0.0471663791156477	0.0621945197848963	0.0772226604541448	0.0472878984418457	0.062323685904644	0.0773848654527965	0.0502951462829821	18.3118466569966	-0.0121307308646033	2.72098436853772	0.475191455368994	0.548892206003792	0.432776544469319	0.45955782340655	0.532474856104869	0.417593772576878	0.458454621147071	0.53272080181389	0.416314791680001	0.0051369926999947	0.00509918660160662	0.00517960546202755
205	0.908397597558638	0.24	0.0507704311808155	0.0366714110880322	0.0648694512735987	0.245213743027889	0.885039744636329	0.64260892806253	1.12747056121013	15.61	9.9	23.88	0.0398932233477838	0.0549433514888966	0.0699934796300093	0.0394913727669191	0.0543898986501027	0.0692884245332863	0.0394117726964043	0.0543032872377777	0.069160915584922	0.0507704311808155	17.9947783417325	0.0629622010142618	2.77729488603948	0.475191455368994	0.548892206003792	0.432776544469319	0.45955782340655	0.532474856104869	0.417593772576878	0.458454621147071	0.53272080181389	0.416314791680001	0.0051369926999947	0.00509918660160662	0.00517960546202755
205	0.908397597558638	0.24	0.0517869837624442	0.0372407271144654	0.0663332404104229	0.303317441888314	1.07973381653071	0.824245560652781	1.33522207240864	13.68	9.14	21.26	0.0581337323092217	0.0761532238107529	0.0941727153122841	0.057794482015572	0.0757088173961991	0.0936231527768262	0.0578607107523875	0.0758829925972523	0.0938443260791241	0.0517869837624442	16.7621260299526	0.0911315789177564	2.72710856297909	0.475191455368994	0.548892206003792	0.432776544469319	0.45955782340655	0.532474856104869	0.417593772576878	0.458454621147071	0.53272080181389	0.416314791680001	0.0051369926999947	0.00509918660160662	0.00517960546202755
205	0.908397597558638	0.25	0.0270921340938531	0.0197554601517246	0.0344288080359816	0.309811757639321	0.822009867616046	0.630453178078211	1.01356655715388	16.88	9.55	26.85	0.0362917899800443	0.0473186756992519	0.0583455614184596	0.0358443896623149	0.0467353374138154	0.057626285165316	0.0352233742021274	0.0458761681464198	0.0566166084020621	0.0270921340938531	21.6937424192418	0.0856357047936191	2.88128972337471	0.475191455368994	0.548892206003792	0.432776544469319	0.45955782340655	0.532474856104869	0.417593772576878	0.458454621147071	0.53272080181389	0.416314791680001	0.0051369926999947	0.00509918660160662	0.00517960546202755
205	0.908397597558638	0.25	0.0275815592271108	0.0201813018720164	0.0349818165822052	0.385017990579354	1.06007980282594	0.85090242439914	1.26925718125274	17.25	11.45	26.87	0.0479377549732087	0.0597222952746927	0.0715068355761766	0.0473174694264151	0.0589495249060983	0.0705815803857815	0.0473053520749839	0.0589544155058551	0.0706331588235309	0.0275815592271108	22.7635451907255	0.117000554204093	2.9802335489372	0.475191455368994	0.548892206003792	0.432776544469319	0.45955782340655	0.532474856104869	0.417593772576878	0.458454621147071	0.53272080181389	0.416314791680001	0.0051369926999947	0.00509918660160662	0.00517960546202755
205	0.908397597558638	0.25	0.0279524767167138	0.0203826094411647	0.035522343992263	0.372917835429018	0.977750088225954	0.779793950241702	1.1757062262102	16.45	10.53	23.36	0.0460189308161955	0.0577011576604982	0.069383384504801	0.0454848913914985	0.0570315485997306	0.0685782058079628	0.0457508388566539	0.0573331885950011	0.0689467056076218	0.0279524767167138	20.0290406275064	0.014591986008463	2.79328984116904	0.475191455368994	0.548892206003792	0.432776544469319	0.45955782340655	0.532474856104869	0.417593772576878	0.458454621147071	0.53272080181389	0.416314791680001	0.0051369926999947	0.00509918660160662	0.00517960546202755
205	0.908397597558638	0.25	0.0295817944561915	0.0214806886737662	0.0376829002386169	0.330726284814564	0.908943545567389	0.707065124227667	1.11082196690711	15.68	10.18	24.23	0.0437157137865291	0.056197250471857	0.068678787157185	0.0432698260403208	0.0556240546302345	0.0679782832201482	0.0432315733372347	0.0556212604549064	0.0679584871640408	0.0295817944561915	20.6892397022426	-0.00925628177446238	2.76531948016047	0.475191455368994	0.548892206003792	0.432776544469319	0.45955782340655	0.532474856104869	0.417593772576878	0.458454621147071	0.53272080181389	0.416314791680001	0.0051369926999947	0.00509918660160662	0.00517960546202755
205	0.908397597558638	0.25	0.0297584809578021	0.0217777944910496	0.0377391674245547	0.369858909101551	0.960480395833408	0.764742540924402	1.15621825074241	16.1	9.82	24.15	0.0460881435508696	0.0578845245191376	0.0696809054874057	0.0455821099043038	0.0572489702362922	0.0689158305682807	0.0454305553397981	0.0570592334026913	0.0686707502642079	0.0297584809578021	21.6157647493921	0.0206841040718989	2.80940215694023	0.475191455368994	0.548892206003792	0.432776544469319	0.45955782340655	0.532474856104869	0.417593772576878	0.458454621147071	0.53272080181389	0.416314791680001	0.0051369926999947	0.00509918660160662	0.00517960546202755
205	0.908397597558638	0.25	0.0300751575572479	0.0218514671115927	0.0382988480029031	0.285015913407957	0.861299769069253	0.648312607518336	1.07428693062017	16.43	11.35	27.12	0.0382972656223697	0.050878890297684	0.0634605149729983	0.0378539429909555	0.0502899249195127	0.0627259068480699	0.0378326246099277	0.0502367927625717	0.0626580204146332	0.0300751575572479	22.2767550700646	0.08975685467594	2.95096032036188	0.475191455368994	0.548892206003792	0.432776544469319	0.45955782340655	0.532474856104869	0.417593772576878	0.458454621147071	0.53272080181389	0.416314791680001	0.0051369926999947	0.00509918660160662	0.00517960546202755
205	0.908397597558638	0.25	0.0303017909157813	0.0220872297317775	0.038516352099785	0.299737943853927	0.880957121364486	0.670724711997845	1.09118953073113	17.15	10.92	29.33	0.0380084297553656	0.049921817797849	0.0618352058403324	0.0375228757138785	0.0492840713677507	0.0610452670216229	0.0370335900939111	0.048637317744965	0.0602232613342074	0.0303017909157813	22.8729265229634	0.0309498675469448	2.93260653260943	0.475191455368994	0.548892206003792	0.432776544469319	0.45955782340655	0.532474856104869	0.417593772576878	0.458454621147071	0.53272080181389	0.416314791680001	0.0051369926999947	0.00509918660160662	0.00517960546202755
205	0.908397597558638	0.25	0.0303799372039715	0.0221498237777481	0.0386100506301948	0.376722815038022	1.10366131889573	0.882019892321563	1.32530274546989	15.44	10.27	25.11	0.0553509484994541	0.0692600034929434	0.0831690584864327	0.0548120689739206	0.0685857097575597	0.0823593505411988	0.0546062095695985	0.0683706105734226	0.0820866639715052	0.0303799372039715	21.2290407556855	-0.0762270407260962	2.72349333471675	0.475191455368994	0.548892206003792	0.432776544469319	0.45955782340655	0.532474856104869	0.417593772576878	0.458454621147071	0.53272080181389	0.416314791680001	0.0051369926999947	0.00509918660160662	0.00517960546202755
205	0.908397597558638	0.25	0.0310776336973064	0.0227575598826219	0.0393977075119909	0.361404181348055	1.01749206509803	0.806321714272874	1.22866241592319	16.49	10.32	23.89	0.0474678492772113	0.0598993666323201	0.0723308839874289	0.0469135701034059	0.0591999253904274	0.0714862806774489	0.0469884551344363	0.0592075232785263	0.0716119951425638	0.0310776336973064	20.5000311931017	-0.0590101564478041	2.72042949144185	0.475191455368994	0.548892206003792	0.432776544469319	0.45955782340655	0.532474856104869	0.417593772576878	0.458454621147071	0.53272080181389	0.416314791680001	0.0051369926999947	0.00509918660160662	0.00517960546202755
205	0.908397597558638	0.25	0.0324732917744256	0.0237685159013997	0.0411780676474516	0.311532978691127	0.906876104160736	0.696390219449152	1.11736198887232	14.75	9.63	22.57	0.0456679356561907	0.059471196487666	0.0732744573191414	0.0452878956340835	0.0589762883096816	0.0726646809852797	0.0453307896726878	0.0590498116541752	0.0728544483832437	0.0324732917744256	19.3771302879323	0.0461709860919094	2.77561183324757	0.475191455368994	0.548892206003792	0.432776544469319	0.45955782340655	0.532474856104869	0.417593772576878	0.458454621147071	0.53272080181389	0.416314791680001	0.0051369926999947	0.00509918660160662	0.00517960546202755
205	0.908397597558638	0.25	0.0326400908017232	0.0236946660875484	0.041585515515898	0.312716425370151	0.898260892871978	0.690348397981153	1.1061733877628	16.63	12.62	30.25	0.040308136997955	0.0524477542581007	0.0645873715182465	0.039827777798042	0.0518227250915597	0.0638176723850774	0.0397499361618174	0.0517307752482978	0.0636984117097574	0.0326400908017232	22.2074382246655	-0.0617830767443803	2.82407580238213	0.475191455368994	0.548892206003792	0.432776544469319	0.45955782340655	0.532474856104869	0.417593772576878	0.458454621147071	0.53272080181389	0.416314791680001	0.0051369926999947	0.00509918660160662	0.00517960546202755
205	0.908397597558638	0.25	0.0330947811496748	0.0242092023187124	0.0419803599806372	0.372870639391757	1.01801341174974	0.811884725962924	1.22414209753655	15.39	9.36	25.67	0.0511125013791703	0.06408940856765	0.0770663157561297	0.0506200163025493	0.0634718868960947	0.0763237574896402	0.0498429142142424	0.0624620198048866	0.0751616311308023	0.0330947811496748	21.2674004723108	-0.0070102640205392	2.78694471771509	0.475191455368994	0.548892206003792	0.432776544469319	0.45955782340655	0.532474856104869	0.417593772576878	0.458454621147071	0.53272080181389	0.416314791680001	0.0051369926999947	0.00509918660160662	0.00517960546202755
205	0.908397597558638	0.25	0.0332596781122196	0.0241585614357923	0.0423607947886468	0.36770701036047	0.995195789165922	0.791443629944567	1.19894794838728	14.99	9.8	22.62	0.0511149787547701	0.0642742068991265	0.0774334350434828	0.0506641601514598	0.0637073278963559	0.076750495641252	0.0507308490817448	0.0638241308882271	0.0769491716727797	0.0332596781122196	20.3810317249204	0.0066887269574505	2.76434219945618	0.475191455368994	0.548892206003792	0.432776544469319	0.45955782340655	0.532474856104869	0.417593772576878	0.458454621147071	0.53272080181389	0.416314791680001	0.0051369926999947	0.00509918660160662	0.00517960546202755
205	0.908397597558638	0.25	0.0333250494136977	0.024206700531089	0.0424433982963064	0.327747362237306	0.897708523604527	0.696976129112065	1.09844091809699	16.39	10.34	27.2	0.0412695279080081	0.0531553455286226	0.0650411631492372	0.0407946832356578	0.0525437433632801	0.0642928034909024	0.0403392626953334	0.0519585488469399	0.0635873313140087	0.0333250494136977	20.9103607260436	0.000431310696584664	2.80200372849919	0.475191455368994	0.548892206003792	0.432776544469319	0.45955782340655	0.532474856104869	0.417593772576878	0.458454621147071	0.53272080181389	0.416314791680001	0.0051369926999947	0.00509918660160662	0.00517960546202755
205	0.908397597558638	0.25	0.0337219760326001	0.0245934269757693	0.0428505250894309	0.395969317303258	1.06826184662018	0.862264364659669	1.27425932858069	16.03	10.39	24.42	0.0521697274591648	0.0646332281343849	0.0770967288096049	0.0516030946782814	0.0639312251226972	0.076259355567113	0.0516786478438788	0.0639807457587845	0.0762124380742423	0.0337219760326001	20.8581553958963	-0.0376185876752666	2.76126569212407	0.475191455368994	0.548892206003792	0.432776544469319	0.45955782340655	0.532474856104869	0.417593772576878	0.458454621147071	0.53272080181389	0.416314791680001	0.0051369926999947	0.00509918660160662	0.00517960546202755
205	0.908397597558638	0.25	0.0338265256256173	0.0245595114958524	0.0430935397553823	0.348855975408475	0.995075407578332	0.782820910093062	1.2073299050636	17.22	10.64	27.42	0.0441878878479701	0.0561690163655915	0.0681501448832129	0.0436185326654168	0.0554452859017888	0.0672720391381609	0.0432779092190188	0.0550032770836489	0.066676613850024	0.0338265256256173	20.8853739608586	0.0189299339157443	2.83913207397718	0.475191455368994	0.548892206003792	0.432776544469319	0.45955782340655	0.532474856104869	0.417593772576878	0.458454621147071	0.53272080181389	0.416314791680001	0.0051369926999947	0.00509918660160662	0.00517960546202755
205	0.908397597558638	0.25	0.034716655325541	0.0252683976028156	0.0441649130482664	0.299622111482971	0.919220934635378	0.69979667014179	1.13864519912896	16.54	9.98	26.91	0.0410689707376506	0.0539463236633108	0.066823676588971	0.0405856687219471	0.0533114802158618	0.0660372917097765	0.0400758981544641	0.0525603898391635	0.0651852477472602	0.034716655325541	21.0297682460849	-0.00283174521739498	2.82280663337732	0.475191455368994	0.548892206003792	0.432776544469319	0.45955782340655	0.532474856104869	0.417593772576878	0.458454621147071	0.53272080181389	0.416314791680001	0.0051369926999947	0.00509918660160662	0.00517960546202755
205	0.908397597558638	0.25	0.034778763007278	0.0253463278959388	0.0442111981186173	0.33560888026253	0.872339768069246	0.680708523307035	1.06397101283146	16.75	9.94	24.93	0.039474743971475	0.0505875684255788	0.0617003928796827	0.0389964911973731	0.0499746792083091	0.0609528672192451	0.0387562263338226	0.0496683467284059	0.0605745846605965	0.034778763007278	19.6397299995943	-0.0890042437641386	2.67378318019663	0.475191455368994	0.548892206003792	0.432776544469319	0.45955782340655	0.532474856104869	0.417593772576878	0.458454621147071	0.53272080181389	0.416314791680001	0.0051369926999947	0.00509918660160662	0.00517960546202755
205	0.908397597558638	0.25	0.0351086296709298	0.0256068507194127	0.0446104086224469	0.299575743924531	0.894810732113945	0.681189748055911	1.10843171617198	16.5	10.14	27.98	0.0400911978846296	0.0526637904238188	0.065236382963008	0.039622756423361	0.0520484458034593	0.0644741351835576	0.0390134857374593	0.0512135632955424	0.0634770180709857	0.0351086296709298	20.8620109879117	-0.0860502010743381	2.72433372477414	0.475191455368994	0.548892206003792	0.432776544469319	0.45955782340655	0.532474856104869	0.417593772576878	0.458454621147071	0.53272080181389	0.416314791680001	0.0051369926999947	0.00509918660160662	0.00517960546202755
205	0.908397597558638	0.25	0.0351276346476352	0.0256657203759333	0.044589548919337	0.298053451185552	0.934887367941549	0.710886501944685	1.15888823393841	17.22	10.67	26.74	0.0401378885117065	0.0527853670632227	0.065432845614739	0.0396210118910133	0.0521056222345497	0.064590232578086	0.0393892178385159	0.0517809036023781	0.0642253864918221	0.0351276346476352	21.4773408258525	0.050342374606777	2.87724156348209	0.475191455368994	0.548892206003792	0.432776544469319	0.45955782340655	0.532474856104869	0.417593772576878	0.458454621147071	0.53272080181389	0.416314791680001	0.0051369926999947	0.00509918660160662	0.00517960546202755
205	0.908397597558638	0.25	0.0351466561449547	0.0256539227507497	0.0446393895391597	0.39522661771954	1.00695979391016	0.812481635576949	1.20143795224336	15.75	10.5	24.18	0.0500007858694711	0.0619691311529958	0.0739374764365205	0.0494836383220898	0.0613281975430165	0.0731727567639432	0.0495799671315397	0.0614635547838618	0.0733873713054908	0.0351466561449547	19.6612111579936	-0.0840095347638909	2.67100892952736	0.475191455368994	0.548892206003792	0.432776544469319	0.45955782340655	0.532474856104869	0.417593772576878	0.458454621147071	0.53272080181389	0.416314791680001	0.0051369926999947	0.00509918660160662	0.00517960546202755
205	0.908397597558638	0.25	0.0353180362666832	0.0256434047825186	0.0449926677508477	0.383947167868797	1.08080953617625	0.867058674349189	1.29456039800331	16.27	11.21	25.03	0.0517062217354875	0.0644530516614753	0.077199881587463	0.0511221803088711	0.063725029946125	0.0763278795833789	0.0514227446023717	0.0639961907929325	0.0766562511809137	0.0353180362666832	20.7007625186121	0.0468616616876528	2.86488250928682	0.475191455368994	0.548892206003792	0.432776544469319	0.45955782340655	0.532474856104869	0.417593772576878	0.458454621147071	0.53272080181389	0.416314791680001	0.0051369926999947	0.00509918660160662	0.00517960546202755
205	0.908397597558638	0.25	0.0354718983124863	0.0259575827966389	0.0449862138283336	0.353790871129908	0.939110774914794	0.740950991839463	1.13727055799013	16.43	10.07	26.41	0.0437883836562775	0.0554991401059124	0.0672098965555473	0.0432820501798184	0.054857392907137	0.0664327356344556	0.0428518371648916	0.054340687196917	0.0657001920700198	0.0354718983124863	20.6162817562255	-0.0947516916205937	2.6976381745895	0.475191455368994	0.548892206003792	0.432776544469319	0.45955782340655	0.532474856104869	0.417593772576878	0.458454621147071	0.53272080181389	0.416314791680001	0.0051369926999947	0.00509918660160662	0.00517960546202755
205	0.908397597558638	0.25	0.0354887954803254	0.0260040647785597	0.044973526182091	0.275979848352022	0.8836270264912	0.660171503428248	1.10708254955415	15.47	10.58	22.21	0.0413407174038705	0.0553337655486449	0.0693268136934193	0.0409354742907386	0.0547913553337185	0.0686472363766985	0.0413927979407106	0.0556119651417016	0.0693390816797439	0.0354887954803254	18.8997384798772	-0.0386489079147439	2.7129908446401	0.475191455368994	0.548892206003792	0.432776544469319	0.45955782340655	0.532474856104869	0.417593772576878	0.458454621147071	0.53272080181389	0.416314791680001	0.0051369926999947	0.00509918660160662	0.00517960546202755
205	0.908397597558638	0.25	0.0359402459792523	0.026328986692002	0.0455515052665027	0.31897044677739	0.908131153055695	0.700954033021541	1.11530827308985	16.56	9.52	22.97	0.0411005311992983	0.0532483886686951	0.0653962461380919	0.0406157940016423	0.0526203803692938	0.0646249667369454	0.0405381894949982	0.0525990933826341	0.0645085566061923	0.0359402459792523	19.522247061476	0.00417720614959989	2.75923567708761	0.475191455368994	0.548892206003792	0.432776544469319	0.45955782340655	0.532474856104869	0.417593772576878	0.458454621147071	0.53272080181389	0.416314791680001	0.0051369926999947	0.00509918660160662	0.00517960546202755
205	0.908397597558638	0.25	0.0359730811673446	0.0262089223607059	0.0457372399739832	0.304680878374206	0.918446528863112	0.701821404209205	1.13507165351702	16.75	10.8	26.95	0.0406945579183545	0.0532553940925265	0.0658162302666986	0.0402013954206633	0.0526100114047752	0.0650186273888871	0.0399826652678259	0.0523759951890253	0.0646825799111816	0.0359730811673446	21.0470279962514	-0.0190761520756955	2.81820352918333	0.475191455368994	0.548892206003792	0.432776544469319	0.45955782340655	0.532474856104869	0.417593772576878	0.458454621147071	0.53272080181389	0.416314791680001	0.0051369926999947	0.00509918660160662	0.00517960546202755
205	0.908397597558638	0.25	0.0360948726723165	0.0263740646191535	0.0458156807254795	0.2745526865231	0.904466166627494	0.674921145694577	1.13401118756041	15.33	10.25	24.18	0.0426438232225747	0.0571472616712422	0.0716507001199098	0.0422378029954292	0.0566031513544118	0.0709684997133943	0.0422545254857379	0.056629493493766	0.0709613105586138	0.0360948726723165	19.6602657974196	-0.0169872724249253	2.74039082036649	0.475191455368994	0.548892206003792	0.432776544469319	0.45955782340655	0.532474856104869	0.417593772576878	0.458454621147071	0.53272080181389	0.416314791680001	0.0051369926999947	0.00509918660160662	0.00517960546202755
205	0.908397597558638	0.25	0.0362995980940505	0.026514474432094	0.046084721756007	0.260644616166969	0.767818823883817	0.56591411065931	0.969723537108323	15.36	10.58	23.45	0.0356831536478993	0.0484140553316045	0.0611449570153097	0.0353410965172752	0.0479499603412341	0.060558824165193	0.035528918042648	0.0482118285089102	0.0608972603991074	0.0362995980940505	19.1309210544065	0.0268868502530999	2.7747976995918	0.475191455368994	0.548892206003792	0.432776544469319	0.45955782340655	0.532474856104869	0.417593772576878	0.458454621147071	0.53272080181389	0.416314791680001	0.0051369926999947	0.00509918660160662	0.00517960546202755
205	0.908397597558638	0.25	0.0367767802594091	0.0267613437410848	0.0467922167777335	0.274430403353035	0.89329010433736	0.666511848534424	1.1200683601403	15.62	10.65	28.6	0.0413476951873801	0.0554160995476084	0.0694845039078367	0.0409302806826341	0.0548566612610778	0.0687830418395215	0.0404540145383863	0.0541597011700357	0.0678731661891613	0.0367767802594091	20.8111782905607	0.0210220613249728	2.84359897269762	0.475191455368994	0.548892206003792	0.432776544469319	0.45955782340655	0.532474856104869	0.417593772576878	0.458454621147071	0.53272080181389	0.416314791680001	0.0051369926999947	0.00509918660160662	0.00517960546202755
205	0.908397597558638	0.25	0.0369263734410676	0.0268143012716447	0.0470384456104906	0.279834214323391	0.915516020341617	0.686209055660976	1.14482298502226	14.25	10.16	20.38	0.0465379231143764	0.0620892624676871	0.0776406018209978	0.0462029544884166	0.0616423590920349	0.0770817636956532	0.0468332773799088	0.0625341772164425	0.0781012061514489	0.0369263734410676	18.3515201418048	0.109651308208682	2.8093534101516	0.475191455368994	0.548892206003792	0.432776544469319	0.45955782340655	0.532474856104869	0.417593772576878	0.458454621147071	0.53272080181389	0.416314791680001	0.0051369926999947	0.00509918660160662	0.00517960546202755
205	0.908397597558638	0.25	0.0370261152706412	0.027036733845755	0.0470154966955274	0.3016084867849	0.960231959594409	0.732098326987446	1.18836559220137	16.4	11.48	26.68	0.0433257352393778	0.056826732306533	0.0703277293736883	0.0428265390932194	0.0561719785993088	0.0695174181053983	0.0428764686701113	0.0562768207580493	0.0696701057598576	0.0370261152706412	20.8704349776678	0.115426452512424	2.96010373761887	0.475191455368994	0.548892206003792	0.432776544469319	0.45955782340655	0.532474856104869	0.417593772576878	0.458454621147071	0.53272080181389	0.416314791680001	0.0051369926999947	0.00509918660160662	0.00517960546202755
205	0.908397597558638	0.25	0.0370354262571223	0.0269717662770932	0.0470990862371515	0.380949434423004	1.12430825885032	0.900539085135186	1.34807743256546	16.07	9.2	23.23	0.0543486585185919	0.0678534076294045	0.0813581567402171	0.0537542351630453	0.0671112798318151	0.0804683245005849	0.0533871109717445	0.0666595095462475	0.0799630462390758	0.0370354262571223	19.3684612381942	0.0610437206671245	2.80335473235082	0.475191455368994	0.548892206003792	0.432776544469319	0.45955782340655	0.532474856104869	0.417593772576878	0.458454621147071	0.53272080181389	0.416314791680001	0.0051369926999947	0.00509918660160662	0.00517960546202755
205	0.908397597558638	0.25	0.037035597301406	0.0270993946130438	0.0469717999897683	0.344314895588916	0.963995490519247	0.756298493662849	1.17169248737565	16.01	11.21	25.23	0.0458214479274318	0.0584050735803768	0.0709886992333217	0.0453256725021162	0.0577731467970773	0.0702206210920385	0.0455631463858999	0.0581415899841317	0.0705516846671876	0.037035597301406	20.3721146283649	0.0210200956299545	2.82566977472717	0.475191455368994	0.548892206003792	0.432776544469319	0.45955782340655	0.532474856104869	0.417593772576878	0.458454621147071	0.53272080181389	0.416314791680001	0.0051369926999947	0.00509918660160662	0.00517960546202755
205	0.908397597558638	0.25	0.0371509068283906	0.0271437025397489	0.0471581111170324	0.270325944718585	0.888201697424128	0.660368162795337	1.11603523205292	16.23	10.24	25.21	0.0394751648987976	0.053094486446458	0.0667138079941185	0.0390321054186238	0.0524985670722041	0.0659650287257844	0.0388521733800743	0.0523228358538545	0.0657039999062319	0.0371509068283906	20.8602677039492	-0.0724787433171616	2.75105055608909	0.475191455368994	0.548892206003792	0.432776544469319	0.45955782340655	0.532474856104869	0.417593772576878	0.458454621147071	0.53272080181389	0.416314791680001	0.0051369926999947	0.00509918660160662	0.00517960546202755
205	0.908397597558638	0.25	0.0377032995435365	0.0275337496922635	0.0478728493948096	0.308560586051106	0.903906140831726	0.692646936883836	1.11516534477961	15.93	9.27	24.42	0.0421771347478127	0.0550412758233692	0.0679054168989258	0.0417272430278368	0.0544541659023681	0.0671810887768994	0.041254286383895	0.0538369900406541	0.0664813765490069	0.0377032995435365	19.2698512455826	0.0476674302208101	2.78359983230607	0.475191455368994	0.548892206003792	0.432776544469319	0.45955782340655	0.532474856104869	0.417593772576878	0.458454621147071	0.53272080181389	0.416314791680001	0.0051369926999947	0.00509918660160662	0.00517960546202755
205	0.908397597558638	0.25	0.0377140995299317	0.0276365690614314	0.0477916299984321	0.335658059866741	0.966239173057215	0.754003981629191	1.17847436448524	16.69	10.65	26.48	0.0438647802414929	0.0562117309981533	0.0685586817548137	0.043337390385003	0.0555358927383704	0.0677343950917379	0.0431365970344509	0.0552750971612491	0.0673378584958234	0.0377140995299317	20.6354495560325	-0.00113854779407552	2.80192375886247	0.475191455368994	0.548892206003792	0.432776544469319	0.45955782340655	0.532474856104869	0.417593772576878	0.458454621147071	0.53272080181389	0.416314791680001	0.0051369926999947	0.00509918660160662	0.00517960546202755
205	0.908397597558638	0.25	0.0377675168249723	0.0274234623182763	0.0481115713316682	0.273151220887894	0.919153763260163	0.685057710503219	1.15324981601711	15.82	10.44	23.67	0.0419828201421057	0.056329074958583	0.0706753297750602	0.0415432033524282	0.055739233518323	0.0699352636842177	0.0416791454316876	0.0559181636364494	0.0702273319938569	0.0377675168249723	19.2545580153059	0.123868482293114	2.89009386571992	0.475191455368994	0.548892206003792	0.432776544469319	0.45955782340655	0.532474856104869	0.417593772576878	0.458454621147071	0.53272080181389	0.416314791680001	0.0051369926999947	0.00509918660160662	0.00517960546202755
205	0.908397597558638	0.25	0.0377937765446534	0.02768470399567	0.0479028490936368	0.31215428208365	0.921733009608517	0.708108306061385	1.13535771315565	15.99	9.64	24.11	0.0429477856514844	0.0559044307003688	0.0688610757492532	0.0424844966323041	0.0553013749554886	0.0681182532786732	0.0422607617879882	0.0550082392868443	0.0677111180378875	0.0377937765446534	19.4552391459544	-0.04410434242713	2.6973395237533	0.475191455368994	0.548892206003792	0.432776544469319	0.45955782340655	0.532474856104869	0.417593772576878	0.458454621147071	0.53272080181389	0.416314791680001	0.0051369926999947	0.00509918660160662	0.00517960546202755
205	0.908397597558638	0.25	0.0377992135656734	0.0277045947498402	0.0478938323815066	0.357718087233722	1.01080838649633	0.799339394978497	1.22227737801416	15.64	9.9	24.5	0.0495284786537461	0.062631470321762	0.0757344619897779	0.0490266398966353	0.0619968677642712	0.0749670956319072	0.0488320981759823	0.0617484134514096	0.074641170773729	0.0377992135656734	19.6154259136276	0.0477513208926106	2.81398766727431	0.475191455368994	0.548892206003792	0.432776544469319	0.45955782340655	0.532474856104869	0.417593772576878	0.458454621147071	0.53272080181389	0.416314791680001	0.0051369926999947	0.00509918660160662	0.00517960546202755
205	0.908397597558638	0.25	0.0379562606990613	0.0277621485068579	0.0481503728912646	0.343600801460623	1.00606931743896	0.788964078826592	1.22317455605132	16.23	10.13	24.81	0.0471813219570308	0.060164564713485	0.0731478074699393	0.0466523382147244	0.0594900164966004	0.0723276947784764	0.0465013156116297	0.0593488869484042	0.0720616217009645	0.0379562606990613	20.0912976438406	0.0715534636030308	2.85509599717135	0.475191455368994	0.548892206003792	0.432776544469319	0.45955782340655	0.532474856104869	0.417593772576878	0.458454621147071	0.53272080181389	0.416314791680001	0.0051369926999947	0.00509918660160662	0.00517960546202755
205	0.908397597558638	0.25	0.0380929073384678	0.0278525002078679	0.0483333144690678	0.341302565363106	0.929700461126887	0.728048840064936	1.13135208218884	15.31	10	25.6	0.0460527430269038	0.058808220097503	0.0715636971681021	0.0456159161027126	0.0582504028598339	0.0708848896169552	0.0452387180442275	0.0577739272504967	0.0702941427040556	0.0380929073384678	18.7317582661175	0.118265335623072	2.86746918316058	0.475191455368994	0.548892206003792	0.432776544469319	0.45955782340655	0.532474856104869	0.417593772576878	0.458454621147071	0.53272080181389	0.416314791680001	0.0051369926999947	0.00509918660160662	0.00517960546202755
205	0.908397597558638	0.25	0.0381776423091872	0.0279837137658193	0.0483715708525552	0.242005130297109	0.830062897297906	0.600703092567335	1.05942270202848	16.52	11.84	23.93	0.0353144864446336	0.0487982254420213	0.062281964439409	0.0349006934906624	0.0482264385101665	0.0615521835296705	0.0353814668988201	0.0488481018343133	0.0623973639782823	0.0381776423091872	19.9685084700436	-0.0550045369402504	2.74549201912665	0.475191455368994	0.548892206003792	0.432776544469319	0.45955782340655	0.532474856104869	0.417593772576878	0.458454621147071	0.53272080181389	0.416314791680001	0.0051369926999947	0.00509918660160662	0.00517960546202755
205	0.908397597558638	0.25	0.0381815290049992	0.0279561296396376	0.0484069283703609	0.329795008236178	0.995468961691534	0.773907115583878	1.21703080779919	16.43	10.62	24.63	0.0457345287979966	0.0588278657467117	0.0719212026954268	0.0452056479970271	0.0581475716762759	0.0710894953555248	0.045257928628019	0.0581625466500603	0.071126076769232	0.0381815290049992	20.2052196128936	0.0862827378241225	2.89134691357596	0.475191455368994	0.548892206003792	0.432776544469319	0.45955782340655	0.532474856104869	0.417593772576878	0.458454621147071	0.53272080181389	0.416314791680001	0.0051369926999947	0.00509918660160662	0.00517960546202755
205	0.908397597558638	0.25	0.0381961022985858	0.0277817097631744	0.0486104948339972	0.319121255483309	0.994460691326077	0.767667451503144	1.22125393114901	16.64	10.5	25.16	0.0448014344829846	0.0580371949092157	0.0712729553354468	0.0442669102115078	0.057344755265588	0.0704226003196683	0.0442202583928227	0.0572929081129234	0.0703792181644693	0.0381961022985858	21.3556770259904	0.0241891339079584	2.85252446538489	0.475191455368994	0.548892206003792	0.432776544469319	0.45955782340655	0.532474856104869	0.417593772576878	0.458454621147071	0.53272080181389	0.416314791680001	0.0051369926999947	0.00509918660160662	0.00517960546202755
205	0.908397597558638	0.25	0.0382643044182356	0.0277816048333613	0.04874700400311	0.285117667289865	0.955005177798348	0.718904950435419	1.19110540516128	15.32	11.01	23.13	0.0454722740443432	0.060406117849531	0.0753399616547188	0.0450408874842743	0.0598330568374335	0.0746252261905927	0.0455038062246927	0.0605029318442913	0.0753077506377265	0.0382643044182356	19.6748694656263	-0.00888263393428021	2.76518448839839	0.475191455368994	0.548892206003792	0.432776544469319	0.45955782340655	0.532474856104869	0.417593772576878	0.458454621147071	0.53272080181389	0.416314791680001	0.0051369926999947	0.00509918660160662	0.00517960546202755
205	0.908397597558638	0.25	0.038292349388539	0.0278820094269241	0.0487026893501539	0.330610624862387	0.966018320302306	0.75140739428097	1.18062924632364	15.69	9.56	25.19	0.0464167322340149	0.0596739053247304	0.0729310784154459	0.045942043036656	0.0590636392232941	0.0721852354099322	0.0454923970872187	0.0584248432578151	0.0714347968539703	0.038292349388539	19.8577040350746	0.0510259936757548	2.80843614552105	0.475191455368994	0.548892206003792	0.432776544469319	0.45955782340655	0.532474856104869	0.417593772576878	0.458454621147071	0.53272080181389	0.416314791680001	0.0051369926999947	0.00509918660160662	0.00517960546202755
205	0.908397597558638	0.25	0.0382960759093707	0.0278017548785232	0.0487903969402182	0.27069036946236	0.870958049394401	0.647753896569191	1.09416220221961	15.53	9.96	25.93	0.0404211355927783	0.0543495200826357	0.0682779045724931	0.0400204748554961	0.0538107989787404	0.0676011231019847	0.039615635573212	0.0532876375454719	0.0669471574842607	0.0382960759093707	19.8809252383447	-0.0807625552398942	2.69384100996839	0.475191455368994	0.548892206003792	0.432776544469319	0.45955782340655	0.532474856104869	0.417593772576878	0.458454621147071	0.53272080181389	0.416314791680001	0.0051369926999947	0.00509918660160662	0.00517960546202755
205	0.908397597558638	0.25	0.0383270841432202	0.0280757111711497	0.0485784571152908	0.371624856306386	1.1003640803709	0.876966230805197	1.32376192993661	17.05	10.45	27.31	0.0499739584468928	0.0627042945295848	0.0754346306122768	0.0493434487308285	0.0619131691481148	0.0744828895654012	0.0488221214597901	0.0612862615137458	0.0736989420431206	0.0383270841432202	21.3331943501861	0.0734502618420475	2.89717863719408	0.475191455368994	0.548892206003792	0.432776544469319	0.45955782340655	0.532474856104869	0.417593772576878	0.458454621147071	0.53272080181389	0.416314791680001	0.0051369926999947	0.00509918660160662	0.00517960546202755
205	0.908397597558638	0.25	0.0383654452133149	0.0280541331026729	0.0486767573239568	0.317587766272351	0.902375387350551	0.695854385880648	1.10889638882045	16.35	9.32	24.78	0.041302513641356	0.0535605904078653	0.0658186671743746	0.0408302345585472	0.0529481447167344	0.0650660548749216	0.040381482121984	0.0522907225972463	0.064263454807119	0.0383654452133149	19.2200059843911	-0.0209876275972242	2.70448005412401	0.475191455368994	0.548892206003792	0.432776544469319	0.45955782340655	0.532474856104869	0.417593772576878	0.458454621147071	0.53272080181389	0.416314791680001	0.0051369926999947	0.00509918660160662	0.00517960546202755
205	0.908397597558638	0.25	0.0385386412907482	0.0280805340752816	0.0489967485062148	0.321535856096906	0.912697621140484	0.705702015765919	1.11969322651505	14.67	10.58	23.07	0.0465267051054272	0.0601738582582054	0.0738210114109837	0.0461477193364672	0.0596837088721356	0.073219698407804	0.0464575056266841	0.0601424682827436	0.0737415112042352	0.0385386412907482	19.1373655071615	0.0815877620286014	2.82706556539164	0.475191455368994	0.548892206003792	0.432776544469319	0.45955782340655	0.532474856104869	0.417593772576878	0.458454621147071	0.53272080181389	0.416314791680001	0.0051369926999947	0.00509918660160662	0.00517960546202755
205	0.908397597558638	0.25	0.0385472769442057	0.0282491903882476	0.0488453635001638	0.277426281804279	0.807230214472155	0.603830588226687	1.01062984071762	13.41	9.1	22.19	0.0434226976520987	0.0580495824857154	0.0726764673193322	0.0431995002691614	0.0577512013258155	0.0723029023824697	0.043054798360663	0.0575293694238456	0.0721633792175505	0.0385472769442057	18.0072428457861	-0.0233986928904613	2.62387265802567	0.475191455368994	0.548892206003792	0.432776544469319	0.45955782340655	0.532474856104869	0.417593772576878	0.458454621147071	0.53272080181389	0.416314791680001	0.0051369926999947	0.00509918660160662	0.00517960546202755
205	0.908397597558638	0.25	0.0390239262719916	0.0285359126414359	0.0495119399025473	0.285807339987068	0.859421566296039	0.647310800729059	1.07153233186302	15.84	10.33	23.84	0.0396218882908545	0.0526051863435316	0.0655884843962088	0.039205535444698	0.0520524030209414	0.0648992705971847	0.0392651874998593	0.0521179604567805	0.0649463103100977	0.0390239262719916	18.8402882854252	-0.010289487025008	2.74083287950163	0.475191455368994	0.548892206003792	0.432776544469319	0.45955782340655	0.532474856104869	0.417593772576878	0.458454621147071	0.53272080181389	0.416314791680001	0.0051369926999947	0.00509918660160662	0.00517960546202755
205	0.908397597558638	0.25	0.0391197624474713	0.0285284716972449	0.0497110531976977	0.329678977340508	0.973848643094042	0.757041933753143	1.19065535243494	17.84	10.65	27.9	0.0412995661230586	0.0531272108401172	0.0649548555571758	0.04072849931133	0.0523925981127074	0.0640566969140849	0.040305626543591	0.051844315009657	0.0634081632230468	0.0391197624474713	21.121822568628	0.0431363580915132	2.885661687549	0.475191455368994	0.548892206003792	0.432776544469319	0.45955782340655	0.532474856104869	0.417593772576878	0.458454621147071	0.53272080181389	0.416314791680001	0.0051369926999947	0.00509918660160662	0.00517960546202755
205	0.908397597558638	0.25	0.0392130613487398	0.028705548865299	0.0497205738321806	0.3103978762069	1.03842609425649	0.796768204363378	1.2800839841496	18.17	11.84	24.63	0.042677594238191	0.055621606452579	0.0685656186669669	0.0420664466255157	0.0548250992313205	0.0675837518371253	0.0425266066764837	0.0554476684176186	0.0682993043983415	0.0392130613487398	20.9359913189506	0.095403530844995	2.95972494024467	0.475191455368994	0.548892206003792	0.432776544469319	0.45955782340655	0.532474856104869	0.417593772576878	0.458454621147071	0.53272080181389	0.416314791680001	0.0051369926999947	0.00509918660160662	0.00517960546202755
205	0.908397597558638	0.25	0.0392155413789313	0.0286213994391899	0.0498096833186726	0.308391185898435	0.988436571637645	0.757329333014965	1.21954381026033	14.93	11.41	24.65	0.0490977258408994	0.0640804280116596	0.0790631301824198	0.0486707396818995	0.063523142407181	0.0783755451324625	0.0490640187903151	0.0640079434056638	0.0790273677514685	0.0392155413789313	19.8800053600657	0.0078157433563998	2.79693025294649	0.475191455368994	0.548892206003792	0.432776544469319	0.45955782340655	0.532474856104869	0.417593772576878	0.458454621147071	0.53272080181389	0.416314791680001	0.0051369926999947	0.00509918660160662	0.00517960546202755
205	0.908397597558638	0.25	0.0392924763883107	0.0285765135716144	0.050008439205007	0.275398164487565	0.873854767067293	0.652548396644021	1.09516113749056	16.46	10.39	26.65	0.0384981793404934	0.0515545172022759	0.0646108550640584	0.0380510793076067	0.0509557869056369	0.0638604945036671	0.0377301821096352	0.0505390302383039	0.0633731811467015	0.0392924763883107	20.4291053489986	-0.0178900554485635	2.79699590222976	0.475191455368994	0.548892206003792	0.432776544469319	0.45955782340655	0.532474856104869	0.417593772576878	0.458454621147071	0.53272080181389	0.416314791680001	0.0051369926999947	0.00509918660160662	0.00517960546202755
205	0.908397597558638	0.25	0.0394889151383016	0.0289247708047371	0.0500530594718662	0.336951659171933	0.977437949254847	0.763364180498413	1.19151171801128	14.26	10	22.12	0.0517518894928796	0.066264912643604	0.0807779357943284	0.051378758747981	0.0657871431078898	0.0801955274677985	0.0516708360617537	0.0661987280623114	0.080648278199125	0.0394889151383016	18.1296745764295	0.00726180110666209	2.67146419995676	0.475191455368994	0.548892206003792	0.432776544469319	0.45955782340655	0.532474856104869	0.417593772576878	0.458454621147071	0.53272080181389	0.416314791680001	0.0051369926999947	0.00509918660160662	0.00517960546202755
205	0.908397597558638	0.25	0.039564142467099	0.0289291299086077	0.0501991550255903	0.34239789571086	1.03920810006259	0.814352329065793	1.26406387105938	18.14	10.3	27.35	0.0437071331465165	0.0557753753200162	0.0678436174935158	0.0430835822962877	0.0549796520547533	0.0668757218132189	0.0425971346806914	0.0543371318584185	0.0660776173410335	0.039564142467099	20.9681377314175	0.0095820604058023	2.83281553150519	0.475191455368994	0.548892206003792	0.432776544469319	0.45955782340655	0.532474856104869	0.417593772576878	0.458454621147071	0.53272080181389	0.416314791680001	0.0051369926999947	0.00509918660160662	0.00517960546202755
205	0.908397597558638	0.25	0.0399667353817231	0.0291454790374843	0.0507879917259619	0.329525286900171	1.05353826993061	0.81890877500457	1.28816776485664	18.61	11.03	25.15	0.0428622870404517	0.0551429672170927	0.0674236473937337	0.0422224473590657	0.0543198039887385	0.0664171606184113	0.0423874556921944	0.0545145503746427	0.0666000005056815	0.0399667353817231	20.5428303174052	-0.0895381526675254	2.74437259015482	0.475191455368994	0.548892206003792	0.432776544469319	0.45955782340655	0.532474856104869	0.417593772576878	0.458454621147071	0.53272080181389	0.416314791680001	0.0051369926999947	0.00509918660160662	0.00517960546202755
205	0.908397597558638	0.25	0.0399768346105645	0.0290880996292887	0.0508655695918402	0.310823364383342	0.968804639356984	0.743572627708927	1.19403665100504	16.53	11.14	25.61	0.0436745723226617	0.0569038271600954	0.0701330819975291	0.0431616777724403	0.0562355741862246	0.0693094706000089	0.0432378792847006	0.0564084548777583	0.0694793306580086	0.0399768346105645	19.8333270160821	-0.0109910236386151	2.79050065202383	0.475191455368994	0.548892206003792	0.432776544469319	0.45955782340655	0.532474856104869	0.417593772576878	0.458454621147071	0.53272080181389	0.416314791680001	0.0051369926999947	0.00509918660160662	0.00517960546202755
205	0.908397597558638	0.25	0.0399782397397384	0.0290598195740438	0.0508966599054331	0.293380956156767	0.956613042312785	0.72482102869986	1.18840505592571	20.2	12.22	28.42	0.0350229026321005	0.0462229489914419	0.0574229953507834	0.0344302081733744	0.0454407155477725	0.0564512229221706	0.0345480079922879	0.0455394938474684	0.0565072934174595	0.0399782397397384	22.2031186913048	-0.0169728953223775	2.90483852850119	0.475191455368994	0.548892206003792	0.432776544469319	0.45955782340655	0.532474856104869	0.417593772576878	0.458454621147071	0.53272080181389	0.416314791680001	0.0051369926999947	0.00509918660160662	0.00517960546202755
205	0.908397597558638	0.25	0.0401438633976323	0.0293785365565989	0.0509091902386657	0.271997724835822	0.868020367912899	0.646303308456558	1.08973742736924	16.08	10.3	24.95	0.0389991813464005	0.0523780140031263	0.0657568466598521	0.0385724568675979	0.051804899902918	0.0650373429382382	0.0384658233223148	0.0516754794029344	0.0649403622404203	0.0401438633976323	19.4018652113921	0.0458335868618388	2.81883699047635	0.475191455368994	0.548892206003792	0.432776544469319	0.45955782340655	0.532474856104869	0.417593772576878	0.458454621147071	0.53272080181389	0.416314791680001	0.0051369926999947	0.00509918660160662	0.00517960546202755
205	0.908397597558638	0.25	0.0401652872577887	0.0292193635800484	0.0511112109355291	0.333809665288024	0.946073845899022	0.737403753534117	1.15474393826393	15.38	8.83	25.08	0.0464646509702921	0.0596131913231252	0.0727617316759582	0.0460182461185012	0.0590404630817273	0.0720626800449534	0.0451413527745381	0.0579154145083209	0.0706825261173615	0.0401652872577887	18.6712622652348	0.132354473136522	2.81457037755797	0.475191455368994	0.548892206003792	0.432776544469319	0.45955782340655	0.532474856104869	0.417593772576878	0.458454621147071	0.53272080181389	0.416314791680001	0.0051369926999947	0.00509918660160662	0.00517960546202755
205	0.908397597558638	0.25	0.0401898235676449	0.0294018083022708	0.0509778388330189	0.324584089037492	0.965953334681187	0.748401055411895	1.18350561395048	17.85	10.43	26.7	0.0407976861241409	0.0526571424157079	0.0645165987072749	0.0402327321115884	0.0519279622409602	0.0636231923703321	0.0399133448321667	0.0515723133257322	0.0630897195387917	0.0401898235676449	20.2666814541617	0.0171984505516331	2.83350426002262	0.475191455368994	0.548892206003792	0.432776544469319	0.45955782340655	0.532474856104869	0.417593772576878	0.458454621147071	0.53272080181389	0.416314791680001	0.0051369926999947	0.00509918660160662	0.00517960546202755
205	0.908397597558638	0.25	0.0402980243164288	0.0294392666737785	0.0511567819590792	0.334552778526824	0.943858523479644	0.736024401510931	1.15169264544836	15.8	10.88	25.41	0.0451585216956341	0.0579101121140366	0.0706617025324391	0.0446872542251203	0.0573057709835386	0.069924287741957	0.044735216077178	0.0573891009615206	0.0700108234754821	0.0402980243164288	19.9826243589064	0.0706845915685068	2.85261750105081	0.475191455368994	0.548892206003792	0.432776544469319	0.45955782340655	0.532474856104869	0.417593772576878	0.458454621147071	0.53272080181389	0.416314791680001	0.0051369926999947	0.00509918660160662	0.00517960546202755
205	0.908397597558638	0.25	0.0403357564237824	0.0294400430328846	0.0512314698146802	0.311778365126253	1.03844849426343	0.797562474747165	1.2793345137797	16.03	10.13	24.3	0.0482781032039659	0.0628594312864909	0.0774407593690159	0.0477544355240587	0.0621776014224837	0.0766007673209088	0.0476481497097952	0.0621093452943576	0.0764469323945744	0.0403357564237824	19.5388042354453	0.0758823570253226	2.83635019124301	0.475191455368994	0.548892206003792	0.432776544469319	0.45955782340655	0.532474856104869	0.417593772576878	0.458454621147071	0.53272080181389	0.416314791680001	0.0051369926999947	0.00509918660160662	0.00517960546202755
205	0.908397597558638	0.25	0.0406009901926437	0.0296947357733148	0.0515072446119727	0.295957338704643	0.95215922856455	0.722871942507141	1.18144651462196	15.94	11.41	26.01	0.0439943057078103	0.0579488312116469	0.0719033567154835	0.0435243218285023	0.0573297734482377	0.0711352250679731	0.0436641102572645	0.0575139852340761	0.0713725090653384	0.0406009901926437	20.2561434905692	-0.0128415861466464	2.80854617775503	0.475191455368994	0.548892206003792	0.432776544469319	0.45955782340655	0.532474856104869	0.417593772576878	0.458454621147071	0.53272080181389	0.416314791680001	0.0051369926999947	0.00509918660160662	0.00517960546202755
205	0.908397597558638	0.25	0.0407332542088113	0.0296412349278935	0.0518252734897291	0.299333502038038	0.929713648132762	0.707631995403455	1.15179530086207	14.79	10.42	24.94	0.046295350319535	0.0608245801726632	0.0753538100257914	0.04590648851958	0.0603136788496535	0.0747208691797269	0.0458585498784441	0.0602883227963158	0.0746801388556914	0.0407332542088113	19.4042608705126	-0.127296694965318	2.63619252647126	0.475191455368994	0.548892206003792	0.432776544469319	0.45955782340655	0.532474856104869	0.417593772576878	0.458454621147071	0.53272080181389	0.416314791680001	0.0051369926999947	0.00509918660160662	0.00517960546202755
205	0.908397597558638	0.25	0.0408456507688219	0.0297582536006441	0.0519330479369996	0.294437091004727	0.961581291934657	0.729177570116086	1.19398501375323	15.57	10.87	23.6	0.0453909465396254	0.0598579643758945	0.0743249822121636	0.0449375623683411	0.0592600774481645	0.0735825925279879	0.0452699103006736	0.0597434636523645	0.0742226097525831	0.0408456507688219	19.9129489623821	0.0271283389592043	2.8139116299989	0.475191455368994	0.548892206003792	0.432776544469319	0.45955782340655	0.532474856104869	0.417593772576878	0.458454621147071	0.53272080181389	0.416314791680001	0.0051369926999947	0.00509918660160662	0.00517960546202755
205	0.908397597558638	0.25	0.0410852007445208	0.0301088546833135	0.0520615468057281	0.338540760557935	0.970710388206577	0.758863933850738	1.18255684256242	14.03	8.86	24.04	0.0522426404615541	0.0668268335616363	0.0814110266617184	0.051893485035755	0.0663802069876179	0.0808669289394808	0.0511812113704729	0.0654138508947593	0.0796848872535775	0.0410852007445208	18.2286276740822	-0.0140381870850222	2.61915688478776	0.475191455368994	0.548892206003792	0.432776544469319	0.45955782340655	0.532474856104869	0.417593772576878	0.458454621147071	0.53272080181389	0.416314791680001	0.0051369926999947	0.00509918660160662	0.00517960546202755
205	0.908397597558638	0.25	0.0411530346260834	0.0300255803812464	0.0522804888709205	0.374886751702396	1.05166637690311	0.839638601936345	1.26369415186988	16.32	10.27	25.39	0.0499350253677115	0.0625447509058278	0.075154476443944	0.049366951556465	0.0618332255834934	0.0742994996105218	0.0491304658549229	0.0615591365167055	0.0739792469853225	0.0411530346260834	19.5564959143879	-0.0449209839358186	2.71915361541657	0.475191455368994	0.548892206003792	0.432776544469319	0.45955782340655	0.532474856104869	0.417593772576878	0.458454621147071	0.53272080181389	0.416314791680001	0.0051369926999947	0.00509918660160662	0.00517960546202755
205	0.908397597558638	0.25	0.0412348418007021	0.0299601492270596	0.0525095343743446	0.302582812394041	0.868175124898025	0.662388570655152	1.0739616791409	14.93	9.43	23.9	0.0429512221605685	0.0562950272932586	0.0696388324259488	0.0425779666427277	0.0558058111893336	0.0690336557359396	0.04226311983211	0.0554168816531563	0.0685188963249218	0.0412348418007021	18.4179239499594	-0.0280554710396616	2.66734280512173	0.475191455368994	0.548892206003792	0.432776544469319	0.45955782340655	0.532474856104869	0.417593772576878	0.458454621147071	0.53272080181389	0.416314791680001	0.0051369926999947	0.00509918660160662	0.00517960546202755
205	0.908397597558638	0.25	0.041602522623159	0.0304561964515252	0.0527488487947927	0.322193085865612	0.948020265862016	0.733337109406729	1.1627034223173	15.01	10.05	22.98	0.0472926283679025	0.0611374626260541	0.0749822968842056	0.0468732743650205	0.0605953434721166	0.0743174125792127	0.0469930565050725	0.0608034330795912	0.074527843023174	0.041602522623159	18.5302924896572	-0.0334641512001882	2.68993580043842	0.475191455368994	0.548892206003792	0.432776544469319	0.45955782340655	0.532474856104869	0.417593772576878	0.458454621147071	0.53272080181389	0.416314791680001	0.0051369926999947	0.00509918660160662	0.00517960546202755
205	0.908397597558638	0.25	0.0416421060981735	0.0304122663522231	0.052871945844124	0.297271671795285	0.923050225237661	0.70147165183223	1.14462879864309	15.85	9.49	24.51	0.0429185095667395	0.0564754681375471	0.0700324267083546	0.0424669476582227	0.0558812683287929	0.069295588999363	0.0421158909494753	0.0553729429872377	0.0686595054712771	0.0416421060981735	19.2046213426037	0.0215008678495113	2.77199674161492	0.475191455368994	0.548892206003792	0.432776544469319	0.45955782340655	0.532474856104869	0.417593772576878	0.458454621147071	0.53272080181389	0.416314791680001	0.0051369926999947	0.00509918660160662	0.00517960546202755
205	0.908397597558638	0.25	0.0416833804355457	0.0305093630532934	0.0528573978177979	0.303608807481025	0.971845065017805	0.74204404760581	1.2016460824298	15.3	9.73	21.98	0.0469951156347204	0.0615488680987387	0.0761026205627569	0.0465511600435527	0.0609674254582977	0.0753836908730427	0.0467467814904999	0.0611816060340087	0.0757088797973634	0.0416833804355457	18.4985028404436	-0.0253704715141452	2.70646767822733	0.475191455368994	0.548892206003792	0.432776544469319	0.45955782340655	0.532474856104869	0.417593772576878	0.458454621147071	0.53272080181389	0.416314791680001	0.0051369926999947	0.00509918660160662	0.00517960546202755
205	0.908397597558638	0.25	0.0418379303269535	0.0306457436028688	0.0530301170510383	0.290639931274468	0.905283888433187	0.684470205984372	1.126097570882	15.85	10.38	24.04	0.0418808097821904	0.0553917789245857	0.068902748066981	0.0414402426214857	0.0548090824845192	0.0681779223475527	0.0414985730973516	0.0548906799826002	0.0684089267739195	0.0418379303269535	19.0374288977677	-0.0615191579284351	2.68735079921388	0.475191455368994	0.548892206003792	0.432776544469319	0.45955782340655	0.532474856104869	0.417593772576878	0.458454621147071	0.53272080181389	0.416314791680001	0.0051369926999947	0.00509918660160662	0.00517960546202755
205	0.908397597558638	0.25	0.0418413169307794	0.0304074182085346	0.0532752156530242	0.278869759198377	0.913868074627205	0.684424917125224	1.14331123212919	17.97	10.51	24.84	0.0370635352900393	0.0494885279405871	0.0619135205911349	0.0365436467688445	0.0487943546134664	0.0610450624580884	0.0365226391272698	0.0488316123842533	0.0609864437224599	0.0418413169307794	20.036055923403	0.0601195113947666	2.87568737771081	0.475191455368994	0.548892206003792	0.432776544469319	0.45955782340655	0.532474856104869	0.417593772576878	0.458454621147071	0.53272080181389	0.416314791680001	0.0051369926999947	0.00509918660160662	0.00517960546202755
205	0.908397597558638	0.25	0.0419671344099071	0.0307645445953352	0.0531697242244791	0.325084647132261	0.9320466764406	0.722370278240422	1.14172307464078	17.31	9.82	25.96	0.040580588896723	0.0523595781118289	0.0641385673269349	0.0400522550516986	0.0516778892063752	0.0633035233610517	0.0395956069747627	0.0510825487920044	0.0625905311407481	0.0419671344099071	19.7828445709298	-0.0991289815616813	2.65880604915224	0.475191455368994	0.548892206003792	0.432776544469319	0.45955782340655	0.532474856104869	0.417593772576878	0.458454621147071	0.53272080181389	0.416314791680001	0.0051369926999947	0.00509918660160662	0.00517960546202755
205	0.908397597558638	0.25	0.042138745393863	0.0306776745841586	0.0535998162035673	0.278817719523384	0.91423366729046	0.684669018740803	1.14379831584012	16.19	11.68	24.76	0.0410423535243844	0.0548035625240323	0.0685647715236802	0.040585132942168	0.0541930391350682	0.0678009453279684	0.0410131065419553	0.0546852658204132	0.0684955199596383	0.042138745393863	19.9297522112795	-0.00250422572326698	2.80466125913197	0.475191455368994	0.548892206003792	0.432776544469319	0.45955782340655	0.532474856104869	0.417593772576878	0.458454621147071	0.53272080181389	0.416314791680001	0.0051369926999947	0.00509918660160662	0.00517960546202755
205	0.908397597558638	0.25	0.0421904488261798	0.0309257754487538	0.0534551222036057	0.327702075933572	0.914059907155891	0.709650249656081	1.1184695646557	16.01	10.54	23.56	0.0430077632078622	0.0553958405056754	0.0677839178034887	0.0425428115733704	0.0547969628922856	0.0670511142112008	0.0427803363449896	0.0551134809309811	0.067432496311204	0.0421904488261798	19.1944910385454	-0.0814948977240147	2.6749818721671	0.475191455368994	0.548892206003792	0.432776544469319	0.45955782340655	0.532474856104869	0.417593772576878	0.458454621147071	0.53272080181389	0.416314791680001	0.0051369926999947	0.00509918660160662	0.00517960546202755
205	0.908397597558638	0.25	0.0423378561272051	0.0309633239032596	0.0537123883511507	0.287521033247342	0.865857054459615	0.653051541350718	1.07866256756851	17.94	10.3	25.41	0.0354212675388421	0.0469637577349148	0.0585062479309874	0.0349259445829216	0.0463070272190775	0.0576881098552334	0.0348323692693613	0.0461034347916592	0.0574633273355212	0.0423378561272051	19.9397088293288	0.0834478823440984	2.86901088908576	0.475191455368994	0.548892206003792	0.432776544469319	0.45955782340655	0.532474856104869	0.417593772576878	0.458454621147071	0.53272080181389	0.416314791680001	0.0051369926999947	0.00509918660160662	0.00517960546202755
205	0.908397597558638	0.25	0.0424755441681818	0.030970716253124	0.0539803720832395	0.339586791022375	1.05061131007066	0.821861883368538	1.27936073677278	15.92	9.12	24.3	0.0500699901930948	0.0640060076473989	0.0779420251017029	0.0495366567739668	0.0633242311427167	0.0771118055114666	0.0489316459231763	0.0625493103211461	0.0761940787740022	0.0424755441681818	18.9302570009859	-0.107917934299414	2.63773857614872	0.475191455368994	0.548892206003792	0.432776544469319	0.45955782340655	0.532474856104869	0.417593772576878	0.458454621147071	0.53272080181389	0.416314791680001	0.0051369926999947	0.00509918660160662	0.00517960546202755
205	0.908397597558638	0.25	0.0425588172130515	0.0310955980105409	0.054022036415562	0.335572256080255	0.953509831307673	0.744030348855182	1.16298931376016	16.06	10.6	23.55	0.0449512245970667	0.0576071052055498	0.070262985814033	0.0444610335668029	0.0569789023811697	0.0694967711955364	0.0446670640313058	0.0573206921374623	0.0699221628015548	0.0425588172130515	18.8407693026464	-0.0896569639058246	2.66030017985722	0.475191455368994	0.548892206003792	0.432776544469319	0.45955782340655	0.532474856104869	0.417593772576878	0.458454621147071	0.53272080181389	0.416314791680001	0.0051369926999947	0.00509918660160662	0.00517960546202755
205	0.908397597558638	0.25	0.042570001050598	0.0311027856763545	0.0540372164248415	0.302486928425188	0.961922688662233	0.733863014525052	1.18998236279941	16.55	9.9	25.74	0.0430416351980551	0.0564175120351685	0.0697933888722819	0.0425343407201211	0.0557525676811141	0.0689707946421071	0.0421464549824906	0.0552410838314829	0.0682569290519607	0.042570001050598	20.035990813385	0.0160887218513145	2.81151026080371	0.475191455368994	0.548892206003792	0.432776544469319	0.45955782340655	0.532474856104869	0.417593772576878	0.458454621147071	0.53272080181389	0.416314791680001	0.0051369926999947	0.00509918660160662	0.00517960546202755
205	0.908397597558638	0.25	0.0427985362038564	0.0311893543428489	0.0544077180648639	0.293223882224222	0.932655386028836	0.706582786840968	1.15872798521671	17.33	11.4	27.6	0.0396369990493472	0.0523189374803068	0.0650008759112665	0.0391193659720186	0.0516356866474984	0.0641520073229782	0.0390029571002743	0.051526381364221	0.0639840997519515	0.0427985362038564	20.8831746249572	-0.0145270696754297	2.82715020894381	0.475191455368994	0.548892206003792	0.432776544469319	0.45955782340655	0.532474856104869	0.417593772576878	0.458454621147071	0.53272080181389	0.416314791680001	0.0051369926999947	0.00509918660160662	0.00517960546202755
205	0.908397597558638	0.25	0.0428643534158866	0.0313409385099455	0.0543877683218278	0.366192674166508	1.05577992707359	0.838918324051574	1.27264153009561	14.27	9.41	23.71	0.0568386087523459	0.0715314715188257	0.0862243342853055	0.0564275975788288	0.0710142133610748	0.0856008291433208	0.0561033736846664	0.0705482538380463	0.0850184183706488	0.0428643534158866	18.4968630039937	0.106517914824868	2.79500766574685	0.475191455368994	0.548892206003792	0.432776544469319	0.45955782340655	0.532474856104869	0.417593772576878	0.458454621147071	0.53272080181389	0.416314791680001	0.0051369926999947	0.00509918660160662	0.00517960546202755
205	0.908397597558638	0.25	0.0431487922045444	0.0313919104131056	0.0549056739959831	0.329061502301566	0.953946551922399	0.741273569222282	1.16661953462252	16.06	9.84	26.11	0.0447655634728025	0.0576088999969967	0.0704522365211909	0.0442768206542897	0.0569799358117684	0.0696830509692472	0.0437909401074868	0.0562978053604806	0.0688353385518934	0.0431487922045444	19.4711176957252	-0.182653570477495	2.57644423402745	0.475191455368994	0.548892206003792	0.432776544469319	0.45955782340655	0.532474856104869	0.417593772576878	0.458454621147071	0.53272080181389	0.416314791680001	0.0051369926999947	0.00509918660160662	0.00517960546202755
205	0.908397597558638	0.25	0.0432947183567205	0.031728907590484	0.0548605291229571	0.360666164476286	1.19165960869936	0.943946594052008	1.43937262334672	16.06	11.18	23.47	0.0570068883850079	0.0719667900007316	0.0869266916164553	0.0563845537719116	0.0711811406576486	0.0859777275433857	0.0570526275500668	0.0719586778776952	0.0869067605516786	0.0432947183567205	19.4474680507584	0.0772219701340002	2.86768850841821	0.475191455368994	0.548892206003792	0.432776544469319	0.45955782340655	0.532474856104869	0.417593772576878	0.458454621147071	0.53272080181389	0.416314791680001	0.0051369926999947	0.00509918660160662	0.00517960546202755
205	0.908397597558638	0.25	0.0434345095113845	0.0316041550772846	0.0552648639454843	0.292254034571903	1.00605428810237	0.761618201818193	1.25049037438655	15.56	11.05	23.87	0.0474311570504501	0.0626538583588806	0.0778765596673111	0.0469580421613366	0.062028900523286	0.0770997588852355	0.0473205507792463	0.0624952103030065	0.0777179133994517	0.0434345095113845	19.1133260560326	-0.0437067184249524	2.73490959443462	0.475191455368994	0.548892206003792	0.432776544469319	0.45955782340655	0.532474856104869	0.417593772576878	0.458454621147071	0.53272080181389	0.416314791680001	0.0051369926999947	0.00509918660160662	0.00517960546202755
205	0.908397597558638	0.25	0.0435363450087383	0.0318928246749051	0.0551798653425716	0.317183677706611	0.906828769997082	0.699094913606018	1.11456262638814	14.59	10.23	22.63	0.0463488213875033	0.0601212279929856	0.073893634598468	0.0459798523679253	0.0596426209888736	0.0733053896098219	0.0462903635345811	0.0599291621352136	0.0737921190070772	0.0435363450087383	18.0853190967813	0.0790858683073145	2.78119207498113	0.475191455368994	0.548892206003792	0.432776544469319	0.45955782340655	0.532474856104869	0.417593772576878	0.458454621147071	0.53272080181389	0.416314791680001	0.0051369926999947	0.00509918660160662	0.00517960546202755
205	0.908397597558638	0.25	0.0436855903217042	0.0319374443445313	0.0554337362988772	0.276261608375874	0.929948068999109	0.694944371179018	1.1649517668192	14.2	10.01	23.28	0.0472843250411526	0.0632740814798526	0.0792638379185525	0.0469492439878485	0.0628256887862767	0.0787021335847049	0.0469957540193583	0.0629616983745963	0.0787371148851199	0.0436855903217042	17.5213622880704	0.0137819519934362	2.69085836418985	0.475191455368994	0.548892206003792	0.432776544469319	0.45955782340655	0.532474856104869	0.417593772576878	0.458454621147071	0.53272080181389	0.416314791680001	0.0051369926999947	0.00509918660160662	0.00517960546202755
205	0.908397597558638	0.25	0.0437390557304081	0.0318317006084144	0.0556464108524019	0.260675906161444	0.940627993222606	0.693301668063294	1.18795431838192	16.02	10.95	24.16	0.0419848907401816	0.0569624527702737	0.0719400148003658	0.0415300267085585	0.0563453219295966	0.0711606171506348	0.0417777260722288	0.056693250258009	0.0716604856783061	0.0437390557304081	19.1899645823264	0.00093052859232607	2.76790622503407	0.475191455368994	0.548892206003792	0.432776544469319	0.45955782340655	0.532474856104869	0.417593772576878	0.458454621147071	0.53272080181389	0.416314791680001	0.0051369926999947	0.00509918660160662	0.00517960546202755
205	0.908397597558638	0.25	0.0438109198217607	0.0320186253803826	0.0556032142631389	0.29851849042114	0.916910593450322	0.69746091569708	1.13636027120356	18.51	11.16	29.72	0.0366884066476569	0.0482320771744294	0.059775747701202	0.0361455070148527	0.0475183591533975	0.0588912112919423	0.0357180315028019	0.0469116564939011	0.0582156077920334	0.0438109198217607	21.213870269757	-0.00776166214093939	2.85768079900109	0.475191455368994	0.548892206003792	0.432776544469319	0.45955782340655	0.532474856104869	0.417593772576878	0.458454621147071	0.53272080181389	0.416314791680001	0.0051369926999947	0.00509918660160662	0.00517960546202755
205	0.908397597558638	0.25	0.0440510268642717	0.0322661411404385	0.0558359125881049	0.264752327638521	0.899073890230435	0.665148273684127	1.13299950677674	15.03	10.44	22.36	0.0428453615765073	0.057913622322973	0.0729818830694387	0.0424638358656613	0.0573979180527457	0.0723320002398301	0.042858946956053	0.0578646942048361	0.0730004845650504	0.0440510268642717	18.4874708313911	0.14178347681654	2.86697364422568	0.475191455368994	0.548892206003792	0.432776544469319	0.45955782340655	0.532474856104869	0.417593772576878	0.458454621147071	0.53272080181389	0.416314791680001	0.0051369926999947	0.00509918660160662	0.00517960546202755
205	0.908397597558638	0.25	0.0440666671397896	0.0320727662137117	0.0560605680658676	0.290539002860233	1.00255999823547	0.757959196830641	1.2471607996403	14.52	9.69	24.16	0.0504780077873682	0.0667677516281154	0.0830574954688625	0.0500837358579303	0.0662462443140879	0.0824087527702456	0.0497930202762418	0.0659160396715152	0.082015058810802	0.0440666671397896	18.6339583842765	-0.0214333551985393	2.68538856330651	0.475191455368994	0.548892206003792	0.432776544469319	0.45955782340655	0.532474856104869	0.417593772576878	0.458454621147071	0.53272080181389	0.416314791680001	0.0051369926999947	0.00509918660160662	0.00517960546202755
205	0.908397597558638	0.25	0.0447212444472887	0.0327217888494973	0.05672070004508	0.313726608811394	0.937140306160617	0.720737453530724	1.15354315879051	15.3	10.09	23.8	0.0456359453316116	0.0593382286025081	0.0730405118734045	0.0452045196236133	0.0587772664683793	0.0723500133131454	0.0452018696166284	0.0588096556453719	0.072397871682775	0.0447212444472887	19.1867617276074	-0.0795272199500409	2.66709554354596	0.475191455368994	0.548892206003792	0.432776544469319	0.45955782340655	0.532474856104869	0.417593772576878	0.458454621147071	0.53272080181389	0.416314791680001	0.0051369926999947	0.00509918660160662	0.00517960546202755
205	0.908397597558638	0.25	0.0447771010607445	0.0327212424897161	0.0568329596317729	0.276446018355958	0.952182713055542	0.711671098704073	1.19269432740701	15.81	11.31	23.33	0.0436442461428562	0.05839396425855	0.0731436823742438	0.0431881656878508	0.0577837498971555	0.0723793341064602	0.0437348644318399	0.0584652573421201	0.0732675735954207	0.0447771010607445	19.2646918822058	-0.0594447782283295	2.72709108659192	0.475191455368994	0.548892206003792	0.432776544469319	0.45955782340655	0.532474856104869	0.417593772576878	0.458454621147071	0.53272080181389	0.416314791680001	0.0051369926999947	0.00509918660160662	0.00517960546202755
205	0.908397597558638	0.25	0.0448147100021843	0.0325769084057717	0.057052511598597	0.300683596774382	0.906157299872761	0.690397244828941	1.12191735491658	15.35	10.32	23.95	0.0435843667743261	0.0572051705140753	0.0708259742538246	0.043168213375047	0.0566589625976213	0.0701497118201956	0.043238317956875	0.0567309578063299	0.070264376363631	0.0448147100021843	18.5360526818262	0.0806737144244098	2.80417029703015	0.475191455368994	0.548892206003792	0.432776544469319	0.45955782340655	0.532474856104869	0.417593772576878	0.458454621147071	0.53272080181389	0.416314791680001	0.0051369926999947	0.00509918660160662	0.00517960546202755
205	0.908397597558638	0.25	0.0448867920949317	0.0327469141400623	0.0570266700498011	0.339907201935423	1.01785971686549	0.796399509399166	1.23931992433182	15.78	10.35	25.31	0.0489252182396194	0.0625301851611282	0.076135152082637	0.0484165583326879	0.0618800787475258	0.0753435991623638	0.0482354387237419	0.061724469178376	0.075032806245761	0.0448867920949317	19.2443807248895	0.0934795141777102	2.84347588106667	0.475191455368994	0.548892206003792	0.432776544469319	0.45955782340655	0.532474856104869	0.417593772576878	0.458454621147071	0.53272080181389	0.416314791680001	0.0051369926999947	0.00509918660160662	0.00517960546202755
205	0.908397597558638	0.25	0.0455268661618181	0.0330893438921422	0.0579643884314939	0.29134513356055	1.0226077515954	0.773602764799181	1.27161273839161	14.53	9.81	21.3	0.051500783029658	0.0680777038756218	0.0846546247215855	0.0510978865274455	0.0675451242300976	0.0839923619327498	0.0514868290610702	0.0680912242226641	0.084610440775203	0.0455268661618181	17.6701198483509	-0.0517172397569181	2.64692971570896	0.475191455368994	0.548892206003792	0.432776544469319	0.45955782340655	0.532474856104869	0.417593772576878	0.458454621147071	0.53272080181389	0.416314791680001	0.0051369926999947	0.00509918660160662	0.00517960546202755
205	0.908397597558638	0.25	0.045568526566293	0.0332262831257303	0.0579107700068556	0.249798831824738	0.866092655721467	0.631754242998052	1.10043106844488	16.1	10.64	24.28	0.0380615363981678	0.0521798112245209	0.0662980860508739	0.0376432741883359	0.0516064018139531	0.0655695294395702	0.0377917528546845	0.0517408215813842	0.0657899812427828	0.045568526566293	18.9526808894185	-0.0335712750469544	2.71200123840919	0.475191455368994	0.548892206003792	0.432776544469319	0.45955782340655	0.532474856104869	0.417593772576878	0.458454621147071	0.53272080181389	0.416314791680001	0.0051369926999947	0.00509918660160662	0.00517960546202755
205	0.908397597558638	0.25	0.0458005843485859	0.033455345707442	0.0581458229897298	0.305853023615021	1.02478944312621	0.783749268424251	1.26582961782816	16.46	10.41	23.5	0.0462311782783152	0.0604494643269732	0.0746677503756311	0.0456940524963652	0.0597471468216823	0.0738002411469994	0.0458906737357229	0.0600163191518815	0.0740952409512683	0.0458005843485859	19.1765877185293	-0.0829028296920847	2.69368725485467	0.475191455368994	0.548892206003792	0.432776544469319	0.45955782340655	0.532474856104869	0.417593772576878	0.458454621147071	0.53272080181389	0.416314791680001	0.0051369926999947	0.00509918660160662	0.00517960546202755
205	0.908397597558638	0.25	0.0461466818403377	0.0337121378964442	0.0585812257842313	0.315909070699525	1.13020594229061	0.870537653549781	1.38987423103144	16.98	11.14	24.96	0.0498014629123871	0.0646564902607358	0.0795115176090846	0.0491786564736429	0.0638479100286285	0.078517163583614	0.0494499953470954	0.0641799804004411	0.0788466410391304	0.0461466818403377	20.0581521808808	-0.0375847980185269	2.77077868226832	0.475191455368994	0.548892206003792	0.432776544469319	0.45955782340655	0.532474856104869	0.417593772576878	0.458454621147071	0.53272080181389	0.416314791680001	0.0051369926999947	0.00509918660160662	0.00517960546202755
205	0.908397597558638	0.25	0.0462444994354376	0.0335795272671616	0.0589094716037136	0.261776073339487	0.990262421380516	0.730626460487321	1.24989838227371	15.5	10.42	22	0.0456668054844037	0.0618949953517094	0.0781231852190151	0.0452164704543147	0.0612846289313215	0.0773527874083282	0.0456710327825888	0.0618748307063577	0.0781498778690148	0.0462444994354376	18.1766580074358	-0.0231221910715441	2.70965641471948	0.475191455368994	0.548892206003792	0.432776544469319	0.45955782340655	0.532474856104869	0.417593772576878	0.458454621147071	0.53272080181389	0.416314791680001	0.0051369926999947	0.00509918660160662	0.00517960546202755
205	0.908397597558638	0.25	0.046308333518578	0.033856336948608	0.0587603300885481	0.334837878631648	1.05900964486422	0.825968910094567	1.29205037963388	15.99	10.55	21.92	0.0500932052536076	0.0642266153815157	0.0783600255094239	0.0495527459634645	0.0635336696859539	0.0775145934084432	0.0500702156097536	0.064259194429278	0.0782754130515975	0.046308333518578	19.054805355393	0.0775463560151617	2.80883294562572	0.475191455368994	0.548892206003792	0.432776544469319	0.45955782340655	0.532474856104869	0.417593772576878	0.458454621147071	0.53272080181389	0.416314791680001	0.0051369926999947	0.00509918660160662	0.00517960546202755
205	0.908397597558638	0.25	0.0463992042210872	0.0339661796547938	0.0588322287873806	0.339670728579811	0.936242745578526	0.732432909151128	1.14005258200592	15.01	10.07	24.83	0.0472255892486461	0.0603667787005362	0.0735079681524263	0.0468065478275346	0.0598311330656791	0.0728557183038235	0.0466141754224535	0.0595483799477161	0.072556989270648	0.0463992042210872	18.2671705178847	-0.0422264360795332	2.65726214981203	0.475191455368994	0.548892206003792	0.432776544469319	0.45955782340655	0.532474856104869	0.417593772576878	0.458454621147071	0.53272080181389	0.416314791680001	0.0051369926999947	0.00509918660160662	0.00517960546202755
205	0.908397597558638	0.25	0.0465452170283834	0.0339705709234716	0.0591198631332952	0.271047313718592	1.03761889058315	0.771944038190209	1.30329374297609	16.71	11.04	23.81	0.0448753198251249	0.0603197605887032	0.0757642013522816	0.044334819348802	0.0595932396534335	0.074851659958065	0.0446723553040849	0.0601213182975464	0.0754411508339777	0.0465452170283834	19.447904451484	-0.0363888635807445	2.77035364590466	0.475191455368994	0.548892206003792	0.432776544469319	0.45955782340655	0.532474856104869	0.417593772576878	0.458454621147071	0.53272080181389	0.416314791680001	0.0051369926999947	0.00509918660160662	0.00517960546202755
[truncated: 1,375 more rows]
