# Supplementary material for: Re-expressing coefficients from regression models for inclusion in a meta-analysis
Source: BMC Med Res Methodol. 2024 Jan 8;24:6. doi: 10.1186/s12874-023-02132-y (PMC10773134; doi:10.1186/s12874-023-02132-y)
Supplement: Supplementary file 2 — Additional file 2. [file 12874_2023_2132_MOESM2_ESM.zip › Supp_Files_R1/simdata/simdata_scenario_206.csv]

ex_no	errsd	rsquare	beta	b_low_ci	b_hi_ci	lrsquare	lbeta	lb_low_ci	lb_hi_ci	x_median	x_25	x_75	rbl	rb	rbu	altl	alt	altu	dzl	dz	dzu	observed_beta	xlog	error	ylog	RelBias_rb	RelBias_rbl	RelBias_rbu	RelBias_alt	RelBias_altl	RelBias_altu	RelBias_dz	RelBias_dzl	RelBias_dzu	MC_SE_RelBias_rb	MC_SE_RelBias_alt	MC_SE_RelBias_dz
206	0.908397597558638	0.24	0.0337629132456151	0.0324681545347251	0.035057671956505	0.343676867194541	0.996349114207785	0.96702584332529	1.02567238509028	15.87	10.33	24.76	0.0590784942180665	0.0608699403321943	0.0626613864463222	0.0584542336526897	0.0602267502192919	0.061999266785894	0.0583981620553254	0.0601683761688201	0.0618752929826378	0.0337629132456151	19.8098293790792	-0.00508934803409482	2.76632177037197	0.489580303313494	0.497378151189328	0.482307966419781	0.47348990324039	0.481203511722204	0.466296128684601	0.471096264630745	0.479621223298604	0.463973990965811	0.000849705880908329	0.000842331216987923	0.000841621875750126
206	0.908397597558638	0.24	0.0360413585483572	0.0346664846441307	0.0374162324525838	0.329948477158917	0.998040568463025	0.967750769009328	1.02833036791672	15.95	10.28	24.83	0.0588534617900212	0.0606955265156327	0.0625375912412443	0.0582233945416604	0.0600457386829993	0.0618680828243382	0.0581358878394497	0.0599294093067487	0.0617139995760233	0.0360413585483572	19.763996999284	0.00750145960951806	2.77974518535876	0.489580303313494	0.497378151189328	0.482307966419781	0.47348990324039	0.481203511722204	0.466296128684601	0.471096264630745	0.479621223298604	0.463973990965811	0.000849705880908329	0.000842331216987923	0.000841621875750126
206	0.908397597558638	0.24	0.0369768193365726	0.0355729705517958	0.0383806681213494	0.317415774877131	0.971759520923072	0.941410838389847	1.0021082034563	16.01	10.35	24.46	0.0570421395246556	0.0588810325061838	0.0607199254877121	0.0564251224738193	0.0582441244005288	0.0600631263272383	0.0564269655952092	0.0582160137863597	0.0600098452658721	0.0369768193365726	19.6824055587297	0.000964890070903097	2.77285055655016	0.489580303313494	0.497378151189328	0.482307966419781	0.47348990324039	0.481203511722204	0.466296128684601	0.471096264630745	0.479621223298604	0.463973990965811	0.000849705880908329	0.000842331216987923	0.000841621875750126
206	0.908397597558638	0.24	0.0369915101314976	0.0356060937803075	0.0383769264826878	0.318368118208017	0.955235099998305	0.925467926242421	0.98500227375419	15.97	10.24	24.78	0.0562218781960735	0.0580302244063412	0.0598385706166088	0.0556181576388231	0.0574070855049016	0.0591960133709802	0.0554771641053389	0.0572807001967201	0.0590293318021266	0.0369915101314976	19.7415838011697	0.00587609262736874	2.77352835080053	0.489580303313494	0.497378151189328	0.482307966419781	0.47348990324039	0.481203511722204	0.466296128684601	0.471096264630745	0.479621223298604	0.463973990965811	0.000849705880908329	0.000842331216987923	0.000841621875750126
206	0.908397597558638	0.24	0.0375890199594136	0.0361723249386212	0.0390057149802061	0.323021065364366	0.97611055254323	0.946015969493405	1.00620513559306	15.73	10.25	24.14	0.0583024485060494	0.0601571612542	0.0620118740023506	0.0577020220206214	0.0595376340502707	0.06137324607992	0.0578147148768879	0.0595488649477806	0.0613473171395873	0.0375890199594136	19.4945672024567	-0.00748032852096851	2.75098326170967	0.489580303313494	0.497378151189328	0.482307966419781	0.47348990324039	0.481203511722204	0.466296128684601	0.471096264630745	0.479621223298604	0.463973990965811	0.000849705880908329	0.000842331216987923	0.000841621875750126
206	0.908397597558638	0.24	0.038981313845697	0.0375221731863553	0.0404404545050386	0.311983512138685	0.964277506167741	0.933780809123893	0.994774203211589	15.94	10.36	24.48	0.0568207320566906	0.0586764616180728	0.0605321911794549	0.0562134342942034	0.058049329890594	0.0598852254869846	0.0562257400619041	0.0580638922217257	0.0598690441292135	0.038981313845697	19.6222355294212	-0.00194863389453909	2.76996144658618	0.489580303313494	0.497378151189328	0.482307966419781	0.47348990324039	0.481203511722204	0.466296128684601	0.471096264630745	0.479621223298604	0.463973990965811	0.000849705880908329	0.000842331216987923	0.000841621875750126
206	0.908397597558638	0.25	0.0354936265167509	0.0341770552487497	0.0368101977847521	0.335919993006015	0.979527775076405	0.950196820355858	1.00885872979695	15.78	10.31	24.97	0.0583882156096633	0.0601905602098264	0.0619929048099896	0.0577816254839323	0.0595652456818131	0.0613488658796939	0.0576612874992921	0.059500940398378	0.0612230494555281	0.0354936265167509	19.8472840583412	-0.00910978282415942	2.76229078405477	0.489580303313494	0.497378151189328	0.482307966419781	0.47348990324039	0.481203511722204	0.466296128684601	0.471096264630745	0.479621223298604	0.463973990965811	0.000849705880908329	0.000842331216987923	0.000841621875750126
206	0.908397597558638	0.25	0.0364340902635247	0.0350873237830129	0.0377808567440365	0.333965082728234	0.994239776637147	0.964337361276353	1.02414219199794	15.87	10.27	24.69	0.0589337855368673	0.0607612191764547	0.062588652816042	0.0583116508013857	0.0601197931306726	0.0619279354599595	0.0581645017929047	0.0600808565833996	0.0618174106766297	0.0364340902635247	19.8562736211186	-0.00266398117014156	2.76951477324982	0.489580303313494	0.497378151189328	0.482307966419781	0.47348990324039	0.481203511722204	0.466296128684601	0.471096264630745	0.479621223298604	0.463973990965811	0.000849705880908329	0.000842331216987923	0.000841621875750126
206	0.908397597558638	0.25	0.0364819686376673	0.0351443052341446	0.0378196320411899	0.326497603653524	0.9666028728193	0.937036719611145	0.996169026027456	16.07	10.35	24.8	0.0565504908208839	0.0583348184151115	0.0601191460093391	0.0559319600476283	0.0576967712502105	0.0594615824527926	0.0558666248628186	0.057601631510359	0.0593180847317825	0.0364819686376673	20.0751135257061	0.00495121352624589	2.78652946925625	0.489580303313494	0.497378151189328	0.482307966419781	0.47348990324039	0.481203511722204	0.466296128684601	0.471096264630745	0.479621223298604	0.463973990965811	0.000849705880908329	0.000842331216987923	0.000841621875750126
206	0.908397597558638	0.25	0.0368310465732232	0.0354873077330047	0.0381747854134418	0.339381856930078	1.00184914251782	0.97208108910081	1.03161719593484	15.98	10.3	25	0.0589944344801052	0.0608010219105168	0.0626076093409284	0.0583591473220069	0.0601462803444793	0.0619334133669516	0.0581836908982402	0.0600038696339951	0.061826641061544	0.0368310465732232	20.0316712283673	0.0152217669087021	2.7948982834255	0.489580303313494	0.497378151189328	0.482307966419781	0.47348990324039	0.481203511722204	0.466296128684601	0.471096264630745	0.479621223298604	0.463973990965811	0.000849705880908329	0.000842331216987923	0.000841621875750126
206	0.908397597558638	0.25	0.037174996793317	0.0358179511329965	0.0385320424536375	0.334217116732023	0.985626134947928	0.955999566781391	1.01525270311446	15.97	10.33	25.01	0.0580771424144443	0.0598769616596058	0.0616767809047673	0.057453514174402	0.0592340070880397	0.0610145000016774	0.0572966056623381	0.0590551215342245	0.0607922994733616	0.037174996793317	20.0391574764412	0.00266078453368608	2.78231085412905	0.489580303313494	0.497378151189328	0.482307966419781	0.47348990324039	0.481203511722204	0.466296128684601	0.471096264630745	0.479621223298604	0.463973990965811	0.000849705880908329	0.000842331216987923	0.000841621875750126
206	0.908397597558638	0.25	0.0379086107358394	0.036510149790965	0.0393070716807138	0.320370523924144	0.968763804809846	0.938713775529291	0.9988138340904	16.12	10.47	25.06	0.0565129063884395	0.0583219929662351	0.0601310795440306	0.0558906131313994	0.0576797789079	0.0594689446844006	0.055822282877175	0.0576223906884761	0.0594208971420536	0.0379086107358394	19.9386147635704	0.00437875787617596	2.78568487780268	0.489580303313494	0.497378151189328	0.482307966419781	0.47348990324039	0.481203511722204	0.466296128684601	0.471096264630745	0.479621223298604	0.463973990965811	0.000849705880908329	0.000842331216987923	0.000841621875750126
206	0.908397597558638	0.25	0.0381008588444246	0.0367093709591145	0.0394923467297348	0.325828318373823	0.975279437152659	0.945402431099646	1.00515644320567	16.14	10.5	25.36	0.0568361207901846	0.0586322798321103	0.060428438874036	0.0562078826325978	0.057984187827506	0.0597604930224143	0.0560655122951002	0.0578666765580325	0.0596639139597086	0.0381008588444246	20.028343319915	0.00683307793974409	2.79333808269678	0.489580303313494	0.497378151189328	0.482307966419781	0.47348990324039	0.481203511722204	0.466296128684601	0.471096264630745	0.479621223298604	0.463973990965811	0.000849705880908329	0.000842331216987923	0.000841621875750126
206	0.908397597558638	0.25	0.0381588833718589	0.0367500802535823	0.0395676864901355	0.325447613770457	0.976665030908205	0.946719632066381	1.00661042975003	16.27	10.48	24.88	0.0564778500375834	0.0582642836213179	0.0600507172050524	0.0558405403846384	0.0576068154218542	0.05937309045907	0.0557887793489507	0.0576093484236038	0.059328530257161	0.0381588833718589	19.9824388424303	-0.00483699974504365	2.77871619537554	0.489580303313494	0.497378151189328	0.482307966419781	0.47348990324039	0.481203511722204	0.466296128684601	0.471096264630745	0.479621223298604	0.463973990965811	0.000849705880908329	0.000842331216987923	0.000841621875750126
206	0.908397597558638	0.25	0.0382574099760573	0.0368581105421002	0.0396567094100144	0.332883057441862	0.987544585423686	0.957771145161968	1.0173180256854	16.05	10.26	24.53	0.0578773789111045	0.0596765651699713	0.0614757514288382	0.057246615836084	0.0590261940843856	0.0608057723326872	0.0571976214854145	0.0590537143360847	0.0607411787899845	0.0382574099760573	19.795450455649	-0.000975624243675561	2.76925331803347	0.489580303313494	0.497378151189328	0.482307966419781	0.47348990324039	0.481203511722204	0.466296128684601	0.471096264630745	0.479621223298604	0.463973990965811	0.000849705880908329	0.000842331216987923	0.000841621875750126
206	0.908397597558638	0.25	0.0383046587003404	0.0368850736503892	0.0397242437502916	0.319810816445042	0.975278628454691	0.944987590018584	1.0055696668908	16	10.41	24.19	0.0573050412420756	0.0591419216679998	0.060978802093924	0.0566865794397953	0.0585036354252486	0.0603206914107018	0.0567217087218457	0.0586076660416678	0.0604205919924942	0.0383046587003404	19.5652905877792	0.0102176000674501	2.78010191647821	0.489580303313494	0.497378151189328	0.482307966419781	0.47348990324039	0.481203511722204	0.466296128684601	0.471096264630745	0.479621223298604	0.463973990965811	0.000849705880908329	0.000842331216987923	0.000841621875750126
206	0.908397597558638	0.25	0.0383901182136635	0.0369808342924343	0.0397994021348927	0.315343791495536	0.980479844178463	0.94971179429613	1.0112478940608	16.08	10.6	24.59	0.0573023668053756	0.0591588058754518	0.061015244945528	0.0566752183761883	0.0585113395621772	0.0603474607481661	0.0568408822166707	0.0586062639817666	0.0603851093323406	0.0383901182136635	19.8623251946677	-0.00272401122120284	2.78107586811019	0.489580303313494	0.497378151189328	0.482307966419781	0.47348990324039	0.481203511722204	0.466296128684601	0.471096264630745	0.479621223298604	0.463973990965811	0.000849705880908329	0.000842331216987923	0.000841621875750126
206	0.908397597558638	0.25	0.038462159165031	0.0370480542900528	0.0398762640400092	0.316831128576265	0.969553230324546	0.939232550243513	0.99987391040558	15.86	10.18	24.48	0.0574258764642355	0.0592797215297559	0.0611335665952762	0.056820464444009	0.0586547653570426	0.0604890662700762	0.0566889100381417	0.0585944185722974	0.0603706793307969	0.038462159165031	19.5932157840098	-0.0149715116530982	2.74947317586756	0.489580303313494	0.497378151189328	0.482307966419781	0.47348990324039	0.481203511722204	0.466296128684601	0.471096264630745	0.479621223298604	0.463973990965811	0.000849705880908329	0.000842331216987923	0.000841621875750126
206	0.908397597558638	0.25	0.0385709949078458	0.037165768690951	0.0399762211247406	0.330446030442451	0.976243777531026	0.946648802928125	1.00583875213393	16.23	10.35	24.82	0.0565971132152222	0.058366502373082	0.0601358915309419	0.0559621440548431	0.0577116822435611	0.0594612204322791	0.0558626653756324	0.0576116113033138	0.0594507770289294	0.0385709949078458	19.8482948935831	-0.00629697879193019	2.76949147282946	0.489580303313494	0.497378151189328	0.482307966419781	0.47348990324039	0.481203511722204	0.466296128684601	0.471096264630745	0.479621223298604	0.463973990965811	0.000849705880908329	0.000842331216987923	0.000841621875750126
206	0.908397597558638	0.25	0.0386419528045891	0.037227697594176	0.0400562080150022	0.316118573512708	0.955463691309602	0.925534377932602	0.985393004686601	15.97	10.18	24.87	0.0562233635954512	0.0580414772261042	0.0598595908567572	0.055619549645314	0.0574181375431948	0.0592167254410755	0.0554056254911596	0.0572194295288663	0.0590119284705408	0.0386419528045891	19.7081062115145	-0.00232616330054021	2.76584460166653	0.489580303313494	0.497378151189328	0.482307966419781	0.47348990324039	0.481203511722204	0.466296128684601	0.471096264630745	0.479621223298604	0.463973990965811	0.000849705880908329	0.000842331216987923	0.000841621875750126
206	0.908397597558638	0.25	0.0389023525478258	0.0374756226923962	0.0403290824032554	0.320858515001132	0.980792720260229	0.950403626647714	1.01118181387274	15.83	10.39	24.69	0.0582279110224517	0.0600897446574557	0.0619515782924597	0.0576176880224717	0.0594600098170839	0.0613023316116962	0.057534938802643	0.0593909019429624	0.0613145600379545	0.0389023525478258	19.6886398343653	-0.0219325968451827	2.74932025127825	0.489580303313494	0.497378151189328	0.482307966419781	0.47348990324039	0.481203511722204	0.466296128684601	0.471096264630745	0.479621223298604	0.463973990965811	0.000849705880908329	0.000842331216987923	0.000841621875750126
206	0.908397597558638	0.25	0.0390188896358681	0.0375837934779537	0.0404539857937824	0.320192623981399	0.955704795377723	0.926047727742007	0.98536186301344	16.02	10.23	24.8	0.0560671491796967	0.0578627231933801	0.0596582972070634	0.0554593444071789	0.0572354532176035	0.059011562028028	0.0553236241484737	0.0571376165858643	0.0588752514486301	0.0390188896358681	19.7225249899946	-0.00360495512003531	2.76713250294759	0.489580303313494	0.497378151189328	0.482307966419781	0.47348990324039	0.481203511722204	0.466296128684601	0.471096264630745	0.479621223298604	0.463973990965811	0.000849705880908329	0.000842331216987923	0.000841621875750126
206	0.908397597558638	0.25	0.0390284043380736	0.0375943144959775	0.0404624941801697	0.322229111815282	0.973495280697312	0.943426896780994	1.00356366461363	15.72	10.14	24.42	0.0581848671495071	0.0600393032796839	0.0618937394098608	0.0575869460110817	0.0594223255271179	0.0612577050431542	0.0574810292616436	0.0592913496158974	0.0611512473420753	0.0390284043380736	19.500358756361	0.00197061214761233	2.75856084773267	0.489580303313494	0.497378151189328	0.482307966419781	0.47348990324039	0.481203511722204	0.466296128684601	0.471096264630745	0.479621223298604	0.463973990965811	0.000849705880908329	0.000842331216987923	0.000841621875750126
206	0.908397597558638	0.25	0.0390357204613018	0.0376141972106259	0.0404572437119777	0.324115571920996	0.976973626257773	0.946927652769079	1.00701959974647	16.15	10.35	24.99	0.0568851622307157	0.0586901259692717	0.0604950897078278	0.0562551023392483	0.0580400743046842	0.0598250462701201	0.0562041673313105	0.0579668668297416	0.0598149431332394	0.0390357204613018	19.8411200016536	0.00691582381692037	2.78370119803974	0.489580303313494	0.497378151189328	0.482307966419781	0.47348990324039	0.481203511722204	0.466296128684601	0.471096264630745	0.479621223298604	0.463973990965811	0.000849705880908329	0.000842331216987923	0.000841621875750126
206	0.908397597558638	0.25	0.039104013170985	0.0376788240065341	0.0405292023354358	0.326424145841969	0.972713756529401	0.942955715184078	1.00247179787472	16.12	10.36	24.9	0.0567447832571834	0.0585355498638304	0.0603263164704775	0.056119230417978	0.0578902556656693	0.0596612809133607	0.055965098162355	0.0578317145357487	0.0596238491036255	0.039104013170985	19.8687027040252	-0.00191742950400378	2.77529207203951	0.489580303313494	0.497378151189328	0.482307966419781	0.47348990324039	0.481203511722204	0.466296128684601	0.471096264630745	0.479621223298604	0.463973990965811	0.000849705880908329	0.000842331216987923	0.000841621875750126
206	0.908397597558638	0.25	0.0392350152215561	0.0378020715796668	0.0406679588634454	0.318756974290609	0.96612059028975	0.936041154026725	0.996200026552774	16.16	10.38	24.83	0.0562043817215533	0.0580104947438531	0.0598166077661528	0.0555810587602673	0.0573671414631686	0.0591532241660698	0.0555496044953969	0.0572828512893421	0.0590983943436703	0.0392350152215561	19.7874251514637	-0.00402453235064724	2.77260627528936	0.489580303313494	0.497378151189328	0.482307966419781	0.47348990324039	0.481203511722204	0.466296128684601	0.471096264630745	0.479621223298604	0.463973990965811	0.000849705880908329	0.000842331216987923	0.000841621875750126
206	0.908397597558638	0.25	0.0392859763098632	0.0378461210217031	0.0407258315980233	0.320269766647546	0.98236250510014	0.951883606599261	1.01284140360102	16.17	10.59	24.85	0.0571197444865255	0.0589486938271079	0.0607776431676903	0.0564851942459592	0.0582938255642101	0.0601024568824609	0.0565192848934045	0.0583484205087733	0.0600986686736093	0.0392859763098632	19.7967192059181	0.00398870317339687	2.78483407633193	0.489580303313494	0.497378151189328	0.482307966419781	0.47348990324039	0.481203511722204	0.466296128684601	0.471096264630745	0.479621223298604	0.463973990965811	0.000849705880908329	0.000842331216987923	0.000841621875750126
206	0.908397597558638	0.25	0.0396321177602164	0.0381872929822379	0.0410769425381949	0.322623992918896	0.982860077802835	0.952529866435832	1.01319028916984	15.85	10.31	24.61	0.0582879294753407	0.0601439187554954	0.0619999080356501	0.0576749289899719	0.0595113992661096	0.0613478695422472	0.0576266637319681	0.0594608311533159	0.061183842350784	0.0396321177602164	19.6467235826558	-0.0115633665775224	2.75534118262135	0.489580303313494	0.497378151189328	0.482307966419781	0.47348990324039	0.481203511722204	0.466296128684601	0.471096264630745	0.479621223298604	0.463973990965811	0.000849705880908329	0.000842331216987923	0.000841621875750126
206	0.908397597558638	0.25	0.039644433372725	0.0381997656863138	0.0410891010591361	0.309386223879151	0.96816065627347	0.937354910251933	0.998966402295007	16.09	10.51	24.83	0.0565196768899426	0.0583771705590406	0.0602346642281386	0.0558999767364477	0.0577371042397218	0.0595742317429959	0.0559142283463577	0.0577547834426337	0.0595371505178849	0.039644433372725	19.7231599365778	-0.00254737685462735	2.77626055947217	0.489580303313494	0.497378151189328	0.482307966419781	0.47348990324039	0.481203511722204	0.466296128684601	0.471096264630745	0.479621223298604	0.463973990965811	0.000849705880908329	0.000842331216987923	0.000841621875750126
206	0.908397597558638	0.25	0.0399312466329202	0.0384441305081157	0.0414183627577247	0.306886658528578	0.95895888296428	0.92826652326274	0.989651242665819	16	10.41	24.62	0.0562621139621705	0.058122373915558	0.0599826338689455	0.0556540314550135	0.0574941856666015	0.0593343398781895	0.0556297729676035	0.0575282846957828	0.0593545454221189	0.0399312466329202	19.6664059585848	-0.0121649404819863	2.76297203313713	0.489580303313494	0.497378151189328	0.482307966419781	0.47348990324039	0.481203511722204	0.466296128684601	0.471096264630745	0.479621223298604	0.463973990965811	0.000849705880908329	0.000842331216987923	0.000841621875750126
206	0.908397597558638	0.26	0.0368009735628358	0.035467776735128	0.0381341703905436	0.341785760240974	0.992349811486206	0.963021395082292	1.02167822789012	16.06	10.45	24.98	0.0581640466156223	0.0599354084852451	0.0617067703548678	0.0575292361275007	0.0592812651075031	0.0610332940875054	0.0574389063557112	0.0591900998222527	0.0609618075390066	0.0368009735628358	19.9339091780672	0.00629736990677262	2.78544953930336	0.489580303313494	0.497378151189328	0.482307966419781	0.47348990324039	0.481203511722204	0.466296128684601	0.471096264630745	0.479621223298604	0.463973990965811	0.000849705880908329	0.000842331216987923	0.000841621875750126
206	0.908397597558638	0.26	0.0371638815788926	0.035826812880516	0.0385009502772691	0.34764959801327	1.00745407852472	0.978063236486638	1.03684492056279	15.98	10.3	24.51	0.0593599272042658	0.0611436955525368	0.0629274639008078	0.0587207782925444	0.0604853401887145	0.0622499020848846	0.0587137447743145	0.0604130782528732	0.0621889380523505	0.0371638815788926	19.7355005550884	-0.0130316139875548	2.75645584341619	0.489580303313494	0.497378151189328	0.482307966419781	0.47348990324039	0.481203511722204	0.466296128684601	0.471096264630745	0.479621223298604	0.463973990965811	0.000849705880908329	0.000842331216987923	0.000841621875750126
206	0.908397597558638	0.26	0.0373382286031648	0.0359815298626072	0.0386949273437224	0.330156529805555	0.972128870385252	0.942639348769494	1.00161839200101	16	10.42	24.72	0.0571427652450957	0.0589304190419367	0.0607180728387776	0.0565254528351831	0.0582937946356815	0.0600621364361799	0.0565046129328335	0.0582938891870902	0.0600397905435999	0.0373382286031648	19.9569928605496	-0.0205717979774239	2.75837469366871	0.489580303313494	0.497378151189328	0.482307966419781	0.47348990324039	0.481203511722204	0.466296128684601	0.471096264630745	0.479621223298604	0.463973990965811	0.000849705880908329	0.000842331216987923	0.000841621875750126
206	0.908397597558638	0.26	0.0374676437197809	0.0361140825725106	0.0388212048670513	0.344326357607482	1.00156546581381	0.972131062385376	1.03099986924223	15.93	10.16	24.56	0.0591967097197466	0.0609890810397732	0.0627814523597999	0.0585653064366688	0.06033855998577	0.0621118135348713	0.058415294901108	0.0601652281830154	0.0619385900195091	0.0374676437197809	19.7528554049477	-0.01212974970137	2.75202862305667	0.489580303313494	0.497378151189328	0.482307966419781	0.47348990324039	0.481203511722204	0.466296128684601	0.471096264630745	0.479621223298604	0.463973990965811	0.000849705880908329	0.000842331216987923	0.000841621875750126
206	0.908397597558638	0.26	0.0377620835031573	0.0363893800489525	0.0391347869573621	0.330731316668659	0.980309570137983	0.950610489724971	1.01000865055099	15.95	10.27	24.84	0.0578081245834578	0.0596141725485147	0.0614202205135716	0.0571891585647798	0.0589758687234898	0.0607625788821998	0.0570483083677311	0.0588354137975556	0.0606602258585864	0.0377620835031573	19.8375584794017	-0.00119560210272217	2.77105638587953	0.489580303313494	0.497378151189328	0.482307966419781	0.47348990324039	0.481203511722204	0.466296128684601	0.471096264630745	0.479621223298604	0.463973990965811	0.000849705880908329	0.000842331216987923	0.000841621875750126
206	0.908397597558638	0.26	0.0379281906859378	0.0365582616389282	0.0392981197329474	0.334652391111015	0.981407476181414	0.951936544617966	1.01087840774486	16.06	10.48	24.91	0.0575110451964287	0.0592915252995499	0.0610720054026712	0.0568838594648998	0.0586449225723442	0.0604059856797887	0.0568308831804535	0.0586532169084455	0.0603807670487582	0.0379281906859378	20.0167394727461	0.0127785697388106	2.79394755783981	0.489580303313494	0.497378151189328	0.482307966419781	0.47348990324039	0.481203511722204	0.466296128684601	0.471096264630745	0.479621223298604	0.463973990965811	0.000849705880908329	0.000842331216987923	0.000841621875750126
206	0.908397597558638	0.26	0.0380286465151714	0.036657147647055	0.0394001453832878	0.325731420921997	0.97020351685702	0.940475451539121	0.999931582174918	16.2	10.49	25.12	0.0563409892346153	0.0581219061158594	0.0599028229971035	0.0557122726408242	0.0574733160336789	0.0592343594265336	0.0556627183366384	0.057346834743641	0.0591578414319486	0.0380286465151714	20.2295451518243	-0.0189610559277971	2.76986363060136	0.489580303313494	0.497378151189328	0.482307966419781	0.47348990324039	0.481203511722204	0.466296128684601	0.471096264630745	0.479621223298604	0.463973990965811	0.000849705880908329	0.000842331216987923	0.000841621875750126
206	0.908397597558638	0.26	0.0380785605109654	0.0367137296432893	0.0394433913786415	0.330334214977911	0.976826837079551	0.947206702572275	1.00644697158683	15.93	10.4	24.91	0.0576683108919657	0.0594716586942867	0.0612750064966077	0.0570528854698071	0.0588369882818487	0.0606210910938904	0.0569424357000434	0.058739383195666	0.0604991011100819	0.0380785605109654	19.9642328928831	0.00844098474629578	2.78756620339504	0.489580303313494	0.497378151189328	0.482307966419781	0.47348990324039	0.481203511722204	0.466296128684601	0.471096264630745	0.479621223298604	0.463973990965811	0.000849705880908329	0.000842331216987923	0.000841621875750126
206	0.908397597558638	0.26	0.0381049197435079	0.0367308095829195	0.0394790299040962	0.342569632094427	1.01193812541156	0.982082816009093	1.04179343481402	15.85	10.41	24.49	0.0600682956473678	0.0618943713332439	0.06372044701912	0.059435713698967	0.0612425588988963	0.0630494040988255	0.059411437850371	0.061225337443411	0.063070464591601	0.0381049197435079	19.7144869856664	0.00407088955172786	2.77334847290415	0.489580303313494	0.497378151189328	0.482307966419781	0.47348990324039	0.481203511722204	0.466296128684601	0.471096264630745	0.479621223298604	0.463973990965811	0.000849705880908329	0.000842331216987923	0.000841621875750126
206	0.908397597558638	0.26	0.0381065344946232	0.0367276302885171	0.0394854387007293	0.331180839335612	0.985453477666951	0.955628848919369	1.01527810641453	16.04	10.25	24.96	0.0577922263531112	0.0595958886195098	0.0613995508859084	0.0571637297373817	0.0589477769845661	0.0607318242317504	0.0570262979649243	0.0588155277885355	0.0605663974900483	0.0381065344946232	19.8808788210475	0.00366749210182635	2.78255895389385	0.489580303313494	0.497378151189328	0.482307966419781	0.47348990324039	0.481203511722204	0.466296128684601	0.471096264630745	0.479621223298604	0.463973990965811	0.000849705880908329	0.000842331216987923	0.000841621875750126
206	0.908397597558638	0.26	0.0381789400584893	0.0368081032296586	0.0395497768873199	0.35036005291753	1.02965761972916	0.999797669801204	1.05951756965713	16.03	10.3	24.85	0.0605093251510149	0.0623164962154797	0.0641236672799444	0.0598526694320795	0.0616402288216228	0.0634277882111661	0.0597132443515379	0.0614674481374102	0.063263017474459	0.0381789400584893	19.9263239927511	0.0028366751563983	2.78022410433901	0.489580303313494	0.497378151189328	0.482307966419781	0.47348990324039	0.481203511722204	0.466296128684601	0.471096264630745	0.479621223298604	0.463973990965811	0.000849705880908329	0.000842331216987923	0.000841621875750126
206	0.908397597558638	0.26	0.0382202138814477	0.036839870370258	0.0396005573926375	0.336299069503271	0.981700228261261	0.952329180448537	1.01107127607399	15.9	10.37	24.78	0.0580707549248781	0.0598617311486836	0.0616527073724892	0.057453794550136	0.0592257429282794	0.0609976913064229	0.0573683208783464	0.0591158763440105	0.0609525553359079	0.0382202138814477	19.7900799467708	-0.00796529101976391	2.76400974354191	0.489580303313494	0.497378151189328	0.482307966419781	0.47348990324039	0.481203511722204	0.466296128684601	0.471096264630745	0.479621223298604	0.463973990965811	0.000849705880908329	0.000842331216987923	0.000841621875750126
206	0.908397597558638	0.26	0.0382237753536048	0.0368381365484255	0.039609414158784	0.329449923575298	0.986471711824298	0.956499229940967	1.01644419370763	16.07	10.37	24.51	0.0577440632555352	0.059553508402609	0.0613629535496827	0.0571130506266821	0.0589027226113795	0.0606923945960769	0.0571124079736733	0.0589959090035456	0.0606641658223992	0.0382237753536048	19.8323901979259	-0.00692248324911686	2.76616570165475	0.489580303313494	0.497378151189328	0.482307966419781	0.47348990324039	0.481203511722204	0.466296128684601	0.471096264630745	0.479621223298604	0.463973990965811	0.000849705880908329	0.000842331216987923	0.000841621875750126
206	0.908397597558638	0.26	0.0382411068789559	0.036862296029515	0.0396199177283968	0.325790870925465	0.976518710380338	0.946601189980837	1.00643623077984	16.08	10.25	24.7	0.0570972213700576	0.0589017904992471	0.0607063596284367	0.0564717920506285	0.0582565943607811	0.0600413966709337	0.0563957837589697	0.0582022515861971	0.0599497228003943	0.0382411068789559	19.8629859456462	0.00271438111004252	2.77732731973884	0.489580303313494	0.497378151189328	0.482307966419781	0.47348990324039	0.481203511722204	0.466296128684601	0.471096264630745	0.479621223298604	0.463973990965811	0.000849705880908329	0.000842331216987923	0.000841621875750126
206	0.908397597558638	0.26	0.0382418392142275	0.0368842021330821	0.0395994762953729	0.335653991045913	0.999790504799597	0.969834945468532	1.02974606413066	16.25	10.48	25.05	0.0579050859383086	0.0596936162913343	0.0614821466443599	0.057253109660633	0.059021502242629	0.0607898948246251	0.0571897542595646	0.0589738803393044	0.0607298320058107	0.0382418392142275	20.1099119642278	0.00532070185808296	2.79291262299581	0.489580303313494	0.497378151189328	0.482307966419781	0.47348990324039	0.481203511722204	0.466296128684601	0.471096264630745	0.479621223298604	0.463973990965811	0.000849705880908329	0.000842331216987923	0.000841621875750126
206	0.908397597558638	0.26	0.0382901276059789	0.0369313040979053	0.0396489511140526	0.336328555720272	0.981174845252705	0.951821455032579	1.01052823547283	15.85	10.3	24.93	0.0582390392700301	0.0600350833040238	0.0618311273380175	0.0576263835191199	0.0594035337540381	0.0611806839889564	0.0574991301478138	0.0592664425028132	0.0610170575168465	0.0382901276059789	19.7973958771954	0.0132366649842416	2.78471293017448	0.489580303313494	0.497378151189328	0.482307966419781	0.47348990324039	0.481203511722204	0.466296128684601	0.471096264630745	0.479621223298604	0.463973990965811	0.000849705880908329	0.000842331216987923	0.000841621875750126
206	0.908397597558638	0.26	0.0382989421841371	0.036909900980065	0.0396879833882093	0.324245484047905	0.975250449051191	0.94526636151444	1.00523453658794	16.15	10.54	24.95	0.0568012784970251	0.0586030293854472	0.0604047802738694	0.0561726253306663	0.0579544351820032	0.0597362450333401	0.0562119152617304	0.0579619243117994	0.0596865161303701	0.0382989421841371	19.9275686774537	0.0165431098999925	2.80042922389846	0.489580303313494	0.497378151189328	0.482307966419781	0.47348990324039	0.481203511722204	0.466296128684601	0.471096264630745	0.479621223298604	0.463973990965811	0.000849705880908329	0.000842331216987923	0.000841621875750126
206	0.908397597558638	0.26	0.0383043899332084	0.0369165310582398	0.039692248808177	0.32167658617854	0.968628392213558	0.938672446069923	0.998584338357194	16.03	10.44	24.89	0.0568029335268338	0.058615691134298	0.0604284487417623	0.0561862885663882	0.0579793671225474	0.0597724456787066	0.0561392949685157	0.0579106669739283	0.0596776958615431	0.0383043899332084	19.9164976819948	-0.0116043300819124	2.7696356843392	0.489580303313494	0.497378151189328	0.482307966419781	0.47348990324039	0.481203511722204	0.466296128684601	0.471096264630745	0.479621223298604	0.463973990965811	0.000849705880908329	0.000842331216987923	0.000841621875750126
206	0.908397597558638	0.26	0.03830884701678	0.0369199677402799	0.0396977262932801	0.333109029521341	0.994060747069971	0.964106092977969	1.02401540116197	16.14	10.35	24.82	0.0579728654236046	0.0597740750032706	0.0615752845829366	0.0573324319315364	0.0591137433237897	0.0608950547160429	0.057290058510045	0.0590557600196079	0.0608010133961324	0.03830884701678	19.8958041499295	0.00466964251631909	2.78361898221202	0.489580303313494	0.497378151189328	0.482307966419781	0.47348990324039	0.481203511722204	0.466296128684601	0.471096264630745	0.479621223298604	0.463973990965811	0.000849705880908329	0.000842331216987923	0.000841621875750126
206	0.908397597558638	0.26	0.0383127505597776	0.0369420662112813	0.0396834349082739	0.339813872428337	0.996630569376789	0.967046084152289	1.02621505460129	16.22	10.42	25.25	0.0578575933197435	0.0596276093952375	0.0613976254707316	0.0572097072876641	0.0589599028240367	0.0607100983604092	0.0570512006717157	0.0588258977094376	0.0605330016659292	0.0383127505597776	20.0491245779466	-0.00115849082996721	2.78250403174134	0.489580303313494	0.497378151189328	0.482307966419781	0.47348990324039	0.481203511722204	0.466296128684601	0.471096264630745	0.479621223298604	0.463973990965811	0.000849705880908329	0.000842331216987923	0.000841621875750126
206	0.908397597558638	0.26	0.0383297043026355	0.0369643013119044	0.0396951072933666	0.330718509521321	0.974702899584563	0.945172822401386	1.00423297676774	16.03	10.17	25.28	0.0571819878147851	0.0589685272429585	0.060755066671132	0.0565607953980594	0.0583279268834982	0.060095058368937	0.0563042466886044	0.0580224020802663	0.0598185312274379	0.0383297043026355	19.9610002115247	-0.000637137071489837	2.77371198083927	0.489580303313494	0.497378151189328	0.482307966419781	0.47348990324039	0.481203511722204	0.466296128684601	0.471096264630745	0.479621223298604	0.463973990965811	0.000849705880908329	0.000842331216987923	0.000841621875750126
206	0.908397597558638	0.26	0.0383434746033913	0.0369642787005668	0.0397226705062158	0.335037656972927	0.988355999039852	0.958702067199153	1.01800993088055	15.91	10.23	24.52	0.0584355928792611	0.0602430835978062	0.0620505743163513	0.0578140324951148	0.0596022975231175	0.0613905625511202	0.057748139359532	0.0595451917617533	0.0613508720196143	0.0383434746033913	19.5212412954936	0.00851187472194955	2.77249119127542	0.489580303313494	0.497378151189328	0.482307966419781	0.47348990324039	0.481203511722204	0.466296128684601	0.471096264630745	0.479621223298604	0.463973990965811	0.000849705880908329	0.000842331216987923	0.000841621875750126
206	0.908397597558638	0.26	0.038418159270596	0.0370350768757898	0.0398012416654023	0.333403755598105	0.982297724231952	0.95271715730525	1.01187829115865	15.8	10.17	24.62	0.0584745957094149	0.0602901520669667	0.0621057084245185	0.0578650069011121	0.0596616363584779	0.0614582658158437	0.057708839016639	0.0595631175271165	0.0613133758723521	0.038418159270596	19.6663928139034	0.00326625454684468	2.76657031292593	0.489580303313494	0.497378151189328	0.482307966419781	0.47348990324039	0.481203511722204	0.466296128684601	0.471096264630745	0.479621223298604	0.463973990965811	0.000849705880908329	0.000842331216987923	0.000841621875750126
206	0.908397597558638	0.26	0.0384188093533404	0.0370259263394884	0.0398116923671924	0.326005138915343	0.974971996705422	0.945116425855081	1.00482756755576	16.01	10.42	24.77	0.0572560215139615	0.059064699429354	0.0608733773447464	0.0566363686768092	0.058425472189857	0.0602145757029047	0.056574134649485	0.0584187088981763	0.0601735627911611	0.0384188093533404	19.7765021538981	0.0101881184216471	2.78451711896194	0.489580303313494	0.497378151189328	0.482307966419781	0.47348990324039	0.481203511722204	0.466296128684601	0.471096264630745	0.479621223298604	0.463973990965811	0.000849705880908329	0.000842331216987923	0.000841621875750126
206	0.908397597558638	0.26	0.0384443532674663	0.0370757758697672	0.0398129306651654	0.337793209665276	0.982920195207123	0.953610804963569	1.01222958545068	16.09	10.26	24.62	0.0575044652185933	0.0592718747352074	0.0610392842518216	0.0568741062836359	0.0586221416111972	0.0603701769387585	0.0568518463094771	0.0585424721337932	0.0602526442284771	0.0384443532674663	19.8060654582447	-0.00110068970652322	2.77076576861099	0.489580303313494	0.497378151189328	0.482307966419781	0.47348990324039	0.481203511722204	0.466296128684601	0.471096264630745	0.479621223298604	0.463973990965811	0.000849705880908329	0.000842331216987923	0.000841621875750126
206	0.908397597558638	0.26	0.0384525481531989	0.0370844404594538	0.0398206558469439	0.321609329030461	0.957361536898388	0.927749467563063	0.986973606233713	16.03	10.29	24.56	0.0561545954452025	0.0579469476178082	0.059739299790414	0.0555453714488462	0.0573182783036678	0.0590911851584894	0.0554649992725391	0.0572294454200905	0.0589727979670899	0.0384525481531989	19.8254954771137	-0.00287922909183055	2.7712449360252	0.489580303313494	0.497378151189328	0.482307966419781	0.47348990324039	0.481203511722204	0.466296128684601	0.471096264630745	0.479621223298604	0.463973990965811	0.000849705880908329	0.000842331216987923	0.000841621875750126
206	0.908397597558638	0.26	0.0384663504141301	0.0370766488208447	0.0398560520074155	0.339090703005661	0.999069789156436	0.969365033548141	1.02877454476473	16.11	10.27	24.99	0.0583724765686422	0.0601612146504933	0.0619499527323444	0.0577301363385427	0.0594991908554908	0.061268245372439	0.0575991334308394	0.0593591675034646	0.0610616720042182	0.0384663504141301	19.8991235626811	0.0145822956122887	2.79008354647157	0.489580303313494	0.497378151189328	0.482307966419781	0.47348990324039	0.481203511722204	0.466296128684601	0.471096264630745	0.479621223298604	0.463973990965811	0.000849705880908329	0.000842331216987923	0.000841621875750126
206	0.908397597558638	0.26	0.0384667564978211	0.0370671813066751	0.0398663316889671	0.340224426849416	0.992459095999376	0.963025375937761	1.02189281606099	16.01	10.28	24.5	0.0583451170244302	0.0601283658197041	0.061911614614978	0.0577138032163374	0.0594777566593156	0.0612417101022939	0.057632063493164	0.0594005679929525	0.0612098466586834	0.0384667564978211	19.6011203515178	0.00502890670012172	2.76947866428299	0.489580303313494	0.497378151189328	0.482307966419781	0.47348990324039	0.481203511722204	0.466296128684601	0.471096264630745	0.479621223298604	0.463973990965811	0.000849705880908329	0.000842331216987923	0.000841621875750126
206	0.908397597558638	0.26	0.0384834765740088	0.0371028017511173	0.0398641513969003	0.345623821603587	1.00223445453676	0.972864829414274	1.03160407965924	16.09	10.38	24.73	0.0586440017003722	0.0604143939414599	0.0621847861825476	0.058000503438687	0.0597514692372297	0.0615024350357725	0.0579727292269445	0.0596788248227059	0.0614475324046857	0.0384834765740088	19.835115374977	0.0136420463484641	2.7883803046019	0.489580303313494	0.497378151189328	0.482307966419781	0.47348990324039	0.481203511722204	0.466296128684601	0.471096264630745	0.479621223298604	0.463973990965811	0.000849705880908329	0.000842331216987923	0.000841621875750126
206	0.908397597558638	0.26	0.038485242162196	0.0371054707565129	0.0398650135678791	0.336113677895029	0.995807557672918	0.966002061676058	1.02561305366978	16.08	10.37	24.61	0.0582919380851096	0.060090505806829	0.0618890735285484	0.0576541603572083	0.0594330497756714	0.0612119391941345	0.0575874458750108	0.0593643397438479	0.0611806958401292	0.038485242162196	19.872590566002	0.00205975566633965	2.77727954430543	0.489580303313494	0.497378151189328	0.482307966419781	0.47348990324039	0.481203511722204	0.466296128684601	0.471096264630745	0.479621223298604	0.463973990965811	0.000849705880908329	0.000842331216987923	0.000841621875750126
206	0.908397597558638	0.26	0.0385124683241429	0.0371396983827236	0.0398852382655622	0.33823940427153	0.986232225278865	0.956853380922455	1.01561106963527	15.87	10.24	24.85	0.0584554577104222	0.0602502507561462	0.0620450438018703	0.0578377325949749	0.0596135592552698	0.0613893859155648	0.0576469117763684	0.059446639977733	0.0612564001823134	0.0385124683241429	19.7663968026132	0.0142786010405514	2.78336233016227	0.489580303313494	0.497378151189328	0.482307966419781	0.47348990324039	0.481203511722204	0.466296128684601	0.471096264630745	0.479621223298604	0.463973990965811	0.000849705880908329	0.000842331216987923	0.000841621875750126
206	0.908397597558638	0.26	0.0385211520506304	0.0371276528463368	0.039914651254924	0.328808602654317	0.970850687528609	0.941309958063593	1.00039141699362	16.1	10.4	24.96	0.0567315211874252	0.0585119023521843	0.0602922835169433	0.0561086965616037	0.0578695318864214	0.059630367211239	0.0560402878518011	0.0577788840944486	0.0595459090967933	0.0385211520506304	19.9892412689835	-0.00501499665140951	2.77856812114903	0.489580303313494	0.497378151189328	0.482307966419781	0.47348990324039	0.481203511722204	0.466296128684601	0.471096264630745	0.479621223298604	0.463973990965811	0.000849705880908329	0.000842331216987923	0.000841621875750126
206	0.908397597558638	0.26	0.0385341108366101	0.0371589614926375	0.0399092601805827	0.345022331425382	1.0060891925749	0.976567361188311	1.03561102396148	16.1	10.29	25.13	0.0588351193438576	0.060613717054481	0.0623923147651043	0.0581885589141441	0.059947610970524	0.0617066630269039	0.0580337491719512	0.0597854664989321	0.0614682144310798	0.0385341108366101	19.9359010460324	-0.00618815562761211	2.77237466168556	0.489580303313494	0.497378151189328	0.482307966419781	0.47348990324039	0.481203511722204	0.466296128684601	0.471096264630745	0.479621223298604	0.463973990965811	0.000849705880908329	0.000842331216987923	0.000841621875750126
206	0.908397597558638	0.26	0.0385437127889702	0.0371612046798572	0.0399262208980832	0.329251694872243	0.970681460382433	0.941175504746686	1.00018741601818	16.05	10.34	24.71	0.056872797095472	0.0586557655423946	0.0604387339893173	0.0562529303033889	0.0580164658581729	0.0597800014129569	0.056171887141871	0.0579403699061372	0.0597707089618252	0.0385437127889702	19.9495982784437	-0.0105751527884153	2.76801463146535	0.489580303313494	0.497378151189328	0.482307966419781	0.47348990324039	0.481203511722204	0.466296128684601	0.471096264630745	0.479621223298604	0.463973990965811	0.000849705880908329	0.000842331216987923	0.000841621875750126
206	0.908397597558638	0.26	0.0385583625671241	0.0371640531908682	0.03995267194338	0.329944029104754	0.989996942266152	0.959950958716063	1.02004292581624	15.87	10.25	24.98	0.0586536489794352	0.0604894787751009	0.0623253085707667	0.0580341029647906	0.0598505412809275	0.0616669795970645	0.0579044981150759	0.0596588366576623	0.0614686619415259	0.0385583625671241	19.8363896318087	0.0088908407445828	2.78152757171986	0.489580303313494	0.497378151189328	0.482307966419781	0.47348990324039	0.481203511722204	0.466296128684601	0.471096264630745	0.479621223298604	0.463973990965811	0.000849705880908329	0.000842331216987923	0.000841621875750126
206	0.908397597558638	0.26	0.038576820190021	0.0371876556667874	0.0399659847132546	0.334515021808468	0.978329570419571	0.948942001262625	1.00771713957652	15.93	10.41	24.46	0.0577746023371414	0.0595638108656276	0.0613530193941138	0.0571580621274881	0.0589281771623518	0.0606982921972155	0.0572001431913009	0.0589933651837767	0.0607338469059359	0.038576820190021	19.6882074618545	0.00538044953087335	2.7757945444741	0.489580303313494	0.497378151189328	0.482307966419781	0.47348990324039	0.481203511722204	0.466296128684601	0.471096264630745	0.479621223298604	0.463973990965811	0.000849705880908329	0.000842331216987923	0.000841621875750126
206	0.908397597558638	0.26	0.0385828776309862	0.0372058328180639	0.0399599224439085	0.32803658431419	0.980361450969867	0.95047907898224	1.01024382295749	16.1	10.38	24.83	0.0572592665008558	0.059059456256899	0.0608596460129422	0.056629899850102	0.0584103027757033	0.0601907057013046	0.0565833116146348	0.0583209386898068	0.060108707079253	0.0385828776309862	19.9787319874586	0.000382281081782976	2.78090333656356	0.489580303313494	0.497378151189328	0.482307966419781	0.47348990324039	0.481203511722204	0.466296128684601	0.471096264630745	0.479621223298604	0.463973990965811	0.000849705880908329	0.000842331216987923	0.000841621875750126
206	0.908397597558638	0.26	0.038583730999282	0.0372109905369004	0.0399564714616635	0.328950484780973	0.965561946563266	0.936191582658075	0.994932310468457	15.84	10.21	25.05	0.0573018237837965	0.0590995064890638	0.0608971891943311	0.0566996123908286	0.0584784024163422	0.0602571924418557	0.056478996089127	0.0582365084068033	0.0600519975585737	0.038583730999282	19.9150007146807	0.0039773435895393	2.77805412621816	0.489580303313494	0.497378151189328	0.482307966419781	0.47348990324039	0.481203511722204	0.466296128684601	0.471096264630745	0.479621223298604	0.463973990965811	0.000849705880908329	0.000842331216987923	0.000841621875750126
206	0.908397597558638	0.26	0.0386237351711413	0.0372210941630143	0.0400263761792683	0.327555010150898	0.968422111842395	0.938871388043859	0.997972835640932	16.03	10.36	24.88	0.0568146342684162	0.0586028595635536	0.060391084858691	0.0561978520667845	0.0579666643084235	0.0597354765500624	0.0560820827984252	0.0579042311147338	0.0596055167290888	0.0386237351711413	19.862344190751	-0.00790015756566857	2.76611392746794	0.489580303313494	0.497378151189328	0.482307966419781	0.47348990324039	0.481203511722204	0.466296128684601	0.471096264630745	0.479621223298604	0.463973990965811	0.000849705880908329	0.000842331216987923	0.000841621875750126
206	0.908397597558638	0.26	0.0386244311615696	0.0372443770263276	0.0400044852968116	0.325139876806799	0.971315744235096	0.941513473119508	1.00111801535068	16.34	10.58	24.89	0.0559300939046456	0.0577004815514031	0.0594708691981606	0.0552919314580136	0.0570421189793419	0.0587923065006702	0.0553165913573686	0.0570849267781896	0.0588517456961873	0.0386244311615696	20.1018190261963	-0.005349639133216	2.7838680902498	0.489580303313494	0.497378151189328	0.482307966419781	0.47348990324039	0.481203511722204	0.466296128684601	0.471096264630745	0.479621223298604	0.463973990965811	0.000849705880908329	0.000842331216987923	0.000841621875750126
206	0.908397597558638	0.26	0.0386300128984601	0.0372347351371679	0.0400252906597523	0.337036595470551	0.984108874781434	0.954714341791891	1.01350340777098	16.16	10.32	25.24	0.0573189028995469	0.0590836845818278	0.0608484662641086	0.0566830185020222	0.0584282220507375	0.0601734255994527	0.056511600027815	0.0582024753828306	0.0599545785473859	0.0386300128984601	19.8817726214717	-0.00297783302178001	2.77396056054125	0.489580303313494	0.497378151189328	0.482307966419781	0.47348990324039	0.481203511722204	0.466296128684601	0.471096264630745	0.479621223298604	0.463973990965811	0.000849705880908329	0.000842331216987923	0.000841621875750126
206	0.908397597558638	0.26	0.0386544203244475	0.037270822693762	0.0400380179551329	0.327151561581982	0.98026653056818	0.950326966804018	1.01020609433234	15.95	10.22	24.94	0.0577719176309246	0.0595919922706099	0.0614120669102951	0.0571527632145986	0.0589533317118981	0.0607539002091976	0.0569731240088893	0.0588023764096817	0.0606174830149787	0.0386544203244475	19.8872056386977	-0.00655044347305635	2.76788580527062	0.489580303313494	0.497378151189328	0.482307966419781	0.47348990324039	0.481203511722204	0.466296128684601	0.471096264630745	0.479621223298604	0.463973990965811	0.000849705880908329	0.000842331216987923	0.000841621875750126
206	0.908397597558638	0.26	0.038663779357359	0.0372857707085615	0.0400417880061565	0.332515285468706	0.982898264561265	0.953240351253232	1.0125561778693	15.88	10.33	24.78	0.0582294457799074	0.0600411230265167	0.0618528002731259	0.0576139476309597	0.0594064750474986	0.0611990024640374	0.0574994891521322	0.0593747081830927	0.061107143831238	0.038663779357359	19.7820728542596	-0.0204756735674838	2.74932601553819	0.489580303313494	0.497378151189328	0.482307966419781	0.47348990324039	0.481203511722204	0.466296128684601	0.471096264630745	0.479621223298604	0.463973990965811	0.000849705880908329	0.000842331216987923	0.000841621875750126
206	0.908397597558638	0.26	0.038674637900745	0.0372885944488046	0.0400606813526854	0.332725233104283	0.982022914067265	0.952405422632987	1.01164040550154	16.12	10.32	25.08	0.0573244537320154	0.059107104772251	0.0608897558124866	0.0566928415998899	0.0584558510395335	0.0602188604791771	0.0565108273487422	0.0583251149387869	0.0599877592058001	0.038674637900745	20.0155421290781	-0.010049960983343	2.7713228772452	0.489580303313494	0.497378151189328	0.482307966419781	0.47348990324039	0.481203511722204	0.466296128684601	0.471096264630745	0.479621223298604	0.463973990965811	0.000849705880908329	0.000842331216987923	0.000841621875750126
206	0.908397597558638	0.26	0.0386907720376863	0.0373090896704157	0.0400724544049569	0.334794274486954	0.984155608646664	0.954611566249597	1.01369965104373	16.17	10.31	24.85	0.0572952633152363	0.0590684805570792	0.060841697798922	0.0566591175572885	0.0584126468779832	0.0601661761986778	0.0565721526964323	0.0582860676571959	0.0600342800883097	0.0386907720376863	19.875848159322	0.00525544443341073	2.78027261609723	0.489580303313494	0.497378151189328	0.482307966419781	0.47348990324039	0.481203511722204	0.466296128684601	0.471096264630745	0.479621223298604	0.463973990965811	0.000849705880908329	0.000842331216987923	0.000841621875750126
206	0.908397597558638	0.26	0.0386944092609694	0.0372911805871392	0.0400976379347996	0.322676304903251	0.975781695878357	0.945673520852529	1.00588987090419	16.24	10.34	25.13	0.0565165537941081	0.0583159171642018	0.0601152805342956	0.0558818244738163	0.0576609794516394	0.0594401344294625	0.0557180467083014	0.0574057503627995	0.0593341976575359	0.0386944092609694	19.9365667936061	0.000858208397086503	2.78180010785943	0.489580303313494	0.497378151189328	0.482307966419781	0.47348990324039	0.481203511722204	0.466296128684601	0.471096264630745	0.479621223298604	0.463973990965811	0.000849705880908329	0.000842331216987923	0.000841621875750126
206	0.908397597558638	0.26	0.0387184772049073	0.0373184753737962	0.0401184790360184	0.33469859390941	1.00342778840531	0.973298729355958	1.03355684745467	16.16	10.47	25.13	0.0584441345831784	0.0602533086104683	0.0620624826377581	0.0577960509811221	0.0595851631830685	0.061374275385015	0.0576897646848771	0.0595209571521954	0.0613088460591832	0.0387184772049073	19.9387012378529	-0.0188128585115006	2.76560046537766	0.489580303313494	0.497378151189328	0.482307966419781	0.47348990324039	0.481203511722204	0.466296128684601	0.471096264630745	0.479621223298604	0.463973990965811	0.000849705880908329	0.000842331216987923	0.000841621875750126
206	0.908397597558638	0.26	0.0387559708517267	0.0373813483384629	0.0401305933649906	0.334475871049089	0.99113191889741	0.961357168010758	1.02090666978406	15.93	10.2	24.7	0.0585225297709866	0.0603350650109259	0.0621476002508653	0.0578977663296104	0.0596909516583522	0.0614841369870941	0.0579171269479786	0.0595834458211916	0.0613568536346004	0.0387559708517267	19.7508575936156	-0.00109092085632168	2.76675671871263	0.489580303313494	0.497378151189328	0.482307966419781	0.47348990324039	0.481203511722204	0.466296128684601	0.471096264630745	0.479621223298604	0.463973990965811	0.000849705880908329	0.000842331216987923	0.000841621875750126
206	0.908397597558638	0.26	0.0387591400071593	0.0373723143098985	0.0401459657044201	0.33612238225171	0.997404286654243	0.967551581247593	1.02725699206089	15.96	10.33	24.53	0.0588124129784143	0.0606270032007102	0.0624415934230061	0.058181906380048	0.0599770430371772	0.0617721796943064	0.0581363819029666	0.0599926913958776	0.0617774771442022	0.0387591400071593	19.7113926244995	0.000392876129062785	2.76914753984912	0.489580303313494	0.497378151189328	0.482307966419781	0.47348990324039	0.481203511722204	0.466296128684601	0.471096264630745	0.479621223298604	0.463973990965811	0.000849705880908329	0.000842331216987923	0.000841621875750126
206	0.908397597558638	0.26	0.0387674636692652	0.0373905821394551	0.0401443451990753	0.330333016841128	0.975968692850136	0.946374499543206	1.00556288615707	16.15	10.31	25.13	0.0568662900604997	0.0586445628071879	0.0604228355538761	0.0562368700569047	0.05799546013329	0.0597540502096752	0.0560894465090421	0.0578675392890484	0.0595775256514845	0.0387674636692652	19.9843663934456	-0.00225873657246074	2.77908526159027	0.489580303313494	0.497378151189328	0.482307966419781	0.47348990324039	0.481203511722204	0.466296128684601	0.471096264630745	0.479621223298604	0.463973990965811	0.000849705880908329	0.000842331216987923	0.000841621875750126
206	0.908397597558638	0.26	0.0387897572482224	0.0374048076284699	0.0401747068679749	0.320231704460022	0.95171296545088	0.922182421762077	0.981243509139683	16.21	10.48	24.66	0.0551875655351982	0.0569548067844966	0.058722048033795	0.0545700005368706	0.0563174658397473	0.058064931142624	0.0545836024376272	0.0563665970566751	0.0581190269855825	0.0387897572482224	19.8295345673458	-0.00604317001871993	2.77297971742488	0.489580303313494	0.497378151189328	0.482307966419781	0.47348990324039	0.481203511722204	0.466296128684601	0.471096264630745	0.479621223298604	0.463973990965811	0.000849705880908329	0.000842331216987923	0.000841621875750126
206	0.908397597558638	0.26	0.0387918301987998	0.0373945785326278	0.0401890818649718	0.337744723561961	0.998208521228976	0.968440026967296	1.02797701549066	16.06	10.36	24.59	0.0585151114139741	0.0603137842381482	0.0621124570623222	0.0578771874893877	0.05965625142281	0.0614353153562322	0.0578594799783768	0.0595968615297919	0.0614368750971842	0.0387918301987998	19.8044176656741	-0.00165469281617017	2.77295325282311	0.489580303313494	0.497378151189328	0.482307966419781	0.47348990324039	0.481203511722204	0.466296128684601	0.471096264630745	0.479621223298604	0.463973990965811	0.000849705880908329	0.000842331216987923	0.000841621875750126
206	0.908397597558638	0.26	0.0387925746535052	0.0373864907963835	0.0401986585106269	0.327766380485057	0.972970126020274	0.9432948624195	1.00264538962105	16.02	10.29	24.54	0.0571184245137401	0.0589153221450477	0.0607122197763553	0.0564994366457072	0.0582768614389009	0.0600542862320946	0.0564112659002664	0.0582526885571773	0.0599957757461708	0.0387925746535052	19.7074253821746	-0.00188189713005321	2.7655587078591	0.489580303313494	0.497378151189328	0.482307966419781	0.47348990324039	0.481203511722204	0.466296128684601	0.471096264630745	0.479621223298604	0.463973990965811	0.000849705880908329	0.000842331216987923	0.000841621875750126
206	0.908397597558638	0.26	0.0388122557619491	0.0374171409999297	0.0402073705239686	0.334166771796439	0.988824632331652	0.959098558982326	1.01855070568098	15.9	10.29	24.61	0.0585041656953183	0.0603174299364256	0.0621306941775329	0.0578832294999484	0.059677248591831	0.0614712676837135	0.0577132164166612	0.0596048709998287	0.0614149032716991	0.0388122557619491	19.7086705685453	0.00858397352692449	2.77779403410953	0.489580303313494	0.497378151189328	0.482307966419781	0.47348990324039	0.481203511722204	0.466296128684601	0.471096264630745	0.479621223298604	0.463973990965811	0.000849705880908329	0.000842331216987923	0.000841621875750126
206	0.908397597558638	0.26	0.0388188667317644	0.037441872629033	0.0401958608344958	0.338077723197923	0.990639481046921	0.961118687911415	1.02016027418243	15.94	10.25	25.1	0.0584908979897798	0.0602874479076869	0.0620839978255941	0.0578659518083786	0.0596433064831029	0.0614206611578273	0.0576612808999602	0.0594603198162768	0.0612043631948484	0.0388188667317644	19.943104621085	0.00106611782938826	2.77510473674981	0.489580303313494	0.497378151189328	0.482307966419781	0.47348990324039	0.481203511722204	0.466296128684601	0.471096264630745	0.479621223298604	0.463973990965811	0.000849705880908329	0.000842331216987923	0.000841621875750126
206	0.908397597558638	0.26	0.0388204160157305	0.0374126311468814	0.0402282008845796	0.322353886102196	0.969728511563666	0.939785025951259	0.999671997176072	15.97	10.35	24.77	0.057061271257337	0.0588793608286091	0.0606974503998813	0.0564476159480105	0.0582461531978279	0.0600446904476453	0.0563500911107303	0.058209438227405	0.0599849072344431	0.0388204160157305	19.7590916171859	0.0143036502687399	2.78781339161443	0.489580303313494	0.497378151189328	0.482307966419781	0.47348990324039	0.481203511722204	0.466296128684601	0.471096264630745	0.479621223298604	0.463973990965811	0.000849705880908329	0.000842331216987923	0.000841621875750126
206	0.908397597558638	0.26	0.0388262139151995	0.0374345470770102	0.0402178807533888	0.326196688440108	0.976875269318923	0.94697445062326	1.00677608801459	16	10.36	24.82	0.0573998229424339	0.0592122284385223	0.0610246339346107	0.0567795598416668	0.0585723804645757	0.0603652010874847	0.0567239890680104	0.0585482950072446	0.0602564402658515	0.0388262139151995	19.8598352770564	-0.0046106354942636	2.77188316660573	0.489580303313494	0.497378151189328	0.482307966419781	0.47348990324039	0.481203511722204	0.466296128684601	0.471096264630745	0.479621223298604	0.463973990965811	0.000849705880908329	0.000842331216987923	0.000841621875750126
206	0.908397597558638	0.26	0.0388352338214667	0.0374488285015925	0.0402216391413409	0.334738841376367	0.987363193935268	0.95771917162619	1.01700721624435	15.74	10.32	24.92	0.059000848890635	0.0608270861975469	0.0626533235044588	0.058392525843114	0.0601999338913809	0.0620073419396478	0.0582900991860916	0.0600839840860948	0.0619101560782266	0.0388352338214667	19.7756081829216	-0.00780868320880944	2.76370134259611	0.489580303313494	0.497378151189328	0.482307966419781	0.47348990324039	0.481203511722204	0.466296128684601	0.471096264630745	0.479621223298604	0.463973990965811	0.000849705880908329	0.000842331216987923	0.000841621875750126
206	0.908397597558638	0.26	0.0388457680508341	0.0374530326037191	0.0402385034979491	0.323602246715605	0.980699449832815	0.950503519574906	1.01089538009072	15.95	10.36	24.69	0.0578002436449617	0.0596364621229049	0.061472680600848	0.0571813202031947	0.0589978765034628	0.060814432803731	0.0571681229371512	0.0589473375722192	0.0607517876346033	0.0388457680508341	19.7752426049034	0.00334537551662317	2.77825888709352	0.489580303313494	0.497378151189328	0.482307966419781	0.47348990324039	0.481203511722204	0.466296128684601	0.471096264630745	0.479621223298604	0.463973990965811	0.000849705880908329	0.000842331216987923	0.000841621875750126
206	0.908397597558638	0.26	0.038846794454387	0.0374665997689588	0.0402269891398152	0.333349690876186	0.98509033342929	0.955422062293929	1.01475860456465	15.91	10.25	24.63	0.0582535297912558	0.0600624492046187	0.0618713686179817	0.0576344501873902	0.0594241456135053	0.0612138410396204	0.0574713820387364	0.059354642945434	0.061037169434546	0.038846794454387	19.8969305182088	0.00624722285741396	2.77911783498911	0.489580303313494	0.497378151189328	0.482307966419781	0.47348990324039	0.481203511722204	0.466296128684601	0.471096264630745	0.479621223298604	0.463973990965811	0.000849705880908329	0.000842331216987923	0.000841621875750126
206	0.908397597558638	0.26	0.0388721744942044	0.0374858339048353	0.0402585150835735	0.331129417419894	0.977065817280073	0.947491607239858	1.00664002732029	16.05	10.44	24.92	0.0572540558087107	0.059041135988844	0.0608282161689773	0.0566300213244945	0.0583976234145133	0.0601652255045321	0.0565527312119573	0.0583818494454703	0.0600946653080648	0.0388721744942044	19.8052963693617	-0.004090843378819	2.77045884970185	0.489580303313494	0.497378151189328	0.482307966419781	0.47348990324039	0.481203511722204	0.466296128684601	0.471096264630745	0.479621223298604	0.463973990965811	0.000849705880908329	0.000842331216987923	0.000841621875750126
206	0.908397597558638	0.26	0.0388838436913813	0.0375034790021793	0.0402642083805832	0.343436074356079	0.990562766734915	0.961394224790815	1.01973130867901	15.85	10.36	24.77	0.0588328202899504	0.0606177983375255	0.0624027763851006	0.05821416444014	0.0599803725714426	0.0617465807027452	0.0581882448438247	0.059956089939498	0.0616712855116128	0.0388838436913813	19.7050439752956	-0.00639033371312159	2.75949543352696	0.489580303313494	0.497378151189328	0.482307966419781	0.47348990324039	0.481203511722204	0.466296128684601	0.471096264630745	0.479621223298604	0.463973990965811	0.000849705880908329	0.000842331216987923	0.000841621875750126
206	0.908397597558638	0.26	0.0388841507909555	0.0374777193415428	0.0402905822403682	0.320209430870326	0.955778832619116	0.9261206124934	0.985437052744831	15.99	10.38	24.56	0.0561833325615044	0.057982555710225	0.0597817788589455	0.0555776558019095	0.0573574826706868	0.0591373095394641	0.055560838151178	0.0573827828333582	0.0591630549246301	0.0388841507909555	19.6482858975426	-6.61844740861133e-05	2.7702272116132	0.489580303313494	0.497378151189328	0.482307966419781	0.47348990324039	0.481203511722204	0.466296128684601	0.471096264630745	0.479621223298604	0.463973990965811	0.000849705880908329	0.000842331216987923	0.000841621875750126
206	0.908397597558638	0.26	0.0388921266753684	0.0375025614868332	0.0402816918639036	0.336963797289166	0.994717292777326	0.965001054286707	1.02443353126794	16.04	10.41	24.91	0.0583540534399775	0.060151007921233	0.0619479624024884	0.0577192969845171	0.0594967047780978	0.0612741125716785	0.0576719653692772	0.0593942998173698	0.0611576226900983	0.0388921266753684	19.8513915422586	0.000924967197592945	2.7780726999975	0.489580303313494	0.497378151189328	0.482307966419781	0.47348990324039	0.481203511722204	0.466296128684601	0.471096264630745	0.479621223298604	0.463973990965811	0.000849705880908329	0.000842331216987923	0.000841621875750126
206	0.908397597558638	0.26	0.0389287306465427	0.0375348020805402	0.0403226592125451	0.329957449493114	0.98174642149409	0.951951742043845	1.01154110094433	15.96	10.34	24.79	0.0578517797819918	0.0596624547963889	0.061473129810786	0.0572311952539069	0.059022446891814	0.0608136985297211	0.0571444674115653	0.0589342939107595	0.0607411996697263	0.0389287306465427	19.7889348449599	-0.00646540143160398	2.76691188475406	0.489580303313494	0.497378151189328	0.482307966419781	0.47348990324039	0.481203511722204	0.466296128684601	0.471096264630745	0.479621223298604	0.463973990965811	0.000849705880908329	0.000842331216987923	0.000841621875750126
206	0.908397597558638	0.26	0.0389449367960585	0.0375377709915486	0.0403521026005685	0.318385495421431	0.968337157667196	0.938162903821975	0.998511411512417	16.2	10.45	25.3	0.0562092553072498	0.0580171207975417	0.0598249862878336	0.055582212306791	0.0573699101326073	0.0591576079584237	0.0554224619445123	0.057248679577805	0.0590519400058004	0.0389449367960585	20.0695625986658	0.0179338409579859	2.80757572722364	0.489580303313494	0.497378151189328	0.482307966419781	0.47348990324039	0.481203511722204	0.466296128684601	0.471096264630745	0.479621223298604	0.463973990965811	0.000849705880908329	0.000842331216987923	0.000841621875750126
206	0.908397597558638	0.26	0.0389460201745118	0.0375630474392627	0.0403289929097609	0.330160415561239	0.984830057901393	0.954955508317148	1.01470460748564	16.03	10.35	24.94	0.0577958662589408	0.0596039352812975	0.0614120043036542	0.0571686712601234	0.058957119297075	0.0607455673340266	0.0571247890684693	0.0588401432060876	0.0606472883398141	0.0389460201745118	19.8882913340399	0.00809629041564488	2.78611365394508	0.489580303313494	0.497378151189328	0.482307966419781	0.47348990324039	0.481203511722204	0.466296128684601	0.471096264630745	0.479621223298604	0.463973990965811	0.000849705880908329	0.000842331216987923	0.000841621875750126
206	0.908397597558638	0.26	0.0389487432193327	0.0375582854859347	0.0403392009527306	0.340870306426591	1.00682040485666	0.977003673703493	1.03663713600983	16.17	10.46	24.86	0.0586177187470625	0.0604066462687655	0.0621955737904684	0.057966245464459	0.059735290969089	0.0615043364737191	0.057995099180232	0.0597242487042877	0.06145177687904	0.0389487432193327	19.9492329372613	0.0226649383359264	2.80623380826492	0.489580303313494	0.497378151189328	0.482307966419781	0.47348990324039	0.481203511722204	0.466296128684601	0.471096264630745	0.479621223298604	0.463973990965811	0.000849705880908329	0.000842331216987923	0.000841621875750126
206	0.908397597558638	0.26	0.0389488367468154	0.0375646586260309	0.0403330148675999	0.332894980504044	0.987671850506262	0.957895372689382	1.01744832832314	16.28	10.45	25.04	0.0571052707793216	0.0588804060154523	0.0606555412515829	0.0564597119348452	0.0582147797720092	0.0599698476091732	0.0563488749692824	0.0581483262789177	0.0598585463989563	0.0389488367468154	19.9935713971349	-0.00859869083970656	2.77596222723259	0.489580303313494	0.497378151189328	0.482307966419781	0.47348990324039	0.481203511722204	0.466296128684601	0.471096264630745	0.479621223298604	0.463973990965811	0.000849705880908329	0.000842331216987923	0.000841621875750126
206	0.908397597558638	0.26	0.0389612674194249	0.0375662437450427	0.040356291093807	0.331356704619299	0.975665745364761	0.946149059630283	1.00518243109924	15.86	10.36	24.91	0.0578519811282573	0.0596567694210734	0.0614615577138895	0.0572421753133548	0.0590279397045834	0.060813704095812	0.057158457169747	0.0589503782078594	0.0607114564223276	0.0389612674194249	19.7663556983676	0.0100186793059863	2.78295662837851	0.489580303313494	0.497378151189328	0.482307966419781	0.47348990324039	0.481203511722204	0.466296128684601	0.471096264630745	0.479621223298604	0.463973990965811	0.000849705880908329	0.000842331216987923	0.000841621875750126
206	0.908397597558638	0.26	0.0389615200049005	0.0375788654980211	0.0403441745117799	0.339294710676148	0.98368455627815	0.954450547836049	1.01291856472025	15.95	10.39	24.97	0.0580274878071972	0.0598048204016156	0.0615821529960339	0.0574057429641408	0.0591640320428611	0.0609223211215814	0.0573500730830442	0.0590171496221145	0.060822684105002	0.0389615200049005	19.8930923302272	-0.0116795924637144	2.7649033551213	0.489580303313494	0.497378151189328	0.482307966419781	0.47348990324039	0.481203511722204	0.466296128684601	0.471096264630745	0.479621223298604	0.463973990965811	0.000849705880908329	0.000842331216987923	0.000841621875750126
206	0.908397597558638	0.26	0.0389677360240864	0.037578915148067	0.0403565569001059	0.335990117925316	0.998928345954279	0.969021161851405	1.02883553005715	15.9	10.41	24.48	0.0591005900822417	0.0609246289141709	0.0627486677461001	0.058473054117079	0.0602777251226075	0.062082396128136	0.0585285253294756	0.0602590660585762	0.0621532223880031	0.0389677360240864	19.8472973964561	0.00112772308260075	2.77351498322094	0.489580303313494	0.497378151189328	0.482307966419781	0.47348990324039	0.481203511722204	0.466296128684601	0.471096264630745	0.479621223298604	0.463973990965811	0.000849705880908329	0.000842331216987923	0.000841621875750126
206	0.908397597558638	0.26	0.0389748435018858	0.0375696392745783	0.0403800477291933	0.338527658052331	0.986866320505025	0.95748750633861	1.01624513467144	15.71	10.16	24.34	0.0590730258538298	0.0608855773882556	0.0626981289226813	0.058466625082756	0.0602605702798188	0.0620545154768816	0.058386266075962	0.0601543173406608	0.0619788065804873	0.0389748435018858	19.4545204470009	0.0085164073487188	2.7635194201143	0.489580303313494	0.497378151189328	0.482307966419781	0.47348990324039	0.481203511722204	0.466296128684601	0.471096264630745	0.479621223298604	0.463973990965811	0.000849705880908329	0.000842331216987923	0.000841621875750126
206	0.908397597558638	0.26	0.0389831625632184	0.0375802962577312	0.0403860288687056	0.345718027335274	1.01718185870125	0.987380419502203	1.04698329790029	15.88	10.26	24.39	0.0603112915975175	0.0621316267531057	0.0639519619086938	0.0596736771464467	0.0614747676138471	0.0632758580812475	0.0596015309149746	0.0614334880818276	0.0632853367512174	0.0389831625632184	19.6008980866649	-1.8343408408931e-05	2.76363713268952	0.489580303313494	0.497378151189328	0.482307966419781	0.47348990324039	0.481203511722204	0.466296128684601	0.471096264630745	0.479621223298604	0.463973990965811	0.000849705880908329	0.000842331216987923	0.000841621875750126
206	0.908397597558638	0.26	0.0389845713879847	0.037591056757508	0.0403780860184613	0.334666617928965	0.975203515444858	0.945919819718782	1.00448721117093	15.86	10.1	25.11	0.0578319970417318	0.0596223545004696	0.0614127119592073	0.0572222195438506	0.0589936995688605	0.0607651795938704	0.0569405429915691	0.058671185794278	0.0604859381539232	0.0389845713879847	19.8069527023996	-0.000444624356205366	2.76709482800128	0.489580303313494	0.497378151189328	0.482307966419781	0.47348990324039	0.481203511722204	0.466296128684601	0.471096264630745	0.479621223298604	0.463973990965811	0.000849705880908329	0.000842331216987923	0.000841621875750126
206	0.908397597558638	0.26	0.0389899771660408	0.0376025285844559	0.0403774257476257	0.33338320844368	0.991073258133868	0.961227048210222	1.02091946805751	15.88	10.28	24.64	0.0587024383881063	0.0605251558224769	0.0623478732568474	0.0580814864330944	0.0598849232381524	0.0616883600432103	0.0579640184117237	0.0598113412708008	0.0616241435096607	0.0389899771660408	19.6781649462681	-0.00601061635478659	2.76143320040579	0.489580303313494	0.497378151189328	0.482307966419781	0.47348990324039	0.481203511722204	0.466296128684601	0.471096264630745	0.479621223298604	0.463973990965811	0.000849705880908329	0.000842331216987923	0.000841621875750126
206	0.908397597558638	0.26	0.0389938393184846	0.0375845884461894	0.0404030901907797	0.334063323183469	1.00215959767289	0.97202564327721	1.03229355206857	16.09	10.31	24.77	0.0586145110161971	0.0604316307744086	0.06224875053262	0.0579719717347956	0.0597691720088483	0.061566372282901	0.0578777825143861	0.0596894977205947	0.0614745737602227	0.0389938393184846	19.8002946604831	0.00217709392297264	2.77580377623186	0.489580303313494	0.497378151189328	0.482307966419781	0.47348990324039	0.481203511722204	0.466296128684601	0.471096264630745	0.479621223298604	0.463973990965811	0.000849705880908329	0.000842331216987923	0.000841621875750126
206	0.908397597558638	0.26	0.0389981279436105	0.0376038331283455	0.0403924227588754	0.33090903488566	0.976399619819557	0.946830864753317	1.0059683748858	16.11	10.37	24.84	0.0570268088125409	0.0588077095042676	0.0605886101959942	0.0563996157800009	0.0581609297452606	0.0599222437105202	0.0563237247064977	0.0581364185585044	0.0598344615334115	0.0389981279436105	19.8537262235041	-0.00685232891892891	2.77021112904374	0.489580303313494	0.497378151189328	0.482307966419781	0.47348990324039	0.481203511722204	0.466296128684601	0.471096264630745	0.479621223298604	0.463973990965811	0.000849705880908329	0.000842331216987923	0.000841621875750126
206	0.908397597558638	0.26	0.038999558484232	0.0376105256287402	0.0403885913397239	0.339141043652368	0.996381690738869	0.966760185737486	1.02600319574025	16.12	10.35	24.81	0.0581705996318608	0.059952945174581	0.0617352907173013	0.0575291279228108	0.0592918187903404	0.0610545096578701	0.0574467548131695	0.0592147321538277	0.0610009930978232	0.038999558484232	19.8779546851995	0.00263883535177513	2.77882186742847	0.489580303313494	0.497378151189328	0.482307966419781	0.47348990324039	0.481203511722204	0.466296128684601	0.471096264630745	0.479621223298604	0.463973990965811	0.000849705880908329	0.000842331216987923	0.000841621875750126
206	0.908397597558638	0.26	0.0390028667179088	0.0376095399077904	0.0403961935280272	0.333112037211741	0.993891603576759	0.963942249136263	1.02384095801726	16.04	10.37	24.72	0.0582864864107255	0.0600974275144796	0.0619083686182336	0.0576523579806441	0.0594435969319815	0.0612348358833189	0.0575696698749249	0.0593495609088281	0.0612171942019707	0.0390028667179088	19.9200690682625	0.00274189345152393	2.78145306806953	0.489580303313494	0.497378151189328	0.482307966419781	0.47348990324039	0.481203511722204	0.466296128684601	0.471096264630745	0.479621223298604	0.463973990965811	0.000849705880908329	0.000842331216987923	0.000841621875750126
206	0.908397597558638	0.26	0.03900601381828	0.0376205062356223	0.0403915214009376	0.340439445141155	1.00784504550383	0.977969328744905	1.03772076226275	15.89	10.24	24.63	0.0596703847466666	0.0614932389622228	0.0633160931777789	0.0590375318190836	0.0608410531841517	0.0626445745492197	0.0589098139379188	0.0606839368672633	0.0624692489783297	0.03900601381828	19.7544775986959	-0.00879164120473093	2.75846918074657	0.489580303313494	0.497378151189328	0.482307966419781	0.47348990324039	0.481203511722204	0.466296128684601	0.471096264630745	0.479621223298604	0.463973990965811	0.000849705880908329	0.000842331216987923	0.000841621875750126
206	0.908397597558638	0.26	0.0390062920870229	0.0376010816871865	0.0404115024868593	0.333461920033433	0.989564673509064	0.959769171247112	1.01936017577102	16.2	10.41	24.86	0.0574945665120583	0.0592794534805927	0.0610643404491271	0.0568529096877402	0.0586178767756063	0.0603828438634723	0.0568277436600385	0.0585364396460564	0.0603486306269726	0.0390062920870229	19.9327474950617	0.0112879763664119	2.79328647842734	0.489580303313494	0.497378151189328	0.482307966419781	0.47348990324039	0.481203511722204	0.466296128684601	0.471096264630745	0.479621223298604	0.463973990965811	0.000849705880908329	0.000842331216987923	0.000841621875750126
206	0.908397597558638	0.26	0.0390153491674117	0.0376249311879966	0.0404057671468269	0.331664119920776	0.976653138865799	0.947127067779451	1.00617920995215	15.87	10.27	25.08	0.0578679108937399	0.0596719054249836	0.0614758999562273	0.0572565976015977	0.0590415348380666	0.0608264720745356	0.0571077168493672	0.0588905376683928	0.0606565725017264	0.0390153491674117	19.8983603521532	-0.00460532500717047	2.76900248865337	0.489580303313494	0.497378151189328	0.482307966419781	0.47348990324039	0.481203511722204	0.466296128684601	0.471096264630745	0.479621223298604	0.463973990965811	0.000849705880908329	0.000842331216987923	0.000841621875750126
206	0.908397597558638	0.26	0.0390154192532348	0.0376109010284503	0.0404199374780192	0.332266693571853	0.972618036473883	0.943253875133796	1.00198219781397	16.04	10.45	24.92	0.0570321134952672	0.0588075635902945	0.0605830136853218	0.0564115289269138	0.0581676597847021	0.0599237906424904	0.0563910011601191	0.0581421660607673	0.0598708041026656	0.0390154192532348	19.8423080939953	0.0222835743044238	2.79660650001184	0.489580303313494	0.497378151189328	0.482307966419781	0.47348990324039	0.481203511722204	0.466296128684601	0.471096264630745	0.479621223298604	0.463973990965811	0.000849705880908329	0.000842331216987923	0.000841621875750126
206	0.908397597558638	0.26	0.0390253795395614	0.0376293211909888	0.040421437888134	0.33767916312231	0.985159254943037	0.955775608669339	1.01454290121674	15.85	10.31	24.73	0.0584852235739288	0.0602832492884864	0.0620812750030441	0.0578701077680418	0.0596492228250208	0.0614283378819999	0.057717967238471	0.0595346672956672	0.0613849685775285	0.0390253795395614	19.7054993830998	-0.0145866548494678	2.75208611949663	0.489580303313494	0.497378151189328	0.482307966419781	0.47348990324039	0.481203511722204	0.466296128684601	0.471096264630745	0.479621223298604	0.463973990965811	0.000849705880908329	0.000842331216987923	0.000841621875750126
206	0.908397597558638	0.26	0.0390410017439259	0.0376451834493673	0.0404368200384845	0.331795578418117	0.979949449416518	0.950332507301332	1.0095663915317	16.13	10.39	24.88	0.0571574564924963	0.0589387583709269	0.0607200602493575	0.0565264158186506	0.0582880514276797	0.0600496870367088	0.0564883816724102	0.0582774108026853	0.0599534928088485	0.0390410017439259	19.9416829176411	-0.00256594586537284	2.77779619973417	0.489580303313494	0.497378151189328	0.482307966419781	0.47348990324039	0.481203511722204	0.466296128684601	0.471096264630745	0.479621223298604	0.463973990965811	0.000849705880908329	0.000842331216987923	0.000841621875750126
206	0.908397597558638	0.26	0.0390544273894174	0.0376426797119067	0.0404661750669282	0.326092416606888	0.978588666141162	0.948628296206615	1.00854903607571	16.09	10.47	24.55	0.0572107885854504	0.0590176674199965	0.0608245462545426	0.0565838530778055	0.0583709315123327	0.0601580099468599	0.0565883659747883	0.0584249660671773	0.0602122001970991	0.0390544273894174	19.7922246509714	-0.0106289274318661	2.76533462751145	0.489580303313494	0.497378151189328	0.482307966419781	0.47348990324039	0.481203511722204	0.466296128684601	0.471096264630745	0.479621223298604	0.463973990965811	0.000849705880908329	0.000842331216987923	0.000841621875750126
206	0.908397597558638	0.26	0.0390599059963784	0.0376556604204669	0.0404641515722899	0.326315621682629	0.978588275415592	0.948643126178862	1.00853342465232	16.22	10.57	25.07	0.0567627599982706	0.0585545500532764	0.0603463401082822	0.0561273191178892	0.0578990506582977	0.0596707821987061	0.0560940531055417	0.0578879925027883	0.0596793141488614	0.0390599059963784	19.9016349036129	-0.00353485463380736	2.77822368852266	0.489580303313494	0.497378151189328	0.482307966419781	0.47348990324039	0.481203511722204	0.466296128684601	0.471096264630745	0.479621223298604	0.463973990965811	0.000849705880908329	0.000842331216987923	0.000841621875750126
206	0.908397597558638	0.26	0.0390624342316009	0.0376626393843705	0.0404622290788313	0.326963866604314	0.971778180204838	0.942085211440485	1.00147114896919	16.01	10.33	24.85	0.0570759669169099	0.0588749070576512	0.0606738471983925	0.05645837104987	0.058237845589659	0.060017320129448	0.0563890561088269	0.0581901203316149	0.0599228105880758	0.0390624342316009	19.8060515428415	-0.0101367152097577	2.76439138838721	0.489580303313494	0.497378151189328	0.482307966419781	0.47348990324039	0.481203511722204	0.466296128684601	0.471096264630745	0.479621223298604	0.463973990965811	0.000849705880908329	0.000842331216987923	0.000841621875750126
206	0.908397597558638	0.26	0.039074138914867	0.0376702271632804	0.0404780506664537	0.323694005908707	0.97416136974046	0.944173034224113	1.00414970525681	15.92	10.18	24.76	0.0575240864332213	0.0593511367107675	0.0611781869883136	0.0569114322955668	0.0587190237693032	0.0605266152430395	0.0567359690350947	0.0585831868656791	0.0603483111418544	0.039074138914867	19.7140626178907	-0.000273791021530401	2.76603921615598	0.489580303313494	0.497378151189328	0.482307966419781	0.47348990324039	0.481203511722204	0.466296128684601	0.471096264630745	0.479621223298604	0.463973990965811	0.000849705880908329	0.000842331216987923	0.000841621875750126
206	0.908397597558638	0.26	0.0390789953414693	0.0376851009987788	0.0404728896841598	0.338163459026839	0.995592795564509	0.965930077407507	1.02525551372151	15.97	10.35	24.47	0.0586607103517036	0.0604621203696236	0.0622635303875436	0.0580302176740904	0.0598122659110352	0.06159431414798	0.0579932686647169	0.0597395733893931	0.0615710025362865	0.0390789953414693	19.7726040782763	-0.0200123698035392	2.74912870179604	0.489580303313494	0.497378151189328	0.482307966419781	0.47348990324039	0.481203511722204	0.466296128684601	0.471096264630745	0.479621223298604	0.463973990965811	0.000849705880908329	0.000842331216987923	0.000841621875750126
206	0.908397597558638	0.26	0.0390847494858656	0.0376771234571149	0.0404923755146164	0.328849919284848	0.990767363234577	0.960623437333288	1.02091128913587	16.15	10.55	24.87	0.0576981303465045	0.0595086713953843	0.0613192124442642	0.0570587725333965	0.0588492508253273	0.0606397291172582	0.0570500415980384	0.0588335985293702	0.0606954501808823	0.0390847494858656	19.9904551573284	-0.00767842963801521	2.77865347467445	0.489580303313494	0.497378151189328	0.482307966419781	0.47348990324039	0.481203511722204	0.466296128684601	0.471096264630745	0.479621223298604	0.463973990965811	0.000849705880908329	0.000842331216987923	0.000841621875750126
206	0.908397597558638	0.26	0.0390952490243866	0.0376984173326188	0.0404920807161545	0.336767432683514	0.994055306354098	0.964345789133751	1.02376482357445	15.94	10.33	24.91	0.0586706111193018	0.0604781323954023	0.0622856536715029	0.0580432377549834	0.0598314309436066	0.0616196241322297	0.057884849626869	0.0597240004823378	0.0614584157529675	0.0390952490243866	19.8706294240068	0.0225123268183605	2.79675937504406	0.489580303313494	0.497378151189328	0.482307966419781	0.47348990324039	0.481203511722204	0.466296128684601	0.471096264630745	0.479621223298604	0.463973990965811	0.000849705880908329	0.000842331216987923	0.000841621875750126
206	0.908397597558638	0.26	0.0390955918788198	0.0377064330746042	0.0404847506830354	0.333018643209988	0.993167706430423	0.963233873426326	1.02310153943452	16.03	10.24	24.97	0.0582728773654963	0.0600837881192079	0.0618946988729195	0.0576397801866081	0.0594310165644999	0.0612222529423916	0.0575460809651804	0.0591519727865763	0.0610320057000368	0.0390955918788198	19.9295502151007	0.00381723733780155	2.78059471008701	0.489580303313494	0.497378151189328	0.482307966419781	0.47348990324039	0.481203511722204	0.466296128684601	0.471096264630745	0.479621223298604	0.463973990965811	0.000849705880908329	0.000842331216987923	0.000841621875750126
206	0.908397597558638	0.26	0.039101654323358	0.0377035490522771	0.0404997595944389	0.335262470699493	0.992823060693434	0.963050125459149	1.02259599592772	15.91	10.21	24.34	0.0586991487019635	0.0605138475493137	0.062328546396664	0.0580747401696694	0.0598701352712433	0.0616655303728172	0.0580064122884686	0.0598483131269369	0.0616389933723902	0.039101654323358	19.6805979161682	0.0061627723600484	2.77102590330298	0.489580303313494	0.497378151189328	0.482307966419781	0.47348990324039	0.481203511722204	0.466296128684601	0.471096264630745	0.479621223298604	0.463973990965811	0.000849705880908329	0.000842331216987923	0.000841621875750126
206	0.908397597558638	0.26	0.0391096933869167	0.0377059493334214	0.0405134374404121	0.326617205409877	0.985326183984865	0.955195522220405	1.01545684574932	16.06	10.47	24.77	0.0577112341311109	0.0595316757424492	0.0613521173537874	0.0570819647928403	0.0588825567491613	0.0606831487054822	0.0570629327756322	0.0588667735005994	0.0606781350571422	0.0391096933869167	19.9322356919032	-0.00547346343675549	2.77533572639582	0.489580303313494	0.497378151189328	0.482307966419781	0.47348990324039	0.481203511722204	0.466296128684601	0.471096264630745	0.479621223298604	0.463973990965811	0.000849705880908329	0.000842331216987923	0.000841621875750126
206	0.908397597558638	0.26	0.0391175934443093	0.0377273055401111	0.0405078813485075	0.335487208793561	0.971529541627685	0.94240984352653	1.00064923972884	16.04	10.28	24.94	0.0570035294976403	0.0587648922222274	0.0605262549468145	0.0563839342762892	0.0581261520121916	0.059868369748094	0.0562348240395749	0.0579973777687447	0.0596962652767311	0.0391175934443093	19.8756323558639	0.0136103045892261	2.78426136075825	0.489580303313494	0.497378151189328	0.482307966419781	0.47348990324039	0.481203511722204	0.466296128684601	0.471096264630745	0.479621223298604	0.463973990965811	0.000849705880908329	0.000842331216987923	0.000841621875750126
206	0.908397597558638	0.26	0.0391348563775513	0.0377128341548818	0.0405568786002209	0.320653555447491	0.962110856334235	0.932286580551709	0.99193513211676	15.97	10.36	24.58	0.0566270029337522	0.0584385267585772	0.0602500505834023	0.0560186557172029	0.0578107182352405	0.0596027807532781	0.0559625263387071	0.0578193660466839	0.0596479595751326	0.0391348563775513	19.5814989049315	0.00696100077998166	2.77345615570394	0.489580303313494	0.497378151189328	0.482307966419781	0.47348990324039	0.481203511722204	0.466296128684601	0.471096264630745	0.479621223298604	0.463973990965811	0.000849705880908329	0.000842331216987923	0.000841621875750126
206	0.908397597558638	0.26	0.0391350726315912	0.0377467909019943	0.0405233543611882	0.339528945552117	1.00198105910793	0.972218849428334	1.03174326878752	15.89	10.21	24.7	0.0593413096479192	0.0611579052646794	0.0629745008814396	0.0587126114075086	0.0605099608958201	0.0623073103841317	0.0586009254206716	0.0604005367099559	0.0622058061086882	0.0391350726315912	19.767991969594	-0.0105737555670024	2.7567441989326	0.489580303313494	0.497378151189328	0.482307966419781	0.47348990324039	0.481203511722204	0.466296128684601	0.471096264630745	0.479621223298604	0.463973990965811	0.000849705880908329	0.000842331216987923	0.000841621875750126
206	0.908397597558638	0.26	0.0391388937718812	0.0377389417651091	0.0405388457786533	0.32742670289596	0.973338232157684	0.943628843631078	1.00304762068429	16	10.37	25.21	0.0572015611856413	0.059002505928972	0.0608034506723028	0.0565835776498371	0.0583650656829452	0.0601465537160533	0.0564491834819052	0.0581904472536478	0.059980445985048	0.0391388937718812	19.9692609450711	0.00503649990741582	2.78477390828723	0.489580303313494	0.497378151189328	0.482307966419781	0.47348990324039	0.481203511722204	0.466296128684601	0.471096264630745	0.479621223298604	0.463973990965811	0.000849705880908329	0.000842331216987923	0.000841621875750126
206	0.908397597558638	0.26	0.0391440701943669	0.0377430318872155	0.0405451085015182	0.323775701789072	0.959233685715775	0.929710389175769	0.988756982255781	15.81	10.21	24.92	0.0570159029073774	0.0588264639472761	0.0606370249871748	0.0564200918625157	0.0582117327027865	0.0600033735430574	0.0562455906864082	0.0579993925988283	0.0598597854020355	0.0391440701943669	19.7103663087456	-0.0112287142286532	2.75610299753394	0.489580303313494	0.497378151189328	0.482307966419781	0.47348990324039	0.481203511722204	0.466296128684601	0.471096264630745	0.479621223298604	0.463973990965811	0.000849705880908329	0.000842331216987923	0.000841621875750126
206	0.908397597558638	0.26	0.0391554398055739	0.0377643700988371	0.0405465095123106	0.326466301551531	0.971347603681811	0.941634205283428	1.00106100208019	15.99	10.4	24.98	0.0571187834438221	0.0589211746048212	0.0607235657658203	0.0565028498942673	0.0582858051863885	0.0600687604785097	0.0564545022909071	0.0582302494608341	0.059974285989269	0.0391554398055739	19.8847573217727	0.00106373417738004	2.77941384300303	0.489580303313494	0.497378151189328	0.482307966419781	0.47348990324039	0.481203511722204	0.466296128684601	0.471096264630745	0.479621223298604	0.463973990965811	0.000849705880908329	0.000842331216987923	0.000841621875750126
206	0.908397597558638	0.26	0.0391575363920412	0.0377369209311913	0.040578151852891	0.321581886249008	0.971203065101422	0.941160975254173	1.00124515494867	15.65	10.25	24.41	0.0583047666973336	0.0601658691927607	0.0620269716881878	0.0577136559261528	0.0595558900203559	0.061398124114559	0.0576617149797756	0.0595208537890929	0.0613253117258895	0.0391575363920412	19.4359720955147	0.00269351444334288	2.76260908809565	0.489580303313494	0.497378151189328	0.482307966419781	0.47348990324039	0.481203511722204	0.466296128684601	0.471096264630745	0.479621223298604	0.463973990965811	0.000849705880908329	0.000842331216987923	0.000841621875750126
206	0.908397597558638	0.26	0.0391619299311939	0.0377656570362307	0.0405582028261571	0.333368975310578	0.987248047136993	0.957516081515596	1.01698001275839	16.07	10.28	25.15	0.0578094567660348	0.0596045062846171	0.0613995558031994	0.0571778503441934	0.0589532877635296	0.0607287251828658	0.0570056821151751	0.0587452598894534	0.0604544821685633	0.0391619299311939	19.8188818429404	-0.00958713932255041	2.7663981381076	0.489580303313494	0.497378151189328	0.482307966419781	0.47348990324039	0.481203511722204	0.466296128684601	0.471096264630745	0.479621223298604	0.463973990965811	0.000849705880908329	0.000842331216987923	0.000841621875750126
206	0.908397597558638	0.26	0.039163181072025	0.0377463899268784	0.0405799722171716	0.320649660116739	0.970986844586705	0.940887154755489	1.00108653441792	16.02	10.47	24.96	0.0569689547125213	0.0587914345478435	0.0606139143831657	0.0563514753782355	0.0581542015838633	0.0599569277894912	0.056296123736423	0.0580654279831676	0.0599316037094948	0.039163181072025	19.7812767782759	0.0153723559799433	2.79469783959766	0.489580303313494	0.497378151189328	0.482307966419781	0.47348990324039	0.481203511722204	0.466296128684601	0.471096264630745	0.479621223298604	0.463973990965811	0.000849705880908329	0.000842331216987923	0.000841621875750126
206	0.908397597558638	0.26	0.0391678001177362	0.0377582101087545	0.0405773901267178	0.328841667386573	0.990192112494325	0.960065125299707	1.02031909968894	16.02	10.31	24.58	0.0581159976925287	0.0599396863904581	0.0617633750883875	0.0574856578836082	0.0592895664240762	0.0610934749645443	0.0573810236447631	0.0592060186190389	0.0610530965382335	0.0391678001177362	19.7930246469301	-0.0106799378861295	2.76397829000802	0.489580303313494	0.497378151189328	0.482307966419781	0.47348990324039	0.481203511722204	0.466296128684601	0.471096264630745	0.479621223298604	0.463973990965811	0.000849705880908329	0.000842331216987923	0.000841621875750126
206	0.908397597558638	0.26	0.0391765569720259	0.0377670727367939	0.0405860412072579	0.333648586492153	0.987577706571766	0.957854513498081	1.01730089964545	15.96	10.18	24.8	0.0582119244324172	0.0600182992468727	0.0618246740613283	0.0575875197851335	0.0593745186926786	0.0611615176002237	0.0573681248375427	0.0591891532003099	0.0609628060030396	0.0391765569720259	19.8139416080309	0.0123936997897295	2.78219928202286	0.489580303313494	0.497378151189328	0.482307966419781	0.47348990324039	0.481203511722204	0.466296128684601	0.471096264630745	0.479621223298604	0.463973990965811	0.000849705880908329	0.000842331216987923	0.000841621875750126
206	0.908397597558638	0.26	0.039182981200037	0.037765910363169	0.0406000520369051	0.31477676777101	0.957869234417815	0.927771202658842	0.987967266176787	16.25	10.51	25.25	0.0554003620523301	0.057197617508989	0.0589948729656479	0.0547767883761972	0.0565538143406553	0.0583308403051134	0.0547127249635899	0.0564480333969117	0.0582144210362258	0.039182981200037	20.0284061093472	0.00206044833052352	2.78977163892891	0.489580303313494	0.497378151189328	0.482307966419781	0.47348990324039	0.481203511722204	0.466296128684601	0.471096264630745	0.479621223298604	0.463973990965811	0.000849705880908329	0.000842331216987923	0.000841621875750126
206	0.908397597558638	0.26	0.0391837301793138	0.0377855352498409	0.0405819251087868	0.331200706533181	0.994511627313815	0.964414204563925	1.02460905006371	15.86	10.3	24.7	0.0589589230533887	0.0607989121614073	0.062638901269426	0.058337147494663	0.0601577322411968	0.0619783169877306	0.0582817005634003	0.0601020498893997	0.061882778347033	0.0391837301793138	19.802311490501	0.00646274913920083	2.78105465369703	0.489580303313494	0.497378151189328	0.482307966419781	0.47348990324039	0.481203511722204	0.466296128684601	0.471096264630745	0.479621223298604	0.463973990965811	0.000849705880908329	0.000842331216987923	0.000841621875750126
206	0.908397597558638	0.26	0.0391861788912853	0.0377951946065163	0.0405771631760543	0.333146044331793	0.981182667789932	0.951618539975916	1.01074679560395	16.13	10.35	25.33	0.0572414031635015	0.0590197335430485	0.0607980639225956	0.0566096339214646	0.0583683369967549	0.0601270400720451	0.0564468578407744	0.0581777320041396	0.0599356641638534	0.0391861788912853	20.0483864999794	0.014807695174872	2.79831391524126	0.489580303313494	0.497378151189328	0.482307966419781	0.47348990324039	0.481203511722204	0.466296128684601	0.471096264630745	0.479621223298604	0.463973990965811	0.000849705880908329	0.000842331216987923	0.000841621875750126
206	0.908397597558638	0.26	0.0391910668266569	0.0377974038873743	0.0405847297659395	0.329577505953296	0.974330152217454	0.944735119953287	1.00392518448162	16.04	10.28	24.74	0.0571298396797655	0.0589195047539854	0.0607091698282054	0.0565084383860229	0.0582786372723677	0.0600488361587124	0.0564218447346562	0.0581703367722319	0.0599814921241464	0.0391910668266569	19.7784730649977	-0.00720188024379305	2.76364621833756	0.489580303313494	0.497378151189328	0.482307966419781	0.47348990324039	0.481203511722204	0.466296128684601	0.471096264630745	0.479621223298604	0.463973990965811	0.000849705880908329	0.000842331216987923	0.000841621875750126
206	0.908397597558638	0.26	0.0391989847631788	0.0378027642293426	0.040595205297015	0.326154052477787	0.96446555924774	0.934941721322745	0.993989397172735	15.99	10.32	24.76	0.0567200357204343	0.0585111560689207	0.0603022764174071	0.0561086206448432	0.0578804335657275	0.0596522464866117	0.0560308805756635	0.0578190655086136	0.0595272763314399	0.0391989847631788	19.7141627632516	-0.0132846124094401	2.75423595065794	0.489580303313494	0.497378151189328	0.482307966419781	0.47348990324039	0.481203511722204	0.466296128684601	0.471096264630745	0.479621223298604	0.463973990965811	0.000849705880908329	0.000842331216987923	0.000841621875750126
206	0.908397597558638	0.26	0.0392057099082589	0.0377980700723618	0.0406133497441561	0.33433799963164	0.999423859015327	0.969390708409881	1.02945700962077	15.92	10.35	24.7	0.0590606083509964	0.0608903929054247	0.0627201774598531	0.0584315934843893	0.0602418902326545	0.0620521869809197	0.058354999139183	0.0601626971926644	0.0619917190742576	0.0392057099082589	19.6756082716211	-0.0182719860759491	2.75114213139615	0.489580303313494	0.497378151189328	0.482307966419781	0.47348990324039	0.481203511722204	0.466296128684601	0.471096264630745	0.479621223298604	0.463973990965811	0.000849705880908329	0.000842331216987923	0.000841621875750126
206	0.908397597558638	0.26	0.0392217276829218	0.0378118539445211	0.0406316014213226	0.319865090143962	0.969028098682323	0.938934948701351	0.999121248663294	15.96	10.36	24.65	0.0570607807947468	0.0588895961315949	0.0607184114684429	0.0564486830810334	0.0582578805004451	0.0600670779198567	0.0564047069529814	0.0582331514475792	0.0600469164850291	0.0392217276829218	19.8436776611394	-0.00948672839055818	2.76523327640186	0.489580303313494	0.497378151189328	0.482307966419781	0.47348990324039	0.481203511722204	0.466296128684601	0.471096264630745	0.479621223298604	0.463973990965811	0.000849705880908329	0.000842331216987923	0.000841621875750126
206	0.908397597558638	0.26	0.0392224179766992	0.0378020036049742	0.0406428323484241	0.328265929882124	0.975972184307071	0.946239070652677	1.00570529796146	15.96	10.3	24.79	0.0575175891242855	0.0593249304903311	0.0611322718563767	0.0569009836806974	0.0586889498166317	0.0604769159525661	0.0567467023541889	0.0585418647976723	0.0604122523082548	0.0392224179766992	19.7223346975774	-0.0115654905982477	2.75858342537465	0.489580303313494	0.497378151189328	0.482307966419781	0.47348990324039	0.481203511722204	0.466296128684601	0.471096264630745	0.479621223298604	0.463973990965811	0.000849705880908329	0.000842331216987923	0.000841621875750126
206	0.908397597558638	0.26	0.0392329721552377	0.0378406730434668	0.0406252712670087	0.327366548382398	0.969959532347294	0.940349228453916	0.999569836240673	16.18	10.37	25.23	0.0563825963630248	0.0581580067766131	0.0599334171902014	0.0557548876590696	0.0575105323888905	0.0592661771187113	0.0555828260660298	0.0573341261397107	0.0591190965659018	0.0392329721552377	19.9197742492714	0.00835876991694946	2.78852687876188	0.489580303313494	0.497378151189328	0.482307966419781	0.47348990324039	0.481203511722204	0.466296128684601	0.471096264630745	0.479621223298604	0.463973990965811	0.000849705880908329	0.000842331216987923	0.000841621875750126
206	0.908397597558638	0.26	0.0392391034601383	0.0378148747696565	0.0406633321506201	0.317893508790579	0.957548759413998	0.92767682637577	0.987420692452225	16.09	10.43	25.08	0.0559205386619144	0.0577212245676909	0.0595219104734674	0.0553069385889364	0.0570878660834094	0.0588687935778824	0.0552209869572724	0.0570055218202535	0.0587303190623343	0.0392391034601383	19.8800510937113	-0.00573245312263975	2.77421749910726	0.489580303313494	0.497378151189328	0.482307966419781	0.47348990324039	0.481203511722204	0.466296128684601	0.471096264630745	0.479621223298604	0.463973990965811	0.000849705880908329	0.000842331216987923	0.000841621875750126
206	0.908397597558638	0.26	0.0392477316654627	0.0378413390563019	0.0406541242746235	0.33577770245006	1.00022140741004	0.970261248542581	1.0301815662775	16.08	10.4	24.71	0.0585374503277033	0.0603449957842988	0.0621525412408944	0.057896639806782	0.0596843980307744	0.0614721562547668	0.0578699938932899	0.0596684903022794	0.0614607591132547	0.0392477316654627	19.8056757489721	0.00137540537171359	2.77753506527462	0.489580303313494	0.497378151189328	0.482307966419781	0.47348990324039	0.481203511722204	0.466296128684601	0.471096264630745	0.479621223298604	0.463973990965811	0.000849705880908329	0.000842331216987923	0.000841621875750126
206	0.908397597558638	0.26	0.0392567279463524	0.0378496238203272	0.0406638320723776	0.332460333521013	0.983466347027401	0.95378761845488	1.01314507559992	15.65	10.17	24.22	0.0590793811937681	0.0609177369081385	0.0627560926225089	0.0584801816340788	0.060299892232127	0.0621196028301752	0.0584053799006091	0.0602839677030963	0.0621403357330628	0.0392567279463524	19.5318899158135	-0.00699621906849343	2.74964594593579	0.489580303313494	0.497378151189328	0.482307966419781	0.47348990324039	0.481203511722204	0.466296128684601	0.471096264630745	0.479621223298604	0.463973990965811	0.000849705880908329	0.000842331216987923	0.000841621875750126
206	0.908397597558638	0.26	0.0392838701655091	0.0378882884986838	0.0406794518323343	0.333194208222567	0.979173573852235	0.94967318015618	1.00867396754829	16.09	10.41	24.92	0.0572660667014123	0.0590449644826873	0.0608238622639623	0.0566382923788371	0.0583976891464422	0.0601570859140472	0.0566068325234526	0.0582816802506158	0.060094974252332	0.0392838701655091	19.9681893251314	-0.00338570641801712	2.77275720225447	0.489580303313494	0.497378151189328	0.482307966419781	0.47348990324039	0.481203511722204	0.466296128684601	0.471096264630745	0.479621223298604	0.463973990965811	0.000849705880908329	0.000842331216987923	0.000841621875750126
206	0.908397597558638	0.26	0.0392959854696252	0.0378830100614909	0.0407089608777596	0.328671838189039	0.99067585528164	0.960522549456297	1.02082916110698	16.1	10.4	25.03	0.0578630024234871	0.0596794728530836	0.0614959432826801	0.0572269604333384	0.0590234638474207	0.0608199672615031	0.057139561231291	0.0589064628904674	0.0606885121545971	0.0392959854696252	19.8735141453103	-0.00513804849868847	2.77546295543071	0.489580303313494	0.497378151189328	0.482307966419781	0.47348990324039	0.481203511722204	0.466296128684601	0.471096264630745	0.479621223298604	0.463973990965811	0.000849705880908329	0.000842331216987923	0.000841621875750126
206	0.908397597558638	0.26	0.0392995027678598	0.0378973469244397	0.0407016586112799	0.330323676572803	0.985751079068679	0.955859624470136	1.01564253366722	15.95	10.42	24.98	0.0581155444907166	0.0599329223934363	0.0617503002961559	0.0574929287371678	0.0592908363222246	0.0610887439072814	0.0574311118787926	0.0592118626848315	0.0609735178345332	0.0392995027678598	19.9098122841488	-0.0013089085780184	2.77695401189319	0.489580303313494	0.497378151189328	0.482307966419781	0.47348990324039	0.481203511722204	0.466296128684601	0.471096264630745	0.479621223298604	0.463973990965811	0.000849705880908329	0.000842331216987923	0.000841621875750126
206	0.908397597558638	0.26	0.0393008998165865	0.0378729546597572	0.0407288449734159	0.328502769168084	0.983781115333303	0.953826189748418	1.01373604091819	15.97	10.3	24.51	0.0579441842921228	0.0597639222561278	0.0615836602201327	0.0573219556682215	0.0591221525330974	0.0609223493979733	0.057311147056614	0.0590739861478738	0.0609583075785848	0.0393008998165865	19.6186853327573	-0.0197572063464272	2.74826114181955	0.489580303313494	0.497378151189328	0.482307966419781	0.47348990324039	0.481203511722204	0.466296128684601	0.471096264630745	0.479621223298604	0.463973990965811	0.000849705880908329	0.000842331216987923	0.000841621875750126
206	0.908397597558638	0.26	0.0393027602508692	0.0378889569761895	0.0407165635255489	0.33312644986391	0.984870357810815	0.955193807059866	1.01454690856176	16.15	10.39	24.69	0.0573889700725624	0.0591719660157055	0.0609549619588485	0.0567535470007453	0.0585168012277049	0.0602800554546646	0.0567428150358522	0.0584473622582024	0.0602777045322389	0.0393027602508692	19.8269413583145	0.00372655866395794	2.77776029459428	0.489580303313494	0.497378151189328	0.482307966419781	0.47348990324039	0.481203511722204	0.466296128684601	0.471096264630745	0.479621223298604	0.463973990965811	0.000849705880908329	0.000842331216987923	0.000841621875750126
206	0.908397597558638	0.26	0.0393120500352415	0.0379097419325469	0.040714358137936	0.321005148567661	0.963228498861641	0.933393657501179	0.993063340222104	16.02	10.38	24.82	0.0565097122722072	0.0583159794215687	0.0601222465709301	0.055897043498252	0.0576837274036836	0.0594704113091151	0.0558349731802435	0.0576173543432799	0.0594210067255276	0.0393120500352415	19.8125433754817	-0.00380246002009734	2.77415889387829	0.489580303313494	0.497378151189328	0.482307966419781	0.47348990324039	0.481203511722204	0.466296128684601	0.471096264630745	0.479621223298604	0.463973990965811	0.000849705880908329	0.000842331216987923	0.000841621875750126
206	0.908397597558638	0.26	0.039325069398763	0.0378989854186316	0.0407511533788945	0.318026503048048	0.966864715461937	0.936711406957691	0.997018023966184	16.02	10.35	24.6	0.0567279442695909	0.0585540512131673	0.0603801581567437	0.0561134349245561	0.0579197604394855	0.0597260859544149	0.0560998588698708	0.0579069392542979	0.0596815965713551	0.039325069398763	19.7115972880057	0.00107347807217251	2.77400504803091	0.489580303313494	0.497378151189328	0.482307966419781	0.47348990324039	0.481203511722204	0.466296128684601	0.471096264630745	0.479621223298604	0.463973990965811	0.000849705880908329	0.000842331216987923	0.000841621875750126
206	0.908397597558638	0.26	0.0393334551693837	0.037936780104475	0.0407301302342924	0.330976372987486	0.977965743435893	0.948354063825751	1.00757742304603	15.86	10.28	24.81	0.0579822040089175	0.059792656996566	0.0616031099842145	0.0573708849418871	0.0591622499274455	0.0609536149130039	0.0573168493343692	0.0590474779353712	0.0608674770421189	0.0393334551693837	19.727832455482	-0.0109344942991866	2.75942687442659	0.489580303313494	0.497378151189328	0.482307966419781	0.47348990324039	0.481203511722204	0.466296128684601	0.471096264630745	0.479621223298604	0.463973990965811	0.000849705880908329	0.000842331216987923	0.000841621875750126
206	0.908397597558638	0.26	0.0393338823913421	0.0379371987504552	0.040730566032229	0.33618414491359	0.998860730065483	0.968968569660929	1.02875289047004	16.06	10.32	24.54	0.0585402173510525	0.0603461516423861	0.0621520859337197	0.057901813612067	0.0596880534906341	0.0614742933692013	0.0578330108006474	0.0597268223274879	0.0614788709464399	0.0393338823913421	19.8528340593048	-0.00116590686174889	2.77380693209096	0.489580303313494	0.497378151189328	0.482307966419781	0.47348990324039	0.481203511722204	0.466296128684601	0.471096264630745	0.479621223298604	0.463973990965811	0.000849705880908329	0.000842331216987923	0.000841621875750126
206	0.908397597558638	0.26	0.0393356297869164	0.0379275950879872	0.0407436644858456	0.331045375288807	0.990339791374631	0.960358111364693	1.02032147138457	15.89	10.32	24.42	0.0586026110343674	0.0604321418218801	0.0622616726093928	0.0579812890774658	0.0597914226465091	0.0616015562155524	0.0579450533979592	0.0597592044825274	0.0616003991672836	0.0393356297869164	19.7238685574179	0.00189504914250904	2.77132758807911	0.489580303313494	0.497378151189328	0.482307966419781	0.47348990324039	0.481203511722204	0.466296128684601	0.471096264630745	0.479621223298604	0.463973990965811	0.000849705880908329	0.000842331216987923	0.000841621875750126
206	0.908397597558638	0.26	0.0393479253460366	0.0379209526288177	0.0407748980632556	0.319419322353623	0.964775604875189	0.934783793450592	0.994767416299787	15.85	10.27	24.71	0.0571971204192221	0.0590322455697245	0.060867370720227	0.0565954425470858	0.0584112633307327	0.0602270841143795	0.0564914206090574	0.058337011109458	0.0601720091220264	0.0393479253460366	19.6572962384602	-0.00960820283091891	2.75687425737745	0.489580303313494	0.497378151189328	0.482307966419781	0.47348990324039	0.481203511722204	0.466296128684601	0.471096264630745	0.479621223298604	0.463973990965811	0.000849705880908329	0.000842331216987923	0.000841621875750126
206	0.908397597558638	0.26	0.0393527555306299	0.0379516827292565	0.0407538283320034	0.3310120861128	0.988819822032633	0.95888190766186	1.0187577364034	16.07	10.44	24.73	0.0578932698925176	0.059700795660641	0.0615083214287645	0.0572607885372369	0.0590485671680912	0.0608363457989455	0.0572786814332578	0.0590541896711926	0.0608149052165508	0.0393527555306299	19.8111702657032	-0.0122072003124497	2.76481517972341	0.489580303313494	0.497378151189328	0.482307966419781	0.47348990324039	0.481203511722204	0.466296128684601	0.471096264630745	0.479621223298604	0.463973990965811	0.000849705880908329	0.000842331216987923	0.000841621875750126
206	0.908397597558638	0.26	0.0393528666496851	0.037947697004629	0.0407580362947411	0.333222872950516	0.989726868556406	0.959910450240907	1.01954328687191	15.93	10.29	24.72	0.0584283391439417	0.0602432207310298	0.0620581023181179	0.0578043950509994	0.0595998958947317	0.061395396738464	0.0577019861506222	0.0595309612217169	0.0613549247560507	0.0393528666496851	19.824297062561	0.00117909480022218	2.77533397598164	0.489580303313494	0.497378151189328	0.482307966419781	0.47348990324039	0.481203511722204	0.466296128684601	0.471096264630745	0.479621223298604	0.463973990965811	0.000849705880908329	0.000842331216987923	0.000841621875750126
206	0.908397597558638	0.26	0.0393560515183705	0.0379477446986825	0.0407643583380584	0.332525430645833	0.984451109478279	0.954747019603275	1.01415519935328	15.81	10.29	24.9	0.0585720917971634	0.0603943867540336	0.0622166817109038	0.0579606559014276	0.0597639278643247	0.0615671998272218	0.0578448140483745	0.0595998051423923	0.0614016991258757	0.0393560515183705	19.7353763071216	0.00445202209598198	2.77150072784286	0.489580303313494	0.497378151189328	0.482307966419781	0.47348990324039	0.481203511722204	0.466296128684601	0.471096264630745	0.479621223298604	0.463973990965811	0.000849705880908329	0.000842331216987923	0.000841621875750126
206	0.908397597558638	0.26	0.0393633689394696	0.0379379595558294	0.0407887783231098	0.325272507005106	0.964302209593646	0.934724069976829	0.993880349210463	16.08	10.29	25	0.0564021875023725	0.0581869621008061	0.0599717366992396	0.0557850155714646	0.0575502605588329	0.0593155055462012	0.0556425018500193	0.0574181843201664	0.0591854767890197	0.0393633689394696	19.842039718185	-0.00141160286162406	2.77312365752363	0.489580303313494	0.497378151189328	0.482307966419781	0.47348990324039	0.481203511722204	0.466296128684601	0.471096264630745	0.479621223298604	0.463973990965811	0.000849705880908329	0.000842331216987923	0.000841621875750126
206	0.908397597558638	0.26	0.0393672139035144	0.0379631660129459	0.0407712617940829	0.334794460389692	0.986118932173636	0.95651596377608	1.01572190057119	16.03	10.25	24.62	0.057873724768375	0.0596648439030767	0.0614559630377785	0.0572451836099915	0.0590168501848272	0.0607885167596629	0.0571261628385736	0.0588340447765694	0.0607508666649113	0.0393672139035144	19.6820424737283	0.00864983498447382	2.77587201743808	0.489580303313494	0.497378151189328	0.482307966419781	0.47348990324039	0.481203511722204	0.466296128684601	0.471096264630745	0.479621223298604	0.463973990965811	0.000849705880908329	0.000842331216987923	0.000841621875750126
206	0.908397597558638	0.26	0.039376875146469	0.0379713660375931	0.040782384255345	0.335546049105332	1.00574133466844	0.975600182705018	1.03588248663186	16.14	10.32	25.1	0.0586467580145923	0.0604586486607979	0.0622705393070035	0.0579983617320697	0.0597902201855487	0.0615820786390277	0.057828969415359	0.0596299862140697	0.0613576435491275	0.039376875146469	19.9074247452431	-0.0147075300520556	2.76419276229755	0.489580303313494	0.497378151189328	0.482307966419781	0.47348990324039	0.481203511722204	0.466296128684601	0.471096264630745	0.479621223298604	0.463973990965811	0.000849705880908329	0.000842331216987923	0.000841621875750126
206	0.908397597558638	0.26	0.0393775976741744	0.0379616588292186	0.0407935365191301	0.325284835244585	0.982914895736866	0.952766694064053	1.01306309740968	15.96	10.31	24.52	0.0579173373889005	0.0597500038526124	0.0615826703163243	0.0572965365399407	0.0591095591293341	0.0609225817187275	0.0572320348784533	0.0591036119062526	0.0608468797182633	0.0393775976741744	19.6554977352829	-0.00785588099634215	2.76040063063301	0.489580303313494	0.497378151189328	0.482307966419781	0.47348990324039	0.481203511722204	0.466296128684601	0.471096264630745	0.479621223298604	0.463973990965811	0.000849705880908329	0.000842331216987923	0.000841621875750126
206	0.908397597558638	0.26	0.0393776547197946	0.0379671287864693	0.0407881806531198	0.328771622348147	0.972736414114526	0.943135826408278	1.00233700182077	15.79	10.16	24.84	0.0578997930491048	0.0597169946168265	0.0615341961845482	0.0572966035982964	0.0590948738925555	0.0608931441868146	0.0571311126847218	0.0588921524757738	0.0606617141056813	0.0393776547197946	19.6742238241133	-0.00746101088664927	2.75905793826131	0.489580303313494	0.497378151189328	0.482307966419781	0.47348990324039	0.481203511722204	0.466296128684601	0.471096264630745	0.479621223298604	0.463973990965811	0.000849705880908329	0.000842331216987923	0.000841621875750126
206	0.908397597558638	0.26	0.0393794405157483	0.0379747910159846	0.040784090015512	0.327250835710298	0.982802621970466	0.952792367664685	1.01281287627625	16.18	10.52	24.82	0.0571513400416452	0.0589514449824202	0.0607515499231953	0.0565157517457717	0.0582958374598608	0.0600759231739499	0.0565391430067682	0.0583407597291731	0.0601125290127408	0.0393794405157483	19.9534580921728	0.00871181665739337	2.79135652216955	0.489580303313494	0.497378151189328	0.482307966419781	0.47348990324039	0.481203511722204	0.466296128684601	0.471096264630745	0.479621223298604	0.463973990965811	0.000849705880908329	0.000842331216987923	0.000841621875750126
206	0.908397597558638	0.26	0.0393860556907673	0.0379713296435945	0.04080078173794	0.326889269922298	0.978185964084648	0.948292136937202	1.00807979123209	16	10.2	24.89	0.0574901776339074	0.0593024898591408	0.0611148020843742	0.0568692557154722	0.0586619940860054	0.0604547324565386	0.0567106322372118	0.0584560743712287	0.0602985289399209	0.0393860556907673	19.8070717090798	-0.00465022685947204	2.76877513652464	0.489580303313494	0.497378151189328	0.482307966419781	0.47348990324039	0.481203511722204	0.466296128684601	0.471096264630745	0.479621223298604	0.463973990965811	0.000849705880908329	0.000842331216987923	0.000841621875750126
206	0.908397597558638	0.26	0.039388193239951	0.0379715780307268	0.0408048084491751	0.334739191713289	1.00025176190879	0.970220804300881	1.03028271951669	15.79	10.24	24.64	0.0595608818622604	0.0614044522231165	0.0632480225839725	0.0589403360128586	0.0607646988015676	0.0625890615902766	0.0588349646021533	0.0606177671094073	0.0625590805304007	0.039388193239951	19.6710604843182	0.0189082009755831	2.78353965558011	0.489580303313494	0.497378151189328	0.482307966419781	0.47348990324039	0.481203511722204	0.466296128684601	0.471096264630745	0.479621223298604	0.463973990965811	0.000849705880908329	0.000842331216987923	0.000841621875750126
206	0.908397597558638	0.26	0.0394026544414124	0.0380020354276682	0.0408032734551566	0.336514549462017	0.995735120667921	0.965958543620275	1.02551169771557	16.1	10.38	24.97	0.0582025561611412	0.0599967044808059	0.0617908528004707	0.0575631453664884	0.0593375832493877	0.061112021132287	0.0574315622817498	0.0592675217645746	0.0609306574824138	0.0394026544414124	19.9097643827804	-0.00708669254504423	2.77293325309287	0.489580303313494	0.497378151189328	0.482307966419781	0.47348990324039	0.481203511722204	0.466296128684601	0.471096264630745	0.479621223298604	0.463973990965811	0.000849705880908329	0.000842331216987923	0.000841621875750126
206	0.908397597558638	0.26	0.0394064770216275	0.0379922045826307	0.0408207494606244	0.331388550934405	0.988966949454753	0.959050014278202	1.0188838846313	16.08	10.28	24.62	0.0578731372074497	0.0596784517046315	0.0614837662018134	0.0572399630195726	0.0590255260639083	0.0608110891082439	0.0571993518544479	0.0589162870614376	0.0607505879995453	0.0394064770216275	19.75840002271	0.00627067196609212	2.77830659936224	0.489580303313494	0.497378151189328	0.482307966419781	0.47348990324039	0.481203511722204	0.466296128684601	0.471096264630745	0.479621223298604	0.463973990965811	0.000849705880908329	0.000842331216987923	0.000841621875750126
206	0.908397597558638	0.26	0.0394114293427896	0.0380056936405595	0.0408171650450196	0.327864150994654	0.975959757983311	0.94619991457033	1.00571960139629	16.1	10.25	24.97	0.0570259602995668	0.0588195386151605	0.0606131169307542	0.0563998949930354	0.0581737823266265	0.0599476696602175	0.0562004632363401	0.0580109347017463	0.0598012251759903	0.0394114293427896	19.7552741482416	0.00671284927696585	2.78084676296258	0.489580303313494	0.497378151189328	0.482307966419781	0.47348990324039	0.481203511722204	0.466296128684601	0.471096264630745	0.479621223298604	0.463973990965811	0.000849705880908329	0.000842331216987923	0.000841621875750126
206	0.908397597558638	0.26	0.0394178749681452	0.0380094496221358	0.0408263003141546	0.339529577748162	0.992760059705387	0.963271786308075	1.0222483331027	15.97	10.31	24.94	0.0584907759072317	0.060281331818543	0.0620718877298544	0.0578618519227888	0.0596331548229948	0.0614044577232007	0.0577198531883215	0.0594874418628213	0.0612896016826243	0.0394178749681452	19.7823128004577	-0.0096460402340377	2.7620958921959	0.489580303313494	0.497378151189328	0.482307966419781	0.47348990324039	0.481203511722204	0.466296128684601	0.471096264630745	0.479621223298604	0.463973990965811	0.000849705880908329	0.000842331216987923	0.000841621875750126
206	0.908397597558638	0.26	0.0394180656935762	0.0380123434035164	0.040823787983636	0.34108114158351	0.993806813496983	0.964389280279192	1.02322434671478	15.85	10.29	25.11	0.0589970941813594	0.0607967294669475	0.0625963647525356	0.0583761297040262	0.0601568232162946	0.0619375167285629	0.0581637646465537	0.0599917465394808	0.0618263205355221	0.0394180656935762	19.7509420365103	0.000655629820011117	2.77034321209664	0.489580303313494	0.497378151189328	0.482307966419781	0.47348990324039	0.481203511722204	0.466296128684601	0.471096264630745	0.479621223298604	0.463973990965811	0.000849705880908329	0.000842331216987923	0.000841621875750126
206	0.908397597558638	0.26	0.0394189313828016	0.0380184448531803	0.0408194179124228	0.332895897992003	0.986534583067754	0.956792453197299	1.01627671293821	15.87	10.29	24.87	0.0584569920984412	0.0602741421449514	0.0620912921914615	0.0578394112685513	0.0596373636623347	0.0614353160561181	0.0576974488393183	0.059541585389178	0.0612807384268527	0.0394189313828016	19.8642207754816	-0.0218201259729098	2.74978742802703	0.489580303313494	0.497378151189328	0.482307966419781	0.47348990324039	0.481203511722204	0.466296128684601	0.471096264630745	0.479621223298604	0.463973990965811	0.000849705880908329	0.000842331216987923	0.000841621875750126
206	0.908397597558638	0.26	0.0394226627705506	0.0380103539046144	0.0408349716364868	0.331800897941799	0.98745002570096	0.957606752227573	1.01729329917435	15.97	10.32	24.74	0.0581716029451979	0.0599844880893768	0.0617973732335558	0.0575468639902776	0.0593402794978465	0.0611336950054155	0.0574754449667673	0.0591930119102361	0.0610063455864978	0.0394226627705506	19.7253678512533	0.00634828401242838	2.77769628696632	0.489580303313494	0.497378151189328	0.482307966419781	0.47348990324039	0.481203511722204	0.466296128684601	0.471096264630745	0.479621223298604	0.463973990965811	0.000849705880908329	0.000842331216987923	0.000841621875750126
206	0.908397597558638	0.26	0.0394330919797264	0.0380249339843432	0.0408412499751096	0.340165448059129	1.00865163122228	0.978733752968945	1.03856950947561	16.11	10.23	24.5	0.0589428303184441	0.0607445914368534	0.0625463525552626	0.0582944001772091	0.0600763401195708	0.0618582800619325	0.0582612564259946	0.0600122990448084	0.0617549889138907	0.0394330919797264	19.697067899206	0.0124477431852167	2.78161054335716	0.489580303313494	0.497378151189328	0.482307966419781	0.47348990324039	0.481203511722204	0.466296128684601	0.471096264630745	0.479621223298604	0.463973990965811	0.000849705880908329	0.000842331216987923	0.000841621875750126
206	0.908397597558638	0.26	0.0394514713358683	0.0380497510347265	0.0408531916370101	0.334184943792285	0.993279341678999	0.963420570057674	1.02313811330032	15.95	10.23	24.78	0.0585781909110184	0.0603936730366468	0.0622091551622752	0.0579507081551628	0.0597467430477907	0.0615427779404186	0.0578361358799434	0.0595889399232109	0.0614192257961879	0.0394514713358683	19.8505630669699	-0.00846765954329892	2.76360905672816	0.489580303313494	0.497378151189328	0.482307966419781	0.47348990324039	0.481203511722204	0.466296128684601	0.471096264630745	0.479621223298604	0.463973990965811	0.000849705880908329	0.000842331216987923	0.000841621875750126
206	0.908397597558638	0.26	0.0394535603656675	0.0380373629345516	0.0408697577967835	0.322003491772158	0.975451936626065	0.945307547927566	1.00559632532456	16.04	10.52	24.81	0.0571604624594693	0.0589832207801256	0.060805979100782	0.0565386074688478	0.0583415358002139	0.06014446413158	0.05650625519249	0.0583976116516261	0.0601839846177249	0.0394535603656675	19.8415559689692	-0.00302853664218957	2.77632219035865	0.489580303313494	0.497378151189328	0.482307966419781	0.47348990324039	0.481203511722204	0.466296128684601	0.471096264630745	0.479621223298604	0.463973990965811	0.000849705880908329	0.000842331216987923	0.000841621875750126
206	0.908397597558638	0.26	0.039459962938575	0.038056445961269	0.040863479915881	0.334460131866253	0.983032573619549	0.953500092397526	1.01256505484157	16	10.24	24.58	0.0578071621845055	0.0595976066168911	0.0613880510492768	0.0571828546131291	0.0589539625485648	0.0607250704840005	0.0571396464423695	0.058862514423923	0.060586961293826	0.039459962938575	19.6833284096195	0.00462291356727474	2.77147786457506	0.489580303313494	0.497378151189328	0.482307966419781	0.47348990324039	0.481203511722204	0.466296128684601	0.471096264630745	0.479621223298604	0.463973990965811	0.000849705880908329	0.000842331216987923	0.000841621875750126
206	0.908397597558638	0.26	0.0394604364406154	0.0380526645329818	0.040868208348249	0.335330211348488	0.984473008833198	0.954954962522986	1.01399105514341	16.13	10.35	24.98	0.0574418926938767	0.0592174449609746	0.0609929972280725	0.056807904603487	0.0585638600408425	0.060319815478198	0.0566701153862868	0.0584370219419432	0.0602212888937018	0.0394604364406154	19.7939263618283	0.0123480106501084	2.78606534329966	0.489580303313494	0.497378151189328	0.482307966419781	0.47348990324039	0.481203511722204	0.466296128684601	0.471096264630745	0.479621223298604	0.463973990965811	0.000849705880908329	0.000842331216987923	0.000841621875750126
206	0.908397597558638	0.26	0.0394685778648637	0.0380493746354337	0.0408877810942937	0.326089484318612	0.97368163992427	0.94387130411458	1.00349197573396	16.01	10.24	24.91	0.0571880344503695	0.058994207075631	0.0608003797008925	0.0565693427129188	0.0583559751653033	0.0601426076176877	0.0563934171034626	0.0581749036775086	0.0600053815791911	0.0394685778648637	19.7692574997519	0.0129639934164755	2.78311845559445	0.489580303313494	0.497378151189328	0.482307966419781	0.47348990324039	0.481203511722204	0.466296128684601	0.471096264630745	0.479621223298604	0.463973990965811	0.000849705880908329	0.000842331216987923	0.000841621875750126
206	0.908397597558638	0.26	0.0394688607544505	0.0380558369367297	0.0408818845721712	0.323572394427192	0.972488379697189	0.942543227912965	1.00243353148141	15.99	10.33	25.16	0.0571726790781504	0.0589890886625648	0.0608054982469791	0.0565561266228508	0.058352947973739	0.0601497693246272	0.0563901971305726	0.0582105537028999	0.0599540705779788	0.0394688607544505	19.8709360085025	0.0204900023664695	2.79933607173841	0.489580303313494	0.497378151189328	0.482307966419781	0.47348990324039	0.481203511722204	0.466296128684601	0.471096264630745	0.479621223298604	0.463973990965811	0.000849705880908329	0.000842331216987923	0.000841621875750126
206	0.908397597558638	0.26	0.039471768988173	0.038064718610634	0.040878819365712	0.335763505106881	0.991415511808889	0.961718175365548	1.02111284825223	15.64	10.21	24.64	0.0595954429782951	0.0614357179839573	0.0632759929896196	0.0589917787179218	0.060813412898134	0.0626350470783462	0.0588939106917825	0.0607112022820826	0.0625013897993281	0.039471768988173	19.6847369417567	0.025357200378945	2.78755324944289	0.489580303313494	0.497378151189328	0.482307966419781	0.47348990324039	0.481203511722204	0.466296128684601	0.471096264630745	0.479621223298604	0.463973990965811	0.000849705880908329	0.000842331216987923	0.000841621875750126
206	0.908397597558638	0.26	0.0394751530291626	0.0380743994516797	0.0408759066066455	0.333167214297392	0.987210463825135	0.957466128999811	1.01695479865046	16.13	10.32	25.27	0.0576053919047091	0.0593949424826994	0.0611844930606896	0.0569699733423196	0.0587397842116126	0.0605095950809056	0.0567735369830823	0.0585045123662609	0.0603214152061187	0.0394751530291626	19.9947031395591	0.000890105860464783	2.78302196600681	0.489580303313494	0.497378151189328	0.482307966419781	0.47348990324039	0.481203511722204	0.466296128684601	0.471096264630745	0.479621223298604	0.463973990965811	0.000849705880908329	0.000842331216987923	0.000841621875750126
206	0.908397597558638	0.26	0.0394865018346475	0.0380743744711829	0.0408986291981121	0.338367251132269	1.00064773842604	0.970847981533386	1.03044749531868	16.03	10.36	24.67	0.0587605405107616	0.0605641697662252	0.0623677990216888	0.0581229625057592	0.0599070215814309	0.0616910806571026	0.0580542595509329	0.0598837438074923	0.0616216300539243	0.0394865018346475	19.7581220678559	0.0129995398982117	2.78555845869521	0.489580303313494	0.497378151189328	0.482307966419781	0.47348990324039	0.481203511722204	0.466296128684601	0.471096264630745	0.479621223298604	0.463973990965811	0.000849705880908329	0.000842331216987923	0.000841621875750126
206	0.908397597558638	0.26	0.0394908984442625	0.0380715164465396	0.0409102804419854	0.32204082784285	0.968332751424233	0.938410925497339	0.998254577351128	15.94	10.23	24.74	0.0571141781663413	0.0589352998632623	0.0607564215601833	0.0565040999596971	0.0583057689271101	0.0601074378945231	0.0563665211513028	0.0582114106674458	0.060005963857781	0.0394908984442625	19.6979401178375	0.00403969292267502	2.77445316295469	0.489580303313494	0.497378151189328	0.482307966419781	0.47348990324039	0.481203511722204	0.466296128684601	0.471096264630745	0.479621223298604	0.463973990965811	0.000849705880908329	0.000842331216987923	0.000841621875750126
206	0.908397597558638	0.26	0.0394918195604032	0.0380812401073675	0.0409023990134389	0.335191304224043	0.997302672922168	0.967390626583231	1.02721471926111	15.91	10.26	24.82	0.0589785966734719	0.0608022348897459	0.0626258731060199	0.0583516691275532	0.0601559225314367	0.0619601759353201	0.058206371414762	0.0600696241171667	0.0618085769520526	0.0394918195604032	19.8008102008091	-0.012391207003831	2.75918374264857	0.489580303313494	0.497378151189328	0.482307966419781	0.47348990324039	0.481203511722204	0.466296128684601	0.471096264630745	0.479621223298604	0.463973990965811	0.000849705880908329	0.000842331216987923	0.000841621875750126
206	0.908397597558638	0.26	0.0394920579425459	0.0380826523537498	0.040901463531342	0.326042068235735	0.981408681235928	0.951358531671783	1.01145883080007	15.96	10.46	24.98	0.0577988668092163	0.0596245345616281	0.06145020231404	0.0571783380184087	0.0589844053968797	0.0607904727753506	0.0571460703159913	0.0589426231064109	0.0607555628301482	0.0394920579425459	19.9746159904944	-0.0172890154395392	2.76612393762049	0.489580303313494	0.497378151189328	0.482307966419781	0.47348990324039	0.481203511722204	0.466296128684601	0.471096264630745	0.479621223298604	0.463973990965811	0.000849705880908329	0.000842331216987923	0.000841621875750126
206	0.908397597558638	0.26	0.039493396558223	0.0380887450389899	0.040898048077456	0.319680043307324	0.967126413378596	0.937079542190087	0.997173284567106	16.03	10.5	24.98	0.0567003631276829	0.0585184249149005	0.0603364867021181	0.0560846449381299	0.057882964105541	0.0596812832729521	0.056048323457121	0.0578157533787306	0.0596964468812092	0.039493396558223	19.9293434281956	-0.0146305978781458	2.76600734385137	0.489580303313494	0.497378151189328	0.482307966419781	0.47348990324039	0.481203511722204	0.466296128684601	0.471096264630745	0.479621223298604	0.463973990965811	0.000849705880908329	0.000842331216987923	0.000841621875750126
206	0.908397597558638	0.26	0.039493994980683	0.0380898231650317	0.0408981667963343	0.326043021981616	0.966146251427285	0.936563492577809	0.995729010276762	15.95	10.25	24.8	0.056942943382858	0.0587415714263641	0.0605401994698702	0.0563329080858895	0.058112267252034	0.0598916264181784	0.0562966323684003	0.0579933624467442	0.0597735799819375	0.039493994980683	19.8117871660981	-0.000292927822139817	2.772459937713	0.489580303313494	0.497378151189328	0.482307966419781	0.47348990324039	0.481203511722204	0.466296128684601	0.471096264630745	0.479621223298604	0.463973990965811	0.000849705880908329	0.000842331216987923	0.000841621875750126
206	0.908397597558638	0.26	0.0394992305209539	0.0380903953299756	0.0409080657119322	0.334952414390483	0.988143404432131	0.958490178377761	1.0177966304865	15.8	10.17	24.63	0.0588327619892275	0.0606528966447773	0.0624730313003272	0.0582195570914478	0.0600207207613145	0.0618218844311811	0.0580999588766367	0.0599474890946725	0.0616660393142306	0.0394992305209539	19.6572364939931	-0.000639902917273329	2.76251566859753	0.489580303313494	0.497378151189328	0.482307966419781	0.47348990324039	0.481203511722204	0.466296128684601	0.471096264630745	0.479621223298604	0.463973990965811	0.000849705880908329	0.000842331216987923	0.000841621875750126
206	0.908397597558638	0.26	0.0395108149338216	0.0380763288605851	0.040945301007058	0.326931167253448	0.98037992363274	0.950421900297906	1.01033794696757	16.08	10.23	25.03	0.0573344216686991	0.0591416463777486	0.060948871086798	0.056706597270028	0.0584940324750901	0.0602814676801523	0.0565534697367699	0.0583696587519682	0.0601113215745902	0.0395108149338216	19.8286616455917	0.00528781241281374	2.78040102911452	0.489580303313494	0.497378151189328	0.482307966419781	0.47348990324039	0.481203511722204	0.466296128684601	0.471096264630745	0.479621223298604	0.463973990965811	0.000849705880908329	0.000842331216987923	0.000841621875750126
206	0.908397597558638	0.26	0.0395141291128437	0.0381099704619428	0.0409182877637445	0.337228933006801	0.997962803555416	0.968167289770931	1.0277583173399	15.74	10.07	24.34	0.05962903058896	0.0614641241948276	0.0632992178006952	0.059013754077505	0.0608299124435933	0.0626460708096816	0.0589108299878714	0.0606421517870299	0.0624628616927346	0.0395141291128437	19.5228777010668	-0.00118429135405363	2.75491365843011	0.489580303313494	0.497378151189328	0.482307966419781	0.47348990324039	0.481203511722204	0.466296128684601	0.471096264630745	0.479621223298604	0.463973990965811	0.000849705880908329	0.000842331216987923	0.000841621875750126
206	0.908397597558638	0.26	0.0395159761036969	0.0380938268509557	0.0409381253564381	0.334007381015892	0.999593773966736	0.9695331918564	1.02965435607707	15.95	10.36	24.77	0.0589506585089999	0.0607784361709231	0.0626062138328463	0.0583192104136742	0.0601274098935637	0.0619356093734531	0.0583092367727885	0.0600459603690182	0.0619028430439364	0.0395159761036969	19.7538717857499	0.00412323869518042	2.7776671441313	0.489580303313494	0.497378151189328	0.482307966419781	0.47348990324039	0.481203511722204	0.466296128684601	0.471096264630745	0.479621223298604	0.463973990965811	0.000849705880908329	0.000842331216987923	0.000841621875750126
206	0.908397597558638	0.26	0.0395172651928283	0.0381113976402166	0.04092313274544	0.331053097426927	0.981043442810366	0.951343719524741	1.01074316609599	16.08	10.38	24.44	0.0574024601329772	0.059194490864746	0.0609865215965147	0.0567742653100456	0.0585466846100809	0.0603191039101161	0.0567848327223555	0.0585682387937125	0.0603177879097352	0.0395172651928283	19.644350585962	0.0144281638930004	2.78286282597604	0.489580303313494	0.497378151189328	0.482307966419781	0.47348990324039	0.481203511722204	0.466296128684601	0.471096264630745	0.479621223298604	0.463973990965811	0.000849705880908329	0.000842331216987923	0.000841621875750126
206	0.908397597558638	0.26	0.0395579909495892	0.0381428595380443	0.0409731223611341	0.326220164769035	0.976878482590086	0.946979162347296	1.00677780283288	15.87	10.24	24.91	0.0578798244520838	0.0597072853674853	0.0615347462828868	0.0572690252447914	0.0590772011729102	0.060885377101029	0.057118923785404	0.0589040247591259	0.0607012206951115	0.0395579909495892	19.7484589583292	0.025820863814562	2.79572456322679	0.489580303313494	0.497378151189328	0.482307966419781	0.47348990324039	0.481203511722204	0.466296128684601	0.471096264630745	0.479621223298604	0.463973990965811	0.000849705880908329	0.000842331216987923	0.000841621875750126
206	0.908397597558638	0.26	0.0395890190703739	0.0381754364068174	0.0410026017339303	0.323200551189818	0.965230938065493	0.935483994238739	0.994977881892247	15.82	10.16	24.75	0.0573348462741743	0.0591580056889127	0.0609811651036511	0.056734626081436	0.0585386994225836	0.0603427727637312	0.0566002516236437	0.0583373139744827	0.0601466818766189	0.0395890190703739	19.6310261502488	-0.0107596372871681	2.75290400663242	0.489580303313494	0.497378151189328	0.482307966419781	0.47348990324039	0.481203511722204	0.466296128684601	0.471096264630745	0.479621223298604	0.463973990965811	0.000849705880908329	0.000842331216987923	0.000841621875750126
206	0.908397597558638	0.26	0.0395953052088739	0.0381879033859601	0.0410027070317878	0.335579289469638	1.00287377402564	0.972820800572197	1.03292674747909	15.88	10.31	24.37	0.0594049034928988	0.061240076000134	0.0630752485073692	0.058776350943479	0.06059210582203	0.0624078607005809	0.0588261818116279	0.0605703911767353	0.0624360334704725	0.0395953052088739	19.7146389480504	-0.00993232557086168	2.75943482617689	0.489580303313494	0.497378151189328	0.482307966419781	0.47348990324039	0.481203511722204	0.466296128684601	0.471096264630745	0.479621223298604	0.463973990965811	0.000849705880908329	0.000842331216987923	0.000841621875750126
206	0.908397597558638	0.26	0.0396173347142363	0.0382064662439481	0.0410282031845246	0.328519497192034	0.982943010312533	0.953014738785513	1.01287128183955	15.85	10.22	24.22	0.0583063127919309	0.0601373517989457	0.0619683908059605	0.057692773836454	0.0595045453970122	0.0613163169575704	0.057702348154764	0.0594498139962158	0.0612943118235086	0.0396173347142363	19.51255363959	-0.00156243421826243	2.75960582953277	0.489580303313494	0.497378151189328	0.482307966419781	0.47348990324039	0.481203511722204	0.466296128684601	0.471096264630745	0.479621223298604	0.463973990965811	0.000849705880908329	0.000842331216987923	0.000841621875750126
206	0.908397597558638	0.26	0.0396223013365626	0.0382086670679688	0.0410359356051565	0.329307985269062	0.988771428993187	0.958719419764176	1.0188234382222	16.26	10.52	24.96	0.0572326636158804	0.0590266781103489	0.0608206926048174	0.0565879973854127	0.0583618041787454	0.0601356109720781	0.0565522339530928	0.0583213464097583	0.0600796149871587	0.0396223013365626	19.8968521875769	0.0173458717203666	2.80093271978868	0.489580303313494	0.497378151189328	0.482307966419781	0.47348990324039	0.481203511722204	0.466296128684601	0.471096264630745	0.479621223298604	0.463973990965811	0.000849705880908329	0.000842331216987923	0.000841621875750126
206	0.908397597558638	0.26	0.0396365125447031	0.0382286013324357	0.0410444237569705	0.328770815664205	0.98776463048188	0.95770667583655	1.01782258512721	15.84	10.35	24.8	0.058616773773697	0.0604564814545548	0.0622961891354127	0.0580006838548607	0.0598210553409263	0.0616414268269918	0.0579403484772126	0.0597495673118752	0.0615005147513668	0.0396365125447031	19.6975926403524	0.00496688211056466	2.77528240688169	0.489580303313494	0.497378151189328	0.482307966419781	0.47348990324039	0.481203511722204	0.466296128684601	0.471096264630745	0.479621223298604	0.463973990965811	0.000849705880908329	0.000842331216987923	0.000841621875750126
206	0.908397597558638	0.26	0.0396380989687295	0.0381998660983697	0.0410763318390893	0.324074894779665	0.968616792417656	0.938825060170781	0.998408524664531	16.03	10.25	24.63	0.0568062927413746	0.0586089266239648	0.060411560506555	0.0561894336957189	0.0579724927924391	0.0597555518891593	0.0560631288212731	0.0578415941004785	0.0597245706441376	0.0396380989687295	19.7277345298154	0.00517161594346821	2.77519655638994	0.489580303313494	0.497378151189328	0.482307966419781	0.47348990324039	0.481203511722204	0.466296128684601	0.471096264630745	0.479621223298604	0.463973990965811	0.000849705880908329	0.000842331216987923	0.000841621875750126
206	0.908397597558638	0.26	0.0396739880391855	0.0382373709611293	0.0411106051172418	0.312671253355312	0.954879437252614	0.924728279994931	0.985030594510298	16.09	10.42	24.71	0.0557612867764225	0.0575794071506538	0.0593975275248852	0.0551499909412305	0.056948179755828	0.0587463685704255	0.0551458712325632	0.0569113638022313	0.058693655146176	0.0396739880391855	19.7466477914641	-0.0156529978738402	2.75925373687589	0.489580303313494	0.497378151189328	0.482307966419781	0.47348990324039	0.481203511722204	0.466296128684601	0.471096264630745	0.479621223298604	0.463973990965811	0.000849705880908329	0.000842331216987923	0.000841621875750126
206	0.908397597558638	0.26	0.0396856639115312	0.0382635363208592	0.0411077915022032	0.337012334943307	1.01023002545001	0.980053636700979	1.04040641419903	16.2	10.46	24.98	0.0586922013289079	0.0604993663834647	0.0623065314380216	0.0580366552800339	0.0598236357123691	0.0616106161447044	0.0580064929592989	0.0597833343670717	0.0615716386390666	0.0396856639115312	19.8324828679218	0.015789293244455	2.79561800125451	0.489580303313494	0.497378151189328	0.482307966419781	0.47348990324039	0.481203511722204	0.466296128684601	0.471096264630745	0.479621223298604	0.463973990965811	0.000849705880908329	0.000842331216987923	0.000841621875750126
206	0.908397597558638	0.26	0.0396927615272284	0.0382819358630358	0.0411035871914209	0.338112985685415	1.00664069755071	0.976645435713732	1.03663595938769	16.17	10.36	24.99	0.0586033931723262	0.0604032522188744	0.0622031112654227	0.0579522938907764	0.0597321560247116	0.0615120181586468	0.0578228153243584	0.0596477263552799	0.0613831668099017	0.0396927615272284	19.8245089015646	-0.00484707479344391	2.77296656733566	0.489580303313494	0.497378151189328	0.482307966419781	0.47348990324039	0.481203511722204	0.466296128684601	0.471096264630745	0.479621223298604	0.463973990965811	0.000849705880908329	0.000842331216987923	0.000841621875750126
206	0.908397597558638	0.26	0.0397006828064523	0.038287680268825	0.0411136853440796	0.331127646017121	0.992347714310265	0.962310825721513	1.02238460289902	16.1	10.3	24.8	0.0579945362749905	0.0598047366575354	0.0616149370400804	0.0573577650261949	0.0591480896819524	0.0609384143377099	0.0572660725237919	0.0590149241013564	0.0607945951464375	0.0397006828064523	19.8889278380791	0.000823245853852819	2.77833177579897	0.489580303313494	0.497378151189328	0.482307966419781	0.47348990324039	0.481203511722204	0.466296128684601	0.471096264630745	0.479621223298604	0.463973990965811	0.000849705880908329	0.000842331216987923	0.000841621875750126
206	0.908397597558638	0.26	0.0397048222264582	0.0382790417068283	0.0411306027460882	0.327855967327647	0.97639163657625	0.946618071096174	1.00616520205632	16.2	10.51	25.13	0.0567155246891572	0.0584993733601571	0.0602832220311571	0.0560828245709939	0.0578467732010242	0.0596107218310545	0.0559656977223391	0.0577877319288715	0.0595099690963555	0.0397048222264582	19.9414528608982	-0.0135252993249825	2.76917930275245	0.489580303313494	0.497378151189328	0.482307966419781	0.47348990324039	0.481203511722204	0.466296128684601	0.471096264630745	0.479621223298604	0.463973990965811	0.000849705880908329	0.000842331216987923	0.000841621875750126
206	0.908397597558638	0.26	0.0397112757544144	0.0382965435477024	0.0411260079611264	0.332312222749003	0.972472737571088	0.943115975139198	1.00182950000298	15.93	10.2	25.01	0.0574263240424323	0.0592138570677334	0.0610013900930346	0.0568136960733332	0.0585821595735473	0.0603506230737613	0.0566623792708616	0.0583444066559188	0.0600904249419203	0.0397112757544144	19.8561994450316	0.00237619385197631	2.77478536839089	0.489580303313494	0.497378151189328	0.482307966419781	0.47348990324039	0.481203511722204	0.466296128684601	0.471096264630745	0.479621223298604	0.463973990965811	0.000849705880908329	0.000842331216987923	0.000841621875750126
206	0.908397597558638	0.26	0.0397205174461382	0.0383056139752427	0.0411354209170338	0.327126603678328	0.995597695359379	0.965188159117853	1.02600723160091	16.19	10.37	24.72	0.0578425558645231	0.0596649624929595	0.0614873691213959	0.0571977146602399	0.0589998047091716	0.0608018947581034	0.0570800194002219	0.0588972885169329	0.060719090345318	0.0397205174461382	19.8870612591884	0.0130999777829122	2.79205887862359	0.489580303313494	0.497378151189328	0.482307966419781	0.47348990324039	0.481203511722204	0.466296128684601	0.471096264630745	0.479621223298604	0.463973990965811	0.000849705880908329	0.000842331216987923	0.000841621875750126
206	0.908397597558638	0.26	0.0397322309398933	0.0382986571672796	0.041165804712507	0.32420810377128	0.972484425452553	0.942582828769372	1.00238602213573	15.87	10.18	24.36	0.0576130133777824	0.0594406735442363	0.0612683337106901	0.0570050876823526	0.0588134625951361	0.0606218375079197	0.056965445599325	0.0587153320694245	0.0605771730961725	0.0397322309398933	19.4391045159987	-0.0104443600103024	2.74967273537012	0.489580303313494	0.497378151189328	0.482307966419781	0.47348990324039	0.481203511722204	0.466296128684601	0.471096264630745	0.479621223298604	0.463973990965811	0.000849705880908329	0.000842331216987923	0.000841621875750126
206	0.908397597558638	0.26	0.0397357728433336	0.0383079917676494	0.0411635539190178	0.321968159812571	0.965295853979761	0.935462904657498	0.995128803302025	15.96	10.36	24.74	0.0568520273102277	0.0586651015018066	0.0604781756933855	0.056242237209983	0.0580358645190963	0.0598294918282096	0.0562024991768696	0.0579854700344768	0.0597213446533142	0.0397357728433336	19.7560513464935	0.027886665946299	2.80175871337502	0.489580303313494	0.497378151189328	0.482307966419781	0.47348990324039	0.481203511722204	0.466296128684601	0.471096264630745	0.479621223298604	0.463973990965811	0.000849705880908329	0.000842331216987923	0.000841621875750126
206	0.908397597558638	0.26	0.0397363494334364	0.0383135174355212	0.0411591814313515	0.327794919212474	0.973709262126641	0.944013378304668	1.00340514594861	15.92	10.28	24.84	0.0575209254237927	0.0593303645249471	0.0611398036261015	0.0569085048750019	0.0586986790272847	0.0604888531795676	0.0567637324306157	0.0585540700642341	0.0603263668281137	0.0397363494334364	19.7345347251045	0.000362562957669172	2.77230630253057	0.489580303313494	0.497378151189328	0.482307966419781	0.47348990324039	0.481203511722204	0.466296128684601	0.471096264630745	0.479621223298604	0.463973990965811	0.000849705880908329	0.000842331216987923	0.000841621875750126
206	0.908397597558638	0.26	0.0397364834791929	0.0383224103854701	0.0411505565729158	0.325827703748846	0.980547400788522	0.950508972315801	1.01058582926124	16.1	10.39	24.74	0.0572935167040804	0.059104133177561	0.0609147496510417	0.056664750533367	0.0584554964446592	0.0602462423559515	0.0566117709970341	0.0584296202538382	0.060166003428836	0.0397364834791929	19.7937260551637	-0.0151237349304844	2.76048936003288	0.489580303313494	0.497378151189328	0.482307966419781	0.47348990324039	0.481203511722204	0.466296128684601	0.471096264630745	0.479621223298604	0.463973990965811	0.000849705880908329	0.000842331216987923	0.000841621875750126
206	0.908397597558638	0.26	0.0397370503295668	0.0383130686027329	0.0411610320564006	0.333050596233292	0.995984755296715	0.965968176192171	1.02600133440126	15.89	10.08	24.46	0.0589399502323231	0.0607714553710747	0.0626029605098262	0.0583148993685092	0.0601269816223661	0.0619390638762231	0.0581701440278061	0.0599735566901471	0.0618025731841662	0.0397370503295668	19.656049360911	0.0224536026024559	2.7877641570211	0.489580303313494	0.497378151189328	0.482307966419781	0.47348990324039	0.481203511722204	0.466296128684601	0.471096264630745	0.479621223298604	0.463973990965811	0.000849705880908329	0.000842331216987923	0.000841621875750126
206	0.908397597558638	0.26	0.0397406878874579	0.0383104407409552	0.0411709350339606	0.322840363901322	0.968636450046502	0.938759958721568	0.998512941371436	15.91	10.21	24.57	0.0572159584418906	0.0590368840897686	0.0608578097376465	0.0566072458367268	0.0584087989104993	0.0602103519842717	0.0565205310576656	0.0582752758523327	0.0601144712200146	0.0397406878874579	19.6141632920944	0.0072665391823749	2.77204355330205	0.489580303313494	0.497378151189328	0.482307966419781	0.47348990324039	0.481203511722204	0.466296128684601	0.471096264630745	0.479621223298604	0.463973990965811	0.000849705880908329	0.000842331216987923	0.000841621875750126
206	0.908397597558638	0.26	0.0397418240804384	0.0383194694524698	0.0411641787084069	0.325970255918201	0.978582473671595	0.948613964049735	1.00855098329345	16.18	10.3	24.78	0.0568986951565871	0.0586962325721148	0.0604937699876424	0.0562658563031278	0.0580434011421305	0.0598209459811331	0.0561606813393858	0.0579434203855899	0.0596960493277681	0.0397418240804384	19.8334463978128	0.00245809804272575	2.78034389681608	0.489580303313494	0.497378151189328	0.482307966419781	0.47348990324039	0.481203511722204	0.466296128684601	0.471096264630745	0.479621223298604	0.463973990965811	0.000849705880908329	0.000842331216987923	0.000841621875750126
206	0.908397597558638	0.26	0.0397442526702603	0.0383321739586645	0.0411563313818562	0.329408960889961	0.982018930622954	0.952178973408209	1.0118588878377	16	10.43	24.93	0.0577172484319386	0.0595260262687324	0.0613348041055261	0.0570936145536325	0.0588828485769563	0.0606720826002802	0.0570086101311619	0.0588029545368177	0.0606574583099341	0.0397442526702603	19.8549655922231	-0.0118272536228775	2.76627103106909	0.489580303313494	0.497378151189328	0.482307966419781	0.47348990324039	0.481203511722204	0.466296128684601	0.471096264630745	0.479621223298604	0.463973990965811	0.000849705880908329	0.000842331216987923	0.000841621875750126
206	0.908397597558638	0.26	0.0397491353268398	0.0383326281352656	0.041165642518414	0.324592834880251	0.972147434019274	0.942282423682576	1.00201244435597	16.49	10.57	25.31	0.0554845017307144	0.0572430458530152	0.059001589975316	0.0548369856996085	0.0565750072349691	0.0583130287703298	0.0547951587606635	0.0565260459236971	0.0582688982095384	0.0397491353268398	20.1134652529678	-0.00664717961223228	2.78649756771526	0.489580303313494	0.497378151189328	0.482307966419781	0.47348990324039	0.481203511722204	0.466296128684601	0.471096264630745	0.479621223298604	0.463973990965811	0.000849705880908329	0.000842331216987923	0.000841621875750126
206	0.908397597558638	0.26	0.0397512494023741	0.0383162014673911	0.0411862973373571	0.322899687962451	0.972620283902494	0.942624985646469	1.00261558215852	15.98	10.35	24.55	0.0572140751772557	0.0590346859986498	0.0608552968200438	0.0565981812474011	0.0583991936893746	0.060200206131348	0.0565645891053634	0.058402801649808	0.0601674036721331	0.0397512494023741	19.6618357465296	-0.0256975043495964	2.74326627753631	0.489580303313494	0.497378151189328	0.482307966419781	0.47348990324039	0.481203511722204	0.466296128684601	0.471096264630745	0.479621223298604	0.463973990965811	0.000849705880908329	0.000842331216987923	0.000841621875750126
206	0.908397597558638	0.26	0.0397587872446852	0.0383280952807308	0.0411894792086396	0.317450749333087	0.98848944865925	0.95762077107925	1.01935812623925	15.98	10.43	24.53	0.0581310280570618	0.0600048679075331	0.0618787077580045	0.0575054684202624	0.0593591435047652	0.061212818589268	0.0575309835815233	0.0593598929484826	0.0613053163786192	0.0397587872446852	19.6347400698629	-0.0129285775613998	2.76029055055215	0.489580303313494	0.497378151189328	0.482307966419781	0.47348990324039	0.481203511722204	0.466296128684601	0.471096264630745	0.479621223298604	0.463973990965811	0.000849705880908329	0.000842331216987923	0.000841621875750126
206	0.908397597558638	0.26	0.0397682281696986	0.0383438181133369	0.0411926382260602	0.325479253482895	0.990023435817733	0.95967064397309	1.02037622766238	16.12	10.53	24.67	0.0577450261243257	0.0595714055900545	0.0613977850557833	0.0571082777138173	0.0589145178827124	0.0607207580516075	0.057119773044356	0.0589931247256679	0.0607389833602082	0.0397682281696986	19.8112589418571	0.00636802154719856	2.78573927658099	0.489580303313494	0.497378151189328	0.482307966419781	0.47348990324039	0.481203511722204	0.466296128684601	0.471096264630745	0.479621223298604	0.463973990965811	0.000849705880908329	0.000842331216987923	0.000841621875750126
206	0.908397597558638	0.26	0.0397734718843881	0.0383575930821046	0.0411893506866715	0.330910686676605	0.992139329930867	0.962094034118563	1.02218462574317	16.17	10.44	24.8	0.0577159676917997	0.0595183833194802	0.0613207989471608	0.0570743003844911	0.0588566773430005	0.06063905430151	0.0570785434464292	0.0589096750225225	0.0606046507711959	0.0397734718843881	19.786555157355	-0.0128235414069185	2.76408817640817	0.489580303313494	0.497378151189328	0.482307966419781	0.47348990324039	0.481203511722204	0.466296128684601	0.471096264630745	0.479621223298604	0.463973990965811	0.000849705880908329	0.000842331216987923	0.000841621875750126
206	0.908397597558638	0.26	0.0397746649172293	0.0383547768273601	0.0411945530070986	0.330525988621561	0.978999968021563	0.949326801052703	1.00867313499042	16.29	10.4	25.31	0.0565551114652004	0.0583228581079671	0.0600906047507339	0.0559146019224933	0.0576623281185763	0.0594100543146593	0.055770423583157	0.0574940224970784	0.059209846196226	0.0397746649172293	19.9103828685306	-0.00837326294318555	2.77620464575025	0.489580303313494	0.497378151189328	0.482307966419781	0.47348990324039	0.481203511722204	0.466296128684601	0.471096264630745	0.479621223298604	0.463973990965811	0.000849705880908329	0.000842331216987923	0.000841621875750126
206	0.908397597558638	0.26	0.0397810745338116	0.0383429595625809	0.0412191895050424	0.324920709244656	1.00035822218237	0.969649523691751	1.03106692067299	16.04	10.42	24.91	0.0586374649005006	0.0604945072502231	0.0623515495999456	0.0579996955630801	0.0598365398249256	0.0616733840867711	0.0579424215987764	0.0597421797695074	0.0615862649185153	0.0397810745338116	19.8930635875332	-0.0113132336296796	2.76715892171039	0.489580303313494	0.497378151189328	0.482307966419781	0.47348990324039	0.481203511722204	0.466296128684601	0.471096264630745	0.479621223298604	0.463973990965811	0.000849705880908329	0.000842331216987923	0.000841621875750126
206	0.908397597558638	0.26	0.0397852790530247	0.0383599710447554	0.0412105870612941	0.323824821112673	0.971442116752636	0.941546422632333	1.00133781087294	15.92	10.26	24.62	0.0573489959406432	0.0591699237244849	0.0609908515083265	0.056737748119846	0.0585392677497794	0.0603407873797128	0.0566752836420332	0.0584703091968525	0.0601574891829384	0.0397852790530247	19.640526111562	-0.0113641672776113	2.75629763863976	0.489580303313494	0.497378151189328	0.482307966419781	0.47348990324039	0.481203511722204	0.466296128684601	0.471096264630745	0.479621223298604	0.463973990965811	0.000849705880908329	0.000842331216987923	0.000841621875750126
206	0.908397597558638	0.26	0.0397949394503153	0.0383578426772629	0.0412320362233677	0.328570489368187	0.976973494154545	0.947230417902324	1.00671657040677	15.92	10.32	24.81	0.0577100704813533	0.0595221692003209	0.0613342679192885	0.0570954267674634	0.0588882256471262	0.0606810245267889	0.0570104503727261	0.0588243335782621	0.0606064024630541	0.0397949394503153	19.6639934114258	0.00499398914807088	2.77445357672134	0.489580303313494	0.497378151189328	0.482307966419781	0.47348990324039	0.481203511722204	0.466296128684601	0.471096264630745	0.479621223298604	0.463973990965811	0.000849705880908329	0.000842331216987923	0.000841621875750126
206	0.908397597558638	0.26	0.0398004994324454	0.038379422179699	0.0412215766851918	0.334063003099686	0.985879047981959	0.956234612392192	1.01552348357173	15.93	10.29	24.92	0.0582084207186217	0.0600129525316445	0.0618174843446673	0.0575869414153803	0.059372206614398	0.0611574718134156	0.0574409276917679	0.0592428300288294	0.0610322114436636	0.0398004994324454	19.810774499202	-0.0106810306942321	2.76185330410536	0.489580303313494	0.497378151189328	0.482307966419781	0.47348990324039	0.481203511722204	0.466296128684601	0.471096264630745	0.479621223298604	0.463973990965811	0.000849705880908329	0.000842331216987923	0.000841621875750126
206	0.908397597558638	0.26	0.0398014220508892	0.0383666335172495	0.0412362105845289	0.315674733045435	0.978180599104457	0.947508211083582	1.00885298712533	15.66	10.39	24.59	0.0586348673637683	0.0605329737678039	0.0624310801718395	0.0580384571091062	0.0599172567392936	0.0617960563694811	0.0580019098411108	0.0598658811081088	0.0618199335349409	0.0398014220508892	19.6209757028504	-0.00147829574765707	2.76658291438931	0.489580303313494	0.497378151189328	0.482307966419781	0.47348990324039	0.481203511722204	0.466296128684601	0.471096264630745	0.479621223298604	0.463973990965811	0.000849705880908329	0.000842331216987923	0.000841621875750126
206	0.908397597558638	0.26	0.039813946533899	0.0383695625153432	0.0412583305524548	0.323915103053744	0.981104484417698	0.95091765874364	1.01129131009176	15.96	10.34	24.78	0.0577915326892634	0.0596261215274098	0.0614607103655563	0.0571716732690735	0.0589865847060406	0.0608014961430076	0.0571180427886465	0.0589250006739259	0.0607205687237005	0.039813946533899	19.6580093030452	-0.0095756584772165	2.75849028857704	0.489580303313494	0.497378151189328	0.482307966419781	0.47348990324039	0.481203511722204	0.466296128684601	0.471096264630745	0.479621223298604	0.463973990965811	0.000849705880908329	0.000842331216987923	0.000841621875750126
206	0.908397597558638	0.26	0.0398154390936997	0.0383949795034082	0.0412358986839913	0.32595653114305	0.989901204082757	0.959585118167161	1.02021728999835	16.01	10.43	24.89	0.0581402988936644	0.0599771201021731	0.0618139413106817	0.0575113105797573	0.0593282602173096	0.0611452098548619	0.0574405056626646	0.0592695385298351	0.0611200306188546	0.0398154390936997	19.9225419686447	0.0110410215442899	2.79204217132302	0.489580303313494	0.497378151189328	0.482307966419781	0.47348990324039	0.481203511722204	0.466296128684601	0.471096264630745	0.479621223298604	0.463973990965811	0.000849705880908329	0.000842331216987923	0.000841621875750126
206	0.908397597558638	0.26	0.0398282739022733	0.0384101623778628	0.0412463854266839	0.328426492360636	0.992026229217097	0.961815026864493	1.0222374315697	16	10.34	24.71	0.058299414205432	0.0601306347108346	0.0619618552162372	0.0576694315026859	0.059480863863404	0.0612922962241221	0.0576266382008451	0.0593945526173051	0.0613154928363549	0.0398282739022733	19.8446270462548	-0.00697376165182007	2.76859151239762	0.489580303313494	0.497378151189328	0.482307966419781	0.47348990324039	0.481203511722204	0.466296128684601	0.471096264630745	0.479621223298604	0.463973990965811	0.000849705880908329	0.000842331216987923	0.000841621875750126
206	0.908397597558638	0.26	0.0398320703543385	0.0384047415486987	0.0412593991599784	0.318913010556637	0.978962374034201	0.94849406572898	1.00943068233942	16.03	10.35	24.61	0.0573956474869067	0.0592393577916884	0.0610830680964701	0.0567725187489222	0.0585962123986833	0.0604199060484445	0.0567291390811904	0.0585744387475486	0.0604076123107112	0.0398320703543385	19.7508830628544	-0.00536798127384314	2.76767229708593	0.489580303313494	0.497378151189328	0.482307966419781	0.47348990324039	0.481203511722204	0.466296128684601	0.471096264630745	0.479621223298604	0.463973990965811	0.000849705880908329	0.000842331216987923	0.000841621875750126
206	0.908397597558638	0.26	0.0398343719985623	0.0384065858027106	0.041262158194414	0.329547456069177	0.997082199277119	0.966794019767269	1.02737037878697	15.92	10.48	24.7	0.0589001613422024	0.060745413405637	0.0625906654690715	0.0582727870211131	0.0600983844056103	0.0619239817901076	0.0582362283137098	0.0601115665063846	0.0618682351770225	0.0398343719985623	19.7601641471037	-0.00698520142562575	2.76955557286708	0.489580303313494	0.497378151189328	0.482307966419781	0.47348990324039	0.481203511722204	0.466296128684601	0.471096264630745	0.479621223298604	0.463973990965811	0.000849705880908329	0.000842331216987923	0.000841621875750126
206	0.908397597558638	0.26	0.0398357132471155	0.0384069785521979	0.041264447942033	0.334824813162494	0.996538404587511	0.966624685524983	1.02645212365004	16.04	10.45	24.73	0.0584719803600526	0.0602814876276746	0.0620909948952966	0.0578365377970193	0.0596263802965099	0.0614162227960005	0.0578427518979646	0.0595971336255306	0.0614386299967357	0.0398357132471155	19.6767118651009	0.0197354237529943	2.78986071143946	0.489580303313494	0.497378151189328	0.482307966419781	0.47348990324039	0.481203511722204	0.466296128684601	0.471096264630745	0.479621223298604	0.463973990965811	0.000849705880908329	0.000842331216987923	0.000841621875750126
206	0.908397597558638	0.26	0.0398375424074123	0.038414995228855	0.0412600895859697	0.338984435942828	1.00456138351679	0.97468626680201	1.03443650023156	16.17	10.42	24.76	0.0584753776691215	0.0602677069470721	0.0620600362250228	0.0578253874089098	0.0595977938300924	0.061370200251275	0.0577849631618088	0.0595544667654753	0.0613133600159934	0.0398375424074123	19.7794866756301	0.00493999412924708	2.77982009442364	0.489580303313494	0.497378151189328	0.482307966419781	0.47348990324039	0.481203511722204	0.466296128684601	0.471096264630745	0.479621223298604	0.463973990965811	0.000849705880908329	0.000842331216987923	0.000841621875750126
206	0.908397597558638	0.26	0.0398406811606667	0.0384024169352701	0.0412789453860632	0.330049093425356	0.992929919823799	0.962802080759377	1.02305775888822	16.5	10.45	25.29	0.0566437140978459	0.0584161995717089	0.0601886850455719	0.0559812298655275	0.0577329849953947	0.0594847401252619	0.0558800297780079	0.0575654058848051	0.0593988211610675	0.0398406811606667	20.0805287317249	0.0154098802885929	2.80551749647312	0.489580303313494	0.497378151189328	0.482307966419781	0.47348990324039	0.481203511722204	0.466296128684601	0.471096264630745	0.479621223298604	0.463973990965811	0.000849705880908329	0.000842331216987923	0.000841621875750126
206	0.908397597558638	0.26	0.0398429613080986	0.0384094010405879	0.0412765215756094	0.32171967938489	0.978226303941481	0.947976518456601	1.00847608942636	16.03	10.37	24.73	0.0573640933008915	0.0591945727306054	0.0610250521603192	0.0567412999990064	0.0585519061898619	0.0603625123807174	0.0566621084869718	0.0585080761251923	0.0603100297275211	0.0398429613080986	19.8423609870354	-0.00463596148125757	2.77278641031342	0.489580303313494	0.497378151189328	0.482307966419781	0.47348990324039	0.481203511722204	0.466296128684601	0.471096264630745	0.479621223298604	0.463973990965811	0.000849705880908329	0.000842331216987923	0.000841621875750126
206	0.908397597558638	0.26	0.0398453466606645	0.0384059219814373	0.0412847713398917	0.323880681484431	0.982103078333182	0.951883152753463	1.0123230039129	15.88	10.36	24.48	0.0581467224612014	0.0599927364602927	0.061838750459384	0.0575321042792165	0.0593586056777688	0.0611851070763211	0.0575393651056202	0.059380415005751	0.0612196192921835	0.0398453466606645	19.5319543613257	-0.00604380652605834	2.76072531616937	0.489580303313494	0.497378151189328	0.482307966419781	0.47348990324039	0.481203511722204	0.466296128684601	0.471096264630745	0.479621223298604	0.463973990965811	0.000849705880908329	0.000842331216987923	0.000841621875750126
206	0.908397597558638	0.26	0.0398519557781626	0.0384343697849733	0.0412695417713519	0.330137586099881	0.988074903561088	0.958100375373258	1.01804943174892	15.76	10.33	24.56	0.0589349527386303	0.0607787547530323	0.0626225567674343	0.0583245606062335	0.0601492662747322	0.061973971943231	0.0582570254202841	0.0601687370731571	0.0619680467717679	0.0398519557781626	19.6104755478555	0.0146844964736664	2.7807793850993	0.489580303313494	0.497378151189328	0.482307966419781	0.47348990324039	0.481203511722204	0.466296128684601	0.471096264630745	0.479621223298604	0.463973990965811	0.000849705880908329	0.000842331216987923	0.000841621875750126
206	0.908397597558638	0.26	0.0398533171176101	0.0384355907847822	0.0412710434504381	0.331111393149085	0.993035248196533	0.962976446094715	1.02309405029835	16.17	10.31	24.54	0.0577876410866458	0.0595914518386105	0.0613952625905752	0.0571457384639945	0.0589295125639921	0.0607132866639896	0.057073894330883	0.0588742507393385	0.0606982853514429	0.0398533171176101	19.8023568280584	0.0181002359269249	2.79381552325941	0.489580303313494	0.497378151189328	0.482307966419781	0.47348990324039	0.481203511722204	0.466296128684601	0.471096264630745	0.479621223298604	0.463973990965811	0.000849705880908329	0.000842331216987923	0.000841621875750126
206	0.908397597558638	0.26	0.0398540340851562	0.0384299421146567	0.0412781260556558	0.331435702296887	0.996279519623963	0.966144580631714	1.02641445861621	15.9	10.47	24.61	0.0589141968530742	0.0607517848947976	0.062589372936521	0.0582883063430419	0.0601063722835046	0.0619244382239672	0.0582731283746419	0.0600998213102065	0.0619268471087598	0.0398540340851562	19.7953371837917	-0.00826702049030333	2.76821234961231	0.489580303313494	0.497378151189328	0.482307966419781	0.47348990324039	0.481203511722204	0.466296128684601	0.471096264630745	0.479621223298604	0.463973990965811	0.000849705880908329	0.000842331216987923	0.000841621875750126
206	0.908397597558638	0.26	0.039871039293457	0.0384368048147174	0.0413052737721967	0.329852010668488	0.99526954693141	0.965057254807105	1.02548183905572	15.93	10.27	24.74	0.0587530125858862	0.0605923471648305	0.0624316817437748	0.0581259480170304	0.0599456515763221	0.0617653551356138	0.0580397954675445	0.0597987507244421	0.0616353271336699	0.039871039293457	19.6743517991731	0.00748337558423931	2.77644359486968	0.489580303313494	0.497378151189328	0.482307966419781	0.47348990324039	0.481203511722204	0.466296128684601	0.471096264630745	0.479621223298604	0.463973990965811	0.000849705880908329	0.000842331216987923	0.000841621875750126
206	0.908397597558638	0.26	0.0398746186440349	0.0384370271873787	0.041312210100691	0.325199720761254	0.986506662423682	0.956242425002643	1.01677089984472	16.17	10.61	24.74	0.0573912948304696	0.0592076791774048	0.06102406352434	0.0567540273396764	0.0585502427272162	0.060346458114756	0.0568325002484609	0.0586361417804468	0.0603789738558235	0.0398746186440349	19.9182581490223	-0.00797924339684999	2.77661004261425	0.489580303313494	0.497378151189328	0.482307966419781	0.47348990324039	0.481203511722204	0.466296128684601	0.471096264630745	0.479621223298604	0.463973990965811	0.000849705880908329	0.000842331216987923	0.000841621875750126
206	0.908397597558638	0.26	0.0398766916266945	0.0384353217694701	0.0413180614839188	0.319917174810969	0.968812354690607	0.938729505810265	0.998895203570949	16.42	10.55	24.97	0.055508298849973	0.0572871369024398	0.0590659749549065	0.0548673810041343	0.0566256799826913	0.0583839789612483	0.0548875969753855	0.0565931737149341	0.0583834169323194	0.0398766916266945	19.8379982634026	-7.02890233964207e-05	2.78579556075991	0.489580303313494	0.497378151189328	0.482307966419781	0.47348990324039	0.481203511722204	0.466296128684601	0.471096264630745	0.479621223298604	0.463973990965811	0.000849705880908329	0.000842331216987923	0.000841621875750126
206	0.908397597558638	0.26	0.0398849897181799	0.03846008968499	0.0413098897513699	0.340314344402948	1.00620712592166	0.976371651414459	1.03604260042887	15.86	10.16	24.26	0.0596937382136617	0.0615178294827326	0.0633419207518036	0.0590643295704704	0.0608691876863651	0.0626740458022599	0.0589791270960814	0.0607793780443882	0.0626052401780859	0.0398849897181799	19.5323693981188	-0.0122981298354266	2.74999974344743	0.489580303313494	0.497378151189328	0.482307966419781	0.47348990324039	0.481203511722204	0.466296128684601	0.471096264630745	0.479621223298604	0.463973990965811	0.000849705880908329	0.000842331216987923	0.000841621875750126
206	0.908397597558638	0.26	0.0398970467770375	0.0384719508815349	0.0413221426725402	0.332470884306142	0.988383375104507	0.958556971043404	1.01820977916561	16.09	10.3	24.61	0.0577902808869598	0.0595884799722607	0.0613866790575617	0.0571564140390771	0.0589348897596777	0.0607133654802784	0.0570587762980495	0.0588952757891265	0.0606375612136699	0.0398970467770375	19.6159656514001	0.00109772438310856	2.7700105414733	0.489580303313494	0.497378151189328	0.482307966419781	0.47348990324039	0.481203511722204	0.466296128684601	0.471096264630745	0.479621223298604	0.463973990965811	0.000849705880908329	0.000842331216987923	0.000841621875750126
206	0.908397597558638	0.26	0.0398975231241469	0.0384716180705419	0.0413234281777519	0.324302462250945	0.975095573786512	0.945120145423355	1.00507100214967	16.09	10.3	24.87	0.0569738145124375	0.0587807958827566	0.0605877772530758	0.0563487110174026	0.0581358666067079	0.0599230221960132	0.0562334296248451	0.0580468116605007	0.0597701935534321	0.0398975231241469	19.7627333480633	-0.00567540375959707	2.76687508955167	0.489580303313494	0.497378151189328	0.482307966419781	0.47348990324039	0.481203511722204	0.466296128684601	0.471096264630745	0.479621223298604	0.463973990965811	0.000849705880908329	0.000842331216987923	0.000841621875750126
206	0.908397597558638	0.26	0.039897650672137	0.0384710608812509	0.041324240463023	0.339511179602424	0.999901812649301	0.970200187052006	1.02960343824659	16.03	10.36	24.74	0.0587265990098492	0.0605244500922047	0.0623223011745602	0.0580895485300955	0.0598678970035165	0.0616462454769375	0.0580750585630796	0.0598234659654702	0.0615322986061081	0.039897650672137	19.6726710297268	-0.00921499758008849	2.76135656028172	0.489580303313494	0.497378151189328	0.482307966419781	0.47348990324039	0.481203511722204	0.466296128684601	0.471096264630745	0.479621223298604	0.463973990965811	0.000849705880908329	0.000842331216987923	0.000841621875750126
206	0.908397597558638	0.26	0.0399087966103282	0.0384751883057408	0.0413424049149156	0.337592251931581	1.0072170942875	0.97716970647483	1.03726448210016	16.08	10.36	24.91	0.0589621135076408	0.060775163461072	0.0625882134145031	0.0583168912277169	0.0601101009794494	0.0619033107311819	0.058243268418389	0.0599858866903224	0.0618401076280868	0.0399087966103282	19.8459909173627	-0.00515723767298498	2.7706747252519	0.489580303313494	0.497378151189328	0.482307966419781	0.47348990324039	0.481203511722204	0.466296128684601	0.471096264630745	0.479621223298604	0.463973990965811	0.000849705880908329	0.000842331216987923	0.000841621875750126
206	0.908397597558638	0.26	0.0399141944492341	0.0384724617301566	0.0413559271683116	0.315903688247233	0.979334437981618	0.948642135422555	1.01002674054068	16.05	10.45	24.58	0.0573373335147567	0.0591924216691332	0.0610475098235097	0.0567128066450267	0.0585476888999114	0.0603825711547961	0.0569357578108336	0.0585917769759569	0.0603707417966919	0.0399141944492341	19.6716772002087	-0.00473450722672707	2.77045600725714	0.489580303313494	0.497378151189328	0.482307966419781	0.47348990324039	0.481203511722204	0.466296128684601	0.471096264630745	0.479621223298604	0.463973990965811	0.000849705880908329	0.000842331216987923	0.000841621875750126
206	0.908397597558638	0.26	0.039919386703693	0.0384934889050325	0.0413452845023536	0.334659224263398	0.996905728698181	0.96696985556562	1.02684160183074	16.16	10.5	24.84	0.0580584293701821	0.0598558274647534	0.0616532255593247	0.0574144527471587	0.0591919143334964	0.060969375919834	0.0573594614829089	0.0592528197188108	0.0609719091347053	0.039919386703693	19.753515336817	-0.00272172374171469	2.773060320377	0.489580303313494	0.497378151189328	0.482307966419781	0.47348990324039	0.481203511722204	0.466296128684601	0.471096264630745	0.479621223298604	0.463973990965811	0.000849705880908329	0.000842331216987923	0.000841621875750126
206	0.908397597558638	0.26	0.039929579453755	0.0385052891569997	0.0413538697505103	0.339022822431058	0.990357723860382	0.960907538983743	1.01980790873702	16.04	10.14	24.63	0.058117669682034	0.0598988775998587	0.0616800855176835	0.0574858215044757	0.0592476643482551	0.0610095071920346	0.0573345085658026	0.0590731992853388	0.0609582364943499	0.039929579453755	19.680907256363	-0.00624270116612882	2.76009945406674	0.489580303313494	0.497378151189328	0.482307966419781	0.47348990324039	0.481203511722204	0.466296128684601	0.471096264630745	0.479621223298604	0.463973990965811	0.000849705880908329	0.000842331216987923	0.000841621875750126
206	0.908397597558638	0.26	0.0399359173116431	0.0385168296141971	0.0413550050090892	0.333191880530473	0.992020724276719	0.962133117007912	1.02190833154553	16.11	10.43	24.96	0.0579522012622798	0.0597524226672724	0.0615526440722649	0.0573149434106376	0.0590953691012304	0.0608757947918232	0.0572760745115694	0.0590814717679562	0.0608449250329118	0.0399359173116431	19.9434439991677	-0.00869905846597819	2.77299678564836	0.489580303313494	0.497378151189328	0.482307966419781	0.47348990324039	0.481203511722204	0.466296128684601	0.471096264630745	0.479621223298604	0.463973990965811	0.000849705880908329	0.000842331216987923	0.000841621875750126
206	0.908397597558638	0.26	0.0399453808739706	0.0385220336267198	0.0413687281212213	0.3364534235176	1.00763294052327	0.97749644452943	1.03776943651711	15.96	10.44	24.77	0.0594085805240415	0.0612401641159638	0.063071747707886	0.0587714297097729	0.0605833697591849	0.062395309808597	0.0587420577543451	0.0605459274074816	0.0623303695137852	0.0399453808739706	19.7386272240842	0.0181203986539636	2.79566249256378	0.489580303313494	0.497378151189328	0.482307966419781	0.47348990324039	0.481203511722204	0.466296128684601	0.471096264630745	0.479621223298604	0.463973990965811	0.000849705880908329	0.000842331216987923	0.000841621875750126
206	0.908397597558638	0.26	0.0399461940545844	0.0385244936059032	0.0413678945032656	0.332484807067872	0.996080255206944	0.966022525537257	1.02613798487663	15.74	10.31	24.57	0.0594981834637116	0.0613494656720587	0.0632007478804059	0.0588842955135598	0.0607164766372372	0.0625486577609146	0.0588701426964314	0.0607148158731375	0.0625161985750931	0.0399461940545844	19.6804900582023	0.00933192985743947	2.77737083232874	0.489580303313494	0.497378151189328	0.482307966419781	0.47348990324039	0.481203511722204	0.466296128684601	0.471096264630745	0.479621223298604	0.463973990965811	0.000849705880908329	0.000842331216987923	0.000841621875750126
206	0.908397597558638	0.26	0.0399481955846432	0.0384982363785524	0.041398154790734	0.320356336622887	0.972964967546169	0.942783639348512	1.00314629574383	15.98	10.3	24.42	0.0572255891955323	0.0590575517124128	0.0608895142292932	0.0566096284638393	0.0584218722327227	0.0602341160016061	0.0566042551969577	0.0583483500978402	0.0602351000497801	0.0399481955846432	19.4961182188288	0.00745224581947201	2.7733146857362	0.489580303313494	0.497378151189328	0.482307966419781	0.47348990324039	0.481203511722204	0.466296128684601	0.471096264630745	0.479621223298604	0.463973990965811	0.000849705880908329	0.000842331216987923	0.000841621875750126
206	0.908397597558638	0.26	0.039955405377062	0.0385172225978154	0.0413935881563086	0.331353482662465	0.993129473147135	0.96308424112274	1.02317470517153	15.88	10.25	24.36	0.0588216950778969	0.0606567489612658	0.0624918028446347	0.0581996598020071	0.0600153081200127	0.0618309564380183	0.0581522499565616	0.0600034068178778	0.0617897885601152	0.039955405377062	19.5571528408013	0.0065106467381935	2.76997317313501	0.489580303313494	0.497378151189328	0.482307966419781	0.47348990324039	0.481203511722204	0.466296128684601	0.471096264630745	0.479621223298604	0.463973990965811	0.000849705880908329	0.000842331216987923	0.000841621875750126
206	0.908397597558638	0.26	0.0399556941788135	0.0385208522425967	0.0413905361150304	0.321188340435068	0.978130699644992	0.947847007771626	1.00841439151836	16.02	10.52	24.56	0.0573906853951455	0.0592243165810411	0.0610579477669367	0.0567686447942333	0.0585824017960714	0.0603961587979096	0.0568051723313629	0.0586582516848588	0.0604446833410297	0.0399556941788135	19.6874772410518	0.000234465637783735	2.77606837945341	0.489580303313494	0.497378151189328	0.482307966419781	0.47348990324039	0.481203511722204	0.466296128684601	0.471096264630745	0.479621223298604	0.463973990965811	0.000849705880908329	0.000842331216987923	0.000841621875750126
206	0.908397597558638	0.26	0.0399618846287366	0.038538292163955	0.0413854770935182	0.318831304084858	0.962884279307995	0.932910733173147	0.992857825442844	16.16	10.38	24.86	0.056028765158459	0.0578289167888765	0.059629068419294	0.0554077602186324	0.0571879595432698	0.0589681588679071	0.0553276156138685	0.057140703618069	0.0589314538838342	0.0399618846287366	19.7216075650399	0.0176316175955531	2.79176159489427	0.489580303313494	0.497378151189328	0.482307966419781	0.47348990324039	0.481203511722204	0.466296128684601	0.471096264630745	0.479621223298604	0.463973990965811	0.000849705880908329	0.000842331216987923	0.000841621875750126
206	0.908397597558638	0.26	0.039963092071996	0.0385452591181373	0.0413809250258547	0.331820060439672	0.979072479573085	0.949483675741069	1.0086612834051	15.94	10.22	24.47	0.0577808805754422	0.0595815088371693	0.0613821370988964	0.0571634614558365	0.0589448490568984	0.0607262366579602	0.0570991004066059	0.0588427310889401	0.0606383510532827	0.039963092071996	19.554879211327	0.0127138808095438	2.77744992501626	0.489580303313494	0.497378151189328	0.482307966419781	0.47348990324039	0.481203511722204	0.466296128684601	0.471096264630745	0.479621223298604	0.463973990965811	0.000849705880908329	0.000842331216987923	0.000841621875750126
206	0.908397597558638	0.26	0.0399745061864295	0.0385486333339654	0.0414003790388935	0.330110680443334	0.998218103101973	0.967934025630311	1.02850218057363	16.15	10.41	25.01	0.0581377796300332	0.0599567558987927	0.0617757321675521	0.0574935665802122	0.0592923871385695	0.0610912076969268	0.0574234479120028	0.059232052860472	0.0609939230356154	0.0399745061864295	19.9569407240869	0.00282377927084671	2.78568538970172	0.489580303313494	0.497378151189328	0.482307966419781	0.47348990324039	0.481203511722204	0.466296128684601	0.471096264630745	0.479621223298604	0.463973990965811	0.000849705880908329	0.000842331216987923	0.000841621875750126
206	0.908397597558638	0.26	0.0399758127770769	0.0385454835553303	0.0414061419988236	0.317742458658361	0.963454104442914	0.933387474965424	0.993520733920404	15.9	10.3	24.52	0.0569159217565885	0.0587493189005651	0.0605827160445417	0.056311236350456	0.058125155140004	0.0599390739295519	0.0563161164298673	0.0581439045014142	0.0599268753124458	0.0399758127770769	19.646945861409	0.00412153414539662	2.7716443723191	0.489580303313494	0.497378151189328	0.482307966419781	0.47348990324039	0.481203511722204	0.466296128684601	0.471096264630745	0.479621223298604	0.463973990965811	0.000849705880908329	0.000842331216987923	0.000841621875750126
206	0.908397597558638	0.26	0.039977405950823	0.0385539815192132	0.0414008303824327	0.328714855872625	0.980569379343323	0.950726594542481	1.01041216414417	16.08	10.4	24.82	0.0573488215783462	0.0591489695396726	0.0609491175009991	0.0567207195543129	0.0585011517386286	0.0602815839229443	0.0566730615893873	0.05841596407129	0.0601664425266278	0.039977405950823	19.8515961401867	-0.0116513792509679	2.76495265378141	0.489580303313494	0.497378151189328	0.482307966419781	0.47348990324039	0.481203511722204	0.466296128684601	0.471096264630745	0.479621223298604	0.463973990965811	0.000849705880908329	0.000842331216987923	0.000841621875750126
206	0.908397597558638	0.26	0.0399791482479877	0.0385560332124619	0.0414022632835134	0.329618812747709	0.970631595852332	0.941151661917158	1.00011152978751	15.89	10.22	24.4	0.0574427925913019	0.0592420878581178	0.0610413831249337	0.0568341391823789	0.058614369442979	0.0603945997035791	0.0567330256954068	0.0585264503444479	0.0603905707368494	0.0399791482479877	19.5263383635462	-0.0186836548274697	2.74227071748793	0.489580303313494	0.497378151189328	0.482307966419781	0.47348990324039	0.481203511722204	0.466296128684601	0.471096264630745	0.479621223298604	0.463973990965811	0.000849705880908329	0.000842331216987923	0.000841621875750126
206	0.908397597558638	0.26	0.0399817141936511	0.038552125767493	0.0414113026198093	0.334198808319388	0.990477437616181	0.960703821088924	1.02025105414344	16.11	10.28	24.54	0.0578637551639633	0.0596570375671978	0.0614503199704323	0.0572273990356285	0.0590009598317206	0.0607745206278126	0.0572007751760355	0.0589387454764228	0.0606902066603567	0.0399817141936511	19.5493091892746	-0.0115870463099792	2.75371838763146	0.489580303313494	0.497378151189328	0.482307966419781	0.47348990324039	0.481203511722204	0.466296128684601	0.471096264630745	0.479621223298604	0.463973990965811	0.000849705880908329	0.000842331216987923	0.000841621875750126
206	0.908397597558638	0.26	0.0399899479067334	0.038571357485534	0.0414085383279327	0.33324929834443	0.996565376014332	0.966544726723398	1.02658602530527	15.82	10.4	24.86	0.059244077536342	0.0610841844916742	0.0629242914470064	0.0586240402766923	0.0604448890222339	0.0622657377677755	0.0585418529077961	0.0603573725073555	0.0621873376796779	0.0399899479067334	19.7387238318867	-0.00325196173342798	2.76776650233894	0.489580303313494	0.497378151189328	0.482307966419781	0.47348990324039	0.481203511722204	0.466296128684601	0.471096264630745	0.479621223298604	0.463973990965811	0.000849705880908329	0.000842331216987923	0.000841621875750126
206	0.908397597558638	0.26	0.039994736075644	0.0385729180317894	0.0414165541194986	0.329730144849928	0.99814785689841	0.967839836999338	1.02845587679748	16.01	10.33	24.8	0.0586300230502236	0.0604660292129772	0.0623020353757308	0.057995421297889	0.0598115548310995	0.06162768836431	0.0580126013790633	0.0596959116083992	0.0613101758062847	0.039994736075644	19.7716061661247	0.0129280743019674	2.78838373343858	0.489580303313494	0.497378151189328	0.482307966419781	0.47348990324039	0.481203511722204	0.466296128684601	0.471096264630745	0.479621223298604	0.463973990965811	0.000849705880908329	0.000842331216987923	0.000841621875750126
206	0.908397597558638	0.26	0.0399956124904475	0.0385514022837023	0.0414398226971927	0.327658024566924	0.987652609722907	0.957522126824802	1.01778309262101	15.99	10.37	24.84	0.0580728539879807	0.0599002406194848	0.061727627250989	0.0574463390779999	0.0592540110770671	0.0610616830761343	0.0573851622322641	0.0592072812603063	0.0609678331305797	0.0399956124904475	19.7225867195697	-0.00207000859978761	2.77233944851167	0.489580303313494	0.497378151189328	0.482307966419781	0.47348990324039	0.481203511722204	0.466296128684601	0.471096264630745	0.479621223298604	0.463973990965811	0.000849705880908329	0.000842331216987923	0.000841621875750126
206	0.908397597558638	0.26	0.0400017614055931	0.0385668725322278	0.0414366502789584	0.33509474645065	0.999683427334857	0.9696934779355	1.02967337673421	15.94	10.23	24.51	0.0589952646729832	0.0608198257766747	0.0626443868803662	0.0583643984980462	0.0601694486479212	0.0619744987977963	0.0582839743157386	0.0601348887010122	0.0619061627772801	0.0400017614055931	19.5838785913662	0.00132219293702128	2.76516567751529	0.489580303313494	0.497378151189328	0.482307966419781	0.47348990324039	0.481203511722204	0.466296128684601	0.471096264630745	0.479621223298604	0.463973990965811	0.000849705880908329	0.000842331216987923	0.000841621875750126
206	0.908397597558638	0.26	0.0400134725896257	0.0385623911856704	0.0414645539935811	0.321587631381413	0.96521884949936	0.935362261681365	0.995075437317356	15.84	10.3	24.54	0.0572671413271851	0.0590950977288548	0.0609230541305244	0.0566657864134971	0.0584745476792008	0.0602833089449046	0.0565725464542731	0.0583977215031161	0.0601957094821423	0.0400134725896257	19.5148465555628	-0.0080764865645154	2.75307676970829	0.489580303313494	0.497378151189328	0.482307966419781	0.47348990324039	0.481203511722204	0.466296128684601	0.471096264630745	0.479621223298604	0.463973990965811	0.000849705880908329	0.000842331216987923	0.000841621875750126
206	0.908397597558638	0.26	0.0400347604026915	0.0385835445466468	0.0414859762587362	0.330411682970425	0.995212840935769	0.965040474391377	1.02538520748016	15.73	10.22	24.49	0.0594696779757886	0.0613290206352703	0.0631883632947521	0.0588570693579643	0.0606972585702532	0.062537447782542	0.0587490475835133	0.060643093730014	0.062484103500012	0.0400347604026915	19.4710620132821	-0.00589263379020361	2.75397706588171	0.489580303313494	0.497378151189328	0.482307966419781	0.47348990324039	0.481203511722204	0.466296128684601	0.471096264630745	0.479621223298604	0.463973990965811	0.000849705880908329	0.000842331216987923	0.000841621875750126
206	0.908397597558638	0.26	0.0400483702937094	0.0385919842550361	0.0415047563323826	0.315154892567296	0.965228409087301	0.934925702856179	0.995531115318422	16.07	10.38	24.74	0.0564280936764911	0.0582570346721629	0.0600859756678346	0.0558110524872852	0.0576199940136602	0.0594289355400352	0.0557527194717185	0.0576285916336599	0.0593420429916136	0.0400483702937094	19.7804065106012	-0.0117844864376075	2.76383675808184	0.489580303313494	0.497378151189328	0.482307966419781	0.47348990324039	0.481203511722204	0.466296128684601	0.471096264630745	0.479621223298604	0.463973990965811	0.000849705880908329	0.000842331216987923	0.000841621875750126
206	0.908397597558638	0.26	0.0400595049030746	0.0386206190177448	0.0414983907884045	0.329616318685256	0.990896634251326	0.960801042583486	1.02099222591917	16	10.32	24.74	0.058235242104526	0.0600593700866761	0.0618834980688263	0.0576058707682581	0.0594102846765217	0.0612146985847854	0.0575167519116747	0.0593759537138012	0.061171428674374	0.0400595049030746	19.7687891904614	0.0118591226017374	2.78753093148447	0.489580303313494	0.497378151189328	0.482307966419781	0.47348990324039	0.481203511722204	0.466296128684601	0.471096264630745	0.479621223298604	0.463973990965811	0.000849705880908329	0.000842331216987923	0.000841621875750126
206	0.908397597558638	0.26	0.0400626356103607	0.0386274526176198	0.0414978186031016	0.332263498820286	0.987797989840953	0.95797531815128	1.01762066153063	16.06	10.32	24.92	0.0578695738502549	0.0596711080537539	0.061472642257253	0.0572382880076183	0.0590201696897313	0.0608020513718443	0.0570857799617686	0.0589051356816636	0.0606717151099292	0.0400626356103607	19.7344853492959	-0.00411235483544589	2.76686742379665	0.489580303313494	0.497378151189328	0.482307966419781	0.47348990324039	0.481203511722204	0.466296128684601	0.471096264630745	0.479621223298604	0.463973990965811	0.000849705880908329	0.000842331216987923	0.000841621875750126
206	0.908397597558638	0.26	0.0400651234269321	0.038638789226638	0.0414914576272262	0.333946371202628	0.998702831119344	0.968664923038864	1.02874073919982	15.85	10.32	24.44	0.0592536165672722	0.0610910472882071	0.0629284780091421	0.0586297979424501	0.0604478842997505	0.0622659706570509	0.0585848836583407	0.0604098674220958	0.0622828817258103	0.0400651234269321	19.5926694114648	-0.00100449875798526	2.76552759059324	0.489580303313494	0.497378151189328	0.482307966419781	0.47348990324039	0.481203511722204	0.466296128684601	0.471096264630745	0.479621223298604	0.463973990965811	0.000849705880908329	0.000842331216987923	0.000841621875750126
206	0.908397597558638	0.26	0.0400666283119326	0.0386410237322182	0.041492232891647	0.329673439214802	0.987507566979329	0.957518784459002	1.01749634949966	15.94	10.21	24.49	0.0582528656782837	0.060077302491812	0.0619017393053403	0.0576298866195837	0.0594348121882056	0.0612397377568275	0.0575574160670502	0.0593444259756986	0.0612021367171116	0.0400666283119326	19.5444869808749	-0.00157331675074786	2.76259718827578	0.489580303313494	0.497378151189328	0.482307966419781	0.47348990324039	0.481203511722204	0.466296128684601	0.471096264630745	0.479621223298604	0.463973990965811	0.000849705880908329	0.000842331216987923	0.000841621875750126
206	0.908397597558638	0.26	0.0400681874605025	0.0386433481730823	0.0414930267479228	0.332957217443289	0.984686612364578	0.955004293293721	1.01436893143543	16.06	10.34	24.95	0.0576789686014516	0.059471678395249	0.0612643881890464	0.0570494262128698	0.0588225693113364	0.060595712409803	0.0569231148969902	0.0586564181912136	0.0604424818372485	0.0400681874605025	19.7659651595924	0.00362787940234484	2.77779841260306	0.489580303313494	0.497378151189328	0.482307966419781	0.47348990324039	0.481203511722204	0.466296128684601	0.471096264630745	0.479621223298604	0.463973990965811	0.000849705880908329	0.000842331216987923	0.000841621875750126
206	0.908397597558638	0.26	0.0400704096683141	0.0386140859213377	0.0415267334152904	0.325332385202685	0.991851042368467	0.961432044306691	1.02227004043024	15.92	10.31	24.53	0.0585537763414222	0.0604063744731226	0.062258972604823	0.0579294915123508	0.0597623377342641	0.0615951839561774	0.0579182815425011	0.0597008184029658	0.0615637235690143	0.0400704096683141	19.5839334741411	0.00998408503428028	2.77620354027761	0.489580303313494	0.497378151189328	0.482307966419781	0.47348990324039	0.481203511722204	0.466296128684601	0.471096264630745	0.479621223298604	0.463973990965811	0.000849705880908329	0.000842331216987923	0.000841621875750126
206	0.908397597558638	0.26	0.0400743186985534	0.0386500234191082	0.0414986139779985	0.341541461145392	1.01997502019005	0.98981377934696	1.05013626103314	15.93	10.33	24.42	0.0602489203671922	0.0620848032732981	0.0639206861794039	0.0596055471206901	0.0614218253942432	0.0632381036677963	0.059662436445126	0.0613861456489657	0.0632609239972821	0.0400743186985534	19.5624324207143	-0.00116135240359258	2.76127582504232	0.489580303313494	0.497378151189328	0.482307966419781	0.47348990324039	0.481203511722204	0.466296128684601	0.471096264630745	0.479621223298604	0.463973990965811	0.000849705880908329	0.000842331216987923	0.000841621875750126
206	0.908397597558638	0.26	0.0400745462240278	0.0386520949577457	0.0414969974903098	0.328010095259878	0.969799931922898	0.940237709084055	0.999362154761741	15.72	10.16	24.62	0.0579893988144322	0.0598126563943827	0.0616359139743332	0.0573935240174621	0.05919804656545	0.061002569113438	0.0572503984165273	0.0590957697649898	0.0608876596709993	0.0400745462240278	19.5834532070204	-0.000768890967765788	2.76085510208598	0.489580303313494	0.497378151189328	0.482307966419781	0.47348990324039	0.481203511722204	0.466296128684601	0.471096264630745	0.479621223298604	0.463973990965811	0.000849705880908329	0.000842331216987923	0.000841621875750126
206	0.908397597558638	0.26	0.0400913681843594	0.0386634371648139	0.0415192992039049	0.333120203113601	0.995979755529473	0.965968029525125	1.02599148153382	16.06	10.28	24.52	0.0583452316108856	0.0601579635556757	0.0619706955004658	0.0577085406687429	0.0595014912196141	0.0612944417704854	0.0576889700977909	0.0594810221658679	0.0612676812453351	0.0400913681843594	19.8285084316775	-0.00845422243323942	2.76591449179807	0.489580303313494	0.497378151189328	0.482307966419781	0.47348990324039	0.481203511722204	0.466296128684601	0.471096264630745	0.479621223298604	0.463973990965811	0.000849705880908329	0.000842331216987923	0.000841621875750126
206	0.908397597558638	0.26	0.0401109390019949	0.0386784138693299	0.0415434641346599	0.33707804788075	0.999617756960658	0.969762755600111	1.02947275832121	16.08	10.41	24.97	0.0585036874537396	0.0603047750480426	0.0621058626423455	0.0578631354033896	0.0596445030381208	0.0614258706728519	0.0577451085619472	0.0596146018557338	0.0613709103210574	0.0401109390019949	19.7931799823104	-0.00841708061126506	2.76934803606237	0.489580303313494	0.497378151189328	0.482307966419781	0.47348990324039	0.481203511722204	0.466296128684601	0.471096264630745	0.479621223298604	0.463973990965811	0.000849705880908329	0.000842331216987923	0.000841621875750126
206	0.908397597558638	0.26	0.0401112709646671	0.038675986512543	0.0415465554167911	0.328110746853589	0.987827696300992	0.957722810365402	1.01793258223658	15.99	10.43	24.67	0.05808191623048	0.0599076527004843	0.0617333891704887	0.0574552093527139	0.0592612460318538	0.0610672827109938	0.0574954199188339	0.0592366555077271	0.061089167198016	0.0401112709646671	19.6703072933133	-0.00847997870209892	2.76315588146904	0.489580303313494	0.497378151189328	0.482307966419781	0.47348990324039	0.481203511722204	0.466296128684601	0.471096264630745	0.479621223298604	0.463973990965811	0.000849705880908329	0.000842331216987923	0.000841621875750126
206	0.908397597558638	0.26	0.0401205104344755	0.0386878060377143	0.0415532148312366	0.325852348779238	0.981428821177146	0.951365077470504	1.01149256488379	16	10.35	24.59	0.0576659467271155	0.0594882274520023	0.061310508176889	0.057042807609155	0.0588453967401631	0.0606479858711711	0.0570187261298712	0.0588432985587333	0.0606010477499704	0.0401205104344755	19.5954502536097	0.00475807051145126	2.77283663029722	0.489580303313494	0.497378151189328	0.482307966419781	0.47348990324039	0.481203511722204	0.466296128684601	0.471096264630745	0.479621223298604	0.463973990965811	0.000849705880908329	0.000842331216987923	0.000841621875750126
206	0.908397597558638	0.26	0.04012383261613	0.0386636731539282	0.0415839920783317	0.32906476468727	0.998270116111747	0.967912696930826	1.02862753529267	16.05	10.32	25.14	0.0584932537815273	0.060327824430236	0.0621623950789448	0.0578558701666247	0.0596704500438124	0.0614850299210001	0.0577168347645486	0.0594730441682864	0.0613387948284988	0.04012383261613	19.8175961963997	-0.003565793909396	2.77377676389016	0.489580303313494	0.497378151189328	0.482307966419781	0.47348990324039	0.481203511722204	0.466296128684601	0.471096264630745	0.479621223298604	0.463973990965811	0.000849705880908329	0.000842331216987923	0.000841621875750126
206	0.908397597558638	0.26	0.0401296675807561	0.0387050906675938	0.0415542444939184	0.329214609464019	0.972043066636796	0.94249324099871	1.00159289227488	15.83	10.29	24.54	0.057734175758882	0.0595443052673184	0.0613544347757548	0.0571288486420236	0.0589199994353042	0.0607111502285848	0.0570805050644235	0.0588325889302381	0.0606591068254615	0.0401296675807561	19.553952787206	0.0162063757531752	2.78124985695508	0.489580303313494	0.497378151189328	0.482307966419781	0.47348990324039	0.481203511722204	0.466296128684601	0.471096264630745	0.479621223298604	0.463973990965811	0.000849705880908329	0.000842331216987923	0.000841621875750126
206	0.908397597558638	0.26	0.0401435642852149	0.038714041190443	0.0415730873799868	0.328476072051834	0.964705636463372	0.935329758144792	0.994081514781952	15.96	10.38	24.67	0.0568269764650445	0.0586117398934648	0.060396503321885	0.0562169402446637	0.0579825442807693	0.059748148316875	0.0562024991768696	0.0579433374928939	0.0597360248575738	0.0401435642852149	19.7155332704902	-0.00736056863578132	2.76320782017185	0.489580303313494	0.497378151189328	0.482307966419781	0.47348990324039	0.481203511722204	0.466296128684601	0.471096264630745	0.479621223298604	0.463973990965811	0.000849705880908329	0.000842331216987923	0.000841621875750126
206	0.908397597558638	0.26	0.0401469579148066	0.0387145487136455	0.0415793671159677	0.331405407227026	0.995237135134718	0.965131667665628	1.02534260260381	16.19	10.36	25.29	0.0578298317309851	0.0596337245844142	0.0614376174378432	0.0571848529524815	0.0589686269057801	0.0607524008590787	0.05696272332182	0.0588160304022396	0.0605969999006336	0.0401469579148066	19.8123918051609	-0.00307916985268511	2.77507762357163	0.489580303313494	0.497378151189328	0.482307966419781	0.47348990324039	0.481203511722204	0.466296128684601	0.471096264630745	0.479621223298604	0.463973990965811	0.000849705880908329	0.000842331216987923	0.000841621875750126
206	0.908397597558638	0.26	0.0401494414024739	0.0387123460484377	0.0415865367565102	0.331514755045256	0.993540195112926	0.963493473637503	1.02358691658835	15.98	10.33	25.08	0.0584811926117413	0.0603049393770636	0.0621286861423859	0.0578516728342716	0.05965578790936	0.0614599029844483	0.0576947902257799	0.0595040499488787	0.0612781325922508	0.0401494414024739	19.7964938723046	-0.00200518269856313	2.77229639804233	0.489580303313494	0.497378151189328	0.482307966419781	0.47348990324039	0.481203511722204	0.466296128684601	0.471096264630745	0.479621223298604	0.463973990965811	0.000849705880908329	0.000842331216987923	0.000841621875750126
206	0.908397597558638	0.26	0.040150924299834	0.0387092889711533	0.0415925596285146	0.327716146275077	1.00180241746818	0.971244295211725	1.03236053972464	15.96	10.42	24.73	0.0590348577763327	0.0608922631790884	0.0627496685818441	0.0584019052010966	0.0602393961062619	0.0620768870114273	0.0583858741310123	0.060236669094454	0.0620665096762714	0.040150924299834	19.7784044153694	-0.0119735962689639	2.76475799197508	0.489580303313494	0.497378151189328	0.482307966419781	0.47348990324039	0.481203511722204	0.466296128684601	0.471096264630745	0.479621223298604	0.463973990965811	0.000849705880908329	0.000842331216987923	0.000841621875750126
206	0.908397597558638	0.26	0.0401524923925791	0.0387146644907894	0.0415903202943688	0.32656553280152	0.988227995048862	0.958005047462258	1.01845094263547	16.24	10.44	24.64	0.057246856430971	0.0590528685662873	0.0608588807016036	0.0566037261789015	0.0583894489723702	0.0601751717658389	0.0566335882853133	0.0584058301405652	0.0601543186348738	0.0401524923925791	19.7346932078987	0.00311984055891666	2.77980282403578	0.489580303313494	0.497378151189328	0.482307966419781	0.47348990324039	0.481203511722204	0.466296128684601	0.471096264630745	0.479621223298604	0.463973990965811	0.000849705880908329	0.000842331216987923	0.000841621875750126
206	0.908397597558638	0.26	0.0401601926488361	0.0387203551261014	0.0416000301715709	0.327401593186565	0.981650902621123	0.951686076561371	1.01161572868088	15.87	10.22	24.87	0.0581433236638453	0.0599740266898033	0.0618047297157613	0.057529005201579	0.0593403657717415	0.061151726341904	0.0573394260320243	0.0591857976758461	0.0610114616871414	0.0401601926488361	19.6459368012885	0.0112578654893755	2.77904335842888	0.489580303313494	0.497378151189328	0.482307966419781	0.47348990324039	0.481203511722204	0.466296128684601	0.471096264630745	0.479621223298604	0.463973990965811	0.000849705880908329	0.000842331216987923	0.000841621875750126
206	0.908397597558638	0.26	0.0401668972137187	0.038734783278305	0.0415990111491323	0.324325341096493	0.980350532821353	0.950215134872253	1.01048593077045	16	10.35	24.89	0.057604088199723	0.0594309609337877	0.0612578336678523	0.0569818550926121	0.0587889941457326	0.0605961331988531	0.0569114181838504	0.058648592782805	0.060526552607202	0.0401668972137187	19.7310066702971	-0.0121555802378413	2.76245886372231	0.489580303313494	0.497378151189328	0.482307966419781	0.47348990324039	0.481203511722204	0.466296128684601	0.471096264630745	0.479621223298604	0.463973990965811	0.000849705880908329	0.000842331216987923	0.000841621875750126
206	0.908397597558638	0.26	0.0401840992740333	0.0387573240906814	0.0416108744573852	0.334107366441512	1.00121023047353	0.971107802480853	1.03131265846621	16.14	10.44	25	0.0583807255142309	0.0601904129469369	0.0620001003796429	0.0577353911828284	0.0595250745231025	0.0613147578633765	0.0576075680517904	0.059462599284589	0.0612098222391303	0.0401840992740333	19.9029830476869	0.00388692646334678	2.78457718531273	0.489580303313494	0.497378151189328	0.482307966419781	0.47348990324039	0.481203511722204	0.466296128684601	0.471096264630745	0.479621223298604	0.463973990965811	0.000849705880908329	0.000842331216987923	0.000841621875750126
206	0.908397597558638	0.26	0.0401842035858068	0.0387420514406698	0.0416263557309438	0.323411191260697	0.975017702496981	0.944983607390761	1.0050517976032	16.01	10.38	24.52	0.0572468622698051	0.0590663199752053	0.0608857776806055	0.0566272748746749	0.0584270404429773	0.0602268060112797	0.0565919258835095	0.0584832454370711	0.0601999391565473	0.0401842035858068	19.5372838462295	0.00017114388413119	2.76772020540272	0.489580303313494	0.497378151189328	0.482307966419781	0.47348990324039	0.481203511722204	0.466296128684601	0.471096264630745	0.479621223298604	0.463973990965811	0.000849705880908329	0.000842331216987923	0.000841621875750126
206	0.908397597558638	0.26	0.0401900187463793	0.0387567631554439	0.0416232743373148	0.327767354486145	0.981681921878536	0.951741017593676	1.0116228261634	15.86	10.35	24.61	0.058209204980139	0.0600404134734061	0.0618716219666731	0.0575961015744868	0.0594080223938531	0.0612199432132194	0.0575581114647431	0.0594065319240836	0.0612033129004284	0.0401900187463793	19.5481939440707	-0.00426644363374539	2.76069213259623	0.489580303313494	0.497378151189328	0.482307966419781	0.47348990324039	0.481203511722204	0.466296128684601	0.471096264630745	0.479621223298604	0.463973990965811	0.000849705880908329	0.000842331216987923	0.000841621875750126
206	0.908397597558638	0.26	0.0402054696601613	0.0387771946316095	0.0416337446887131	0.328071823795322	0.989800930652307	0.959633245583161	1.01996861572145	15.95	10.33	25	0.0583696300466537	0.0602045775382653	0.062039525029877	0.0577450413949063	0.059560353891763	0.0613756663886197	0.0576357261792301	0.0594388134325432	0.0612113191159897	0.0402054696601613	19.8383567408195	-0.00883608143901492	2.76931472983259	0.489580303313494	0.497378151189328	0.482307966419781	0.47348990324039	0.481203511722204	0.466296128684601	0.471096264630745	0.479621223298604	0.463973990965811	0.000849705880908329	0.000842331216987923	0.000841621875750126
206	0.908397597558638	0.26	0.04021035784484	0.0387661118484117	0.0416546038412683	0.330175966850087	0.997389967378076	0.967135480119576	1.02764445463658	16.19	10.51	24.91	0.0579504026842841	0.0597632404466004	0.0615760782089166	0.0573040942615644	0.0590967138327976	0.0608893334040308	0.0572570387649627	0.0590359457745496	0.0608568904760614	0.04021035784484	19.8556861234395	-0.00266093508926545	2.78158478433386	0.489580303313494	0.497378151189328	0.482307966419781	0.47348990324039	0.481203511722204	0.466296128684601	0.471096264630745	0.479621223298604	0.463973990965811	0.000849705880908329	0.000842331216987923	0.000841621875750126
206	0.908397597558638	0.26	0.040218288149634	0.0387912723933229	0.0416453039059451	0.323761275120887	0.978917080251965	0.948786975492796	1.00904718501113	15.94	10.43	24.78	0.0577389245492421	0.0595725077352326	0.0614060909212232	0.0571219671831965	0.0589359579943432	0.0607499488054898	0.0570288415960642	0.0589853413169685	0.0606902179529349	0.040218288149634	19.6667424550857	0.000291445274077001	2.77329519483896	0.489580303313494	0.497378151189328	0.482307966419781	0.47348990324039	0.481203511722204	0.466296128684601	0.471096264630745	0.479621223298604	0.463973990965811	0.000849705880908329	0.000842331216987923	0.000841621875750126
206	0.908397597558638	0.26	0.0402191976718044	0.0387902480297133	0.0416481473138955	0.336026583424149	1.00632194924089	0.976195868129967	1.03644803035182	15.99	10.29	24.99	0.059222298950769	0.0610499401445227	0.0628775813382764	0.0585838955449741	0.0603918351671351	0.0621997747892961	0.0584645412129592	0.0602297404019053	0.0620400685448267	0.0402191976718044	19.7556881903415	0.00447738775822021	2.77733048893988	0.489580303313494	0.497378151189328	0.482307966419781	0.47348990324039	0.481203511722204	0.466296128684601	0.471096264630745	0.479621223298604	0.463973990965811	0.000849705880908329	0.000842331216987923	0.000841621875750126
206	0.908397597558638	0.26	0.0402216348807124	0.0387656161852879	0.0416776535761369	0.325543633017205	0.987283874399348	0.957019511357022	1.01754823744167	16.04	10.48	24.77	0.057863430440135	0.0596932780502757	0.0615231256604164	0.0572337699357181	0.0590437054397074	0.0608536409436967	0.0572441053585807	0.0590338949034857	0.0608462834720501	0.0402216348807124	19.7418739323915	-0.013189234611689	2.76184585539754	0.489580303313494	0.497378151189328	0.482307966419781	0.47348990324039	0.481203511722204	0.466296128684601	0.471096264630745	0.479621223298604	0.463973990965811	0.000849705880908329	0.000842331216987923	0.000841621875750126
206	0.908397597558638	0.26	0.0402350585798559	0.0387854673799487	0.0416846497797632	0.334749540677597	1.00310468053732	0.972988768402923	1.03322059267172	16.06	10.41	24.73	0.0587846070141345	0.0606041059818345	0.0624236049495344	0.058143583665481	0.0599432417023592	0.0617428997392375	0.0580879774966653	0.0599136102578011	0.0616813607948764	0.0402350585798559	19.7071994821032	0.00682441366928535	2.7811226762042	0.489580303313494	0.497378151189328	0.482307966419781	0.47348990324039	0.481203511722204	0.466296128684601	0.471096264630745	0.479621223298604	0.463973990965811	0.000849705880908329	0.000842331216987923	0.000841621875750126
206	0.908397597558638	0.26	0.0402439079441819	0.0388036053358751	0.0416842105524888	0.332151827343483	0.976160058305496	0.946681329657994	1.005638786953	15.82	10.27	24.44	0.0580233666948691	0.0598301574579556	0.0616369482210422	0.057416007447435	0.0592038856389035	0.060991763830372	0.0573701496230627	0.0591763554377398	0.0609295113350103	0.0402439079441819	19.4803983385673	0.00437806047482312	2.76305571719433	0.489580303313494	0.497378151189328	0.482307966419781	0.47348990324039	0.481203511722204	0.466296128684601	0.471096264630745	0.479621223298604	0.463973990965811	0.000849705880908329	0.000842331216987923	0.000841621875750126
206	0.908397597558638	0.26	0.0402445664544382	0.0388154566737502	0.0416736762351262	0.343706127807724	1.01062349317702	0.980882046148406	1.04036494020563	16.1	10.4	25.3	0.0591128261377422	0.060905193521966	0.0626975609061898	0.0584637484938226	0.0602364351137385	0.0620091217336545	0.0583084358528594	0.0600611190942071	0.061854427803474	0.0402445664544382	19.8113381731845	0.0122395715833104	2.78786569132816	0.489580303313494	0.497378151189328	0.482307966419781	0.47348990324039	0.481203511722204	0.466296128684601	0.471096264630745	0.479621223298604	0.463973990965811	0.000849705880908329	0.000842331216987923	0.000841621875750126
206	0.908397597558638	0.26	0.0402472913335872	0.0388094114441851	0.0416851712229893	0.334136892374841	0.989664244518619	0.959910932962053	1.01941755607519	16.02	10.26	24.54	0.0581289594394251	0.0599307193540906	0.0617324792687561	0.0574991535350563	0.0592813920434648	0.0610636305518734	0.057447700775063	0.0592349849218041	0.060941699970992	0.0402472913335872	19.6154857648817	-0.00638609331627893	2.75944508672647	0.489580303313494	0.497378151189328	0.482307966419781	0.47348990324039	0.481203511722204	0.466296128684601	0.471096264630745	0.479621223298604	0.463973990965811	0.000849705880908329	0.000842331216987923	0.000841621875750126
206	0.908397597558638	0.26	0.0402591332929967	0.038827514171	0.0416907524149933	0.33278911109586	0.980141707273628	0.95058520443317	1.00969821011409	15.83	10.33	24.67	0.0582234453127106	0.0600337842689039	0.0618441232250972	0.0576127918401189	0.0594041437754612	0.0611954957108036	0.0575945902044301	0.0593689521893874	0.0611673964399014	0.0402591332929967	19.5815008433652	-0.000872203676992201	2.76602696758641	0.489580303313494	0.497378151189328	0.482307966419781	0.47348990324039	0.481203511722204	0.466296128684601	0.471096264630745	0.479621223298604	0.463973990965811	0.000849705880908329	0.000842331216987923	0.000841621875750126
206	0.908397597558638	0.26	0.040259447597399	0.0388083638747718	0.0417105313200263	0.334217432072535	0.995570731673942	0.965645263790192	1.02549619955769	15.83	10.1	24.66	0.0591346639715317	0.0609672546275979	0.0627998452836641	0.0585141103881092	0.0603274700107646	0.0621408296334201	0.0583610675212063	0.0601532674475866	0.0619234517228982	0.040259447597399	19.5542844083372	0.00578735675872104	2.76660221658849	0.489580303313494	0.497378151189328	0.482307966419781	0.47348990324039	0.481203511722204	0.466296128684601	0.471096264630745	0.479621223298604	0.463973990965811	0.000849705880908329	0.000842331216987923	0.000841621875750126
206	0.908397597558638	0.26	0.0402597327343172	0.0388298540954814	0.041689611373153	0.326642528297188	0.979593721097312	0.949640078872463	1.00954736332216	15.64	10.2	24.53	0.0588536474932099	0.060710015121177	0.0625663827491442	0.0582577034285449	0.0600952737292971	0.0619328440300492	0.058151892130781	0.0599743244659651	0.0617926298880779	0.0402597327343172	19.5165562190889	0.0147873282368866	2.77321537107717	0.489580303313494	0.497378151189328	0.482307966419781	0.47348990324039	0.481203511722204	0.466296128684601	0.471096264630745	0.479621223298604	0.463973990965811	0.000849705880908329	0.000842331216987923	0.000841621875750126
206	0.908397597558638	0.26	0.0402607867085198	0.0388244691824533	0.0416971042345863	0.325520544124305	0.991461363646159	0.961067345092054	1.02185538220026	15.98	10.3	24.77	0.0583419355958333	0.0601870153210343	0.0620320950462354	0.0577141575402175	0.0595393836121156	0.0613646096840137	0.0576143682464504	0.0594087059681126	0.0612918130650734	0.0402607867085198	19.7415100480925	0.0107603639117821	2.78305944324488	0.489580303313494	0.497378151189328	0.482307966419781	0.47348990324039	0.481203511722204	0.466296128684601	0.471096264630745	0.479621223298604	0.463973990965811	0.000849705880908329	0.000842331216987923	0.000841621875750126
206	0.908397597558638	0.26	0.040271150356534	0.0388410534244496	0.0417012472886185	0.329879605846079	0.990514892328859	0.960448808671632	1.02058097598609	16.06	10.41	24.79	0.0580184584658848	0.0598346800178812	0.0616509015698776	0.0573855323461551	0.0591819406509562	0.0609783489557573	0.0573358927966303	0.0590624778914163	0.0609602389482508	0.040271150356534	19.7077916554388	-0.0206421152923138	2.75259665759866	0.489580303313494	0.497378151189328	0.482307966419781	0.47348990324039	0.481203511722204	0.466296128684601	0.471096264630745	0.479621223298604	0.463973990965811	0.000849705880908329	0.000842331216987923	0.000841621875750126
206	0.908397597558638	0.26	0.0402926516437612	0.0388506221117217	0.0417346811758008	0.33272801536084	0.997113418737522	0.967040991022536	1.02718584645251	16.06	10.34	24.68	0.0584259955473639	0.0602428901196574	0.0620597846919509	0.057788904828117	0.0595859875570861	0.0613830702860551	0.0578092247405258	0.0595212926497098	0.0613505893693748	0.0402926516437612	19.6991964336185	-0.00825695270489523	2.76621744985122	0.489580303313494	0.497378151189328	0.482307966419781	0.47348990324039	0.481203511722204	0.466296128684601	0.471096264630745	0.479621223298604	0.463973990965811	0.000849705880908329	0.000842331216987923	0.000841621875750126
206	0.908397597558638	0.26	0.040296694089474	0.038855555269162	0.041737832909786	0.324890942877269	0.978786159210733	0.948737634641922	1.00883468377954	15.76	10.28	24.25	0.0583596717375646	0.060208045793787	0.0620564198500094	0.0577552575800844	0.0595844885634512	0.061413719546818	0.0577745911054984	0.059612622680216	0.0614500472059496	0.040296694089474	19.48452138794	-0.00267277105402371	2.7594104762875	0.489580303313494	0.497378151189328	0.482307966419781	0.47348990324039	0.481203511722204	0.466296128684601	0.471096264630745	0.479621223298604	0.463973990965811	0.000849705880908329	0.000842331216987923	0.000841621875750126
206	0.908397597558638	0.26	0.0403107917549691	0.0388659115004444	0.0417556720094939	0.331380809689069	0.992785419703479	0.962752448510971	1.02281839089599	16.15	10.45	24.88	0.0578308268839196	0.0596348540359979	0.0614388811880762	0.057190143281455	0.0589741843694043	0.0607582254573536	0.0571351981448532	0.0589061011275401	0.0606813933930415	0.0403107917549691	19.8324628117916	-0.0164175877535579	2.75962196382668	0.489580303313494	0.497378151189328	0.482307966419781	0.47348990324039	0.481203511722204	0.466296128684601	0.471096264630745	0.479621223298604	0.463973990965811	0.000849705880908329	0.000842331216987923	0.000841621875750126
206	0.908397597558638	0.26	0.0403110857557139	0.03886847227047	0.0417536992409579	0.326861655099691	0.983429328907969	0.95337337600174	1.0134852818142	15.78	10.23	24.63	0.0585963480996837	0.0604436506605619	0.0622909532214401	0.057987993195053	0.059816116820559	0.0616442404460651	0.0578799580069977	0.0595957022454009	0.0615072648903953	0.0403110857557139	19.4930754474578	-0.00193760426567344	2.75755826331232	0.489580303313494	0.497378151189328	0.482307966419781	0.47348990324039	0.481203511722204	0.466296128684601	0.471096264630745	0.479621223298604	0.463973990965811	0.000849705880908329	0.000842331216987923	0.000841621875750126
206	0.908397597558638	0.26	0.0403115117602018	0.0388786068404963	0.0417444166799073	0.333254257824905	0.985837802105524	0.95614064290513	1.01553496130592	16.05	10.25	24.78	0.0577974532902381	0.0595926077839561	0.0613877622776741	0.0571681230480298	0.0589437309190504	0.0607193387900711	0.0570281423561586	0.0588770852993067	0.0606219436197005	0.0403115117602018	19.7626233574541	-0.0106934238198919	2.75910612835171	0.489580303313494	0.497378151189328	0.482307966419781	0.47348990324039	0.481203511722204	0.466296128684601	0.471096264630745	0.479621223298604	0.463973990965811	0.000849705880908329	0.000842331216987923	0.000841621875750126
206	0.908397597558638	0.26	0.0403432979245926	0.0388924557561268	0.0417941400930584	0.328470350166276	0.991344307485911	0.961156873762458	1.02153174120936	16	10.34	24.47	0.0582556463483348	0.0600853044521918	0.0619149625560487	0.0576260192767342	0.0594359024343641	0.061245785591994	0.057655702122709	0.0594145082953198	0.0612772864555971	0.0403432979245926	19.6341232165806	-0.00150629462922839	2.76802981384562	0.489580303313494	0.497378151189328	0.482307966419781	0.47348990324039	0.481203511722204	0.466296128684601	0.471096264630745	0.479621223298604	0.463973990965811	0.000849705880908329	0.000842331216987923	0.000841621875750126
206	0.908397597558638	0.26	0.0403551176962768	0.0389090558483047	0.0418011795442488	0.313050830378802	0.954811322275495	0.924688920315174	0.984933724235816	16.3	10.5	25.17	0.055071281250068	0.0568652675668057	0.0586592538835435	0.054447099311654	0.0562207524559786	0.0579944056003033	0.0544472532866994	0.056140588932554	0.0579503131489768	0.0403551176962768	19.8271656015569	0.0222734950701969	2.80579774623344	0.489580303313494	0.497378151189328	0.482307966419781	0.47348990324039	0.481203511722204	0.466296128684601	0.471096264630745	0.479621223298604	0.463973990965811	0.000849705880908329	0.000842331216987923	0.000841621875750126
206	0.908397597558638	0.26	0.0403644688444423	0.0389291769659308	0.0417997607229538	0.325297158112068	0.982944118344443	0.952795866721134	1.01309236996775	16.19	10.51	25	0.0570976948167673	0.0589043731731404	0.0607110515295135	0.0564610914684589	0.0582476264986491	0.0600341615288393	0.0564346779448519	0.0582334279017821	0.0599580852390333	0.0403644688444423	19.7930002464817	-0.00229404474570755	2.77615882663064	0.489580303313494	0.497378151189328	0.482307966419781	0.47348990324039	0.481203511722204	0.466296128684601	0.471096264630745	0.479621223298604	0.463973990965811	0.000849705880908329	0.000842331216987923	0.000841621875750126
206	0.908397597558638	0.26	0.0403714216007257	0.0389384291747797	0.0418044140266716	0.335071076863058	1.00310166690525	0.973007573718443	1.03319576009206	15.98	10.35	24.61	0.0590683473376168	0.0608952687277308	0.0627221901178447	0.0584328006556007	0.0602400652603105	0.0620473298650204	0.0583483500978402	0.0601983605286581	0.0620519569416622	0.0403714216007257	19.6739459251267	-0.0146149906283776	2.75679682748415	0.489580303313494	0.497378151189328	0.482307966419781	0.47348990324039	0.481203511722204	0.466296128684601	0.471096264630745	0.479621223298604	0.463973990965811	0.000849705880908329	0.000842331216987923	0.000841621875750126
206	0.908397597558638	0.26	0.0403761485026653	0.0389435529362304	0.0418087440691003	0.331913626537536	1.00275687251748	0.972458689776072	1.0330550552589	16.04	10.44	24.57	0.0588245129528559	0.0606572651940134	0.062490017435171	0.0581852280267816	0.0599980625359905	0.0618108970451994	0.0581526204021208	0.060003764994043	0.0619180488041145	0.0403761485026653	19.7447130110253	-0.00145368665842864	2.77442711057031	0.489580303313494	0.497378151189328	0.482307966419781	0.47348990324039	0.481203511722204	0.466296128684601	0.471096264630745	0.479621223298604	0.463973990965811	0.000849705880908329	0.000842331216987923	0.000841621875750126
206	0.908397597558638	0.26	0.0403810116613225	0.0389307540843383	0.0418312692383067	0.322237647058192	0.991318133445506	0.960699852733942	1.02193641415707	16.13	10.48	24.76	0.0577822126907385	0.0596237785068106	0.0614653443228827	0.057144310973457	0.0589655463462689	0.0607867817190808	0.0571536537622956	0.0589822931668709	0.0608138315395625	0.0403810116613225	19.8378848896709	-0.00990812006322461	2.77217626523835	0.489580303313494	0.497378151189328	0.482307966419781	0.47348990324039	0.481203511722204	0.466296128684601	0.471096264630745	0.479621223298604	0.463973990965811	0.000849705880908329	0.000842331216987923	0.000841621875750126
206	0.908397597558638	0.26	0.0403940052249282	0.0389391082654668	0.0418489021843896	0.312082847330039	0.963333479745378	0.932873687190431	0.993793272300326	15.93	10.24	24.41	0.0568054780186577	0.0586602661857933	0.0605150543529289	0.0561995586813671	0.058034562629511	0.059869566577655	0.05617365203807	0.0579234746374301	0.0597807622974735	0.0403940052249282	19.5266485448995	0.00912191985106031	2.77294352869748	0.489580303313494	0.497378151189328	0.482307966419781	0.47348990324039	0.481203511722204	0.466296128684601	0.471096264630745	0.479621223298604	0.463973990965811	0.000849705880908329	0.000842331216987923	0.000841621875750126
206	0.908397597558638	0.26	0.04039474679593	0.0389596205345885	0.0418298730572716	0.334907087916974	0.993146758025864	0.963340353766566	1.02295316228516	16.12	10.37	24.73	0.0579794186556721	0.0597733412131703	0.0615672637706684	0.0573404938274675	0.0591146476172126	0.0608888014069576	0.0573113024699031	0.0591414707163769	0.0608108463982	0.04039474679593	19.7139424981069	0.00553032704942207	2.77797246901818	0.489580303313494	0.497378151189328	0.482307966419781	0.47348990324039	0.481203511722204	0.466296128684601	0.471096264630745	0.479621223298604	0.463973990965811	0.000849705880908329	0.000842331216987923	0.000841621875750126
206	0.908397597558638	0.26	0.0404450272927067	0.039005330719091	0.0418847238663224	0.331881089570429	1.00482564577392	0.974462727737177	1.03518856381067	16.02	10.33	24.67	0.0590126541543761	0.0608514072746528	0.0626901603949296	0.0583733489912046	0.0601921822420833	0.062011015492962	0.0583400845920857	0.0601364049770382	0.0620187071659082	0.0404450272927067	19.7174856882326	-0.00441437202551253	2.76846479370608	0.489580303313494	0.497378151189328	0.482307966419781	0.47348990324039	0.481203511722204	0.466296128684601	0.471096264630745	0.479621223298604	0.463973990965811	0.000849705880908329	0.000842331216987923	0.000841621875750126
206	0.908397597558638	0.26	0.0404465457689168	0.0390049810535942	0.0418881104842393	0.326409528816184	0.999085802859751	0.96851995066685	1.02965165505265	15.97	10.38	24.38	0.0588097034714458	0.0606656990062604	0.062521694541075	0.0581773579153049	0.0600133970405581	0.0618494361658114	0.0582366557520897	0.0600817822102385	0.061861924734135	0.0404465457689168	19.5953630417854	-0.00123622584912509	2.76686068425131	0.489580303313494	0.497378151189328	0.482307966419781	0.47348990324039	0.481203511722204	0.466296128684601	0.471096264630745	0.479621223298604	0.463973990965811	0.000849705880908329	0.000842331216987923	0.000841621875750126
206	0.908397597558638	0.26	0.0404555112907571	0.0389900689772031	0.0419209536043111	0.320864653655561	0.977709243236744	0.94741611543457	1.00800237103892	15.94	10.37	24.66	0.0576380332034805	0.059480978745206	0.0613239242869314	0.0570216229216611	0.0588448590715559	0.0606680952214507	0.0569399789013065	0.0588641479674826	0.0606452787199967	0.0404555112907571	19.5519244520573	-0.00120896131736203	2.76666900160771	0.489580303313494	0.497378151189328	0.482307966419781	0.47348990324039	0.481203511722204	0.466296128684601	0.471096264630745	0.479621223298604	0.463973990965811	0.000849705880908329	0.000842331216987923	0.000841621875750126
206	0.908397597558638	0.26	0.0404612420968892	0.0390235525750382	0.0418989316187401	0.33050360167645	0.987476324521976	0.957544727885506	1.01740792115845	16.02	10.29	25	0.0579696147895156	0.059781669178748	0.0615937235679805	0.0573410497506206	0.059133456018302	0.0609258622859835	0.057243359164638	0.0590115375648633	0.0608056225554386	0.0404612420968892	19.7688875809111	0.00340226446079544	2.77814143406877	0.489580303313494	0.497378151189328	0.482307966419781	0.47348990324039	0.481203511722204	0.466296128684601	0.471096264630745	0.479621223298604	0.463973990965811	0.000849705880908329	0.000842331216987923	0.000841621875750126
206	0.908397597558638	0.26	0.0404613498626634	0.0390237429310554	0.0418989567942714	0.330568001601401	0.984891034640735	0.955042145048694	1.01473992423278	16.05	10.34	24.77	0.0577092874642786	0.0595129336791467	0.0613165798940148	0.0570802603058911	0.0588642469043763	0.0606482335028616	0.0569688575060842	0.0588434036855559	0.0606074936986021	0.0404613498626634	19.7175100867448	0.00835675303065322	2.77937494744501	0.489580303313494	0.497378151189328	0.482307966419781	0.47348990324039	0.481203511722204	0.466296128684601	0.471096264630745	0.479621223298604	0.463973990965811	0.000849705880908329	0.000842331216987923	0.000841621875750126
206	0.908397597558638	0.26	0.0404679786400084	0.0390205999580685	0.0419153573219483	0.3268310566966	0.988849991023462	0.958626268145776	1.01907371390115	15.98	10.24	24.72	0.0581699934210361	0.0600039863120873	0.0618379792031384	0.0575433453112239	0.0593575811400683	0.0611718169689127	0.0574067984814308	0.0592712863999634	0.0610440845711807	0.0404679786400084	19.7475178708009	-0.00191710322133446	2.77083958972049	0.489580303313494	0.497378151189328	0.482307966419781	0.47348990324039	0.481203511722204	0.466296128684601	0.471096264630745	0.479621223298604	0.463973990965811	0.000849705880908329	0.000842331216987923	0.000841621875750126
206	0.908397597558638	0.26	0.040477532210335	0.0390413624705707	0.0419137019500993	0.339775679074165	1.00880940877288	0.978860851436215	1.03875796610955	15.72	10.21	24.85	0.0603705461187556	0.0622176020708152	0.0640646580228749	0.0597501745171059	0.0615782500038065	0.063406325490507	0.0595658137193055	0.0614063418205776	0.0631839248031866	0.040477532210335	19.634605525048	0.0192350541218114	2.78238396529745	0.489580303313494	0.497378151189328	0.482307966419781	0.47348990324039	0.481203511722204	0.466296128684601	0.471096264630745	0.479621223298604	0.463973990965811	0.000849705880908329	0.000842331216987923	0.000841621875750126
206	0.908397597558638	0.26	0.0404838759691239	0.0390221491845425	0.0419456027537053	0.320495771409604	0.97944175207282	0.949069240153069	1.00981426399257	16.03	10.42	24.71	0.057420609158552	0.0592582075784799	0.0610958059984079	0.0567969119059323	0.058614550504766	0.0604321891035997	0.0567453770917444	0.0585181684380261	0.0604412235559862	0.0404838759691239	19.7004495810209	0.00665616589105163	2.78041272990514	0.489580303313494	0.497378151189328	0.482307966419781	0.47348990324039	0.481203511722204	0.466296128684601	0.471096264630745	0.479621223298604	0.463973990965811	0.000849705880908329	0.000842331216987923	0.000841621875750126
206	0.908397597558638	0.26	0.0404861801444494	0.0390472823626252	0.0419250779262736	0.322228612786133	0.968891277228385	0.938965063143532	0.998817491313238	15.8	10.35	24.71	0.0576071977385245	0.0594432248709717	0.061279252003419	0.0570059356581871	0.0588227996732367	0.0606396636882863	0.05693744492918	0.0587336448191099	0.0605879377648683	0.0404861801444494	19.6435679169968	0.00142047034901733	2.76829972060265	0.489580303313494	0.497378151189328	0.482307966419781	0.47348990324039	0.481203511722204	0.466296128684601	0.471096264630745	0.479621223298604	0.463973990965811	0.000849705880908329	0.000842331216987923	0.000841621875750126
206	0.908397597558638	0.26	0.0405076902506645	0.0390625797433556	0.0419528007579734	0.328250771383779	0.989955389990512	0.959795239585692	1.02011554039533	16.03	10.36	24.92	0.0580676103518302	0.0598922993996896	0.0617169884475491	0.0574368266953536	0.0592416942967549	0.0610465618981562	0.0573917135629515	0.0591461767205005	0.0609632132936916	0.0405076902506645	19.7710030447638	0.00384360918824095	2.77957569237853	0.489580303313494	0.497378151189328	0.482307966419781	0.47348990324039	0.481203511722204	0.466296128684601	0.471096264630745	0.479621223298604	0.463973990965811	0.000849705880908329	0.000842331216987923	0.000841621875750126
206	0.908397597558638	0.26	0.0405080242809609	0.039064162984985	0.0419518855769368	0.331280447316869	0.99940267349847	0.969162673718986	1.02964267327795	16.05	10.48	24.65	0.0585826240306491	0.0604105303107894	0.0622384365909296	0.0579446842104396	0.0597526853698549	0.0615606865292702	0.0579302421378868	0.0598039038686005	0.0616500195072611	0.0405080242809609	19.7372158136791	0.00564178633561763	2.7812149095569	0.489580303313494	0.497378151189328	0.482307966419781	0.47348990324039	0.481203511722204	0.466296128684601	0.471096264630745	0.479621223298604	0.463973990965811	0.000849705880908329	0.000842331216987923	0.000841621875750126
206	0.908397597558638	0.26	0.0405319939139896	0.0390614678307183	0.0420025199972609	0.32330900238099	0.978304386908252	0.94816201184066	1.00844676197585	15.85	10.26	24.87	0.0580067117167881	0.0598507637239032	0.0616948157310184	0.0573962426064646	0.059220887604376	0.0610455326022873	0.0572877015873045	0.0590739079791055	0.0608843105154489	0.0405319939139896	19.6575911420175	0.0181631446759321	2.7848487962728	0.489580303313494	0.497378151189328	0.482307966419781	0.47348990324039	0.481203511722204	0.466296128684601	0.471096264630745	0.479621223298604	0.463973990965811	0.000849705880908329	0.000842331216987923	0.000841621875750126
206	0.908397597558638	0.26	0.0405427525919584	0.0391031267290982	0.0419823784548186	0.338089941337068	0.99990804696511	0.970111866448445	1.02970422748178	15.92	10.08	24.5	0.0591073918882245	0.0609228263545799	0.0627382608209352	0.0584779654294784	0.0602740675847515	0.0620701697400246	0.0582882867532295	0.0601736694833639	0.0619445472495506	0.0405427525919584	19.5257170169109	0.00556828020868919	2.76471280018685	0.489580303313494	0.497378151189328	0.482307966419781	0.47348990324039	0.481203511722204	0.466296128684601	0.471096264630745	0.479621223298604	0.463973990965811	0.000849705880908329	0.000842331216987923	0.000841621875750126
206	0.908397597558638	0.26	0.0405599613044577	0.0391208274764872	0.0419990951324282	0.331458644525836	0.985075236765034	0.955280741449344	1.01486973208072	15.68	10.12	24.44	0.0590771902307407	0.0609197638232152	0.0627623374156896	0.0584750851998151	0.0602988795845184	0.0621226739692216	0.058390104354217	0.0602248008751073	0.062003027443713	0.0405599613044577	19.4900549369399	-0.00602618985978738	2.75352666913111	0.489580303313494	0.497378151189328	0.482307966419781	0.47348990324039	0.481203511722204	0.466296128684601	0.471096264630745	0.479621223298604	0.463973990965811	0.000849705880908329	0.000842331216987923	0.000841621875750126
206	0.908397597558638	0.26	0.0405641482869855	0.0391143463898782	0.0420139501840929	0.325451334556324	0.987414111129457	0.957139392703882	1.01768882955503	15.91	10.37	24.54	0.0583438362618926	0.0601892761509633	0.062034716040034	0.0577233582550017	0.0595491721657759	0.0613749860765501	0.0576634035144323	0.0595877679668632	0.0613655255439155	0.0405641482869855	19.6168768909674	-0.010452668052287	2.75895219322892	0.489580303313494	0.497378151189328	0.482307966419781	0.47348990324039	0.481203511722204	0.466296128684601	0.471096264630745	0.479621223298604	0.463973990965811	0.000849705880908329	0.000842331216987923	0.000841621875750126
206	0.908397597558638	0.26	0.0405741612696295	0.0391295895396869	0.0420187329995721	0.330380309141947	0.99179589120695	0.96172498589976	1.02186679651414	15.94	10.41	24.64	0.0585061235845153	0.0603354741036295	0.0621648246227436	0.0578803559574154	0.0596901401770835	0.0614999243967516	0.0578480212466074	0.0596755051417109	0.0614173173203272	0.0405741612696295	19.6584550468635	-0.000665736690898808	2.77138034963999	0.489580303313494	0.497378151189328	0.482307966419781	0.47348990324039	0.481203511722204	0.466296128684601	0.471096264630745	0.479621223298604	0.463973990965811	0.000849705880908329	0.000842331216987923	0.000841621875750126
206	0.908397597558638	0.26	0.0406784530015988	0.0392303737421016	0.0421265322610961	0.332591608372367	1.00403571717591	0.973745211877591	1.03432622247423	15.89	10.2	24.7	0.0594275619627148	0.0612761881315942	0.0631248143004736	0.0587977390977491	0.0606267732290035	0.0624558073602579	0.0586367190198277	0.0604876514993937	0.0623829095931804	0.0406784530015988	19.588695921719	0.00289059023352228	2.76723185348975	0.489580303313494	0.497378151189328	0.482307966419781	0.47348990324039	0.481203511722204	0.466296128684601	0.471096264630745	0.479621223298604	0.463973990965811	0.000849705880908329	0.000842331216987923	0.000841621875750126
206	0.908397597558638	0.26	0.0407034832239001	0.0392456002157468	0.0421613662320534	0.33063162882791	1.00481520927627	0.97436685926346	1.03526355928907	15.88	10.31	24.32	0.0595189877059617	0.0613789185449981	0.0632388493840344	0.0588898286632804	0.0607300986789183	0.0625703686945562	0.05891527300813	0.0607468315483558	0.0625861572727026	0.0407034832239001	19.5823625496747	0.00149524004291324	2.76962123857701	0.489580303313494	0.497378151189328	0.482307966419781	0.47348990324039	0.481203511722204	0.466296128684601	0.471096264630745	0.479621223298604	0.463973990965811	0.000849705880908329	0.000842331216987923	0.000841621875750126
206	0.908397597558638	0.26	0.0407072757393137	0.0392562615991953	0.0421582898794321	0.32842416757718	0.9938025786889	0.963537119823225	1.02406803755457	15.86	10.38	24.15	0.0589230395041836	0.0607738585247124	0.0626246775452412	0.0583021844412315	0.0601335019158596	0.0619648193904877	0.0583944133517006	0.0601913489696641	0.062057394799906	0.0407072757393137	19.4634407676327	-0.0185075290414206	2.74572727512037	0.489580303313494	0.497378151189328	0.482307966419781	0.47348990324039	0.481203511722204	0.466296128684601	0.471096264630745	0.479621223298604	0.463973990965811	0.000849705880908329	0.000842331216987923	0.000841621875750126
206	0.908397597558638	0.26	0.0407138164135186	0.039269408624016	0.0421582242030213	0.329629097897431	0.993177418215066	0.96301342662812	1.02334140980201	16.26	10.4	24.9	0.057465367203589	0.0592653263785499	0.0610652855535109	0.0568173756222973	0.058597038078577	0.0603767005348567	0.0567414613202454	0.0585744078283061	0.0603036990830662	0.0407138164135186	19.8264922390294	0.00236407556826381	2.78214970199147	0.489580303313494	0.497378151189328	0.482307966419781	0.47348990324039	0.481203511722204	0.466296128684601	0.471096264630745	0.479621223298604	0.463973990965811	0.000849705880908329	0.000842331216987923	0.000841621875750126
206	0.908397597558638	0.26	0.0407193634907954	0.0392664289484636	0.0421722980331272	0.327506602172931	0.994388671759418	0.964042261919903	1.02473508159893	15.96	10.25	24.57	0.0585779153215614	0.0604218484105033	0.0622657814994452	0.0579492795292652	0.059773424233251	0.0615975689372369	0.0579145603529927	0.0597360248575738	0.0615459784826676	0.0407193634907954	19.5649718457146	-0.00836090454549216	2.75634927738571	0.489580303313494	0.497378151189328	0.482307966419781	0.47348990324039	0.481203511722204	0.466296128684601	0.471096264630745	0.479621223298604	0.463973990965811	0.000849705880908329	0.000842331216987923	0.000841621875750126
206	0.908397597558638	0.26	0.0407210306180905	0.0392756357040401	0.0421664255321409	0.334303736754318	1.00854462276513	0.978235055904285	1.03885418962597	15.82	10.43	24.81	0.0599458992273623	0.0618032587951866	0.063660618363011	0.0593180655630612	0.0611559723763448	0.0629938791896285	0.0592897453927046	0.0610976764208349	0.0629378502479073	0.0407210306180905	19.7307589594477	-0.00157222973706624	2.77208507269916	0.489580303313494	0.497378151189328	0.482307966419781	0.47348990324039	0.481203511722204	0.466296128684601	0.471096264630745	0.479621223298604	0.463973990965811	0.000849705880908329	0.000842331216987923	0.000841621875750126
206	0.908397597558638	0.26	0.0407701879879467	0.0393233618205811	0.0422170141553122	0.338308989693439	1.00075116298443	0.970944447683094	1.03055787828576	15.78	10.19	24.46	0.059661273423014	0.0614927959119456	0.0633243184008773	0.0590414006700862	0.0608538938822002	0.0626663870943141	0.0589186421567169	0.0607243542870292	0.0625439834656625	0.0407701879879467	19.3923326360892	-0.0125861831551619	2.74170215450572	0.489580303313494	0.497378151189328	0.482307966419781	0.47348990324039	0.481203511722204	0.466296128684601	0.471096264630745	0.479621223298604	0.463973990965811	0.000849705880908329	0.000842331216987923	0.000841621875750126
206	0.908397597558638	0.26	0.04081784697301	0.0393596625541537	0.0422760313918663	0.330914802757883	0.998517745516527	0.968279571026597	1.02875592000646	15.84	10.23	24.56	0.0592804462876628	0.0611317013717567	0.0629829564558506	0.0586578874103515	0.0604897007500095	0.0623215140896674	0.0585596351080427	0.0603929809658492	0.0622467270876548	0.04081784697301	19.5981814765451	0.00471929879142423	2.7738151586635	0.489580303313494	0.497378151189328	0.482307966419781	0.47348990324039	0.481203511722204	0.466296128684601	0.471096264630745	0.479621223298604	0.463973990965811	0.000849705880908329	0.000842331216987923	0.000841621875750126
206	0.908397597558638	0.26	0.0408221095156508	0.0393676886514903	0.0422765303798113	0.331951689173463	1.00368453029761	0.973360921028362	1.03400813956687	15.89	10.31	24.54	0.0593929016141849	0.0612431989735785	0.0630934963329721	0.0587631043492473	0.0605937813131964	0.0624244582771455	0.058751617414399	0.0605730134419674	0.0623600530414045	0.0408221095156508	19.4621518559488	-0.0279098032568214	2.73542839594214	0.489580303313494	0.497378151189328	0.482307966419781	0.47348990324039	0.481203511722204	0.466296128684601	0.471096264630745	0.479621223298604	0.463973990965811	0.000849705880908329	0.000842331216987923	0.000841621875750126
206	0.908397597558638	0.26	0.0408797926721358	0.0394196255623944	0.0423399597818772	0.335349502188629	1.00764563792781	0.977434100173216	1.0378571756824	15.98	10.23	24.57	0.0593125836642936	0.0611458779604295	0.0629791722565654	0.0586736667928536	0.0604872127896615	0.0623007587864694	0.0586063384976782	0.0603643314326049	0.0621932150213759	0.0408797926721358	19.517984214099	-0.0159528210446455	2.74863927606025	0.489580303313494	0.497378151189328	0.482307966419781	0.47348990324039	0.481203511722204	0.466296128684601	0.471096264630745	0.479621223298604	0.463973990965811	0.000849705880908329	0.000842331216987923	0.000841621875750126
206	0.908397597558638	0.26	0.0408804202292247	0.0394119540980137	0.0423488863604356	0.321295736194806	0.987633151503013	0.957062785746195	1.01820351725983	15.94	10.22	24.32	0.058243451056528	0.060103855230899	0.0619642594052701	0.0576211299764192	0.0594616560578162	0.0613021821392132	0.0575534094448482	0.0593916838155734	0.0612674514405063	0.0408804202292247	19.4951662644653	-0.0148832001121307	2.75138537042967	0.489580303313494	0.497378151189328	0.482307966419781	0.47348990324039	0.481203511722204	0.466296128684601	0.471096264630745	0.479621223298604	0.463973990965811	0.000849705880908329	0.000842331216987923	0.000841621875750126
206	0.908397597558638	0.26	0.0408835457845624	0.0394218233368861	0.0423452682322387	0.324014832394391	0.988940915316608	0.958519903773576	1.01936192685964	16.11	10.34	24.96	0.057733596095899	0.0595659152645878	0.0613982344332767	0.0570987128929766	0.0589108824652215	0.0607230520374663	0.0570799892317458	0.0588134401121521	0.0605939536479713	0.0408835457845624	19.8313461839396	-0.0104514266446937	2.76846640013359	0.489580303313494	0.497378151189328	0.482307966419781	0.47348990324039	0.481203511722204	0.466296128684601	0.471096264630745	0.479621223298604	0.463973990965811	0.000849705880908329	0.000842331216987923	0.000841621875750126
206	0.908397597558638	0.26	0.0408984808784339	0.0394312412696974	0.0423657204871704	0.327976337249131	0.999552477031036	0.969080979762083	1.03002397429999	16.04	10.39	24.51	0.0586256124054139	0.0604690189169531	0.0623124254284923	0.0579886528254812	0.0598120309673529	0.0616354091092247	0.0579795321423066	0.0598995415818811	0.0616190961007767	0.0408984808784339	19.5244911258341	-0.0121333891284376	2.75383938552342	0.489580303313494	0.497378151189328	0.482307966419781	0.47348990324039	0.481203511722204	0.466296128684601	0.471096264630745	0.479621223298604	0.463973990965811	0.000849705880908329	0.000842331216987923	0.000841621875750126
206	0.908397597558638	0.26	0.0409050394859695	0.0394495513932418	0.0423605275786971	0.323009740365989	0.969916283983078	0.940011902833396	0.99982066513276	15.63	10.29	24.65	0.0583120950220189	0.0601671642077588	0.0620222333934986	0.0577233454382254	0.0595596848696904	0.0613960243011554	0.0576644508145345	0.0594906457466302	0.0613457183402889	0.0409050394859695	19.508599677991	-0.012743611500591	2.75196082469255	0.489580303313494	0.497378151189328	0.482307966419781	0.47348990324039	0.481203511722204	0.466296128684601	0.471096264630745	0.479621223298604	0.463973990965811	0.000849705880908329	0.000842331216987923	0.000841621875750126
206	0.908397597558638	0.26	0.040913645588222	0.0394621688479386	0.0423651223285054	0.330230812600517	0.988463490532106	0.958483493445383	1.01844348761883	15.7	10.06	24.45	0.0591983681114789	0.0610500086620546	0.0629016492126303	0.0585926536632003	0.0604253483294504	0.0622580429957005	0.0584022447498259	0.0602827823720666	0.0621236977475891	0.040913645588222	19.3845867654826	-0.00837475010164172	2.74667617771449	0.489580303313494	0.497378151189328	0.482307966419781	0.47348990324039	0.481203511722204	0.466296128684601	0.471096264630745	0.479621223298604	0.463973990965811	0.000849705880908329	0.000842331216987923	0.000841621875750126
206	0.908397597558638	0.26	0.0409377068370493	0.0394634751382674	0.0424119385358312	0.323931168765956	0.976123192601325	0.946090733961457	1.00615565124119	16.01	10.32	24.81	0.0573304284799839	0.059150310717834	0.0609701929556841	0.0567104360547551	0.0585106374140179	0.0603108387732806	0.0566293522801252	0.0583957343884866	0.0602079997920137	0.0409377068370493	19.6071730992886	-0.0118565309030338	2.75825042090504	0.489580303313494	0.497378151189328	0.482307966419781	0.47348990324039	0.481203511722204	0.466296128684601	0.471096264630745	0.479621223298604	0.463973990965811	0.000849705880908329	0.000842331216987923	0.000841621875750126
206	0.908397597558638	0.26	0.0409443538799158	0.0394915180862204	0.0423971896736112	0.329755944432516	1.00398502073039	0.973501538952263	1.03446850250851	16.05	10.34	24.7	0.0588393526499019	0.0606818030853375	0.0625242535207731	0.0581984498622705	0.0600208315585552	0.0618432132548398	0.0581649164374773	0.0599848244030941	0.0618256764910832	0.0409443538799158	19.681766990715	-0.00134686387805258	2.77136467894548	0.489580303313494	0.497378151189328	0.482307966419781	0.47348990324039	0.481203511722204	0.466296128684601	0.471096264630745	0.479621223298604	0.463973990965811	0.000849705880908329	0.000842331216987923	0.000841621875750126
206	0.908397597558638	0.26	0.040946319276557	0.0394860477634385	0.0424065907896754	0.330636620954796	0.984429451424827	0.954599176001139	1.01425972684852	16	10.38	25	0.0578884556013404	0.0596974123005005	0.0615063689996605	0.0572637142244474	0.0590531483765428	0.0608425825286383	0.0571756793144107	0.0589320298443439	0.0607768162916951	0.040946319276557	19.6315543489845	0.0170652109634773	2.78817531993014	0.489580303313494	0.497378151189328	0.482307966419781	0.47348990324039	0.481203511722204	0.466296128684601	0.471096264630745	0.479621223298604	0.463973990965811	0.000849705880908329	0.000842331216987923	0.000841621875750126
206	0.908397597558638	0.26	0.0409499999768517	0.0394871660514864	0.042412833902217	0.33746928886859	1.00301955092745	0.973089156136993	1.03294994571791	15.92	10.23	24.65	0.0592697434000202	0.0610927693868005	0.0629157953735809	0.0586380082770134	0.0604416032779326	0.0622451982788517	0.0585519593323645	0.0603404681589379	0.0621343795966602	0.0409499999768517	19.5436125454785	-0.00687333720660195	2.75595085888161	0.489580303313494	0.497378151189328	0.482307966419781	0.47348990324039	0.481203511722204	0.466296128684601	0.471096264630745	0.479621223298604	0.463973990965811	0.000849705880908329	0.000842331216987923	0.000841621875750126
206	0.908397597558638	0.26	0.0409870341702044	0.039518332075426	0.0424557362649828	0.320297199866069	0.980473082890672	0.950054722443542	1.0108914433378	15.87	10.22	24.42	0.0580616908231193	0.059920679992801	0.0617796691624826	0.0574487856839116	0.0592881511740263	0.061127516664141	0.0574096890637345	0.0592325910607507	0.0610366145592676	0.0409870341702044	19.5485460367734	-0.00460727534763941	2.76024788163037	0.489580303313494	0.497378151189328	0.482307966419781	0.47348990324039	0.481203511722204	0.466296128684601	0.471096264630745	0.479621223298604	0.463973990965811	0.000849705880908329	0.000842331216987923	0.000841621875750126
206	0.908397597558638	0.26	0.0409892450313263	0.0395218916444941	0.0424565984181585	0.333290435735153	0.990530708935821	0.960694610639791	1.02036680723185	15.9	10.36	24.68	0.0586001533500068	0.0604200864652231	0.0622400195804395	0.057978156623135	0.0597787725117559	0.0615793884003768	0.0579252219372054	0.0597098698271816	0.0616106173135422	0.0409892450313263	19.5476231900274	0.000656949542195192	2.76704133988212	0.489580303313494	0.497378151189328	0.482307966419781	0.47348990324039	0.481203511722204	0.466296128684601	0.471096264630745	0.479621223298604	0.463973990965811	0.000849705880908329	0.000842331216987923	0.000841621875750126
206	0.908397597558638	0.26	0.0410023162849494	0.0395341467386382	0.0424704858312605	0.327489950593753	0.981725223636952	0.951764139941999	1.01168630733191	15.82	10.43	24.53	0.058343393552407	0.0601800159086326	0.0620166382648581	0.0577329446936634	0.0595503504093571	0.0613677561250509	0.0576897476289756	0.059549412993268	0.0613583261508459	0.0410023162849494	19.5244864638677	0.0133564017570696	2.78067164048992	0.489580303313494	0.497378151189328	0.482307966419781	0.47348990324039	0.481203511722204	0.466296128684601	0.471096264630745	0.479621223298604	0.463973990965811	0.000849705880908329	0.000842331216987923	0.000841621875750126
206	0.908397597558638	0.26	0.0410348214193471	0.0395745193962479	0.0424951234424463	0.338987368470289	1.01079917518766	0.980738746599862	1.04085960377546	16.04	10.38	24.89	0.0593112870036151	0.0611292254847894	0.0629471639659636	0.058666286289044	0.0604644549813864	0.0622626236737289	0.0585717761564424	0.0603416571601588	0.0621872574746312	0.0410348214193471	19.7337211862182	0.000788035052628161	2.77465125413742	0.489580303313494	0.497378151189328	0.482307966419781	0.47348990324039	0.481203511722204	0.466296128684601	0.471096264630745	0.479621223298604	0.463973990965811	0.000849705880908329	0.000842331216987923	0.000841621875750126
206	0.908397597558638	0.26	0.0410444462774057	0.0395886610821561	0.0425002314726554	0.322678049905027	0.961982741978644	0.932300458262535	0.991665025694754	16.08	10.51	24.89	0.0562568819764812	0.058047970586393	0.0598390591963049	0.0556413282893007	0.0574128190978562	0.0591843099064118	0.0556734510821941	0.0573928338249923	0.0591478707355529	0.0410444462774057	19.747987559068	0.00621820951452453	2.78446876524445	0.489580303313494	0.497378151189328	0.482307966419781	0.47348990324039	0.481203511722204	0.466296128684601	0.471096264630745	0.479621223298604	0.463973990965811	0.000849705880908329	0.000842331216987923	0.000841621875750126
206	0.908397597558638	0.26	0.0410778753011266	0.039620564786453	0.0425351858158002	0.330107892378398	0.996394655201644	0.966165707181532	1.02662360322176	16.08	10.34	24.64	0.0582894840302932	0.0601132185820101	0.0619369531337269	0.0576513616152113	0.0594551308864668	0.0612589001577223	0.0576064796681404	0.0593977670455138	0.0612141498273282	0.0410778753011266	19.6708557868772	0.00990100261848174	2.78062540145994	0.489580303313494	0.497378151189328	0.482307966419781	0.47348990324039	0.481203511722204	0.466296128684601	0.471096264630745	0.479621223298604	0.463973990965811	0.000849705880908329	0.000842331216987923	0.000841621875750126
206	0.908397597558638	0.26	0.0410947507081319	0.0396218651548243	0.0425676362614396	0.318241862756881	0.975530734143518	0.945122259501883	1.00593920878515	15.8	10.28	24.43	0.0579924874747474	0.0598583445816476	0.0617242016885478	0.0573874351090589	0.0592338251900437	0.0610802152710286	0.057289341704558	0.0591575066034999	0.0609932337810511	0.0410947507081319	19.4883479849043	-0.00725205782738205	2.75530842329361	0.489580303313494	0.497378151189328	0.482307966419781	0.47348990324039	0.481203511722204	0.466296128684601	0.471096264630745	0.479621223298604	0.463973990965811	0.000849705880908329	0.000842331216987923	0.000841621875750126
206	0.908397597558638	0.26	0.041147120542618	0.0396870647695367	0.0426071763156992	0.323285045385679	0.974591042783283	0.94456143480309	1.00462065076348	15.83	10.15	24.24	0.0578640983113733	0.0597037205152802	0.0615433427191871	0.0572575079352994	0.0590778453467864	0.0608981827582733	0.0571794094403227	0.0590420420318018	0.0608563407334821	0.041147120542618	19.3748232405325	-0.00592202058700361	2.75058743237785	0.489580303313494	0.497378151189328	0.482307966419781	0.47348990324039	0.481203511722204	0.466296128684601	0.471096264630745	0.479621223298604	0.463973990965811	0.000849705880908329	0.000842331216987923	0.000841621875750126
206	0.908397597558638	0.26	0.041179432068069	0.0397144331897379	0.0426444309464002	0.334848297120006	1.00558729729218	0.975403543281616	1.03577105130274	16.29	10.43	24.81	0.0581077330349392	0.0599058703619139	0.0617040076888885	0.0574496134900579	0.0592273853810147	0.0610051572719715	0.0574162466709104	0.0591995574575287	0.0610045489247575	0.041179432068069	19.7228291709988	-0.00659293203082807	2.77025237514138	0.489580303313494	0.497378151189328	0.482307966419781	0.47348990324039	0.481203511722204	0.466296128684601	0.471096264630745	0.479621223298604	0.463973990965811	0.000849705880908329	0.000842331216987923	0.000841621875750126
206	0.908397597558638	0.26	0.0412096113017712	0.0397453908281752	0.0426738317753671	0.327506679646557	0.990658841194438	0.960426262352432	1.02089142003644	16.02	10.36	24.56	0.0581483838352608	0.059978795671906	0.0618092075085511	0.0575180111068965	0.0593285798863938	0.0611391486658911	0.0574719205354703	0.0592786642683644	0.0610905365463726	0.0412096113017712	19.6354988647153	0.00741966104097243	2.77766424807178	0.489580303313494	0.497378151189328	0.482307966419781	0.47348990324039	0.481203511722204	0.466296128684601	0.471096264630745	0.479621223298604	0.463973990965811	0.000849705880908329	0.000842331216987923	0.000841621875750126
206	0.908397597558638	0.26	0.041232548863114	0.0397670295563686	0.0426980681698594	0.324586972937528	0.977902000272165	0.947859804224079	1.00794419632025	15.8	10.2	24.69	0.0581570627425445	0.0600003373203947	0.061843611898245	0.0575501890473632	0.0593742289045873	0.0611982687618113	0.0574226126074789	0.0593271814073872	0.0610766912442655	0.041232548863114	19.5259487267991	-0.0128041020929978	2.75102441632042	0.489580303313494	0.497378151189328	0.482307966419781	0.47348990324039	0.481203511722204	0.466296128684601	0.471096264630745	0.479621223298604	0.463973990965811	0.000849705880908329	0.000842331216987923	0.000841621875750126
206	0.908397597558638	0.26	0.0413046160008482	0.0398254602885839	0.0427837717131125	0.320180168020616	0.985859858456771	0.955266155028136	1.01645356188541	16.17	10.5	25.13	0.0573244394572453	0.0591603329312646	0.060996226405284	0.0566876667246355	0.0585031666821146	0.0603186666395937	0.0567130022195055	0.0584654339012437	0.06019052864886	0.0413046160008482	19.7644714263144	-0.00566667643645465	2.77707329474372	0.489580303313494	0.497378151189328	0.482307966419781	0.47348990324039	0.481203511722204	0.466296128684601	0.471096264630745	0.479621223298604	0.463973990965811	0.000849705880908329	0.000842331216987923	0.000841621875750126
206	0.908397597558638	0.26	0.0413284351120958	0.039856333003349	0.0428005372208427	0.32860325899552	1.00682387571162	0.976174307899932	1.03747344352332	15.85	10.26	24.4	0.0597238736255647	0.0615990622059748	0.0634742507863849	0.0590954376089701	0.0609508947826529	0.0628063519563357	0.0590664202951529	0.0609401509191513	0.0627939357783702	0.0413284351120958	19.4369585889794	-0.00529024028027785	2.75784410599791	0.489580303313494	0.497378151189328	0.482307966419781	0.47348990324039	0.481203511722204	0.466296128684601	0.471096264630745	0.479621223298604	0.463973990965811	0.000849705880908329	0.000842331216987923	0.000841621875750126
206	0.908397597558638	0.26	0.0413414240589351	0.0398660180443858	0.0428168300734845	0.321138571949796	0.981825970246105	0.951424400104258	1.01222754038795	15.89	10.31	24.71	0.0580667826837904	0.0599222336964816	0.0617776847091729	0.0574514260258426	0.0592872140904354	0.0611230021550282	0.0573843842934326	0.0592291044121224	0.0610347221273185	0.0413414240589351	19.5208837874326	0.0153045357250084	2.77984190991717	0.489580303313494	0.497378151189328	0.482307966419781	0.47348990324039	0.481203511722204	0.466296128684601	0.471096264630745	0.479621223298604	0.463973990965811	0.000849705880908329	0.000842331216987923	0.000841621875750126
206	0.908397597558638	0.26	0.0413456894485415	0.0398781263387612	0.0428132525583219	0.334103815262469	1.00955668631492	0.979203071188345	1.0399103014415	16.18	10.28	24.72	0.0587218664273048	0.0605421435337539	0.0623624206402029	0.058068402799323	0.0598684236544932	0.0616684445096634	0.0580146362834939	0.0598196100545495	0.0615981911737897	0.0413456894485415	19.7400637286964	-0.00315359787656902	2.77216922790891	0.489580303313494	0.497378151189328	0.482307966419781	0.47348990324039	0.481203511722204	0.466296128684601	0.471096264630745	0.479621223298604	0.463973990965811	0.000849705880908329	0.000842331216987923	0.000841621875750126
206	0.908397597558638	0.26	0.0414253758698608	0.0399474009456623	0.0429033507940592	0.328409691642403	0.989596125105469	0.959457781386519	1.01973446882442	15.98	10.35	25.3	0.0582357725332602	0.060065065873098	0.0618943592129358	0.057608880458213	0.0594184819583482	0.0612280834584835	0.0574237488542441	0.0591976446691088	0.06104243567098	0.0414253758698608	19.8004886460441	-0.0236664056174708	2.75271329959337	0.489580303313494	0.497378151189328	0.482307966419781	0.47348990324039	0.481203511722204	0.466296128684601	0.471096264630745	0.479621223298604	0.463973990965811	0.000849705880908329	0.000842331216987923	0.000841621875750126
206	0.908397597558638	0.26	0.0414452159483581	0.0399661863381999	0.0429242455585163	0.326160731692732	0.998244738053958	0.967687329611519	1.0288021464964	15.97	10.3	24.75	0.0587791592949862	0.0606352740993426	0.0624913889036991	0.058147749546929	0.0599839258391489	0.0618201021313687	0.057986319638556	0.05989305072494	0.0617017050846023	0.0414452159483581	19.5643823608795	0.00611007236862473	2.77501627670698	0.489580303313494	0.497378151189328	0.482307966419781	0.47348990324039	0.481203511722204	0.466296128684601	0.471096264630745	0.479621223298604	0.463973990965811	0.000849705880908329	0.000842331216987923	0.000841621875750126
206	0.908397597558638	0.26	0.0415183101099273	0.0400416418971055	0.042994978322749	0.330790868309058	0.989741521250634	0.959760727200512	1.01972231530076	16.07	10.25	24.65	0.057921932419924	0.0597312849779643	0.0615406375360045	0.0572884024687288	0.0590779649577934	0.060867527446858	0.057176596859211	0.0589812132735184	0.0607775216919165	0.0415183101099273	19.5200346014267	0.00792722067441976	2.77403703804041	0.489580303313494	0.497378151189328	0.482307966419781	0.47348990324039	0.481203511722204	0.466296128684601	0.471096264630745	0.479621223298604	0.463973990965811	0.000849705880908329	0.000842331216987923	0.000841621875750126
206	0.908397597558638	0.26	0.0415955512096509	0.0401193134897041	0.0430717889295977	0.333500490769387	1.00524260099395	0.974977666979366	1.03550753500854	15.83	10.13	24.39	0.0597342094510106	0.061588459008387	0.0634427085657634	0.0591082230258408	0.0609430409198126	0.0627778588137843	0.0589854366327218	0.0608732257613341	0.0627043767746473	0.0415955512096509	19.4258604422177	0.00445292182862464	2.75913247151977	0.489580303313494	0.497378151189328	0.482307966419781	0.47348990324039	0.481203511722204	0.466296128684601	0.471096264630745	0.479621223298604	0.463973990965811	0.000849705880908329	0.000842331216987923	0.000841621875750126
206	0.908397597558638	0.26	0.0417120425380203	0.0402300018286999	0.0431940832473408	0.330795661769723	1.00374509447822	0.973340439829764	1.03414974912667	15.75	10.28	24.35	0.0599326264249201	0.0618047676964192	0.0636769089679182	0.0593137550544629	0.061166564374344	0.0630193736942251	0.0592611720246096	0.0611056085604535	0.063072075200013	0.0417120425380203	19.5128200861765	0.00615960144059561	2.76789676600002	0.489580303313494	0.497378151189328	0.482307966419781	0.47348990324039	0.481203511722204	0.466296128684601	0.471096264630745	0.479621223298604	0.463973990965811	0.000849705880908329	0.000842331216987923	0.000841621875750126
206	0.908397597558638	0.26	0.0420796355285819	0.0405772057140929	0.0435820653430709	0.322540175435488	0.993414732145353	0.962752933464741	1.02407653082596	15.86	10.25	24.54	0.0588577155038379	0.0607322186716285	0.0626067218394191	0.0582370180662907	0.0600917532342029	0.0619464884021151	0.0582036510458468	0.0601119283433528	0.0619007630176021	0.0420796355285819	19.4768345498523	0.00566783738647115	2.7711687062884	0.489580303313494	0.497378151189328	0.482307966419781	0.47348990324039	0.481203511722204	0.466296128684601	0.471096264630745	0.479621223298604	0.463973990965811	0.000849705880908329	0.000842331216987923	0.000841621875750126
206	0.908397597558638	0.27	0.0368416783207131	0.0355583764185328	0.0381249802228933	0.353031715615457	0.996512980468712	0.967783037622851	1.02524292331457	15.88	10.21	24.46	0.0591064192668963	0.0608610729251506	0.062615726583405	0.0584813040351279	0.0602174003058454	0.0619534965765628	0.0584350523043458	0.0601224796314916	0.0618767452404945	0.0368416783207131	19.9622286829008	0.00740112772571691	2.77655010135258	0.489580303313494	0.497378151189328	0.482307966419781	0.47348990324039	0.481203511722204	0.466296128684601	0.471096264630745	0.479621223298604	0.463973990965811	0.000849705880908329	0.000842331216987923	0.000841621875750126
206	0.908397597558638	0.27	0.0376173214984088	0.0362832934205259	0.0389513495762918	0.345958970488397	1.02356393564104	0.993591478897715	1.05353639238437	16.09	10.4	24.98	0.0598989478715899	0.0617058460406883	0.0635127442097866	0.0592418462524274	0.061028922442096	0.0628159986317645	0.0591647274601505	0.0608960260775279	0.062720090745426	0.0376173214984088	20.0342966536455	0.00157462117556912	2.78282488882432	0.489580303313494	0.497378151189328	0.482307966419781	0.47348990324039	0.481203511722204	0.466296128684601	0.471096264630745	0.479621223298604	0.463973990965811	0.000849705880908329	0.000842331216987923	0.000841621875750126
206	0.908397597558638	0.27	0.0376316570079949	0.03630532802995	0.0389579859860399	0.358279408124109	1.00776054940815	0.979037100570599	1.0364839982457	16.32	10.39	25.39	0.058220038521742	0.0599281252702677	0.0616362120187933	0.0575575548905681	0.0592462053841503	0.0609348558777325	0.0573827191056076	0.0590326062553038	0.0606151677614313	0.0376316570079949	20.1346239697311	0.000549425133392574	2.78528490951262	0.489580303313494	0.497378151189328	0.482307966419781	0.47348990324039	0.481203511722204	0.466296128684601	0.471096264630745	0.479621223298604	0.463973990965811	0.000849705880908329	0.000842331216987923	0.000841621875750126
206	0.908397597558638	0.27	0.0377706094641674	0.0364610981183186	0.0390801208100161	0.352232306998554	1.01200721962175	0.982779439802754	1.04123499944075	16.02	10.37	24.98	0.0595155636006216	0.0612855515737842	0.0630555395469469	0.0588707877392121	0.0606216001312152	0.0623724125232183	0.0587352180334849	0.0604568048341183	0.0622528886628182	0.0377706094641674	20.0515762425162	-0.00909754018855843	2.77059166975059	0.489580303313494	0.497378151189328	0.482307966419781	0.47348990324039	0.481203511722204	0.466296128684601	0.471096264630745	0.479621223298604	0.463973990965811	0.000849705880908329	0.000842331216987923	0.000841621875750126
206	0.908397597558638	0.27	0.0379963104679856	0.0366574207179169	0.0393352002180543	0.343645936419407	1.00085474207485	0.971396847614783	1.03031263653491	16.1	10.49	25.26	0.058535623174713	0.0603107331247493	0.0620858430747856	0.0578927155233427	0.0596483291101901	0.0614039426970375	0.0577718405732852	0.0595335412412403	0.0612937159064593	0.0379963104679856	20.1504521686299	0.0112500718465425	2.79589909584806	0.489580303313494	0.497378151189328	0.482307966419781	0.47348990324039	0.481203511722204	0.466296128684601	0.471096264630745	0.479621223298604	0.463973990965811	0.000849705880908329	0.000842331216987923	0.000841621875750126
206	0.908397597558638	0.27	0.0380546989118847	0.0367064582904024	0.039402939533367	0.342854616332218	1.00700508881783	0.977314106720244	1.03669607091542	16.24	10.49	25.16	0.0584144409356257	0.0601890823821517	0.0619637238286778	0.0577586038894289	0.0595133208860123	0.0612680378825958	0.0576855808043539	0.059416036428129	0.0612390881229665	0.0380546989118847	20.2096006362595	0.00370970599011061	2.79214170408095	0.489580303313494	0.497378151189328	0.482307966419781	0.47348990324039	0.481203511722204	0.466296128684601	0.471096264630745	0.479621223298604	0.463973990965811	0.000849705880908329	0.000842331216987923	0.000841621875750126
206	0.908397597558638	0.27	0.0382866800812008	0.0369441961673357	0.0396291639950659	0.343624698914273	1.00513024631956	0.97554511925134	1.03471537338777	16.01	10.35	24.73	0.0591134667135693	0.0609061868960104	0.0626989070784514	0.0584741369279999	0.0602474683066109	0.0620207996852219	0.0583877204700211	0.0601757634800276	0.0619632689442092	0.0382866800812008	20.0308779329807	0.00430416461457042	2.78525550444646	0.489580303313494	0.497378151189328	0.482307966419781	0.47348990324039	0.481203511722204	0.466296128684601	0.471096264630745	0.479621223298604	0.463973990965811	0.000849705880908329	0.000842331216987923	0.000841621875750126
206	0.908397597558638	0.27	0.0383863030557853	0.0370357205377691	0.0397368855738014	0.350286116634396	1.02005414679957	0.990467891205673	1.04964040239348	15.99	10.29	24.79	0.0600663674449852	0.0618606092529264	0.0636548510608676	0.059418205754182	0.0611930863313145	0.062967966908447	0.0592929204935571	0.0610488720955033	0.0628468046771514	0.0383863030557853	19.8284384520966	-0.000255744723607949	2.7723188654717	0.489580303313494	0.497378151189328	0.482307966419781	0.47348990324039	0.481203511722204	0.466296128684601	0.471096264630745	0.479621223298604	0.463973990965811	0.000849705880908329	0.000842331216987923	0.000841621875750126
206	0.908397597558638	0.27	0.0384054968852163	0.0370460121195718	0.0397649816508607	0.33805863401787	0.979631408431585	0.950437407776203	1.00882540908697	16.16	10.36	24.71	0.0570763395117752	0.0588295182897573	0.0605826970677394	0.0564435723521949	0.0581773148109408	0.0599110572696868	0.0563998075584747	0.0581016086809437	0.0598746402568114	0.0384054968852163	19.9306309161201	-0.00518750927425581	2.77158684696111	0.489580303313494	0.497378151189328	0.482307966419781	0.47348990324039	0.481203511722204	0.466296128684601	0.471096264630745	0.479621223298604	0.463973990965811	0.000849705880908329	0.000842331216987923	0.000841621875750126
206	0.908397597558638	0.27	0.0384530323143694	0.0370935574832111	0.0398125071455277	0.336602367835601	0.978144540832479	0.948899746029669	1.00738933563529	15.92	10.32	25.08	0.0578208537164659	0.0596028744297568	0.0613848951430476	0.0572053065566516	0.0589683562980821	0.0607314060395126	0.0570498352259326	0.0588167371501398	0.0605877791356953	0.0384530323143694	19.9921055354674	-0.00386232626313677	2.77455380303655	0.489580303313494	0.497378151189328	0.482307966419781	0.47348990324039	0.481203511722204	0.466296128684601	0.471096264630745	0.479621223298604	0.463973990965811	0.000849705880908329	0.000842331216987923	0.000841621875750126
206	0.908397597558638	0.27	0.03848915997493	0.0371297408961056	0.0398485790537543	0.346580664778047	1.00190936641179	0.97261126822975	1.03120746459383	16.3	10.42	25.43	0.0579225533538363	0.0596673621079072	0.061412170861978	0.0572659711177638	0.0589910015580875	0.0607160319984112	0.0570680445792784	0.0588255283655283	0.0605290932258484	0.03848915997493	20.2386095269904	0.0136469900033349	2.80271855803499	0.489580303313494	0.497378151189328	0.482307966419781	0.47348990324039	0.481203511722204	0.466296128684601	0.471096264630745	0.479621223298604	0.463973990965811	0.000849705880908329	0.000842331216987923	0.000841621875750126
206	0.908397597558638	0.27	0.0385444789165811	0.0371802725544217	0.0399086852787404	0.33252205833951	0.972699883028162	0.943350142884562	1.00204962317176	16.04	10.41	24.93	0.0570667751745744	0.0588422506275017	0.060617726080429	0.0564466850034585	0.0582028680594692	0.0599590511154799	0.0563910011601191	0.0581497146845812	0.0599198261388477	0.0385444789165811	19.9897421216437	-0.0172031170655396	2.76268038810072	0.489580303313494	0.497378151189328	0.482307966419781	0.47348990324039	0.481203511722204	0.466296128684601	0.471096264630745	0.479621223298604	0.463973990965811	0.000849705880908329	0.000842331216987923	0.000841621875750126
206	0.908397597558638	0.27	0.038592034493953	0.0372289860165206	0.0399550829713854	0.335661823752669	0.980266494690444	0.950896426376607	1.00963656300428	16.28	10.43	25.25	0.05668684477825	0.0584377152804952	0.0601885857827403	0.0560459809604523	0.0577770572836612	0.0595081336068701	0.0559138904680144	0.0576230492937448	0.0594046596311023	0.038592034493953	20.0894624994597	0.00182707027811041	2.78894273839112	0.489580303313494	0.497378151189328	0.482307966419781	0.47348990324039	0.481203511722204	0.466296128684601	0.471096264630745	0.479621223298604	0.463973990965811	0.000849705880908329	0.000842331216987923	0.000841621875750126
206	0.908397597558638	0.27	0.0386091402343259	0.0372494079024857	0.0399688725661661	0.342847616589252	0.983052390712745	0.954067190276463	1.01203759114903	16.31	10.37	25.17	0.056785685061363	0.0585108722181902	0.0602360593750174	0.0561410240874061	0.0578466260119414	0.0595522279364768	0.0559948666644062	0.0576810779629088	0.0594046099298805	0.0386091402343259	20.0457440773788	-0.00174733490330027	2.77986106873059	0.489580303313494	0.497378151189328	0.482307966419781	0.47348990324039	0.481203511722204	0.466296128684601	0.471096264630745	0.479621223298604	0.463973990965811	0.000849705880908329	0.000842331216987923	0.000841621875750126
206	0.908397597558638	0.27	0.0386095599889666	0.0372468261638148	0.0399722938141184	0.337227259481388	0.997965101773386	0.968169407823149	1.02776079572362	16.04	10.39	25.28	0.0585674335977472	0.0603698633304248	0.0621722930631024	0.0579310144894383	0.0597138582397227	0.0614967019900071	0.0577703709522706	0.059509446189985	0.0612889885496948	0.0386095599889666	20.0721279452062	0.0113041640551091	2.79331658089575	0.489580303313494	0.497378151189328	0.482307966419781	0.47348990324039	0.481203511722204	0.466296128684601	0.471096264630745	0.479621223298604	0.463973990965811	0.000849705880908329	0.000842331216987923	0.000841621875750126
206	0.908397597558638	0.27	0.0386167256301259	0.0372753581081491	0.0399580931521028	0.352311555985544	0.995618680709805	0.966869211259816	1.02436815015979	15.94	10.24	25.38	0.0588382623072293	0.0605877945138533	0.0623373267204772	0.0582095257771341	0.0599403627543996	0.0616711997316651	0.0579193952651274	0.0596907069295742	0.0613725089076269	0.0386167256301259	20.1259847979564	0.0126787776422396	2.79184198498954	0.489580303313494	0.497378151189328	0.482307966419781	0.47348990324039	0.481203511722204	0.466296128684601	0.471096264630745	0.479621223298604	0.463973990965811	0.000849705880908329	0.000842331216987923	0.000841621875750126
206	0.908397597558638	0.27	0.0386465713513106	0.0372868731411193	0.0400062695615019	0.335575366306167	0.984912989649189	0.955397984762365	1.01442799453601	16.18	10.43	25.34	0.0572962649170875	0.0590663121288211	0.0608363593405547	0.056658724442369	0.0584090761863217	0.0601594279302744	0.0565240108559841	0.0582807252274667	0.0600656184514524	0.0386465713513106	20.1578331615032	-0.00241784839404289	2.78770219815365	0.489580303313494	0.497378151189328	0.482307966419781	0.47348990324039	0.481203511722204	0.466296128684601	0.471096264630745	0.479621223298604	0.463973990965811	0.000849705880908329	0.000842331216987923	0.000841621875750126
206	0.908397597558638	0.27	0.0386571589466297	0.0373110806527459	0.0400032372405135	0.343139360022147	0.993122089409835	0.963858933531944	1.02238524528773	16.08	10.2	25.04	0.0581644724261869	0.0599303698661014	0.0616962673060159	0.057528145322923	0.059274723608795	0.061021301894667	0.0573119160377327	0.0590798735930774	0.0607954447830127	0.0386571589466297	19.9057956771614	0.0114170898107517	2.78633839822288	0.489580303313494	0.497378151189328	0.482307966419781	0.47348990324039	0.481203511722204	0.466296128684601	0.471096264630745	0.479621223298604	0.463973990965811	0.000849705880908329	0.000842331216987923	0.000841621875750126
206	0.908397597558638	0.27	0.0386803031148156	0.0373261633769307	0.0400344428527004	0.340910315583695	0.990941330315338	0.961597466655715	1.02028519397496	16.07	10.37	25.07	0.0580656037922108	0.0598375189854965	0.0616094341787822	0.0574314924575285	0.0591840572706445	0.0609366220837606	0.057325487675243	0.0590828787144664	0.0607588044345462	0.0386803031148156	20.0047050925148	0.00903312366656528	2.78881354847837	0.489580303313494	0.497378151189328	0.482307966419781	0.47348990324039	0.481203511722204	0.466296128684601	0.471096264630745	0.479621223298604	0.463973990965811	0.000849705880908329	0.000842331216987923	0.000841621875750126
206	0.908397597558638	0.27	0.0386826472260267	0.0373129561236577	0.0400523383283956	0.340025639431759	0.989307825780465	0.959954567812459	1.01866108374847	15.95	10.22	24.71	0.0583757300825796	0.0601607289998611	0.0619457279171425	0.0577506676513709	0.05951655356122	0.061282439471069	0.0575809035429198	0.0593482046021783	0.0612067167761558	0.0386826472260267	19.8656112838036	0.00588798440528494	2.77430363694674	0.489580303313494	0.497378151189328	0.482307966419781	0.47348990324039	0.481203511722204	0.466296128684601	0.471096264630745	0.479621223298604	0.463973990965811	0.000849705880908329	0.000842331216987923	0.000841621875750126
206	0.908397597558638	0.27	0.0386964989599765	0.0373381555236579	0.0400548423962951	0.341669253300715	1.00392732076383	0.974249052148964	1.0336055893787	16.01	10.32	25.04	0.0590425794450833	0.0608411765580297	0.0626397736709761	0.0584042478921845	0.0601833996946628	0.0619625514971411	0.0583013851534928	0.0599665807083963	0.0618037182377755	0.0386964989599765	20.0599965235379	0.000495819500927971	2.77853805297032	0.489580303313494	0.497378151189328	0.482307966419781	0.47348990324039	0.481203511722204	0.466296128684601	0.471096264630745	0.479621223298604	0.463973990965811	0.000849705880908329	0.000842331216987923	0.000841621875750126
206	0.908397597558638	0.27	0.0387492727024197	0.0373786954790993	0.0401198499257401	0.341900874278666	0.988137317745149	0.958940869664786	1.01733376582551	16.1	10.25	24.85	0.0578020991339507	0.0595619740539656	0.0613218489739806	0.0571677616467132	0.0589083231741119	0.0606488847015107	0.0569685227676768	0.0587618263007888	0.0604762287473379	0.0387492727024197	19.9336129022002	-0.0239606396263544	2.75363454058463	0.489580303313494	0.497378151189328	0.482307966419781	0.47348990324039	0.481203511722204	0.466296128684601	0.471096264630745	0.479621223298604	0.463973990965811	0.000849705880908329	0.000842331216987923	0.000841621875750126
206	0.908397597558638	0.27	0.0387694481239855	0.0374006122768868	0.0401382839710842	0.334421270519583	0.981729849612123	0.952233930421812	1.01122576880243	16.01	10.24	24.51	0.0576937156270611	0.0594808071384618	0.0612678986498625	0.0570695228718257	0.0588372797024517	0.0606050365330776	0.0570280916967034	0.0587295431306661	0.0605144047087873	0.0387694481239855	19.7259983454266	3.07785533361367e-05	2.77055929263433	0.489580303313494	0.497378151189328	0.482307966419781	0.47348990324039	0.481203511722204	0.466296128684601	0.471096264630745	0.479621223298604	0.463973990965811	0.000849705880908329	0.000842331216987923	0.000841621875750126
206	0.908397597558638	0.27	0.0387719678321131	0.0374009447394189	0.0401429909248073	0.333268390617117	0.987947045089064	0.95818729396221	1.01770679621592	16.21	10.37	25.04	0.0573747256244451	0.0591566920169387	0.0609386584094323	0.0567336563835127	0.0584957121998742	0.0602577680162356	0.0566419908315419	0.0583537573399782	0.0601300766710416	0.0387719678321131	19.9908378392095	-0.0165965587740367	2.76623628257529	0.489580303313494	0.497378151189328	0.482307966419781	0.47348990324039	0.481203511722204	0.466296128684601	0.471096264630745	0.479621223298604	0.463973990965811	0.000849705880908329	0.000842331216987923	0.000841621875750126
206	0.908397597558638	0.27	0.0387816400440864	0.0374190215511114	0.0401442585370613	0.341907694934787	0.996790503632258	0.967338826656174	1.02624218060834	15.79	10.3	24.81	0.059391270888542	0.0611995023760083	0.0630077338634747	0.0587727165235294	0.0605621154542447	0.06235151438496	0.0586467277228214	0.0605002569771984	0.0622124438153165	0.0387816400440864	19.84855488775	-0.0105313669432216	2.76086582766132	0.489580303313494	0.497378151189328	0.482307966419781	0.47348990324039	0.481203511722204	0.466296128684601	0.471096264630745	0.479621223298604	0.463973990965811	0.000849705880908329	0.000842331216987923	0.000841621875750126
206	0.908397597558638	0.27	0.03880052800223	0.0374282782680947	0.0401727777363652	0.336399323449737	0.996597637277586	0.96678757562042	1.02640769893475	15.84	10.37	24.53	0.0591692657732166	0.0609936990876155	0.0628181324020144	0.0585472677277248	0.0603525222684672	0.0621577768092096	0.0586484896431414	0.0603215691136525	0.0621347454810487	0.03880052800223	19.8029177026357	-0.0060294803584468	2.76618480435158	0.489580303313494	0.497378151189328	0.482307966419781	0.47348990324039	0.481203511722204	0.466296128684601	0.471096264630745	0.479621223298604	0.463973990965811	0.000849705880908329	0.000842331216987923	0.000841621875750126
206	0.908397597558638	0.27	0.0388022816501087	0.0374525961026207	0.0401519671975967	0.333475802984615	0.976120308672215	0.946730530160492	1.00551008718394	16.11	10.34	24.95	0.0570250552970239	0.0587953095472108	0.0605655637973977	0.0563980105995486	0.0581487992212502	0.0598995878429519	0.056299564624042	0.0580661108133597	0.0597577849499705	0.0388022816501087	20.0535647083028	-0.00552241137213378	2.77585076955058	0.489580303313494	0.497378151189328	0.482307966419781	0.47348990324039	0.481203511722204	0.466296128684601	0.471096264630745	0.479621223298604	0.463973990965811	0.000849705880908329	0.000842331216987923	0.000841621875750126
206	0.908397597558638	0.27	0.0388408188802613	0.0374873542842331	0.0401942834762896	0.342773055296583	0.996953863727132	0.967553915137469	1.0263538123168	15.97	10.33	25.11	0.0587821684497868	0.0605683146307643	0.0623544608117419	0.0581510637090137	0.0599180332357055	0.0616850027623973	0.0580030666449899	0.0597876016343157	0.0615132552965044	0.0388408188802613	19.9635172887847	0.0217189159650959	2.7989984869483	0.489580303313494	0.497378151189328	0.482307966419781	0.47348990324039	0.481203511722204	0.466296128684601	0.471096264630745	0.479621223298604	0.463973990965811	0.000849705880908329	0.000842331216987923	0.000841621875750126
206	0.908397597558638	0.27	0.0388612112578691	0.0374879407013232	0.0402344818144151	0.346409229147542	1.02461673629534	0.994643278851688	1.05459019373899	16.19	10.53	24.84	0.0596064157203659	0.0614026480007726	0.0631988802811793	0.0589418702365182	0.0607180765174505	0.0624942827983828	0.0590150171017104	0.0607401244843992	0.0624702531305237	0.0388612112578691	19.9603920408459	0.0147177230590755	2.79813274771815	0.489580303313494	0.497378151189328	0.482307966419781	0.47348990324039	0.481203511722204	0.466296128684601	0.471096264630745	0.479621223298604	0.463973990965811	0.000849705880908329	0.000842331216987923	0.000841621875750126
206	0.908397597558638	0.27	0.0388853664735627	0.037534571446539	0.0402361615005865	0.343093808246913	0.990907477764087	0.961706626574448	1.02010832895373	15.94	10.31	24.92	0.0585155067594026	0.060292246731814	0.0620689867042253	0.0578899580011131	0.0596477040769474	0.0614054501527816	0.0578101449220583	0.0594687461465516	0.0612392310669587	0.0388853664735627	19.872790398098	0.0132260051028464	2.78659166786324	0.489580303313494	0.497378151189328	0.482307966419781	0.47348990324039	0.481203511722204	0.466296128684601	0.471096264630745	0.479621223298604	0.463973990965811	0.000849705880908329	0.000842331216987923	0.000841621875750126
206	0.908397597558638	0.27	0.038890541156206	0.037522372921822	0.04025870939059	0.337929322318439	0.989884643948952	0.960376561161019	1.01939272673688	15.98	10.43	25.03	0.0583103660855388	0.0601019832276384	0.061893600369738	0.0576832421470716	0.059455590571209	0.0612279389953463	0.0575941956920845	0.0593867783485729	0.0611046597296192	0.038890541156206	19.9355124482118	-0.0116477915779738	2.7657592294405	0.489580303313494	0.497378151189328	0.482307966419781	0.47348990324039	0.481203511722204	0.466296128684601	0.471096264630745	0.479621223298604	0.463973990965811	0.000849705880908329	0.000842331216987923	0.000841621875750126
206	0.908397597558638	0.27	0.0389368658183022	0.0375582006002922	0.0403155310363121	0.330523595564352	0.971941033512301	0.942481661229507	1.00140040579509	15.8	10.21	24.83	0.057839371036396	0.0596472699420798	0.0614551688477636	0.0572361894958744	0.0590252346134291	0.0608142797309838	0.0570965960708628	0.0589106555060425	0.060630046791319	0.0389368658183022	19.7923079015895	0.00798953744068909	2.7773903775691	0.489580303313494	0.497378151189328	0.482307966419781	0.47348990324039	0.481203511722204	0.466296128684601	0.471096264630745	0.479621223298604	0.463973990965811	0.000849705880908329	0.000842331216987923	0.000841621875750126
206	0.908397597558638	0.27	0.0389381861364248	0.0375659185638615	0.0403104537089881	0.342433050567401	1.00487895184072	0.975222918014021	1.03453498566741	16.21	10.4	24.91	0.0583952039622571	0.0601709724681368	0.0619467409740165	0.0577427448654662	0.0594986724214589	0.0612545999774516	0.0576737726209013	0.0594089157323603	0.0611652804756894	0.0389381861364248	19.9791324247715	-0.00165282772030454	2.78047858082682	0.489580303313494	0.497378151189328	0.482307966419781	0.47348990324039	0.481203511722204	0.466296128684601	0.471096264630745	0.479621223298604	0.463973990965811	0.000849705880908329	0.000842331216987923	0.000841621875750126
206	0.908397597558638	0.27	0.0389607285688837	0.0375817553472304	0.0403397017905371	0.337327205802847	0.98315951133787	0.953812421668683	1.01250660100706	16.26	10.32	25.42	0.056914790143288	0.0586659556889368	0.0604171212345856	0.0562729613851954	0.0580043790163821	0.0597357966475688	0.0560923477627456	0.0577776431111843	0.0594722977234892	0.0389607285688837	20.0917258170326	0.00315525481476538	2.7865804147295	0.489580303313494	0.497378151189328	0.482307966419781	0.47348990324039	0.481203511722204	0.466296128684601	0.471096264630745	0.479621223298604	0.463973990965811	0.000849705880908329	0.000842331216987923	0.000841621875750126
206	0.908397597558638	0.27	0.0389666213504075	0.0375921660115249	0.0403410766892901	0.335299299590087	0.977160741583175	0.947859911537961	1.00646157162839	16	10.41	24.85	0.0574489626580266	0.0592248604153075	0.0610007581725883	0.0568280313388115	0.0585847344842804	0.0603414376297493	0.0567399442794916	0.0584981566580623	0.0602430226059905	0.0389666213504075	19.8277320786398	0.00173084167885515	2.77904978086803	0.489580303313494	0.497378151189328	0.482307966419781	0.47348990324039	0.481203511722204	0.466296128684601	0.471096264630745	0.479621223298604	0.463973990965811	0.000849705880908329	0.000842331216987923	0.000841621875750126
206	0.908397597558638	0.27	0.0389786918703071	0.0376039949378141	0.0403533888028001	0.34560123918012	1.00251762327825	0.973138233414777	1.03189701314172	15.93	10.29	24.37	0.0592380757484627	0.0610264943537712	0.0628149129590797	0.0586056239834119	0.0603749486446771	0.0621442733059422	0.0585682482509557	0.0602931890640947	0.0621124354609584	0.0389786918703071	19.7935308546816	-0.00411155427468121	2.76391085605414	0.489580303313494	0.497378151189328	0.482307966419781	0.47348990324039	0.481203511722204	0.466296128684601	0.471096264630745	0.479621223298604	0.463973990965811	0.000849705880908329	0.000842331216987923	0.000841621875750126
206	0.908397597558638	0.27	0.0389869227394057	0.037627335926833	0.0403465095519785	0.343538922916623	1.00213827088821	0.972635600222209	1.03164094155421	16.15	10.53	25.17	0.0584246889731994	0.0601968679445901	0.0619690469159809	0.0577774321826185	0.0595299781034356	0.0612825240242528	0.0577224500630762	0.0594770018501211	0.0614539756006154	0.0389869227394057	20.0307125328294	-0.000120557881461872	2.78095375637639	0.489580303313494	0.497378151189328	0.482307966419781	0.47348990324039	0.481203511722204	0.466296128684601	0.471096264630745	0.479621223298604	0.463973990965811	0.000849705880908329	0.000842331216987923	0.000841621875750126
206	0.908397597558638	0.27	0.0389880137844433	0.0376139641602524	0.0403620634086342	0.339643005696147	1.00737673048029	0.977461859372165	1.03729160158842	15.98	10.34	24.81	0.0593330347854502	0.0611489011244199	0.0629647674633896	0.0586944667582707	0.0604907899508315	0.0622871131433923	0.0586392574893423	0.0603522421062245	0.0622121180949769	0.0389880137844433	19.8894491337476	0.0110457711521773	2.7869807194504	0.489580303313494	0.497378151189328	0.482307966419781	0.47348990324039	0.481203511722204	0.466296128684601	0.471096264630745	0.479621223298604	0.463973990965811	0.000849705880908329	0.000842331216987923	0.000841621875750126
206	0.908397597558638	0.27	0.0389915687363768	0.0376122202778442	0.0403709171949094	0.337107749142206	0.999264880317673	0.969422401434465	1.02910735920088	15.98	10.3	24.57	0.0588308692165657	0.0606419053239203	0.0624529414312748	0.0581972763372699	0.0599888080654261	0.0617803397935823	0.0582049539633003	0.05993688513625	0.0617278910332637	0.0389915687363768	19.8274668120393	-0.0125280369173935	2.75884309452195	0.489580303313494	0.497378151189328	0.482307966419781	0.47348990324039	0.481203511722204	0.466296128684601	0.471096264630745	0.479621223298604	0.463973990965811	0.000849705880908329	0.000842331216987923	0.000841621875750126
206	0.908397597558638	0.27	0.0389948336797113	0.0376143051494513	0.0403753622099713	0.339226332470211	1.00987876351775	0.979861714613662	1.03989581242183	15.89	10.33	24.58	0.0598102674148297	0.0616424930188938	0.0634747186229578	0.0591766757961523	0.0609894919771117	0.062802308158071	0.0591054711582794	0.0609015858636863	0.0627674536256327	0.0389948336797113	19.7795392695372	-0.00284506840852855	2.77069255743394	0.489580303313494	0.497378151189328	0.482307966419781	0.47348990324039	0.481203511722204	0.466296128684601	0.471096264630745	0.479621223298604	0.463973990965811	0.000849705880908329	0.000842331216987923	0.000841621875750126
206	0.908397597558638	0.27	0.0390041684479001	0.0376246273069619	0.0403837095888382	0.336820147406017	0.986817981179571	0.957328247305056	1.01630771505409	16.42	10.44	25.65	0.0566067177714092	0.0583504426090371	0.060094167446665	0.0559530773961242	0.0576766673628016	0.0594002573294789	0.0557667046853527	0.0574590334707751	0.0591892070793324	0.0390041684479001	20.2217310418889	-0.00413683197697312	2.78523440566113	0.489580303313494	0.497378151189328	0.482307966419781	0.47348990324039	0.481203511722204	0.466296128684601	0.471096264630745	0.479621223298604	0.463973990965811	0.000849705880908329	0.000842331216987923	0.000841621875750126
206	0.908397597558638	0.27	0.0390228270145524	0.0376498187888726	0.0403958352402322	0.345853116944209	1.0114483780576	0.981823765352842	1.04107299076236	16.16	10.38	25.37	0.0589678592667245	0.0607470991409779	0.0625263390152314	0.0583143225750573	0.0600738432572702	0.0618333639394831	0.0581480505619502	0.0598800904532614	0.0615529615201929	0.0390228270145524	20.0750799809692	-0.0250962844604662	2.7586934588495	0.489580303313494	0.497378151189328	0.482307966419781	0.47348990324039	0.481203511722204	0.466296128684601	0.471096264630745	0.479621223298604	0.463973990965811	0.000849705880908329	0.000842331216987923	0.000841621875750126
206	0.908397597558638	0.27	0.0390240587620789	0.037656642231384	0.0403914752927739	0.343801628673356	0.98941012941914	0.960299129077022	1.01852112976126	16.18	10.18	25.07	0.0575752442443422	0.059320609729059	0.0610659752137757	0.0569341520044437	0.05866008309018	0.0603860141759163	0.056678544020625	0.0584309635350333	0.0601657462538722	0.0390240587620789	19.9934760858299	0.00320971801239694	2.77817070056136	0.489580303313494	0.497378151189328	0.482307966419781	0.47348990324039	0.481203511722204	0.466296128684601	0.471096264630745	0.479621223298604	0.463973990965811	0.000849705880908329	0.000842331216987923	0.000841621875750126
206	0.908397597558638	0.27	0.0390436798267721	0.0376594105417947	0.0404279491117496	0.341176523856652	0.993243962858861	0.963849328322905	1.02263859739482	15.98	10.16	24.66	0.0585199860889725	0.0603046774858402	0.0620893688827078	0.0578905702977764	0.0596560663218719	0.0614215623459674	0.0577617446556541	0.0595072742147251	0.0612819492144725	0.0390436798267721	19.733552159405	-0.00560873969305529	2.76110074689225	0.489580303313494	0.497378151189328	0.482307966419781	0.47348990324039	0.481203511722204	0.466296128684601	0.471096264630745	0.479621223298604	0.463973990965811	0.000849705880908329	0.000842331216987923	0.000841621875750126
206	0.908397597558638	0.27	0.0390471117051812	0.0376644278772345	0.0404297955331278	0.337905234034972	0.977342841195234	0.948207056311282	1.00647862607919	15.94	10.2	24.7	0.0576951203848831	0.0594679321407111	0.061240743896539	0.0570783722590719	0.0588322330478072	0.0605860938365425	0.0569097857320443	0.0587256382658239	0.0604343327094895	0.0390471117051812	19.7509919796219	-0.0035613015931576	2.76424021327099	0.489580303313494	0.497378151189328	0.482307966419781	0.47348990324039	0.481203511722204	0.466296128684601	0.471096264630745	0.479621223298604	0.463973990965811	0.000849705880908329	0.000842331216987923	0.000841621875750126
206	0.908397597558638	0.27	0.0390530142547955	0.0376997318456863	0.0404062966639047	0.340702873044025	0.992276923828507	0.962879941375259	1.02167390628175	15.96	10.3	25.03	0.0585067865671901	0.0602930144282203	0.0620792422892505	0.0578788988339145	0.05964595711431	0.0614130153947055	0.0577286936924832	0.0594765729152051	0.0612887165915402	0.0390530142547955	19.9107928173449	-0.0105202759475338	2.76389952157044	0.489580303313494	0.497378151189328	0.482307966419781	0.47348990324039	0.481203511722204	0.466296128684601	0.471096264630745	0.479621223298604	0.463973990965811	0.000849705880908329	0.000842331216987923	0.000841621875750126
206	0.908397597558638	0.27	0.0390772479184123	0.0377259023800049	0.0404285934568198	0.343407389445282	0.98550129003876	0.956479944617917	1.0145226354596	15.79	10.29	24.66	0.0587359836050197	0.0605181404379214	0.0623002972708231	0.0581246042495751	0.0598882107181357	0.0616518171866964	0.0580092931892831	0.0597894231769263	0.0616289533409526	0.0390772479184123	19.7677592788414	0.00169671666117672	2.76780995175425	0.489580303313494	0.497378151189328	0.482307966419781	0.47348990324039	0.481203511722204	0.466296128684601	0.471096264630745	0.479621223298604	0.463973990965811	0.000849705880908329	0.000842331216987923	0.000841621875750126
206	0.908397597558638	0.27	0.0391055553066371	0.0377350380429371	0.0404760725703371	0.34756557119313	1.00889177862805	0.979453540691717	1.03833001656439	16.08	10.46	25.18	0.0591038717119659	0.0608802845443568	0.0626566973767477	0.0584572173037673	0.0602141944349838	0.0619711715662003	0.0583508902596168	0.0601037435857948	0.0618201860686447	0.0391055553066371	20.054681835581	0.00154988389032142	2.7858669633618	0.489580303313494	0.497378151189328	0.482307966419781	0.47348990324039	0.481203511722204	0.466296128684601	0.471096264630745	0.479621223298604	0.463973990965811	0.000849705880908329	0.000842331216987923	0.000841621875750126
206	0.908397597558638	0.27	0.0391103291325793	0.0377488036213588	0.0404718546437998	0.337641095055088	0.983241736126696	0.95391278630584	1.01257068594755	15.99	10.12	24.98	0.0578688885956618	0.0596481222469725	0.0614273558982832	0.0572450268972135	0.0590050793312141	0.0607651317652148	0.057016002750836	0.0587139089604047	0.0605420369149527	0.0391103291325793	19.8176671146741	-0.0185717462251999	2.74965328994891	0.489580303313494	0.497378151189328	0.482307966419781	0.47348990324039	0.481203511722204	0.466296128684601	0.471096264630745	0.479621223298604	0.463973990965811	0.000849705880908329	0.000842331216987923	0.000841621875750126
206	0.908397597558638	0.27	0.0391168517233584	0.0377504350045562	0.0404832684421605	0.343506643408813	0.997955907296557	0.968574261521959	1.02733755307115	16.08	10.39	25.21	0.0584211887246041	0.0601933922004017	0.0619655956761992	0.057781214580915	0.0595340044770401	0.0612867943731652	0.0575626598159322	0.0593334067916414	0.0610817399107281	0.0391168517233584	20.0904382729583	-0.00825935705195781	2.7761816253953	0.489580303313494	0.497378151189328	0.482307966419781	0.47348990324039	0.481203511722204	0.466296128684601	0.471096264630745	0.479621223298604	0.463973990965811	0.000849705880908329	0.000842331216987923	0.000841621875750126
206	0.908397597558638	0.27	0.0391316066556599	0.0377516895330871	0.0405115237782326	0.333924166004289	0.985553735104398	0.955909831682213	1.01519763852658	16.2	10.47	24.98	0.0572569724164011	0.0590325793871669	0.0608081863579328	0.0566177757289511	0.0583735604484517	0.0601293451679522	0.0565400031561594	0.0582807964413859	0.0600681445173646	0.0391316066556599	19.9896735912188	-0.0163160902524749	2.76774801312308	0.489580303313494	0.497378151189328	0.482307966419781	0.47348990324039	0.481203511722204	0.466296128684601	0.471096264630745	0.479621223298604	0.463973990965811	0.000849705880908329	0.000842331216987923	0.000841621875750126
206	0.908397597558638	0.27	0.0391416495539626	0.0377612647866441	0.040522034321281	0.329359349950885	0.972466748676384	0.942913728721678	1.00201976863109	15.93	10.3	24.7	0.0573970180682252	0.059195968670642	0.0609949192730588	0.0567841859218127	0.058563928997496	0.0603436720731793	0.0567095799900751	0.058534286003973	0.0602599523859337	0.0391416495539626	19.8454622363898	0.00038908799137963	2.7708935918836	0.489580303313494	0.497378151189328	0.482307966419781	0.47348990324039	0.481203511722204	0.466296128684601	0.471096264630745	0.479621223298604	0.463973990965811	0.000849705880908329	0.000842331216987923	0.000841621875750126
206	0.908397597558638	0.27	0.0391853095896391	0.0378018638623349	0.0405687553169433	0.334111024806591	0.998863525340034	0.968831900394762	1.02889515028531	15.83	10.26	24.66	0.0593572607709616	0.0611972032754621	0.0630371457799625	0.0587352119008138	0.0605558722797378	0.0623765326586617	0.0586742426779536	0.0605040571625976	0.0622801227375028	0.0391853095896391	19.7064792687668	0.00270988449052543	2.76926914790534	0.489580303313494	0.497378151189328	0.482307966419781	0.47348990324039	0.481203511722204	0.466296128684601	0.471096264630745	0.479621223298604	0.463973990965811	0.000849705880908329	0.000842331216987923	0.000841621875750126
206	0.908397597558638	0.27	0.0392024574651033	0.037825293125644	0.0405796218045626	0.336663694728264	0.989478117385459	0.959898530582652	1.01905770418827	16.08	10.42	24.58	0.0579123767063942	0.059696965513613	0.0614815543208319	0.0572784126785425	0.0590434656771376	0.0608085186757327	0.0573380751083435	0.05905640770454	0.0607875873304427	0.0392024574651033	19.7299330106472	-0.0137440265787612	2.7599393303862	0.489580303313494	0.497378151189328	0.482307966419781	0.47348990324039	0.481203511722204	0.466296128684601	0.471096264630745	0.479621223298604	0.463973990965811	0.000849705880908329	0.000842331216987923	0.000841621875750126
206	0.908397597558638	0.27	0.0392100519586602	0.037843594824294	0.0405765090930265	0.347118212477331	0.998659149464655	0.969490721074814	1.02782757785449	16.23	10.49	25.41	0.0579632390323831	0.0597071408049395	0.0614510425774958	0.0573129574984797	0.0590372946790883	0.0607616318596969	0.0571421900500158	0.0589430779684246	0.0606194071161204	0.0392100519586602	20.1102074993362	0.00119572692652091	2.78572448942251	0.489580303313494	0.497378151189328	0.482307966419781	0.47348990324039	0.481203511722204	0.466296128684601	0.471096264630745	0.479621223298604	0.463973990965811	0.000849705880908329	0.000842331216987923	0.000841621875750126
206	0.908397597558638	0.27	0.0392167436396311	0.0378261730127825	0.0406073142664797	0.332156063681781	0.98468427062289	0.954948406100767	1.01442013514501	15.98	10.32	24.8	0.0579611793257246	0.059766015864496	0.0615708524032675	0.0573372161908604	0.0591226233205385	0.0609080304502167	0.057253726521793	0.0590699449658913	0.0608362390641707	0.0392167436396311	19.8647931585383	0.00908183504619245	2.7827554868619	0.489580303313494	0.497378151189328	0.482307966419781	0.47348990324039	0.481203511722204	0.466296128684601	0.471096264630745	0.479621223298604	0.463973990965811	0.000849705880908329	0.000842331216987923	0.000841621875750126
206	0.908397597558638	0.27	0.0392234635157849	0.037845752074179	0.0406011749573909	0.337513314493017	0.990437262873545	0.960885236791913	1.01998928895518	16.27	10.49	25	0.0573146724230658	0.0590773852106631	0.0608400979982605	0.0566676742933191	0.0584104886530158	0.0601533030127126	0.0565671074268933	0.0583537048923883	0.0601607201659288	0.0392234635157849	19.9816955844021	0.00754105744174646	2.79153714777358	0.489580303313494	0.497378151189328	0.482307966419781	0.47348990324039	0.481203511722204	0.466296128684601	0.471096264630745	0.479621223298604	0.463973990965811	0.000849705880908329	0.000842331216987923	0.000841621875750126
206	0.908397597558638	0.27	0.0392355481339926	0.0378537309929346	0.0406173652750506	0.339645912034088	0.999482490085397	0.969802237166132	1.02916274300466	16.05	10.26	24.86	0.0586209690870092	0.0604150309299258	0.0622090927728423	0.0579826022120155	0.0597571271951693	0.0615316521783231	0.0578321483440805	0.0595406141982015	0.0614052937651429	0.0392355481339926	19.7547383572195	-0.00560189855011464	2.76352579684446	0.489580303313494	0.497378151189328	0.482307966419781	0.47348990324039	0.481203511722204	0.466296128684601	0.471096264630745	0.479621223298604	0.463973990965811	0.000849705880908329	0.000842331216987923	0.000841621875750126
206	0.908397597558638	0.27	0.0392372965117572	0.0378545796780792	0.0406200133454353	0.332161123131459	0.982240082659791	0.952578366903494	1.01190179841609	15.9	10.45	24.73	0.0581051318145632	0.0599144295728865	0.0617237273312098	0.0574883909126705	0.0592784843787667	0.0610685778448629	0.0574752309562464	0.0592991594335556	0.0610588190128718	0.0392372965117572	19.7477931713704	0.0106925146521566	2.78236248375849	0.489580303313494	0.497378151189328	0.482307966419781	0.47348990324039	0.481203511722204	0.466296128684601	0.471096264630745	0.479621223298604	0.463973990965811	0.000849705880908329	0.000842331216987923	0.000841621875750126
206	0.908397597558638	0.27	0.039240999758455	0.0378632725720704	0.0406187269448395	0.352364928025337	1.00590128080491	0.976858287740785	1.03494427386903	15.99	10.34	25	0.059250957634358	0.0610125490271045	0.0627741404198511	0.0586118959564915	0.0603544873938599	0.0620970788312283	0.0585019238623012	0.0601999391565473	0.0619148155528698	0.039240999758455	19.9450266816632	0.0119529998428238	2.78851187243998	0.489580303313494	0.497378151189328	0.482307966419781	0.47348990324039	0.481203511722204	0.466296128684601	0.471096264630745	0.479621223298604	0.463973990965811	0.000849705880908329	0.000842331216987923	0.000841621875750126
206	0.908397597558638	0.27	0.0392517033973685	0.0378657731378064	0.0406376336569306	0.335567047663842	0.986947686050142	0.957371155436396	1.01652421666389	16	10.22	25.2	0.0580284506430408	0.0598211516630855	0.0616138526831301	0.0574013474298158	0.0591746750466839	0.0609480026635519	0.0571275448370826	0.0589121406043912	0.0607138060524779	0.0392517033973685	19.9234729789681	-0.0144247985322486	2.76020451874484	0.489580303313494	0.497378151189328	0.482307966419781	0.47348990324039	0.481203511722204	0.466296128684601	0.471096264630745	0.479621223298604	0.463973990965811	0.000849705880908329	0.000842331216987923	0.000841621875750126
206	0.908397597558638	0.27	0.0392560096757722	0.0378809370092064	0.0406310823423381	0.340337045959114	0.993843006370134	0.964375635507105	1.02331037723316	15.99	10.3	25.17	0.0584829045806932	0.0602699026911548	0.0620569008016164	0.0578517959434384	0.0596195099579688	0.0613872239724992	0.057678053422112	0.0594058960789182	0.0611673949418934	0.0392560096757722	19.9854841319794	-0.004624549416161	2.77506230917845	0.489580303313494	0.497378151189328	0.482307966419781	0.47348990324039	0.481203511722204	0.466296128684601	0.471096264630745	0.479621223298604	0.463973990965811	0.000849705880908329	0.000842331216987923	0.000841621875750126
206	0.908397597558638	0.27	0.0392585525393285	0.0378836287873185	0.0406334762913384	0.338366712430227	1.00322560893166	0.9733490459062	1.03310217195712	16.39	10.52	25.46	0.0576379012838481	0.0594070738099885	0.0611762463361289	0.0569748327558883	0.0587236526564736	0.0604724725570588	0.0567898875270519	0.0585740502042146	0.0603206779059194	0.0392585525393285	20.2641296514097	-0.000596248095732783	2.79407921273405	0.489580303313494	0.497378151189328	0.482307966419781	0.47348990324039	0.481203511722204	0.466296128684601	0.471096264630745	0.479621223298604	0.463973990965811	0.000849705880908329	0.000842331216987923	0.000841621875750126
206	0.908397597558638	0.27	0.0392600672890568	0.0378834411092918	0.0406366934688218	0.332336265469723	0.98810684371407	0.958279738845683	1.01793394858246	16.05	10.47	24.58	0.0579184326138527	0.0597211829938898	0.061523933373927	0.0572875336971577	0.0590706469217935	0.0608537601464294	0.057373649001299	0.0590997831045601	0.0609121955020365	0.0392600672890568	19.7874463321314	-0.00709725337370825	2.76849112721786	0.489580303313494	0.497378151189328	0.482307966419781	0.47348990324039	0.481203511722204	0.466296128684601	0.471096264630745	0.479621223298604	0.463973990965811	0.000849705880908329	0.000842331216987923	0.000841621875750126
206	0.908397597558638	0.27	0.0392666317771923	0.0378873843313339	0.0406458792230507	0.345131815621672	1.00863488078951	0.979045518966566	1.03822424261245	15.91	10.29	24.92	0.0596815800423498	0.0614853162648513	0.0632890524873529	0.0590469491598753	0.0608315051477078	0.0626160611355402	0.0588795140734162	0.0607361961445622	0.0623968372892712	0.0392666317771923	19.9210930853222	0.00189524448495936	2.77605402384617	0.489580303313494	0.497378151189328	0.482307966419781	0.47348990324039	0.481203511722204	0.466296128684601	0.471096264630745	0.479621223298604	0.463973990965811	0.000849705880908329	0.000842331216987923	0.000841621875750126
206	0.908397597558638	0.27	0.0392668416452674	0.0379028213587105	0.0406308619318242	0.342592450392712	0.996405627815902	0.967010064364901	1.0258011912669	16.08	10.41	24.96	0.0583552352050987	0.0601291412712121	0.0619030473373255	0.0577168394122301	0.0594713392645638	0.0612258391168975	0.0576225158661122	0.059348657185481	0.0611825393280817	0.0392668416452674	20.0568090472571	-0.00318446954307692	2.77839944202043	0.489580303313494	0.497378151189328	0.482307966419781	0.47348990324039	0.481203511722204	0.466296128684601	0.471096264630745	0.479621223298604	0.463973990965811	0.000849705880908329	0.000842331216987923	0.000841621875750126
206	0.908397597558638	0.27	0.0392819798412037	0.0379026222950715	0.0406613373873359	0.343268501861151	0.995794429133623	0.96646093446339	1.02512792380386	16.14	10.31	25.07	0.0581113695754979	0.0598751341405595	0.061638898705621	0.0574693130590617	0.0592135902752494	0.060957867491437	0.0573275749437912	0.0590241519972513	0.0607426578876438	0.0392819798412037	19.9810180846445	-0.00199263944611685	2.77674427316732	0.489580303313494	0.497378151189328	0.482307966419781	0.47348990324039	0.481203511722204	0.466296128684601	0.471096264630745	0.479621223298604	0.463973990965811	0.000849705880908329	0.000842331216987923	0.000841621875750126
206	0.908397597558638	0.27	0.0392894811188293	0.0378985178457393	0.0406804443919194	0.334915742029906	0.991264451995955	0.961515117579801	1.02101378641211	16.06	10.35	24.86	0.058073643586843	0.0598704455426751	0.0616672474985072	0.0574398370364991	0.0592170289803027	0.0609942209241063	0.0573131871010871	0.0591469941656244	0.0608724352626007	0.0392894811188293	19.9469383477536	0.0230582648909645	2.8010781261012	0.489580303313494	0.497378151189328	0.482307966419781	0.47348990324039	0.481203511722204	0.466296128684601	0.471096264630745	0.479621223298604	0.463973990965811	0.000849705880908329	0.000842331216987923	0.000841621875750126
206	0.908397597558638	0.27	0.0392936869292529	0.0379125896476471	0.0406747842108588	0.340775372403388	1.00395323238092	0.974215129372833	1.033691335389	16.22	10.48	24.99	0.0582723886279399	0.0600511644273472	0.0618299402267545	0.0576194359296755	0.0593782802231813	0.0611371245166872	0.0576012838994669	0.0593495925873612	0.0611000083340066	0.0392936869292529	20.0098237474842	0.0155435944716472	2.79836135602523	0.489580303313494	0.497378151189328	0.482307966419781	0.47348990324039	0.481203511722204	0.466296128684601	0.471096264630745	0.479621223298604	0.463973990965811	0.000849705880908329	0.000842331216987923	0.000841621875750126
206	0.908397597558638	0.27	0.0392986568292224	0.0379098038363744	0.0406875098220705	0.332055045941188	0.982887286144498	0.953198928041884	1.01257564424711	15.81	10.33	24.74	0.0584637439902965	0.0602846572504163	0.0621055705105361	0.0578530291003715	0.0596549210189672	0.0614568129375629	0.0578052551122074	0.0596582774957116	0.0614052396524534	0.0392986568292224	19.8093078874228	0.00125968362730269	2.77230440971098	0.489580303313494	0.497378151189328	0.482307966419781	0.47348990324039	0.481203511722204	0.466296128684601	0.471096264630745	0.479621223298604	0.463973990965811	0.000849705880908329	0.000842331216987923	0.000841621875750126
206	0.908397597558638	0.27	0.0393082136993044	0.0379307375030106	0.0406856898955981	0.330251387340756	0.965900597041457	0.936606292754582	0.995194901328333	15.96	10.27	24.86	0.0569270377305321	0.0587075488997707	0.0604880600690093	0.0563166107675257	0.0580780295674971	0.0598394483674685	0.0562131362248647	0.0579471295482569	0.0597175675705546	0.0393082136993044	19.7934061403591	0.00078616849488262	2.77299779272436	0.489580303313494	0.497378151189328	0.482307966419781	0.47348990324039	0.481203511722204	0.466296128684601	0.471096264630745	0.479621223298604	0.463973990965811	0.000849705880908329	0.000842331216987923	0.000841621875750126
206	0.908397597558638	0.27	0.0393239837390326	0.0379360570314902	0.0407119104465751	0.347903414231943	1.01085360193024	0.981380079069087	1.04032712479139	16	10.34	24.79	0.0594855471626364	0.0612720605345699	0.0630585739065034	0.0588427537162744	0.0606099622462405	0.0623771707762067	0.058773500144392	0.0605679391749928	0.0622774159809985	0.0393239837390326	19.675508289565	0.0104913755820343	2.77814922532665	0.489580303313494	0.497378151189328	0.482307966419781	0.47348990324039	0.481203511722204	0.466296128684601	0.471096264630745	0.479621223298604	0.463973990965811	0.000849705880908329	0.000842331216987923	0.000841621875750126
206	0.908397597558638	0.27	0.0393269284022611	0.0379399852322335	0.0407138715722887	0.335513694310281	0.98437943933888	0.954876343235856	1.0138825354419	15.94	10.32	24.86	0.0581023063785087	0.0598975104811504	0.061692714583792	0.057481247571264	0.0592572626367015	0.0610332777021389	0.0573917422391903	0.059140180271764	0.0609275861100047	0.0393269284022611	19.7957637485513	0.00501076705540628	2.77651456922337	0.489580303313494	0.497378151189328	0.482307966419781	0.47348990324039	0.481203511722204	0.466296128684601	0.471096264630745	0.479621223298604	0.463973990965811	0.000849705880908329	0.000842331216987923	0.000841621875750126
206	0.908397597558638	0.27	0.039334479611382	0.0379645397180636	0.0407044195047005	0.343530234988432	0.995576323570521	0.966266270231832	1.02488637690921	16.34	10.47	25.09	0.0573848151001699	0.059125486427767	0.0608661577553641	0.0567295886901545	0.0584503848326001	0.0601711809750458	0.0566899757465511	0.0583595276209528	0.060119254030916	0.039334479611382	20.1129714827928	-0.00554978225971845	2.78296270843752	0.489580303313494	0.497378151189328	0.482307966419781	0.47348990324039	0.481203511722204	0.466296128684601	0.471096264630745	0.479621223298604	0.463973990965811	0.000849705880908329	0.000842331216987923	0.000841621875750126
206	0.908397597558638	0.27	0.0393378631551864	0.0379492061385089	0.0407265201718639	0.33522808581064	0.975884768663994	0.946617523850193	1.0051520134778	16.09	10.44	24.88	0.0570625347519208	0.0588267775767185	0.0605910204015163	0.0564364113248854	0.0581812958479816	0.0599261803710778	0.0563634277661286	0.0581446954426112	0.0599039733389105	0.0393378631551864	19.8984216006084	0.0106310386884753	2.78417317172336	0.489580303313494	0.497378151189328	0.482307966419781	0.47348990324039	0.481203511722204	0.466296128684601	0.471096264630745	0.479621223298604	0.463973990965811	0.000849705880908329	0.000842331216987923	0.000841621875750126
206	0.908397597558638	0.27	0.0393581445770902	0.0379724507181773	0.0407438384360031	0.33562806018684	0.978482223952791	0.949163395161245	1.00780105274434	16.1	10.34	25.08	0.0571919624476775	0.058958572247217	0.0607251820467564	0.0565636953973728	0.0583108985761164	0.0600581017548599	0.0563734288642924	0.0582187506280547	0.0598909663378036	0.0393581445770902	19.9226595111578	0.00956955939936816	2.7853636948144	0.489580303313494	0.497378151189328	0.482307966419781	0.47348990324039	0.481203511722204	0.466296128684601	0.471096264630745	0.479621223298604	0.463973990965811	0.000849705880908329	0.000842331216987923	0.000841621875750126
206	0.908397597558638	0.27	0.0393585222506306	0.0379627153561901	0.0407543291450711	0.333029208605572	0.986837954973412	0.957095606514296	1.01658030343253	16.01	10.26	24.79	0.0579874496494384	0.0597894461500913	0.0615914426507442	0.0573600540216667	0.0591425538082443	0.0609250535948219	0.0572143645861368	0.0590172592344875	0.0607761393160419	0.0393585222506306	19.7458289685916	0.0138857139240554	2.7823007007824	0.489580303313494	0.497378151189328	0.482307966419781	0.47348990324039	0.481203511722204	0.466296128684601	0.471096264630745	0.479621223298604	0.463973990965811	0.000849705880908329	0.000842331216987923	0.000841621875750126
206	0.908397597558638	0.27	0.0393605406569505	0.0379799770315735	0.0407411042823275	0.34535117803634	1.00668015256359	0.97716246044302	1.03619784468416	15.78	10.21	24.74	0.0600362388910751	0.0618497870853645	0.0636633352796538	0.0594122519199386	0.0612069509913371	0.0630016500627356	0.0592624399371242	0.0610444494656567	0.0628319228103993	0.0393605406569505	19.7224354872894	-0.00311822468221818	2.76342251511934	0.489580303313494	0.497378151189328	0.482307966419781	0.47348990324039	0.481203511722204	0.466296128684601	0.471096264630745	0.479621223298604	0.463973990965811	0.000849705880908329	0.000842331216987923	0.000841621875750126
206	0.908397597558638	0.27	0.0393623420097133	0.0379796776793704	0.0407450063400563	0.343526960397207	1.01817594620413	0.988200335846399	1.04815155656187	16.02	10.42	25.03	0.0598410267815641	0.0616562167153689	0.0634714066491737	0.0591926396976785	0.0609881617586011	0.0627836838195238	0.0590681763396525	0.0609127171084949	0.0626676145908804	0.0393623420097133	20.0588424439595	8.08870408336109e-05	2.78220688550974	0.489580303313494	0.497378151189328	0.482307966419781	0.47348990324039	0.481203511722204	0.466296128684601	0.471096264630745	0.479621223298604	0.463973990965811	0.000849705880908329	0.000842331216987923	0.000841621875750126
206	0.908397597558638	0.27	0.0393627632359149	0.0379896049223001	0.0407359215495296	0.337053748572366	0.983626611267776	0.954247610778033	1.01300561175752	15.82	10.26	24.56	0.0584994384080986	0.0603004961317223	0.062101553855346	0.0578874735117491	0.0596696903006023	0.0614519070894555	0.0578286274815714	0.0595979565228321	0.0614163531137598	0.0393627632359149	19.731990075443	0.0124226507903047	2.78009140609096	0.489580303313494	0.497378151189328	0.482307966419781	0.47348990324039	0.481203511722204	0.466296128684601	0.471096264630745	0.479621223298604	0.463973990965811	0.000849705880908329	0.000842331216987923	0.000841621875750126
206	0.908397597558638	0.27	0.0393640088376924	0.0379692938958068	0.0407587237795781	0.331430354493724	0.983648724972267	0.95389547657969	1.01340197336484	15.99	10.27	24.73	0.0578628940831476	0.0596677134817491	0.0614725328803506	0.0572389471630507	0.0590243048405797	0.0608096625181088	0.057106194834809	0.0589225337200431	0.060699787701358	0.0393640088376924	19.8395686432224	0.00482162419855031	2.77773642919103	0.489580303313494	0.497378151189328	0.482307966419781	0.47348990324039	0.481203511722204	0.466296128684601	0.471096264630745	0.479621223298604	0.463973990965811	0.000849705880908329	0.000842331216987923	0.000841621875750126
206	0.908397597558638	0.27	0.0393961540430553	0.0380228352161949	0.0407694728699158	0.346875201580092	1.01666740325297	0.986957069698887	1.04637773680705	16.24	10.47	25.05	0.0589594418635253	0.0607342958442179	0.0625091498249105	0.0582965504420899	0.0600514494259081	0.0618063484097264	0.058201509697009	0.0600210427243543	0.0617054866302517	0.0393961540430553	20.0741675827036	0.00328338762841153	2.79063105782409	0.489580303313494	0.497378151189328	0.482307966419781	0.47348990324039	0.481203511722204	0.466296128684601	0.471096264630745	0.479621223298604	0.463973990965811	0.000849705880908329	0.000842331216987923	0.000841621875750126
206	0.908397597558638	0.27	0.0393962519740617	0.0380198065211564	0.0407726974269669	0.341078323620205	1.00308163045214	0.973389368557348	1.03277389234692	16.21	10.38	25.02	0.0582688453503602	0.0600462777657296	0.061823710181099	0.0576173028391731	0.059374860606737	0.0611324183743009	0.0575103928383648	0.0592831463978587	0.0610643889936917	0.0393962519740617	19.9182572192354	-0.0194327991895684	2.75891357438353	0.489580303313494	0.497378151189328	0.482307966419781	0.47348990324039	0.481203511722204	0.466296128684601	0.471096264630745	0.479621223298604	0.463973990965811	0.000849705880908329	0.000842331216987923	0.000841621875750126
206	0.908397597558638	0.27	0.0393973002760701	0.0380197370168349	0.0407748635353054	0.340566276042036	0.990758755684242	0.96139782326536	1.02011968810312	15.89	10.16	24.44	0.058670874570729	0.0604626734926123	0.0622544724144957	0.0580489758170408	0.0598217820526121	0.0615945882881833	0.0579886646014337	0.0597522774613833	0.0615007824910123	0.0393973002760701	19.8344902782298	-0.012876582250169	2.75643603144592	0.489580303313494	0.497378151189328	0.482307966419781	0.47348990324039	0.481203511722204	0.466296128684601	0.471096264630745	0.479621223298604	0.463973990965811	0.000849705880908329	0.000842331216987923	0.000841621875750126
206	0.908397597558638	0.27	0.0394090915618188	0.0380306769291265	0.040787506194511	0.332390334828976	0.977389998127482	0.947889987490063	1.0068900087649	16.17	10.34	25.1	0.0568649679494944	0.0586347061907945	0.0604044444320945	0.0562327947410861	0.0579828586355539	0.0597329225300217	0.0560801300079526	0.0578036633441119	0.0595682706929705	0.0394090915618188	20.0008174063817	-0.00898526718360219	2.77071320045387	0.489580303313494	0.497378151189328	0.482307966419781	0.47348990324039	0.481203511722204	0.466296128684601	0.471096264630745	0.479621223298604	0.463973990965811	0.000849705880908329	0.000842331216987923	0.000841621875750126
206	0.908397597558638	0.27	0.0394141771166218	0.0380190817437581	0.0408092724894854	0.341702847532023	1.00590420387585	0.976169714810983	1.03563869294071	16.09	10.28	24.65	0.0588612610095773	0.0606541967002449	0.0624471323909125	0.0582159221534513	0.0599892005848642	0.0617624790162772	0.0581040929772947	0.0599435358089875	0.0616860698009994	0.0394141771166218	19.8483937927939	0.0136086042744936	2.7867561584425	0.489580303313494	0.497378151189328	0.482307966419781	0.47348990324039	0.481203511722204	0.466296128684601	0.471096264630745	0.479621223298604	0.463973990965811	0.000849705880908329	0.000842331216987923	0.000841621875750126
206	0.908397597558638	0.27	0.0394286557061014	0.0380507700507999	0.0408065413614029	0.337098074157812	1.00539353186105	0.975367374285501	1.03541968943659	16.06	10.33	24.83	0.0589059185995233	0.0607193054736712	0.0625326923478192	0.0582628967666423	0.0600564885611232	0.0618500803556042	0.0581937628158216	0.0599807337796733	0.0617198502776866	0.0394286557061014	19.8892452133958	-0.0227469712909688	2.75697485239063	0.489580303313494	0.497378151189328	0.482307966419781	0.47348990324039	0.481203511722204	0.466296128684601	0.471096264630745	0.479621223298604	0.463973990965811	0.000849705880908329	0.000842331216987923	0.000841621875750126
206	0.908397597558638	0.27	0.0394315995672437	0.0380614114051688	0.0408017877293187	0.332802022443136	0.971177080325998	0.941891760280689	1.00046240037131	15.94	10.24	25.14	0.0573271328587593	0.0591095493781993	0.0608919658976393	0.0567148134375266	0.0584781917075871	0.0602415699776475	0.0565233965789279	0.0583049513476506	0.0600272829693773	0.0394315995672437	19.9248841082355	0.00137047589180781	2.77423445330657	0.489580303313494	0.497378151189328	0.482307966419781	0.47348990324039	0.481203511722204	0.466296128684601	0.471096264630745	0.479621223298604	0.463973990965811	0.000849705880908329	0.000842331216987923	0.000841621875750126
206	0.908397597558638	0.27	0.0394374076712418	0.0380460741387966	0.040828741203687	0.334151085713088	0.993151373434436	0.963294177022964	1.02300856984591	16.32	10.41	25.37	0.0572791253518513	0.0590544855031945	0.0608298456545377	0.0566272077972783	0.0583823618361636	0.0601375158750489	0.0564388648761666	0.0581413439185666	0.0599094270698037	0.0394374076712418	20.1867613143399	0.0111162421460889	2.80161456519948	0.489580303313494	0.497378151189328	0.482307966419781	0.47348990324039	0.481203511722204	0.466296128684601	0.471096264630745	0.479621223298604	0.463973990965811	0.000849705880908329	0.000842331216987923	0.000841621875750126
206	0.908397597558638	0.27	0.039441245380139	0.0380643472429179	0.0408181435173601	0.335742278628979	0.97668145263785	0.947424075009729	1.00593883026597	16.23	10.34	25.4	0.0566488957028231	0.0583982687423213	0.0601476417818195	0.0560135077472955	0.0577432593882611	0.0594730110292266	0.0558517787602861	0.0575128438264179	0.0592526051890699	0.039441245380139	20.0724567076678	0.00498285025451632	2.78926336745654	0.489580303313494	0.497378151189328	0.482307966419781	0.47348990324039	0.481203511722204	0.466296128684601	0.471096264630745	0.479621223298604	0.463973990965811	0.000849705880908329	0.000842331216987923	0.000841621875750126
206	0.908397597558638	0.27	0.0394559997843756	0.0380765409533963	0.0408354586153548	0.345393101566722	1.00459780872069	0.975143905627561	1.03405171181381	15.9	10.32	24.62	0.0594753459312825	0.0612717793247341	0.0630682127181857	0.0588438713006733	0.0606212312092081	0.0623985911177428	0.0588454901382642	0.0606222478548044	0.0623565611794724	0.0394559997843756	19.7315106787155	0.00683586101843839	2.77526325184598	0.489580303313494	0.497378151189328	0.482307966419781	0.47348990324039	0.481203511722204	0.466296128684601	0.471096264630745	0.479621223298604	0.463973990965811	0.000849705880908329	0.000842331216987923	0.000841621875750126
206	0.908397597558638	0.27	0.0394572644560826	0.0380689890187949	0.0408455398933703	0.335321497299368	0.98991280536089	0.960231074131116	1.01959453659066	16.11	10.43	24.92	0.057815369695553	0.0596025023040309	0.0613896349125088	0.0571789468930818	0.058946407017425	0.0607138671417683	0.0570783125558673	0.058799714639039	0.060629152106687	0.0394572644560826	19.9426458607887	0.00511213580972547	2.78670901988084	0.489580303313494	0.497378151189328	0.482307966419781	0.47348990324039	0.481203511722204	0.466296128684601	0.471096264630745	0.479621223298604	0.463973990965811	0.000849705880908329	0.000842331216987923	0.000841621875750126
206	0.908397597558638	0.27	0.0394585526935487	0.0380712730415506	0.0408458323455468	0.336808494958869	0.999331441788549	0.969466980949484	1.02919590262761	16.4	10.53	25.24	0.0573978732659617	0.0591660165571526	0.0609341598483434	0.0567372661639402	0.0584850594325764	0.0602328527012126	0.0566621771949646	0.0583848335859453	0.0601566272104431	0.0394585526935487	20.1456028442701	0.00477341260886679	2.7980883514595	0.489580303313494	0.497378151189328	0.482307966419781	0.47348990324039	0.481203511722204	0.466296128684601	0.471096264630745	0.479621223298604	0.463973990965811	0.000849705880908329	0.000842331216987923	0.000841621875750126
206	0.908397597558638	0.27	0.0394690645905413	0.0380763964685393	0.0408617327125433	0.339121023304556	0.983006763504932	0.953781577416916	1.01223194959295	15.83	10.27	24.35	0.0584287549078442	0.0602190927330907	0.0620094305583373	0.0578162399625183	0.0595878094830683	0.0613593790036183	0.0578166171070018	0.0595995413364236	0.061376079586359	0.0394690645905413	19.6134245803786	0.0199027304024794	2.78310078010854	0.489580303313494	0.497378151189328	0.482307966419781	0.47348990324039	0.481203511722204	0.466296128684601	0.471096264630745	0.479621223298604	0.463973990965811	0.000849705880908329	0.000842331216987923	0.000841621875750126
206	0.908397597558638	0.27	0.039470478760854	0.0380831000158405	0.0408578575058675	0.341994192377721	0.993002749867906	0.963668626314607	1.02233687342121	16.02	10.18	24.95	0.0583544877479571	0.0601308014171429	0.0619071150863286	0.0577221770713871	0.0594792431703976	0.0612363092694082	0.0575763300566246	0.0592459888753957	0.0609902356306138	0.039470478760854	19.9159758736717	0.00651897843064575	2.77869551955942	0.489580303313494	0.497378151189328	0.482307966419781	0.47348990324039	0.481203511722204	0.466296128684601	0.471096264630745	0.479621223298604	0.463973990965811	0.000849705880908329	0.000842331216987923	0.000841621875750126
206	0.908397597558638	0.27	0.0394704809841508	0.0380771167353148	0.0408638452329868	0.343086137150243	1.01778961369533	0.98779606787049	1.04778315952016	15.94	10.44	25.07	0.0601034928765929	0.0619284817851974	0.063753470693802	0.0594609851264393	0.061266464860758	0.0630719445950766	0.0594081885716756	0.0611926019224291	0.0629631256212422	0.0394704809841508	19.8518482430112	0.0190746002162743	2.7931939268953	0.489580303313494	0.497378151189328	0.482307966419781	0.47348990324039	0.481203511722204	0.466296128684601	0.471096264630745	0.479621223298604	0.463973990965811	0.000849705880908329	0.000842331216987923	0.000841621875750126
206	0.908397597558638	0.27	0.0394773772965382	0.0380883289997802	0.0408664255932962	0.336172691187005	0.982907648200099	0.95349214892354	1.01232314747666	16.03	10.34	25.2	0.0577101382461192	0.0594905121398585	0.0612708860335978	0.0570839593539986	0.0588450154539114	0.0606060715538241	0.0569561411643851	0.0586954225485303	0.0603950684983966	0.0394773772965382	19.9538835020849	-0.00376564288796741	2.77575965184447	0.489580303313494	0.497378151189328	0.482307966419781	0.47348990324039	0.481203511722204	0.466296128684601	0.471096264630745	0.479621223298604	0.463973990965811	0.000849705880908329	0.000842331216987923	0.000841621875750126
206	0.908397597558638	0.27	0.039481497547426	0.0381024455280384	0.0408605495668136	0.343055223927259	0.994990322098591	0.96566664438463	1.02431399981255	15.91	10.23	25	0.0588566570741375	0.060643913218273	0.0624311693624086	0.0582305130007794	0.0599987554955191	0.0617669979902587	0.0579977200918756	0.0597846272659985	0.0616093631776711	0.039481497547426	19.9010059621992	-0.0155248748043598	2.75661650265226	0.489580303313494	0.497378151189328	0.482307966419781	0.47348990324039	0.481203511722204	0.466296128684601	0.471096264630745	0.479621223298604	0.463973990965811	0.000849705880908329	0.000842331216987923	0.000841621875750126
206	0.908397597558638	0.27	0.0394963626207289	0.0381240118819423	0.0408687133595156	0.35039635150594	1.01633885900756	0.986867501637917	1.04581021637721	15.9	10.2	24.77	0.0601922068697409	0.0619897592631285	0.0637873116565161	0.0595531765895349	0.0613316452764202	0.0631101139633055	0.0593790762834649	0.0611784883346076	0.0629363297996216	0.0394963626207289	19.7987531590817	-0.0134739806685101	2.75297360848858	0.489580303313494	0.497378151189328	0.482307966419781	0.47348990324039	0.481203511722204	0.466296128684601	0.471096264630745	0.479621223298604	0.463973990965811	0.000849705880908329	0.000842331216987923	0.000841621875750126
206	0.908397597558638	0.27	0.0394979727469414	0.0381091588564336	0.0408867866374493	0.341507332897861	0.982163617670301	0.95311827762949	1.01120895771111	15.9	10.26	24.66	0.058152131270468	0.0599242601515231	0.0616963890325781	0.0575353203737198	0.0592886525506748	0.0610419847276297	0.0573626684136653	0.0592114660034368	0.0609655602957958	0.0394979727469414	19.6735935838988	0.018769502303752	2.78280992150041	0.489580303313494	0.497378151189328	0.482307966419781	0.47348990324039	0.481203511722204	0.466296128684601	0.471096264630745	0.479621223298604	0.463973990965811	0.000849705880908329	0.000842331216987923	0.000841621875750126
206	0.908397597558638	0.27	0.039499126088102	0.0381052451048096	0.0408930070713943	0.336418160192349	0.982794600491871	0.953398653196352	1.01219054778739	16.18	10.23	25.01	0.0571790882701477	0.0589420795011086	0.0607050707320694	0.0565429332568034	0.0582863100492696	0.0600296868417357	0.0563460397761314	0.0581365634865853	0.0598101381330787	0.039499126088102	19.8730442659664	0.00517065006283785	2.77795139949498	0.489580303313494	0.497378151189328	0.482307966419781	0.47348990324039	0.481203511722204	0.466296128684601	0.471096264630745	0.479621223298604	0.463973990965811	0.000849705880908329	0.000842331216987923	0.000841621875750126
206	0.908397597558638	0.27	0.0395023096446756	0.0381211748129295	0.0408834444764218	0.341440057015615	1.00652290091825	0.976752735423216	1.03629306641329	16.34	10.67	24.89	0.0580262399367014	0.0597948050026817	0.0615633700686621	0.0573642428110673	0.0591126310571908	0.0608610193033142	0.0574806388710058	0.0591254707333198	0.0609672920139936	0.0395023096446756	20.0866640087362	-0.00719640946292868	2.78278710394808	0.489580303313494	0.497378151189328	0.482307966419781	0.47348990324039	0.481203511722204	0.466296128684601	0.471096264630745	0.479621223298604	0.463973990965811	0.000849705880908329	0.000842331216987923	0.000841621875750126
206	0.908397597558638	0.27	0.0395030370954864	0.0381171257471685	0.0408889484438043	0.336222918496867	0.97774318448845	0.948485534843025	1.00700083413387	16.17	10.28	25.16	0.0569182549096482	0.0586739952972452	0.0604297356848422	0.0562860155270613	0.058022253415497	0.0597584913039328	0.0560724743523993	0.0578428999671831	0.0595849901889125	0.0395030370954864	19.921532005785	0.014304315199807	2.79444316118394	0.489580303313494	0.497378151189328	0.482307966419781	0.47348990324039	0.481203511722204	0.466296128684601	0.471096264630745	0.479621223298604	0.463973990965811	0.000849705880908329	0.000842331216987923	0.000841621875750126
206	0.908397597558638	0.27	0.0395086336525596	0.038125214190591	0.0408920531145283	0.34472380646546	1.00587312690156	0.976338129958787	1.03540812384433	16.14	10.33	24.78	0.0586956816801035	0.0604712722524484	0.0622468628247933	0.0580468815036099	0.0598028453599214	0.061558809216233	0.0579741405673735	0.059688305222749	0.0614822109432687	0.0395086336525596	19.8405501861801	-0.00573980817130934	2.76846958756869	0.489580303313494	0.497378151189328	0.482307966419781	0.47348990324039	0.481203511722204	0.466296128684601	0.471096264630745	0.479621223298604	0.463973990965811	0.000849705880908329	0.000842331216987923	0.000841621875750126
206	0.908397597558638	0.27	0.0395146245081658	0.0381260623724718	0.0409031866438598	0.334502448627412	0.982770484322077	0.953248683013464	1.01229228563069	16.07	10.43	25.08	0.0575463004559804	0.0593284906424243	0.0611106808288682	0.056917402895454	0.0586801163292349	0.0604428297630159	0.0568435171331426	0.0585424369443557	0.0603133138910377	0.0395146245081658	19.9030686970733	0.00361643643030236	2.78302457580229	0.489580303313494	0.497378151189328	0.482307966419781	0.47348990324039	0.481203511722204	0.466296128684601	0.471096264630745	0.479621223298604	0.463973990965811	0.000849705880908329	0.000842331216987923	0.000841621875750126
206	0.908397597558638	0.27	0.0395167307117565	0.0381409047094293	0.0408925567140836	0.335377400277901	0.989902610653879	0.960224907062483	1.01958031424527	16	10.34	24.52	0.0582148163729215	0.0600140636661712	0.0618133109594209	0.0575861048029566	0.0593659204865066	0.0611457361700567	0.0575581832321927	0.0593320636279961	0.061117286657102	0.0395167307117565	19.7853948395934	0.00717084689904492	2.7808090532651	0.489580303313494	0.497378151189328	0.482307966419781	0.47348990324039	0.481203511722204	0.466296128684601	0.471096264630745	0.479621223298604	0.463973990965811	0.000849705880908329	0.000842331216987923	0.000841621875750126
206	0.908397597558638	0.27	0.0395188505930352	0.0381293443570225	0.0409083568290479	0.336378100663447	0.988913293372028	0.959331678382388	1.01849490836167	15.86	10.27	24.55	0.0586489352844095	0.0604574132719822	0.0622658912595549	0.0580304511217014	0.0598198577486689	0.0616092643756363	0.0579433310485692	0.0597085515334116	0.0615668798145205	0.0395188505930352	19.7158150097426	-0.0141366853037716	2.75301858906078	0.489580303313494	0.497378151189328	0.482307966419781	0.47348990324039	0.481203511722204	0.466296128684601	0.471096264630745	0.479621223298604	0.463973990965811	0.000849705880908329	0.000842331216987923	0.000841621875750126
206	0.908397597558638	0.27	0.0395212630565981	0.0381249215785223	0.0409176045346739	0.33101282099252	0.993247530158611	0.963175610579416	1.02331944973781	15.92	10.36	24.52	0.0586851785769407	0.0605174259379332	0.0623496732989257	0.0580602604445706	0.0598729968382859	0.0616857332320012	0.0580947702158295	0.0598690181457804	0.0617060831707988	0.0395212630565981	19.6701537254607	-0.0123249481268226	2.75693196903952	0.489580303313494	0.497378151189328	0.482307966419781	0.47348990324039	0.481203511722204	0.466296128684601	0.471096264630745	0.479621223298604	0.463973990965811	0.000849705880908329	0.000842331216987923	0.000841621875750126
206	0.908397597558638	0.27	0.0395242823176625	0.0381245709191827	0.0409239937161422	0.337406712450158	0.997234078643031	0.96747215925898	1.02699599802708	16.05	10.46	24.86	0.0584739580076964	0.0602727665911128	0.0620715751745292	0.0578370058671421	0.0596162201727518	0.0613954344783616	0.0578310617992193	0.0595601161703215	0.0613219461865818	0.0395242823176625	19.9202681743485	0.00489226170234076	2.78318091841234	0.489580303313494	0.497378151189328	0.482307966419781	0.47348990324039	0.481203511722204	0.466296128684601	0.471096264630745	0.479621223298604	0.463973990965811	0.000849705880908329	0.000842331216987923	0.000841621875750126
206	0.908397597558638	0.27	0.0395320109788857	0.0381557076348299	0.0409083143229414	0.344883141015838	0.990167223797283	0.961103643082898	1.01923080451167	16.32	10.32	25.02	0.0571550716857477	0.0588834295492626	0.0606117874127776	0.0565047500746708	0.0582134423435645	0.0599221346124582	0.0563441125597564	0.0580574413436351	0.0597436075422093	0.0395320109788857	20.0074598296055	-0.0105416147203297	2.77001428866887	0.489580303313494	0.497378151189328	0.482307966419781	0.47348990324039	0.481203511722204	0.466296128684601	0.471096264630745	0.479621223298604	0.463973990965811	0.000849705880908329	0.000842331216987923	0.000841621875750126
206	0.908397597558638	0.27	0.0395321428062351	0.0381373422101475	0.0409269434023227	0.330637270170137	0.987900491281534	0.957965079982753	1.01783590258031	15.95	10.27	24.95	0.05825782142102	0.0600783176813226	0.0618988139416253	0.0576341149115079	0.0594351209928029	0.0612361270740979	0.0575369898824922	0.0592538883241359	0.0610839390011759	0.0395321428062351	19.8753980198209	-0.00053403700335265	2.77616378083299	0.489580303313494	0.497378151189328	0.482307966419781	0.47348990324039	0.481203511722204	0.466296128684601	0.471096264630745	0.479621223298604	0.463973990965811	0.000849705880908329	0.000842331216987923	0.000841621875750126
206	0.908397597558638	0.27	0.0395334894410366	0.0381527955520138	0.0409141833300593	0.347037709276515	1.0079107310395	0.978466856843488	1.03735460523552	16.06	10.25	25.01	0.0591196556325304	0.0608986752189183	0.0626776948053063	0.0584751018961136	0.0602347256705791	0.0619943494450446	0.0582973518139695	0.0600191833169257	0.0617876499407437	0.0395334894410366	20.0170934249322	-0.0104576708965254	2.76924206956703	0.489580303313494	0.497378151189328	0.482307966419781	0.47348990324039	0.481203511722204	0.466296128684601	0.471096264630745	0.479621223298604	0.463973990965811	0.000849705880908329	0.000842331216987923	0.000841621875750126
206	0.908397597558638	0.27	0.0395346442237913	0.0381475290361942	0.0409217594113884	0.3371990519355	0.990859416847885	0.96127400651675	1.02044482717902	15.99	10.42	24.68	0.0583259729881213	0.0601210884620839	0.0619162039360465	0.0576975024811608	0.0594732753351177	0.0612490481890746	0.057677496333909	0.0594996668359921	0.0611832194677788	0.0395346442237913	19.8156658680657	0.00282346513041713	2.77714513850756	0.489580303313494	0.497378151189328	0.482307966419781	0.47348990324039	0.481203511722204	0.466296128684601	0.471096264630745	0.479621223298604	0.463973990965811	0.000849705880908329	0.000842331216987923	0.000841621875750126
206	0.908397597558638	0.27	0.0395407210750927	0.0381441057146533	0.0409373364355321	0.337606499060806	0.994442398577336	0.964777051595314	1.02410774555936	16.12	10.4	25.1	0.0580744290747985	0.0598601246263645	0.0616458201779305	0.0574347140427508	0.0592007393830862	0.0609667647234216	0.0572944169126569	0.0590452951668835	0.0608348290393928	0.0395407210750927	19.9349180123641	0.00492510353393347	2.78397189288059	0.489580303313494	0.497378151189328	0.482307966419781	0.47348990324039	0.481203511722204	0.466296128684601	0.471096264630745	0.479621223298604	0.463973990965811	0.000849705880908329	0.000842331216987923	0.000841621875750126
206	0.908397597558638	0.27	0.0395442968340505	0.0381636731440095	0.0409249205240915	0.332600213116186	0.97468776362387	0.945283219408936	1.0040923078388	16.12	10.33	24.9	0.0568856102715098	0.0586551280288102	0.0604246457861105	0.0562585279060987	0.0580085392649339	0.0597585506237692	0.0561475614668309	0.0578943644928534	0.0596150270806032	0.0395442968340505	19.8625324933451	0.0110915706660492	2.78733948733569	0.489580303313494	0.497378151189328	0.482307966419781	0.47348990324039	0.481203511722204	0.466296128684601	0.471096264630745	0.479621223298604	0.463973990965811	0.000849705880908329	0.000842331216987923	0.000841621875750126
206	0.908397597558638	0.27	0.0395444941760006	0.0381498362004595	0.0409391521515416	0.332709884477413	0.980803481843209	0.951221745571505	1.01038521811491	16.22	10.46	25.17	0.0569003053576134	0.0586698294824609	0.0604393536073084	0.0562628244484867	0.0580125237614859	0.059762223074485	0.0561372559188957	0.0578599686534772	0.059777443417006	0.0395444941760006	19.9772568754176	-0.0199531881270523	2.76405712440808	0.489580303313494	0.497378151189328	0.482307966419781	0.47348990324039	0.481203511722204	0.466296128684601	0.471096264630745	0.479621223298604	0.463973990965811	0.000849705880908329	0.000842331216987923	0.000841621875750126
206	0.908397597558638	0.27	0.0395645363533273	0.0381665578801841	0.0409625148264705	0.332468503856941	0.978574522766516	0.949043961663764	1.00810508386927	16.07	10.22	25.34	0.0572845431742917	0.059067015610538	0.0608494880467843	0.0566582673255052	0.0584212524903849	0.0601842376552646	0.0565069511764148	0.0581717716032904	0.0599078168569841	0.0395645363533273	19.898923724227	0.00427115687149407	2.78234559342018	0.489580303313494	0.497378151189328	0.482307966419781	0.47348990324039	0.481203511722204	0.466296128684601	0.471096264630745	0.479621223298604	0.463973990965811	0.000849705880908329	0.000842331216987923	0.000841621875750126
206	0.908397597558638	0.27	0.0395654083091531	0.0381714740445562	0.04095934257375	0.347888907364301	1.01959882044153	0.989869362175829	1.04932827870724	15.92	10.29	25.02	0.0602914360819515	0.0621022121310634	0.0639129881801754	0.059648799826454	0.0614402751188521	0.0632317504112502	0.0594551779920682	0.0612557998993004	0.063096877295098	0.0395654083091531	19.8573278153613	-0.0175987517637824	2.75596961503798	0.489580303313494	0.497378151189328	0.482307966419781	0.47348990324039	0.481203511722204	0.466296128684601	0.471096264630745	0.479621223298604	0.463973990965811	0.000849705880908329	0.000842331216987923	0.000841621875750126
206	0.908397597558638	0.27	0.0395715686855612	0.0381985978025252	0.0409445395685973	0.344435365101823	0.995212885165801	0.965972233419251	1.02445353691235	16.12	10.37	25.32	0.05815305501387	0.0599133884591073	0.0616737219043447	0.0575126748080757	0.0592536234988293	0.0609945721895829	0.0573048782402985	0.0590611111274774	0.0607910478679404	0.0395715686855612	20.0475846420697	-0.00401481560857897	2.77702615025875	0.489580303313494	0.497378151189328	0.482307966419781	0.47348990324039	0.481203511722204	0.466296128684601	0.471096264630745	0.479621223298604	0.463973990965811	0.000849705880908329	0.000842331216987923	0.000841621875750126
206	0.908397597558638	0.27	0.0395800094117518	0.0381815177525403	0.0409785010709633	0.343394289329915	1.00329520794801	0.973749003454436	1.03284141244158	16.01	10.24	24.64	0.0589915209061922	0.0607814847817882	0.0625714486573843	0.0583531132287598	0.0601237060716557	0.0618942989145516	0.0582823061172007	0.060055707939188	0.0617748896400492	0.0395800094117518	19.7721663915227	-0.00688436096346313	2.764079117107	0.489580303313494	0.497378151189328	0.482307966419781	0.47348990324039	0.481203511722204	0.466296128684601	0.471096264630745	0.479621223298604	0.463973990965811	0.000849705880908329	0.000842331216987923	0.000841621875750126
206	0.908397597558638	0.27	0.039583009285564	0.0381881195378127	0.0409778990333154	0.332960449762942	0.991253386080092	0.961373336109286	1.0211334360509	16.28	10.38	25.4	0.0573114259284781	0.059092698828735	0.060873971728992	0.0566635012935925	0.058424636314276	0.0601857713349595	0.0564691226405357	0.0582032131136287	0.0599739232757242	0.039583009285564	20.080018511083	-0.016010251651396	2.77013434510514	0.489580303313494	0.497378151189328	0.482307966419781	0.47348990324039	0.481203511722204	0.466296128684601	0.471096264630745	0.479621223298604	0.463973990965811	0.000849705880908329	0.000842331216987923	0.000841621875750126
206	0.908397597558638	0.27	0.039583378915286	0.0381822017045491	0.040984556126023	0.331322014578048	0.986790973225405	0.956935380207831	1.01664656624298	15.96	10.16	24.81	0.0581570316811454	0.0599714830065895	0.0617859343320336	0.0575332451676928	0.0593282348694362	0.0611232245711796	0.0573789147260526	0.0590946282836762	0.0609136356187483	0.039583378915286	19.6724805000266	-0.00902391956653332	2.75566752643988	0.489580303313494	0.497378151189328	0.482307966419781	0.47348990324039	0.481203511722204	0.466296128684601	0.471096264630745	0.479621223298604	0.463973990965811	0.000849705880908329	0.000842331216987923	0.000841621875750126
206	0.908397597558638	0.27	0.0395889096888017	0.0382105854816595	0.040967233895944	0.337245400001911	0.990233158015016	0.960669512205191	1.01979680382484	16.09	10.34	24.94	0.057939244962812	0.0597222674224687	0.0615052898821253	0.0573043949563095	0.059067880540385	0.0608313661244604	0.0572414588535876	0.0589247524764461	0.0607294127450814	0.0395889096888017	20.0317974668312	-0.0161271728655774	2.76468154235142	0.489580303313494	0.497378151189328	0.482307966419781	0.47348990324039	0.481203511722204	0.466296128684601	0.471096264630745	0.479621223298604	0.463973990965811	0.000849705880908329	0.000842331216987923	0.000841621875750126
206	0.908397597558638	0.27	0.0396082884271133	0.0382159288892059	0.0410006479650207	0.334856470269031	0.995971845823857	0.966077258151494	1.02586643349622	16.16	10.47	24.56	0.0579925105795225	0.0597870484151167	0.0615815862507109	0.0573488956115721	0.0591235172303997	0.0608981388492273	0.0573488908342831	0.059171300832645	0.0609160712243344	0.0396082884271133	19.8532268385425	0.0145186458380134	2.79278545536517	0.489580303313494	0.497378151189328	0.482307966419781	0.47348990324039	0.481203511722204	0.466296128684601	0.471096264630745	0.479621223298604	0.463973990965811	0.000849705880908329	0.000842331216987923	0.000841621875750126
206	0.908397597558638	0.27	0.0396083144402713	0.0382059846022519	0.0410106442782906	0.331985293280787	0.988755182942328	0.958884886670667	1.01862547921399	15.9	10.28	24.5	0.0584802503817606	0.0603019731236939	0.0621236958656273	0.0578592363791495	0.0596616138665015	0.0614639913538535	0.0578291316533446	0.059605872157868	0.0613934786674293	0.0396083144402713	19.6866469361995	-0.00504728308375456	2.76432948371073	0.489580303313494	0.497378151189328	0.482307966419781	0.47348990324039	0.481203511722204	0.466296128684601	0.471096264630745	0.479621223298604	0.463973990965811	0.000849705880908329	0.000842331216987923	0.000841621875750126
206	0.908397597558638	0.27	0.0396132585543027	0.0382198921083748	0.0410066250002307	0.340564909119926	1.02004549407322	0.989816563177028	1.05027442496941	16.11	10.61	25.12	0.059596595978699	0.0614166719892537	0.0632367479998085	0.0589405623520292	0.0607406031399943	0.0625406439279594	0.0589037944599568	0.0607099452099646	0.0625476331278958	0.0396132585543027	20.1104576292345	-0.0133936642670681	2.77449047268801	0.489580303313494	0.497378151189328	0.482307966419781	0.47348990324039	0.481203511722204	0.466296128684601	0.471096264630745	0.479621223298604	0.463973990965811	0.000849705880908329	0.000842331216987923	0.000841621875750126
206	0.908397597558638	0.27	0.0396160167782076	0.0382189478418844	0.0410130857145309	0.333700704116463	0.98525765723055	0.955607766149488	1.01490754831161	15.79	10.03	24.67	0.0586706915423511	0.0604910823716248	0.0623114732008986	0.0580596317329943	0.0598610630503917	0.061662494367789	0.0578215989042089	0.0596274919284933	0.0614675177531375	0.0396160167782076	19.679353123764	0.0110712656857525	2.77179559599154	0.489580303313494	0.497378151189328	0.482307966419781	0.47348990324039	0.481203511722204	0.466296128684601	0.471096264630745	0.479621223298604	0.463973990965811	0.000849705880908329	0.000842331216987923	0.000841621875750126
206	0.908397597558638	0.27	0.0396167067876478	0.0382401267120778	0.0409932868632178	0.341735108761531	1.01382313811009	0.98385671458145	1.04378956163873	16.21	10.59	24.93	0.0588804673204359	0.0606738555192846	0.0624672437181333	0.0582216384321143	0.0599949599431947	0.061768281454275	0.0582239694285787	0.060017119290701	0.0618459230433935	0.0396167067876478	19.9959106672609	0.0169056826561067	2.80223063183789	0.489580303313494	0.497378151189328	0.482307966419781	0.47348990324039	0.481203511722204	0.466296128684601	0.471096264630745	0.479621223298604	0.463973990965811	0.000849705880908329	0.000842331216987923	0.000841621875750126
206	0.908397597558638	0.27	0.0396326242567616	0.0382404203366093	0.041024828176914	0.347768064413528	1.01297220369105	0.983428096053301	1.0425163113288	16.12	10.25	24.86	0.059197499906128	0.0609759088372244	0.0627543177683208	0.0585454251111196	0.0603042444372322	0.0620630637633449	0.0584289323677877	0.0601914555352367	0.0619170351500379	0.0396326242567616	19.8051809429833	0.00309127765749689	2.77517736535566	0.489580303313494	0.497378151189328	0.482307966419781	0.47348990324039	0.481203511722204	0.466296128684601	0.471096264630745	0.479621223298604	0.463973990965811	0.000849705880908329	0.000842331216987923	0.000841621875750126
206	0.908397597558638	0.27	0.0396329854148498	0.0382369664974862	0.0410290043322133	0.341957013394474	0.985155442640639	0.956050730812721	1.01426015446856	15.86	10.2	24.74	0.0584575471734994	0.0602371494579988	0.0620167517424982	0.0578413622311076	0.0596022062169069	0.0613630502027063	0.0576876325516947	0.0594331183711073	0.0611956286844846	0.0396329854148498	19.7328066337653	-0.00601760423884489	2.75935015095815	0.489580303313494	0.497378151189328	0.482307966419781	0.47348990324039	0.481203511722204	0.466296128684601	0.471096264630745	0.479621223298604	0.463973990965811	0.000849705880908329	0.000842331216987923	0.000841621875750126
206	0.908397597558638	0.27	0.0396358373326376	0.038248785242631	0.0410228894226441	0.328675070511972	0.979252822835518	0.949447419372004	1.00905822629903	16.03	10.38	24.97	0.0574555424911902	0.0592592080657385	0.0610628736402868	0.0568318301571921	0.05861591592418	0.0604000016911679	0.056755297287803	0.0584411322450023	0.0602767566512434	0.0396358373326376	19.8878631696195	-0.00516282776421702	2.77157873167165	0.489580303313494	0.497378151189328	0.482307966419781	0.47348990324039	0.481203511722204	0.466296128684601	0.471096264630745	0.479621223298604	0.463973990965811	0.000849705880908329	0.000842331216987923	0.000841621875750126
206	0.908397597558638	0.27	0.0396420666029175	0.0382578644669413	0.0410262687388938	0.341080334035751	1.00113458573106	0.971500090935402	1.03076908052671	16.51	10.55	25.59	0.0571357520356851	0.0588786125481499	0.0606214730606147	0.0564669354252256	0.0581893944549249	0.0599118534846242	0.0563255325015476	0.0580388730661378	0.059775544350178	0.0396420666029175	20.356079900528	-0.00701085468757097	2.79199281979642	0.489580303313494	0.497378151189328	0.482307966419781	0.47348990324039	0.481203511722204	0.466296128684601	0.471096264630745	0.479621223298604	0.463973990965811	0.000849705880908329	0.000842331216987923	0.000841621875750126
206	0.908397597558638	0.27	0.0396477754466321	0.0382566164689486	0.0410389344243155	0.336473234096668	0.97843330180725	0.949171412998162	1.00769519061634	16.13	10.43	25	0.0571002012553054	0.058860536340442	0.0606208714255785	0.0564701706227754	0.0582110825709917	0.059951994519208	0.0564193134592979	0.0581597081158239	0.0598901445693006	0.0396477754466321	19.9378901224688	0.00748376397230549	2.78780111846986	0.489580303313494	0.497378151189328	0.482307966419781	0.47348990324039	0.481203511722204	0.466296128684601	0.471096264630745	0.479621223298604	0.463973990965811	0.000849705880908329	0.000842331216987923	0.000841621875750126
206	0.908397597558638	0.27	0.0396504094009208	0.0382554658451367	0.0410453529567049	0.331031935187837	0.98714930871648	0.957263310918877	1.01703530651408	15.84	10.2	24.23	0.058599615390364	0.0604291099051132	0.0622586044198624	0.0579840110909298	0.0597942862868905	0.0616045614828512	0.0579161263202531	0.0598313599242518	0.061584247984091	0.0396504094009208	19.5741886869443	0.0090660131601605	2.76856121498516	0.489580303313494	0.497378151189328	0.482307966419781	0.47348990324039	0.481203511722204	0.466296128684601	0.471096264630745	0.479621223298604	0.463973990965811	0.000849705880908329	0.000842331216987923	0.000841621875750126
206	0.908397597558638	0.27	0.039652946567172	0.0382668113773286	0.0410390817570154	0.337634687896867	0.990307528097535	0.960767390820986	1.01984766537408	15.65	10.14	24.4	0.0594958579836627	0.0613251413554908	0.0631544247273188	0.0588919431951553	0.0607026583621023	0.0625133735290492	0.0588207088045577	0.0605306680936415	0.0624145836799516	0.039652946567172	19.6448330863438	-0.00860734021777558	2.75154514635274	0.489580303313494	0.497378151189328	0.482307966419781	0.47348990324039	0.481203511722204	0.466296128684601	0.471096264630745	0.479621223298604	0.463973990965811	0.000849705880908329	0.000842331216987923	0.000841621875750126
206	0.908397597558638	0.27	0.0396537847969071	0.0382714504699594	0.0410361191238548	0.342876356573682	1.00018207609591	0.970693689428827	1.029670462763	15.9	10.28	24.79	0.0592193581493995	0.0610183636959522	0.0628173692425048	0.05859107206882	0.0603709911176613	0.0621509101665026	0.0585301632682316	0.0602519651837803	0.0620443306888639	0.0396537847969071	19.8746860163703	9.02907169601554e-05	2.77267601289265	0.489580303313494	0.497378151189328	0.482307966419781	0.47348990324039	0.481203511722204	0.466296128684601	0.471096264630745	0.479621223298604	0.463973990965811	0.000849705880908329	0.000842331216987923	0.000841621875750126
206	0.908397597558638	0.27	0.0396546412668444	0.0382722704495689	0.0410370120841199	0.34171048870155	1.00848521187907	0.978674934640028	1.03829548911812	16.09	10.38	24.72	0.0590004071655808	0.0607975498455142	0.0625946925254476	0.0583531839930753	0.0601306123618263	0.0619080407305773	0.0583459856990923	0.0601144841954631	0.0618965999799918	0.0396546412668444	19.8165867681186	-0.0102507714877199	2.76539148306626	0.489580303313494	0.497378151189328	0.482307966419781	0.47348990324039	0.481203511722204	0.466296128684601	0.471096264630745	0.479621223298604	0.463973990965811	0.000849705880908329	0.000842331216987923	0.000841621875750126
206	0.908397597558638	0.27	0.0396557992745459	0.0382630394066209	0.041048559142471	0.33105055168167	0.97097362790441	0.941578585279865	1.00036867052895	15.84	10.24	24.49	0.0576479348417072	0.0594476396442386	0.0612473444467701	0.0570425874406597	0.058823393966473	0.0606042004922864	0.0569556705178143	0.0587876522991564	0.0606403895675666	0.0396557992745459	19.5609774997383	-0.0120758559087409	2.75074041058145	0.489580303313494	0.497378151189328	0.482307966419781	0.47348990324039	0.481203511722204	0.466296128684601	0.471096264630745	0.479621223298604	0.463973990965811	0.000849705880908329	0.000842331216987923	0.000841621875750126
206	0.908397597558638	0.27	0.0396654850771944	0.0382709017527234	0.0410600684016653	0.339248004856903	1.00721181944846	0.977275488465898	1.03714815043102	15.79	10.21	24.96	0.0600270668836255	0.0618658422988991	0.0637046177141727	0.0594026804164733	0.0612223293518932	0.063041978287313	0.0592136889192829	0.0609840182288193	0.0628712718639769	0.0396654850771944	19.762634085191	-0.00188138328920576	2.76828507279112	0.489580303313494	0.497378151189328	0.482307966419781	0.47348990324039	0.481203511722204	0.466296128684601	0.471096264630745	0.479621223298604	0.463973990965811	0.000849705880908329	0.000842331216987923	0.000841621875750126
206	0.908397597558638	0.27	0.0396660940093734	0.0382711248602119	0.041061063158535	0.332852626333837	0.992894876746731	0.962958079640201	1.02283167385326	16.17	10.39	25.13	0.0577911210436447	0.0595877527992959	0.0613843845549472	0.0571493170944712	0.0589259962114616	0.060702675328452	0.0570378105025052	0.0587657977603849	0.0605651966017345	0.0396660940093734	20.0475503299626	0.000393637425167266	2.78626406837259	0.489580303313494	0.497378151189328	0.482307966419781	0.47348990324039	0.481203511722204	0.466296128684601	0.471096264630745	0.479621223298604	0.463973990965811	0.000849705880908329	0.000842331216987923	0.000841621875750126
206	0.908397597558638	0.27	0.0396705704447531	0.0382646301907078	0.0410765106987985	0.330969381955108	0.985290276981881	0.955456347949464	1.0151242060143	16.04	10.21	24.86	0.0577976812580177	0.0596024020331641	0.0614071228083106	0.0571696054070356	0.0589547146422039	0.0607398238773722	0.0570305608884146	0.0588126269057008	0.0605975640321041	0.0396705704447531	19.766920461481	-0.00231276071245971	2.76798851391973	0.489580303313494	0.497378151189328	0.482307966419781	0.47348990324039	0.481203511722204	0.466296128684601	0.471096264630745	0.479621223298604	0.463973990965811	0.000849705880908329	0.000842331216987923	0.000841621875750126
206	0.908397597558638	0.27	0.0396751030790415	0.0382822760065327	0.0410679301515504	0.335601734287944	0.990424142404486	0.960745739061288	1.02010254574768	16.16	10.44	25.12	0.0576750598320941	0.0594567005086507	0.0612383411852072	0.0570350457837989	0.0587969157819144	0.0605587857800299	0.0569614933226977	0.0586954981695225	0.0604158478471493	0.0396751030790415	19.9695005653477	0.0130672813575458	2.79818123166144	0.489580303313494	0.497378151189328	0.482307966419781	0.47348990324039	0.481203511722204	0.466296128684601	0.471096264630745	0.479621223298604	0.463973990965811	0.000849705880908329	0.000842331216987923	0.000841621875750126
206	0.908397597558638	0.27	0.0396834976577212	0.0382940320059308	0.0410729633095116	0.342201549814323	1.00244954608775	0.972849994741809	1.03204909743368	16.14	10.33	24.91	0.0584671204587255	0.0602460180723565	0.0620249156859875	0.0578202806084348	0.0595794977271645	0.0613387148458942	0.0576756549194006	0.0594770018501211	0.0612536650839935	0.0396834976577212	19.9286712283431	0.00721656459607384	2.78211021909051	0.489580303313494	0.497378151189328	0.482307966419781	0.47348990324039	0.481203511722204	0.466296128684601	0.471096264630745	0.479621223298604	0.463973990965811	0.000849705880908329	0.000842331216987923	0.000841621875750126
206	0.908397597558638	0.27	0.0396895983559026	0.0382958213073177	0.0410833754044875	0.346813899063636	1.01862478221939	0.98885321986391	1.04839634457486	15.88	10.14	24.74	0.0604036534054612	0.0622222358783045	0.0640408183511479	0.0597651357660046	0.0615644942859535	0.0633638528059025	0.0596507692709581	0.0614166778025555	0.0631586767138372	0.0396895983559026	19.7578588663914	0.000867690122711383	2.76992660693695	0.489580303313494	0.497378151189328	0.482307966419781	0.47348990324039	0.481203511722204	0.466296128684601	0.471096264630745	0.479621223298604	0.463973990965811	0.000849705880908329	0.000842331216987923	0.000841621875750126
206	0.908397597558638	0.27	0.0396991667600129	0.0383131064098622	0.0410852271101637	0.340178545596826	1.01748992397347	0.987310771350294	1.04766907659665	16.15	10.43	24.63	0.0593128058861205	0.0611258218819837	0.0629388378778469	0.0586559081988416	0.0604488447869464	0.0622417813750512	0.0586373365522344	0.0604449211564645	0.0622602838330752	0.0396991667600129	19.9247073641767	-0.00639799054892046	2.7716781674615	0.489580303313494	0.497378151189328	0.482307966419781	0.47348990324039	0.481203511722204	0.466296128684601	0.471096264630745	0.479621223298604	0.463973990965811	0.000849705880908329	0.000842331216987923	0.000841621875750126
206	0.908397597558638	0.27	0.0397172036453333	0.0383321183848419	0.0411022889058248	0.336913385894928	1.00138956196933	0.971470620418463	1.0313085035202	16.23	10.42	25.25	0.0581017301927378	0.059891122721039	0.0616805152493402	0.0574504957458071	0.0592198318308725	0.0609891679159379	0.0572817164676767	0.0590585228742193	0.0608533886101424	0.0397172036453333	19.9771850124116	0.0129177003123273	2.79481638880361	0.489580303313494	0.497378151189328	0.482307966419781	0.47348990324039	0.481203511722204	0.466296128684601	0.471096264630745	0.479621223298604	0.463973990965811	0.000849705880908329	0.000842331216987923	0.000841621875750126
206	0.908397597558638	0.27	0.0397203440192221	0.0383317043642404	0.0411089836742039	0.343145335756429	1.00772211229588	0.978029148399523	1.03741507619224	16.2	10.43	24.88	0.058585403505506	0.0603640562930934	0.0621427090806807	0.057931482297749	0.0596902820381702	0.0614490817785915	0.0578540609737977	0.0596190498781941	0.0614067308871661	0.0397203440192221	19.95598375229	-0.016804628484935	2.76453464026529	0.489580303313494	0.497378151189328	0.482307966419781	0.47348990324039	0.481203511722204	0.466296128684601	0.471096264630745	0.479621223298604	0.463973990965811	0.000849705880908329	0.000842331216987923	0.000841621875750126
206	0.908397597558638	0.27	0.0397209752147959	0.038329234295318	0.0411127161342739	0.339921173278527	0.994614909795203	0.965097317786662	1.02413250180374	15.79	10.25	24.67	0.0592513618764359	0.0610635703383039	0.0628757788001718	0.0586341944329506	0.0604275267706578	0.062220859108365	0.0585144381366804	0.0602775314776034	0.0620691307121952	0.0397209752147959	19.6213919739218	0.00877084295933732	2.77350952651882	0.489580303313494	0.497378151189328	0.482307966419781	0.47348990324039	0.481203511722204	0.466296128684601	0.471096264630745	0.479621223298604	0.463973990965811	0.000849705880908329	0.000842331216987923	0.000841621875750126
206	0.908397597558638	0.27	0.0397269210283944	0.0383257722356619	0.0411280698211269	0.335858963936665	0.988028938688496	0.958439377916552	1.01761849946044	15.85	10.34	24.69	0.0586235430553677	0.0604334070174205	0.0622432709794733	0.0580062180183992	0.0597970235223812	0.0615878290263632	0.057948777376577	0.0597460051234285	0.0615637586917658	0.0397269210283944	19.7688084340278	0.00281864236251534	2.77414997983573	0.489580303313494	0.497378151189328	0.482307966419781	0.47348990324039	0.481203511722204	0.466296128684601	0.471096264630745	0.479621223298604	0.463973990965811	0.000849705880908329	0.000842331216987923	0.000841621875750126
206	0.908397597558638	0.27	0.0397269999773453	0.0383382327683365	0.0411157671863541	0.347306344156558	1.02228030109967	0.992434344885891	1.05212625731345	15.8	10.26	24.48	0.0609108203531064	0.0627426208007351	0.0645744212483638	0.0602757887568124	0.0620884915932843	0.0639011944297561	0.0602390053485526	0.0619629451901556	0.0638293758477179	0.0397269999773453	19.7189367627681	-0.0123859725143094	2.75438762644934	0.489580303313494	0.497378151189328	0.482307966419781	0.47348990324039	0.481203511722204	0.466296128684601	0.471096264630745	0.479621223298604	0.463973990965811	0.000849705880908329	0.000842331216987923	0.000841621875750126
206	0.908397597558638	0.27	0.039727772375493	0.038333478430205	0.0411220663207811	0.330977468397856	0.973446043690915	0.943971288303851	1.00292079907798	16.24	10.37	25.26	0.0563917579561224	0.0581525459082536	0.0599133338603848	0.0557577422249805	0.0574987335383595	0.0592397248517386	0.0556155286338119	0.0572756288131995	0.0590340957302764	0.039727772375493	20.0181488270826	-0.00989820430608514	2.77417391073768	0.489580303313494	0.497378151189328	0.482307966419781	0.47348990324039	0.481203511722204	0.466296128684601	0.471096264630745	0.479621223298604	0.463973990965811	0.000849705880908329	0.000842331216987923	0.000841621875750126
206	0.908397597558638	0.27	0.0397312624425263	0.038338987708633	0.0411235371764195	0.340728116725052	1.00027415715623	0.970641915468895	1.02990639884356	15.67	10.22	24.26	0.0600588761704241	0.0618923835697949	0.0637258909691657	0.0594477469709367	0.0612625975125593	0.0630774480541818	0.0594174106288165	0.0612047440643228	0.0630573800539982	0.0397312624425263	19.5917085747981	0.0111215168492158	2.7707853535112	0.489580303313494	0.497378151189328	0.482307966419781	0.47348990324039	0.481203511722204	0.466296128684601	0.471096264630745	0.479621223298604	0.463973990965811	0.000849705880908329	0.000842331216987923	0.000841621875750126
206	0.908397597558638	0.27	0.0397324293821105	0.0383283089180946	0.0411365498461263	0.338785453939277	1.00272602169288	0.972892242215804	1.03255980116996	16.03	10.23	24.95	0.0588705065681937	0.0606757730041344	0.0624810394400751	0.0582313193504116	0.0600169850847819	0.0618026508191521	0.0580389597571253	0.0598436353869988	0.0616233519242094	0.0397324293821105	19.8329374468809	-0.00501432555747689	2.76910249250515	0.489580303313494	0.497378151189328	0.482307966419781	0.47348990324039	0.481203511722204	0.466296128684601	0.471096264630745	0.479621223298604	0.463973990965811	0.000849705880908329	0.000842331216987923	0.000841621875750126
206	0.908397597558638	0.27	0.0397352415581681	0.0383418115148174	0.0411286716015188	0.336030652228133	0.980438629746556	0.951087680595472	1.00978957889764	15.89	10.3	24.78	0.0580335706388897	0.0598245100187494	0.0616154493986091	0.0574181798574107	0.0591901280297259	0.0609620762020411	0.0573125937617213	0.0590537872420938	0.0608625823782152	0.0397352415581681	19.8094657863145	0.00762331962203093	2.7761305396531	0.489580303313494	0.497378151189328	0.482307966419781	0.47348990324039	0.481203511722204	0.466296128684601	0.471096264630745	0.479621223298604	0.463973990965811	0.000849705880908329	0.000842331216987923	0.000841621875750126
206	0.908397597558638	0.27	0.0397405510141293	0.0383420087424044	0.0411390932858543	0.336407961784611	0.987348225336912	0.95781540194665	1.01688104872717	15.92	10.26	24.62	0.0583490510551339	0.060148157872897	0.06194726469066	0.0577274219370805	0.0595073617390277	0.061287301540975	0.057638752895228	0.0594509185569801	0.0612151292591995	0.0397405510141293	19.6830828394359	0.0125744200539818	2.77992222477028	0.489580303313494	0.497378151189328	0.482307966419781	0.47348990324039	0.481203511722204	0.466296128684601	0.471096264630745	0.479621223298604	0.463973990965811	0.000849705880908329	0.000842331216987923	0.000841621875750126
206	0.908397597558638	0.27	0.0397433257224698	0.0383450506097862	0.0411416008351533	0.344964869202002	1.00946508473339	0.979840427661271	1.03908974180551	15.97	10.21	24.71	0.0595101552770778	0.0613093951253456	0.0631086349736135	0.0588706744477697	0.0606505801271896	0.0624304858066095	0.0588410769549227	0.0605514845674821	0.0622262666744071	0.0397433257224698	19.740550841355	-0.0184859311545771	2.75166963973811	0.489580303313494	0.497378151189328	0.482307966419781	0.47348990324039	0.481203511722204	0.466296128684601	0.471096264630745	0.479621223298604	0.463973990965811	0.000849705880908329	0.000842331216987923	0.000841621875750126
206	0.908397597558638	0.27	0.0397456492877396	0.0383474710357621	0.041143827539717	0.339251046882277	0.998730740749887	0.969046685649988	1.02841479584979	16.09	10.39	25.39	0.0584229745084377	0.0602126001478311	0.0620022257872245	0.0577821764856444	0.0595521730564922	0.06132216962734	0.057714010706048	0.059328301207711	0.0610851366643536	0.0397456492877396	20.0042333477455	-0.00379409246896281	2.7784598010923	0.489580303313494	0.497378151189328	0.482307966419781	0.47348990324039	0.481203511722204	0.466296128684601	0.471096264630745	0.479621223298604	0.463973990965811	0.000849705880908329	0.000842331216987923	0.000841621875750126
206	0.908397597558638	0.27	0.039748836979291	0.0383496308051709	0.0411480431534111	0.337846195255282	0.991870868674322	0.962298083645985	1.02144365370266	16.04	10.37	24.58	0.0582131944977584	0.0600021685339244	0.0617911425700904	0.0575806529509631	0.0593501880882029	0.0611197232254427	0.0575446808192846	0.0593014108287772	0.0610519122372356	0.039748836979291	19.7352489753523	-0.0027131511772852	2.76697432020372	0.489580303313494	0.497378151189328	0.482307966419781	0.47348990324039	0.481203511722204	0.466296128684601	0.471096264630745	0.479621223298604	0.463973990965811	0.000849705880908329	0.000842331216987923	0.000841621875750126
206	0.908397597558638	0.27	0.0397494288956584	0.038347324349906	0.0411515334414109	0.324085865321333	0.967858551088503	0.938090885477957	0.997626216699048	16.14	10.38	24.92	0.0564060836921617	0.0581959714991339	0.0599858593061061	0.0557828848846405	0.0575529972370182	0.059323109589396	0.0556613993617304	0.0574266373748544	0.0592155355124757	0.0397494288956584	19.8485108442527	0.000646657572730058	2.77857215737494	0.489580303313494	0.497378151189328	0.482307966419781	0.47348990324039	0.481203511722204	0.466296128684601	0.471096264630745	0.479621223298604	0.463973990965811	0.000849705880908329	0.000842331216987923	0.000841621875750126
206	0.908397597558638	0.27	0.0397495331730957	0.0383431873371189	0.0411558790090725	0.322859549248814	0.972693094199502	0.942692796696146	1.00269339170286	16.08	10.37	25.01	0.0568759141015245	0.0586859357223549	0.0604959573431853	0.0562533440903106	0.0580435530154054	0.0598337619405001	0.0561376382168222	0.0579107735969143	0.0597715980543598	0.0397495331730957	19.8984215599061	-0.0046155453134605	2.77415270408091	0.489580303313494	0.497378151189328	0.482307966419781	0.47348990324039	0.481203511722204	0.466296128684601	0.471096264630745	0.479621223298604	0.463973990965811	0.000849705880908329	0.000842331216987923	0.000841621875750126
206	0.908397597558638	0.27	0.039750945220422	0.0383682437144865	0.0411336467263576	0.349008309775096	1.01222894917374	0.982787054120271	1.04167084422721	15.91	10.23	25.02	0.0598948829981327	0.0616891871172984	0.0634834912364641	0.0592575339126355	0.0610327446129278	0.0628079553132202	0.0590515377447521	0.0608512660020736	0.0625735532459472	0.039750945220422	19.7872390031751	-0.0134961578432408	2.75537562158401	0.489580303313494	0.497378151189328	0.482307966419781	0.47348990324039	0.481203511722204	0.466296128684601	0.471096264630745	0.479621223298604	0.463973990965811	0.000849705880908329	0.000842331216987923	0.000841621875750126
206	0.908397597558638	0.27	0.039763966252499	0.0383747750122927	0.0411531574927052	0.332638132308815	0.975732750218402	0.946299194695941	1.00516630574086	16.06	10.44	25	0.0571463951673243	0.0589238685124289	0.0607013418575335	0.0565224600070951	0.0582805265617428	0.0600385931163904	0.0564173411939458	0.0582362326324527	0.0599012648480599	0.039763966252499	19.9103985563991	-0.000477257273962032	2.77869739151409	0.489580303313494	0.497378151189328	0.482307966419781	0.47348990324039	0.481203511722204	0.466296128684601	0.471096264630745	0.479621223298604	0.463973990965811	0.000849705880908329	0.000842331216987923	0.000841621875750126
206	0.908397597558638	0.27	0.0397699571578918	0.0383864515322552	0.0411534627835285	0.337591479077473	0.993426383887296	0.963790350532978	1.02306241724161	16.18	10.5	24.88	0.0578135847128773	0.0595913212547881	0.0613690577966989	0.0571707079671471	0.0589286763959318	0.0606866448247165	0.0571902446429191	0.0588587927742384	0.0607325030601746	0.0397699571578918	20.0649121657337	-0.00465294706391461	2.78025390842246	0.489580303313494	0.497378151189328	0.482307966419781	0.47348990324039	0.481203511722204	0.466296128684601	0.471096264630745	0.479621223298604	0.463973990965811	0.000849705880908329	0.000842331216987923	0.000841621875750126
206	0.908397597558638	0.27	0.0397722626520091	0.0383717743512189	0.0411727509527994	0.338991624528454	1.00206982047481	0.972269279529931	1.03187036141969	16.13	10.54	25.12	0.0584797260516601	0.060272158978771	0.0620645919058819	0.057834173794296	0.0596068202210179	0.0613794666477398	0.0577591256927927	0.0595574694831095	0.0612980975458065	0.0397722626520091	20.0383904668198	0.0116738794113598	2.79620913562958	0.489580303313494	0.497378151189328	0.482307966419781	0.47348990324039	0.481203511722204	0.466296128684601	0.471096264630745	0.479621223298604	0.463973990965811	0.000849705880908329	0.000842331216987923	0.000841621875750126
206	0.908397597558638	0.27	0.0397730930339226	0.0383883985179249	0.0411577875499202	0.339285981729342	0.988950873530884	0.959559783793174	1.01834196326859	16.35	10.43	25.28	0.0569657394871699	0.0587105866447112	0.0604554338022524	0.056314682044413	0.0580395874661211	0.0597644928878292	0.0561663121822295	0.0579120814567729	0.0596501754479561	0.0397730930339226	20.0501385594647	-0.00524238245580884	2.7784057939938	0.489580303313494	0.497378151189328	0.482307966419781	0.47348990324039	0.481203511722204	0.466296128684601	0.471096264630745	0.479621223298604	0.463973990965811	0.000849705880908329	0.000842331216987923	0.000841621875750126
206	0.908397597558638	0.27	0.0397731277879117	0.0383881996969426	0.0411580558788808	0.346993284952128	1.00108172094701	0.971834474283121	1.0303289676109	16.1	10.32	25.31	0.0585747501790725	0.0603375505448723	0.0621003509106721	0.057931796802084	0.059675247559995	0.061418698317906	0.0577404222892427	0.0594848792041429	0.0612160091318979	0.0397731277879117	20.0414043765815	-0.00885552173410712	2.7716261076412	0.489580303313494	0.497378151189328	0.482307966419781	0.47348990324039	0.481203511722204	0.466296128684601	0.471096264630745	0.479621223298604	0.463973990965811	0.000849705880908329	0.000842331216987923	0.000841621875750126
206	0.908397597558638	0.27	0.0397735237114795	0.0383867852878007	0.0411602621351584	0.3373081425639	0.995695997562249	0.965973429248847	1.02541856587565	16.12	10.43	24.91	0.0581421733801031	0.0599311819261494	0.0617201904721956	0.0575015837123731	0.0592708816022216	0.0610401794920702	0.0575615071100022	0.0591684380115664	0.0609971345132817	0.0397735237114795	19.9270002947567	0.00667309926959939	2.78902504700365	0.489580303313494	0.497378151189328	0.482307966419781	0.47348990324039	0.481203511722204	0.466296128684601	0.471096264630745	0.479621223298604	0.463973990965811	0.000849705880908329	0.000842331216987923	0.000841621875750126
206	0.908397597558638	0.27	0.0397735660291764	0.038396093485477	0.0411510385728757	0.345280868678627	1.00397254995907	0.974529671612065	1.03341542830607	16.4	10.55	25.01	0.0576802484242907	0.0594229070491143	0.061165565673938	0.0570158784158618	0.0587384648295405	0.0604610512432193	0.0569583401827807	0.0587480314710862	0.0604524670675719	0.0397735660291764	20.1274486117702	0.0105636922849553	2.80028267782913	0.489580303313494	0.497378151189328	0.482307966419781	0.47348990324039	0.481203511722204	0.466296128684601	0.471096264630745	0.479621223298604	0.463973990965811	0.000849705880908329	0.000842331216987923	0.000841621875750126
206	0.908397597558638	0.27	0.0397776586034001	0.0383798585105426	0.0411754586962575	0.33567802201348	1.00398662783905	0.973906965766721	1.03406628991137	15.92	10.21	24.88	0.0593479635833002	0.061180958676277	0.0630139537692539	0.0587162597883793	0.0605297443558655	0.0623432289233518	0.0585698376893556	0.06036540342472	0.0621803609637503	0.0397776586034001	19.8239567041333	-0.00756947877441364	2.76439050166319	0.489580303313494	0.497378151189328	0.482307966419781	0.47348990324039	0.481203511722204	0.466296128684601	0.471096264630745	0.479621223298604	0.463973990965811	0.000849705880908329	0.000842331216987923	0.000841621875750126
206	0.908397597558638	0.27	0.0397779421637177	0.0383908885760548	0.0411649957513807	0.350298597577555	1.01285761724171	0.983480899583352	1.04223433490007	16.24	10.42	25.02	0.0587792676309752	0.0605350129129547	0.0622907581949342	0.058119222210193	0.0598552518393558	0.0615912814685186	0.0579960782459238	0.0597703025751434	0.0615190407329614	0.0397779421637177	20.0347027172459	-0.0180973127302105	2.76535034793505	0.489580303313494	0.497378151189328	0.482307966419781	0.47348990324039	0.481203511722204	0.466296128684601	0.471096264630745	0.479621223298604	0.463973990965811	0.000849705880908329	0.000842331216987923	0.000841621875750126
206	0.908397597558638	0.27	0.0397811907826648	0.0384012337375539	0.0411611478277757	0.343114247395249	0.998440068259491	0.969018574779994	1.02786156173899	15.75	10.16	24.6	0.0596485059642978	0.0614595632287974	0.063270620493297	0.0590320143921036	0.0608243536430959	0.0626166928940883	0.0589148768779579	0.0606533048356368	0.0624803475718401	0.0397811907826648	19.6840045991416	0.00102535588181132	2.76491429550175	0.489580303313494	0.497378151189328	0.482307966419781	0.47348990324039	0.481203511722204	0.466296128684601	0.471096264630745	0.479621223298604	0.463973990965811	0.000849705880908329	0.000842331216987923	0.000841621875750126
206	0.908397597558638	0.27	0.039790286437873	0.0384091616973095	0.0411714111784365	0.343272382385852	1.01035069980721	0.980588671698166	1.04011272791625	15.95	10.35	24.64	0.0596222396317866	0.0614318452524311	0.0632414508730757	0.0589835788766943	0.0607738003866574	0.0625640218966204	0.0589564949688039	0.0607201666242262	0.0625716327958556	0.039790286437873	19.9055390597531	-0.00277956970512123	2.77385130349436	0.489580303313494	0.497378151189328	0.482307966419781	0.47348990324039	0.481203511722204	0.466296128684601	0.471096264630745	0.479621223298604	0.463973990965811	0.000849705880908329	0.000842331216987923	0.000841621875750126
206	0.908397597558638	0.27	0.0397932177919281	0.0383968190183315	0.0411896165655247	0.339455727213796	1.00588695113262	0.976003844971477	1.03577005729375	16.06	10.32	24.92	0.0589634883711507	0.0607688216100558	0.0625741548489608	0.0583204154336211	0.0601060591836368	0.0618917029336525	0.0582204029374991	0.0599457898126631	0.0617689239096769	0.0397932177919281	19.8510360700131	-0.00416220774847425	2.77377836708741	0.489580303313494	0.497378151189328	0.482307966419781	0.47348990324039	0.481203511722204	0.466296128684601	0.471096264630745	0.479621223298604	0.463973990965811	0.000849705880908329	0.000842331216987923	0.000841621875750126
206	0.908397597558638	0.27	0.0397938858902038	0.0384036971979095	0.0411840745824981	0.346695994613296	1.0117199504251	0.982142500332664	1.04129740051754	15.83	10.22	24.35	0.0601726640521924	0.0619847778415152	0.063796891630838	0.0595420670556384	0.0613351902695736	0.0631283134835087	0.0595185034897863	0.0612732055387872	0.0630770715214537	0.0397938858902038	19.6244905572454	-0.00347580812019578	2.75800524575214	0.489580303313494	0.497378151189328	0.482307966419781	0.47348990324039	0.481203511722204	0.466296128684601	0.471096264630745	0.479621223298604	0.463973990965811	0.000849705880908329	0.000842331216987923	0.000841621875750126
206	0.908397597558638	0.27	0.0397951880015943	0.0383839336339819	0.0412064423692067	0.336404261683816	0.99410840042482	0.964373125295011	1.02384367555463	16.02	10.21	24.77	0.0583796304586968	0.0601796955249385	0.0619797605911803	0.0577465175649394	0.0595270613633333	0.0613076051617273	0.0576063494482526	0.0593696515429332	0.0611854969217661	0.0397951880015943	19.721222346998	-0.015231930457887	2.75215481210208	0.489580303313494	0.497378151189328	0.482307966419781	0.47348990324039	0.481203511722204	0.466296128684601	0.471096264630745	0.479621223298604	0.463973990965811	0.000849705880908329	0.000842331216987923	0.000841621875750126
206	0.908397597558638	0.27	0.0397975376682475	0.0384209660738791	0.041174109262616	0.343414515885577	1.00417230704787	0.974601599073993	1.03374301502176	15.85	10.36	24.83	0.0596444960670238	0.0614541893582344	0.0632638826494449	0.0590174104623927	0.0608080771428252	0.0625987438232578	0.0589807741841646	0.0606992462780681	0.0625236713549846	0.0397975376682475	19.8441228625216	0.0109717447864214	2.78514312820538	0.489580303313494	0.497378151189328	0.482307966419781	0.47348990324039	0.481203511722204	0.466296128684601	0.471096264630745	0.479621223298604	0.463973990965811	0.000849705880908329	0.000842331216987923	0.000841621875750126
206	0.908397597558638	0.27	0.0398012655646241	0.0384090214686401	0.041193509660608	0.334260985661234	0.995871077330627	0.965939510810254	1.025802643851	16.23	10.35	25.18	0.0577652597605342	0.0595552317988855	0.0613452038372368	0.0571176274671718	0.0588875313243869	0.060657435181602	0.0570125981566328	0.0587569505373013	0.0605093542160861	0.0398012655646241	19.9943937448135	0.00604569553713767	2.78971739522348	0.489580303313494	0.497378151189328	0.482307966419781	0.47348990324039	0.481203511722204	0.466296128684601	0.471096264630745	0.479621223298604	0.463973990965811	0.000849705880908329	0.000842331216987923	0.000841621875750126
206	0.908397597558638	0.27	0.0398029152088934	0.0383994412135977	0.0412063892041892	0.341590907071561	1.00267711263759	0.973030639944189	1.03232358533099	16.24	10.26	24.88	0.0581417886316737	0.0599132631138272	0.0616847375959806	0.0574885166406422	0.0592400871141771	0.0609916575877121	0.0573270398775458	0.0591337367205136	0.0607919217200787	0.0398029152088934	19.868822459349	-0.0149108529989648	2.76174547430833	0.489580303313494	0.497378151189328	0.482307966419781	0.47348990324039	0.481203511722204	0.466296128684601	0.471096264630745	0.479621223298604	0.463973990965811	0.000849705880908329	0.000842331216987923	0.000841621875750126
206	0.908397597558638	0.27	0.0398044260668111	0.0384071119028756	0.0412017402307467	0.337833412147726	0.997387999271247	0.967649870481692	1.0271261280608	16.01	10.38	24.97	0.0586293159291535	0.0604311310289444	0.0622329461287354	0.0579950487621593	0.0597773713582312	0.0615596939543031	0.0578715913899484	0.0596635463603643	0.0613023852420163	0.0398044260668111	19.8637543321095	-0.00413981436437591	2.77182507275967	0.489580303313494	0.497378151189328	0.482307966419781	0.47348990324039	0.481203511722204	0.466296128684601	0.471096264630745	0.479621223298604	0.463973990965811	0.000849705880908329	0.000842331216987923	0.000841621875750126
206	0.908397597558638	0.27	0.0398081456343872	0.0384241609073734	0.041192130361401	0.335556055118363	0.990921146484896	0.961224808440827	1.02061748452896	16.02	10.34	24.82	0.0582056784633537	0.0600039003658198	0.061802122268286	0.0575749552775531	0.0593536914480933	0.0611324276186336	0.0574430759697407	0.0592734214065845	0.0610378651537585	0.0398081456343872	19.874996067503	9.10186162830482e-05	2.77544880472159	0.489580303313494	0.497378151189328	0.482307966419781	0.47348990324039	0.481203511722204	0.466296128684601	0.471096264630745	0.479621223298604	0.463973990965811	0.000849705880908329	0.000842331216987923	0.000841621875750126
206	0.908397597558638	0.27	0.0398151781922768	0.0384039999730304	0.0412263564115231	0.336330238999177	0.990088903496436	0.960468946874753	1.01970886011812	16.07	10.33	25.07	0.0579746998380962	0.0597625849123061	0.061550469986516	0.0573408950281824	0.0591092341597178	0.0608775732912533	0.0572258067241941	0.0589305182894058	0.0607436352471314	0.0398151781922768	19.9156955305663	0.0113619522879394	2.78673123478137	0.489580303313494	0.497378151189328	0.482307966419781	0.47348990324039	0.481203511722204	0.466296128684601	0.471096264630745	0.479621223298604	0.463973990965811	0.000849705880908329	0.000842331216987923	0.000841621875750126
206	0.908397597558638	0.27	0.0398168211909259	0.0384399084305971	0.0411937339512547	0.336611700857287	0.98396695749198	0.954548697490876	1.01338521749308	15.94	10.26	24.59	0.0580856681720728	0.0598758118212293	0.0616659554703859	0.0574648875013113	0.059235899295567	0.0610069110898227	0.0573875453235607	0.0591102970076007	0.0609544481497148	0.0398168211909259	19.7622133902212	-0.00121175757645866	2.76947811281768	0.489580303313494	0.497378151189328	0.482307966419781	0.47348990324039	0.481203511722204	0.466296128684601	0.471096264630745	0.479621223298604	0.463973990965811	0.000849705880908329	0.000842331216987923	0.000841621875750126
206	0.908397597558638	0.27	0.0398171840738489	0.0384251518342621	0.0412092163134357	0.338667521982374	1.00139047461771	0.971588586870292	1.03119236236513	16.08	10.37	24.81	0.0586150814516176	0.0604130030218513	0.062210924592085	0.0579733472913045	0.0597515847177887	0.0615298221442728	0.0579753957564609	0.0596784170513885	0.0614693062283585	0.0398171840738489	19.8602454067373	0.00662276871703157	2.78446262593883	0.489580303313494	0.497378151189328	0.482307966419781	0.47348990324039	0.481203511722204	0.466296128684601	0.471096264630745	0.479621223298604	0.463973990965811	0.000849705880908329	0.000842331216987923	0.000841621875750126
206	0.908397597558638	0.27	0.0398186338673555	0.0384171013972337	0.0412201663374772	0.342940178033818	1.01141318233416	0.981597891574065	1.04122847309426	15.91	10.21	24.89	0.0598321618644542	0.0616495183585002	0.0634668748525462	0.0591957772102727	0.06099380400357	0.0627918307968673	0.0590100158331736	0.0608095246939805	0.062639398694021	0.0398186338673555	19.7901862837185	0.0124808813081868	2.78450684442612	0.489580303313494	0.497378151189328	0.482307966419781	0.47348990324039	0.481203511722204	0.466296128684601	0.471096264630745	0.479621223298604	0.463973990965811	0.000849705880908329	0.000842331216987923	0.000841621875750126
206	0.908397597558638	0.27	0.0398186564871248	0.0384298268700116	0.041207486104238	0.34507404855003	1.00238969001868	0.972979779087847	1.03179960094951	16.11	10.31	25	0.0585883709762118	0.060359300659466	0.0621302303427203	0.0579436016087938	0.0596950420795544	0.061446482550315	0.0578282506912074	0.0595791966002342	0.0613347163055103	0.0398186564871248	19.9154816306199	-0.00272593642917736	2.77482720920349	0.489580303313494	0.497378151189328	0.482307966419781	0.47348990324039	0.481203511722204	0.466296128684601	0.471096264630745	0.479621223298604	0.463973990965811	0.000849705880908329	0.000842331216987923	0.000841621875750126
206	0.908397597558638	0.27	0.0398193093086078	0.0384276056050681	0.0412110130121476	0.336474512666034	0.990258460601306	0.96064300297108	1.01987391823153	16.06	10.42	24.96	0.0580172189828278	0.0598058194153458	0.0615944198478638	0.0573839150938535	0.0591529915362597	0.0609220679786659	0.057331225540025	0.0590943332882276	0.0608631356792035	0.0398193093086078	19.9639270044619	0.0258535317113772	2.80828400459467	0.489580303313494	0.497378151189328	0.482307966419781	0.47348990324039	0.481203511722204	0.466296128684601	0.471096264630745	0.479621223298604	0.463973990965811	0.000849705880908329	0.000842331216987923	0.000841621875750126
206	0.908397597558638	0.27	0.0398246869325006	0.0384236749498995	0.0412256989151017	0.337066582587732	0.992409718904166	0.962769235412048	1.02205020239628	15.89	10.15	24.94	0.05876311674615	0.0605722389405398	0.0623813611349296	0.0581405010174756	0.0599304549308808	0.061720408844286	0.0578911719035921	0.0597359578349558	0.0615262165909049	0.0398246869325006	19.8366654441056	0.00932654131324271	2.78139178272886	0.489580303313494	0.497378151189328	0.482307966419781	0.47348990324039	0.481203511722204	0.466296128684601	0.471096264630745	0.479621223298604	0.463973990965811	0.000849705880908329	0.000842331216987923	0.000841621875750126
206	0.908397597558638	0.27	0.0398272596366187	0.0384297860227377	0.0412247332504996	0.343585334972043	1.00486639601631	0.975286453947017	1.03444633808561	16.14	10.46	24.96	0.0586338105863825	0.060412144237412	0.0621904778884415	0.0579857349571922	0.0597444128040317	0.0615030906508711	0.0579329875836218	0.059724682689408	0.0614946164452711	0.0398272596366187	20.0118445263742	0.0114188995130311	2.79610337325614	0.489580303313494	0.497378151189328	0.482307966419781	0.47348990324039	0.481203511722204	0.466296128684601	0.471096264630745	0.479621223298604	0.463973990965811	0.000849705880908329	0.000842331216987923	0.000841621875750126
206	0.908397597558638	0.27	0.0398279521882105	0.0384261291671555	0.0412297752092655	0.338862477769402	1.00619347474597	0.976261675322469	1.03612527416948	15.82	10.33	24.49	0.059827749015785	0.0616620442962064	0.0634963395766278	0.0592012378642959	0.0610163245589488	0.0628314112536017	0.0591950621217131	0.0610076124769404	0.0627767144174426	0.0398279521882105	19.7106258446425	-0.0152975025965737	2.75303459461418	0.489580303313494	0.497378151189328	0.482307966419781	0.47348990324039	0.481203511722204	0.466296128684601	0.471096264630745	0.479621223298604	0.463973990965811	0.000849705880908329	0.000842331216987923	0.000841621875750126
206	0.908397597558638	0.27	0.0398291303720854	0.0384476695701299	0.0412105911740408	0.344089371226661	1.0216960288774	0.991654254599459	1.05173780315535	16.26	10.39	24.89	0.0591687655595567	0.0609612599607054	0.0627537543618541	0.0585013971914355	0.0602736739312548	0.0620459506710741	0.0584722253252403	0.0602465389855854	0.0620399506605752	0.0398291303720854	20.0353334889302	0.00223110765475236	2.78540615848514	0.489580303313494	0.497378151189328	0.482307966419781	0.47348990324039	0.481203511722204	0.466296128684601	0.471096264630745	0.479621223298604	0.463973990965811	0.000849705880908329	0.000842331216987923	0.000841621875750126
206	0.908397597558638	0.27	0.039830565652471	0.038451459434695	0.0412096718702471	0.341841023207318	0.992488220182921	0.963159315549553	1.02181712481629	15.78	10.34	24.54	0.0591937121042506	0.0609962038718873	0.062798695639524	0.0585790293135641	0.0603628035412707	0.0621465777689773	0.0585659721126351	0.060308255464725	0.0620744973031753	0.039830565652471	19.7239712273178	0.00487443740836953	2.77391479054074	0.489580303313494	0.497378151189328	0.482307966419781	0.47348990324039	0.481203511722204	0.466296128684601	0.471096264630745	0.479621223298604	0.463973990965811	0.000849705880908329	0.000842331216987923	0.000841621875750126
206	0.908397597558638	0.27	0.0398314240854261	0.0384461630775429	0.0412166850933093	0.34177265163011	0.986523854275878	0.957366771737635	1.01568093681412	16	10.4	24.93	0.0580256421465152	0.0597928420194852	0.0615600418924552	0.0573984922882614	0.0591465919994954	0.0608946917107293	0.0573108852530347	0.0590491764038128	0.0608205433233665	0.0398314240854261	19.8351777031469	-0.00167501605929051	2.77172152581328	0.489580303313494	0.497378151189328	0.482307966419781	0.47348990324039	0.481203511722204	0.466296128684601	0.471096264630745	0.479621223298604	0.463973990965811	0.000849705880908329	0.000842331216987923	0.000841621875750126
206	0.908397597558638	0.27	0.0398342403581696	0.0384278725499972	0.0412406081663421	0.337194131294063	0.993540128658547	0.963874350171078	1.02320590714602	15.98	10.41	24.74	0.0585191037557607	0.0603201837087603	0.0621212636617599	0.0578896246076547	0.0596713306775679	0.0614530367474811	0.0578584935130432	0.0596786879142238	0.0614057831798856	0.0398342403581696	19.7632924210893	-0.00028008445538517	2.77173650950098	0.489580303313494	0.497378151189328	0.482307966419781	0.47348990324039	0.481203511722204	0.466296128684601	0.471096264630745	0.479621223298604	0.463973990965811	0.000849705880908329	0.000842331216987923	0.000841621875750126
206	0.908397597558638	0.27	0.0398367820310412	0.0384322883926413	0.0412412756694411	0.331140528824533	0.978623142019205	0.949002537275345	1.00824374676307	16.01	10.27	24.74	0.057494696963857	0.0592892418957641	0.0610837868276712	0.0568725594687714	0.058647686023894	0.0604228125790166	0.0567265917459996	0.058513325240581	0.0603653800709802	0.0398367820310412	19.7748688132227	-0.0170165841486192	2.75309449265878	0.489580303313494	0.497378151189328	0.482307966419781	0.47348990324039	0.481203511722204	0.466296128684601	0.471096264630745	0.479621223298604	0.463973990965811	0.000849705880908329	0.000842331216987923	0.000841621875750126
206	0.908397597558638	0.27	0.0398410080832334	0.0384505145567815	0.0412315016096853	0.340482389086701	0.989049972740791	0.959734204828097	1.01836574065349	15.98	10.17	24.76	0.0582451418483788	0.0600242813766765	0.0618034209049743	0.0576179242756398	0.0593779049944456	0.0611378857132514	0.0574286691759533	0.0592058633034753	0.0609456217954626	0.0398410080832334	19.7810977751654	-0.0195418324199743	2.74922384516058	0.489580303313494	0.497378151189328	0.482307966419781	0.47348990324039	0.481203511722204	0.466296128684601	0.471096264630745	0.479621223298604	0.463973990965811	0.000849705880908329	0.000842331216987923	0.000841621875750126
206	0.908397597558638	0.27	0.0398489762674385	0.0384457850129468	0.0412521675219303	0.340929641527518	1.00247167853209	0.972787653525306	1.03215570353887	15.86	10.19	24.48	0.0594953984466569	0.0613108644313237	0.0631263304159906	0.0588687162478725	0.060665059405484	0.0624614025630954	0.0587858351924616	0.0605952282425619	0.0623187812146632	0.0398489762674385	19.5724163086429	-0.00599044090621896	2.75755152861208	0.489580303313494	0.497378151189328	0.482307966419781	0.47348990324039	0.481203511722204	0.466296128684601	0.471096264630745	0.479621223298604	0.463973990965811	0.000849705880908329	0.000842331216987923	0.000841621875750126
206	0.908397597558638	0.27	0.0398575249219067	0.0384690328512596	0.0412460169925537	0.342514607955579	1.0099106223593	0.980111490434651	1.03970975428395	16.05	10.43	24.84	0.0592471870037789	0.0610485277276867	0.0628498684515946	0.0586020932306127	0.0603838206404864	0.0621655480503602	0.0585561643160744	0.0603443580051262	0.0620919595246967	0.0398575249219067	19.9079877728677	-0.00113089509822437	2.7800249906627	0.489580303313494	0.497378151189328	0.482307966419781	0.47348990324039	0.481203511722204	0.466296128684601	0.471096264630745	0.479621223298604	0.463973990965811	0.000849705880908329	0.000842331216987923	0.000841621875750126
206	0.908397597558638	0.27	0.039863575630503	0.0384839187495999	0.041243232511406	0.341672369153021	1.00412498683312	0.97444108037839	1.03380889328785	16.19	10.47	25.15	0.0583986668716181	0.0601776359641616	0.0619566050567052	0.0577476737461785	0.0595068119639494	0.0612659501817204	0.0576682763211218	0.0594357712238782	0.0611792858573615	0.039863575630503	20.0395445747708	-0.00114205900611992	2.78347927338992	0.489580303313494	0.497378151189328	0.482307966419781	0.47348990324039	0.481203511722204	0.466296128684601	0.471096264630745	0.479621223298604	0.463973990965811	0.000849705880908329	0.000842331216987923	0.000841621875750126
206	0.908397597558638	0.27	0.0398659730194688	0.038480879193491	0.0412510668454465	0.331930033387454	0.970946506702168	0.941610555755172	1.00028245764916	16.03	10.38	24.7	0.0569897551954115	0.0587652755022682	0.0605407958091248	0.0563713549844911	0.0581276089841231	0.0598838629837551	0.0563676830022342	0.0580290470985747	0.0598948470881809	0.0398659730194688	19.8497049716127	0.0171807142833164	2.79006573553123	0.489580303313494	0.497378151189328	0.482307966419781	0.47348990324039	0.481203511722204	0.466296128684601	0.471096264630745	0.479621223298604	0.463973990965811	0.000849705880908329	0.000842331216987923	0.000841621875750126
206	0.908397597558638	0.27	0.0398705623360634	0.0384869638057052	0.0412541608664217	0.344680785192737	1.00894550086958	0.979317469880532	1.03857353185862	16.1	10.47	25.03	0.0590269336998036	0.0608127201016937	0.0625985065035838	0.0583790519674615	0.060145237514028	0.0619114230605944	0.0583399941381191	0.0601001816024895	0.0618056155306483	0.0398705623360634	19.9344134694773	0.00042549016386854	2.78171684256562	0.489580303313494	0.497378151189328	0.482307966419781	0.47348990324039	0.481203511722204	0.466296128684601	0.471096264630745	0.479621223298604	0.463973990965811	0.000849705880908329	0.000842331216987923	0.000841621875750126
206	0.908397597558638	0.27	0.0398755796380786	0.0384879642224087	0.0412631950537485	0.336562079963589	0.985358356126412	0.955895223163773	1.01482148908905	16.05	10.39	24.96	0.0577745413860344	0.0595553003577952	0.061336059329556	0.0571452167715069	0.0589065783508076	0.0606679399301082	0.0570895066047941	0.0587906915931766	0.0606074936986021	0.0398755796380786	19.9399543099676	-0.015889750964152	2.76103258441047	0.489580303313494	0.497378151189328	0.482307966419781	0.47348990324039	0.481203511722204	0.466296128684601	0.471096264630745	0.479621223298604	0.463973990965811	0.000849705880908329	0.000842331216987923	0.000841621875750126
206	0.908397597558638	0.27	0.0398757858758725	0.0384757593261446	0.0412758124256004	0.333910184665977	0.985834518292869	0.956181237351002	1.01548779923473	16.01	10.38	25.06	0.0579274635671688	0.0597239214815343	0.0615203793958998	0.0573005781210403	0.0590775949404269	0.0608546117598134	0.0571509731757247	0.0589188532046603	0.0607461874168998	0.0398757858758725	19.9306138562899	0.00428696480057845	2.78411310896714	0.489580303313494	0.497378151189328	0.482307966419781	0.47348990324039	0.481203511722204	0.466296128684601	0.471096264630745	0.479621223298604	0.463973990965811	0.000849705880908329	0.000842331216987923	0.000841621875750126
206	0.908397597558638	0.27	0.0398767150430474	0.0384727720224596	0.0412806580636353	0.335743633168223	0.994149153753997	0.964368605754239	1.02392970175375	16.19	10.46	24.83	0.0577879307277706	0.0595724726908502	0.0613570146539299	0.0571435336095544	0.0589081760246859	0.0606728184398173	0.0571062847886832	0.0589378869785838	0.0605916936641899	0.0398767150430474	19.9026546307743	-0.00068116027505236	2.7773209678934	0.489580303313494	0.497378151189328	0.482307966419781	0.47348990324039	0.481203511722204	0.466296128684601	0.471096264630745	0.479621223298604	0.463973990965811	0.000849705880908329	0.000842331216987923	0.000841621875750126
206	0.908397597558638	0.27	0.0398777074622601	0.0384986446166755	0.0412567703078447	0.346608424562053	1.00984442729696	0.980316099783039	1.03937275481089	15.9	10.13	24.84	0.0598100605122883	0.0616116131500807	0.063413165787873	0.0591756191488902	0.0609580616319366	0.062740504114983	0.0589835048366555	0.0607733026708467	0.0625672600647711	0.0398777074622601	19.8564244829883	-0.000969999809678576	2.76860462733862	0.489580303313494	0.497378151189328	0.482307966419781	0.47348990324039	0.481203511722204	0.466296128684601	0.471096264630745	0.479621223298604	0.463973990965811	0.000849705880908329	0.000842331216987923	0.000841621875750126
206	0.908397597558638	0.27	0.0398843395065119	0.0384768885200593	0.0412917904929646	0.339120476342095	1.00348956399147	0.973655379608899	1.03332374837403	16.05	10.35	24.83	0.058831587072644	0.0606342704994528	0.0624369539262617	0.0581902538248672	0.0599732858896381	0.061756317954409	0.0581369093136245	0.0598996395254304	0.0616799866407753	0.0398843395065119	19.8567157359797	-0.00652982981880562	2.77073099018571	0.489580303313494	0.497378151189328	0.482307966419781	0.47348990324039	0.481203511722204	0.466296128684601	0.471096264630745	0.479621223298604	0.463973990965811	0.000849705880908329	0.000842331216987923	0.000841621875750126
206	0.908397597558638	0.27	0.0398985908063005	0.0384917146144458	0.0413054669981553	0.345958865515573	1.01769306795394	0.987892517670173	1.04749361823771	16.05	10.38	25.07	0.0596958498282469	0.0614966218178298	0.0632973938074127	0.0590452160319515	0.0608263611443023	0.0626075062566531	0.0589850789968078	0.0606469082073419	0.0624432640960515	0.0398985908063005	19.9184085848104	0.00607594927070376	2.78353755125506	0.489580303313494	0.497378151189328	0.482307966419781	0.47348990324039	0.481203511722204	0.466296128684601	0.471096264630745	0.479621223298604	0.463973990965811	0.000849705880908329	0.000842331216987923	0.000841621875750126
206	0.908397597558638	0.27	0.0399017376148211	0.038495411314268	0.0413080639153742	0.341118564485096	0.996969744270552	0.967461042418338	1.02647844612277	16.02	10.28	24.93	0.058591489356859	0.0603785988265973	0.0621657082963356	0.0579568330941533	0.0597245847999986	0.0614923365058439	0.0578246018586879	0.0596140764844984	0.0613680912242224	0.0399017376148211	19.7381410725025	-0.0111817921135599	2.76031835132484	0.489580303313494	0.497378151189328	0.482307966419781	0.47348990324039	0.481203511722204	0.466296128684601	0.471096264630745	0.479621223298604	0.463973990965811	0.000849705880908329	0.000842331216987923	0.000841621875750126
206	0.908397597558638	0.27	0.0399120894322735	0.0385000012262405	0.0413241776383066	0.329012416505933	0.966882791164949	0.93747637519014	0.996289207139759	15.93	10.35	25.18	0.0570767169864193	0.058867078564159	0.0606574401418987	0.0564676296691929	0.0582388856187916	0.0600101415683903	0.0563500279768549	0.0580485859746969	0.0598643381810076	0.0399120894322735	19.8420479812338	0.0129812764442194	2.78933819740739	0.489580303313494	0.497378151189328	0.482307966419781	0.47348990324039	0.481203511722204	0.466296128684601	0.471096264630745	0.479621223298604	0.463973990965811	0.000849705880908329	0.000842331216987923	0.000841621875750126
206	0.908397597558638	0.27	0.0399144407180858	0.0385023997333978	0.0413264817027738	0.334566570229333	0.997942460405941	0.967969219478572	1.02791570133331	16.17	10.41	25.05	0.0580986353632794	0.0598976640516431	0.0616966927400068	0.05745361936323	0.0592326750818107	0.0610117308003914	0.0573918965320114	0.0590753503255966	0.0609076451911426	0.0399144407180858	19.8975889573899	0.0077772533594657	2.78812477312112	0.489580303313494	0.497378151189328	0.482307966419781	0.47348990324039	0.481203511722204	0.466296128684601	0.471096264630745	0.479621223298604	0.463973990965811	0.000849705880908329	0.000842331216987923	0.000841621875750126
206	0.908397597558638	0.27	0.0399158363970389	0.0385049926639035	0.0413266801301744	0.341348574979122	0.994741642880465	0.965313948444125	1.02416933731681	16.2	10.39	25.29	0.0578170184950407	0.0595795762165308	0.0613421339380209	0.0571714727293833	0.0589143509221905	0.0606572291149976	0.0569699666378255	0.0587646218570144	0.0604490054499354	0.0399158363970389	19.9654167339561	0.00553248614902557	2.785840898647	0.489580303313494	0.497378151189328	0.482307966419781	0.47348990324039	0.481203511722204	0.466296128684601	0.471096264630745	0.479621223298604	0.463973990965811	0.000849705880908329	0.000842331216987923	0.000841621875750126
206	0.908397597558638	0.27	0.0399250271533765	0.0385314061501441	0.041318648156609	0.340999442343445	1.0047244739172	0.97497836212114	1.03447058571326	16.06	10.41	24.89	0.0588997685152395	0.0606967715740609	0.0624937746328824	0.0582573371966114	0.0600347399908858	0.0618121427851602	0.0581445952372852	0.0599543311414974	0.06177246097592	0.0399250271533765	19.8618301935634	-0.0284844805683241	2.74893063803479	0.489580303313494	0.497378151189328	0.482307966419781	0.47348990324039	0.481203511722204	0.466296128684601	0.471096264630745	0.479621223298604	0.463973990965811	0.000849705880908329	0.000842331216987923	0.000841621875750126
206	0.908397597558638	0.27	0.0399328859795233	0.0385335641459209	0.0413322078131256	0.339619811984166	0.997157829479227	0.967544885800157	1.0267707731583	16.23	10.49	25.3	0.0578418115093263	0.0596121338288997	0.061382456148473	0.0571927402788569	0.0589431969466412	0.0606936536144255	0.0571069473130075	0.0588204882319839	0.0605601633056285	0.0399328859795233	20.0424020556973	-0.00164917626258812	2.78435471532687	0.489580303313494	0.497378151189328	0.482307966419781	0.47348990324039	0.481203511722204	0.466296128684601	0.471096264630745	0.479621223298604	0.463973990965811	0.000849705880908329	0.000842331216987923	0.000841621875750126
206	0.908397597558638	0.27	0.0399420666517959	0.0385563375791002	0.0413277957244916	0.341838677177932	0.993797792034037	0.96443003527894	1.02316554878913	16.21	10.37	25.06	0.0577327604330278	0.0594907746001281	0.0612487887672285	0.0570872193248439	0.0588255761880994	0.0605639330513549	0.0569831181556923	0.058728225655971	0.0604298360794519	0.0399420666517959	19.9857571781181	0.0207631694537818	2.80169863644673	0.489580303313494	0.497378151189328	0.482307966419781	0.47348990324039	0.481203511722204	0.466296128684601	0.471096264630745	0.479621223298604	0.463973990965811	0.000849705880908329	0.000842331216987923	0.000841621875750126
206	0.908397597558638	0.27	0.0399424013492636	0.0385533871673785	0.0413314155311487	0.342429017834715	1.00178516142891	0.972220166940191	1.03135015591762	15.89	10.11	24.79	0.0593404839591951	0.0611450146003695	0.0629495452415439	0.0587117668287488	0.0604971783247658	0.0622825898207829	0.0584928068474717	0.060303579206024	0.0620572850231845	0.0399424013492636	19.7247145307394	-0.0121575329113845	2.75428811592114	0.489580303313494	0.497378151189328	0.482307966419781	0.47348990324039	0.481203511722204	0.466296128684601	0.471096264630745	0.479621223298604	0.463973990965811	0.000849705880908329	0.000842331216987923	0.000841621875750126
206	0.908397597558638	0.27	0.0399473648296621	0.0385485558806805	0.0413461737786436	0.341145871668894	1.00182245465066	0.972171921611768	1.03147298768954	16.17	10.25	25.16	0.0583308425177866	0.0601098905799775	0.0618889386421684	0.0576826479434887	0.0594419265449355	0.0612012051463822	0.0574378877912812	0.0592011035296942	0.0609550181046725	0.0399473648296621	19.8553132208558	0.00578697106227111	2.78293219161198	0.489580303313494	0.497378151189328	0.482307966419781	0.47348990324039	0.481203511722204	0.466296128684601	0.471096264630745	0.479621223298604	0.463973990965811	0.000849705880908329	0.000842331216987923	0.000841621875750126
206	0.908397597558638	0.27	0.0399479611056844	0.0385543864672873	0.0413415357440815	0.341374334387772	1.00113138182169	0.971516354675377	1.030746408968	16.02	10.42	25.08	0.0588351399585245	0.0606286293410177	0.0624221187235108	0.0581977855742904	0.0599718462901429	0.0617459070059954	0.058130869571502	0.0598593780985311	0.0616190961007767	0.0399479611056844	19.9784349176932	-0.00466007670120619	2.77770519049352	0.489580303313494	0.497378151189328	0.482307966419781	0.47348990324039	0.481203511722204	0.466296128684601	0.471096264630745	0.479621223298604	0.463973990965811	0.000849705880908329	0.000842331216987923	0.000841621875750126
206	0.908397597558638	0.27	0.039950083855382	0.0385508102393392	0.0413493574714248	0.330649243164108	0.980079107526882	0.950381503508539	1.00977671154522	16.1	10.3	25.09	0.0572806808468768	0.0590705925522411	0.0608605042576053	0.0566519004319224	0.0584221639521012	0.0601924274722799	0.0564901617362107	0.0582505395823886	0.0600480812399561	0.039950083855382	19.9251499774414	-0.0123165125597045	2.76514689357133	0.489580303313494	0.497378151189328	0.482307966419781	0.47348990324039	0.481203511722204	0.466296128684601	0.471096264630745	0.479621223298604	0.463973990965811	0.000849705880908329	0.000842331216987923	0.000841621875750126
206	0.908397597558638	0.27	0.0399503477069715	0.0385361267966675	0.0413645686172754	0.329437692248607	0.993670389543522	0.963478350678403	1.02386242840864	16.1	10.55	25.12	0.0580757312069251	0.0598956213295055	0.061715511452086	0.0574383946002034	0.0592383128245188	0.0610382310488342	0.0574232387322487	0.0591756952888883	0.060983794394087	0.0399503477069715	20.0014212351684	5.92458483731128e-05	2.78788648772009	0.489580303313494	0.497378151189328	0.482307966419781	0.47348990324039	0.481203511722204	0.466296128684601	0.471096264630745	0.479621223298604	0.463973990965811	0.000849705880908329	0.000842331216987923	0.000841621875750126
206	0.908397597558638	0.27	0.0399509126666198	0.0385690896403103	0.0413327356929294	0.347734832388282	1.01141533402701	0.98191447263793	1.04091619541609	16.01	10.43	24.71	0.0595098488102737	0.0612977762214264	0.0630857036325791	0.0588665478069179	0.0606351477366449	0.062403747666372	0.0588243307628189	0.0606000365549233	0.0624136963868062	0.0399509126666198	19.8331398757548	-0.0017588057016673	2.77441762106529	0.489580303313494	0.497378151189328	0.482307966419781	0.47348990324039	0.481203511722204	0.466296128684601	0.471096264630745	0.479621223298604	0.463973990965811	0.000849705880908329	0.000842331216987923	0.000841621875750126
206	0.908397597558638	0.27	0.0399531589516162	0.038541641648396	0.0413646762548365	0.344726777398716	1.01254718579936	0.982816417000886	1.04227795459782	16.02	10.24	24.84	0.0595035873932902	0.061303605554228	0.0631036237151659	0.0588585113161869	0.0606390155502367	0.0624195197842864	0.0586743559166346	0.0604655437201694	0.0622393492975796	0.0399531589516162	19.8220900213049	-0.0045177178732462	2.76931845473587	0.489580303313494	0.497378151189328	0.482307966419781	0.47348990324039	0.481203511722204	0.466296128684601	0.471096264630745	0.479621223298604	0.463973990965811	0.000849705880908329	0.000842331216987923	0.000841621875750126
206	0.908397597558638	0.27	0.0399554752363758	0.0385433936978627	0.0413675567748889	0.332972685726243	0.977265300016714	0.947807714242683	1.00672288579075	15.88	10.14	24.42	0.0578896672591704	0.0596888611389962	0.061488055018822	0.0572775188511196	0.0590576873379616	0.0608378558248035	0.0572065280535439	0.0589032316670184	0.0605895233454046	0.0399554752363758	19.672157566613	-0.0161093921895704	2.74840190762145	0.489580303313494	0.497378151189328	0.482307966419781	0.47348990324039	0.481203511722204	0.466296128684601	0.471096264630745	0.479621223298604	0.463973990965811	0.000849705880908329	0.000842331216987923	0.000841621875750126
206	0.908397597558638	0.27	0.0399573906410942	0.0385666570753272	0.0413481242068611	0.33369508118764	0.990138184123821	0.960341043936674	1.01993532431097	16.12	10.4	24.91	0.0577943598394948	0.0595875838748901	0.0613808079102854	0.0571573377842021	0.0589307965126747	0.0607042552411473	0.0570752119125858	0.0588368271135931	0.0606631575390764	0.0399573906410942	19.9345405709231	-0.00461339965741925	2.77308367965637	0.489580303313494	0.497378151189328	0.482307966419781	0.47348990324039	0.481203511722204	0.466296128684601	0.471096264630745	0.479621223298604	0.463973990965811	0.000849705880908329	0.000842331216987923	0.000841621875750126
206	0.908397597558638	0.27	0.0399645469296507	0.0385715920091149	0.0413575018501864	0.34262236227431	0.994694881674038	0.965351736534553	1.02403802681352	16.03	10.32	24.8	0.0584215265993976	0.0601973263099056	0.0619731260204136	0.0577874349513629	0.0595439606060466	0.0613004862607303	0.0577302082592106	0.0594822802575593	0.0611864914133014	0.0399645469296507	19.7686009431064	0.0078347748382524	2.77798707796357	0.489580303313494	0.497378151189328	0.482307966419781	0.47348990324039	0.481203511722204	0.466296128684601	0.471096264630745	0.479621223298604	0.463973990965811	0.000849705880908329	0.000842331216987923	0.000841621875750126
206	0.908397597558638	0.27	0.0399657304974926	0.0385483311654671	0.0413831298295182	0.343658693109491	1.0164093137248	0.986494451603545	1.04632417584605	15.79	10.3	24.47	0.060567654986192	0.0624043333830895	0.0642410117799869	0.0599368577392138	0.0617544075818257	0.0635719574244377	0.0599176488485871	0.0617524223223341	0.0635716014197091	0.0399657304974926	19.6697996728208	0.00750121674011134	2.77245334220556	0.489580303313494	0.497378151189328	0.482307966419781	0.47348990324039	0.481203511722204	0.466296128684601	0.471096264630745	0.479621223298604	0.463973990965811	0.000849705880908329	0.000842331216987923	0.000841621875750126
206	0.908397597558638	0.27	0.0399681297217441	0.038559746837358	0.0413765126061301	0.337150244126383	0.992404849140221	0.962770058964037	1.0220396393164	15.9	10.43	24.46	0.0587267798859121	0.0605344345625798	0.0623420892392474	0.058103439996578	0.0598919078002671	0.0616803756039563	0.058154563006017	0.0599743879436147	0.0617085376728149	0.0399681297217441	19.6572034081181	-0.0165688292229176	2.75346097233436	0.489580303313494	0.497378151189328	0.482307966419781	0.47348990324039	0.481203511722204	0.466296128684601	0.471096264630745	0.479621223298604	0.463973990965811	0.000849705880908329	0.000842331216987923	0.000841621875750126
206	0.908397597558638	0.27	0.0399701851738677	0.0385539617500368	0.0413864085976985	0.331694897816043	0.978518510903783	0.948938099735823	1.00809892207174	15.93	10.21	24.33	0.0577822138955005	0.0595834079309173	0.061384601966334	0.05716583128004	0.0589478113633485	0.0607297914466569	0.057107833807826	0.0588917043471751	0.0606942031243617	0.0399701851738677	19.5640033192069	0.00612103152313479	2.7705275572805	0.489580303313494	0.497378151189328	0.482307966419781	0.47348990324039	0.481203511722204	0.466296128684601	0.471096264630745	0.479621223298604	0.463973990965811	0.000849705880908329	0.000842331216987923	0.000841621875750126
206	0.908397597558638	0.27	0.039979197269112	0.0385686116798277	0.0413897828583964	0.332852304830028	0.985812863902055	0.956089575216817	1.01553615258729	16	10.28	25.14	0.0579533080823362	0.0597549833134516	0.0615566585445671	0.0573270937471909	0.0591093009808039	0.060891508214417	0.0571152615300849	0.0589029148203203	0.0606587311963417	0.039979197269112	19.907129574153	-0.0148999921299613	2.76372407522376	0.489580303313494	0.497378151189328	0.482307966419781	0.47348990324039	0.481203511722204	0.466296128684601	0.471096264630745	0.479621223298604	0.463973990965811	0.000849705880908329	0.000842331216987923	0.000841621875750126
206	0.908397597558638	0.27	0.0399812792988502	0.0385939866019259	0.0413685719957746	0.347399312196297	1.00543914386133	0.97609089158861	1.03478739613405	16.11	10.32	24.97	0.0587989360339273	0.0605668513202615	0.0623347666065957	0.0581525482551666	0.0599010285157665	0.0616495087763664	0.0580267047994918	0.0597410967268553	0.0614754389986054	0.0399812792988502	19.9764706479244	-0.00705978825930929	2.77077120108351	0.489580303313494	0.497378151189328	0.482307966419781	0.47348990324039	0.481203511722204	0.466296128684601	0.471096264630745	0.479621223298604	0.463973990965811	0.000849705880908329	0.000842331216987923	0.000841621875750126
206	0.908397597558638	0.27	0.039982384181275	0.038570785840882	0.0413939825216679	0.332239745786648	0.994766171958782	0.964731515685199	1.02480082823236	16.05	10.45	24.91	0.0583082613282706	0.0601235524827853	0.0619388436372999	0.0576731125278353	0.0594686298120103	0.0612641470961854	0.0575844911983867	0.0593813903315737	0.0611681648644641	0.039982384181275	19.8728157783873	0.0177791941599217	2.79687345495777	0.489580303313494	0.497378151189328	0.482307966419781	0.47348990324039	0.481203511722204	0.466296128684601	0.471096264630745	0.479621223298604	0.463973990965811	0.000849705880908329	0.000842331216987923	0.000841621875750126
206	0.908397597558638	0.27	0.039985501765384	0.0385705120970894	0.0414004914336786	0.345400063131301	1.00940274608904	0.97980842216824	1.03899707000985	16.15	10.45	25.16	0.0588668901055757	0.0606449170898096	0.0624229440740436	0.0582150746820865	0.0599734141066477	0.0617317535312088	0.0580981065239256	0.059882072463148	0.0616098357320091	0.039985501765384	19.9406445631841	0.00867398937320511	2.7890627841093	0.489580303313494	0.497378151189328	0.482307966419781	0.47348990324039	0.481203511722204	0.466296128684601	0.471096264630745	0.479621223298604	0.463973990965811	0.000849705880908329	0.000842331216987923	0.000841621875750126
206	0.908397597558638	0.27	0.0399857305131526	0.0385866164899473	0.0413848445363578	0.338191700054302	0.998861478133403	0.969103250282993	1.02861970598381	16.07	10.38	24.71	0.0585136995285121	0.060310478150843	0.0621072567731739	0.0578745397721888	0.0596516917328034	0.0614288436934181	0.0578146891794916	0.0595406141982015	0.061422974646576	0.0399857305131526	19.8280760559551	-0.0088575608117881	2.76746459803027	0.489580303313494	0.497378151189328	0.482307966419781	0.47348990324039	0.481203511722204	0.466296128684601	0.471096264630745	0.479621223298604	0.463973990965811	0.000849705880908329	0.000842331216987923	0.000841621875750126
206	0.908397597558638	0.27	0.0399861922195625	0.0385715829950703	0.0414008014440546	0.325737479692153	0.963450725798296	0.933929980347834	0.992971471248758	16.04	10.38	24.81	0.0564778320135699	0.05826304904006	0.0600482660665502	0.0558635648595805	0.0576293654151648	0.0593951659707491	0.0558151445840926	0.0575441856855612	0.0593202957566943	0.0399861922195625	19.6870262987487	0.00546320616517272	2.77760414620748	0.489580303313494	0.497378151189328	0.482307966419781	0.47348990324039	0.481203511722204	0.466296128684601	0.471096264630745	0.479621223298604	0.463973990965811	0.000849705880908329	0.000842331216987923	0.000841621875750126
206	0.908397597558638	0.27	0.0399902741300759	0.0386020056525767	0.0413785426075751	0.343598892434669	0.999762635556053	0.970333815835199	1.02919145527691	15.97	10.34	24.42	0.0589328107857788	0.0607201576100932	0.0625075044344075	0.0582995350195429	0.0600676755067658	0.0618358159939887	0.0583346820244024	0.0600745611640231	0.0618729590399205	0.0399902741300759	19.689701347345	0.0130773998386703	2.78036580367397	0.489580303313494	0.497378151189328	0.482307966419781	0.47348990324039	0.481203511722204	0.466296128684601	0.471096264630745	0.479621223298604	0.463973990965811	0.000849705880908329	0.000842331216987923	0.000841621875750126
206	0.908397597558638	0.27	0.0399906303760786	0.0385807261399357	0.0414005346122216	0.333944351039472	1.00016987667825	0.97008770777255	1.03025204558394	16.06	10.31	24.83	0.058598512670468	0.0604156373919255	0.0622327621133831	0.0579591920555888	0.0597564916101387	0.0615537911646885	0.0578884741165572	0.0596662179149073	0.0614526062955527	0.0399906303760786	19.819527318528	-0.00398413957849707	2.77076471039453	0.489580303313494	0.497378151189328	0.482307966419781	0.47348990324039	0.481203511722204	0.466296128684601	0.471096264630745	0.479621223298604	0.463973990965811	0.000849705880908329	0.000842331216987923	0.000841621875750126
206	0.908397597558638	0.27	0.0399922482599855	0.0385824377785691	0.0414020587414019	0.34249090312201	1.01138017138184	0.981536107203938	1.04122423555974	16.02	10.2	24.92	0.0594226954728474	0.0612294703070074	0.0630362451411675	0.0587783942100739	0.060565578763148	0.0623527633162221	0.0585202203908181	0.0604177870893827	0.0621307109810012	0.0399922482599855	19.7764176045491	0.00305829180069239	2.77186518540073	0.489580303313494	0.497378151189328	0.482307966419781	0.47348990324039	0.481203511722204	0.466296128684601	0.471096264630745	0.479621223298604	0.463973990965811	0.000849705880908329	0.000842331216987923	0.000841621875750126
206	0.908397597558638	0.27	0.0399958821887664	0.0385888201599379	0.0414029442175949	0.343971615787759	1.00501161582766	0.975452716315411	1.03457051533992	16.2	10.39	25.17	0.0584379028960759	0.0602087320408618	0.0619795611856477	0.0577858324365351	0.059536902053395	0.061287971670255	0.057617203332802	0.0592865268137495	0.0611801669474524	0.0399958821887664	19.8961103784754	-0.00581480984035657	2.77267920675077	0.489580303313494	0.497378151189328	0.482307966419781	0.47348990324039	0.481203511722204	0.466296128684601	0.471096264630745	0.479621223298604	0.463973990965811	0.000849705880908329	0.000842331216987923	0.000841621875750126
206	0.908397597558638	0.27	0.0399985078472242	0.0385966012234807	0.0414004144709676	0.335108742161095	0.990132807054526	0.960430303871775	1.01983531023728	16.24	10.47	24.79	0.0573757724813503	0.0591501896960821	0.0609246069108138	0.0567307164429343	0.0584851844963819	0.0602396525498296	0.0567550322337435	0.0585164640312181	0.0602161290214093	0.0399985078472242	19.8659678330207	0.00963782774149445	2.7893553421674	0.489580303313494	0.497378151189328	0.482307966419781	0.47348990324039	0.481203511722204	0.466296128684601	0.471096264630745	0.479621223298604	0.463973990965811	0.000849705880908329	0.000842331216987923	0.000841621875750126
[truncated: 1,381 more rows]
