# Supplementary material for: Re-expressing coefficients from regression models for inclusion in a meta-analysis
Source: BMC Med Res Methodol. 2024 Jan 8;24:6. doi: 10.1186/s12874-023-02132-y (PMC10773134; doi:10.1186/s12874-023-02132-y)
Supplement: Supplementary file 2 — Additional file 2. [file 12874_2023_2132_MOESM2_ESM.zip › Supp_Files_R1/simdata/simdata_scenario_207.csv]

ex_no	errsd	rsquare	beta	b_low_ci	b_hi_ci	lrsquare	lbeta	lb_low_ci	lb_hi_ci	x_median	x_25	x_75	rbl	rb	rbu	altl	alt	altu	dzl	dz	dzu	observed_beta	xlog	error	ylog	RelBias_rb	RelBias_rbl	RelBias_rbu	RelBias_alt	RelBias_altl	RelBias_altu	RelBias_dz	RelBias_dzl	RelBias_dzu	MC_SE_RelBias_rb	MC_SE_RelBias_alt	MC_SE_RelBias_dz
207	0.705265052202183	0.19	0.00882540287204901	0.00594504071326282	0.0117057650308352	0.260230944805851	0.681825318122502	0.502340716097277	0.861309920147727	28.46	20.6	44.06	0.0173485640090083	0.0235471459815336	0.0297457279540588	0.016937029232409	0.022988571251312	0.0290401132702151	0.0170950995287569	0.02318214769511	0.0293040523257385	0.00882540287204901	40.0004976936253	-0.00104664464505854	3.45309559870631	0.490734694454432	0.555779710879185	0.448614832150082	0.45271452561927	0.516100557573479	0.41166899017926	0.452625709204927	0.515763689582981	0.412920147528874	0.00521104636563101	0.00508683370284001	0.00535080962334738
207	0.705265052202183	0.21	0.0121056106916475	0.00848623363883138	0.0157249877444637	0.376431324488799	0.988658832106922	0.789989340969073	1.18732832324477	31.79	23.06	50.28	0.0244671806748444	0.0306202793081581	0.0367733779414717	0.0238440219708258	0.029840406309142	0.0358367906474581	0.0240013860575076	0.0300676913262139	0.0360991839400787	0.0121056106916475	41.5133584699459	-0.0805186828010304	3.44413871901896	0.490734694454432	0.555779710879185	0.448614832150082	0.45271452561927	0.516100557573479	0.41166899017926	0.452625709204927	0.515763689582981	0.412920147528874	0.00521104636563101	0.00508683370284001	0.00535080962334738
207	0.705265052202183	0.21	0.0158571948988294	0.011119315574944	0.0205950742227148	0.292799742543577	0.728319112182799	0.551596131474904	0.905042092890694	30.39	21.26	42.79	0.0178605464110762	0.0235827928496024	0.0293050392881286	0.0174179777331222	0.0229984319228035	0.0285788861124848	0.0176582203534791	0.0233335840895516	0.0289621096511839	0.0158571948988294	36.7609934132228	-0.0168055323243999	3.38651927611484	0.490734694454432	0.555779710879185	0.448614832150082	0.45271452561927	0.516100557573479	0.41166899017926	0.452625709204927	0.515763689582981	0.412920147528874	0.00521104636563101	0.00508683370284001	0.00535080962334738
207	0.705265052202183	0.21	0.0163434178878914	0.0114385139093237	0.0212483218664591	0.328122781881998	0.857568987503272	0.665975256878786	1.04916271812776	30.9	17.78	45.49	0.0212141474843355	0.0273172235619527	0.0334202996395699	0.0206830152902616	0.0266332904980773	0.0325835657058929	0.0205154423519665	0.0264427989598727	0.0323377785738969	0.0163434178878914	36.474705266536	0.071404517816891	3.45603337332124	0.490734694454432	0.555779710879185	0.448614832150082	0.45271452561927	0.516100557573479	0.41166899017926	0.452625709204927	0.515763689582981	0.412920147528874	0.00521104636563101	0.00508683370284001	0.00535080962334738
207	0.705265052202183	0.21	0.0169208386613865	0.0118317015867616	0.0220099757360114	0.264061304288469	0.753827583958317	0.557344157148265	0.950311010768368	32.79	21.24	49.89	0.0167431940768209	0.0226457591360692	0.0285483241953175	0.0163091306907849	0.0220586731329531	0.0278082155751213	0.0163348427772728	0.02207571682586	0.027839563857357	0.0169208386613865	38.9985621629898	-0.0771609572089773	3.40841216814502	0.490734694454432	0.555779710879185	0.448614832150082	0.45271452561927	0.516100557573479	0.41166899017926	0.452625709204927	0.515763689582981	0.412920147528874	0.00521104636563101	0.00508683370284001	0.00535080962334738
207	0.705265052202183	0.21	0.0179674904569731	0.0124970293033966	0.0234379516105497	0.297785565772828	0.845031311233183	0.642430435821499	1.04763218664487	32.01	22.66	48.44	0.0197621152876014	0.0259944194158061	0.0322267235440108	0.0192567577648096	0.0253296891877305	0.0314026206106514	0.0194387095319946	0.0255247334344919	0.031731068328056	0.0179674904569731	38.3408518090309	0.00344410318234937	3.49953241568543	0.490734694454432	0.555779710879185	0.448614832150082	0.45271452561927	0.516100557573479	0.41166899017926	0.452625709204927	0.515763689582981	0.412920147528874	0.00521104636563101	0.00508683370284001	0.00535080962334738
207	0.705265052202183	0.22	0.00863859700345361	0.00606756014108519	0.011209633865822	0.42351424529894	0.908936074030858	0.743367053232013	1.0745050948297	30.02	20.44	49.91	0.0243557494079638	0.029780468680584	0.0352051879532042	0.0237568250205711	0.0290481467691525	0.034339468517734	0.0236678205385283	0.0289394843819546	0.034236348739302	0.00863859700345361	42.8170657249645	-0.0441898218467388	3.44038850559751	0.490734694454432	0.555779710879185	0.448614832150082	0.45271452561927	0.516100557573479	0.41166899017926	0.452625709204927	0.515763689582981	0.412920147528874	0.00521104636563101	0.00508683370284001	0.00535080962334738
207	0.705265052202183	0.22	0.0120481348685624	0.00849133402879517	0.0156049357083296	0.387018858520421	0.852325315779826	0.684850949723399	1.01979968183625	30.01	19.48	48.5	0.0224454563428339	0.0279342982191305	0.0334231400954271	0.021893618799008	0.0272475135852032	0.0326014083713984	0.0217841990960967	0.0270905751288757	0.0324666831706189	0.0120481348685624	40.0155441747606	-0.0312286921736577	3.4018540509168	0.490734694454432	0.555779710879185	0.448614832150082	0.45271452561927	0.516100557573479	0.41166899017926	0.452625709204927	0.515763689582981	0.412920147528874	0.00521104636563101	0.00508683370284001	0.00535080962334738
207	0.705265052202183	0.22	0.0147878171979157	0.0104042553853189	0.0191713790105125	0.35725545350763	0.934826555007612	0.739056497285504	1.13059661272972	32.57	21.06	46.34	0.0223527802984965	0.0282738500751089	0.0341949198517214	0.0217755217367715	0.027543680413401	0.0333118390900305	0.0219065061726521	0.0277071932385304	0.0335504515166019	0.0147878171979157	38.7577971534905	-0.0794909885023725	3.37393668414069	0.490734694454432	0.555779710879185	0.448614832150082	0.45271452561927	0.516100557573479	0.41166899017926	0.452625709204927	0.515763689582981	0.412920147528874	0.00521104636563101	0.00508683370284001	0.00535080962334738
207	0.705265052202183	0.22	0.0157530096098734	0.0111535416031441	0.0203524776166028	0.295132201608816	0.758828559510734	0.575734326343519	0.941922792677949	29.2	18.61	41.82	0.0193851988906629	0.0255500529965863	0.0317149071025097	0.0189171214341693	0.0249331181955883	0.0309491149570072	0.0190127500663857	0.0250293250911044	0.0311196332564582	0.0157530096098734	35.626816514517	-0.0922974846032534	3.2716004699318	0.490734694454432	0.555779710879185	0.448614832150082	0.45271452561927	0.516100557573479	0.41166899017926	0.452625709204927	0.515763689582981	0.412920147528874	0.00521104636563101	0.00508683370284001	0.00535080962334738
207	0.705265052202183	0.22	0.0159746444922906	0.0112212023447512	0.02072808663983	0.308238675258089	0.872497804483405	0.668425354505415	1.07657025446139	34.07	23.37	53.11	0.0193353397785771	0.0252384823406822	0.0311416249027874	0.0188235332961251	0.0245704196628532	0.0303173060295812	0.0188865590406846	0.0246961601516507	0.0304498347266354	0.0159746444922906	41.3828068855151	-0.0532024135391886	3.49582395003713	0.490734694454432	0.555779710879185	0.448614832150082	0.45271452561927	0.516100557573479	0.41166899017926	0.452625709204927	0.515763689582981	0.412920147528874	0.00521104636563101	0.00508683370284001	0.00535080962334738
207	0.705265052202183	0.22	0.0161866423593035	0.0114794601475716	0.0208938245710354	0.354096041788812	0.909182190344157	0.717465546204099	1.10089883448421	34.79	21.59	54.19	0.0203321442011762	0.0257651722748509	0.0311982003485256	0.0197881074051698	0.0250757613777872	0.0303634153504045	0.0196668900289803	0.0249736483195848	0.0301846814608468	0.0161866423593035	42.226029859461	0.125479392939625	3.6700428815509	0.490734694454432	0.555779710879185	0.448614832150082	0.45271452561927	0.516100557573479	0.41166899017926	0.452625709204927	0.515763689582981	0.412920147528874	0.00521104636563101	0.00508683370284001	0.00535080962334738
207	0.705265052202183	0.22	0.0189049762108312	0.0133778409740662	0.0244321114475962	0.307979709686023	0.901871279913706	0.690800371092306	1.11294218873511	27.95	19.66	42.47	0.0242824977281207	0.031701904373522	0.0391213110189234	0.0237138220551418	0.0309594724373112	0.0382051228194806	0.0239001822413851	0.0312280672826742	0.0385329665174479	0.0189049762108312	34.98234512571	0.0790431054349571	3.45880585039935	0.490734694454432	0.555779710879185	0.448614832150082	0.45271452561927	0.516100557573479	0.41166899017926	0.452625709204927	0.515763689582981	0.412920147528874	0.00521104636563101	0.00508683370284001	0.00535080962334738
207	0.705265052202183	0.23	0.0141355720414864	0.0101372295820432	0.0181339145009297	0.379672598549304	0.800981015045669	0.641130684213269	0.96083134587807	29.01	19.44	46.09	0.0217297085483508	0.0271474824685117	0.0325652563886725	0.0212073916955412	0.0264949386217727	0.0317824855480042	0.0211880206806698	0.0265017851920126	0.0317584486789206	0.0141355720414864	38.0683961333636	0.0207623125912209	3.41751742048601	0.490734694454432	0.555779710879185	0.448614832150082	0.45271452561927	0.516100557573479	0.41166899017926	0.452625709204927	0.515763689582981	0.412920147528874	0.00521104636563101	0.00508683370284001	0.00535080962334738
207	0.705265052202183	0.23	0.0145959722533607	0.0104402763349862	0.0187516681717352	0.328951038212263	0.821217822211355	0.638089590804273	1.00434605361844	32.12	20.19	44.42	0.0195621009162667	0.0251763171564775	0.0307905333966882	0.0190608600697628	0.0245312229215903	0.0300015857734178	0.0192045732663869	0.0246792472315885	0.0302459141968944	0.0145959722533607	38.7215820457628	0.0729174134689847	3.52706059708205	0.490734694454432	0.555779710879185	0.448614832150082	0.45271452561927	0.516100557573479	0.41166899017926	0.452625709204927	0.515763689582981	0.412920147528874	0.00521104636563101	0.00508683370284001	0.00535080962334738
207	0.705265052202183	0.23	0.0150538800850291	0.0107628645917856	0.0193448955782725	0.345830636473616	0.841562074326337	0.660850909394763	1.02227323925791	34.72	24.36	47.01	0.0187632458662018	0.0238940975759834	0.0290249492857651	0.0182616815641038	0.0232553793893531	0.0282490772146024	0.0185551561706473	0.0236354634294582	0.0287330013963682	0.0150538800850291	40.3790156686195	0.0975357521148759	3.61333947492246	0.490734694454432	0.555779710879185	0.448614832150082	0.45271452561927	0.516100557573479	0.41166899017926	0.452625709204927	0.515763689582981	0.412920147528874	0.00521104636563101	0.00508683370284001	0.00535080962334738
207	0.705265052202183	0.23	0.0153109617993529	0.010960498012057	0.0196614255866488	0.352186859105226	0.93661122216934	0.738283638077114	1.13493880626157	31.73	21.16	44.78	0.0229109196660462	0.029065556058277	0.0352201924505079	0.022328083797875	0.0283261510563815	0.0343242183148879	0.022571615408272	0.0286125008652486	0.03465095244942	0.0153109617993529	38.6436758951674	-0.00640627118785807	3.4561757592497	0.490734694454432	0.555779710879185	0.448614832150082	0.45271452561927	0.516100557573479	0.41166899017926	0.452625709204927	0.515763689582981	0.412920147528874	0.00521104636563101	0.00508683370284001	0.00535080962334738
207	0.705265052202183	0.24	0.0107943376998736	0.00779461690753484	0.0137940584922124	0.481542998082864	0.938084274243803	0.786111373484958	1.09005717500265	32.23	21.68	49.92	0.0240222383267213	0.0286662739740468	0.0333103096213723	0.0234055508305544	0.0279303669998067	0.0324551831690591	0.0234464135769221	0.027980892290546	0.032517124266153	0.0107943376998736	43.316779489747	-0.0854250894521178	3.403718017897	0.490734694454432	0.555779710879185	0.448614832150082	0.45271452561927	0.516100557573479	0.41166899017926	0.452625709204927	0.515763689582981	0.412920147528874	0.00521104636563101	0.00508683370284001	0.00535080962334738
207	0.705265052202183	0.24	0.0125023413120104	0.00902567091283747	0.0159790117111834	0.417685530137429	0.981102461390413	0.800237723780071	1.16196719900075	32.46	21.9	53.26	0.024280273912014	0.0297679499359083	0.0352556259598026	0.0236543827273443	0.0290005987306422	0.0343468147339402	0.0235712828938625	0.028946898606702	0.0342362473469285	0.0125023413120104	42.28174926517	-0.00491629961317877	3.50689356002521	0.490734694454432	0.555779710879185	0.448614832150082	0.45271452561927	0.516100557573479	0.41166899017926	0.452625709204927	0.515763689582981	0.412920147528874	0.00521104636563101	0.00508683370284001	0.00535080962334738
207	0.705265052202183	0.24	0.0134148333290538	0.00969393891662099	0.0171357277414867	0.448173356670605	1.01519175658229	0.839313618470929	1.19106989469364	34.64	19.48	52.55	0.023885460701933	0.0288906581200819	0.0338958555382309	0.0232477415127289	0.0281193048980601	0.0329908682833913	0.0229624935877739	0.0278099513961941	0.0325661879919676	0.0134148333290538	42.3682346367628	0.0534720129385523	3.54799643944811	0.490734694454432	0.555779710879185	0.448614832150082	0.45271452561927	0.516100557573479	0.41166899017926	0.452625709204927	0.515763689582981	0.412920147528874	0.00521104636563101	0.00508683370284001	0.00535080962334738
207	0.705265052202183	0.24	0.0143356743980754	0.0103029143670138	0.0183684344291371	0.308021529673467	0.854789402425964	0.654757002609178	1.05482180224275	32.55	22.39	51.42	0.0198096350080532	0.0258616036229208	0.0319135722377884	0.0192981491426747	0.0251938555950663	0.0310895620474578	0.0193615829916766	0.0252589082262733	0.0311202925265208	0.0143356743980754	42.439913698105	-0.112616017168657	3.4391169468255	0.490734694454432	0.555779710879185	0.448614832150082	0.45271452561927	0.516100557573479	0.41166899017926	0.452625709204927	0.515763689582981	0.412920147528874	0.00521104636563101	0.00508683370284001	0.00535080962334738
207	0.705265052202183	0.24	0.0151133623475025	0.010902422226646	0.019324302468359	0.319967111619281	0.798549625647823	0.616789062334906	0.980310188960741	33.55	21.82	54.46	0.0181166752288244	0.0234554487188775	0.0287942222089306	0.0176410782087442	0.0228396987882504	0.0280383193677566	0.0175415792299106	0.0227293499813816	0.0279139935155788	0.0151133623475025	42.1093932133472	-0.0377213189744131	3.50161200324347	0.490734694454432	0.555779710879185	0.448614832150082	0.45271452561927	0.516100557573479	0.41166899017926	0.452625709204927	0.515763689582981	0.412920147528874	0.00521104636563101	0.00508683370284001	0.00535080962334738
207	0.705265052202183	0.24	0.0151964190463734	0.0109703529590701	0.0194224851336768	0.304982982889773	0.744857328774717	0.569300198944731	0.920414458604703	32.1	20.55	46.55	0.0174662645811406	0.0228523987936352	0.0282385330061298	0.0170189216834301	0.0222671071734098	0.0275152926633895	0.0170934721874968	0.0223396186953978	0.0275991661081748	0.0151964190463734	37.9486144416302	0.0219851635640258	3.46726499128142	0.490734694454432	0.555779710879185	0.448614832150082	0.45271452561927	0.516100557573479	0.41166899017926	0.452625709204927	0.515763689582981	0.412920147528874	0.00521104636563101	0.00508683370284001	0.00535080962334738
207	0.705265052202183	0.24	0.0159543467723858	0.011576682990256	0.0203320105545155	0.324282308643254	0.787715329083492	0.61018368490547	0.965246973261514	37.17	24.3	54.3	0.0161984209644616	0.0209113170612397	0.0256242131580177	0.015750808110042	0.0203334721996947	0.0249161362893474	0.0158454756595139	0.0204425875617104	0.0250346898254002	0.0159543467723858	43.341127469152	-0.0690881095862498	3.49954456074369	0.490734694454432	0.555779710879185	0.448614832150082	0.45271452561927	0.516100557573479	0.41166899017926	0.452625709204927	0.515763689582981	0.412920147528874	0.00521104636563101	0.00508683370284001	0.00535080962334738
207	0.705265052202183	0.24	0.0164389753840557	0.0118636809964731	0.0210142697716384	0.346490162175386	0.841049425249535	0.660711283348977	1.02138756715009	31.23	20.67	48.52	0.0208247530002504	0.0265087746845292	0.032192796368808	0.0202999456614674	0.0258407235678403	0.0313815014742133	0.0203097223722324	0.025831623741113	0.03141706262686	0.0164389753840557	38.4274851621745	0.0264397348332288	3.48683449048951	0.490734694454432	0.555779710879185	0.448614832150082	0.45271452561927	0.516100557573479	0.41166899017926	0.452625709204927	0.515763689582981	0.412920147528874	0.00521104636563101	0.00508683370284001	0.00535080962334738
207	0.705265052202183	0.24	0.0181522027366672	0.0131614800937508	0.0231429253795835	0.337876267005238	0.937201940034254	0.732364483633701	1.14203939643481	32.52	21.46	50.88	0.0221812987921675	0.0283852599696742	0.034589221147181	0.0216089271585246	0.0276527998115721	0.0336966724646196	0.0216109035389696	0.0276474361395486	0.0336452030530556	0.0181522027366672	39.2240143263782	0.041901002731486	3.53848812653426	0.490734694454432	0.555779710879185	0.448614832150082	0.45271452561927	0.516100557573479	0.41166899017926	0.452625709204927	0.515763689582981	0.412920147528874	0.00521104636563101	0.00508683370284001	0.00535080962334738
207	0.705265052202183	0.24	0.0189590572056074	0.0137036402154573	0.0242144741957576	0.290223172672298	0.789763008238877	0.596931892118699	0.982594124359056	28.56	20.11	42.5	0.0205426831458682	0.0271787308615651	0.0338147785772621	0.0200541518595544	0.0265323858708015	0.0330106198820486	0.0202652529884636	0.0267853448412855	0.0333058834463901	0.0189590572056074	35.4333002535726	0.100134513355586	3.47962823311576	0.490734694454432	0.555779710879185	0.448614832150082	0.45271452561927	0.516100557573479	0.41166899017926	0.452625709204927	0.515763689582981	0.412920147528874	0.00521104636563101	0.00508683370284001	0.00535080962334738
207	0.705265052202183	0.24	0.0197324794550316	0.0142777208006811	0.0251872381093822	0.298574235678176	0.796729246740401	0.606068665035657	0.987389828445145	32.86	21.47	50.08	0.0181671839991602	0.0238823216874174	0.0295974593756745	0.017695620876922	0.0232624115141216	0.0288292021513213	0.0177133122433704	0.0232870783489289	0.0288205485798245	0.0197324794550316	37.5444805744232	0.0902795371343743	3.55971283373194	0.490734694454432	0.555779710879185	0.448614832150082	0.45271452561927	0.516100557573479	0.41166899017926	0.452625709204927	0.515763689582981	0.412920147528874	0.00521104636563101	0.00508683370284001	0.00535080962334738
207	0.705265052202183	0.25	0.0114587470585638	0.00835184812197486	0.0145656459951527	0.435484959835409	0.911342970824301	0.749341675131019	1.07334426651758	34.93	21.3	54.45	0.0211488010493426	0.0257209919284285	0.0302931828075143	0.02058171659862	0.0250313086435111	0.0294809006884022	0.0204331658713803	0.0248499326434659	0.0292470572717374	0.0114587470585638	43.0503171858412	-0.0541790135028634	3.462949423666	0.490734694454432	0.555779710879185	0.448614832150082	0.45271452561927	0.516100557573479	0.41166899017926	0.452625709204927	0.515763689582981	0.412920147528874	0.00521104636563101	0.00508683370284001	0.00535080962334738
207	0.705265052202183	0.25	0.0117694875113	0.00861815682164918	0.0149208182009509	0.404375298159704	0.858704044665848	0.695990760362207	1.02141732896949	34.15	23.96	49.85	0.0200880993758802	0.0247844269868478	0.0294807545978154	0.019555737504405	0.0241276060658003	0.0286994746271957	0.0197619511220431	0.0243758035493869	0.0289649627228298	0.0117694875113	42.375443953893	-0.0252672154472386	3.50504298621486	0.490734694454432	0.555779710879185	0.448614832150082	0.45271452561927	0.516100557573479	0.41166899017926	0.452625709204927	0.515763689582981	0.412920147528874	0.00521104636563101	0.00508683370284001	0.00535080962334738
207	0.705265052202183	0.25	0.0118945592277771	0.00865940800231249	0.0151297104532416	0.416261809938318	0.919357383911128	0.749378254908412	1.08933651291385	31.38	19.8	50.38	0.0235099411354465	0.0288426276538146	0.0341753141721827	0.0229157812715624	0.028113696363765	0.0333116114559677	0.022759904171408	0.0278880927740558	0.033052821192249	0.0118945592277771	40.7818109992318	0.00624645744045954	3.4535593514262	0.490734694454432	0.555779710879185	0.448614832150082	0.45271452561927	0.516100557573479	0.41166899017926	0.452625709204927	0.515763689582981	0.412920147528874	0.00521104636563101	0.00508683370284001	0.00535080962334738
207	0.705265052202183	0.25	0.0129247113158371	0.0093900216622104	0.0164594009694638	0.429062414506136	0.954890379479924	0.782912313678878	1.12686844528097	30.87	21.8	46.95	0.0249587607809791	0.0304413152496068	0.0359238697182345	0.0243341831480532	0.0296795400641882	0.0350248969803232	0.0245260476986038	0.029946470225451	0.0353440694897641	0.0129247113158371	40.448596459213	-0.00455377357472716	3.45019363945895	0.490734694454432	0.555779710879185	0.448614832150082	0.45271452561927	0.516100557573479	0.41166899017926	0.452625709204927	0.515763689582981	0.412920147528874	0.00521104636563101	0.00508683370284001	0.00535080962334738
207	0.705265052202183	0.25	0.0135167906435584	0.00985336691418923	0.0171802143729275	0.406145986255801	0.845888607436637	0.686191370304898	1.00558584456838	31.96	20.25	44.97	0.021142256649994	0.0260626915604971	0.0309831264710002	0.0206021189693943	0.025396847700841	0.0301915764322876	0.0207300605801031	0.025522177635582	0.0303483906862317	0.0135167906435584	37.023330528258	-0.0382849891921695	3.36313928852535	0.490734694454432	0.555779710879185	0.448614832150082	0.45271452561927	0.516100557573479	0.41166899017926	0.452625709204927	0.515763689582981	0.412920147528874	0.00521104636563101	0.00508683370284001	0.00535080962334738
207	0.705265052202183	0.25	0.0144443266422183	0.0105829379948474	0.0183057152895892	0.355102324348845	0.804101766933705	0.63491549283295	0.97328804103446	33.42	21.03	48.12	0.0187202482976782	0.0237086429666967	0.0286970376357152	0.0182298328085388	0.0230875461974415	0.0279452595863442	0.0182676922602142	0.0231389708486149	0.028063925124814	0.0144443266422183	39.5925249189234	0.0270850678058593	3.50046752274869	0.490734694454432	0.555779710879185	0.448614832150082	0.45271452561927	0.516100557573479	0.41166899017926	0.452625709204927	0.515763689582981	0.412920147528874	0.00521104636563101	0.00508683370284001	0.00535080962334738
207	0.705265052202183	0.25	0.0147409031794858	0.0107676046073346	0.018714201751637	0.352506145027353	0.848285361539713	0.66878641104966	1.02778431202977	31.59	21.1	53.67	0.0208428518292848	0.0264369697221774	0.0320310876150699	0.0203139787681061	0.0257661497585861	0.0312183207490662	0.0201743698459377	0.0255872597518941	0.030990565724045	0.0147409031794858	40.881156048595	0.0272730057170144	3.51907205844173	0.490734694454432	0.555779710879185	0.448614832150082	0.45271452561927	0.516100557573479	0.41166899017926	0.452625709204927	0.515763689582981	0.412920147528874	0.00521104636563101	0.00508683370284001	0.00535080962334738
207	0.705265052202183	0.25	0.0155154744880478	0.0112756205015137	0.0197553284745819	0.458327225694993	1.05556473499788	0.876400627763687	1.23472884223207	28.99	19.96	45.88	0.0297206170969761	0.0357964546305667	0.0418722921641573	0.0290065049713944	0.0349363553189974	0.0408662056666005	0.0290774767461705	0.0350152174237781	0.0409929023696821	0.0155154744880478	37.669928212434	0.0170672323873734	3.41632925775331	0.490734694454432	0.555779710879185	0.448614832150082	0.45271452561927	0.516100557573479	0.41166899017926	0.452625709204927	0.515763689582981	0.412920147528874	0.00521104636563101	0.00508683370284001	0.00535080962334738
207	0.705265052202183	0.25	0.0163021993484823	0.0119383745417263	0.0206660241552384	0.378377098798851	0.888758694186119	0.710901922440127	1.06661546593211	33.44	21.34	46.55	0.020946890947457	0.0261874822082632	0.0314280734690694	0.0203979451662253	0.0255011986010508	0.0306044520358763	0.0205195941065854	0.0257062087858308	0.030804691133104	0.0163021993484823	39.4961320777319	-0.0358227496840713	3.44763346151482	0.490734694454432	0.555779710879185	0.448614832150082	0.45271452561927	0.516100557573479	0.41166899017926	0.452625709204927	0.515763689582981	0.412920147528874	0.00521104636563101	0.00508683370284001	0.00535080962334738
207	0.705265052202183	0.25	0.0163136021773777	0.0119342508292011	0.0206929535255544	0.400333323071734	0.97461949533708	0.788383063129704	1.16085592754446	32.31	20.95	56.1	0.0240331915430295	0.029710451820238	0.0353877120974466	0.0234153501975083	0.0289466603988701	0.034477970600232	0.0231066760358091	0.0285606646374755	0.0340444845147435	0.0163136021773777	40.2285764224063	0.097017835806828	3.58225320389309	0.490734694454432	0.555779710879185	0.448614832150082	0.45271452561927	0.516100557573479	0.41166899017926	0.452625709204927	0.515763689582981	0.412920147528874	0.00521104636563101	0.00508683370284001	0.00535080962334738
207	0.705265052202183	0.25	0.016399128227678	0.0119958262808157	0.0208024301745402	0.374770889994708	0.901904936570944	0.720025795070902	1.08378407807099	29.3	19	48.46	0.0241623893453421	0.0302658298898407	0.0363692704343392	0.0235776249588702	0.029533353511216	0.0354890820635619	0.0233892714718106	0.0293187211667511	0.0352504227988465	0.016399128227678	38.2654127887966	0.021198019999947	3.45057244137317	0.490734694454432	0.555779710879185	0.448614832150082	0.45271452561927	0.516100557573479	0.41166899017926	0.452625709204927	0.515763689582981	0.412920147528874	0.00521104636563101	0.00508683370284001	0.00535080962334738
207	0.705265052202183	0.25	0.0168127788696885	0.0123131436035692	0.0213124141358078	0.358316979587732	0.87785253185464	0.694438056842684	1.0612670068666	33.8	21.52	48.68	0.020249102191518	0.0255972803498503	0.0309454585081825	0.019715409065794	0.0249226285835281	0.0301298481012622	0.0198107189602145	0.0250593606874943	0.0302580931620981	0.0168127788696885	40.1215219530379	0.0681853869213936	3.58314291771885	0.490734694454432	0.555779710879185	0.448614832150082	0.45271452561927	0.516100557573479	0.41166899017926	0.452625709204927	0.515763689582981	0.412920147528874	0.00521104636563101	0.00508683370284001	0.00535080962334738
207	0.705265052202183	0.25	0.0179282313572414	0.0131371680427401	0.0227192946717428	0.328764320268808	0.860435187487192	0.668480464881193	1.05238991009319	32.1	20.15	44.76	0.0205051125442906	0.0263931727004594	0.0322812328566281	0.0199798787331945	0.0257171175627741	0.0314543563923538	0.0200713658474986	0.0258790376069083	0.0316043244901268	0.0179282313572414	38.1010950525347	0.0379569019698237	3.48288075656557	0.490734694454432	0.555779710879185	0.448614832150082	0.45271452561927	0.516100557573479	0.41166899017926	0.452625709204927	0.515763689582981	0.412920147528874	0.00521104636563101	0.00508683370284001	0.00535080962334738
207	0.705265052202183	0.25	0.0191188084227671	0.0139313805048096	0.0243062363407245	0.361707013721593	0.95773759507561	0.759099030491333	1.15637615965989	35.04	21.08	48.31	0.0213575668764822	0.0269463454902702	0.0325351241040582	0.0207839682811929	0.026222649480758	0.0316613306803231	0.0208574383232214	0.0263107283402218	0.0317832257670759	0.0191188084227671	39.5544954324766	-0.047253445711252	3.43585893985442	0.490734694454432	0.555779710879185	0.448614832150082	0.45271452561927	0.516100557573479	0.41166899017926	0.452625709204927	0.515763689582981	0.412920147528874	0.00521104636563101	0.00508683370284001	0.00535080962334738
207	0.705265052202183	0.25	0.0198803191377651	0.0144429047760225	0.0253177334995077	0.350783171404819	0.86789438018838	0.683550872466084	1.05223788791068	29.18	21.15	43.08	0.0230305281780149	0.0292415192249806	0.0354525102719463	0.0224746798413907	0.0285357668559539	0.0345968538705171	0.0227406042889983	0.0289086639146322	0.0350402889866842	0.0198803191377651	34.9745682470231	0.0190371607987831	3.40791348232435	0.490734694454432	0.555779710879185	0.448614832150082	0.45271452561927	0.516100557573479	0.41166899017926	0.452625709204927	0.515763689582981	0.412920147528874	0.00521104636563101	0.00508683370284001	0.00535080962334738
207	0.705265052202183	0.25	0.0218120534369169	0.0159325194946129	0.0276915873792209	0.321369523212476	0.902015139150193	0.697364255700308	1.10666602260008	30.99	20.76	46.88	0.0221495423070295	0.0286496222352617	0.0351497021634939	0.0215939873080309	0.0279310321790162	0.0342680770500015	0.0216575512825106	0.0280373292429892	0.03443580731136	0.0218120534369169	36.5894999323204	-0.0215489216258245	3.40273323538496	0.490734694454432	0.555779710879185	0.448614832150082	0.45271452561927	0.516100557573479	0.41166899017926	0.452625709204927	0.515763689582981	0.412920147528874	0.00521104636563101	0.00508683370284001	0.00535080962334738
207	0.705265052202183	0.26	0.0122133390219905	0.00898933407853322	0.0154373439654478	0.478483604434562	1.1094388734588	0.928601040848259	1.29027670606934	31.64	22.01	53.14	0.0288942751417547	0.0345212105657279	0.0401481459897011	0.0281604054695088	0.033644425480824	0.0391284454921391	0.0281137919071688	0.0335696362855946	0.0390194441200315	0.0122133390219905	42.7480363791687	-0.0568522329434921	3.45408714748279	0.490734694454432	0.555779710879185	0.448614832150082	0.45271452561927	0.516100557573479	0.41166899017926	0.452625709204927	0.515763689582981	0.412920147528874	0.00521104636563101	0.00508683370284001	0.00535080962334738
207	0.705265052202183	0.26	0.0124576374288702	0.0092096690135112	0.0157056058442292	0.418165941275979	0.932919259857253	0.761106758050857	1.10473176166365	33.21	20.79	53.89	0.022580420911181	0.0276777329078933	0.0327750449046056	0.0219909049569048	0.0269551394189775	0.0319193738810501	0.0217685595875614	0.0266990053809411	0.0316289355317932	0.0124576374288702	43.5218695328439	-0.000700536990280532	3.53297229204978	0.490734694454432	0.555779710879185	0.448614832150082	0.45271452561927	0.516100557573479	0.41166899017926	0.452625709204927	0.515763689582981	0.412920147528874	0.00521104636563101	0.00508683370284001	0.00535080962334738
207	0.705265052202183	0.26	0.013541885687461	0.00998033592487367	0.0171034354500484	0.418980017884249	0.96551232610333	0.787994421496906	1.14303023070975	31.42	20.72	47.2	0.0246854278185427	0.0302465146753969	0.035807601532251	0.0240610076832632	0.0294814263437634	0.0349018450042636	0.0241144951550084	0.0295511299942204	0.0350133200731522	0.013541885687461	39.2261273022053	0.0331552812505118	3.47747224604181	0.490734694454432	0.555779710879185	0.448614832150082	0.45271452561927	0.516100557573479	0.41166899017926	0.452625709204927	0.515763689582981	0.412920147528874	0.00521104636563101	0.00508683370284001	0.00535080962334738
207	0.705265052202183	0.26	0.0143270343294686	0.0105648796874664	0.0180891889714707	0.410955503322537	0.882231789695904	0.717322616079501	1.04714096331231	30.7	19.86	54.35	0.0229936925676791	0.028279836841855	0.033565981116031	0.0224202673417142	0.0275745837911082	0.0327289002405022	0.0220709538782982	0.0271425164237795	0.0322196486885505	0.0143270343294686	40.6284537749769	-0.032507514197908	3.41637771431757	0.490734694454432	0.555779710879185	0.448614832150082	0.45271452561927	0.516100557573479	0.41166899017926	0.452625709204927	0.515763689582981	0.412920147528874	0.00521104636563101	0.00508683370284001	0.00535080962334738
207	0.705265052202183	0.26	0.015361862484548	0.0112633999798267	0.0194603249892693	0.360970373949901	0.825265154842554	0.653828498944453	0.996701810740654	32.21	20.03	49.94	0.0199923889519663	0.0252344796697501	0.0304765703875339	0.0194793408720461	0.0245869081677422	0.0296944754634383	0.0193695406016506	0.0244857204393269	0.0295260797885971	0.015361862484548	39.520404565696	0.0489583751321832	3.5316071153186	0.490734694454432	0.555779710879185	0.448614832150082	0.45271452561927	0.516100557573479	0.41166899017926	0.452625709204927	0.515763689582981	0.412920147528874	0.00521104636563101	0.00508683370284001	0.00535080962334738
207	0.705265052202183	0.26	0.0157710099937487	0.0116163753094431	0.0199256446780544	0.410949927024263	0.987840134579218	0.803188234153684	1.17249203500475	28.47	18.32	46.33	0.0277283791279261	0.0341030963909178	0.0404778136539095	0.0270704480630996	0.0332939078545506	0.0395173676460017	0.0268761567938974	0.0330340309318387	0.0392327960752345	0.0157710099937487	37.3570641175157	-0.11795650836314	3.27115756499054	0.490734694454432	0.555779710879185	0.448614832150082	0.45271452561927	0.516100557573479	0.41166899017926	0.452625709204927	0.515763689582981	0.412920147528874	0.00521104636563101	0.00508683370284001	0.00535080962334738
207	0.705265052202183	0.26	0.016258962255487	0.0119940315549703	0.0205238929560037	0.359919327233561	0.954439447178158	0.755716227550662	1.15316266680565	34.12	22.71	50.17	0.0218314242772527	0.0275722179287146	0.0333130115801765	0.0212531373509998	0.0268418646107872	0.0324305918705745	0.0213855447239349	0.02701012467266	0.0326224657003427	0.016258962255487	41.5506142693995	0.0206538589832864	3.53678018190245	0.490734694454432	0.555779710879185	0.448614832150082	0.45271452561927	0.516100557573479	0.41166899017926	0.452625709204927	0.515763689582981	0.412920147528874	0.00521104636563101	0.00508683370284001	0.00535080962334738
207	0.705265052202183	0.26	0.0165876836554999	0.012233507242346	0.0209418600686539	0.394050017240538	0.888153460176051	0.71619791437959	1.06010900597251	31.18	18.89	51.51	0.022611227522256	0.0280400704323692	0.0334689133424824	0.0220419807688251	0.0273341503736776	0.0326263199785302	0.0217084140646712	0.0269252367554707	0.0322011263896599	0.0165876836554999	38.7687277099952	-0.0157281922177373	3.43189365704876	0.490734694454432	0.555779710879185	0.448614832150082	0.45271452561927	0.516100557573479	0.41166899017926	0.452625709204927	0.515763689582981	0.412920147528874	0.00521104636563101	0.00508683370284001	0.00535080962334738
207	0.705265052202183	0.26	0.0170256347812138	0.0125759669731528	0.0214753025892748	0.352935950567924	0.880732216908574	0.694542783242041	1.06692165057511	31.05	19.64	45	0.0220169148727136	0.0279190954296834	0.0338212759866531	0.0214640182874311	0.0272179811901775	0.0329719440929239	0.0214996038603148	0.0272819442620653	0.0330627016622165	0.0170256347812138	36.7346453392142	-0.0294742841310152	3.37504603328696	0.490734694454432	0.555779710879185	0.448614832150082	0.45271452561927	0.516100557573479	0.41166899017926	0.452625709204927	0.515763689582981	0.412920147528874	0.00521104636563101	0.00508683370284001	0.00535080962334738
207	0.705265052202183	0.26	0.0179162899812115	0.0132364178921819	0.0225961620702411	0.397025320713044	0.861920948940933	0.696079404775051	1.02776249310681	31.05	19.5	44.1	0.022068082311465	0.0273258227678083	0.0325835632241516	0.0215139389574276	0.0266396542613351	0.0317653695652426	0.0216002345037652	0.026745925733102	0.0319109456228434	0.0179162899812115	35.6633391858884	-0.0505506844918658	3.32471008514578	0.490734694454432	0.555779710879185	0.448614832150082	0.45271452561927	0.516100557573479	0.41166899017926	0.452625709204927	0.515763689582981	0.412920147528874	0.00521104636563101	0.00508683370284001	0.00535080962334738
207	0.705265052202183	0.26	0.0183442444162912	0.0135431305837049	0.0231453582488775	0.293731793582754	0.813443103878932	0.616508518595868	1.010377689162	32.89	22.49	47.94	0.0184648753515204	0.0243632083995976	0.0302615414476748	0.0179853615687319	0.0237305209864332	0.0294756804041346	0.0181382003273567	0.0239176650241499	0.0297561752286134	0.0183442444162912	38.9372772737495	-0.0835142290029913	3.41267008734436	0.490734694454432	0.555779710879185	0.448614832150082	0.45271452561927	0.516100557573479	0.41166899017926	0.452625709204927	0.515763689582981	0.412920147528874	0.00521104636563101	0.00508683370284001	0.00535080962334738
207	0.705265052202183	0.26	0.0187365344399229	0.0138312995456278	0.023641769334218	0.386738178277349	1.00016434925016	0.803524617791298	1.19680408070902	29.87	20.28	46.48	0.0264564031613763	0.0329308532252966	0.0394053032892169	0.0258079155892046	0.0321236668164959	0.0384394180437872	0.0258715752404339	0.0322029267938147	0.0386275820840535	0.0187365344399229	36.7943530463313	0.0459561113785044	3.45892495277333	0.490734694454432	0.555779710879185	0.448614832150082	0.45271452561927	0.516100557573479	0.41166899017926	0.452625709204927	0.515763689582981	0.412920147528874	0.00521104636563101	0.00508683370284001	0.00535080962334738
207	0.705265052202183	0.26	0.020504949920463	0.0150979434531689	0.0259119563877572	0.308561816020037	0.842840000844627	0.645853625445399	1.03982637624385	29.04	20.79	44.95	0.0218687867339575	0.028538801213059	0.0352088156921604	0.021342777991674	0.0278523589739452	0.0343619399562164	0.0215253996056015	0.0280639627657175	0.0346659402292065	0.020504949920463	35.363737938236	-0.0397270487061763	3.36626470206361	0.490734694454432	0.555779710879185	0.448614832150082	0.45271452561927	0.516100557573479	0.41166899017926	0.452625709204927	0.515763689582981	0.412920147528874	0.00521104636563101	0.00508683370284001	0.00535080962334738
207	0.705265052202183	0.26	0.0205625724310222	0.0151861199231593	0.025939024938885	0.328786083389396	0.913792554989235	0.709944374343213	1.11764073563526	31.64	20	48.78	0.0220931202203908	0.0284367754763211	0.0347804307322514	0.0215320281548501	0.0277145755819577	0.0338971230090653	0.021456985981845	0.0276393149754528	0.0337253724848783	0.0205625724310222	37.5010880791984	-0.0428058053497853	3.3892159109062	0.490734694454432	0.555779710879185	0.448614832150082	0.45271452561927	0.516100557573479	0.41166899017926	0.452625709204927	0.515763689582981	0.412920147528874	0.00521104636563101	0.00508683370284001	0.00535080962334738
207	0.705265052202183	0.26	0.0221129700022947	0.0162859897171768	0.0279399502874126	0.330827596618784	0.985144244458076	0.766391539381187	1.20389694953497	30.93	22.39	42.47	0.0243873358577276	0.0313482630266314	0.0383091901955352	0.0237763598855241	0.0305628949326615	0.0373494299797989	0.0242473414451872	0.0310869125779395	0.0380503553379952	0.0221129700022947	35.7955394236689	-0.0433362481982123	3.38611609525407	0.490734694454432	0.555779710879185	0.448614832150082	0.45271452561927	0.516100557573479	0.41166899017926	0.452625709204927	0.515763689582981	0.412920147528874	0.00521104636563101	0.00508683370284001	0.00535080962334738
207	0.705265052202183	0.27	0.0147391216504379	0.0109963875564973	0.0184818557443785	0.454274064806687	1.0246245205419	0.849285517933023	1.19996352315079	30.38	21.28	43.89	0.0275070846408163	0.0331860520596146	0.0388650194784129	0.0268256011716241	0.0323638731125653	0.0379021450535066	0.0271431509314427	0.0326943032600643	0.0383650738094771	0.0147391216504379	38.4883367050435	-0.052681410757545	3.37701072116412	0.490734694454432	0.555779710879185	0.448614832150082	0.45271452561927	0.516100557573479	0.41166899017926	0.452625709204927	0.515763689582981	0.412920147528874	0.00521104636563101	0.00508683370284001	0.00535080962334738
207	0.705265052202183	0.27	0.0153151121695828	0.0113769148518129	0.0192533094873526	0.366352001147959	0.818853189622965	0.650715042836784	0.986991336409145	36.71	23.64	52.7	0.0174896457725763	0.0220087923030267	0.0265279388334771	0.0170091778377714	0.021404176342081	0.0257991748463907	0.017099552054646	0.0215033434905025	0.0259484792058595	0.0153151121695828	42.7261630944282	-0.0915522164103046	3.46377885360591	0.490734694454432	0.555779710879185	0.448614832150082	0.45271452561927	0.516100557573479	0.41166899017926	0.452625709204927	0.515763689582981	0.412920147528874	0.00521104636563101	0.00508683370284001	0.00535080962334738
207	0.705265052202183	0.27	0.0153288900429659	0.0113698730317622	0.0192879070541696	0.39259984700142	0.875359669601395	0.705365361367634	1.04535397783516	37.9	22.26	53.25	0.018368777039397	0.0227956850177788	0.0272225929961605	0.0178566587636756	0.0221601453256069	0.0264636318875381	0.0178527594591612	0.0221471712431662	0.0264480135505538	0.0153288900429659	43.9318487352706	-0.0935061715261818	3.48861677578138	0.490734694454432	0.555779710879185	0.448614832150082	0.45271452561927	0.516100557573479	0.41166899017926	0.452625709204927	0.515763689582981	0.412920147528874	0.00521104636563101	0.00508683370284001	0.00535080962334738
207	0.705265052202183	0.27	0.0158135499763047	0.0117878853757309	0.0198392145768785	0.291095254086742	0.74391248053433	0.562660113915476	0.925164847153184	37.98	22.83	53.79	0.0146230301834381	0.0193336161345959	0.0240442020857537	0.0142149685722182	0.0187941037044345	0.0233732388366508	0.0142129177857342	0.0188148989450571	0.0233759859383503	0.0158135499763047	44.2793306610073	0.135206044333462	3.72934391564903	0.490734694454432	0.555779710879185	0.448614832150082	0.45271452561927	0.516100557573479	0.41166899017926	0.452625709204927	0.515763689582981	0.412920147528874	0.00521104636563101	0.00508683370284001	0.00535080962334738
207	0.705265052202183	0.27	0.0159642183973567	0.0118979371371718	0.0200304996575417	0.371020525313642	0.848619931013884	0.676108468183738	1.02113139384403	31.45	21.03	51.96	0.0211598894477097	0.0265589099506692	0.0319579304536288	0.0206243338580543	0.0258867054613979	0.0311490770647416	0.0205363597342	0.0257714524113219	0.0310060000145144	0.0159642183973567	41.2551143939873	-0.0643225536923472	3.43430970118444	0.490734694454432	0.555779710879185	0.448614832150082	0.45271452561927	0.516100557573479	0.41166899017926	0.452625709204927	0.515763689582981	0.412920147528874	0.00521104636563101	0.00508683370284001	0.00535080962334738
207	0.705265052202183	0.27	0.0160653766515863	0.0119422813753246	0.020188471927848	0.373517652313375	0.839226416237493	0.669533598647474	1.00891923382751	32.6	23.65	53.49	0.0202313128724803	0.0253589248277454	0.0304865367830104	0.0197085637230283	0.0247036852756571	0.0296988068282859	0.0198115433812035	0.0248173799485406	0.0298464603252984	0.0160653766515863	42.7586312518554	0.0156271459561515	3.56088247037883	0.490734694454432	0.555779710879185	0.448614832150082	0.45271452561927	0.516100557573479	0.41166899017926	0.452625709204927	0.515763689582981	0.412920147528874	0.00521104636563101	0.00508683370284001	0.00535080962334738
207	0.705265052202183	0.27	0.0162917707922972	0.0120562960310294	0.020527245553565	0.339499352339482	0.808576152907849	0.632490675539155	0.984661630276544	32.08	22.58	52.47	0.0194161662917756	0.0248216292375224	0.0302270921832691	0.0189190512619163	0.0241861173257402	0.0294531833895641	0.0189599991696542	0.0242367192002069	0.0294958640151149	0.0162917707922972	39.8995668266981	-0.0267758195487808	3.46535445832483	0.490734694454432	0.555779710879185	0.448614832150082	0.45271452561927	0.516100557573479	0.41166899017926	0.452625709204927	0.515763689582981	0.412920147528874	0.00521104636563101	0.00508683370284001	0.00535080962334738
207	0.705265052202183	0.27	0.0165969047202821	0.0123183057255386	0.0208755037150257	0.429443525434657	0.908629916736364	0.745110705808731	1.072149127664	30.45	19.55	47.12	0.0240748039904591	0.0293581705037405	0.0346415370170218	0.023477432610661	0.0286297022333812	0.0337819718561014	0.0234198443855586	0.0285797957658266	0.0337290439278459	0.0165969047202821	36.8978573756322	0.0475444185088598	3.4324261407496	0.490734694454432	0.555779710879185	0.448614832150082	0.45271452561927	0.516100557573479	0.41166899017926	0.452625709204927	0.515763689582981	0.412920147528874	0.00521104636563101	0.00508683370284001	0.00535080962334738
207	0.705265052202183	0.27	0.0168979226648978	0.0125566900622332	0.0212391552675624	0.35468962550021	0.807663818952895	0.637574841430659	0.977752796475131	31.18	21.52	52.63	0.0201275587243116	0.0254970865992744	0.0308666144742372	0.0196208169959478	0.0248551588867023	0.0300895007774568	0.0195275242743927	0.024815074120864	0.0300008618856983	0.0168979226648978	39.9088950951147	-0.115406762990648	3.36521618295944	0.490734694454432	0.555779710879185	0.448614832150082	0.45271452561927	0.516100557573479	0.41166899017926	0.452625709204927	0.515763689582981	0.412920147528874	0.00521104636563101	0.00508683370284001	0.00535080962334738
207	0.705265052202183	0.27	0.0171412926924215	0.0127780503755373	0.0215045350093057	0.407170681189419	0.931515202356845	0.756025355017403	1.10700504969629	32.29	21.05	48.54	0.0230569649215967	0.0284089854951775	0.0337610060687583	0.0224643721232946	0.0276788390830735	0.0328933060428524	0.0225000050388859	0.0277252664628242	0.0329874835422029	0.0171412926924215	39.2388353971588	0.0117093752343344	3.45373205354893	0.490734694454432	0.555779710879185	0.448614832150082	0.45271452561927	0.516100557573479	0.41166899017926	0.452625709204927	0.515763689582981	0.412920147528874	0.00521104636563101	0.00508683370284001	0.00535080962334738
207	0.705265052202183	0.27	0.0173454490010766	0.0129116561640061	0.0217792418381471	0.420937214608061	1.02078656415248	0.833858472320676	1.20771465598428	31.76	22.55	46.84	0.0258494169628194	0.0316441439437384	0.0374388709246574	0.0251914112966653	0.030838631539125	0.0364858517815846	0.0255028172581489	0.0311818755915738	0.036941860614613	0.0173454490010766	38.3506506940796	-0.0684130235356688	3.39521481195684	0.490734694454432	0.555779710879185	0.448614832150082	0.45271452561927	0.516100557573479	0.41166899017926	0.452625709204927	0.515763689582981	0.412920147528874	0.00521104636563101	0.00508683370284001	0.00535080962334738
207	0.705265052202183	0.27	0.0173474957674575	0.0129112775896982	0.0217837139452168	0.30173039882919	0.794888677973823	0.606092235262183	0.983685120685462	33.96	22.61	48.97	0.0175918740206321	0.0230717053771416	0.0285515367336512	0.0171270635845173	0.0224621074783797	0.0277971513722421	0.0172818536097067	0.0226299859380827	0.0280909960875633	0.0173474957674575	39.5355909695813	-0.0795610363730831	3.41858849731379	0.490734694454432	0.555779710879185	0.448614832150082	0.45271452561927	0.516100557573479	0.41166899017926	0.452625709204927	0.515763689582981	0.412920147528874	0.00521104636563101	0.00508683370284001	0.00535080962334738
207	0.705265052202183	0.27	0.0173623130133008	0.0128855528102919	0.0218390732163098	0.333679989756844	0.84355525875586	0.657442843643826	1.02966767386789	34.52	22.79	50.08	0.0187737512288725	0.0240883245270661	0.0294028978252598	0.0182734038726513	0.0234463361814243	0.0286192684901972	0.0184043912135719	0.0236128316122627	0.0288136627710513	0.0173623130133008	40.9049330637429	0.00767350569961491	3.54203472273478	0.490734694454432	0.555779710879185	0.448614832150082	0.45271452561927	0.516100557573479	0.41166899017926	0.452625709204927	0.515763689582981	0.412920147528874	0.00521104636563101	0.00508683370284001	0.00535080962334738
207	0.705265052202183	0.27	0.0173884711474415	0.0128832059298409	0.0218937363650421	0.347250801676509	0.864492429055306	0.679438546723851	1.04954631138676	34.13	20.66	47.7	0.0196207431638854	0.024964706520414	0.0303086698769426	0.0191009135237938	0.0243032945495675	0.0295056755753411	0.0191490777020371	0.0243616818564023	0.0295535031563734	0.0173884711474415	40.3513274454475	-0.138385525945731	3.34145019360329	0.490734694454432	0.555779710879185	0.448614832150082	0.45271452561927	0.516100557573479	0.41166899017926	0.452625709204927	0.515763689582981	0.412920147528874	0.00521104636563101	0.00508683370284001	0.00535080962334738
207	0.705265052202183	0.27	0.0173916409978356	0.0129739059360526	0.0218093760596185	0.373484775083327	0.893119874559909	0.712517033210973	1.07372271590885	32.57	21.35	49.16	0.0215494785953929	0.0270116596837202	0.0324738407720475	0.0209929561228114	0.0263140745626153	0.0316351930024192	0.0210391865202079	0.026358388579974	0.0316828432532022	0.0173916409978356	40.2273419871509	0.0304215126158374	3.52428483868991	0.490734694454432	0.555779710879185	0.448614832150082	0.45271452561927	0.516100557573479	0.41166899017926	0.452625709204927	0.515763689582981	0.412920147528874	0.00521104636563101	0.00508683370284001	0.00535080962334738
207	0.705265052202183	0.27	0.0175913316180897	0.0131006017764913	0.022082061459688	0.371657672620664	0.862747969617449	0.687603667124149	1.03789227211075	33.17	20.38	52.87	0.0204246390424807	0.0256271406139664	0.0308296421854521	0.0198917668632082	0.0249585368634137	0.0300253068636192	0.019722721624951	0.0247393648756277	0.0297020179663374	0.0175913316180897	40.7454303380487	-0.125459167803169	3.35953995993756	0.490734694454432	0.555779710879185	0.448614832150082	0.45271452561927	0.516100557573479	0.41166899017926	0.452625709204927	0.515763689582981	0.412920147528874	0.00521104636563101	0.00508683370284001	0.00535080962334738
207	0.705265052202183	0.27	0.0178347469656087	0.0132990932118199	0.0223704007193975	0.332960709452933	0.798319574419025	0.621902159714178	0.974736989123873	29.92	18.55	46.53	0.0204461552134935	0.0262461959225921	0.0320462366316907	0.0199445004637787	0.0256022348106357	0.0312599691574928	0.019792452411917	0.0254690973174097	0.0310939763572144	0.0178347469656087	36.8781444638369	0.0555119967608167	3.46150362494194	0.490734694454432	0.555779710879185	0.448614832150082	0.45271452561927	0.516100557573479	0.41166899017926	0.452625709204927	0.515763689582981	0.412920147528874	0.00521104636563101	0.00508683370284001	0.00535080962334738
207	0.705265052202183	0.27	0.0188520763282739	0.0140192873084758	0.023684865348072	0.359211677979572	0.886531241929013	0.701663312435299	1.07139917142273	34.4	22.4	48.91	0.0201053883975028	0.0254025750379345	0.0306997616783662	0.0195705162866004	0.0247267796409858	0.0298830429953712	0.0197401869248674	0.0249143882227758	0.0301126887317893	0.0188520763282739	39.9910244067192	0.0116684529260115	3.52807581390782	0.490734694454432	0.555779710879185	0.448614832150082	0.45271452561927	0.516100557573479	0.41166899017926	0.452625709204927	0.515763689582981	0.412920147528874	0.00521104636563101	0.00508683370284001	0.00535080962334738
207	0.705265052202183	0.27	0.0194485286114675	0.0144978013787825	0.0243992558441525	0.309841452974026	0.832476179048416	0.63849394717666	1.02645841092017	30.03	20.52	50.94	0.0209183899212766	0.0272736513642957	0.0336289128073148	0.0204039718576675	0.0266029468322943	0.0328019218069212	0.0203034835717308	0.026447823646942	0.032672623194709	0.0194485286114675	37.9819919624799	0.0849231871487597	3.54869440885292	0.490734694454432	0.555779710879185	0.448614832150082	0.45271452561927	0.516100557573479	0.41166899017926	0.452625709204927	0.515763689582981	0.412920147528874	0.00521104636563101	0.00508683370284001	0.00535080962334738
207	0.705265052202183	0.27	0.0198851561736845	0.0147725753236455	0.0249977370237236	0.381130392425029	0.920455834492395	0.737329331116601	1.10358233786819	34.4	21.39	48.4	0.0211282302675291	0.0263757346975398	0.0316232391275505	0.0205661592752484	0.0256740651688637	0.030781971062479	0.0206539773799057	0.0257870811698358	0.0309261160350177	0.0198851561736845	38.0624732386874	0.0229295355852155	3.48413466975054	0.490734694454432	0.555779710879185	0.448614832150082	0.45271452561927	0.516100557573479	0.41166899017926	0.452625709204927	0.515763689582981	0.412920147528874	0.00521104636563101	0.00508683370284001	0.00535080962334738
207	0.705265052202183	0.27	0.020163783828084	0.0150173717881042	0.0253101958680638	0.324702124029585	0.858386647743432	0.665112600015247	1.05166069547162	33.04	21.41	51.07	0.019834052934371	0.0255975998787427	0.0313611468231144	0.0193177198312716	0.0249312263331531	0.0305447328350346	0.0193061989423304	0.024920546973201	0.0305540595415097	0.020163783828084	39.3258851793781	-0.0158661568710489	3.46846664354369	0.490734694454432	0.555779710879185	0.448614832150082	0.45271452561927	0.516100557573479	0.41166899017926	0.452625709204927	0.515763689582981	0.412920147528874	0.00521104636563101	0.00508683370284001	0.00535080962334738
207	0.705265052202183	0.27	0.0204177251668511	0.0151290118649013	0.025706438468801	0.339445018377629	0.888041562545228	0.694627289305635	1.08145583578482	27.79	18.87	47.15	0.0245569452693687	0.0313946606822015	0.0382323760950344	0.0239842720461601	0.0306625304710859	0.0373407888960117	0.0238697626145216	0.0306437776482157	0.0371598049202617	0.0204177251668511	35.7859266269905	-0.0586460147251101	3.32288401380965	0.490734694454432	0.555779710879185	0.448614832150082	0.45271452561927	0.516100557573479	0.41166899017926	0.452625709204927	0.515763689582981	0.412920147528874	0.00521104636563101	0.00508683370284001	0.00535080962334738
207	0.705265052202183	0.27	0.0217386548627143	0.0162082952003181	0.0272690145251106	0.334158486455057	0.834465936118116	0.650556818221811	1.01837505401442	29.77	18.07	41.68	0.0214970874555644	0.0275742052115489	0.0336513229675334	0.0209714118084318	0.0268999237211511	0.0328284356338705	0.0210365680770199	0.026989174102146	0.0328836143903228	0.0217386548627143	33.9834584364094	0.00247331854937118	3.36402648160165	0.490734694454432	0.555779710879185	0.448614832150082	0.45271452561927	0.516100557573479	0.41166899017926	0.452625709204927	0.515763689582981	0.412920147528874	0.00521104636563101	0.00508683370284001	0.00535080962334738
207	0.705265052202183	0.27	0.0226834770289273	0.0169234111744424	0.0284435428834122	0.328365985074593	0.871644926807535	0.677013785947043	1.06627606766803	32.65	21.29	48.62	0.0204252162280394	0.0262971544651974	0.0321690927023554	0.0198969824271959	0.0256170615007248	0.0313371405742538	0.0199670793757212	0.0257564519584415	0.0314450196347937	0.0226834770289273	36.7853224112621	0.0258080493497099	3.45419844881206	0.490734694454432	0.555779710879185	0.448614832150082	0.45271452561927	0.516100557573479	0.41166899017926	0.452625709204927	0.515763689582981	0.412920147528874	0.00521104636563101	0.00508683370284001	0.00535080962334738
207	0.705265052202183	0.27	0.0256970222802666	0.0191619597207523	0.032232084839781	0.3183704781212	0.852307659689786	0.657597033230107	1.04701828614946	28.58	19.79	40.89	0.0226140841654682	0.029309981914644	0.0360058796638199	0.0220760168736666	0.0286125960520918	0.0351491752305169	0.0223418050762677	0.0289520561412346	0.0355878937794472	0.0256970222802666	31.7471572497522	-0.0696679123153549	3.23643048297178	0.490734694454432	0.555779710879185	0.448614832150082	0.45271452561927	0.516100557573479	0.41166899017926	0.452625709204927	0.515763689582981	0.412920147528874	0.00521104636563101	0.00508683370284001	0.00535080962334738
207	0.705265052202183	0.28	0.0102120863690712	0.00766778386206783	0.0127563888760746	0.490410743023147	0.964811752940182	0.811258793532896	1.11836471234747	33.36	18.65	51.69	0.02395982607018	0.0284948797784277	0.0330299334866755	0.0233327294105724	0.0277490878902633	0.0321654463699542	0.0229597002821048	0.0273072280014018	0.031604663260554	0.0102120863690712	41.2979937602901	-0.0527472320347851	3.40807122971913	0.490734694454432	0.555779710879185	0.448614832150082	0.45271452561927	0.516100557573479	0.41166899017926	0.452625709204927	0.515763689582981	0.412920147528874	0.00521104636563101	0.00508683370284001	0.00535080962334738
207	0.705265052202183	0.28	0.0125957704560721	0.00940502320752993	0.0157865177046142	0.404070132136976	0.870126441757814	0.705144264963587	1.03510861855204	32.6	22.52	59.92	0.0213081092237325	0.0262935546393342	0.0312790000549359	0.0207575482103651	0.0256141791989672	0.0304708101875692	0.0205193237487322	0.0252977809017096	0.0300959736053298	0.0125957704560721	44.7436037879967	0.00297300086925469	3.56577594184013	0.490734694454432	0.555779710879185	0.448614832150082	0.45271452561927	0.516100557573479	0.41166899017926	0.452625709204927	0.515763689582981	0.412920147528874	0.00521104636563101	0.00508683370284001	0.00535080962334738
207	0.705265052202183	0.28	0.0136403531577441	0.0102562532043382	0.0170244531111501	0.427282617453733	0.889399326272754	0.72863309638966	1.05016555615585	29.39	19.81	44.2	0.0243788733276705	0.0297578487998347	0.035136824271999	0.0237876819739254	0.0290362164799134	0.0342847509859014	0.0239145658803939	0.0291769587879455	0.0344644739396433	0.0136403531577441	38.9469015781094	-0.0824569621393998	3.33688125935524	0.490734694454432	0.555779710879185	0.448614832150082	0.45271452561927	0.516100557573479	0.41166899017926	0.452625709204927	0.515763689582981	0.412920147528874	0.00521104636563101	0.00508683370284001	0.00535080962334738
207	0.705265052202183	0.28	0.0147038512557602	0.0110659836581117	0.0183417188534088	0.359351428815443	0.818269046980314	0.647687586772262	0.988850507188367	32.5	21.28	49.15	0.0196288025894076	0.0247984397358025	0.0299680768821974	0.0191224762056241	0.0241587621875817	0.0291950481695393	0.019175518696758	0.0242137724322275	0.0292373531531821	0.0147038512557602	41.2484579873618	0.073898315282501	3.57240804503797	0.490734694454432	0.555779710879185	0.448614832150082	0.45271452561927	0.516100557573479	0.41166899017926	0.452625709204927	0.515763689582981	0.412920147528874	0.00521104636563101	0.00508683370284001	0.00535080962334738
207	0.705265052202183	0.28	0.0147319514041946	0.011008534439698	0.0184553683686912	0.402256068280596	0.885444150328562	0.716923579946956	1.05396472071017	32.71	20.51	54.76	0.0215918430767791	0.0266672371810687	0.0317426312853582	0.0210328862639946	0.0259768915793758	0.0309208968947569	0.0207838643447439	0.0256467706016211	0.0305345869947081	0.0147319514041946	42.5948400581634	-0.00674093715085104	3.50832006038306	0.490734694454432	0.555779710879185	0.448614832150082	0.45271452561927	0.516100557573479	0.41166899017926	0.452625709204927	0.515763689582981	0.412920147528874	0.00521104636563101	0.00508683370284001	0.00535080962334738
207	0.705265052202183	0.28	0.0152672468932229	0.0114661125241732	0.0190683812622725	0.427106922546517	1.0018244844944	0.820671461754077	1.18297750723472	31.62	21.71	47.21	0.0255531925744263	0.0311937421624781	0.0368342917505299	0.0249044442315989	0.0304017906880957	0.0358991371445925	0.0251023201998705	0.0306190484192035	0.0361709085000917	0.0152672468932229	38.7132208585588	0.105602722634339	3.56173743009128	0.490734694454432	0.555779710879185	0.448614832150082	0.45271452561927	0.516100557573479	0.41166899017926	0.452625709204927	0.515763689582981	0.412920147528874	0.00521104636563101	0.00508683370284001	0.00535080962334738
207	0.705265052202183	0.28	0.015340184080334	0.0114752249781669	0.0192051431825011	0.36946406112975	0.824348818326654	0.656211040213288	0.99248659644002	31.34	20.3	49.63	0.0206109450227835	0.0258919876882973	0.0311730303538111	0.0200904184282603	0.0252380890843309	0.0303857597404015	0.0200475283342923	0.025140921750207	0.030300240189428	0.015340184080334	40.0771788390271	-0.0626576431042226	3.38888396091051	0.490734694454432	0.555779710879185	0.448614832150082	0.45271452561927	0.516100557573479	0.41166899017926	0.452625709204927	0.515763689582981	0.412920147528874	0.00521104636563101	0.00508683370284001	0.00535080962334738
207	0.705265052202183	0.28	0.0154843786029658	0.0115696931012409	0.0193990641046907	0.364238783738607	0.894335033162999	0.709859137835722	1.07881092849028	36.5	25.66	52.31	0.0191869106187493	0.024173142853147	0.0291593750875447	0.0186612369854792	0.0235108588573716	0.0283604807292639	0.0188890990422344	0.0237951671368658	0.0286906109065253	0.0154843786029658	43.752521789844	0.0152797680059523	3.59718090822104	0.490734694454432	0.555779710879185	0.448614832150082	0.45271452561927	0.516100557573479	0.41166899017926	0.452625709204927	0.515763689582981	0.412920147528874	0.00521104636563101	0.00508683370284001	0.00535080962334738
207	0.705265052202183	0.28	0.0156296699876414	0.011716567743917	0.0195427722313657	0.439828186146915	0.964402211441039	0.794475068018505	1.13432935486357	29.35	18.54	46	0.0266188711422726	0.0323122766579678	0.038005682173663	0.0259739682389174	0.0315294380124308	0.0370849077859443	0.025869680949379	0.0313737713158951	0.0369042348677212	0.0156296699876414	37.7366117962645	0.00771122691028149	3.40921248276707	0.490734694454432	0.555779710879185	0.448614832150082	0.45271452561927	0.516100557573479	0.41166899017926	0.452625709204927	0.515763689582981	0.412920147528874	0.00521104636563101	0.00508683370284001	0.00535080962334738
207	0.705265052202183	0.28	0.0158326692788609	0.0118504808815449	0.0198148576761769	0.392608410268127	0.960971986136712	0.774355169520982	1.14758880275244	32.84	22.89	47.66	0.0232266813554184	0.0288242281991716	0.0344217750429247	0.0226240102490567	0.0280763155192241	0.0335286207893915	0.0228599588001332	0.0283882408714083	0.0339219061743665	0.0158326692788609	40.4548330419882	0.0271926003968267	3.53583122286917	0.490734694454432	0.555779710879185	0.448614832150082	0.45271452561927	0.516100557573479	0.41166899017926	0.452625709204927	0.515763689582981	0.412920147528874	0.00521104636563101	0.00508683370284001	0.00535080962334738
207	0.705265052202183	0.28	0.0159909908668205	0.0119886702958958	0.0199933114377452	0.392192756347653	0.855709445744194	0.689389268472207	1.02202962301618	31.41	19.75	46.61	0.0216074645159472	0.0268204225543785	0.0320333805928099	0.0210610711233101	0.026142207780006	0.0312233444367019	0.0210506724816121	0.0261646993373141	0.031259278414654	0.0159909908668205	40.1915217591427	0.0198576394097725	3.45701231700898	0.490734694454432	0.555779710879185	0.448614832150082	0.45271452561927	0.516100557573479	0.41166899017926	0.452625709204927	0.515763689582981	0.412920147528874	0.00521104636563101	0.00508683370284001	0.00535080962334738
207	0.705265052202183	0.28	0.0160784087812196	0.0120032521185094	0.0201535654439298	0.376088437214384	0.838954408783772	0.670244593968861	1.00766422359868	35.42	22.93	50.32	0.0186594324560855	0.0233562691371193	0.028053105818153	0.0181556006133556	0.0227256158658398	0.0272956311183239	0.0182963627836558	0.0228670047570665	0.0275140262064277	0.0160784087812196	41.0777033545593	-0.0212311432301459	3.48858803110059	0.490734694454432	0.555779710879185	0.448614832150082	0.45271452561927	0.516100557573479	0.41166899017926	0.452625709204927	0.515763689582981	0.412920147528874	0.00521104636563101	0.00508683370284001	0.00535080962334738
207	0.705265052202183	0.28	0.0169552153312205	0.012699821551508	0.021210609110933	0.416878918606253	0.948425715551097	0.773294651255319	1.12355677984687	28.93	20.77	45.62	0.0262783594163611	0.0322297222572439	0.0381810850981266	0.0256478614695018	0.0314564329742612	0.0372650044790207	0.0258119146194027	0.0316878213102195	0.0375309711620478	0.0169552153312205	38.5952986669847	0.0209082783575234	3.46242516470747	0.490734694454432	0.555779710879185	0.448614832150082	0.45271452561927	0.516100557573479	0.41166899017926	0.452625709204927	0.515763689582981	0.412920147528874	0.00521104636563101	0.00508683370284001	0.00535080962334738
207	0.705265052202183	0.28	0.0179365321804162	0.0134271501113366	0.0224459142494959	0.388186437298668	0.874041187382213	0.702721713840398	1.04536066092403	30.58	20.09	45.63	0.0226101133425622	0.0281223276918235	0.0336345420410848	0.0220475858145028	0.0274226592186904	0.0327977326228779	0.0221203309010529	0.0275194854552815	0.0328768260668661	0.0179365321804162	37.4864931774918	-0.0357124623940205	3.38260074240681	0.490734694454432	0.555779710879185	0.448614832150082	0.45271452561927	0.516100557573479	0.41166899017926	0.452625709204927	0.515763689582981	0.412920147528874	0.00521104636563101	0.00508683370284001	0.00535080962334738
207	0.705265052202183	0.28	0.017963559583021	0.013491323503829	0.0224357956622129	0.329182069776877	0.835481334832464	0.64926985185054	1.02169281781439	32.42	20.47	46.55	0.0197238280855919	0.0253806490013182	0.0310374699170444	0.0192157506130558	0.0247268542136148	0.0302379578141738	0.0192873336976219	0.024829943850557	0.0303344026960991	0.017963559583021	38.5184511794171	0.08452841494471	3.53036508194698	0.490734694454432	0.555779710879185	0.448614832150082	0.45271452561927	0.516100557573479	0.41166899017926	0.452625709204927	0.515763689582981	0.412920147528874	0.00521104636563101	0.00508683370284001	0.00535080962334738
207	0.705265052202183	0.28	0.0181186711677083	0.0136129344698156	0.022624407865601	0.391898347324372	0.911342191583983	0.734099509092429	1.08858487407554	31.22	21.36	51.72	0.0231479457415744	0.0287368392724772	0.0343257328033799	0.0225647472373387	0.0280128319732	0.0334609167090614	0.0225078165139849	0.0279271409807131	0.0333913853735734	0.0181186711677083	39.4601199859001	0.017821153119677	3.50024131787839	0.490734694454432	0.555779710879185	0.448614832150082	0.45271452561927	0.516100557573479	0.41166899017926	0.452625709204927	0.515763689582981	0.412920147528874	0.00521104636563101	0.00508683370284001	0.00535080962334738
207	0.705265052202183	0.28	0.0181786531953713	0.0136529309890326	0.0227043754017099	0.391284043590172	0.913085240253698	0.735274472048854	1.09089600845854	30.72	21.3	46.74	0.0235520167597963	0.0292475799161825	0.0349431430725687	0.0229643990523129	0.0285178591438568	0.0340713192354007	0.0231306003637993	0.0286964492996333	0.03428569418905	0.0181786531953713	37.969602052958	0.025722219530457	3.47610687643387	0.490734694454432	0.555779710879185	0.448614832150082	0.45271452561927	0.516100557573479	0.41166899017926	0.452625709204927	0.515763689582981	0.412920147528874	0.00521104636563101	0.00508683370284001	0.00535080962334738
207	0.705265052202183	0.28	0.018397542456115	0.0138321040529487	0.0229629808592813	0.379784513619287	0.923035689107908	0.738870886410168	1.10720049180565	32.31	19.13	49.26	0.0225207471956009	0.0281340810542869	0.0337474149129729	0.0219417411465171	0.027410756780258	0.0328797724139989	0.0217466697840669	0.0271693400857185	0.0326192844950635	0.018397542456115	39.1541610440383	-0.0145544558570966	3.42914638660192	0.490734694454432	0.555779710879185	0.448614832150082	0.45271452561927	0.516100557573479	0.41166899017926	0.452625709204927	0.515763689582981	0.412920147528874	0.00521104636563101	0.00508683370284001	0.00535080962334738
207	0.705265052202183	0.28	0.0189563125013102	0.0141643330565091	0.0237482919461113	0.329299689050646	0.798522038860801	0.620595405202857	0.976448672518745	33.46	19.63	47.26	0.0182740804857368	0.0235133162209073	0.0287525519560779	0.01779500828754	0.0228968925328515	0.0279987767781631	0.0177681151273137	0.022840858351001	0.0279288493600269	0.0189563125013102	37.6759310207109	0.0396566103327649	3.48526582560973	0.490734694454432	0.555779710879185	0.448614832150082	0.45271452561927	0.516100557573479	0.41166899017926	0.452625709204927	0.515763689582981	0.412920147528874	0.00521104636563101	0.00508683370284001	0.00535080962334738
207	0.705265052202183	0.28	0.0190049409286243	0.0142702401306495	0.0237396417265992	0.316772927422521	0.841998053073651	0.648932384562541	1.03506372158476	31.99	20.97	46.23	0.0199777331657721	0.0259213638131877	0.0318649944606033	0.0194670971676684	0.0252588070870004	0.0310505170063324	0.0195705261880651	0.025391664165562	0.0312995066396878	0.0190049409286243	37.9372059960045	-0.0524096741753134	3.39852487918036	0.490734694454432	0.555779710879185	0.448614832150082	0.45271452561927	0.516100557573479	0.41166899017926	0.452625709204927	0.515763689582981	0.412920147528874	0.00521104636563101	0.00508683370284001	0.00535080962334738
207	0.705265052202183	0.28	0.0194509469825619	0.0145412138325332	0.0243606801325905	0.352223497416923	0.874626809274414	0.689439304726799	1.05981431382203	29.96	22.15	49.15	0.0226383669886678	0.0287191672286915	0.0347999674687152	0.022082471436282	0.0280139548192166	0.0339454382021513	0.0222279162442213	0.0282081945480793	0.034137839539044	0.0194509469825619	36.9200861886703	-0.0122745273038472	3.42244205793295	0.490734694454432	0.555779710879185	0.448614832150082	0.45271452561927	0.516100557573479	0.41166899017926	0.452625709204927	0.515763689582981	0.412920147528874	0.00521104636563101	0.00508683370284001	0.00535080962334738
207	0.705265052202183	0.28	0.0195665147154156	0.0146479358174764	0.0244850936133548	0.318764098617152	0.840293615858047	0.648501571652104	1.03208566006399	29.91	21.42	49.58	0.0213272270547357	0.0276346789605984	0.0339421308664611	0.0208040607800049	0.0269567881120558	0.0331095154441066	0.020845313280249	0.0270014986557241	0.0332200397067664	0.0195665147154156	38.8195021067746	-0.0284541643268333	3.44236830184144	0.490734694454432	0.555779710879185	0.448614832150082	0.45271452561927	0.516100557573479	0.41166899017926	0.452625709204927	0.515763689582981	0.412920147528874	0.00521104636563101	0.00508683370284001	0.00535080962334738
207	0.705265052202183	0.28	0.0195677563605259	0.0146398685584884	0.0244956441625634	0.3151546200247	0.886521369680258	0.682484291195605	1.09055844816491	30.83	21.18	45.75	0.021783635034967	0.0282961208293642	0.0348086066237614	0.0212389268348271	0.0275885654088311	0.0339382039828352	0.0213865308914708	0.0277917016922401	0.0342269181774103	0.0195677563605259	37.8740826143989	-0.0274852983995841	3.43577253296254	0.490734694454432	0.555779710879185	0.448614832150082	0.45271452561927	0.516100557573479	0.41166899017926	0.452625709204927	0.515763689582981	0.412920147528874	0.00521104636563101	0.00508683370284001	0.00535080962334738
207	0.705265052202183	0.28	0.0198303113362686	0.0148971193710833	0.0247635033014539	0.385520912728867	0.99095492107356	0.795624924248395	1.18628491789873	30.5	21.01	46.75	0.0256636572385038	0.0319642166279103	0.0382647760173169	0.0250261770760533	0.0311702318182165	0.0373142865603796	0.0251445853995754	0.031316886101383	0.0375385236643519	0.0198303113362686	37.6827876115677	0.0588605757192613	3.49769443354813	0.490734694454432	0.555779710879185	0.448614832150082	0.45271452561927	0.516100557573479	0.41166899017926	0.452625709204927	0.515763689582981	0.412920147528874	0.00521104636563101	0.00508683370284001	0.00535080962334738
207	0.705265052202183	0.28	0.0198803924651084	0.0149015171242739	0.0248592678059429	0.357283389616466	0.861320053573683	0.680954595428816	1.04168551171855	33.65	23.48	51.47	0.0199429549238174	0.0252252751045508	0.0305075952852841	0.0194185774498377	0.0245620049878456	0.0297054325258534	0.0195473635385392	0.0246936799720088	0.0299613352028891	0.0198803924651084	40.5084834588731	0.0536895235953461	3.55997054968948	0.490734694454432	0.555779710879185	0.448614832150082	0.45271452561927	0.516100557573479	0.41166899017926	0.452625709204927	0.515763689582981	0.412920147528874	0.00521104636563101	0.00508683370284001	0.00535080962334738
207	0.705265052202183	0.28	0.020484288149166	0.0153479983807267	0.0256205779176054	0.433762709885296	1.01059087227934	0.830316513457904	1.19086523110078	31.19	19.86	44.57	0.0262075228495485	0.0318975751385543	0.0375876274275602	0.0255476363724766	0.0310944172588053	0.0366411981451341	0.0256933639413895	0.0312624622840298	0.0368225172656281	0.020484288149166	34.8948783410568	-0.0386024301394969	3.3360085973353	0.490734694454432	0.555779710879185	0.448614832150082	0.45271452561927	0.516100557573479	0.41166899017926	0.452625709204927	0.515763689582981	0.412920147528874	0.00521104636563101	0.00508683370284001	0.00535080962334738
207	0.705265052202183	0.28	0.0206565341373733	0.0154424277491903	0.0258706405255562	0.386112760358865	0.999582169495197	0.802797533425459	1.19636680556494	32.3	18.68	49.68	0.0244806877848769	0.0304814825505614	0.0364822773162458	0.0238514629683425	0.0296980198703411	0.0355445767723398	0.0235400017555016	0.0293291820908643	0.0350950749127004	0.0206565341373733	36.7059553308277	0.0263312993067978	3.44221572759895	0.490734694454432	0.555779710879185	0.448614832150082	0.45271452561927	0.516100557573479	0.41166899017926	0.452625709204927	0.515763689582981	0.412920147528874	0.00521104636563101	0.00508683370284001	0.00535080962334738
207	0.705265052202183	0.28	0.0208485237439837	0.0156125267823458	0.0260845207056215	0.354154148984289	0.861292832856861	0.679697549255421	1.0428881164583	29.8	18.12	41.94	0.022437059781608	0.028431585197636	0.034426110613664	0.0218880269786525	0.0277358669054238	0.033583706832195	0.0219176532573943	0.0278030384910633	0.0336295587257171	0.0208485237439837	34.4502114069649	-0.0609072704848505	3.28665792567213	0.490734694454432	0.555779710879185	0.448614832150082	0.45271452561927	0.516100557573479	0.41166899017926	0.452625709204927	0.515763689582981	0.412920147528874	0.00521104636563101	0.00508683370284001	0.00535080962334738
207	0.705265052202183	0.28	0.021016459034984	0.0157715815671418	0.0262613365028262	0.352884252715885	0.930547464524215	0.733804669669197	1.12729025937923	35.41	23.39	48.55	0.020434845500378	0.0259136994547788	0.0313925534091797	0.0198831554603403	0.0252140939750375	0.0305450324897347	0.0200911613425607	0.0255174080821357	0.0308743970132938	0.021016459034984	39.7060058971885	0.0788071724248945	3.58914122841498	0.490734694454432	0.555779710879185	0.448614832150082	0.45271452561927	0.516100557573479	0.41166899017926	0.452625709204927	0.515763689582981	0.412920147528874	0.00521104636563101	0.00508683370284001	0.00535080962334738
207	0.705265052202183	0.28	0.021032828987299	0.0157894371396702	0.0262762208349278	0.418215479979887	0.940010669207681	0.766909790203083	1.11311154821228	28.71	19.44	43.89	0.0262583352500001	0.0321851612874781	0.0381119873249561	0.0256316274402894	0.0314169978931266	0.0372023683459637	0.0257535850071915	0.0315844567390746	0.03737658101764	0.021032828987299	35.0424145688566	0.00955880838226545	3.37710276258226	0.490734694454432	0.555779710879185	0.448614832150082	0.45271452561927	0.516100557573479	0.41166899017926	0.452625709204927	0.515763689582981	0.412920147528874	0.00521104636563101	0.00508683370284001	0.00535080962334738
207	0.705265052202183	0.29	0.0121408115994438	0.00920387036768988	0.0150777528311977	0.51789109504376	1.01977700868321	0.866158327340461	1.17339569002595	34.2	20.33	53.61	0.0249654005441985	0.029393172915295	0.0338209452863915	0.0243033017959089	0.0286136467482294	0.0329239917005499	0.0240065108260853	0.0282870278003914	0.0325431897436589	0.0121408115994438	41.964067241686	0.0806185165347126	3.57024785823433	0.490734694454432	0.555779710879185	0.448614832150082	0.45271452561927	0.516100557573479	0.41166899017926	0.452625709204927	0.515763689582981	0.412920147528874	0.00521104636563101	0.00508683370284001	0.00535080962334738
207	0.705265052202183	0.29	0.0134277431872337	0.010128769716314	0.0167267166581535	0.414316836195989	0.913527772735638	0.743948684540005	1.08310686093127	33.97	20.18	47.35	0.0215867628110836	0.0265073489088497	0.0314279350066159	0.021016308979141	0.02580686320416	0.0305974174291789	0.0210471651910031	0.0258303815440245	0.0306083070970069	0.0134277431872337	41.3683395324455	-0.12438612683633	3.34704992625779	0.490734694454432	0.555779710879185	0.448614832150082	0.45271452561927	0.516100557573479	0.41166899017926	0.452625709204927	0.515763689582981	0.412920147528874	0.00521104636563101	0.00508683370284001	0.00535080962334738
207	0.705265052202183	0.29	0.0134363188108299	0.0101864385988459	0.0166861990228139	0.390370613671249	0.896585975207533	0.721652956440841	1.07151899397422	30.8	21.86	48.27	0.023055577709571	0.0286443884698522	0.0342331992301334	0.0224794046691662	0.0279285476176683	0.0333776905661705	0.0226063763152047	0.0280758056702331	0.0335821656620715	0.0134363188108299	41.8007036032604	0.0460281276917021	3.55465866058295	0.490734694454432	0.555779710879185	0.448614832150082	0.45271452561927	0.516100557573479	0.41166899017926	0.452625709204927	0.515763689582981	0.412920147528874	0.00521104636563101	0.00508683370284001	0.00535080962334738
207	0.705265052202183	0.29	0.0135005222921766	0.0102255853457007	0.0167754592386525	0.47797082670666	1.00340293714503	0.839680756104814	1.16712511818524	35.69	21.51	49.66	0.0232030824545418	0.0277272533834268	0.0322514243123117	0.0225742235741282	0.0269757786794167	0.0313773337847053	0.0226417482784331	0.0269883503613535	0.0314577221207983	0.0135005222921766	42.5926157683617	0.0143505624483968	3.52034492237325	0.490734694454432	0.555779710879185	0.448614832150082	0.45271452561927	0.516100557573479	0.41166899017926	0.452625709204927	0.515763689582981	0.412920147528874	0.00521104636563101	0.00508683370284001	0.00535080962334738
207	0.705265052202183	0.29	0.0135260483335388	0.0102478504729227	0.0168042461941548	0.590691732537958	1.09271622879112	0.950700101019708	1.23473235656254	33.8	20.15	51.9	0.0277167761384361	0.0318571240959738	0.0359974720535116	0.0269861955991349	0.0310174090156061	0.0350486224320773	0.0267487988588527	0.0307568787450409	0.0347483463915064	0.0135260483335388	43.4019908829626	-0.0127348842279178	3.4881322829624	0.490734694454432	0.555779710879185	0.448614832150082	0.45271452561927	0.516100557573479	0.41166899017926	0.452625709204927	0.515763689582981	0.412920147528874	0.00521104636563101	0.00508683370284001	0.00535080962334738
207	0.705265052202183	0.29	0.0137908801282648	0.0104080985249489	0.0171736617315806	0.408476707540804	0.852990254492027	0.692727793425406	1.01325271555865	32.37	19.6	51.31	0.0210763487813209	0.0259523586051663	0.0308283684290116	0.020533912604353	0.0252844299078786	0.0300349472114043	0.0203388005493813	0.0250467708608943	0.0297077818806014	0.0137908801282648	42.8232999794645	0.0228393164600588	3.52312148292523	0.490734694454432	0.555779710879185	0.448614832150082	0.45271452561927	0.516100557573479	0.41166899017926	0.452625709204927	0.515763689582981	0.412920147528874	0.00521104636563101	0.00508683370284001	0.00535080962334738
207	0.705265052202183	0.29	0.0138116857679635	0.0104614886954712	0.0171618828404559	0.415113180568712	0.903114309597945	0.735743066852458	1.07048555234343	31.82	20.56	49.51	0.0227644809334064	0.0279430815019174	0.0331216820704284	0.0221843459476535	0.0272309739323915	0.0322776019171295	0.0221268951796241	0.027160608553683	0.0322309453948967	0.0138116857679635	40.9634219235058	0.0817932411057088	3.56192179602641	0.490734694454432	0.555779710879185	0.448614832150082	0.45271452561927	0.516100557573479	0.41166899017926	0.452625709204927	0.515763689582981	0.412920147528874	0.00521104636563101	0.00508683370284001	0.00535080962334738
207	0.705265052202183	0.29	0.0138337003103777	0.0104292204419548	0.0172381801788006	0.435785713986965	0.915124604047266	0.752550549075831	1.0776986590187	32.37	19.92	49.21	0.0228996077324862	0.0278466270269341	0.032793646321382	0.0223102936602472	0.0271300029972534	0.0319497123342596	0.022190416157604	0.0269959363109904	0.0317920346038852	0.0138337003103777	42.3361504514795	-0.0287777044618839	3.49546560370106	0.490734694454432	0.555779710879185	0.448614832150082	0.45271452561927	0.516100557573479	0.41166899017926	0.452625709204927	0.515763689582981	0.412920147528874	0.00521104636563101	0.00508683370284001	0.00535080962334738
207	0.705265052202183	0.29	0.0142520651976753	0.0107946452286545	0.0177094851666962	0.477480659465234	0.909086078885995	0.760607513946999	1.05756464382499	31.15	20.07	50.45	0.0240308624109943	0.0287219388197919	0.0334130152285894	0.0234261477803959	0.0279991775502864	0.0325722073201769	0.0233072390086859	0.0277928319885174	0.0323899321062188	0.0142520651976753	40.3493189208888	0.0243675210770857	3.4769982155766	0.490734694454432	0.555779710879185	0.448614832150082	0.45271452561927	0.516100557573479	0.41166899017926	0.452625709204927	0.515763689582981	0.412920147528874	0.00521104636563101	0.00508683370284001	0.00535080962334738
207	0.705265052202183	0.29	0.0143767843064589	0.0108622909758898	0.0178912776370281	0.385282224610158	0.850132834968859	0.682476236260215	1.0177894336775	30.04	18.73	44.45	0.0223492770977615	0.0278395836941351	0.0333298902905087	0.0217995095234389	0.0271547606311462	0.0325100117388536	0.0217906799503565	0.0271742687656778	0.0324810555515201	0.0143767843064589	37.9967781138844	-0.0396934093217228	3.35895173415713	0.490734694454432	0.555779710879185	0.448614832150082	0.45271452561927	0.516100557573479	0.41166899017926	0.452625709204927	0.515763689582981	0.412920147528874	0.00521104636563101	0.00508683370284001	0.00535080962334738
207	0.705265052202183	0.29	0.0145715770232944	0.0110159888656903	0.0181271651808985	0.367069960089937	0.859940164690683	0.683638210076251	1.03624211930512	29.61	19.02	47.83	0.0227096729515171	0.0285662205683632	0.0344227681852093	0.0221562916179041	0.0278701289395602	0.0335839662612163	0.0220202209196526	0.0276914810084368	0.0333695882806411	0.0145715770232944	39.9740309425677	-0.048111883967277	3.38555842184734	0.490734694454432	0.555779710879185	0.448614832150082	0.45271452561927	0.516100557573479	0.41166899017926	0.452625709204927	0.515763689582981	0.412920147528874	0.00521104636563101	0.00508683370284001	0.00535080962334738
207	0.705265052202183	0.29	0.0146330750162253	0.0110242205107008	0.0182419295217498	0.443958686782987	0.91806264027438	0.75764946805933	1.07847581248943	34.58	23.16	49.15	0.0216012672440631	0.0261747909493736	0.0307483146546841	0.021025089145569	0.0254766216657249	0.0299281541858808	0.0212298500980835	0.025731517310811	0.0301926648268094	0.0146330750162253	43.2498810377783	-0.0265597848038945	3.51438878014354	0.490734694454432	0.555779710879185	0.448614832150082	0.45271452561927	0.516100557573479	0.41166899017926	0.452625709204927	0.515763689582981	0.412920147528874	0.00521104636563101	0.00508683370284001	0.00535080962334738
207	0.705265052202183	0.29	0.0147373989897863	0.0111471575046682	0.0183276404749044	0.441371128696996	1.01344125684053	0.835431515216406	1.19145099846465	34.02	21.27	53.74	0.0242062636155706	0.0293640182051576	0.0345217727947446	0.0235660904620983	0.0285874400255776	0.0336087895890569	0.0234199635386329	0.0283982159617775	0.0333771455140416	0.0147373989897863	42.2181417025257	0.0558454574394665	3.57583092766147	0.490734694454432	0.555779710879185	0.448614832150082	0.45271452561927	0.516100557573479	0.41166899017926	0.452625709204927	0.515763689582981	0.412920147528874	0.00521104636563101	0.00508683370284001	0.00535080962334738
207	0.705265052202183	0.29	0.0149643576734637	0.0113126844576606	0.0186160308892668	0.451587917658491	0.99859756712035	0.826783659399515	1.17041147484119	31.21	19.39	53.31	0.0260736444078831	0.0314920083091431	0.036910372210403	0.0254167832372317	0.0306986448222246	0.0359805064072176	0.0250414140332172	0.030235805929078	0.0353882735514264	0.0149643576734637	40.5191965251256	0.00988316811813097	3.48682439122111	0.490734694454432	0.555779710879185	0.448614832150082	0.45271452561927	0.516100557573479	0.41166899017926	0.452625709204927	0.515763689582981	0.412920147528874	0.00521104636563101	0.00508683370284001	0.00535080962334738
207	0.705265052202183	0.29	0.0150083281520212	0.0113660843174226	0.0186505719866198	0.46318127451152	0.983184356843436	0.817927779737146	1.14844093394973	33.14	21.71	47.72	0.0243156933341606	0.0292285088050582	0.0341413242759558	0.0236815942598948	0.0284662944556356	0.0332509946513764	0.023837693977442	0.0286690599054155	0.033455878299225	0.0150083281520212	42.9004100400377	0.017442114270301	3.53609570334785	0.490734694454432	0.555779710879185	0.448614832150082	0.45271452561927	0.516100557573479	0.41166899017926	0.452625709204927	0.515763689582981	0.412920147528874	0.00521104636563101	0.00508683370284001	0.00535080962334738
207	0.705265052202183	0.29	0.015106532027836	0.0114591329993399	0.018753931056332	0.413966610954799	0.996029844000037	0.811002320438935	1.18105736756114	28.89	19.72	44.63	0.0275952532711809	0.0338910199368602	0.0401867866025394	0.0269337518317207	0.0330785991102529	0.0392234463887852	0.0270313909340771	0.0331548177629881	0.0393950187820381	0.015106532027836	39.5782449996854	-0.0149775298774529	3.41794161274007	0.490734694454432	0.555779710879185	0.448614832150082	0.45271452561927	0.516100557573479	0.41166899017926	0.452625709204927	0.515763689582981	0.412920147528874	0.00521104636563101	0.00508683370284001	0.00535080962334738
207	0.705265052202183	0.29	0.0152673559830495	0.0115183715173007	0.0190163404487983	0.421653085640119	0.906622610201969	0.740843968385189	1.07240125201875	31.79	20.81	50.3	0.0229421593865639	0.0280759259902642	0.0332096925939644	0.0223577975098571	0.0273608014666519	0.0323638054234468	0.0222848911702687	0.0272809403573094	0.0322728109080961	0.0152673559830495	41.9213081433575	0.0818565408352042	3.57298932222201	0.490734694454432	0.555779710879185	0.448614832150082	0.45271452561927	0.516100557573479	0.41166899017926	0.452625709204927	0.515763689582981	0.412920147528874	0.00521104636563101	0.00508683370284001	0.00535080962334738
207	0.705265052202183	0.29	0.0153914363878928	0.011651734765554	0.0191311380102315	0.507842994697656	1.061728796419	0.898541570168489	1.2249160226695	34.54	23.79	49.09	0.0256426304472684	0.030299676793685	0.0349567231401015	0.0249589961947133	0.0294918853722819	0.0340247745498504	0.0253115788322308	0.0298734236651613	0.0344420736716087	0.0153914363878928	41.4669122187605	-0.0332042579489874	3.49445499184102	0.490734694454432	0.555779710879185	0.448614832150082	0.45271452561927	0.516100557573479	0.41166899017926	0.452625709204927	0.515763689582981	0.412920147528874	0.00521104636563101	0.00508683370284001	0.00535080962334738
207	0.705265052202183	0.29	0.0159787946066163	0.0120654099517648	0.0198921792614678	0.346166257284795	0.85505982496034	0.671586360499243	1.03853328942144	33.01	19.71	44.04	0.0200455050343529	0.025521819730189	0.0309981344260252	0.0195239360662897	0.0248577611715766	0.0301915862768635	0.0196111868441572	0.0249767233937443	0.0303547663445377	0.0159787946066163	38.8811340273576	-0.0121456230128403	3.43431358346516	0.490734694454432	0.555779710879185	0.448614832150082	0.45271452561927	0.516100557573479	0.41166899017926	0.452625709204927	0.515763689582981	0.412920147528874	0.00521104636563101	0.00508683370284001	0.00535080962334738
207	0.705265052202183	0.29	0.0165974062484096	0.0125133279379012	0.020681484558918	0.39881338505532	0.938261202500179	0.7584035136619	1.11811889133846	33.05	20.1	49.22	0.0226039501021328	0.0279645452876105	0.0333251404730882	0.0220153328169944	0.0272363356316456	0.0324573384462968	0.0219417528777985	0.0271177211326596	0.0323534938969868	0.0165974062484096	40.3861516785366	-0.0388942125996639	3.42358083406754	0.490734694454432	0.555779710879185	0.448614832150082	0.45271452561927	0.516100557573479	0.41166899017926	0.452625709204927	0.515763689582981	0.412920147528874	0.00521104636563101	0.00508683370284001	0.00535080962334738
207	0.705265052202183	0.29	0.016857623325228	0.012781674108374	0.020933572542082	0.422630971305872	0.960270112442684	0.785033457079354	1.13550676780601	31.2	20.34	45.84	0.0247647019015537	0.0302927255713264	0.0358207492410992	0.0241409353511527	0.0295297206699557	0.0349185059887587	0.0242452240149177	0.0297008334174278	0.0350645932142318	0.016857623325228	38.6654211304988	0.0061859344447322	3.45510567735338	0.490734694454432	0.555779710879185	0.448614832150082	0.45271452561927	0.516100557573479	0.41166899017926	0.452625709204927	0.515763689582981	0.412920147528874	0.00521104636563101	0.00508683370284001	0.00535080962334738
207	0.705265052202183	0.29	0.0168642680739443	0.0127493907025317	0.020979145445357	0.457428531303776	1.03314011790881	0.857464480071376	1.20881575574624	35.14	21.68	52.5	0.0240591139681717	0.0289882979640035	0.0339174819598353	0.0234120547808078	0.0282086705617449	0.033005286342682	0.0233419403195597	0.0280937843066362	0.0329156929290069	0.0168642680739443	41.5332202275666	-0.00875883831730604	3.49812315750547	0.490734694454432	0.555779710879185	0.448614832150082	0.45271452561927	0.516100557573479	0.41166899017926	0.452625709204927	0.515763689582981	0.412920147528874	0.00521104636563101	0.00508683370284001	0.00535080962334738
207	0.705265052202183	0.29	0.0168906465395695	0.0127256598181207	0.0210556332610182	0.371335883831372	0.848861908312686	0.676417791066272	1.0213060255591	32.16	21.34	46.25	0.0207113991515723	0.0259915070830935	0.0312716150146146	0.0201803238296881	0.0253250408588953	0.0304697578881024	0.0203462667872994	0.0255465753767357	0.0307663488002783	0.0168906465395695	38.5710496999667	0.00748648533736889	3.46421982137301	0.490734694454432	0.555779710879185	0.448614832150082	0.45271452561927	0.516100557573479	0.41166899017926	0.452625709204927	0.515763689582981	0.412920147528874	0.00521104636563101	0.00508683370284001	0.00535080962334738
207	0.705265052202183	0.29	0.0170583003539951	0.0128513391457834	0.0212652615622067	0.403285633375089	0.909196725767056	0.736525410877793	1.08186804065632	33.3	22.14	53.52	0.0217951171927958	0.0269047732729037	0.0320144293530115	0.0212252921681346	0.0262013582392463	0.031177424310358	0.021189935518572	0.0261674158227722	0.0311150916160847	0.0170583003539951	42.9598608316593	-0.0827267586633352	3.44085364107114	0.490734694454432	0.555779710879185	0.448614832150082	0.45271452561927	0.516100557573479	0.41166899017926	0.452625709204927	0.515763689582981	0.412920147528874	0.00521104636563101	0.00508683370284001	0.00535080962334738
207	0.705265052202183	0.29	0.0170967426696161	0.0128810023444161	0.021312482994816	0.455235756758298	0.962898730033738	0.798441796122764	1.12735566394471	30.28	22.04	48.91	0.0259443537120111	0.0312881732421238	0.0366319927722366	0.0253029251343662	0.0305146281123213	0.0357263310902763	0.025435106760277	0.0306749840608978	0.03590443762523	0.0170967426696161	38.9410580501796	0.0417914537456667	3.49740960658531	0.490734694454432	0.555779710879185	0.448614832150082	0.45271452561927	0.516100557573479	0.41166899017926	0.452625709204927	0.515763689582981	0.412920147528874	0.00521104636563101	0.00508683370284001	0.00535080962334738
207	0.705265052202183	0.29	0.0173474891721521	0.0131481724760847	0.0215468058682195	0.32477167448114	0.913019036371542	0.707476577244705	1.11856149549838	32.64	23.36	45.74	0.0213470313955773	0.0275489629778113	0.0337508945600453	0.0207949986046889	0.026836548654859	0.0328780987050291	0.0211555726563719	0.0272731959853548	0.0334705230448893	0.0173474891721521	41.1123392727282	-0.0159122721431819	3.52019739173311	0.490734694454432	0.555779710879185	0.448614832150082	0.45271452561927	0.516100557573479	0.41166899017926	0.452625709204927	0.515763689582981	0.412920147528874	0.00521104636563101	0.00508683370284001	0.00535080962334738
207	0.705265052202183	0.29	0.0174761721176692	0.0131868038903656	0.0217655403449729	0.469935905582265	1.10605010552696	0.922647651626368	1.28945255942756	29.89	20.27	46.81	0.0303650508379904	0.0364009680450489	0.0424368852521074	0.0296205378459426	0.0355084619274978	0.0413963860090531	0.0296911995695458	0.0355703127056398	0.0416525013513549	0.0174761721176692	38.4437289984173	-0.0128662516974624	3.41113769543234	0.490734694454432	0.555779710879185	0.448614832150082	0.45271452561927	0.516100557573479	0.41166899017926	0.452625709204927	0.515763689582981	0.412920147528874	0.00521104636563101	0.00508683370284001	0.00535080962334738
207	0.705265052202183	0.29	0.0174987332515278	0.0131773521954265	0.0218201143076292	0.42006265436952	1.01400486431848	0.827985137619943	1.20002459101701	30.97	22.81	45.73	0.0263158767214916	0.0322281473325749	0.0381404179436582	0.0256560955047384	0.0314201360135591	0.0371841765223799	0.0259902691407115	0.0319063594895116	0.0377360651348548	0.0174987332515278	38.4919357702604	-0.0256791593407355	3.44345629092638	0.490734694454432	0.555779710879185	0.448614832150082	0.45271452561927	0.516100557573479	0.41166899017926	0.452625709204927	0.515763689582981	0.412920147528874	0.00521104636563101	0.00508683370284001	0.00535080962334738
207	0.705265052202183	0.29	0.0175514030748483	0.0132318695864304	0.0218709365632662	0.373227074824693	0.832594179894484	0.664137834073711	1.00105052571526	31.15	20.17	48.05	0.0209888028332062	0.0263125426459906	0.0316362824587749	0.020460729160531	0.0256505248480766	0.0308403205356221	0.0204589080664176	0.0256102175138721	0.0307956925704288	0.0175514030748483	38.4261808643631	0.201590719481098	3.62542239498066	0.490734694454432	0.555779710879185	0.448614832150082	0.45271452561927	0.516100557573479	0.41166899017926	0.452625709204927	0.515763689582981	0.412920147528874	0.00521104636563101	0.00508683370284001	0.00535080962334738
207	0.705265052202183	0.29	0.0179550325807899	0.0135739792389698	0.0223360859226099	0.428685128098147	0.961632250147389	0.788306520406145	1.13495797988863	31.31	20.26	48.39	0.0247807522219296	0.0302293205785505	0.0356778889351715	0.0241552383338442	0.0294662743368576	0.0347773103398709	0.0241477769211499	0.029429586042079	0.0347660070675027	0.0179550325807899	38.4913957690143	-0.0251211182890939	3.42741913158244	0.490734694454432	0.555779710879185	0.448614832150082	0.45271452561927	0.516100557573479	0.41166899017926	0.452625709204927	0.515763689582981	0.412920147528874	0.00521104636563101	0.00508683370284001	0.00535080962334738
207	0.705265052202183	0.29	0.0179708190074978	0.0135882143240435	0.0223534236909522	0.343529356091206	0.823102915168678	0.645452867354545	1.00075296298281	31.63	22.66	47.71	0.0200931493043853	0.0256234507643365	0.0311537522242877	0.0195829562047791	0.0249728355934629	0.0303627149821466	0.0197679303631087	0.0252019113019987	0.0306691777724148	0.0179708190074978	38.2575113808104	0.0221178302651077	3.49641909443879	0.490734694454432	0.555779710879185	0.448614832150082	0.45271452561927	0.516100557573479	0.41166899017926	0.452625709204927	0.515763689582981	0.412920147528874	0.00521104636563101	0.00508683370284001	0.00535080962334738
207	0.705265052202183	0.29	0.0180304074181972	0.0136571356485861	0.0224036791878083	0.41945604860258	0.999841700930743	0.816191660076638	1.18349174178485	31.93	21.95	52.05	0.0251660484305564	0.0308286226131621	0.0364911967957678	0.0245233889003004	0.0300413592419704	0.0355593295836403	0.0245267936169181	0.0300326525505747	0.0355318104383647	0.0180304074181972	40.4005974540847	0.0220667739067033	3.51883160472696	0.490734694454432	0.555779710879185	0.448614832150082	0.45271452561927	0.516100557573479	0.41166899017926	0.452625709204927	0.515763689582981	0.412920147528874	0.00521104636563101	0.00508683370284001	0.00535080962334738
207	0.705265052202183	0.29	0.0181258051673951	0.0136726736691943	0.0225789366655959	0.451415110785235	1.02495419052169	0.848543950449387	1.20136443059399	34.21	22.23	47.27	0.024451512850998	0.0295349233801651	0.0346183339093323	0.0238029555588836	0.0287515325917516	0.0337001096246196	0.0240512869462988	0.0290141264091969	0.0340621914244507	0.0181258051673951	40.0281299061446	-0.0393518331801308	3.4365618649297	0.490734694454432	0.555779710879185	0.448614832150082	0.45271452561927	0.516100557573479	0.41166899017926	0.452625709204927	0.515763689582981	0.412920147528874	0.00521104636563101	0.00508683370284001	0.00535080962334738
207	0.705265052202183	0.29	0.0183671591618916	0.0138928390734973	0.0228414792502859	0.299855069994741	0.779774221504279	0.59374009849739	0.965808344511169	30.82	21	47.94	0.0189568531100802	0.0248965252868949	0.0308361974637097	0.0184829199444988	0.0242740966077952	0.0300652732710916	0.0185312991652843	0.0243542028531114	0.030186628415571	0.0183671591618916	38.5028301273469	0.0210091915178054	3.47483539045401	0.490734694454432	0.555779710879185	0.448614832150082	0.45271452561927	0.516100557573479	0.41166899017926	0.452625709204927	0.515763689582981	0.412920147528874	0.00521104636563101	0.00508683370284001	0.00535080962334738
207	0.705265052202183	0.29	0.0184201427815127	0.0139246052234348	0.0229156803395905	0.396312068257992	0.812456738468941	0.655899444942153	0.96901403199573	31.9	18.49	48.39	0.0202440528957525	0.0250761260981497	0.0299081993005468	0.0197273932032485	0.0244361443876801	0.0291448955721116	0.0195358388054126	0.0241981185739262	0.0288434360928148	0.0184201427815127	37.434672719847	-0.15060687506074	3.24872089989374	0.490734694454432	0.555779710879185	0.448614832150082	0.45271452561927	0.516100557573479	0.41166899017926	0.452625709204927	0.515763689582981	0.412920147528874	0.00521104636563101	0.00508683370284001	0.00535080962334738
207	0.705265052202183	0.29	0.0190801714250234	0.0144121158416322	0.0237482270084146	0.439346226198419	1.0055667921828	0.828213069410661	1.18292051495494	32.22	20.36	47.87	0.0253151125582975	0.0307360961438433	0.0361570797293892	0.0246653295578668	0.0299471684735484	0.03522900738923	0.0246639770916013	0.0299458515760778	0.0352836987489348	0.0190801714250234	38.8750290580058	0.0247771165073983	3.48498744491979	0.490734694454432	0.555779710879185	0.448614832150082	0.45271452561927	0.516100557573479	0.41166899017926	0.452625709204927	0.515763689582981	0.412920147528874	0.00521104636563101	0.00508683370284001	0.00535080962334738
207	0.705265052202183	0.29	0.0192141009687992	0.0144815012420887	0.0239467006955097	0.310439555707221	0.811065912897207	0.622336645188615	0.999795180605798	31.59	21.39	50.09	0.0193931331510024	0.0252742777798144	0.0311554224086264	0.0189010136028939	0.0246329184871759	0.0303648233714579	0.0189226893415555	0.0246707546886475	0.0303878749815961	0.0192141009687992	39.3870367502641	0.00882165628552511	3.47983518049845	0.490734694454432	0.555779710879185	0.448614832150082	0.45271452561927	0.516100557573479	0.41166899017926	0.452625709204927	0.515763689582981	0.412920147528874	0.00521104636563101	0.00508683370284001	0.00535080962334738
207	0.705265052202183	0.29	0.0192148279639896	0.0145531569003911	0.0238764990275882	0.420596793133043	0.987032814609576	0.806159489884161	1.16790613933499	30.44	20.41	45.16	0.0260573539350943	0.0319036911660368	0.0377500283969793	0.0254109483778202	0.0311122553464731	0.036813562315126	0.0255168490232509	0.0312807641066195	0.0370299220259768	0.0192148279639896	37.298652365228	-0.0165413780185691	3.41194214960137	0.490734694454432	0.555779710879185	0.448614832150082	0.45271452561927	0.516100557573479	0.41166899017926	0.452625709204927	0.515763689582981	0.412920147528874	0.00521104636563101	0.00508683370284001	0.00535080962334738
207	0.705265052202183	0.29	0.0193329594228299	0.0145779629580407	0.0240879558876191	0.387558369900182	0.909645462973149	0.731111267483931	1.08817965846237	30.4	20.51	44.43	0.0236610360035066	0.029438958209336	0.0352168804151654	0.0230745432560081	0.0287092464806895	0.0343439497053708	0.0232768050227344	0.0289252956733978	0.0346095687089543	0.0193329594228299	36.838310969569	0.0693865495974691	3.48293374146064	0.490734694454432	0.555779710879185	0.448614832150082	0.45271452561927	0.516100557573479	0.41166899017926	0.452625709204927	0.515763689582981	0.412920147528874	0.00521104636563101	0.00508683370284001	0.00535080962334738
207	0.705265052202183	0.29	0.0194627928500617	0.0147077766294559	0.0242178090706675	0.374550433559274	0.858134911515343	0.6850010449628	1.03126877806789	32.02	20.5	48.08	0.0210631756799178	0.0263868887956222	0.0317106019113265	0.0205244197787309	0.0257119624564682	0.0308995051342055	0.0205635940826439	0.0257254231843159	0.0309329326718911	0.0194627928500617	37.835573617238	0.0968593473007194	3.5582510829022	0.490734694454432	0.555779710879185	0.448614832150082	0.45271452561927	0.516100557573479	0.41166899017926	0.452625709204927	0.515763689582981	0.412920147528874	0.00521104636563101	0.00508683370284001	0.00535080962334738
207	0.705265052202183	0.29	0.0195163194713446	0.0147077730313898	0.0243248659112994	0.418508818375005	0.984347148382438	0.803191029039369	1.16550326772551	30.48	18.96	42.5	0.0259291003381604	0.0317772921449541	0.0376254839517477	0.0252853651370181	0.0309883653683244	0.0366913655996308	0.0254145092465184	0.0311597994249842	0.0368436717668359	0.0195163194713446	35.9514591805728	-0.0403009392802576	3.34802976469341	0.490734694454432	0.555779710879185	0.448614832150082	0.45271452561927	0.516100557573479	0.41166899017926	0.452625709204927	0.515763689582981	0.412920147528874	0.00521104636563101	0.00508683370284001	0.00535080962334738
207	0.705265052202183	0.29	0.0195590298109793	0.0148029876032402	0.0243150720187185	0.331380512024101	0.931702593147879	0.72507477075993	1.13833041553583	34.46	25.1	52.18	0.0207431670705238	0.0266544407957419	0.0325657145209601	0.0201908654871401	0.0259447473431633	0.0316986291991865	0.0204223566127958	0.0262047413496231	0.0319455221339012	0.0195590298109793	42.1492045182765	-0.0178317524272602	3.56565453220114	0.490734694454432	0.555779710879185	0.448614832150082	0.45271452561927	0.516100557573479	0.41166899017926	0.452625709204927	0.515763689582981	0.412920147528874	0.00521104636563101	0.00508683370284001	0.00535080962334738
207	0.705265052202183	0.29	0.019626197878257	0.0148237035093561	0.0244286922471578	0.389672589815471	0.904365807529481	0.727655816807565	1.0810757982514	34.15	23.14	51.16	0.0210026286726802	0.026103081705775	0.0312035347388697	0.0204460389145535	0.0254113250614328	0.030376611208312	0.0205826633757599	0.0255619177894721	0.0305817181052031	0.019626197878257	39.4104097179245	0.00435462539211994	3.49860519699441	0.490734694454432	0.555779710879185	0.448614832150082	0.45271452561927	0.516100557573479	0.41166899017926	0.452625709204927	0.515763689582981	0.412920147528874	0.00521104636563101	0.00508683370284001	0.00535080962334738
207	0.705265052202183	0.29	0.0196539071515997	0.0147989557645197	0.0245088585386797	0.331264008833069	0.888665617651576	0.691530470519828	1.08580076478332	30.45	20.02	48.31	0.0223428323439901	0.028712121521026	0.0350814106980619	0.0217884243476484	0.0279996679914952	0.034210911635342	0.021734448824169	0.0279285494121798	0.0341691615719615	0.0196539071515997	37.911358171616	-0.115613353109212	3.33657629057907	0.490734694454432	0.555779710879185	0.448614832150082	0.45271452561927	0.516100557573479	0.41166899017926	0.452625709204927	0.515763689582981	0.412920147528874	0.00521104636563101	0.00508683370284001	0.00535080962334738
207	0.705265052202183	0.29	0.0197147265936821	0.0148473749170249	0.0245820782703393	0.396406903796111	0.932668836653049	0.752982748279662	1.11235492502644	30.66	20.8	46.38	0.0241665503200705	0.0299334724791945	0.0357003946383185	0.0235643443398935	0.0291875606342812	0.0348107769286688	0.0236851899894231	0.0293719693904692	0.0350345768233977	0.0197147265936821	37.5903619249891	0.113231615225299	3.53485698198254	0.490734694454432	0.555779710879185	0.448614832150082	0.45271452561927	0.516100557573479	0.41166899017926	0.452625709204927	0.515763689582981	0.412920147528874	0.00521104636563101	0.00508683370284001	0.00535080962334738
207	0.705265052202183	0.29	0.0202975480505875	0.0153167818235598	0.0252783142776153	0.376809395702143	0.920138643884209	0.735386996795986	1.10489029097243	31.62	22.17	43.08	0.0228975212581497	0.0286500771030477	0.0344026329479457	0.0223161928396987	0.0279227012520531	0.0335292096644075	0.0226650303494926	0.0284100645008335	0.0341720284287382	0.0202975480505875	36.2710439412635	-0.0399085315665748	3.37326624478081	0.490734694454432	0.555779710879185	0.448614832150082	0.45271452561927	0.516100557573479	0.41166899017926	0.452625709204927	0.515763689582981	0.412920147528874	0.00521104636563101	0.00508683370284001	0.00535080962334738
207	0.705265052202183	0.29	0.0206592195351251	0.0155906664171218	0.0257277726531284	0.338579979984789	0.970857364300389	0.758997387035645	1.18271734156513	32.32	22.51	47.48	0.0231243963068336	0.0295791406307381	0.0360338849546426	0.0225297242302293	0.0288184769252016	0.0351072296201739	0.0227133322420807	0.0291039180195634	0.0354189922571302	0.0206592195351251	38.17003897175	0.00469606476709019	3.47847497347851	0.490734694454432	0.555779710879185	0.448614832150082	0.45271452561927	0.516100557573479	0.41166899017926	0.452625709204927	0.515763689582981	0.412920147528874	0.00521104636563101	0.00508683370284001	0.00535080962334738
207	0.705265052202183	0.29	0.020898877110771	0.0158427212022413	0.0259550330193007	0.336463686116796	0.874560396772818	0.682809008352491	1.06631178519314	31.28	22.25	44.77	0.0214891814276857	0.0275239295408035	0.0335586776539213	0.0209471353426868	0.0268296621345934	0.0327121889265	0.0212162851787644	0.0272229956854581	0.0331504238434192	0.020898877110771	36.6343557398674	0.0565106181911083	3.4983903554052	0.490734694454432	0.555779710879185	0.448614832150082	0.45271452561927	0.516100557573479	0.41166899017926	0.452625709204927	0.515763689582981	0.412920147528874	0.00521104636563101	0.00508683370284001	0.00535080962334738
207	0.705265052202183	0.29	0.0209285625030477	0.0157669096296238	0.0260902153764717	0.390069882509397	0.952371622792212	0.766436798511526	1.1383064470729	30.74	18.55	46.53	0.0245376789245651	0.0304904320125633	0.0364431851005615	0.023925272750124	0.0297294582919733	0.0355336438338225	0.0238266516691635	0.0295452151018303	0.0353019578064519	0.0209285625030477	36.2618569069263	-0.00685644203342975	3.39438444265549	0.490734694454432	0.555779710879185	0.448614832150082	0.45271452561927	0.516100557573479	0.41166899017926	0.452625709204927	0.515763689582981	0.412920147528874	0.00521104636563101	0.00508683370284001	0.00535080962334738
207	0.705265052202183	0.29	0.0212802375582459	0.0160933494359249	0.0264671256805669	0.329033899105436	0.830878885358029	0.64563104583485	1.01612672488121	32.99	20.83	47.98	0.0192777511172274	0.0248090243860247	0.0303402976548219	0.01877626023949	0.0241636431203625	0.029551026001235	0.0188236975107277	0.0242235748919678	0.0296427891872842	0.0212802375582459	37.0564608652825	-0.0193436766983493	3.42373485151222	0.490734694454432	0.555779710879185	0.448614832150082	0.45271452561927	0.516100557573479	0.41166899017926	0.452625709204927	0.515763689582981	0.412920147528874	0.00521104636563101	0.00508683370284001	0.00535080962334738
207	0.705265052202183	0.29	0.0218120152382093	0.016524268354038	0.0270997621223805	0.384558463697436	1.00424629396862	0.805893686485891	1.20259890145134	34.89	24.03	51.32	0.0227737056503473	0.0283789411467163	0.0339841766430854	0.0221634492314265	0.0276184838341097	0.0330735184367928	0.0223832695339109	0.0278700324378153	0.0333892822774591	0.0218120152382093	40.0005898431392	0.0669029644573477	3.60811996254657	0.490734694454432	0.555779710879185	0.448614832150082	0.45271452561927	0.516100557573479	0.41166899017926	0.452625709204927	0.515763689582981	0.412920147528874	0.00521104636563101	0.00508683370284001	0.00535080962334738
207	0.705265052202183	0.29	0.0230095553643815	0.0173746417511444	0.0286444689776185	0.38257723503601	1.02207149793496	0.819350611718884	1.22479238415103	29.15	20.3	45.06	0.0276390103343124	0.0344773583979731	0.0413157064616338	0.0269724820377324	0.0336459199822839	0.0403193579268353	0.0271466841597242	0.0338444849757821	0.0404863253793467	0.0230095553643815	36.4138581802346	0.0330072829440253	3.46072747238818	0.490734694454432	0.555779710879185	0.448614832150082	0.45271452561927	0.516100557573479	0.41166899017926	0.452625709204927	0.515763689582981	0.412920147528874	0.00521104636563101	0.00508683370284001	0.00535080962334738
207	0.705265052202183	0.29	0.0231155780764293	0.0174013019230466	0.0288298542298119	0.405126468831601	1.03320732614807	0.83773289771905	1.22868175457709	30.17	18.49	46.44	0.0273167225335194	0.0336907359432024	0.0400647493528854	0.0266428938290507	0.03285967779099	0.0390764617529293	0.0264950272274724	0.0327047900154079	0.038859329736962	0.0231155780764293	35.159167663874	-0.0632633443166003	3.30406996837829	0.490734694454432	0.555779710879185	0.448614832150082	0.45271452561927	0.516100557573479	0.41166899017926	0.452625709204927	0.515763689582981	0.412920147528874	0.00521104636563101	0.00508683370284001	0.00535080962334738
207	0.705265052202183	0.29	0.0253898289107507	0.0191551555672366	0.0316245022542648	0.348931100255242	0.937921527668506	0.737891313028897	1.13795174230811	30.54	19.91	43.27	0.0237742226440728	0.030219023896527	0.0366638251489812	0.0231832463796416	0.0294678436739603	0.0357524409682789	0.0233628726930642	0.0296860413151643	0.0360368373619617	0.0253898289107507	33.4275661732892	-0.0131215949360916	3.35488596063316	0.490734694454432	0.555779710879185	0.448614832150082	0.45271452561927	0.516100557573479	0.41166899017926	0.452625709204927	0.515763689582981	0.412920147528874	0.00521104636563101	0.00508683370284001	0.00535080962334738
207	0.705265052202183	0.3	0.0150518026346258	0.011487967062797	0.0186156382064545	0.402393372365545	0.836755992107062	0.677547369255284	0.99596461495884	31.94	22.71	55.55	0.020890989890448	0.0257999097407669	0.0307088295910859	0.0203574989800171	0.0251410602841919	0.0299246215883667	0.0202730708491656	0.0250729119265071	0.0298096290127667	0.0150518026346258	43.5355365138612	0.059248737505166	3.59723966203106	0.490734694454432	0.555779710879185	0.448614832150082	0.45271452561927	0.516100557573479	0.41166899017926	0.452625709204927	0.515763689582981	0.412920147528874	0.00521104636563101	0.00508683370284001	0.00535080962334738
207	0.705265052202183	0.3	0.0150808004624939	0.0114611582620599	0.0187004426629278	0.46273553954358	1.03293902316663	0.859163831946004	1.20671421438726	34.41	22.85	52.93	0.0246122850264228	0.0295903862660384	0.0345684875056539	0.0239574284941708	0.0288030779069253	0.0336487273196798	0.0240252531299509	0.0288677439546546	0.0336911227050094	0.0150808004624939	43.0349346781527	-0.0959044185174744	3.44553812470738	0.490734694454432	0.555779710879185	0.448614832150082	0.45271452561927	0.516100557573479	0.41166899017926	0.452625709204927	0.515763689582981	0.412920147528874	0.00521104636563101	0.00508683370284001	0.00535080962334738
207	0.705265052202183	0.3	0.0156353853670759	0.0119480056349942	0.0193227650991576	0.491917762252289	1.09022805322658	0.917237029612347	1.26321907684081	33.43	22.52	51.9	0.0270325146575625	0.0321308504535506	0.0372291862495387	0.026324170910767	0.0312889129835703	0.0362536550563737	0.0263985268705147	0.0313496645778424	0.0363540090206252	0.0156353853670759	41.6087554386255	-0.0755190377441786	3.45740401297024	0.490734694454432	0.555779710879185	0.448614832150082	0.45271452561927	0.516100557573479	0.41166899017926	0.452625709204927	0.515763689582981	0.412920147528874	0.00521104636563101	0.00508683370284001	0.00535080962334738
207	0.705265052202183	0.3	0.0162388042801356	0.012392617530747	0.0200849910295242	0.415254659024303	0.954229814593979	0.77743701563245	1.13102261355551	29.04	21.8	51.46	0.0263232264913919	0.0323092508194535	0.0382952751475151	0.0256900585508309	0.0315320975396641	0.0373741365284973	0.0257135140246189	0.0315366053874362	0.0374194406745068	0.0162388042801356	40.2760718839304	-0.0266610981625645	3.45803825072954	0.490734694454432	0.555779710879185	0.448614832150082	0.45271452561927	0.516100557573479	0.41166899017926	0.452625709204927	0.515763689582981	0.412920147528874	0.00521104636563101	0.00508683370284001	0.00535080962334738
207	0.705265052202183	0.3	0.0164322182125602	0.0124774118171465	0.0203870246079739	0.482313721526111	1.08370509158361	0.908411881743616	1.25899830142361	34.33	22.74	48.88	0.0260830122653778	0.0311161641144247	0.0361493159634717	0.0253898657302971	0.0302892634052017	0.0351886610801062	0.0255984644543562	0.0305572740180836	0.0354901507952148	0.0164322182125602	40.7307924382693	0.0487083503954449	3.53776338066335	0.490734694454432	0.555779710879185	0.448614832150082	0.45271452561927	0.516100557573479	0.41166899017926	0.452625709204927	0.515763689582981	0.412920147528874	0.00521104636563101	0.00508683370284001	0.00535080962334738
207	0.705265052202183	0.3	0.0168319132634623	0.0128351130584959	0.0208287134684288	0.322036528172551	0.810057756142585	0.626551013731413	0.993564498553757	30.85	19.19	46.04	0.0199896972287599	0.025844358924045	0.0316990206193301	0.0194897118669197	0.0251979358691938	0.0309061598714678	0.0194539468678147	0.025178334193989	0.0308666947623033	0.0168319132634623	38.6089631653125	-0.0626148324808025	3.36212526198376	0.490734694454432	0.555779710879185	0.448614832150082	0.45271452561927	0.516100557573479	0.41166899017926	0.452625709204927	0.515763689582981	0.412920147528874	0.00521104636563101	0.00508683370284001	0.00535080962334738
207	0.705265052202183	0.3	0.016891164920991	0.0128867610034189	0.0208955688385631	0.446455608295287	0.991702449414871	0.819295831063277	1.16410906776647	32.8	20.02	52.18	0.0246060454214561	0.0297839615309686	0.0349618776404812	0.0239680446745092	0.0290117045762925	0.0340553644780758	0.0237406137134583	0.0287397231248462	0.0337383847407186	0.016891164920991	40.3207158786345	0.120188360759335	3.6089615419898	0.490734694454432	0.555779710879185	0.448614832150082	0.45271452561927	0.516100557573479	0.41166899017926	0.452625709204927	0.515763689582981	0.412920147528874	0.00521104636563101	0.00508683370284001	0.00535080962334738
207	0.705265052202183	0.3	0.0169099607778593	0.0128924447863692	0.0209274767693494	0.385157793367253	0.923957481017679	0.741693883115534	1.10622107891982	34.06	21.15	47.85	0.0214652008261196	0.0267400518412402	0.0320149028563607	0.0208971647600317	0.0260324267890486	0.0311676888180655	0.0209680392742807	0.0261295685386023	0.0312637867103726	0.0169099607778593	40.1161985204811	-0.0191814441131238	3.4550248298674	0.490734694454432	0.555779710879185	0.448614832150082	0.45271452561927	0.516100557573479	0.41166899017926	0.452625709204927	0.515763689582981	0.412920147528874	0.00521104636563101	0.00508683370284001	0.00535080962334738
207	0.705265052202183	0.3	0.0171000519655714	0.0130689861709273	0.0211311177602155	0.325569079016422	0.875111036100662	0.678460206199002	1.07176186600232	30.28	22.03	46.81	0.0220415847803156	0.0284303101613964	0.0348190355424771	0.0214965796974952	0.0277273360468509	0.0339580923962066	0.0217217862647838	0.0279522219614597	0.0342593037289224	0.0171000519655714	39.7125575628848	-0.057193675022379	3.42064838886873	0.490734694454432	0.555779710879185	0.448614832150082	0.45271452561927	0.516100557573479	0.41166899017926	0.452625709204927	0.515763689582981	0.412920147528874	0.00521104636563101	0.00508683370284001	0.00535080962334738
207	0.705265052202183	0.3	0.017154831122112	0.0131002189695808	0.0212094432746432	0.479649785033153	1.04153010650196	0.872157554286748	1.21090265871717	31.41	19.53	52.11	0.0273369435453602	0.0326457640391841	0.037954584533008	0.0266456825680109	0.031820260532598	0.0369948384971851	0.0263162848961375	0.0314338868946778	0.0365240904855413	0.017154831122112	41.259692311861	0.0242559855580091	3.49765528696807	0.490734694454432	0.555779710879185	0.448614832150082	0.45271452561927	0.516100557573479	0.41166899017926	0.452625709204927	0.515763689582981	0.412920147528874	0.00521104636563101	0.00508683370284001	0.00535080962334738
207	0.705265052202183	0.3	0.0172474795515908	0.0131018897322194	0.0213930693709622	0.366049448056739	0.835040898965496	0.663467078232495	1.0066147196985	33.43	21.17	44.42	0.0195546356581174	0.0246115008183948	0.0296683659786723	0.0190422542989381	0.0239666166865068	0.0288909790740755	0.0192323215280046	0.0242438896372427	0.0291747376405737	0.0172474795515908	38.4900627334321	0.0658317170755593	3.51413671726436	0.490734694454432	0.555779710879185	0.448614832150082	0.45271452561927	0.516100557573479	0.41166899017926	0.452625709204927	0.515763689582981	0.412920147528874	0.00521104636563101	0.00508683370284001	0.00535080962334738
207	0.705265052202183	0.3	0.0173414828605586	0.0132311328761844	0.0214518328449329	0.390815604626447	0.831522516378541	0.66943561783788	0.993609414919203	31.24	21.39	50.92	0.0210945708588116	0.0262020875123086	0.0313096041658055	0.0205628841125182	0.0255416662717553	0.0305204484309924	0.0205425153701348	0.025521181101577	0.0305332213683836	0.0173414828605586	39.1233299906908	0.0694421072055308	3.53718821217558	0.490734694454432	0.555779710879185	0.448614832150082	0.45271452561927	0.516100557573479	0.41166899017926	0.452625709204927	0.515763689582981	0.412920147528874	0.00521104636563101	0.00508683370284001	0.00535080962334738
207	0.705265052202183	0.3	0.017378515286627	0.0132288622403509	0.0215281683329031	0.38128980398984	0.894447826086358	0.716555786319821	1.07233986585289	33.31	20.72	48.09	0.0211949014492081	0.0264567447326388	0.0317185880160695	0.0206406345418675	0.0257648756000363	0.0308891166582051	0.0206718925160574	0.0258349208858886	0.0309573777577387	0.017378515286627	40.7038178498868	-0.0545830741586586	3.43332811104095	0.490734694454432	0.555779710879185	0.448614832150082	0.45271452561927	0.516100557573479	0.41166899017926	0.452625709204927	0.515763689582981	0.412920147528874	0.00521104636563101	0.00508683370284001	0.00535080962334738
207	0.705265052202183	0.3	0.0177789563907618	0.0135310713724573	0.0220268414090663	0.381854718897727	0.84433804339606	0.676612959633804	1.01206312715832	31.08	18.67	53.54	0.0214284712826468	0.0267403591050797	0.0320522469275125	0.0208900404300448	0.0260684570285422	0.0312468736270397	0.0204554250666232	0.0255568520001881	0.030628013560249	0.0177789563907618	39.6429308754731	0.0255395848381811	3.48978941074415	0.490734694454432	0.555779710879185	0.448614832150082	0.45271452561927	0.516100557573479	0.41166899017926	0.452625709204927	0.515763689582981	0.412920147528874	0.00521104636563101	0.00508683370284001	0.00535080962334738
207	0.705265052202183	0.3	0.01787010138464	0.0136515742683632	0.0220886285009167	0.433154052678394	0.977430680365012	0.802855395103699	1.15200596562632	33.04	21.37	52.16	0.0239414340521185	0.0291473312843015	0.0343532285164845	0.0233181721182454	0.0283885454060643	0.0334589186938831	0.0232633338749974	0.0282694634998136	0.0333426307138443	0.01787010138464	41.3268028483986	-0.0368051403829335	3.45806335995115	0.490734694454432	0.555779710879185	0.448614832150082	0.45271452561927	0.516100557573479	0.41166899017926	0.452625709204927	0.515763689582981	0.412920147528874	0.00521104636563101	0.00508683370284001	0.00535080962334738
207	0.705265052202183	0.3	0.0178780625036318	0.0136339673514082	0.0221221576558554	0.40604641961771	0.873718324449777	0.708732999906744	1.03870364899281	29.16	20.13	54.15	0.023900590482002	0.0294643876777895	0.035028184873577	0.0233241005908236	0.0287536972177024	0.0341832938445812	0.02303269210909	0.0283557477321841	0.0337315320555911	0.0178780625036318	40.4337423144457	-0.0275126991410939	3.44100314886071	0.490734694454432	0.555779710879185	0.448614832150082	0.45271452561927	0.516100557573479	0.41166899017926	0.452625709204927	0.515763689582981	0.412920147528874	0.00521104636563101	0.00508683370284001	0.00535080962334738
207	0.705265052202183	0.3	0.018237717609423	0.0139305055718502	0.0225449296469959	0.402240472028954	1.01453508162247	0.821439248788099	1.20763091445684	35.34	22.57	52.93	0.022918976274294	0.0283065430577478	0.0336941098412016	0.0223008168269007	0.0275430727873143	0.032785328747728	0.0222933871725764	0.0275696343552872	0.0327945684615312	0.018237717609423	42.2730493324659	-0.0808462616533457	3.46529698499052	0.490734694454432	0.555779710879185	0.448614832150082	0.45271452561927	0.516100557573479	0.41166899017926	0.452625709204927	0.515763689582981	0.412920147528874	0.00521104636563101	0.00508683370284001	0.00535080962334738
207	0.705265052202183	0.3	0.0182800730549992	0.0139203273885086	0.0226398187214898	0.382450770528352	0.852056007678111	0.683011281444643	1.02110073391158	30.27	20.4	49.83	0.0222027375062718	0.0276978966425055	0.0331930557787393	0.0216539596789268	0.0270132967575947	0.0323726338362625	0.0215661964426193	0.0269133182313182	0.0322861400166646	0.0182800730549992	38.6869914834144	-0.0130701841885316	3.42829407348485	0.490734694454432	0.555779710879185	0.448614832150082	0.45271452561927	0.516100557573479	0.41166899017926	0.452625709204927	0.515763689582981	0.412920147528874	0.00521104636563101	0.00508683370284001	0.00535080962334738
207	0.705265052202183	0.3	0.0182912311804025	0.0138884912775914	0.0226939710832135	0.420348425374623	0.917787274460584	0.749517430970754	1.08605711795041	32.12	21.69	44.8	0.022975836713458	0.0281340095431601	0.0332921823728621	0.0223870903858803	0.0274130871669634	0.0324390839480466	0.0226232465914327	0.027771682616781	0.0328011107910953	0.0182912311804025	37.8535043286038	-0.0351854733592123	3.40193801542294	0.490734694454432	0.555779710879185	0.448614832150082	0.45271452561927	0.516100557573479	0.41166899017926	0.452625709204927	0.515763689582981	0.412920147528874	0.00521104636563101	0.00508683370284001	0.00535080962334738
207	0.705265052202183	0.3	0.0183253533992628	0.01392106583762	0.0227296409609056	0.409751755681964	0.911958694215465	0.741068332104085	1.08284905632685	31.04	19.54	48.58	0.0234964932890416	0.0289147847914073	0.0343330762937731	0.0229065144103771	0.0281887567795586	0.0334709991487402	0.0227974231073631	0.028029535505305	0.0333182575163167	0.0183253533992628	38.0787836503052	0.00673628022460553	3.43984807149174	0.490734694454432	0.555779710879185	0.448614832150082	0.45271452561927	0.516100557573479	0.41166899017926	0.452625709204927	0.515763689582981	0.412920147528874	0.00521104636563101	0.00508683370284001	0.00535080962334738
207	0.705265052202183	0.3	0.018351471989578	0.0140142239861605	0.0226887199929954	0.417615480765079	0.93316478899422	0.761112513340295	1.10521706464815	30.85	19.9	49.04	0.0242806577535364	0.0297693895082359	0.0352581212629355	0.0236733128446436	0.0290247520547452	0.0343761912648468	0.0235676607643365	0.0288972586373639	0.0342117475383806	0.018351471989578	37.8930147099025	-0.0346552470255003	3.39928720786609	0.490734694454432	0.555779710879185	0.448614832150082	0.45271452561927	0.516100557573479	0.41166899017926	0.452625709204927	0.515763689582981	0.412920147528874	0.00521104636563101	0.00508683370284001	0.00535080962334738
207	0.705265052202183	0.3	0.0184414352952535	0.0140345154250811	0.0228483551654258	0.428007554951777	1.00285470136241	0.821848728863087	1.18386067386174	32.94	21.58	49.77	0.0245801914417967	0.0299937928746259	0.0354073943074551	0.0239413602048684	0.0292142638848847	0.034487167564901	0.0239419019006193	0.0292602313544193	0.034590057588304	0.0184414352952535	40.9188486471409	-0.0609871144325193	3.444842307676	0.490734694454432	0.555779710879185	0.448614832150082	0.45271452561927	0.516100557573479	0.41166899017926	0.452625709204927	0.515763689582981	0.412920147528874	0.00521104636563101	0.00508683370284001	0.00535080962334738
207	0.705265052202183	0.3	0.0184667833718522	0.0140755682312732	0.0228579985124312	0.442822615953955	0.975360758093764	0.804543170763513	1.14617834542401	30.32	22.3	50.13	0.0261044373792853	0.0316468335784992	0.037189229777713	0.0254584437813905	0.0308636850436996	0.0362689263060087	0.0255635172391457	0.0309862650698056	0.0364594806622406	0.0184667833718522	38.9388798862151	-0.0258989288195584	3.43313542817299	0.490734694454432	0.555779710879185	0.448614832150082	0.45271452561927	0.516100557573479	0.41166899017926	0.452625709204927	0.515763689582981	0.412920147528874	0.00521104636563101	0.00508683370284001	0.00535080962334738
207	0.705265052202183	0.3	0.0184928873755869	0.0141230157510424	0.0228627590001314	0.328360403402646	0.853682335866024	0.663059681557781	1.04430499017427	31.59	21.06	47.73	0.0206655787808976	0.0266067143824106	0.0325478499839236	0.020141222245427	0.0259316108819602	0.0317219995184935	0.0202304597041961	0.0260172647555422	0.0318349463639608	0.0184928873755869	38.7540093961512	0.02196996554596	3.48320912124617	0.490734694454432	0.555779710879185	0.448614832150082	0.45271452561927	0.516100557573479	0.41166899017926	0.452625709204927	0.515763689582981	0.412920147528874	0.00521104636563101	0.00508683370284001	0.00535080962334738
207	0.705265052202183	0.3	0.0185376109924129	0.0140796540278391	0.0229955679569868	0.363552194299202	0.863224089975548	0.684901228349932	1.04154695160116	29.64	19.11	50.5	0.0227235810726419	0.0286399582603681	0.0345563354480943	0.0221694043767819	0.0279414945196593	0.0337135846625366	0.0219248297927817	0.0276389380009701	0.0333555891023419	0.0185376109924129	38.6126517459456	0.0562782789142952	3.49405217513525	0.490734694454432	0.555779710879185	0.448614832150082	0.45271452561927	0.516100557573479	0.41166899017926	0.452625709204927	0.515763689582981	0.412920147528874	0.00521104636563101	0.00508683370284001	0.00535080962334738
207	0.705265052202183	0.3	0.0185423039661437	0.0141159379918586	0.0229686699404289	0.383080378507886	0.929336190740437	0.745204878023985	1.11346750345689	31.11	20.4	50.85	0.0235772517524381	0.0294029118406198	0.0352285719288016	0.0229844637914712	0.0286636529846894	0.0343428421779077	0.022869279580149	0.0285349882906878	0.0341758865558082	0.0185423039661437	39.6877546777995	-0.0143809243756262	3.4673667446017	0.490734694454432	0.555779710879185	0.448614832150082	0.45271452561927	0.516100557573479	0.41166899017926	0.452625709204927	0.515763689582981	0.412920147528874	0.00521104636563101	0.00508683370284001	0.00535080962334738
207	0.705265052202183	0.3	0.0187508679069659	0.0143041718936894	0.0231975639202424	0.380736186414719	0.84306465007392	0.67519502717464	1.0109342729732	32.76	21.14	54.78	0.0203014049424347	0.0253488194743112	0.0303962340061878	0.019775358464684	0.0246919852681364	0.0296086120715887	0.0195990100144409	0.024450701154712	0.0293635767944804	0.0187508679069659	40.1541486002759	0.0035139862951956	3.49003105141864	0.490734694454432	0.555779710879185	0.448614832150082	0.45271452561927	0.516100557573479	0.41166899017926	0.452625709204927	0.515763689582981	0.412920147528874	0.00521104636563101	0.00508683370284001	0.00535080962334738
207	0.705265052202183	0.3	0.0188038892885669	0.0142733757434411	0.0233344028336927	0.380294666356877	0.84107387480296	0.673443736018794	1.00870401358713	29.55	18.62	47.35	0.0224162176170378	0.0279959468047709	0.0335756759925041	0.0218707250027273	0.027314672984471	0.0327586209662148	0.0217054888144236	0.0271264847203546	0.0325428930846982	0.0188038892885669	37.4352399821408	0.0388971116627089	3.44430379016221	0.490734694454432	0.555779710879185	0.448614832150082	0.45271452561927	0.516100557573479	0.41166899017926	0.452625709204927	0.515763689582981	0.412920147528874	0.00521104636563101	0.00508683370284001	0.00535080962334738
207	0.705265052202183	0.3	0.0191027885353789	0.0145376723321346	0.0236679047386231	0.340165319392315	0.822690988350783	0.643797409011306	1.00158456769026	30.72	20.05	45.72	0.0206206422482477	0.0263505511426203	0.0320804600369928	0.02010614257864	0.0256930861765128	0.0312800297743856	0.0201448101670546	0.0257673657280202	0.0314067807880742	0.0191027885353789	37.5384115080768	-0.000969424479763067	3.43907996066393	0.490734694454432	0.555779710879185	0.448614832150082	0.45271452561927	0.516100557573479	0.41166899017926	0.452625709204927	0.515763689582981	0.412920147528874	0.00521104636563101	0.00508683370284001	0.00535080962334738
207	0.705265052202183	0.3	0.0191369706151098	0.0145992557586053	0.0236746854716143	0.362590594687197	0.822639908607673	0.652347141487092	0.992932675728253	30.87	19.73	49.65	0.0207954514447326	0.0262240258107863	0.0316526001768399	0.0202750428762134	0.0255677665432598	0.0308604902103062	0.0201576473383007	0.0254129739470492	0.0306727501521894	0.0191369706151098	38.0499512392741	0.0260146150534666	3.44485348948984	0.490734694454432	0.555779710879185	0.448614832150082	0.45271452561927	0.516100557573479	0.41166899017926	0.452625709204927	0.515763689582981	0.412920147528874	0.00521104636563101	0.00508683370284001	0.00535080962334738
207	0.705265052202183	0.3	0.0192590614013541	0.014697567637316	0.0238205551653922	0.340442602863297	0.885016989050378	0.692689476048138	1.07734450205262	31.13	21.1	47.93	0.0219027388082427	0.0279841063309019	0.0340654738535611	0.0213518506797084	0.0272802623002396	0.0332086739207709	0.0214614236162256	0.0273779856851855	0.0333789982626748	0.0192590614013541	38.1487121396384	-0.0064514515973842	3.44977918625938	0.490734694454432	0.555779710879185	0.448614832150082	0.45271452561927	0.516100557573479	0.41166899017926	0.452625709204927	0.515763689582981	0.412920147528874	0.00521104636563101	0.00508683370284001	0.00535080962334738
207	0.705265052202183	0.3	0.0196112684030562	0.014899256070554	0.0243232807355585	0.374770364589331	0.961877143407898	0.767903723243509	1.15585056357229	33.73	23.63	47.15	0.0224379664074379	0.0281058241789833	0.0337736819505288	0.021847249999014	0.0273658920829401	0.0328845341668662	0.0221790785906846	0.0277367555437351	0.0333691565692952	0.0196112684030562	39.6804604819701	-0.0484598491747359	3.46279745051729	0.490734694454432	0.555779710879185	0.448614832150082	0.45271452561927	0.516100557573479	0.41166899017926	0.452625709204927	0.515763689582981	0.412920147528874	0.00521104636563101	0.00508683370284001	0.00535080962334738
207	0.705265052202183	0.3	0.0196272608221477	0.0149780708889723	0.024276450755323	0.381950855537921	0.903876903151121	0.724361172220893	1.08339263408135	30.36	20.7	46.82	0.0234745965394492	0.0292922183525443	0.0351098401656394	0.022893233750973	0.0285667785898856	0.0342403234287981	0.0230016325275196	0.0287067485439372	0.0343696159252435	0.0196272608221477	37.915910441731	0.033845745858054	3.45883092805952	0.490734694454432	0.555779710879185	0.448614832150082	0.45271452561927	0.516100557573479	0.41166899017926	0.452625709204927	0.515763689582981	0.412920147528874	0.00521104636563101	0.00508683370284001	0.00535080962334738
207	0.705265052202183	0.3	0.0197184528780867	0.01498401096663	0.0244528947895435	0.495367232667621	1.02383786506613	0.862498354741661	1.1851773753906	31.88	19.31	50.68	0.0266352921272019	0.0316177074159118	0.0366001227046218	0.0259557396938315	0.0308110374567664	0.0356663352197013	0.0256877065494487	0.0304707953601066	0.0352900520266098	0.0197184528780867	38.6660979905078	-0.00818514978837168	3.42035363449	0.490734694454432	0.555779710879185	0.448614832150082	0.45271452561927	0.516100557573479	0.41166899017926	0.452625709204927	0.515763689582981	0.412920147528874	0.00521104636563101	0.00508683370284001	0.00535080962334738
207	0.705265052202183	0.3	0.0197211658784186	0.0150650547308028	0.0243772770260344	0.343448427224173	0.86707324119862	0.679899508108351	1.05424697428889	32.91	21.62	51.7	0.0203525678447418	0.0259555518975943	0.0315585359504467	0.0198238727371022	0.0252813090497617	0.0307387453624212	0.0198166423608049	0.0252710946105485	0.0306886159271643	0.0197211658784186	39.6863343591676	-0.0117070601485219	3.49503544741386	0.490734694454432	0.555779710879185	0.448614832150082	0.45271452561927	0.516100557573479	0.41166899017926	0.452625709204927	0.515763689582981	0.412920147528874	0.00521104636563101	0.00508683370284001	0.00535080962334738
207	0.705265052202183	0.3	0.0197979039597465	0.0150425351427506	0.0245532727767425	0.364902782546982	0.803824894584603	0.63825612123957	0.969393667929637	30.55	18.4	46.98	0.0205605378719577	0.0258941068288254	0.031227675785693	0.0200493912715565	0.0252503646875252	0.0304513381034938	0.0198891614007528	0.0250450436108475	0.0302068415540424	0.0197979039597465	36.1891244773151	-0.0332297922982028	3.35173487389709	0.490734694454432	0.555779710879185	0.448614832150082	0.45271452561927	0.516100557573479	0.41166899017926	0.452625709204927	0.515763689582981	0.412920147528874	0.00521104636563101	0.00508683370284001	0.00535080962334738
207	0.705265052202183	0.3	0.0199042451822901	0.0151927239333571	0.024615766431223	0.388357899867621	0.976660825615292	0.78529611926954	1.16802553196104	30.87	18.74	48.93	0.0250369596329402	0.0311380854508096	0.037239211268679	0.0244104595682682	0.030358916860266	0.0363073741522638	0.0241549722627118	0.0300707305025297	0.0359222136993673	0.0199042451822901	38.6769779042591	0.00526333306009178	3.44459715862662	0.490734694454432	0.555779710879185	0.448614832150082	0.45271452561927	0.516100557573479	0.41166899017926	0.452625709204927	0.515763689582981	0.412920147528874	0.00521104636563101	0.00508683370284001	0.00535080962334738
207	0.705265052202183	0.3	0.0199414558821952	0.0151727452946468	0.0247101664697437	0.367037832550639	0.889945431356386	0.707479284979161	1.07241157773361	33.06	20.58	45.1	0.0210853795189211	0.0265235146380747	0.0319616497572282	0.0205362949623315	0.0258328155562215	0.0311293361501115	0.0206918533040103	0.0260302707855702	0.0313576687073674	0.0199414558821952	38.0202242851282	0.0875849306312379	3.51952313058699	0.490734694454432	0.555779710879185	0.448614832150082	0.45271452561927	0.516100557573479	0.41166899017926	0.452625709204927	0.515763689582981	0.412920147528874	0.00521104636563101	0.00508683370284001	0.00535080962334738
207	0.705265052202183	0.3	0.0200658348952051	0.0152398005335924	0.0248918692568178	0.403725663770702	0.929445835324574	0.753090165205065	1.10580150544408	31.21	21.78	50.25	0.0237494010857555	0.029310941704567	0.0348724823233785	0.0231510899721566	0.0285725204657084	0.0339939509592602	0.0231860242333525	0.0286205984666391	0.034104522634178	0.0200658348952051	39.2256676553317	0.0812136832732411	3.55445244810332	0.490734694454432	0.555779710879185	0.448614832150082	0.45271452561927	0.516100557573479	0.41166899017926	0.452625709204927	0.515763689582981	0.412920147528874	0.00521104636563101	0.00508683370284001	0.00535080962334738
207	0.705265052202183	0.3	0.0200688799299641	0.0152469117499308	0.0248908481099974	0.39751938209712	1.00818480445683	0.814400769464122	1.20196883944954	34.88	20.89	49.59	0.0230205254067494	0.0284981851392021	0.0339758448716547	0.0224037437747536	0.02773464230825	0.0330655408417463	0.0224065323711654	0.0277334977702902	0.0330334891797439	0.0200688799299641	40.2560347078272	0.0060035238380963	3.53577398609319	0.490734694454432	0.555779710879185	0.448614832150082	0.45271452561927	0.516100557573479	0.41166899017926	0.452625709204927	0.515763689582981	0.412920147528874	0.00521104636563101	0.00508683370284001	0.00535080962334738
207	0.705265052202183	0.3	0.0201331412209699	0.015386786364712	0.0248794960772279	0.375183928279373	0.872614905959818	0.696797417559748	1.04843239435989	31.81	18.84	49.22	0.0215702486028657	0.0270129021459893	0.032455555689113	0.0210207110944355	0.0263247040999638	0.0316286971054922	0.020799224660033	0.0260765704481252	0.0312995507938468	0.0201331412209699	37.5423454216739	-0.0297887890909945	3.39148240903339	0.490734694454432	0.555779710879185	0.448614832150082	0.45271452561927	0.516100557573479	0.41166899017926	0.452625709204927	0.515763689582981	0.412920147528874	0.00521104636563101	0.00508683370284001	0.00535080962334738
207	0.705265052202183	0.3	0.0203118595869964	0.0155038729528927	0.0251198462211002	0.399048471350905	0.969630374924215	0.783850541224	1.15541020862443	34.49	22.72	51.38	0.0224061123949851	0.0277165684267034	0.0330270244584218	0.0218092746908267	0.0269782746622463	0.0321472746336659	0.0218881510815327	0.0271022240205965	0.0322607899099414	0.0203118595869964	40.3563164764096	0.0467465979043732	3.57365710720539	0.490734694454432	0.555779710879185	0.448614832150082	0.45271452561927	0.516100557573479	0.41166899017926	0.452625709204927	0.515763689582981	0.412920147528874	0.00521104636563101	0.00508683370284001	0.00535080962334738
207	0.705265052202183	0.3	0.0205078098264312	0.0156054055868753	0.0254102140659871	0.397675227349568	0.996057936573211	0.804667093507304	1.18744877963912	29.09	20.44	44.1	0.0271933474267279	0.0336613112987193	0.0401292751707107	0.0265383899075262	0.032850571502867	0.0391627530982078	0.0267505827795739	0.0331329111446392	0.0395139007258987	0.0205078098264312	36.4372833575129	0.00120964131567406	3.40549102113135	0.490734694454432	0.555779710879185	0.448614832150082	0.45271452561927	0.516100557573479	0.41166899017926	0.452625709204927	0.515763689582981	0.412920147528874	0.00521104636563101	0.00508683370284001	0.00535080962334738
207	0.705265052202183	0.3	0.0210426725923155	0.0160334182044035	0.0260519269802276	0.353862419196641	0.900895650874083	0.710829302307768	1.0909619994404	31.53	21.92	46.83	0.0221925162478874	0.0281265014044366	0.0340604865609859	0.0216299987889186	0.0274135742211024	0.0331971496532862	0.0218496078495252	0.0276793481905776	0.0335297345719941	0.0210426725923155	37.3354663531976	0.101668689983202	3.5620378895344	0.490734694454432	0.555779710879185	0.448614832150082	0.45271452561927	0.516100557573479	0.41166899017926	0.452625709204927	0.515763689582981	0.412920147528874	0.00521104636563101	0.00508683370284001	0.00535080962334738
207	0.705265052202183	0.3	0.0211562524938309	0.0161460265429226	0.0261664784447392	0.407448915399148	1.03346851211231	0.838883661089512	1.2280533631351	32.29	20.3	47.56	0.0255879460604877	0.0315232466308824	0.0374585472012771	0.0249303636395342	0.0307131334320017	0.0364959032244691	0.0249466159688343	0.0307516834298327	0.0365212546972389	0.0211562524938309	39.3444478410781	-0.0123287821216178	3.46754225986739	0.490734694454432	0.555779710879185	0.448614832150082	0.45271452561927	0.516100557573479	0.41166899017926	0.452625709204927	0.515763689582981	0.412920147528874	0.00521104636563101	0.00508683370284001	0.00535080962334738
207	0.705265052202183	0.3	0.0213851966187305	0.016307711953026	0.0264626812844351	0.39615896360599	0.914791754240213	0.738458480167773	1.09112502831265	31.9	22.25	46.06	0.0227970554504789	0.0282406647186406	0.0336842739868023	0.0222153125469586	0.0275200099688879	0.0328247073908171	0.0224635597513787	0.0278205037714087	0.0332290653495632	0.0213851966187305	37.2195127534894	-0.0671632134608135	3.360059351444	0.490734694454432	0.555779710879185	0.448614832150082	0.45271452561927	0.516100557573479	0.41166899017926	0.452625709204927	0.515763689582981	0.412920147528874	0.00521104636563101	0.00508683370284001	0.00535080962334738
207	0.705265052202183	0.3	0.0216622111637501	0.016529250996541	0.0267951713309592	0.355861083172927	0.874794986147356	0.691039096428677	1.05855087586604	31.84	20.1	46.07	0.0213708607714577	0.0270536384252957	0.0327364160791336	0.0208260829244675	0.026363997373763	0.0319019118230586	0.0208804401006082	0.0264282519504007	0.0319721248602039	0.0216622111637501	35.8030544983501	0.0572689736831858	3.46300442902028	0.490734694454432	0.555779710879185	0.448614832150082	0.45271452561927	0.516100557573479	0.41166899017926	0.452625709204927	0.515763689582981	0.412920147528874	0.00521104636563101	0.00508683370284001	0.00535080962334738
207	0.705265052202183	0.3	0.023102622904474	0.0175651272296178	0.0286401185793303	0.323938642891134	0.87389059769216	0.6767826184774	1.07099857690692	31	21.81	46.47	0.0214852030671426	0.027742611050094	0.0340000190330454	0.0209461456706646	0.0270465571362711	0.0331469686018775	0.0211525835268866	0.0273172964786142	0.0334647366896431	0.023102622904474	36.0232629245302	-0.0336506312315715	3.38426320351069	0.490734694454432	0.555779710879185	0.448614832150082	0.45271452561927	0.516100557573479	0.41166899017926	0.452625709204927	0.515763689582981	0.412920147528874	0.00521104636563101	0.00508683370284001	0.00535080962334738
207	0.705265052202183	0.3	0.0231768313464796	0.0176763541272267	0.0286773085657325	0.39921030259356	0.992507685868999	0.802408740269281	1.18260663146872	32.77	21.37	45.63	0.0241228093170998	0.0298377528190173	0.0355526963209348	0.0234976904466673	0.029064536810331	0.0346313831739947	0.0237252931679405	0.0293021281937398	0.0349675257461239	0.0231768313464796	36.9016777312917	-0.0213395979121836	3.40636344370041	0.490734694454432	0.555779710879185	0.448614832150082	0.45271452561927	0.516100557573479	0.41166899017926	0.452625709204927	0.515763689582981	0.412920147528874	0.00521104636563101	0.00508683370284001	0.00535080962334738
207	0.705265052202183	0.3	0.0233709677261442	0.0177924757305931	0.0289494597216952	0.343241490259266	0.980682690816477	0.768887089372249	1.19247829226071	33.95	22.74	49.81	0.0223185576738137	0.0284663684658408	0.034614179257868	0.0217288813690096	0.0277142614877172	0.0336996416064249	0.0218770922674795	0.0278923074496359	0.0339291829342632	0.0233709677261442	37.8702613209202	-0.116004280551904	3.36070224348739	0.490734694454432	0.555779710879185	0.448614832150082	0.45271452561927	0.516100557573479	0.41166899017926	0.452625709204927	0.515763689582981	0.412920147528874	0.00521104636563101	0.00508683370284001	0.00535080962334738
207	0.705265052202183	0.31	0.0124479136793774	0.00953441662654333	0.0153614107322115	0.493896190807854	0.997385493865978	0.839751284185275	1.15501970354668	30.17	20.81	48.85	0.0273783115823196	0.0325176410361091	0.0376569704898987	0.0267028960839722	0.0317154396783136	0.0367279832726551	0.0267199761163754	0.03175634503641	0.0367213035035227	0.0124479136793774	41.8690450102607	-0.0247645611877145	3.45115589954927	0.490734694454432	0.555779710879185	0.448614832150082	0.45271452561927	0.516100557573479	0.41166899017926	0.452625709204927	0.515763689582981	0.412920147528874	0.00521104636563101	0.00508683370284001	0.00535080962334738
207	0.705265052202183	0.31	0.0126898181210977	0.0097372779444991	0.0156423582976963	0.450139162693634	0.89895578347705	0.743832571911069	1.05407899504303	30.6	19.46	45.75	0.023916937224017	0.0289047157283644	0.0338924942327118	0.0233216456977389	0.0281852786122568	0.0330489115267747	0.0233192915735335	0.0282224294797078	0.0330672872038375	0.0126898181210977	39.2606545248855	-0.000607342088789977	3.41722500428946	0.490734694454432	0.555779710879185	0.448614832150082	0.45271452561927	0.516100557573479	0.41166899017926	0.452625709204927	0.515763689582981	0.412920147528874	0.00521104636563101	0.00508683370284001	0.00535080962334738
207	0.705265052202183	0.31	0.0133105291027939	0.0102177617373324	0.0164032964682554	0.458836730331905	0.933423398488558	0.775153176048017	1.0916936209291	30.09	18.67	46.53	0.0253448872137546	0.0305197882023599	0.0356946891909651	0.024720800638437	0.029768276075358	0.0348157515122791	0.0245797612200674	0.0295961998719832	0.0346392254804247	0.0133105291027939	39.4669484517439	0.048745794609549	3.47251163369513	0.490734694454432	0.555779710879185	0.448614832150082	0.45271452561927	0.516100557573479	0.41166899017926	0.452625709204927	0.515763689582981	0.412920147528874	0.00521104636563101	0.00508683370284001	0.00535080962334738
207	0.705265052202183	0.31	0.0135843702787413	0.0104174811349968	0.0167512594224858	0.443414126375641	0.973720842943677	0.803394722196235	1.14404696369112	33.5	20.73	51.9	0.0236296300794417	0.0286393010605081	0.0336489720415745	0.0230097661564687	0.0278880210173212	0.0327662758781738	0.0228640811847751	0.0277517958519986	0.032603441834945	0.0135843702787413	42.8374513851499	0.0624346418660116	3.58440635846964	0.490734694454432	0.555779710879185	0.448614832150082	0.45271452561927	0.516100557573479	0.41166899017926	0.452625709204927	0.515763689582981	0.412920147528874	0.00521104636563101	0.00508683370284001	0.00535080962334738
207	0.705265052202183	0.31	0.0139290061722822	0.0106498439490604	0.017208168395504	0.413471504933608	0.832895625055135	0.678014744867034	0.987776505243235	37.13	22.49	54.58	0.0180175801810376	0.0221333884262492	0.0262491966714609	0.0175199378717483	0.0215220682368473	0.0255241986019464	0.0174828652697302	0.0214715307039038	0.0254509850525158	0.0139290061722822	45.1349496956021	-0.121367099232403	3.45786226946848	0.490734694454432	0.555779710879185	0.448614832150082	0.45271452561927	0.516100557573479	0.41166899017926	0.452625709204927	0.515763689582981	0.412920147528874	0.00521104636563101	0.00508683370284001	0.00535080962334738
207	0.705265052202183	0.31	0.0140613582522531	0.0107836013489874	0.0173391151555188	0.385509758379128	0.828188536064315	0.664938049816064	0.991439022312566	30.24	19.95	50.61	0.0216303287966314	0.0269408410988473	0.0322513534010631	0.0210959398415342	0.0262752530692056	0.0314545662968769	0.0209435697514767	0.0261254099385351	0.0312635633964765	0.0140613582522531	41.8867085627585	0.0374509938626072	3.50926998779259	0.490734694454432	0.555779710879185	0.448614832150082	0.45271452561927	0.516100557573479	0.41166899017926	0.452625709204927	0.515763689582981	0.412920147528874	0.00521104636563101	0.00508683370284001	0.00535080962334738
207	0.705265052202183	0.31	0.0145594469747635	0.0111562868471944	0.0179626071023326	0.456605613780524	0.973270135800935	0.807500184670049	1.13904008693182	31.32	20.9	47.16	0.0253765794012733	0.0305860820206901	0.0357955846401069	0.0247359096923323	0.0298138906249948	0.0348918715576573	0.0248357989815925	0.0299646453868262	0.0350544669962428	0.0145594469747635	39.9817960461614	0.00687790406201772	3.46215849502831	0.490734694454432	0.555779710879185	0.448614832150082	0.45271452561927	0.516100557573479	0.41166899017926	0.452625709204927	0.515763689582981	0.412920147528874	0.00521104636563101	0.00508683370284001	0.00535080962334738
207	0.705265052202183	0.31	0.0154068451422425	0.0118363885933783	0.0189773016911066	0.524544588357825	1.06873502782098	0.909873330919222	1.22759672472273	31.76	22	49.52	0.0282051594057667	0.0331297124532309	0.0380542655006951	0.0274871768844546	0.0322863719092079	0.0370855669339611	0.0275749846288291	0.0324683960941003	0.0372743683443621	0.0154068451422425	40.9598099985958	0.0262231901447742	3.51725052751027	0.490734694454432	0.555779710879185	0.448614832150082	0.45271452561927	0.516100557573479	0.41166899017926	0.452625709204927	0.515763689582981	0.412920147528874	0.00521104636563101	0.00508683370284001	0.00535080962334738
207	0.705265052202183	0.31	0.0161334467113554	0.012350694287374	0.0199161991353368	0.409815909432467	0.94355965504285	0.766771091726431	1.12034821835927	36.89	23.39	53.96	0.020509766203763	0.0252385465923859	0.0299673269810087	0.0199450350379044	0.0245436096681863	0.0291421842984683	0.0199795932139754	0.0246222797582757	0.0291840847699004	0.0161334467113554	44.4703151129637	0.0465094396389983	3.63540649321074	0.490734694454432	0.555779710879185	0.448614832150082	0.45271452561927	0.516100557573479	0.41166899017926	0.452625709204927	0.515763689582981	0.412920147528874	0.00521104636563101	0.00508683370284001	0.00535080962334738
207	0.705265052202183	0.31	0.0161506197209289	0.0123996586729169	0.0199015807689408	0.454345020262675	0.915398109827566	0.758772906370356	1.07202331328478	34.05	17.75	53.25	0.0219603444800682	0.0264933785318959	0.0310264125837236	0.0213792175926207	0.0257922959683604	0.0302053743441001	0.0208113597141082	0.0251291350818701	0.0294247185104604	0.0161506197209289	42.0201436885633	-0.0397713218377424	3.41889316708085	0.490734694454432	0.555779710879185	0.448614832150082	0.45271452561927	0.516100557573479	0.41166899017926	0.452625709204927	0.515763689582981	0.412920147528874	0.00521104636563101	0.00508683370284001	0.00535080962334738
207	0.705265052202183	0.31	0.016191820361794	0.0124383008637276	0.0199453398598604	0.434883047333395	0.929410307199	0.763994931843018	1.09482568255498	31.89	20.61	50.3	0.0235872853910363	0.0286942560055857	0.0338012266201351	0.0229854057207182	0.0279620611362588	0.0329387165517994	0.0228999690910678	0.0278646339394779	0.0328126756565693	0.016191820361794	41.7357921221692	0.0858064978118324	3.56718574766399	0.490734694454432	0.555779710879185	0.448614832150082	0.45271452561927	0.516100557573479	0.41166899017926	0.452625709204927	0.515763689582981	0.412920147528874	0.00521104636563101	0.00508683370284001	0.00535080962334738
207	0.705265052202183	0.31	0.0164285205573027	0.012637387404804	0.0202196537098013	0.410356440416271	0.895943578943566	0.728263961092212	1.06362319679492	31.98	19.64	49.5	0.0224234905196663	0.0275864019393007	0.032749313358935	0.0218503929894936	0.0268813511888879	0.0319123093882821	0.0217181929070232	0.0267193624235021	0.0317034406077548	0.0164285205573027	39.73968146591	-0.106710167255795	3.35308137581828	0.490734694454432	0.555779710879185	0.448614832150082	0.45271452561927	0.516100557573479	0.41166899017926	0.452625709204927	0.515763689582981	0.412920147528874	0.00521104636563101	0.00508683370284001	0.00535080962334738
207	0.705265052202183	0.31	0.016452986415582	0.0125770260528071	0.0203289467783569	0.399482156961524	0.891106221584317	0.720525792568218	1.06168665060042	31.67	21.76	47.68	0.0224009018863527	0.0277041894210037	0.0330074769556548	0.0218316656694079	0.0270001897311902	0.0321687137929726	0.021968148155898	0.0272094798067205	0.0324155364019358	0.016452986415582	39.2342122338433	0.0097362072228399	3.49253855916142	0.490734694454432	0.555779710879185	0.448614832150082	0.45271452561927	0.516100557573479	0.41166899017926	0.452625709204927	0.515763689582981	0.412920147528874	0.00521104636563101	0.00508683370284001	0.00535080962334738
207	0.705265052202183	0.31	0.0165166984384514	0.0127014829235907	0.0203319139533121	0.438656020627334	0.917927387039892	0.755803773024385	1.0800510010554	32.01	18.97	48.88	0.0232480213341685	0.0282348358645101	0.0332216503948517	0.022653497598496	0.0275127838733759	0.0323720701482557	0.0224480453125297	0.0272802485776335	0.0320805248735595	0.0165166984384514	39.3124918878853	0.037889089140217	3.46671673157487	0.490734694454432	0.555779710879185	0.448614832150082	0.45271452561927	0.516100557573479	0.41166899017926	0.452625709204927	0.515763689582981	0.412920147528874	0.00521104636563101	0.00508683370284001	0.00535080962334738
207	0.705265052202183	0.31	0.0165992281966751	0.0127144956349999	0.0204839607583504	0.455163758253562	0.964626400982717	0.799850474408135	1.1294023275573	31.65	20.44	50.38	0.0248797950836605	0.0300052421754178	0.0351306892671751	0.0242477606886568	0.0292430033779715	0.0342382460672862	0.024154424578262	0.0291116718252136	0.0340850275448251	0.0165992281966751	41.2038327982594	-0.0021052224487307	3.47334886184991	0.490734694454432	0.555779710879185	0.448614832150082	0.45271452561927	0.516100557573479	0.41166899017926	0.452625709204927	0.515763689582981	0.412920147528874	0.00521104636563101	0.00508683370284001	0.00535080962334738
207	0.705265052202183	0.31	0.0166328319563882	0.0127172519574084	0.020548411955368	0.487495936125057	1.04813700142177	0.880346770716871	1.21592723212666	31.8	21.48	48.3	0.0272554968099134	0.0324502748790008	0.0376450529480882	0.0265611674714246	0.0316236094159695	0.0366860513605143	0.0267114396730313	0.0317429907110866	0.0368442319504287	0.0166328319563882	39.5942707670142	-0.0661485501115006	3.40259565758635	0.490734694454432	0.555779710879185	0.448614832150082	0.45271452561927	0.516100557573479	0.41166899017926	0.452625709204927	0.515763689582981	0.412920147528874	0.00521104636563101	0.00508683370284001	0.00535080962334738
207	0.705265052202183	0.31	0.0166733244048425	0.0128037119513396	0.0205429368583455	0.408053246246585	0.890490465721091	0.723035651219848	1.05794528022233	31.47	17.71	45.72	0.022618617631157	0.0278570818940323	0.0330955461569076	0.0220459894974376	0.0271518332764565	0.0322576770554754	0.0218818360773228	0.0269143628285093	0.0319842717146023	0.0166733244048425	38.7334709277874	-0.0287782491390444	3.38002711208864	0.490734694454432	0.555779710879185	0.448614832150082	0.45271452561927	0.516100557573479	0.41166899017926	0.452625709204927	0.515763689582981	0.412920147528874	0.00521104636563101	0.00508683370284001	0.00535080962334738
207	0.705265052202183	0.31	0.0167084969416957	0.0127734806924048	0.0206435131909866	0.360138579027498	0.900542062443412	0.713129972447864	1.08795415243896	29.44	21.5	48.91	0.0238170726556022	0.0300762505564281	0.036335428457254	0.0232387990186967	0.02934600536445	0.0354532117102033	0.0233138966398699	0.0294277804063663	0.0355919002152266	0.0167084969416957	38.2888398682272	-0.0316268575237898	3.40941860777744	0.490734694454432	0.555779710879185	0.448614832150082	0.45271452561927	0.516100557573479	0.41166899017926	0.452625709204927	0.515763689582981	0.412920147528874	0.00521104636563101	0.00508683370284001	0.00535080962334738
207	0.705265052202183	0.31	0.0168109250198013	0.0128857846369591	0.0207360654026435	0.409451345691117	0.944795084705528	0.767641568230608	1.12194860118045	34.09	20.97	58.68	0.0221949456221406	0.0273170140817666	0.0324390825413926	0.021607298409322	0.0265937517921909	0.0315802051750598	0.0212298161377468	0.0261119759875696	0.0310441986551157	0.0168109250198013	44.6908534709367	0.0346256853618059	3.59027791033236	0.490734694454432	0.555779710879185	0.448614832150082	0.45271452561927	0.516100557573479	0.41166899017926	0.452625709204927	0.515763689582981	0.412920147528874	0.00521104636563101	0.00508683370284001	0.00535080962334738
207	0.705265052202183	0.31	0.0168173247436325	0.0129423230168529	0.020692326470412	0.414234914371579	0.943562326592959	0.768378324117007	1.11874632906891	31.2	21	55.83	0.0242401691730901	0.0297667304036089	0.0352932916341278	0.0236296278709997	0.0290169906551022	0.0344043534392047	0.0233326524108996	0.0286598429787458	0.0339441396804559	0.0168173247436325	42.0442584084182	-0.0149071111962587	3.51273180787659	0.490734694454432	0.555779710879185	0.448614832150082	0.45271452561927	0.516100557573479	0.41166899017926	0.452625709204927	0.515763689582981	0.412920147528874	0.00521104636563101	0.00508683370284001	0.00535080962334738
207	0.705265052202183	0.31	0.0169488999455225	0.0130013961983577	0.0208964036926873	0.442746147862154	0.844670560213972	0.696718177636077	0.992622942791867	30.14	19.85	49.84	0.0227400027980174	0.027568982006239	0.0323979612144606	0.0221794129239575	0.0268893474306362	0.0315992819373149	0.0220385622429221	0.0267238851286465	0.0313938871168714	0.0169488999455225	39.1859253390747	-0.072897640100216	3.36235522799149	0.490734694454432	0.555779710879185	0.448614832150082	0.45271452561927	0.516100557573479	0.41166899017926	0.452625709204927	0.515763689582981	0.412920147528874	0.00521104636563101	0.00508683370284001	0.00535080962334738
207	0.705265052202183	0.31	0.0169899311210588	0.01300467264356	0.0209751895985575	0.446110572091496	0.991989982299238	0.819412937389223	1.16456702720925	33.62	20.91	49.59	0.0240146814885304	0.0290724278049975	0.0341301741214646	0.0233834824403871	0.0283082915508275	0.033233100661268	0.0233948822440604	0.0283106099476502	0.0332124124292027	0.0169899311210588	41.6854260546274	-0.0482400910491821	3.4463206243145	0.490734694454432	0.555779710879185	0.448614832150082	0.45271452561927	0.516100557573479	0.41166899017926	0.452625709204927	0.515763689582981	0.412920147528874	0.00521104636563101	0.00508683370284001	0.00535080962334738
207	0.705265052202183	0.31	0.017094026765978	0.0131189459552823	0.0210691075766737	0.460523984530666	0.908135231589527	0.754674971465952	1.0615954917131	29.85	20.99	47.24	0.0248656243730508	0.029921953691898	0.0349782830107452	0.0242564139398841	0.0291888626543936	0.0341213113689031	0.0243557663364046	0.029310797579967	0.034247990690017	0.017094026765978	38.8791897811241	-0.0800767954994001	3.36763037246287	0.490734694454432	0.555779710879185	0.448614832150082	0.45271452561927	0.516100557573479	0.41166899017926	0.452625709204927	0.515763689582981	0.412920147528874	0.00521104636563101	0.00508683370284001	0.00535080962334738
207	0.705265052202183	0.31	0.0172583235797878	0.013281365732993	0.0212352814265826	0.422672763411527	1.03098146574231	0.842857029628213	1.21910590185641	31.82	20.51	45.06	0.0260817280213975	0.031903130945534	0.0377245338696705	0.0254171018914375	0.0310901612513274	0.0367632206112172	0.0256223345374375	0.0312451513076668	0.0370643448856524	0.0172583235797878	37.5451885042026	0.0654678217060859	3.49237991380252	0.490734694454432	0.555779710879185	0.448614832150082	0.45271452561927	0.516100557573479	0.41166899017926	0.452625709204927	0.515763689582981	0.412920147528874	0.00521104636563101	0.00508683370284001	0.00535080962334738
207	0.705265052202183	0.31	0.0173847681072883	0.0133643851453403	0.0214051510692362	0.369010754844768	0.934289604566841	0.743542284594241	1.12503692453944	30.07	20.03	44.06	0.0243282090328321	0.0305693344790846	0.0368104599253372	0.0237294279018393	0.0298169428563236	0.0359044578108079	0.0239014546338465	0.0300152656618593	0.0361652292163151	0.0173847681072883	37.2108148298904	-0.015352960318756	3.39682307318118	0.490734694454432	0.555779710879185	0.448614832150082	0.45271452561927	0.516100557573479	0.41166899017926	0.452625709204927	0.515763689582981	0.412920147528874	0.00521104636563101	0.00508683370284001	0.00535080962334738
207	0.705265052202183	0.31	0.0175281673223485	0.013419989106055	0.0216363455386421	0.354503423195826	0.819062187981656	0.646502600514585	0.991621775448726	34.71	22.13	54.6	0.0183602089979397	0.0232607772059746	0.0281613454140095	0.0178694787378441	0.0226390649340939	0.0274086511303437	0.0177878024193143	0.0225399259404941	0.0273183206322308	0.0175281673223485	42.2461880787124	-0.00218873766095479	3.54306153870629	0.490734694454432	0.555779710879185	0.448614832150082	0.45271452561927	0.516100557573479	0.41166899017926	0.452625709204927	0.515763689582981	0.412920147528874	0.00521104636563101	0.00508683370284001	0.00535080962334738
207	0.705265052202183	0.31	0.0175437817188083	0.0134314872993465	0.02165607613827	0.361704201670441	0.845107105323657	0.669827482261487	1.02038672838583	31.94	20.25	51.84	0.020646926159256	0.0260497881355493	0.0314526501118426	0.0201195767826567	0.0253844426294984	0.03064930847634	0.0199487328382548	0.0251842209333299	0.030424152062309	0.0175437817188083	39.00777537405	-0.112186018206761	3.35179462867082	0.490734694454432	0.555779710879185	0.448614832150082	0.45271452561927	0.516100557573479	0.41166899017926	0.452625709204927	0.515763689582981	0.412920147528874	0.00521104636563101	0.00508683370284001	0.00535080962334738
207	0.705265052202183	0.31	0.0176026401041229	0.0134591586747398	0.021746121533506	0.381535807102848	0.825301741298702	0.661247353005523	0.989356129591882	31.64	20.68	54.58	0.0205770658327429	0.0256822022581902	0.0307873386836376	0.0200544669691475	0.0250299474700755	0.0300054279710036	0.0198428336682589	0.0247499901012041	0.0296578596270192	0.0176026401041229	40.1639612170491	0.075202643632708	3.54267395411131	0.490734694454432	0.555779710879185	0.448614832150082	0.45271452561927	0.516100557573479	0.41166899017926	0.452625709204927	0.515763689582981	0.412920147528874	0.00521104636563101	0.00508683370284001	0.00535080962334738
207	0.705265052202183	0.31	0.0176074724614333	0.0134749919145838	0.0217399530082828	0.423270978009858	0.975807817942936	0.797969061781808	1.15364657410406	30.19	18.64	48.29	0.0260053176854294	0.0318009726453159	0.0375966276052024	0.0253636014305023	0.0310162407948596	0.0366688801592169	0.0251332454247026	0.0307302670927016	0.0363380935664966	0.0176074724614333	38.6312425771523	-0.00622614142572742	3.42575021233827	0.490734694454432	0.555779710879185	0.448614832150082	0.45271452561927	0.516100557573479	0.41166899017926	0.452625709204927	0.515763689582981	0.412920147528874	0.00521104636563101	0.00508683370284001	0.00535080962334738
207	0.705265052202183	0.31	0.01760898801381	0.0134755472642318	0.0217424287633882	0.4399873983407	0.953787416664816	0.78578488320211	1.12178995012752	33.41	21.84	51.64	0.0231713322864151	0.0281254140090876	0.0330794957317601	0.0225643512404726	0.0273886590827078	0.0322129669249429	0.0225557576637717	0.0273986421683112	0.0322038947773768	0.01760898801381	41.7295077194654	-0.0192135108574364	3.48195345700231	0.490734694454432	0.555779710879185	0.448614832150082	0.45271452561927	0.516100557573479	0.41166899017926	0.452625709204927	0.515763689582981	0.412920147528874	0.00521104636563101	0.00508683370284001	0.00535080962334738
207	0.705265052202183	0.31	0.0176273533675886	0.0134743921349857	0.0217803146001915	0.411705156846704	0.957037843800267	0.778422427499875	1.13565326010066	32.5	22.89	45.02	0.0235912287989217	0.0290044299145305	0.0344176310301392	0.0229826969769239	0.0282562654703492	0.0335298339637746	0.0233530986256481	0.0287246704570977	0.0340383176739814	0.0176273533675886	38.8577352484647	0.12658036667788	3.60153121783377	0.490734694454432	0.555779710879185	0.448614832150082	0.45271452561927	0.516100557573479	0.41166899017926	0.452625709204927	0.515763689582981	0.412920147528874	0.00521104636563101	0.00508683370284001	0.00535080962334738
207	0.705265052202183	0.31	0.0177081881014649	0.0135713450490274	0.0218450311539024	0.397959654916898	0.882493181787503	0.713024248657043	1.05196211491796	36.26	20.95	57.48	0.0193984979614359	0.0240090603091397	0.0286196226568435	0.0188687024771644	0.0233533450182614	0.0278379875593584	0.0185651996534433	0.0230100282334354	0.0273893444649468	0.0177081881014649	43.6112949296128	-0.117648026129356	3.43205062716216	0.490734694454432	0.555779710879185	0.448614832150082	0.45271452561927	0.516100557573479	0.41166899017926	0.452625709204927	0.515763689582981	0.412920147528874	0.00521104636563101	0.00508683370284001	0.00535080962334738
207	0.705265052202183	0.31	0.0180478916360297	0.0138663572240896	0.0222294260479699	0.393365048036911	0.970832361176628	0.782599459886794	1.15906526246646	34.11	21.4	51.82	0.0226112027187335	0.0280497092697289	0.0334882158207243	0.0220123051718498	0.0273067632937272	0.0326012214156046	0.0219567353895088	0.0272212920734497	0.0325371222442159	0.0180478916360297	41.6181515909444	-0.0511869566664319	3.46700436462722	0.490734694454432	0.555779710879185	0.448614832150082	0.45271452561927	0.516100557573479	0.41166899017926	0.452625709204927	0.515763689582981	0.412920147528874	0.00521104636563101	0.00508683370284001	0.00535080962334738
207	0.705265052202183	0.31	0.0183920834786425	0.0141096930453643	0.0226744739119206	0.393926729042546	0.865723840587941	0.698067616988206	1.03338006418768	31.5	20.23	49.37	0.0218161817063385	0.02705581544559	0.0322954491848416	0.0212635414930157	0.0263704465840386	0.0314773516750615	0.0211798829346565	0.0263018614159217	0.0313900752776074	0.0183920834786425	38.3007617792111	-0.017116954663781	3.44355025536699	0.490734694454432	0.555779710879185	0.448614832150082	0.45271452561927	0.516100557573479	0.41166899017926	0.452625709204927	0.515763689582981	0.412920147528874	0.00521104636563101	0.00508683370284001	0.00535080962334738
207	0.705265052202183	0.31	0.0185863821257197	0.0142856463921295	0.0228871178593098	0.440498909662866	0.947451263594756	0.780737908942757	1.11416461824676	36.11	24.05	48.31	0.0213275539590301	0.0258816918154156	0.0304358296718011	0.0207462327352355	0.0251762392919375	0.0296062458486395	0.0210091080495217	0.0255112316326553	0.030025582425103	0.0185863821257197	40.9895506696943	0.00342540817683083	3.53665269015868	0.490734694454432	0.555779710879185	0.448614832150082	0.45271452561927	0.516100557573479	0.41166899017926	0.452625709204927	0.515763689582981	0.412920147528874	0.00521104636563101	0.00508683370284001	0.00535080962334738
207	0.705265052202183	0.31	0.0186013153468694	0.0142686268613012	0.0229340038324375	0.433736082232861	0.867865778895624	0.71304305859085	1.0226884992004	31.22	20.84	50.51	0.0224808656992078	0.0273621260108025	0.0322433863223972	0.0219144256945156	0.0266726951413101	0.0314309645881047	0.0219053137661648	0.0265833043415984	0.0313542503863568	0.0186013153468694	38.2647314434082	-0.128921964198506	3.31170932520982	0.490734694454432	0.555779710879185	0.448614832150082	0.45271452561927	0.516100557573479	0.41166899017926	0.452625709204927	0.515763689582981	0.412920147528874	0.00521104636563101	0.00508683370284001	0.00535080962334738
207	0.705265052202183	0.31	0.0187419859317921	0.0144093984218756	0.0230745734417087	0.470088406073831	0.928983154019015	0.774988643085928	1.0829776649521	30.05	21.15	46.93	0.0253689477317735	0.0304098973427065	0.0354508469536395	0.0247447412544056	0.0296616576010307	0.0345785739476557	0.0248724997657641	0.029829092407215	0.0348212795955991	0.0187419859317921	37.7410973468803	0.046521214746961	3.45218360683955	0.490734694454432	0.555779710879185	0.448614832150082	0.45271452561927	0.516100557573479	0.41166899017926	0.452625709204927	0.515763689582981	0.412920147528874	0.00521104636563101	0.00508683370284001	0.00535080962334738
207	0.705265052202183	0.31	0.0188015745040193	0.0143963910270743	0.0232067579809642	0.3687924990482	0.869726922908465	0.692077659289829	1.0473761865271	32.06	21.51	53.36	0.021255271209282	0.0267112821462888	0.0321672930832956	0.020711218292696	0.0260275764050468	0.0313439345173977	0.0206097016720094	0.0259202934051699	0.0311903436094509	0.0188015745040193	40.0322034810588	0.0922207876604564	3.58295068468864	0.490734694454432	0.555779710879185	0.448614832150082	0.45271452561927	0.516100557573479	0.41166899017926	0.452625709204927	0.515763689582981	0.412920147528874	0.00521104636563101	0.00508683370284001	0.00535080962334738
207	0.705265052202183	0.31	0.0188405314972859	0.0144397774806839	0.023241285513888	0.402875089047862	0.932925358954129	0.755596366152677	1.11025435175558	29.99	20.26	43.06	0.0247841898275843	0.0306007284140568	0.0364172670005294	0.0241751762787461	0.0298487870216561	0.0355223977645661	0.0244288199393346	0.0301427440034785	0.03585654286219	0.0188405314972859	36.0295932674241	-0.0440951673755457	3.34198797560722	0.490734694454432	0.555779710879185	0.448614832150082	0.45271452561927	0.516100557573479	0.41166899017926	0.452625709204927	0.515763689582981	0.412920147528874	0.00521104636563101	0.00508683370284001	0.00535080962334738
207	0.705265052202183	0.31	0.0189075471075115	0.0144755254683303	0.0233395687466927	0.450655694876208	0.992076163844763	0.821062678484491	1.16308964920503	31.43	19.64	44.56	0.0257163415644783	0.0310726210750439	0.0364289005856096	0.0250657674616581	0.0302865433770369	0.0355073192924157	0.0251651319752438	0.0304181559105308	0.0356626622368038	0.0189075471075115	37.2513213130267	0.0947692194367043	3.51255002477686	0.490734694454432	0.555779710879185	0.448614832150082	0.45271452561927	0.516100557573479	0.41166899017926	0.452625709204927	0.515763689582981	0.412920147528874	0.00521104636563101	0.00508683370284001	0.00535080962334738
207	0.705265052202183	0.31	0.0192334039054762	0.0147861882008857	0.0236806196100667	0.40562089504161	0.983423487216336	0.797558474717731	1.16928849971494	30.06	21.07	48.78	0.0260987131448339	0.032180822229787	0.0382629313147401	0.0254564054854435	0.0313888295944043	0.0373212537033652	0.0255133685845618	0.0314300976312785	0.0374148447715659	0.0192334039054762	39.2284775825155	0.0220568683443795	3.49248422246684	0.490734694454432	0.555779710879185	0.448614832150082	0.45271452561927	0.516100557573479	0.41166899017926	0.452625709204927	0.515763689582981	0.412920147528874	0.00521104636563101	0.00508683370284001	0.00535080962334738
207	0.705265052202183	0.31	0.0194714472361695	0.0149581689369269	0.0239847255354122	0.388080100553941	0.887640032736887	0.713616114213137	1.06166395126064	29.62	20.35	46.92	0.0236924013578693	0.0294700799183935	0.0352477584789177	0.0231148598573935	0.0287516979393732	0.0343885360213528	0.0231240153830356	0.028848688583124	0.0344996019218439	0.0194714472361695	37.2349621254069	0.0133555459016906	3.43593743202577	0.490734694454432	0.555779710879185	0.448614832150082	0.45271452561927	0.516100557573479	0.41166899017926	0.452625709204927	0.515763689582981	0.412920147528874	0.00521104636563101	0.00508683370284001	0.00535080962334738
207	0.705265052202183	0.31	0.0196055810569294	0.0150665292968691	0.0241446328169897	0.386389396322177	0.917304488751932	0.736822940277122	1.09778603722674	29.03	20.24	42.64	0.024955392208283	0.0310681061078437	0.0371808200074043	0.0243552471962539	0.0303209582065727	0.0362866692168915	0.024586248785385	0.0306906808833443	0.0366453352980513	0.0196055810569294	36.1384556517143	0.0622264166363328	3.46441505184752	0.490734694454432	0.555779710879185	0.448614832150082	0.45271452561927	0.516100557573479	0.41166899017926	0.452625709204927	0.515763689582981	0.412920147528874	0.00521104636563101	0.00508683370284001	0.00535080962334738
207	0.705265052202183	0.31	0.0199256803466833	0.0153278747526958	0.0245234859406708	0.44095018821272	1.02018725613225	0.840839543416659	1.19953496884785	31.95	22.81	46.64	0.0259167304771641	0.0314446654661143	0.0369726004550646	0.0252547605942869	0.0306415000539473	0.0360282395136076	0.0256026003186758	0.0310301825004842	0.0364746758385233	0.0199256803466833	39.0947558466038	-0.0474916976421172	3.40761671333065	0.490734694454432	0.555779710879185	0.448614832150082	0.45271452561927	0.516100557573479	0.41166899017926	0.452625709204927	0.515763689582981	0.412920147528874	0.00521104636563101	0.00508683370284001	0.00535080962334738
207	0.705265052202183	0.31	0.0199267734887623	0.0153039929083161	0.0245495540692084	0.354910736853296	0.869498211857087	0.686475707960956	1.05252071575322	30.01	19.71	43.56	0.0225015295832234	0.0285007022240835	0.0344998748649436	0.0219483588153847	0.0278000496184494	0.0336517404215141	0.0221008821869709	0.027949835376152	0.0338949549448912	0.0199267734887623	36.0701202905071	-0.0585385632464758	3.3384285066018	0.490734694454432	0.555779710879185	0.448614832150082	0.45271452561927	0.516100557573479	0.41166899017926	0.452625709204927	0.515763689582981	0.412920147528874	0.00521104636563101	0.00508683370284001	0.00535080962334738
207	0.705265052202183	0.31	0.0202892766143966	0.0155217187921776	0.0250568344366157	0.38810666101325	0.882473781603259	0.709472393666739	1.05547516953978	31.13	19.28	45.92	0.0224312576880082	0.0279010106309395	0.0333707635738708	0.0218670431058316	0.0271992150707264	0.0325313870356212	0.0218328874629702	0.0271660273279393	0.0325498628561493	0.0202892766143966	35.697338491611	0.0461547059989017	3.41455544670118	0.490734694454432	0.555779710879185	0.448614832150082	0.45271452561927	0.516100557573479	0.41166899017926	0.452625709204927	0.515763689582981	0.412920147528874	0.00521104636563101	0.00508683370284001	0.00535080962334738
207	0.705265052202183	0.31	0.0203107446446374	0.0155993130048597	0.0250221762844151	0.344593687382374	0.847379544273985	0.664920628926134	1.02983845962184	31.62	22.2	48.24	0.0207048663173772	0.0263864278246388	0.0320679893319004	0.0201792274981163	0.0257165500020221	0.0312538725059278	0.020312015019402	0.0259157562809457	0.0313623429276051	0.0203107446446374	38.6399661132617	-0.0958525789536455	3.39208862195466	0.490734694454432	0.555779710879185	0.448614832150082	0.45271452561927	0.516100557573479	0.41166899017926	0.452625709204927	0.515763689582981	0.412920147528874	0.00521104636563101	0.00508683370284001	0.00535080962334738
207	0.705265052202183	0.31	0.020521417018042	0.0157460360111233	0.0252967980249606	0.356890317848413	0.887718406154183	0.701665770256647	1.07377104205172	33.49	21.34	52.9	0.0206418008188276	0.0261151495481094	0.0315884982773913	0.0201003761983614	0.0254301615930079	0.0307599469876544	0.0199913143351614	0.0253013851313736	0.0306319023247398	0.020521417018042	39.8567958757902	0.0423375703942824	3.5351212154712	0.490734694454432	0.555779710879185	0.448614832150082	0.45271452561927	0.516100557573479	0.41166899017926	0.452625709204927	0.515763689582981	0.412920147528874	0.00521104636563101	0.00508683370284001	0.00535080962334738
207	0.705265052202183	0.31	0.0207030566986078	0.0158243916191501	0.0255817217780656	0.300917290798219	0.847443155037864	0.645775268740128	1.0491110413356	31.51	21.11	49.91	0.0201769083994665	0.0264779153687825	0.0327789223380985	0.0196657168752547	0.0258070848506801	0.0319484528261055	0.0196824633250764	0.0258045731419145	0.0318962846027718	0.0207030566986078	38.6615962158262	-0.104920173469461	3.37666269576459	0.490734694454432	0.555779710879185	0.448614832150082	0.45271452561927	0.516100557573479	0.41166899017926	0.452625709204927	0.515763689582981	0.412920147528874	0.00521104636563101	0.00508683370284001	0.00535080962334738
207	0.705265052202183	0.31	0.0209343736230101	0.016097133005997	0.0257716142400232	0.373599091545542	0.93500121730734	0.745975488360192	1.12402694625449	33.52	22.2	49.38	0.0219315366993241	0.027488856981568	0.0330461772638118	0.0213560847045961	0.026767588891707	0.032179093078818	0.0214591633105267	0.0269296821605587	0.0323225129354228	0.0209343736230101	39.2105103728893	-0.10324612438097	3.3985118937622	0.490734694454432	0.555779710879185	0.448614832150082	0.45271452561927	0.516100557573479	0.41166899017926	0.452625709204927	0.515763689582981	0.412920147528874	0.00521104636563101	0.00508683370284001	0.00535080962334738
207	0.705265052202183	0.31	0.0209691031525873	0.0161353897628285	0.0258028165423461	0.411894111782122	0.975166300243678	0.79323847914102	1.15709412134634	31.08	23	52.18	0.0251239378466851	0.0308860678872192	0.0366481979277533	0.0244926810908665	0.0301100335277388	0.035727385964611	0.0245940397453594	0.0301979460462946	0.0358341454484771	0.0209691031525873	39.1537825807259	-0.00561587891844941	3.47702110230012	0.490734694454432	0.555779710879185	0.448614832150082	0.45271452561927	0.516100557573479	0.41166899017926	0.452625709204927	0.515763689582981	0.412920147528874	0.00521104636563101	0.00508683370284001	0.00535080962334738
207	0.705265052202183	0.31	0.021056224918624	0.0161607699907597	0.0259516798464883	0.392792258953468	1.00771294469774	0.812094641010396	1.20333124838509	32.41	22.11	47.26	0.0246794051874225	0.0306242090747743	0.0365690129621262	0.0240438111493372	0.0298355124039598	0.0356272136585824	0.02428241532242	0.0301393799563817	0.0359326836275472	0.021056224918624	37.9129221663366	-0.051121831682206	3.40411931101456	0.490734694454432	0.555779710879185	0.448614832150082	0.45271452561927	0.516100557573479	0.41166899017926	0.452625709204927	0.515763689582981	0.412920147528874	0.00521104636563101	0.00508683370284001	0.00535080962334738
207	0.705265052202183	0.31	0.0213101655526798	0.0163089908184551	0.0263113402869044	0.389679637249221	0.962742181756294	0.774628433995535	1.15085592951705	34.1	20.87	47.44	0.0223911956185373	0.0278287596683378	0.0332663237181382	0.0217982709000246	0.0270918468310775	0.0323854227621303	0.0218853715180475	0.0271689653183699	0.0324878825807744	0.0213101655526798	38.983784335375	0.0161122613081815	3.48724419756167	0.490734694454432	0.555779710879185	0.448614832150082	0.45271452561927	0.516100557573479	0.41166899017926	0.452625709204927	0.515763689582981	0.412920147528874	0.00521104636563101	0.00508683370284001	0.00535080962334738
207	0.705265052202183	0.31	0.0213679746117397	0.0163423762293244	0.026393572994155	0.390121647575291	1.03315232898534	0.831468348109661	1.23483630986102	29.24	19.07	45.8	0.0279592680433462	0.0347411695963906	0.041523071149435	0.0272835562510202	0.03390155469878	0.0405195531465399	0.0272481875225472	0.0338699975648368	0.0404242852126725	0.0213679746117397	35.5058205274008	-0.0731414754840241	3.30503457957433	0.490734694454432	0.555779710879185	0.448614832150082	0.45271452561927	0.516100557573479	0.41166899017926	0.452625709204927	0.515763689582981	0.412920147528874	0.00521104636563101	0.00508683370284001	0.00535080962334738
207	0.705265052202183	0.31	0.0216613947522815	0.0166146946077166	0.0267080948968464	0.372652118465781	0.954074011302082	0.760801563006805	1.14734645959736	35.34	24.76	47.91	0.0212293056149569	0.0266223543037576	0.0320154029925583	0.0206567488918709	0.0259043464603803	0.0311519440288897	0.0210045649107194	0.0263345841695816	0.0317015480518136	0.0216613947522815	39.7369178400086	-0.0862313985967638	3.45131738421361	0.490734694454432	0.555779710879185	0.448614832150082	0.45271452561927	0.516100557573479	0.41166899017926	0.452625709204927	0.515763689582981	0.412920147528874	0.00521104636563101	0.00508683370284001	0.00535080962334738
207	0.705265052202183	0.31	0.0218948749160873	0.0167587600873942	0.0270309897447805	0.376304923499461	0.991388248177932	0.792116635447248	1.19065986090862	36.47	21	48.37	0.0214252235703715	0.026815135438051	0.0322050473057304	0.0208384233959504	0.0260807148099305	0.0313230062239105	0.0209097333014802	0.0261480501198771	0.0313690026326935	0.0218948749160873	39.7623598883166	0.0315096804949857	3.54073656240426	0.490734694454432	0.555779710879185	0.448614832150082	0.45271452561927	0.516100557573479	0.41166899017926	0.452625709204927	0.515763689582981	0.412920147528874	0.00521104636563101	0.00508683370284001	0.00535080962334738
207	0.705265052202183	0.31	0.0220877155016753	0.0169301142539569	0.0272453167493937	0.409519358635027	1.02643210865942	0.833998331482532	1.21886588583632	33.1	20.69	49.08	0.0248221338407384	0.030549503779324	0.0362768737179096	0.0241752457844643	0.0297533550982017	0.0353314644119391	0.0241559658781636	0.0297779952092919	0.0353355319746499	0.0220877155016753	38.4672114532374	-0.0520098918421734	3.42421702969782	0.490734694454432	0.555779710879185	0.448614832150082	0.45271452561927	0.516100557573479	0.41166899017926	0.452625709204927	0.515763689582981	0.412920147528874	0.00521104636563101	0.00508683370284001	0.00535080962334738
207	0.705265052202183	0.31	0.0223866062988627	0.0171198784653303	0.027653334132395	0.374332683727102	0.995699602188722	0.794717837287113	1.19668136709033	31.68	21.26	48.99	0.0246978309750589	0.0309438385839401	0.0371898461928214	0.0240700794893747	0.0301573306244576	0.0362445817595404	0.0241226966331873	0.03024029543514	0.0363554383714222	0.0223866062988627	38.3676027691987	0.0209005954389566	3.48588613658505	0.490734694454432	0.555779710879185	0.448614832150082	0.45271452561927	0.516100557573479	0.41166899017926	0.452625709204927	0.515763689582981	0.412920147528874	0.00521104636563101	0.00508683370284001	0.00535080962334738
207	0.705265052202183	0.31	0.0227713551437325	0.0174910991978974	0.0280516110895675	0.392722079571097	0.98658506686809	0.795039949765459	1.17813018397072	30.39	20.61	53.23	0.0257392128475389	0.0319404364973263	0.0381416601471137	0.0251013544887184	0.0311489020193734	0.0371964495500285	0.0248671660865682	0.030879620272644	0.0368319029062002	0.0227713551437325	38.3285462171417	0.0341059628006875	3.48570408103892	0.490734694454432	0.555779710879185	0.448614832150082	0.45271452561927	0.516100557573479	0.41166899017926	0.452625709204927	0.515763689582981	0.412920147528874	0.00521104636563101	0.00508683370284001	0.00535080962334738
207	0.705265052202183	0.31	0.0229538795785573	0.0176281173541814	0.0282796418029332	0.376838797902207	1.01862686225402	0.814112889715369	1.22314083479267	35.68	22.76	50.79	0.0225011078630801	0.0281536297844663	0.0338061517058526	0.0218913355956728	0.0273906761213008	0.0328900166469288	0.022027313535621	0.0275273565891434	0.0330800027936725	0.0229538795785573	39.8997720521997	-0.0166729822379449	3.50269590563202	0.490734694454432	0.555779710879185	0.448614832150082	0.45271452561927	0.516100557573479	0.41166899017926	0.452625709204927	0.515763689582981	0.412920147528874	0.00521104636563101	0.00508683370284001	0.00535080962334738
207	0.705265052202183	0.31	0.0233435594294368	0.0178675538223125	0.028819565036561	0.40723114074583	0.949199641757462	0.770400583576396	1.12799869993853	28.78	20.64	48.33	0.0263179251936544	0.0324259426825048	0.0385339601713551	0.0256887902303463	0.0316507944096194	0.0376127985888925	0.0257129829442796	0.0316724849111784	0.0376832653483435	0.0233435594294368	35.6629009804622	-0.0311944081497306	3.36622274090378	0.490734694454432	0.555779710879185	0.448614832150082	0.45271452561927	0.516100557573479	0.41166899017926	0.452625709204927	0.515763689582981	0.412920147528874	0.00521104636563101	0.00508683370284001	0.00535080962334738
207	0.705265052202183	0.31	0.023486956979608	0.0180455346600968	0.0289283792991191	0.410375126505392	1.055046743664	0.85759792205705	1.25249556527096	35.25	23.49	49.25	0.0239909718667933	0.0295145266731549	0.0350380814795164	0.0233447623298473	0.0287195372612821	0.0340943121927168	0.0236340372169004	0.0290046493923529	0.0344395609239839	0.023486956979608	38.9967676749837	-0.0970077988082621	3.41649337153413	0.490734694454432	0.555779710879185	0.448614832150082	0.45271452561927	0.516100557573479	0.41166899017926	0.452625709204927	0.515763689582981	0.412920147528874	0.00521104636563101	0.00508683370284001	0.00535080962334738
207	0.705265052202183	0.31	0.0235698770624425	0.0180725406652923	0.0290672134595927	0.435174411182146	1.03463419304475	0.850600307616757	1.21866807847275	30.15	20.34	48.3	0.0277529800831364	0.0337575496925875	0.0397621193020386	0.0270686569158804	0.0329251679715892	0.038781679027298	0.0270434584539406	0.032903182599593	0.0387424908391831	0.0235698770624425	36.7795913311029	-0.118173148310679	3.29283531340597	0.490734694454432	0.555779710879185	0.448614832150082	0.45271452561927	0.516100557573479	0.41166899017926	0.452625709204927	0.515763689582981	0.412920147528874	0.00521104636563101	0.00508683370284001	0.00535080962334738
207	0.705265052202183	0.31	0.0235878235968776	0.0180771245279253	0.0290985226658299	0.365067291183942	0.918424163023278	0.729317796036603	1.10753053000995	33.42	23.08	49.13	0.0215004714556472	0.0270753745604031	0.0326502776651589	0.0209371762213818	0.0263660213033227	0.0317948663852636	0.0211211213134731	0.0265807934181375	0.0321100883607968	0.0235878235968776	38.1214355705512	-0.000963978975080604	3.45811828080074	0.490734694454432	0.555779710879185	0.448614832150082	0.45271452561927	0.516100557573479	0.41166899017926	0.452625709204927	0.515763689582981	0.412920147528874	0.00521104636563101	0.00508683370284001	0.00535080962334738
207	0.705265052202183	0.31	0.0237357130528293	0.0181872096228914	0.0292842164827672	0.350534169861776	0.869699114634114	0.684871242634503	1.05452698663373	28.8	20.3	44.01	0.0233771823945835	0.0296860396021324	0.0359948968096813	0.0228180290477439	0.0289759861783377	0.0351339433089316	0.0229624567774961	0.029169218918923	0.0354042383898568	0.0237357130528293	34.6905600913193	-0.00591224554422846	3.36998249304378	0.490734694454432	0.555779710879185	0.448614832150082	0.45271452561927	0.516100557573479	0.41166899017926	0.452625709204927	0.515763689582981	0.412920147528874	0.00521104636563101	0.00508683370284001	0.00535080962334738
207	0.705265052202183	0.31	0.0243428891046785	0.0187130867004762	0.0299726915088808	0.357355589311647	0.970753677088545	0.767504131380136	1.17400322279695	30.04	20.04	46.33	0.0251360938381073	0.0317926047865139	0.0384491157349206	0.0245178118646109	0.0310105901044954	0.0375033683443799	0.0245561339488848	0.0310907189314554	0.0375626999529223	0.0243428891046785	35.4016465409488	0.160993573012105	3.57301454392178	0.490734694454432	0.555779710879185	0.448614832150082	0.45271452561927	0.516100557573479	0.41166899017926	0.452625709204927	0.515763689582981	0.412920147528874	0.00521104636563101	0.00508683370284001	0.00535080962334738
207	0.705265052202183	0.31	0.0244602530672324	0.0187124528664936	0.0302080532679713	0.37804971591215	0.91961977447688	0.735458996873422	1.10378055208034	35.55	22.05	47.78	0.0204030553387771	0.0255120315735491	0.0306210078083212	0.0198511678841913	0.0248219501160098	0.0297927323478284	0.0200130719541927	0.0249888158746788	0.0300335951906526	0.0244602530672324	37.7957823790387	0.0237814919594389	3.50102400453836	0.490734694454432	0.555779710879185	0.448614832150082	0.45271452561927	0.516100557573479	0.41166899017926	0.452625709204927	0.515763689582981	0.412920147528874	0.00521104636563101	0.00508683370284001	0.00535080962334738
207	0.705265052202183	0.31	0.0251002531293564	0.0193114888035737	0.030889017455139	0.420608045246099	0.995486932123476	0.81306860554547	1.17790525870148	31.78	21.32	48.56	0.025191343185026	0.0308432188529861	0.0364950945209462	0.0245498827379745	0.0300578417173316	0.0355658006966888	0.0246481687610328	0.030188807668588	0.0356802438323926	0.0251002531293564	36.4023242679251	-0.111919451305683	3.32250973123756	0.490734694454432	0.555779710879185	0.448614832150082	0.45271452561927	0.516100557573479	0.41166899017926	0.452625709204927	0.515763689582981	0.412920147528874	0.00521104636563101	0.00508683370284001	0.00535080962334738
207	0.705265052202183	0.32	0.0142149261568672	0.0109726465275673	0.0174572057861671	0.462873363227796	0.962905051489671	0.800956832230988	1.12485327074836	32.79	19.56	49.24	0.0240621356547715	0.0289273416983943	0.033792547742017	0.0234383387335683	0.0281774171302284	0.0329164955268886	0.0232932738344574	0.0280160992889286	0.0326931504039628	0.0142149261568672	41.9464489566809	-0.00341978752481427	3.4813953481141	0.490734694454432	0.555779710879185	0.448614832150082	0.45271452561927	0.516100557573479	0.41166899017926	0.452625709204927	0.515763689582981	0.412920147528874	0.00521104636563101	0.00508683370284001	0.00535080962334738
207	0.705265052202183	0.32	0.0143041496424802	0.0110470977504071	0.0175612015345533	0.515536563450583	1.09298009203529	0.927556106577335	1.25840407749325	30.56	21.63	46.58	0.0298663035038483	0.0351927769338323	0.0405192503638163	0.0291235951290793	0.0343176110413821	0.0395116269536849	0.0293332867863683	0.0346258963872851	0.039838013495709	0.0143041496424802	40.95064586462	0.0188293952848756	3.49792488020177	0.490734694454432	0.555779710879185	0.448614832150082	0.45271452561927	0.516100557573479	0.41166899017926	0.452625709204927	0.515763689582981	0.412920147528874	0.00521104636563101	0.00508683370284001	0.00535080962334738
207	0.705265052202183	0.32	0.0143837032937803	0.0111435419929468	0.0176238645946137	0.481588446190469	1.00355082081168	0.840986910046404	1.16611473157695	31.81	20	54.68	0.0260310409353913	0.0310628764671888	0.0360947119989864	0.0253678153253189	0.0302714484468231	0.0351750815683274	0.0250041526741822	0.0298007695567319	0.0346738372692725	0.0143837032937803	44.0178844147348	0.0606821462113113	3.5881121553821	0.490734694454432	0.555779710879185	0.448614832150082	0.45271452561927	0.516100557573479	0.41166899017926	0.452625709204927	0.515763689582981	0.412920147528874	0.00521104636563101	0.00508683370284001	0.00535080962334738
207	0.705265052202183	0.32	0.0144073826075352	0.0111427645575429	0.0176720006575275	0.501218674420129	0.932401853898823	0.787180640681492	1.07762306711615	33.58	23.11	50.79	0.0230974090351539	0.0273584815119339	0.0316195539887139	0.022490712303897	0.0266398597271191	0.0307890071503411	0.0226385247134546	0.0268181518526158	0.0309561900672388	0.0144073826075352	42.958990338848	0.0195814431894474	3.52343274535672	0.490734694454432	0.555779710879185	0.448614832150082	0.45271452561927	0.516100557573479	0.41166899017926	0.452625709204927	0.515763689582981	0.412920147528874	0.00521104636563101	0.00508683370284001	0.00535080962334738
207	0.705265052202183	0.32	0.0144654423585446	0.0111414709356509	0.0177894137814383	0.459856281160912	0.952185605062396	0.791065151115028	1.11330605900976	30.07	19.37	46.07	0.025877225236081	0.0311477775680335	0.036418329899986	0.0252402241031937	0.0303810350206102	0.0355218459380267	0.025232448368466	0.0303197976843875	0.0355577037889608	0.0144654423585446	40.0418188205925	-0.115979382097287	3.30419246231039	0.490734694454432	0.555779710879185	0.448614832150082	0.45271452561927	0.516100557573479	0.41166899017926	0.452625709204927	0.515763689582981	0.412920147528874	0.00521104636563101	0.00508683370284001	0.00535080962334738
207	0.705265052202183	0.32	0.0147612839220339	0.0114044858541577	0.0181180819899102	0.514326665147813	0.979982857212725	0.831301488733496	1.12866422569195	26.06	17.35	45.37	0.0313059508148955	0.0369051367562	0.0425043226975045	0.0306113825450217	0.0360863423634735	0.0415613021819252	0.0302568494975001	0.035697574845082	0.0411221073284386	0.0147612839220339	37.6958151324184	0.0840165185599267	3.43157863797126	0.490734694454432	0.555779710879185	0.448614832150082	0.45271452561927	0.516100557573479	0.41166899017926	0.452625709204927	0.515763689582981	0.412920147528874	0.00521104636563101	0.00508683370284001	0.00535080962334738
207	0.705265052202183	0.32	0.015095611908263	0.0116248540061794	0.0185663698103466	0.440057343691406	0.962914503721114	0.79332837358545	1.13250063385678	31.27	21.36	46.12	0.0249754258017238	0.0303143068391717	0.0356531878766196	0.0243455657348397	0.0295498045045629	0.0347540432742862	0.0245127548393886	0.0297734129866739	0.0350379537731621	0.015095611908263	41.1250363758752	-0.00904881994343835	3.4491745624581	0.490734694454432	0.555779710879185	0.448614832150082	0.45271452561927	0.516100557573479	0.41166899017926	0.452625709204927	0.515763689582981	0.412920147528874	0.00521104636563101	0.00508683370284001	0.00535080962334738
207	0.705265052202183	0.32	0.0151297611130425	0.0117114764455477	0.0185480457805373	0.44461341217396	0.950418096791273	0.784571496726838	1.11626469685571	30.83	19.73	46.79	0.0250433049194298	0.0303370824688205	0.0356308600182111	0.0244171067402375	0.0295785154240514	0.0347399241078653	0.0243831774604699	0.0295709426137632	0.034740553291147	0.0151297611130425	38.837218909977	-0.0697526142419136	3.34159375291348	0.490734694454432	0.555779710879185	0.448614832150082	0.45271452561927	0.516100557573479	0.41166899017926	0.452625709204927	0.515763689582981	0.412920147528874	0.00521104636563101	0.00508683370284001	0.00535080962334738
207	0.705265052202183	0.32	0.0153349503625286	0.0118465762795694	0.0188233244454879	0.414622588679063	0.971366929329615	0.791164651790927	1.1515692068683	32.5	21.62	50.23	0.0239740917917181	0.0294346314316145	0.0348951710715109	0.023355634998022	0.0286753097464814	0.0339949844949408	0.0233841833135883	0.0287273914505379	0.0340280159673252	0.0153349503625286	41.6316824917971	0.133013631016599	3.64368701313573	0.490734694454432	0.555779710879185	0.448614832150082	0.45271452561927	0.516100557573479	0.41166899017926	0.452625709204927	0.515763689582981	0.412920147528874	0.00521104636563101	0.00508683370284001	0.00535080962334738
207	0.705265052202183	0.32	0.0162896394155885	0.0126179516223842	0.0199613272087929	0.450625193825638	1.0720470266846	0.88723682824759	1.2568572251216	33.86	22.8	48.14	0.025825837676948	0.0312053237779767	0.0365848098790054	0.0251445200787921	0.0303820886708706	0.035619657262949	0.0253657106119544	0.0306717270246511	0.0360282680588558	0.0162896394155885	40.9804861441635	0.0506187746307426	3.55511680663952	0.490734694454432	0.555779710879185	0.448614832150082	0.45271452561927	0.516100557573479	0.41166899017926	0.452625709204927	0.515763689582981	0.412920147528874	0.00521104636563101	0.00508683370284001	0.00535080962334738
207	0.705265052202183	0.32	0.0163717829109662	0.0126606110780653	0.0200829547438671	0.490342274437101	1.03446707545518	0.869805687610599	1.19912846329976	29.98	19.95	47.69	0.0285400937910568	0.0339429688467023	0.0393458439023479	0.0278389444504532	0.0331090861552429	0.0383792278600325	0.0278240378793306	0.0330843697643806	0.0383338094314459	0.0163717829109662	40.0006984492248	-0.00132202576933628	3.43342130044243	0.490734694454432	0.555779710879185	0.448614832150082	0.45271452561927	0.516100557573479	0.41166899017926	0.452625709204927	0.515763689582981	0.412920147528874	0.00521104636563101	0.00508683370284001	0.00535080962334738
207	0.705265052202183	0.32	0.0166432818984229	0.0128592400546647	0.0204273237421812	0.407482993567984	0.954876098373448	0.775101573300733	1.13465062344616	36.03	23.31	54.03	0.0212194119571183	0.0261409729993292	0.03106253404154	0.0206416513160196	0.0254292084438571	0.0302167655716946	0.0206700260420105	0.0254698732376308	0.0302900727058976	0.0166432818984229	43.4566431183969	0.0943147328788239	3.65520960789847	0.490734694454432	0.555779710879185	0.448614832150082	0.45271452561927	0.516100557573479	0.41166899017926	0.452625709204927	0.515763689582981	0.412920147528874	0.00521104636563101	0.00508683370284001	0.00535080962334738
207	0.705265052202183	0.32	0.0167149149385312	0.0129001596216423	0.0205296702554201	0.466218248791012	1.06358693269919	0.885904013323612	1.24126985207478	34.14	22.88	53.91	0.0255741746696656	0.0307035046507765	0.0358328346318874	0.0248964905260907	0.0298898995775817	0.0348833086290728	0.0249198544734619	0.0299212187323866	0.0349067472883767	0.0167149149385312	42.7706476979019	-0.0629084321877506	3.48210893207117	0.490734694454432	0.555779710879185	0.448614832150082	0.45271452561927	0.516100557573479	0.41166899017926	0.452625709204927	0.515763689582981	0.412920147528874	0.00521104636563101	0.00508683370284001	0.00535080962334738
207	0.705265052202183	0.32	0.0169828153074291	0.0131401750122221	0.0208254556026361	0.340023539855629	0.791418602286756	0.619270814431603	0.963566390141908	35.51	21.94	54.66	0.0171973721352026	0.0219779778104665	0.0267585834857303	0.0167324349184842	0.0213837951788433	0.0260351554392024	0.0166464141608389	0.0212826934309832	0.0259044801412051	0.0169828153074291	43.4329268789633	-0.0658323395176551	3.50873505515959	0.490734694454432	0.555779710879185	0.448614832150082	0.45271452561927	0.516100557573479	0.41166899017926	0.452625709204927	0.515763689582981	0.412920147528874	0.00521104636563101	0.00508683370284001	0.00535080962334738
207	0.705265052202183	0.32	0.0170212534826709	0.0131424260549569	0.0209000809103849	0.41096325634038	0.929891870648667	0.756076728120526	1.10370701317681	36.38	24.05	49.6	0.0205019850131244	0.0252152043394544	0.0299284236657844	0.0199411539026924	0.0245254432728839	0.0291097326430754	0.0201899865636492	0.0248167470140849	0.0294532455568536	0.0170212534826709	43.2524481351122	-0.0632882125337499	3.49792239218406	0.490734694454432	0.555779710879185	0.448614832150082	0.45271452561927	0.516100557573479	0.41166899017926	0.452625709204927	0.515763689582981	0.412920147528874	0.00521104636563101	0.00508683370284001	0.00535080962334738
207	0.705265052202183	0.32	0.0170617562625908	0.0132051327649828	0.0209183797601989	0.441744834185059	0.974172955667491	0.803190257608086	1.1451556537269	32.89	23.15	48.62	0.0240587607009037	0.0291803763799292	0.0343019920589547	0.0234340180748083	0.0284226388889301	0.0334112597030519	0.0236748971983559	0.0287361453634278	0.0337990592458978	0.0170617562625908	41.0072215653716	-0.0139283787976705	3.50917425862513	0.490734694454432	0.555779710879185	0.448614832150082	0.45271452561927	0.516100557573479	0.41166899017926	0.452625709204927	0.515763689582981	0.412920147528874	0.00521104636563101	0.00508683370284001	0.00535080962334738
207	0.705265052202183	0.32	0.0170687986179408	0.0131437213975646	0.0209938758383169	0.398044553396281	0.874578176717909	0.706658948644209	1.04249740479161	29.58	21.4	44.43	0.0234945175309622	0.0290773821579968	0.0346602467850314	0.0229223395436682	0.0283692408660117	0.0338161421883552	0.0231746242658915	0.0287101123746418	0.0342097878709	0.0170687986179408	38.3610345997118	-0.047545097020468	3.38278549040285	0.490734694454432	0.555779710879185	0.448614832150082	0.45271452561927	0.516100557573479	0.41166899017926	0.452625709204927	0.515763689582981	0.412920147528874	0.00521104636563101	0.00508683370284001	0.00535080962334738
207	0.705265052202183	0.32	0.0171794277389245	0.013292043974528	0.0210668115033209	0.45550890915912	0.952670041366744	0.790049680326252	1.11529040240724	32.63	22.34	50.4	0.0238452895546258	0.028753499371111	0.0336617091875962	0.0232287515604341	0.0280100559003305	0.0327913602402269	0.0233369042490866	0.0281304701863163	0.0329321659859886	0.0171794277389245	41.8386634730573	0.0868773966161447	3.58122401119343	0.490734694454432	0.555779710879185	0.448614832150082	0.45271452561927	0.516100557573479	0.41166899017926	0.452625709204927	0.515763689582981	0.412920147528874	0.00521104636563101	0.00508683370284001	0.00535080962334738
207	0.705265052202183	0.32	0.0172571015771162	0.0132931845575192	0.0212210185967132	0.400095343561354	0.797434987797698	0.64498053407695	0.949889441518445	30.81	21.65	52.22	0.0206007480745153	0.0254701598288307	0.0303395715831462	0.0200858401304384	0.0248335427707834	0.0295812454111284	0.020024818080328	0.0247848583468159	0.0295093569509391	0.0172571015771162	39.817330973337	0.115874415004834	3.55138819044595	0.490734694454432	0.555779710879185	0.448614832150082	0.45271452561927	0.516100557573479	0.41166899017926	0.452625709204927	0.515763689582981	0.412920147528874	0.00521104636563101	0.00508683370284001	0.00535080962334738
207	0.705265052202183	0.32	0.0173121252196464	0.0133890920724075	0.0212351583668853	0.473346013074962	0.940967642926697	0.786002693977119	1.09593259187627	30.62	19.87	50.37	0.0252596501130852	0.0302397353217657	0.0352198205304462	0.0246307304210974	0.0294868204975613	0.0343429105740252	0.0244728797764146	0.0292866581618178	0.0341249578127876	0.0173121252196464	39.7341398058916	0.0964470032842766	3.54154584188514	0.490734694454432	0.555779710879185	0.448614832150082	0.45271452561927	0.516100557573479	0.41166899017926	0.452625709204927	0.515763689582981	0.412920147528874	0.00521104636563101	0.00508683370284001	0.00535080962334738
207	0.705265052202183	0.32	0.0173634812937957	0.0134492418544362	0.0212777207331552	0.408970996599413	0.92634586583379	0.752479021818984	1.1002127098486	29.28	21.44	49.16	0.0252676006627289	0.0311059002772953	0.0369441998918617	0.0246563547608828	0.030353420676184	0.0360504865914852	0.0247347839666717	0.0304671171203154	0.036232145190872	0.0173634812937957	38.8628030314709	-0.0234455352094925	3.42838706247934	0.490734694454432	0.555779710879185	0.448614832150082	0.45271452561927	0.516100557573479	0.41166899017926	0.452625709204927	0.515763689582981	0.412920147528874	0.00521104636563101	0.00508683370284001	0.00535080962334738
207	0.705265052202183	0.32	0.0175868132180233	0.0135738763090843	0.0215997501269622	0.509417981850515	1.03710904185678	0.878207336044357	1.1960107476692	30.56	21.17	46.6	0.0282749892935579	0.0333910294883614	0.0385070696831649	0.0275718164697547	0.0325606254782571	0.0375494344867595	0.027747879549868	0.0327822605844643	0.0378263667379458	0.0175868132180233	38.5172564245128	0.0135125889923265	3.4699641141686	0.490734694454432	0.555779710879185	0.448614832150082	0.45271452561927	0.516100557573479	0.41166899017926	0.452625709204927	0.515763689582981	0.412920147528874	0.00521104636563101	0.00508683370284001	0.00535080962334738
207	0.705265052202183	0.32	0.0176024480466121	0.0135601008495666	0.0216447952436576	0.413420942949526	0.885552626253173	0.720862760005601	1.05024249250074	32.54	20.31	46.6	0.0218201858155378	0.0268052726903684	0.031790359565199	0.0212569433809584	0.0261133506702113	0.0309697579594643	0.0212952354033263	0.026193220204091	0.0310348286981517	0.0176024480466121	39.0464362156141	-0.0238300067541347	3.41914907207437	0.490734694454432	0.555779710879185	0.448614832150082	0.45271452561927	0.516100557573479	0.41166899017926	0.452625709204927	0.515763689582981	0.412920147528874	0.00521104636563101	0.00508683370284001	0.00535080962334738
207	0.705265052202183	0.32	0.0176101389454986	0.0136329334415017	0.0215873444494956	0.35917195431172	0.92855472122602	0.734906946681083	1.12220249577096	29.69	19.94	47.11	0.0243414953386828	0.0307554725404487	0.0371694497422146	0.0237471925219301	0.0300045710979929	0.0362619496740557	0.0237337699332763	0.0300022161479989	0.0362600573847248	0.0176101389454986	37.9914796698783	-0.0720689637830656	3.36711435358711	0.490734694454432	0.555779710879185	0.448614832150082	0.45271452561927	0.516100557573479	0.41166899017926	0.452625709204927	0.515763689582981	0.412920147528874	0.00521104636563101	0.00508683370284001	0.00535080962334738
207	0.705265052202183	0.32	0.0179033897872715	0.0138044950941817	0.0220022844803613	0.451199451374505	1.03033859234309	0.852924376688045	1.20775280799813	31.33	21.01	46.86	0.0268015734872078	0.0323764875927441	0.0379514016982804	0.0261248890138232	0.0315590480320707	0.0369932070503182	0.026282506339843	0.0317631987888492	0.0371770125074304	0.0179033897872715	38.9819163703286	-0.0242161757152347	3.43535491533369	0.490734694454432	0.555779710879185	0.448614832150082	0.45271452561927	0.516100557573479	0.41166899017926	0.452625709204927	0.515763689582981	0.412920147528874	0.00521104636563101	0.00508683370284001	0.00535080962334738
207	0.705265052202183	0.32	0.0179965448696276	0.0138838846461824	0.0221092050930728	0.383531606611914	0.992830142685863	0.796306301900298	1.18935398347143	32.14	21.5	49.6	0.0244022476315976	0.0304245827769026	0.0364469179222076	0.0237768321199635	0.0296448182941001	0.0355128044682367	0.0238212264304487	0.0297240518377118	0.0355807048800833	0.0179965448696276	41.8269840622036	0.0869292005574673	3.61236055208675	0.490734694454432	0.555779710879185	0.448614832150082	0.45271452561927	0.516100557573479	0.41166899017926	0.452625709204927	0.515763689582981	0.412920147528874	0.00521104636563101	0.00508683370284001	0.00535080962334738
207	0.705265052202183	0.32	0.0180022273409959	0.0138940153712038	0.0221104393107879	0.394635987687501	0.895454716104888	0.722298117614738	1.06861131459504	32.07	20.17	48.12	0.0221787735043161	0.0274956930490785	0.0328126125938408	0.0216110127780817	0.0267918229883276	0.0319726331985735	0.0216074851387177	0.0267565237681597	0.0319538565054475	0.0180022273409959	39.2294403150643	0.0916795636569055	3.54497068313539	0.490734694454432	0.555779710879185	0.448614832150082	0.45271452561927	0.516100557573479	0.41166899017926	0.452625709204927	0.515763689582981	0.412920147528874	0.00521104636563101	0.00508683370284001	0.00535080962334738
207	0.705265052202183	0.32	0.0180343009626871	0.0139317881670695	0.0221368137583048	0.401941424016311	0.952946857431608	0.771460233624427	1.13443348123879	35.51	22.33	50.63	0.0214234164627661	0.0264632919544371	0.0315031674461082	0.0208442223875478	0.0257478420196698	0.0306514616517917	0.0209419582344589	0.0258573614537666	0.0307552939835837	0.0180343009626871	40.4452388516798	0.0756169421442415	3.58378384952723	0.490734694454432	0.555779710879185	0.448614832150082	0.45271452561927	0.516100557573479	0.41166899017926	0.452625709204927	0.515763689582981	0.412920147528874	0.00521104636563101	0.00508683370284001	0.00535080962334738
207	0.705265052202183	0.32	0.0180643724675197	0.0139060943900689	0.0222226505449705	0.385378965065833	0.929161390422657	0.745956811723384	1.11236596912193	34.64	23.01	55.42	0.0212266899349786	0.0264398962836592	0.0316531026323397	0.0206599296880066	0.0257339415543281	0.0308079534206497	0.0206092760271692	0.0256788551806645	0.0307808751123619	0.0180643724675197	43.3678286927214	-0.0300028557318134	3.54559983430438	0.490734694454432	0.555779710879185	0.448614832150082	0.45271452561927	0.516100557573479	0.41166899017926	0.452625709204927	0.515763689582981	0.412920147528874	0.00521104636563101	0.00508683370284001	0.00535080962334738
207	0.705265052202183	0.32	0.0181295383114774	0.0139568232728474	0.0223022533501074	0.343679121052506	0.871092505394631	0.683147289890698	1.05903772089856	34.73	22.13	52.63	0.0193936576879165	0.0247291764369525	0.0300646951859886	0.0188752050783512	0.0240680888658273	0.0292609726533034	0.0188660677270451	0.0240408500495713	0.0292678417055568	0.0181295383114774	41.6316062493228	0.0933351796563719	3.64640143649614	0.490734694454432	0.555779710879185	0.448614832150082	0.45271452561927	0.516100557573479	0.41166899017926	0.452625709204927	0.515763689582981	0.412920147528874	0.00521104636563101	0.00508683370284001	0.00535080962334738
207	0.705265052202183	0.32	0.0181769189592083	0.0140152135708729	0.0223386243475438	0.365016639276453	0.799278529184644	0.634686632548958	0.963870425820331	32.66	19.65	50.78	0.0191403930144801	0.0241040292832221	0.0290676655519641	0.018645271507641	0.0234805089986295	0.028315746489618	0.0184768197830864	0.0232553930724086	0.0280297566651434	0.0181769189592083	39.5359651352355	-0.0155272473556642	3.45579268587474	0.490734694454432	0.555779710879185	0.448614832150082	0.45271452561927	0.516100557573479	0.41166899017926	0.452625709204927	0.515763689582981	0.412920147528874	0.00521104636563101	0.00508683370284001	0.00535080962334738
207	0.705265052202183	0.32	0.01823066287796	0.0141198047838261	0.0223415209720939	0.391957360082621	0.924896603989199	0.74504005655738	1.10475315142102	29.52	20.86	47.37	0.024820940130906	0.0308128442663487	0.0368047484017915	0.0242172817586907	0.0300634596211642	0.0359096374836376	0.0243248658763299	0.0301858559251445	0.0360740221711816	0.01823066287796	38.7128988523648	-0.053147941131523	3.39763561317674	0.490734694454432	0.555779710879185	0.448614832150082	0.45271452561927	0.516100557573479	0.41166899017926	0.452625709204927	0.515763689582981	0.412920147528874	0.00521104636563101	0.00508683370284001	0.00535080962334738
207	0.705265052202183	0.32	0.0182356301732111	0.0141106997119021	0.0223605606345201	0.377671444735755	0.790118914114151	0.63176430472042	0.948473523507882	32.24	20.61	50.65	0.0192963397510019	0.0241330554710375	0.0289697711910731	0.0188008340086962	0.0235133489505477	0.0282258638923993	0.0187156012024689	0.0234207874632285	0.0281045969761187	0.0182356301732111	39.3910094436341	0.0226070590889238	3.4722073569178	0.490734694454432	0.555779710879185	0.448614832150082	0.45271452561927	0.516100557573479	0.41166899017926	0.452625709204927	0.515763689582981	0.412920147528874	0.00521104636563101	0.00508683370284001	0.00535080962334738
207	0.705265052202183	0.32	0.0182659624341576	0.0140690994151662	0.0224628254531489	0.41995211708893	0.956069947563659	0.780638614235813	1.13150128089151	33.03	22.88	50.52	0.0232810564726019	0.0285129611001582	0.0337448657277144	0.0226750171565674	0.0277707277971465	0.0328664384377257	0.0228052773559084	0.0279298345235599	0.0330586476087096	0.0182659624341576	41.2872756602339	-0.0695175129217179	3.46556306953152	0.490734694454432	0.555779710879185	0.448614832150082	0.45271452561927	0.516100557573479	0.41166899017926	0.452625709204927	0.515763689582981	0.412920147528874	0.00521104636563101	0.00508683370284001	0.00535080962334738
207	0.705265052202183	0.32	0.018371806131378	0.0141522880988283	0.0225913241639277	0.351656958934387	0.818615878865557	0.645072341754437	0.992159415976676	33.9	20.94	52.18	0.0187528569005205	0.0237979299982194	0.0288430030959184	0.0182577917731895	0.0231696777107263	0.0280815636482632	0.0181542781050651	0.0230276674767098	0.0279292313712088	0.018371806131378	40.5023467583956	0.0613900020352971	3.55506870495177	0.490734694454432	0.555779710879185	0.448614832150082	0.45271452561927	0.516100557573479	0.41166899017926	0.452625709204927	0.515763689582981	0.412920147528874	0.00521104636563101	0.00508683370284001	0.00535080962334738
207	0.705265052202183	0.32	0.0184795630934175	0.0143048862527931	0.0226542399340419	0.368290554782472	0.837384685372135	0.66615704564912	1.00861232509515	29.13	19.13	46.57	0.0224861810728596	0.0282659829028294	0.0340457847327992	0.0219441612896059	0.0275846434669865	0.0332251256443671	0.0218872403634127	0.0274917252220864	0.033114923535776	0.0184795630934175	38.1322452226433	0.0128097522924817	3.43412042631804	0.490734694454432	0.555779710879185	0.448614832150082	0.45271452561927	0.516100557573479	0.41166899017926	0.452625709204927	0.515763689582981	0.412920147528874	0.00521104636563101	0.00508683370284001	0.00535080962334738
207	0.705265052202183	0.32	0.0185235166307731	0.014347543845245	0.0226994894163013	0.393625065151817	0.922234564800862	0.743521581549097	1.10094754805263	30.84	20.52	53.28	0.0237244748332779	0.0294268939408752	0.0351293130484725	0.0231311201292057	0.028690920391671	0.0342507206541363	0.0229029030272736	0.0284289236504323	0.0339549815720449	0.0185235166307731	40.1883524816578	0.080393612216347	3.56543537151515	0.490734694454432	0.555779710879185	0.448614832150082	0.45271452561927	0.516100557573479	0.41166899017926	0.452625709204927	0.515763689582981	0.412920147528874	0.00521104636563101	0.00508683370284001	0.00535080962334738
207	0.705265052202183	0.32	0.0185836040789714	0.0143318905778122	0.0228353175801307	0.440057239073354	1.04183679145221	0.858351023484544	1.22532255941987	36.36	25.07	51.54	0.0232892149967638	0.0282676438471166	0.0332460726974693	0.0226523239704153	0.02749460754234	0.0323368911142647	0.0228968042070448	0.0277929829137115	0.0327432365763923	0.0185836040789714	42.3528275261539	0.0126001619780844	3.56542397039401	0.490734694454432	0.555779710879185	0.448614832150082	0.45271452561927	0.516100557573479	0.41166899017926	0.452625709204927	0.515763689582981	0.412920147528874	0.00521104636563101	0.00508683370284001	0.00535080962334738
207	0.705265052202183	0.32	0.0185965096697913	0.0143457465506576	0.022847272788925	0.368725758335561	0.864761126502915	0.68810084593955	1.04142140706628	30.28	19.48	44.25	0.0223545590068477	0.0280937797756112	0.0338330005443747	0.0218018116291067	0.0273991222296026	0.0329964328300985	0.0218612936456023	0.0274768486645359	0.0331187124608129	0.0185965096697913	37.5984562190343	0.0298868641596064	3.43459962609074	0.490734694454432	0.555779710879185	0.448614832150082	0.45271452561927	0.516100557573479	0.41166899017926	0.452625709204927	0.515763689582981	0.412920147528874	0.00521104636563101	0.00508683370284001	0.00535080962334738
207	0.705265052202183	0.32	0.0186157235355661	0.0143744003827263	0.0228570466884059	0.449653319712938	0.967492318814812	0.800378539576025	1.1346060980536	34.85	19.73	49.35	0.0226445190939626	0.0273725458684454	0.0321005726429283	0.0220380932684173	0.0266395023157575	0.0312409113630978	0.0219169914060572	0.0265087412722587	0.031041473825272	0.0186157235355661	40.0966490636154	0.0404791990051727	3.52869868032936	0.490734694454432	0.555779710879185	0.448614832150082	0.45271452561927	0.516100557573479	0.41166899017926	0.452625709204927	0.515763689582981	0.412920147528874	0.00521104636563101	0.00508683370284001	0.00535080962334738
207	0.705265052202183	0.32	0.0187651801710098	0.0145046958933921	0.0230256644486276	0.440123601024115	1.00296347553208	0.826347765813306	1.17957918525086	29.96	19.94	46.44	0.0271292764281663	0.0329276298681392	0.038725983308112	0.0264630303907166	0.0321189867412078	0.037774943091699	0.0264784404120691	0.0321865517334264	0.0378023807370027	0.0187651801710098	37.5730606171447	0.0830323828631825	3.49235859369199	0.490734694454432	0.555779710879185	0.448614832150082	0.45271452561927	0.516100557573479	0.41166899017926	0.452625709204927	0.515763689582981	0.412920147528874	0.00521104636563101	0.00508683370284001	0.00535080962334738
207	0.705265052202183	0.32	0.018866096088591	0.0145706626146662	0.0231615295625158	0.406361412630056	0.932144600569134	0.756241465187327	1.10804773595094	31.89	22.46	50.57	0.0233529720597471	0.0287849156847581	0.034216859309769	0.0227571479808452	0.0280505018452579	0.0333438557096705	0.0228552729431755	0.0281580804750345	0.0334599889916267	0.018866096088591	40.0018286036025	0.0489737737301978	3.55273971913547	0.490734694454432	0.555779710879185	0.448614832150082	0.45271452561927	0.516100557573479	0.41166899017926	0.452625709204927	0.515763689582981	0.412920147528874	0.00521104636563101	0.00508683370284001	0.00535080962334738
207	0.705265052202183	0.32	0.0189221541805326	0.0146245336804036	0.0232197746806616	0.428101049191189	0.992995486346903	0.81380322929066	1.17218774340315	34.4	21.52	49.5	0.0233184253003132	0.0284529358431168	0.0335874463859205	0.0226980724911983	0.0276959868446093	0.0326939011980204	0.0227793001731344	0.0277809297503751	0.0327726941557107	0.0189221541805326	41.6608686620401	0.10516148569112	3.6173248493935	0.490734694454432	0.555779710879185	0.448614832150082	0.45271452561927	0.516100557573479	0.41166899017926	0.452625709204927	0.515763689582981	0.412920147528874	0.00521104636563101	0.00508683370284001	0.00535080962334738
207	0.705265052202183	0.32	0.0189497055694283	0.0146079488278584	0.0232914623109981	0.381954897158197	0.912849602576906	0.731553388158458	1.09414581699535	35.84	21.32	54.49	0.0201297569153515	0.0251183862963234	0.0301070156772953	0.0195830439136838	0.0244361848953398	0.0292893258769958	0.0194072486309985	0.0242451032860363	0.0290368965309423	0.0189497055694283	41.8808262745657	0.0285777927024639	3.57030589712607	0.490734694454432	0.555779710879185	0.448614832150082	0.45271452561927	0.516100557573479	0.41166899017926	0.452625709204927	0.515763689582981	0.412920147528874	0.00521104636563101	0.00508683370284001	0.00535080962334738
207	0.705265052202183	0.32	0.0190342804934809	0.0147069492021331	0.0233616117848288	0.387112990515066	0.935223651212574	0.751496949607864	1.11895035281728	30.21	21.84	47.86	0.0244757938117731	0.0304596595726927	0.0364435253336123	0.023871580660966	0.0297077278059659	0.0355438749509658	0.0240413490269664	0.0298886989286984	0.035824946042888	0.0190342804934809	38.7663098191359	-0.102063439720487	3.36538005200618	0.490734694454432	0.555779710879185	0.448614832150082	0.45271452561927	0.516100557573479	0.41166899017926	0.452625709204927	0.515763689582981	0.412920147528874	0.00521104636563101	0.00508683370284001	0.00535080962334738
207	0.705265052202183	0.32	0.0190542048223837	0.0147079441148792	0.0234004655298882	0.409665732412274	0.868856253229751	0.706013824654552	1.03169868180495	31.99	21.01	50	0.0217286899490228	0.0267404227472972	0.0317521555455717	0.0211732036989734	0.0260568133262286	0.0309404229534838	0.0211628910909239	0.0260424139820639	0.0309329326718911	0.0190542048223837	38.8005323103284	-0.0681695894841502	3.36548940220896	0.490734694454432	0.555779710879185	0.448614832150082	0.45271452561927	0.516100557573479	0.41166899017926	0.452625709204927	0.515763689582981	0.412920147528874	0.00521104636563101	0.00508683370284001	0.00535080962334738
207	0.705265052202183	0.32	0.0190571497889589	0.0147158388980349	0.0233984606798829	0.343020128586031	0.757798341365536	0.594058132088425	0.921538550642647	30.57	21.13	45.9	0.0191233146060208	0.0243942727269943	0.0296652308479679	0.0186476860147106	0.0237875466540194	0.0289274072933281	0.0187843676039816	0.0239929640550152	0.0291446881818036	0.0190571497889589	36.7735225995786	0.0308232652859886	3.44542112784245	0.490734694454432	0.555779710879185	0.448614832150082	0.45271452561927	0.516100557573479	0.41166899017926	0.452625709204927	0.515763689582981	0.412920147528874	0.00521104636563101	0.00508683370284001	0.00535080962334738
207	0.705265052202183	0.32	0.0190727365344962	0.0147460670172826	0.0233994060517098	0.393716400932561	0.903185004303797	0.728196976424713	1.07817303218288	32.19	21.25	49.54	0.0222803142959577	0.027634344023351	0.0329883737507443	0.0217087617701353	0.0269254456246934	0.0321421294792516	0.0217322388383443	0.0269753843368506	0.0321976375857043	0.0190727365344962	38.9455790659486	0.0625274077003555	3.53737723308664	0.490734694454432	0.555779710879185	0.448614832150082	0.45271452561927	0.516100557573479	0.41166899017926	0.452625709204927	0.515763689582981	0.412920147528874	0.00521104636563101	0.00508683370284001	0.00535080962334738
207	0.705265052202183	0.32	0.0191289045325117	0.0148078263645095	0.0234499827005138	0.476101812203828	1.00321873270723	0.838912277813261	1.1675251876012	32.25	20.59	47.41	0.0256171672916885	0.0306344570053336	0.0356517467189788	0.0249592577673239	0.0298476915988366	0.0347361254303494	0.025028092618032	0.0298976712972769	0.0348844483654372	0.0191289045325117	39.0763456480658	-0.0382748117154833	3.41201098198587	0.490734694454432	0.555779710879185	0.448614832150082	0.45271452561927	0.516100557573479	0.41166899017926	0.452625709204927	0.515763689582981	0.412920147528874	0.00521104636563101	0.00508683370284001	0.00535080962334738
207	0.705265052202183	0.32	0.0191662795772603	0.0147784223772508	0.0235541367772699	0.40598589623408	0.946202430419884	0.767507420161044	1.12489744067872	35.89	22.17	53.7	0.0210933112878935	0.0260043641037635	0.0309154169196335	0.0205200825674287	0.0252976733353844	0.0300752641033401	0.020491560368692	0.0252431044946503	0.0300119033516469	0.0191662795772603	41.4837457129531	-0.0018000707619957	3.53273803808812	0.490734694454432	0.555779710879185	0.448614832150082	0.45271452561927	0.516100557573479	0.41166899017926	0.452625709204927	0.515763689582981	0.412920147528874	0.00521104636563101	0.00508683370284001	0.00535080962334738
207	0.705265052202183	0.32	0.0191916825706437	0.0148617473127408	0.0235216178285466	0.487568927310239	0.961834569659433	0.807882489337259	1.11578664998161	32.77	20.79	49.67	0.024287041530561	0.0289152400840019	0.0335434386374428	0.0236576619604009	0.0281659243901885	0.0326741868199762	0.0236226125946355	0.0282144368423169	0.0326240004735854	0.0191916825706437	38.9997853436802	-0.100943922088524	3.35704420945148	0.490734694454432	0.555779710879185	0.448614832150082	0.45271452561927	0.516100557573479	0.41166899017926	0.452625709204927	0.515763689582981	0.412920147528874	0.00521104636563101	0.00508683370284001	0.00535080962334738
207	0.705265052202183	0.32	0.0192543254546036	0.014876584073518	0.0236320668356892	0.443825398365937	0.977069408490639	0.806299880533265	1.14783893644801	31.29	20.13	51.2	0.0253618043776099	0.030733283980022	0.0361047635824341	0.024721861296933	0.0299578047539911	0.0351937482110493	0.0245836089674399	0.0297342648315377	0.0349216654510004	0.0192543254546036	39.0209361859187	0.052894669695997	3.50560876529844	0.490734694454432	0.555779710879185	0.448614832150082	0.45271452561927	0.516100557573479	0.41166899017926	0.452625709204927	0.515763689582981	0.412920147528874	0.00521104636563101	0.00508683370284001	0.00535080962334738
207	0.705265052202183	0.32	0.0192912045382193	0.0149218072282063	0.0236606018482323	0.440219284039967	0.951586068337792	0.784050134114027	1.11912200256156	33.82	22.45	52.51	0.0228502083005287	0.027732843770214	0.0326154792398994	0.0222477899058561	0.0270017005349302	0.0317556111640043	0.0222959863766272	0.0270095797352219	0.0318193409128062	0.0192912045382193	41.1411193529035	0.0331791309318259	3.54036028699817	0.490734694454432	0.555779710879185	0.448614832150082	0.45271452561927	0.516100557573479	0.41166899017926	0.452625709204927	0.515763689582981	0.412920147528874	0.00521104636563101	0.00508683370284001	0.00535080962334738
207	0.705265052202183	0.32	0.0195584867567898	0.0150586832827364	0.0240582902308432	0.474096337334655	1.01200443703423	0.845591273822027	1.17841760024643	31.41	20.37	47.23	0.0264973640485889	0.0317120703784925	0.0369267767083961	0.0258272275695762	0.0309100504059897	0.0359928732424032	0.0258568468213422	0.0309634734796424	0.036036480297252	0.0195584867567898	38.7872511650226	-0.0513845373670722	3.38525733344523	0.490734694454432	0.555779710879185	0.448614832150082	0.45271452561927	0.516100557573479	0.41166899017926	0.452625709204927	0.515763689582981	0.412920147528874	0.00521104636563101	0.00508683370284001	0.00535080962334738
207	0.705265052202183	0.32	0.0195603672515676	0.0150964379758303	0.0240242965273049	0.362704671712601	0.853475714866656	0.676843293579056	1.03010813615426	29.98	20.41	51.74	0.0222082997854113	0.0280038891057034	0.0337994784259954	0.0216626997920464	0.0273159066010589	0.0329691134100714	0.0215100690419199	0.0271474995350886	0.0327553427455945	0.0195603672515676	38.9836451510363	-0.0121180555100271	3.43319781548815	0.490734694454432	0.555779710879185	0.448614832150082	0.45271452561927	0.516100557573479	0.41166899017926	0.452625709204927	0.515763689582981	0.412920147528874	0.00521104636563101	0.00508683370284001	0.00535080962334738
207	0.705265052202183	0.32	0.0197888726424688	0.015295384408282	0.0242823608766555	0.30551999160857	0.835503204441953	0.638830704168211	1.0321757047157	31.93	20.99	48.95	0.0197014546216638	0.0257668085788087	0.0318321625359536	0.0191984045617538	0.0251088878897948	0.0310193712178359	0.0192274629772725	0.0251313579225009	0.0310721531006778	0.0197888726424688	38.6886705334945	-0.0102429854082923	3.46645032350224	0.490734694454432	0.555779710879185	0.448614832150082	0.45271452561927	0.516100557573479	0.41166899017926	0.452625709204927	0.515763689582981	0.412920147528874	0.00521104636563101	0.00508683370284001	0.00535080962334738
207	0.705265052202183	0.32	0.0198074992161684	0.0152709786092566	0.0243440198230803	0.42529423320013	1.01125103067863	0.827714520620177	1.19478754073709	29.51	19.17	44.72	0.0275855750237677	0.0337023701767929	0.039819165329818	0.0269148483633091	0.0328829173222214	0.0388509862811338	0.0269444569678765	0.0329283217192599	0.0388743556948679	0.0198074992161684	36.930787391534	0.0184985673884664	3.41034349314538	0.490734694454432	0.555779710879185	0.448614832150082	0.45271452561927	0.516100557573479	0.41166899017926	0.452625709204927	0.515763689582981	0.412920147528874	0.00521104636563101	0.00508683370284001	0.00535080962334738
207	0.705265052202183	0.32	0.0198298631563298	0.0153302773346087	0.0243294489780509	0.430079942179698	0.989679757036603	0.811805734963207	1.16755377911	28.65	17.78	48.68	0.0278507682275237	0.0339531249233509	0.0400554816191781	0.0271869839635349	0.0331438994882301	0.0391008150129252	0.02679392192365	0.0326497716679052	0.0385288186396791	0.0198298631563298	37.711805985589	0.00538023077176077	3.40161910223931	0.490734694454432	0.555779710879185	0.448614832150082	0.45271452561927	0.516100557573479	0.41166899017926	0.452625709204927	0.515763689582981	0.412920147528874	0.00521104636563101	0.00508683370284001	0.00535080962334738
207	0.705265052202183	0.32	0.0199370665415451	0.0154248593228788	0.0244492737602115	0.400779068942175	0.946110173692516	0.765489213945824	1.12673113343921	30.66	20.5	51.56	0.0245709451852624	0.0303685810243998	0.0361662168635373	0.0239587094034332	0.0296118851868434	0.0352650609702535	0.0237916158834456	0.0294120222537991	0.0350441313146931	0.0199370665415451	38.5133091842158	-0.0724115660143428	3.398840561745	0.490734694454432	0.555779710879185	0.448614832150082	0.45271452561927	0.516100557573479	0.41166899017926	0.452625709204927	0.515763689582981	0.412920147528874	0.00521104636563101	0.00508683370284001	0.00535080962334738
207	0.705265052202183	0.32	0.0199483266387558	0.0154512663478779	0.0244453869296336	0.45183618304568	1.05422583611824	0.872931683647116	1.23551998858937	32.22	21.58	49.76	0.0266815733024648	0.032222915550757	0.0377642577990493	0.0259967102005711	0.0313958171766851	0.0367949241527991	0.0260441510218093	0.0314886132326139	0.0368834783637565	0.0199483266387558	39.774893341182	0.0648709785105337	3.54587483280563	0.490734694454432	0.555779710879185	0.448614832150082	0.45271452561927	0.516100557573479	0.41166899017926	0.452625709204927	0.515763689582981	0.412920147528874	0.00521104636563101	0.00508683370284001	0.00535080962334738
207	0.705265052202183	0.32	0.0199589191519611	0.0154141333856951	0.0245037049182272	0.396857613428323	0.864013698520078	0.697711245031491	1.03031615200866	33.69	20.25	55.19	0.0204067344442259	0.0252707667067583	0.0301347989692907	0.0198697765236149	0.0246058225737226	0.0293418686238302	0.0195878444104758	0.0242279173669651	0.0289095911940612	0.0199589191519611	39.9247561574789	-0.0385287707960224	3.45205065519043	0.490734694454432	0.555779710879185	0.448614832150082	0.45271452561927	0.516100557573479	0.41166899017926	0.452625709204927	0.515763689582981	0.412920147528874	0.00521104636563101	0.00508683370284001	0.00535080962334738
207	0.705265052202183	0.32	0.0201746958361954	0.0155642298504736	0.0247851618219173	0.403211778363125	0.950868350791368	0.7702551993482	1.13148150223454	33.02	19.91	50.4	0.0229782501167969	0.0283663009495027	0.0337543517822085	0.022380193428506	0.0276280090465644	0.0328758246646228	0.0222430497716694	0.0274299035894659	0.0326255964180525	0.0201746958361954	38.9299600511086	0.0274868415707833	3.48793456400392	0.490734694454432	0.555779710879185	0.448614832150082	0.45271452561927	0.516100557573479	0.41166899017926	0.452625709204927	0.515763689582981	0.412920147528874	0.00521104636563101	0.00508683370284001	0.00535080962334738
207	0.705265052202183	0.32	0.0202278762481417	0.0156759491468138	0.0247798033494695	0.385323095162529	1.01538503590637	0.815155957659472	1.21561411415327	33.41	22.71	49.03	0.0240421330250307	0.0299476705966547	0.0358532081682788	0.0234124089157848	0.0291632655619253	0.0349141222080658	0.0236104442387639	0.0293817311172996	0.0351943275455141	0.0202278762481417	40.9488532394756	-0.0628456657748402	3.46195596932185	0.490734694454432	0.555779710879185	0.448614832150082	0.45271452561927	0.516100557573479	0.41166899017926	0.452625709204927	0.515763689582981	0.412920147528874	0.00521104636563101	0.00508683370284001	0.00535080962334738
207	0.705265052202183	0.32	0.0202284019453077	0.0155731001786449	0.0248837037119706	0.399708836207627	0.946504419131347	0.765404937061009	1.12760390120168	35.41	24.07	52.98	0.021316137313751	0.0263596655696352	0.0314031938255195	0.020740672197214	0.0256480418924355	0.030555411587657	0.020868373232165	0.0257898666007429	0.0307480884910846	0.0202284019453077	40.9497209798766	0.0867218314715489	3.64254858364883	0.490734694454432	0.555779710879185	0.448614832150082	0.45271452561927	0.516100557573479	0.41166899017926	0.452625709204927	0.515763689582981	0.412920147528874	0.00521104636563101	0.00508683370284001	0.00535080962334738
207	0.705265052202183	0.32	0.020273055167437	0.0156411118477413	0.0249049984871327	0.418254421817672	0.962271384763649	0.785085424021605	1.13945734550569	31.56	20.47	45.88	0.0244863094984923	0.0300126256683846	0.035538941838277	0.0238652761381886	0.0292514312641597	0.0346375863901307	0.023966552305364	0.0294059294032652	0.0348287790052504	0.020273055167437	38.556828811309	-0.019637614208396	3.42888490697384	0.490734694454432	0.555779710879185	0.448614832150082	0.45271452561927	0.516100557573479	0.41166899017926	0.452625709204927	0.515763689582981	0.412920147528874	0.00521104636563101	0.00508683370284001	0.00535080962334738
207	0.705265052202183	0.32	0.0203484518281713	0.0156686062439556	0.025028297412387	0.385770283533079	0.922046755174898	0.740395069579947	1.10369844076985	33.88	24.17	47.62	0.0215354591397486	0.02681906057569	0.0321026620116314	0.0209670981964016	0.0261112555333379	0.0312554128702743	0.0212796627167572	0.0265399183063842	0.0317751528050654	0.0203484518281713	39.3106248353035	0.0722870112562428	3.59242214549388	0.490734694454432	0.555779710879185	0.448614832150082	0.45271452561927	0.516100557573479	0.41166899017926	0.452625709204927	0.515763689582981	0.412920147528874	0.00521104636563101	0.00508683370284001	0.00535080962334738
207	0.705265052202183	0.32	0.020446329629019	0.0157633684113713	0.0251292908466666	0.416683497007248	1.017153809344	0.829256278514411	1.20505134017359	30.91	19.8	43.71	0.026402123183562	0.0323844640875552	0.0383668049915483	0.0257408949398491	0.0315734110459751	0.0374059271521012	0.0259070039720871	0.0317895858984288	0.0376722986297546	0.020446329629019	37.0448378470617	0.0700151121612166	3.4943437481294	0.490734694454432	0.555779710879185	0.448614832150082	0.45271452561927	0.516100557573479	0.41166899017926	0.452625709204927	0.515763689582981	0.412920147528874	0.00521104636563101	0.00508683370284001	0.00535080962334738
207	0.705265052202183	0.32	0.0205256429125809	0.0158387531344034	0.0252125326907584	0.400494162712713	0.947987923852467	0.766901088409396	1.12907475929554	31.79	21.92	48.23	0.0237517623547878	0.0293602189680718	0.0349686755813558	0.0231468196055362	0.0286124322853041	0.0340780449650719	0.0233101485538296	0.0288033234592086	0.0343351320986618	0.0205256429125809	38.9214788868376	0.0658231203906048	3.54071387723082	0.490734694454432	0.555779710879185	0.448614832150082	0.45271452561927	0.516100557573479	0.41166899017926	0.452625709204927	0.515763689582981	0.412920147528874	0.00521104636563101	0.00508683370284001	0.00535080962334738
207	0.705265052202183	0.32	0.0206142330495861	0.01593686539303	0.0252916007061421	0.325756509821306	0.933020629719883	0.723446082132577	1.14259517730719	34.33	23.81	45.52	0.0207737886085668	0.0267917316962962	0.0328096747840257	0.0202217559953076	0.0260797811734174	0.0319378063515271	0.0205990066951768	0.0265416300415488	0.0325082939646916	0.0206142330495861	39.7283229001843	-0.0154535281940847	3.51782301108811	0.490734694454432	0.555779710879185	0.448614832150082	0.45271452561927	0.516100557573479	0.41166899017926	0.452625709204927	0.515763689582981	0.412920147528874	0.00521104636563101	0.00508683370284001	0.00535080962334738
207	0.705265052202183	0.32	0.0206480354730334	0.0159795316937958	0.0253165392522711	0.374596261291251	0.901947845056816	0.71999225434081	1.08390343577282	27.92	18.57	44.57	0.0253375839461869	0.03174086818494	0.0381441524236931	0.0247446995154682	0.0309981507023137	0.0372516018891591	0.0246867198161338	0.0309435601753029	0.0371796762341526	0.0206480354730334	36.5948815696152	-0.0296000883332899	3.35647928301263	0.490734694454432	0.555779710879185	0.448614832150082	0.45271452561927	0.516100557573479	0.41166899017926	0.452625709204927	0.515763689582981	0.412920147528874	0.00521104636563101	0.00508683370284001	0.00535080962334738
207	0.705265052202183	0.32	0.0208730186239519	0.0160724939985087	0.0256735432493952	0.434710379302519	1.09143599351425	0.897115218317518	1.28575676871098	29.11	20.82	45.96	0.0302969453103124	0.0368594534236339	0.0434219615369554	0.0295668948865809	0.0359712695055913	0.0423756441246017	0.0297195967599694	0.0361689016959864	0.0426412298022089	0.0208730186239519	37.7163078174305	-0.015763028952606	3.41620753582904	0.490734694454432	0.555779710879185	0.448614832150082	0.45271452561927	0.516100557573479	0.41166899017926	0.452625709204927	0.515763689582981	0.412920147528874	0.00521104636563101	0.00508683370284001	0.00535080962334738
207	0.705265052202183	0.32	0.0209167757928906	0.0161393958170289	0.0256941557687524	0.338017313245484	0.831743835095448	0.650012885881057	1.01347478430984	30.53	19.84	44.93	0.0209470628927322	0.0268034539050273	0.0326598449173223	0.0204264302300001	0.0261372624848528	0.0318480947397055	0.0204963126366937	0.0262214778376467	0.0319810379402633	0.0209167757928906	36.5985330587076	-0.027090393327175	3.38456501423167	0.490734694454432	0.555779710879185	0.448614832150082	0.45271452561927	0.516100557573479	0.41166899017926	0.452625709204927	0.515763689582981	0.412920147528874	0.00521104636563101	0.00508683370284001	0.00535080962334738
207	0.705265052202183	0.32	0.0209275877168474	0.0161374275319268	0.0257177479017681	0.393690560583659	0.974912810467897	0.786017619052564	1.16380800188323	34.98	22.78	50.46	0.0221556186801691	0.0274800410977737	0.0328044635153783	0.02156114750623	0.02674270703696	0.03192426656769	0.0216894585666248	0.0269069007293616	0.0321148035071791	0.0209275877168474	39.4317175768443	0.126675203684886	3.64261377467297	0.490734694454432	0.555779710879185	0.448614832150082	0.45271452561927	0.516100557573479	0.41166899017926	0.452625709204927	0.515763689582981	0.412920147528874	0.00521104636563101	0.00508683370284001	0.00535080962334738
207	0.705265052202183	0.32	0.0210602050434424	0.0162902967942844	0.0258301132926005	0.459120464916254	0.973887403507654	0.808850464821647	1.13892434219366	30.19	20.21	45.63	0.0263596164359809	0.0317380029125108	0.0371163893890406	0.0257091522777769	0.0309548187793994	0.0362004852810218	0.0258037823568492	0.031106388092781	0.0363206191112064	0.0210602050434424	36.3390283164737	-0.0285467821034309	3.36398183842123	0.490734694454432	0.555779710879185	0.448614832150082	0.45271452561927	0.516100557573479	0.41166899017926	0.452625709204927	0.515763689582981	0.412920147528874	0.00521104636563101	0.00508683370284001	0.00535080962334738
207	0.705265052202183	0.32	0.0211866550476428	0.0164171997830242	0.0259561103122613	0.415821442270746	0.977703448542531	0.796772868942708	1.15863402814235	34.35	21.84	54.65	0.0228661261949687	0.0280585488124058	0.0332509714298429	0.0222583069311069	0.0273127064104715	0.0323671058898362	0.0221283927580151	0.0271513688048011	0.0321316027755763	0.0211866550476428	41.0716363791118	-0.0343763763043716	3.50691435193469	0.490734694454432	0.555779710879185	0.448614832150082	0.45271452561927	0.516100557573479	0.41166899017926	0.452625709204927	0.515763689582981	0.412920147528874	0.00521104636563101	0.00508683370284001	0.00535080962334738
207	0.705265052202183	0.32	0.0212559508927034	0.0163673448354098	0.0261445569499969	0.401261592961338	0.916816970681743	0.741964059450023	1.09166988191346	31.37	22.81	49.63	0.0232811270908979	0.0287676096189284	0.0342540921469589	0.0226928082157147	0.0280406462005922	0.0333884841854698	0.0228669142358105	0.0282315297798389	0.0336226027841694	0.0212559508927034	38.6047452278092	-0.128443164886166	3.33102852526235	0.490734694454432	0.555779710879185	0.448614832150082	0.45271452561927	0.516100557573479	0.41166899017926	0.452625709204927	0.515763689582981	0.412920147528874	0.00521104636563101	0.00508683370284001	0.00535080962334738
207	0.705265052202183	0.32	0.0213016316527036	0.0164647842160454	0.0261384790893619	0.371705549420565	0.858374869960615	0.684136200684038	1.03261353923719	28.69	19.35	47.99	0.0234358450884198	0.0294045841457821	0.0353733232031444	0.022876696829184	0.0287030296690122	0.0345293625088403	0.0227837282712086	0.0285781220707581	0.0343811809678441	0.0213016316527036	36.2823014088651	-0.0330567866863816	3.35551735327117	0.490734694454432	0.555779710879185	0.448614832150082	0.45271452561927	0.516100557573479	0.41166899017926	0.452625709204927	0.515763689582981	0.412920147528874	0.00521104636563101	0.00508683370284001	0.00535080962334738
207	0.705265052202183	0.32	0.0214274525260879	0.0165701775065799	0.0262847275455958	0.399456951981892	1.05206569577168	0.850662943300585	1.25346844824278	30.83	20.84	47.01	0.0271530477856403	0.0335817968043628	0.0400105458230852	0.0264740982114438	0.0327420992933845	0.0390101003753253	0.026608625340638	0.0328892216607821	0.039183323344059	0.0214274525260879	37.8641651812019	-0.0795224304316165	3.37164670644889	0.490734694454432	0.555779710879185	0.448614832150082	0.45271452561927	0.516100557573479	0.41166899017926	0.452625709204927	0.515763689582981	0.412920147528874	0.00521104636563101	0.00508683370284001	0.00535080962334738
207	0.705265052202183	0.32	0.0214371859341616	0.0165397948283248	0.0263345770399984	0.424172524610482	0.987913387150095	0.808200485369184	1.16762628893101	32.28	21.49	46.55	0.0246567051948844	0.03013941415033	0.0356221231057756	0.0240231243956877	0.0293649491942965	0.0347067739929054	0.0242105698100633	0.029572826513322	0.0349777876000694	0.0214371859341616	37.8057410506843	-0.00200574552810158	3.46516784953261	0.490734694454432	0.555779710879185	0.448614832150082	0.45271452561927	0.516100557573479	0.41166899017926	0.452625709204927	0.515763689582981	0.412920147528874	0.00521104636563101	0.00508683370284001	0.00535080962334738
207	0.705265052202183	0.32	0.0215400033310189	0.0166805080742167	0.0263994985878211	0.403881620302675	0.901085460434515	0.730166337772756	1.07200458309627	35.5	20.35	52.43	0.0202827106570496	0.0250305371883024	0.0297783637195553	0.0197344379837357	0.0243539235062972	0.0289734090288587	0.019560293931208	0.0241343611959427	0.0287454522037263	0.0215400033310189	39.4863447539646	0.0764016917688066	3.54886761616884	0.490734694454432	0.555779710879185	0.448614832150082	0.45271452561927	0.516100557573479	0.41166899017926	0.452625709204927	0.515763689582981	0.412920147528874	0.00521104636563101	0.00508683370284001	0.00535080962334738
207	0.705265052202183	0.32	0.0217572307363771	0.0168084972058508	0.0267059642669033	0.402339073917088	0.95090679763178	0.769958400974238	1.13185519428932	31.53	21.08	50.41	0.0240395574117262	0.0296891085621582	0.0353386597125902	0.0234302379110749	0.0289365925114653	0.0344429471118557	0.0233918017130569	0.0288623477291367	0.0344069616571918	0.0217572307363771	38.5220597815051	-0.0318732637050407	3.42377173247652	0.490734694454432	0.555779710879185	0.448614832150082	0.45271452561927	0.516100557573479	0.41166899017926	0.452625709204927	0.515763689582981	0.412920147528874	0.00521104636563101	0.00508683370284001	0.00535080962334738
207	0.705265052202183	0.32	0.0219816301657443	0.0170258992990478	0.0269373610324408	0.398217390488338	0.975120594927439	0.787964706345389	1.16227648350949	29.24	20.4	45.28	0.026500569978656	0.0327949353002827	0.0390893006219093	0.0258601804348097	0.0320024416416809	0.0381447028485521	0.0260002624745065	0.0321556511454029	0.038403372771131	0.0219816301657443	36.6622534576229	-0.0748507281916299	3.33519413590873	0.490734694454432	0.555779710879185	0.448614832150082	0.45271452561927	0.516100557573479	0.41166899017926	0.452625709204927	0.515763689582981	0.412920147528874	0.00521104636563101	0.00508683370284001	0.00535080962334738
207	0.705265052202183	0.32	0.022138463354263	0.0171300786602227	0.0271468480483033	0.370066219308011	0.93522875111637	0.744721706978827	1.12573579525391	31.82	19.51	47.64	0.0230443595480652	0.0289393304887598	0.0348343014294545	0.0224571234808131	0.0282018737332495	0.033946623985686	0.0224038359587821	0.0281609964091337	0.0338765987544325	0.022138463354263	37.599923528145	0.0337369216833895	3.45950595800514	0.490734694454432	0.555779710879185	0.448614832150082	0.45271452561927	0.516100557573479	0.41166899017926	0.452625709204927	0.515763689582981	0.412920147528874	0.00521104636563101	0.00508683370284001	0.00535080962334738
207	0.705265052202183	0.32	0.0221758356295242	0.0171198640716794	0.0272318071873691	0.403732127734442	1.01745784938813	0.82440512375355	1.2105105750227	34.63	22.16	54.43	0.0234682324845922	0.0289638390940567	0.0344594457035213	0.022841750920733	0.0281906529913997	0.0335395550620664	0.022752881438528	0.0280659116775226	0.0334418841151399	0.0221758356295242	41.4096102400223	-0.084470999381718	3.46139999105505	0.490734694454432	0.555779710879185	0.448614832150082	0.45271452561927	0.516100557573479	0.41166899017926	0.452625709204927	0.515763689582981	0.412920147528874	0.00521104636563101	0.00508683370284001	0.00535080962334738
207	0.705265052202183	0.32	0.0223237833807879	0.017276809006631	0.0273707577549448	0.351546344751231	0.887234743447225	0.699098624967815	1.07537086192663	33.78	22.44	46.7	0.0203946252458962	0.0258830720752427	0.0313715189045891	0.0198572340265305	0.0252010622076555	0.0305448903887804	0.020081801826806	0.0254556449850363	0.0308971471599035	0.0223237833807879	38.2977621194267	0.0690149475544401	3.56052560546693	0.490734694454432	0.555779710879185	0.448614832150082	0.45271452561927	0.516100557573479	0.41166899017926	0.452625709204927	0.515763689582981	0.412920147528874	0.00521104636563101	0.00508683370284001	0.00535080962334738
207	0.705265052202183	0.32	0.022547362830692	0.0174703460061904	0.0276243796551935	0.411828646030448	0.977341004366873	0.794982828200231	1.15969918053352	32.84	21.8	50.08	0.0238440893239367	0.0293135969500467	0.0347831045761566	0.0232253787909668	0.0285529626919783	0.0338805465929898	0.0233025085278437	0.0285922228879221	0.0339370271049771	0.022547362830692	38.0466787361938	0.057098574178746	3.520152302638	0.490734694454432	0.555779710879185	0.448614832150082	0.45271452561927	0.516100557573479	0.41166899017926	0.452625709204927	0.515763689582981	0.412920147528874	0.00521104636563101	0.00508683370284001	0.00535080962334738
207	0.705265052202183	0.32	0.0226282782029794	0.0175059908859848	0.0277505655199739	0.432574062851509	0.991835098426765	0.814477708730501	1.16919248812303	32.12	21.17	46.07	0.0249734998703394	0.0304116287486449	0.0358497576269503	0.0243336597353598	0.0296324595995664	0.034931259463773	0.0245179992538109	0.0298326907815723	0.0352298303491711	0.0226282782029794	36.1859077462988	0.106660335206575	3.52086360825808	0.490734694454432	0.555779710879185	0.448614832150082	0.45271452561927	0.516100557573479	0.41166899017926	0.452625709204927	0.515763689582981	0.412920147528874	0.00521104636563101	0.00508683370284001	0.00535080962334738
207	0.705265052202183	0.32	0.0227961848397235	0.0176532821261494	0.0279390875532976	0.409433104730164	0.987017433343977	0.801940047320648	1.17209481936731	31.4	20.82	46.04	0.025140640719165	0.0309427752837134	0.0367449098482618	0.024504987596632	0.030160421645688	0.0358158556947439	0.0246592613969165	0.030351265290688	0.0360200062480435	0.0227961848397235	36.7587460387858	0.0357048200372431	3.47330960309304	0.490734694454432	0.555779710879185	0.448614832150082	0.45271452561927	0.516100557573479	0.41166899017926	0.452625709204927	0.515763689582981	0.412920147528874	0.00521104636563101	0.00508683370284001	0.00535080962334738
207	0.705265052202183	0.32	0.0238352655404632	0.0183781252848913	0.029292405796035	0.413745058964488	1.08571407109434	0.883934229952814	1.28749391223587	34.08	21.59	46.8	0.025563705050734	0.031399252729888	0.0372348004090421	0.0248869545795737	0.0305680172326523	0.036249079885731	0.025121205743234	0.030799112614472	0.0365598493639024	0.0238352655404632	37.6416793948991	0.0576798375866718	3.53637544472026	0.490734694454432	0.555779710879185	0.448614832150082	0.45271452561927	0.516100557573479	0.41166899017926	0.452625709204927	0.515763689582981	0.412920147528874	0.00521104636563101	0.00508683370284001	0.00535080962334738
207	0.705265052202183	0.32	0.024045586863266	0.0185838479779163	0.0295073257486158	0.376128750009905	1.00878784481561	0.805942743951088	1.21163294568013	33.75	21.57	49.45	0.0235332041319637	0.0294561995328669	0.03537919493377	0.0229134216126395	0.0286804259725041	0.0344474303323687	0.0229577904759956	0.0287813526071036	0.0345605899504072	0.024045586863266	38.772811770072	0.0312362084964996	3.51996780861841	0.490734694454432	0.555779710879185	0.448614832150082	0.45271452561927	0.516100557573479	0.41166899017926	0.452625709204927	0.515763689582981	0.412920147528874	0.00521104636563101	0.00508683370284001	0.00535080962334738
207	0.705265052202183	0.32	0.0244767846564625	0.0189427407284206	0.0300108285845045	0.412009307478544	1.03316336880651	0.840461390375188	1.22586534723783	29.69	20.51	44.17	0.0278451768194572	0.0342295517881681	0.040613926756879	0.027165453079347	0.033393980187578	0.039622507295809	0.0274173873861763	0.0336740142161933	0.0399745694965377	0.0244767846564625	36.1232001931623	0.00361061605003075	3.42059648024177	0.490734694454432	0.555779710879185	0.448614832150082	0.45271452561927	0.516100557573479	0.41166899017926	0.452625709204927	0.515763689582981	0.412920147528874	0.00521104636563101	0.00508683370284001	0.00535080962334738
207	0.705265052202183	0.32	0.0258052888455094	0.0198639920026124	0.0317465856884065	0.377341649389116	1.06260867081975	0.849492524868809	1.27572481677069	33.44	23.32	50.64	0.0250316335742085	0.03131143606572	0.0375912385572314	0.0243756571842184	0.0304908918237748	0.0366061264633312	0.0245641566396043	0.0307425009942948	0.0368735554626365	0.0258052888455094	38.2769681085835	-0.0633520842640157	3.44319935756025	0.490734694454432	0.555779710879185	0.448614832150082	0.45271452561927	0.516100557573479	0.41166899017926	0.452625709204927	0.515763689582981	0.412920147528874	0.00521104636563101	0.00508683370284001	0.00535080962334738
207	0.705265052202183	0.32	0.0275261589395107	0.0212105616582447	0.0338417562207767	0.396398590447283	1.05251253443589	0.849734079328702	1.25529098954307	32.66	21.06	49.93	0.0256291443532575	0.0317452204576527	0.037861296562048	0.024966224466544	0.0309241029962417	0.0368819815259395	0.0249998638713686	0.0309325685186413	0.0368872107588678	0.0275261589395107	36.5283083511975	-0.0641796475476795	3.38309842836372	0.490734694454432	0.555779710879185	0.448614832150082	0.45271452561927	0.516100557573479	0.41166899017926	0.452625709204927	0.515763689582981	0.412920147528874	0.00521104636563101	0.00508683370284001	0.00535080962334738
207	0.705265052202183	0.33	0.0133163580368407	0.0103506420710148	0.0162820740026666	0.427415701621537	0.846000705048445	0.693120707344451	0.998880702752439	34.59	20.83	56.08	0.0197527029569934	0.0241095100047622	0.028466317052531	0.0192257097492519	0.0234662791496155	0.0277068485499792	0.0189803429887536	0.0231666115025837	0.0273253903978581	0.0133163580368407	44.6780858818476	-0.106353446313219	3.43557369103005	0.490734694454432	0.555779710879185	0.448614832150082	0.45271452561927	0.516100557573479	0.41166899017926	0.452625709204927	0.515763689582981	0.412920147528874	0.00521104636563101	0.00508683370284001	0.00535080962334738
207	0.705265052202183	0.33	0.01417445944261	0.0110268816339588	0.0173220372512612	0.411763771035901	0.894635866645043	0.72768695775921	1.06158477553088	36.11	22.61	59.93	0.0198795064455967	0.0244403438701139	0.0290011812946311	0.0193376697981411	0.0237741968497396	0.0282107239013382	0.0191260738920892	0.0234925795148091	0.0278773287612583	0.01417445944261	48.1165628821524	-0.00372808146173072	3.63927230343247	0.490734694454432	0.555779710879185	0.448614832150082	0.45271452561927	0.516100557573479	0.41166899017926	0.452625709204927	0.515763689582981	0.412920147528874	0.00521104636563101	0.00508683370284001	0.00535080962334738
207	0.705265052202183	0.33	0.0143169746018037	0.0111053729695059	0.0175285762341016	0.425853062229954	0.919446172531362	0.752762365943451	1.08612997911927	30.13	21.68	49.57	0.0245781028021014	0.0300204202174104	0.0354627376327194	0.023972342116257	0.0292805262358993	0.0345887103555416	0.0240529326934044	0.0293974147720547	0.0346699821975489	0.0143169746018037	41.2408104077667	-0.0147518741545539	3.47153119011455	0.490734694454432	0.555779710879185	0.448614832150082	0.45271452561927	0.516100557573479	0.41166899017926	0.452625709204927	0.515763689582981	0.412920147528874	0.00521104636563101	0.00508683370284001	0.00535080962334738
207	0.705265052202183	0.33	0.0143570759194822	0.0111501671226061	0.0175639847163583	0.465789332075802	0.90946077372365	0.757395186636844	1.06152636081046	30.53	20.66	47.51	0.0244123134200014	0.0293136817384927	0.0342150500569839	0.0238056287291888	0.0285851902745282	0.0333647518198676	0.0238395254762534	0.0286885897382474	0.0334362316321388	0.0143570759194822	41.6150376459382	0.0294347554888394	3.50017088859786	0.490734694454432	0.555779710879185	0.448614832150082	0.45271452561927	0.516100557573479	0.41166899017926	0.452625709204927	0.515763689582981	0.412920147528874	0.00521104636563101	0.00508683370284001	0.00535080962334738
207	0.705265052202183	0.33	0.0150581946557251	0.0116845261386692	0.0184318631727809	0.429223644913594	0.913724270450811	0.749214464467764	1.07823407643386	33.76	21.27	50.65	0.0218708256216971	0.0266731425153924	0.0314754594090877	0.0212947395913815	0.0259705615953338	0.030646383599286	0.0212670899588783	0.0259304753185099	0.0306332511297193	0.0150581946557251	41.218122548488	-0.0543325315490485	3.45238959363519	0.490734694454432	0.555779710879185	0.448614832150082	0.45271452561927	0.516100557573479	0.41166899017926	0.452625709204927	0.515763689582981	0.412920147528874	0.00521104636563101	0.00508683370284001	0.00535080962334738
207	0.705265052202183	0.33	0.0151169334733049	0.011743318132602	0.0184905488140077	0.461573208048486	1.00244914709768	0.833408616551948	1.17148967764341	33.94	22.43	51.53	0.0241985707765995	0.029106774461184	0.0340149781457686	0.02355932425675	0.0283378693696342	0.0331164144825184	0.0236515958035238	0.0284051743739231	0.0332191426310382	0.0151169334733049	42.8448488535218	0.0671799950961156	3.61879411263576	0.490734694454432	0.555779710879185	0.448614832150082	0.45271452561927	0.516100557573479	0.41166899017926	0.452625709204927	0.515763689582981	0.412920147528874	0.00521104636563101	0.00508683370284001	0.00535080962334738
207	0.705265052202183	0.33	0.0154469024582882	0.0120389397908039	0.0188548651257726	0.42568620348238	0.905402288615468	0.741208438461083	1.06959613876985	37.14	22.97	55.7	0.0196954781017889	0.0240584564657135	0.0284214348296382	0.0191514742219323	0.02339394385053	0.0276364134791278	0.0190746274651494	0.0233331721746755	0.0275771014815786	0.0154469024582882	46.6107489144134	-0.0216783531202608	3.58323747507651	0.490734694454432	0.555779710879185	0.448614832150082	0.45271452561927	0.516100557573479	0.41166899017926	0.452625709204927	0.515763689582981	0.412920147528874	0.00521104636563101	0.00508683370284001	0.00535080962334738
207	0.705265052202183	0.33	0.0155579229691088	0.0120840684917601	0.0190317774464575	0.504120587279634	1.07496692831328	0.908510187446903	1.24142366917966	35.6	24.07	50.6	0.0251709014613015	0.02978270029395	0.0343944991265986	0.0244896014554881	0.0289765728727846	0.0334635442900812	0.0247490620949802	0.0293171808523668	0.0338105480142082	0.0155579229691088	41.8157655098723	-0.0188559940726108	3.51345965915086	0.490734694454432	0.555779710879185	0.448614832150082	0.45271452561927	0.516100557573479	0.41166899017926	0.452625709204927	0.515763689582981	0.412920147528874	0.00521104636563101	0.00508683370284001	0.00535080962334738
207	0.705265052202183	0.33	0.0157599645520474	0.0122357189835842	0.0192842101205106	0.42867005223502	0.937649639694349	0.768641362263184	1.10665791712551	32.55	22.64	48.89	0.0232606938173406	0.0283752374613976	0.0334897811054546	0.022660182817808	0.0276426865605635	0.032625190303319	0.0228573253859918	0.0278790347646684	0.0328874643750225	0.0157599645520474	42.5447154580335	0.0177325151670254	3.54085992803349	0.490734694454432	0.555779710879185	0.448614832150082	0.45271452561927	0.516100557573479	0.41166899017926	0.452625709204927	0.515763689582981	0.412920147528874	0.00521104636563101	0.00508683370284001	0.00535080962334738
207	0.705265052202183	0.33	0.015844872707768	0.0123136885846696	0.0193760568308664	0.425595697314957	0.906432190400441	0.742021137817156	1.07084324298373	35.82	22.11	54.2	0.0204335333342751	0.0249610306686053	0.0294885280029355	0.0198787817518738	0.0242833617096813	0.0286879416674888	0.0197966059725844	0.0241889849619015	0.0286139942305934	0.015844872707768	44.3393878512409	-0.0841529214284427	3.47024766679843	0.490734694454432	0.555779710879185	0.448614832150082	0.45271452561927	0.516100557573479	0.41166899017926	0.452625709204927	0.515763689582981	0.412920147528874	0.00521104636563101	0.00508683370284001	0.00535080962334738
207	0.705265052202183	0.33	0.0161816803322608	0.0125685852953292	0.0197947753691923	0.393557541060721	0.886770899271519	0.714905846809097	1.05863595173394	32.17	22.32	46.87	0.0218824371492145	0.0271430266736133	0.0324036161980121	0.0213212229647748	0.0264468952749952	0.0315725675852155	0.021556619335254	0.0267438310670888	0.0319289758474322	0.0161816803322608	42.1963467382998	-0.0223572016340158	3.48967094759876	0.490734694454432	0.555779710879185	0.448614832150082	0.45271452561927	0.516100557573479	0.41166899017926	0.452625709204927	0.515763689582981	0.412920147528874	0.00521104636563101	0.00508683370284001	0.00535080962334738
207	0.705265052202183	0.33	0.0166115327168423	0.0129037958491592	0.0203192695845253	0.431234933316255	0.826520307906106	0.678320213551951	0.974720402260261	31.79	18.73	50.73	0.0210069179673035	0.0255965309003197	0.0301861438333359	0.0204718635054963	0.0249445771921976	0.0294172908788989	0.0201805004309661	0.0246034912212228	0.0290194064397257	0.0166115327168423	39.366074807592	0.0584217206009546	3.49166699233491	0.490734694454432	0.555779710879185	0.448614832150082	0.45271452561927	0.516100557573479	0.41166899017926	0.452625709204927	0.515763689582981	0.412920147528874	0.00521104636563101	0.00508683370284001	0.00535080962334738
207	0.705265052202183	0.33	0.0166369830179477	0.0128981167340314	0.020375849301864	0.487372610934768	0.987057925178381	0.829006489601462	1.1451093607553	34.55	22.74	49.63	0.0236518663252005	0.0281611331085865	0.0326703998919726	0.0230212171383181	0.027410249628508	0.031799282118698	0.0231995500143469	0.0276092328826035	0.0320292950177109	0.0166369830179477	40.8087802056748	0.0784169210443966	3.5666093631915	0.490734694454432	0.555779710879185	0.448614832150082	0.45271452561927	0.516100557573479	0.41166899017926	0.452625709204927	0.515763689582981	0.412920147528874	0.00521104636563101	0.00508683370284001	0.00535080962334738
207	0.705265052202183	0.33	0.0166867449361472	0.0129699054450281	0.0204035844272664	0.42587593599503	0.98921293747746	0.809889698797351	1.16853617615757	35.57	22.69	57.07	0.0224524444496242	0.0274237943272318	0.0323951442048394	0.0218449130473843	0.0266817452260863	0.0315185774047883	0.0217279359162118	0.0265338906132113	0.0313439641948583	0.0166867449361472	43.8452042224991	-0.000803799219593071	3.5567573103098	0.490734694454432	0.555779710879185	0.448614832150082	0.45271452561927	0.516100557573479	0.41166899017926	0.452625709204927	0.515763689582981	0.412920147528874	0.00521104636563101	0.00508683370284001	0.00535080962334738
207	0.705265052202183	0.33	0.0168365160458777	0.0130507460507057	0.0206222860410497	0.46358724256694	0.974898486196777	0.811168332864993	1.13862863952856	29.72	18.55	45.19	0.0268445984377006	0.0322630424773133	0.0376814865169259	0.0261888114625364	0.031474888276203	0.0367609650898697	0.0261085293741006	0.0313678198634824	0.0366414032837605	0.0168365160458777	38.3705768702073	-0.0594297713433466	3.34872123935438	0.490734694454432	0.555779710879185	0.448614832150082	0.45271452561927	0.516100557573479	0.41166899017926	0.452625709204927	0.515763689582981	0.412920147528874	0.00521104636563101	0.00508683370284001	0.00535080962334738
207	0.705265052202183	0.33	0.0169497300343543	0.0131610893649323	0.0207383707037763	0.428571814982514	0.944865637912636	0.774522539514209	1.11520873631106	34.18	21.51	52.37	0.0223357601054543	0.0272481317761786	0.0321605034469029	0.0217435646149502	0.0265256929298474	0.0313078212447447	0.021667803262005	0.026420878445762	0.0312387864265477	0.0169497300343543	42.2862786003495	0.00132545079341065	3.51527634133307	0.490734694454432	0.555779710879185	0.448614832150082	0.45271452561927	0.516100557573479	0.41166899017926	0.452625709204927	0.515763689582981	0.412920147528874	0.00521104636563101	0.00508683370284001	0.00535080962334738
207	0.705265052202183	0.33	0.01710150616931	0.0132842416945894	0.0209187706440307	0.495518690396316	1.03868780279065	0.875057771435922	1.20231783414539	32.16	20.94	56.27	0.0267919650570789	0.0318018858022554	0.036811806547432	0.0261049491566409	0.0309864024600102	0.0358678557633795	0.0257388505688325	0.0305792845788375	0.0354425933881272	0.01710150616931	43.3186695166881	0.0621824013904757	3.57731118682677	0.490734694454432	0.555779710879185	0.448614832150082	0.45271452561927	0.516100557573479	0.41166899017926	0.452625709204927	0.515763689582981	0.412920147528874	0.00521104636563101	0.00508683370284001	0.00535080962334738
207	0.705265052202183	0.33	0.017458981729133	0.0135360089020569	0.0213819545562092	0.38398125515713	0.83229923152062	0.667707919570746	0.996890543470495	32.6	21.83	52.43	0.020176255441766	0.0251497419858988	0.0301232285300317	0.0196549305148921	0.0244999094419198	0.0293448883689474	0.0196319459085595	0.0244286357647661	0.0292826441880789	0.017458981729133	41.0361332952949	-0.00236456760052431	3.51660195573173	0.490734694454432	0.555779710879185	0.448614832150082	0.45271452561927	0.516100557573479	0.41166899017926	0.452625709204927	0.515763689582981	0.412920147528874	0.00521104636563101	0.00508683370284001	0.00535080962334738
207	0.705265052202183	0.33	0.0175537826313044	0.0136746978980784	0.0214328673645305	0.410527235416164	0.892543221426418	0.72555893603928	1.05952750681356	34.15	21.5	53.32	0.0209408683078489	0.0257603195696042	0.0305797708313595	0.0203858977937036	0.0250776249656401	0.0297693521375766	0.0202827977137386	0.0249645545336573	0.0296470742426122	0.0175537826313044	43.3085426294198	-0.0357843608444853	3.47611484910437	0.490734694454432	0.555779710879185	0.448614832150082	0.45271452561927	0.516100557573479	0.41166899017926	0.452625709204927	0.515763689582981	0.412920147528874	0.00521104636563101	0.00508683370284001	0.00535080962334738
207	0.705265052202183	0.33	0.0176736505753395	0.0137150216051048	0.0216322795455743	0.417782778301337	1.02338621437189	0.834764242401407	1.21200818634237	35.96	22.58	55.18	0.0228993598136361	0.0280736619525059	0.0332479640913757	0.0222764823502316	0.0273100401094603	0.0323435978686891	0.0222066480185436	0.0272271677135003	0.0322698024714371	0.0176736505753395	44.0943896459556	0.0299168852728304	3.61601410785711	0.490734694454432	0.555779710879185	0.448614832150082	0.45271452561927	0.516100557573479	0.41166899017926	0.452625709204927	0.515763689582981	0.412920147528874	0.00521104636563101	0.00508683370284001	0.00535080962334738
207	0.705265052202183	0.33	0.0177109873958343	0.0137290706498381	0.0216929041418305	0.393982315662942	0.942867881256534	0.760293184545895	1.12544257796717	31.31	19.47	50.66	0.0239016833248788	0.029641367268672	0.0353810512124652	0.023298382582538	0.0288931915592828	0.0344880005360277	0.0230601717705312	0.0286240897585073	0.0341570906350161	0.0177109873958343	40.5680467164406	-0.11182959559527	3.36429061351881	0.490734694454432	0.555779710879185	0.448614832150082	0.45271452561927	0.516100557573479	0.41166899017926	0.452625709204927	0.515763689582981	0.412920147528874	0.00521104636563101	0.00508683370284001	0.00535080962334738
207	0.705265052202183	0.33	0.0177982094515444	0.0137996334625014	0.0217967854405875	0.456270602354502	0.959326913756089	0.795821456123841	1.12283237138834	31.56	22.71	45.54	0.0248210278452813	0.0299206308850289	0.0350202339247764	0.024191503189541	0.0291617672724967	0.0341320313554525	0.0245406978304838	0.0295541034736743	0.0346477339926054	0.0177982094515444	39.368048289897	0.0237116790507882	3.48510583458545	0.490734694454432	0.555779710879185	0.448614832150082	0.45271452561927	0.516100557573479	0.41166899017926	0.452625709204927	0.515763689582981	0.412920147528874	0.00521104636563101	0.00508683370284001	0.00535080962334738
207	0.705265052202183	0.33	0.0180414143990687	0.0139870039450789	0.0220958248530585	0.403966176252011	0.981466976334211	0.795333664795419	1.167600287873	31.95	21.32	49.16	0.0245122081180669	0.0302488425296348	0.0359854769412028	0.0238860838244301	0.0294761852859066	0.0350662867473831	0.0239676797880813	0.0295338241557453	0.0351595624640643	0.0180414143990687	41.3019787411425	-0.0576621057243363	3.45938056807905	0.490734694454432	0.555779710879185	0.448614832150082	0.45271452561927	0.516100557573479	0.41166899017926	0.452625709204927	0.515763689582981	0.412920147528874	0.00521104636563101	0.00508683370284001	0.00535080962334738
207	0.705265052202183	0.33	0.0181590923655722	0.0141583262258232	0.0221598585053213	0.377181539034452	0.88519112261589	0.707597226209621	1.06278501902216	32.85	21.58	53.58	0.0212171005749178	0.0265422027968803	0.0318673050188428	0.0206664673382008	0.0258533707397366	0.0310402741412724	0.020559199895835	0.0257429595261328	0.0308867889193608	0.0181590923655722	41.8580767143345	-0.0267330979661452	3.49199372891962	0.490734694454432	0.555779710879185	0.448614832150082	0.45271452561927	0.516100557573479	0.41166899017926	0.452625709204927	0.515763689582981	0.412920147528874	0.00521104636563101	0.00508683370284001	0.00535080962334738
207	0.705265052202183	0.33	0.0183111375880557	0.0142016894476913	0.0224205857284201	0.445894546817758	0.868174076943249	0.717071313465485	1.01927684042101	32.26	18.69	47.27	0.021892826535393	0.0265061286264359	0.0311194307174788	0.021330510327929	0.0258253199743564	0.0303201296207839	0.0212407904345825	0.0256505678947117	0.030133221174924	0.0183111375880557	37.6197586826514	-0.0476106166143791	3.36022521717935	0.490734694454432	0.555779710879185	0.448614832150082	0.45271452561927	0.516100557573479	0.41166899017926	0.452625709204927	0.515763689582981	0.412920147528874	0.00521104636563101	0.00508683370284001	0.00535080962334738
207	0.705265052202183	0.33	0.018388533492581	0.0142612279817961	0.0225158390033658	0.43237829777182	0.932446236852334	0.765642101131352	1.09925037257332	33.5	22	45.77	0.0225229051972763	0.0274297849649979	0.0323366647327195	0.0219321261523122	0.0267102977574971	0.0314884693626821	0.0221607840653912	0.0270637921154055	0.0318725256699768	0.018388533492581	39.5204673724787	-0.00657448058640688	3.45663861919694	0.490734694454432	0.555779710879185	0.448614832150082	0.45271452561927	0.516100557573479	0.41166899017926	0.452625709204927	0.515763689582981	0.412920147528874	0.00521104636563101	0.00508683370284001	0.00535080962334738
207	0.705265052202183	0.33	0.0187418343050187	0.0145348881191788	0.0229487804908586	0.375255035989013	0.842326701203369	0.672637522893571	1.01201587951317	33.77	20.27	52.88	0.0196286220912304	0.0245804195165154	0.0295322169418003	0.0191114995795225	0.0239328402712613	0.0287541809630002	0.0189337455555177	0.0236980932400227	0.0284659103541582	0.0187418343050187	40.7387529209516	-0.0424315717635057	3.4580974218114	0.490734694454432	0.555779710879185	0.448614832150082	0.45271452561927	0.516100557573479	0.41166899017926	0.452625709204927	0.515763689582981	0.412920147528874	0.00521104636563101	0.00508683370284001	0.00535080962334738
207	0.705265052202183	0.33	0.0188424780480459	0.0146395612812955	0.0230453948147964	0.51562093436816	1.07085747311488	0.908809148564473	1.23290579766528	33.68	20.54	51.59	0.0265913494784992	0.0313328110244481	0.036074272570397	0.0258918060182042	0.0305085330741119	0.0351252601300195	0.0257577754626629	0.0303430378464897	0.0348915285931557	0.0188424780480459	40.3406113568498	0.131075878912205	3.59284767022079	0.490734694454432	0.555779710879185	0.448614832150082	0.45271452561927	0.516100557573479	0.41166899017926	0.452625709204927	0.515763689582981	0.412920147528874	0.00521104636563101	0.00508683370284001	0.00535080962334738
207	0.705265052202183	0.33	0.0188703416933774	0.0146976811516266	0.0230430022351283	0.404900955280685	0.984695157271438	0.798311645857434	1.17107866868544	30.52	20.06	46.36	0.0257408611900764	0.031750634591633	0.0377604079931897	0.0251013137893639	0.0309617707042087	0.0368222276190536	0.0251702260989333	0.0310281093980612	0.0369255818892089	0.0188703416933774	38.4191789862106	-0.0677658398049161	3.37315216423262	0.490734694454432	0.555779710879185	0.448614832150082	0.45271452561927	0.516100557573479	0.41166899017926	0.452625709204927	0.515763689582981	0.412920147528874	0.00521104636563101	0.00508683370284001	0.00535080962334738
207	0.705265052202183	0.33	0.0189897768832418	0.0147427417983156	0.0232368119681679	0.420931692330885	0.989899090431279	0.808625109475744	1.17117307138681	29.18	19.99	44.79	0.0272505312672961	0.0333594341792756	0.039468337091255	0.0265929301978942	0.0325544150265935	0.0385158998552928	0.0267199523963767	0.0327000017834509	0.0387011374219578	0.0189897768832418	36.8669033411099	0.0309658447251253	3.43912919105354	0.490734694454432	0.555779710879185	0.448614832150082	0.45271452561927	0.516100557573479	0.41166899017926	0.452625709204927	0.515763689582981	0.412920147528874	0.00521104636563101	0.00508683370284001	0.00535080962334738
207	0.705265052202183	0.33	0.0191490826203383	0.0149090356745462	0.0233891295661303	0.430506563193807	1.00734199478262	0.826451030310691	1.18823295925454	27.83	18.76	42.44	0.0291726331511328	0.0355578460111256	0.0419430588711184	0.0284915471478531	0.0347276860766593	0.0409638250054656	0.0285715100517825	0.0349109080639668	0.0411164335063889	0.0191490826203383	34.8753453919712	-0.0404556039893458	3.30090387713486	0.490734694454432	0.555779710879185	0.448614832150082	0.45271452561927	0.516100557573479	0.41166899017926	0.452625709204927	0.515763689582981	0.412920147528874	0.00521104636563101	0.00508683370284001	0.00535080962334738
207	0.705265052202183	0.33	0.0191909690333271	0.0148759823767909	0.0235059556898633	0.42313974010358	0.968196226018087	0.791697225602527	1.14469522643365	34.91	24.45	53.71	0.0223586212878867	0.0273431964264174	0.0323277715649481	0.0217592956739187	0.026610258658247	0.0314612216425753	0.0218938268686336	0.0267812434284581	0.0316408545343357	0.0191909690333271	41.8962577636453	0.0628631178708458	3.61401830122754	0.490734694454432	0.555779710879185	0.448614832150082	0.45271452561927	0.516100557573479	0.41166899017926	0.452625709204927	0.515763689582981	0.412920147528874	0.00521104636563101	0.00508683370284001	0.00535080962334738
207	0.705265052202183	0.33	0.0192776070805365	0.0150061690782532	0.0235490450828198	0.442318351814755	1.09057899452617	0.899387623555261	1.28177036549709	32.85	24.22	50.41	0.0269714534144858	0.0327050314850948	0.0384386095557039	0.0262715337421365	0.0318563232390302	0.037441112735924	0.0265837208113807	0.0322341984358471	0.0379426869994692	0.0192776070805365	41.0892694494734	0.124535772578972	3.65155445708082	0.490734694454432	0.555779710879185	0.448614832150082	0.45271452561927	0.516100557573479	0.41166899017926	0.452625709204927	0.515763689582981	0.412920147528874	0.00521104636563101	0.00508683370284001	0.00535080962334738
207	0.705265052202183	0.33	0.0192833229661203	0.0149859287209099	0.0235807172113307	0.389301867390692	0.951647542373895	0.765553853667885	1.1377412310799	32.09	21.66	49.45	0.0234947771702092	0.0292059753151626	0.034917173460116	0.0228931443401009	0.0284580953307031	0.0340230463213054	0.0229514347951932	0.0285583676951199	0.0341023801537134	0.0192833229661203	39.9058248286327	-0.0154048912838322	3.47692577469451	0.490734694454432	0.555779710879185	0.448614832150082	0.45271452561927	0.516100557573479	0.41166899017926	0.452625709204927	0.515763689582981	0.412920147528874	0.00521104636563101	0.00508683370284001	0.00535080962334738
207	0.705265052202183	0.33	0.019397488872687	0.0150349943556963	0.0237599833896776	0.438708596536352	0.984446146559885	0.810592602633377	1.15829969048639	33.07	20.46	47.62	0.0241451064714467	0.0293236786850429	0.0345022508986391	0.023516147996353	0.028559823025442	0.033603498054531	0.023529266423692	0.0285897667063525	0.0336298699801592	0.019397488872687	39.3392868123971	0.0327179819283263	3.48372984724415	0.490734694454432	0.555779710879185	0.448614832150082	0.45271452561927	0.516100557573479	0.41166899017926	0.452625709204927	0.515763689582981	0.412920147528874	0.00521104636563101	0.00508683370284001	0.00535080962334738
207	0.705265052202183	0.33	0.0196076774300049	0.0152308274721804	0.0239845273878294	0.415626633844116	0.933396977962948	0.760596327061895	1.106197628864	30.37	20.21	51.49	0.0246438386789225	0.0302426973808418	0.0358415560827612	0.0240334388063612	0.0294936201421987	0.0349538014780361	0.0238361533424438	0.0292895431510246	0.034661388647874	0.0196076774300049	39.6075821337272	0.0346014109010201	3.48844041802355	0.490734694454432	0.555779710879185	0.448614832150082	0.45271452561927	0.516100557573479	0.41166899017926	0.452625709204927	0.515763689582981	0.412920147528874	0.00521104636563101	0.00508683370284001	0.00535080962334738
207	0.705265052202183	0.33	0.0196976988299287	0.0153316700195414	0.0240637276403159	0.396872244008507	0.927792223957154	0.749219351729869	1.10636509618444	29.93	20.11	46.9	0.0246272815488484	0.0304970770782536	0.0363668726076588	0.0240229661068047	0.0297487259222793	0.0354744857377539	0.0240723295358227	0.029807733933781	0.0355297202883445	0.0196976988299287	38.1775891643762	0.0974382915125465	3.53081345779994	0.490734694454432	0.555779710879185	0.448614832150082	0.45271452561927	0.516100557573479	0.41166899017926	0.452625709204927	0.515763689582981	0.412920147528874	0.00521104636563101	0.00508683370284001	0.00535080962334738
207	0.705265052202183	0.33	0.0197520951371263	0.0153910000896058	0.0241131901846469	0.425583179369365	1.02959179276048	0.842836946455403	1.21634663906556	34.81	21.01	49.41	0.0238700237049677	0.0291591162477988	0.0344482087906299	0.0232311144802149	0.0283786382480019	0.0335261620157889	0.0232280347956704	0.028422312885664	0.033568883802402	0.0197520951371263	40.5565493208134	0.121281069297523	3.63668583373372	0.490734694454432	0.555779710879185	0.448614832150082	0.45271452561927	0.516100557573479	0.41166899017926	0.452625709204927	0.515763689582981	0.412920147528874	0.00521104636563101	0.00508683370284001	0.00535080962334738
207	0.705265052202183	0.33	0.019844968808434	0.0153862216133549	0.0243037160035131	0.43127797907648	0.960881965372737	0.78860513050443	1.13315880024104	34.06	22.63	52.26	0.0228175363352084	0.0278022020281742	0.0327868677211401	0.0222136380745021	0.0270663775639567	0.0319191170534112	0.0222661806618147	0.0271494627847921	0.0320338252171986	0.019844968808434	40.0304679794981	0.103039869200215	3.59734276287314	0.490734694454432	0.555779710879185	0.448614832150082	0.45271452561927	0.516100557573479	0.41166899017926	0.452625709204927	0.515763689582981	0.412920147528874	0.00521104636563101	0.00508683370284001	0.00535080962334738
207	0.705265052202183	0.33	0.0200088444290658	0.0155318058877559	0.0244858829703757	0.397431989457301	0.972766310444645	0.785755975307278	1.15977664558201	34.39	20.58	49.72	0.0225219457818475	0.0278821807160608	0.0332424156502741	0.0219228827428531	0.0271405403589022	0.0323581979749514	0.0218899304378302	0.027070278405035	0.0322540417157302	0.0200088444290658	40.4421840861253	0.0168110695819802	3.52422756027139	0.490734694454432	0.555779710879185	0.448614832150082	0.45271452561927	0.516100557573479	0.41166899017926	0.452625709204927	0.515763689582981	0.412920147528874	0.00521104636563101	0.00508683370284001	0.00535080962334738
207	0.705265052202183	0.33	0.0200826728693001	0.0156050296811864	0.0245603160574137	0.363245959967105	0.908073852506659	0.720361829451949	1.09578587556137	32.73	20.64	49.78	0.021682344088212	0.0273323334504511	0.0329823228126902	0.0211208521668997	0.0266245278570795	0.0321282035472594	0.0210756066513602	0.0265536254593958	0.032032921052617	0.0200826728693001	38.9967361102828	0.0698328963080497	3.54670874261403	0.490734694454432	0.555779710879185	0.448614832150082	0.45271452561927	0.516100557573479	0.41166899017926	0.452625709204927	0.515763689582981	0.412920147528874	0.00521104636563101	0.00508683370284001	0.00535080962334738
207	0.705265052202183	0.33	0.0201121502754108	0.0156235523150731	0.0246007482357486	0.392169849653035	0.996411243935777	0.802734221500781	1.19008826637077	32.56	22.14	47.8	0.0242817696410134	0.0301402726393428	0.0359987756376722	0.0236547403422017	0.0293619589373992	0.0350691775325966	0.0238470670455713	0.0295834039374607	0.0353705536506566	0.0201121502754108	40.844511411754	-0.0163331570222177	3.4809476064775	0.490734694454432	0.555779710879185	0.448614832150082	0.45271452561927	0.516100557573479	0.41166899017926	0.452625709204927	0.515763689582981	0.412920147528874	0.00521104636563101	0.00508683370284001	0.00535080962334738
207	0.705265052202183	0.33	0.0202021097633715	0.0157170203677954	0.0246871991589475	0.44647824285946	1.05767707572654	0.873809245552892	1.24154490590018	30.73	19.87	49.76	0.0279810669381438	0.0338688715019473	0.0397566760657508	0.0272828129244912	0.0330236901685693	0.0387645674126474	0.0271276862411849	0.0328569677503266	0.03852316335769	0.0202021097633715	38.7343554114651	0.0280565923930626	3.47592886242006	0.490734694454432	0.555779710879185	0.448614832150082	0.45271452561927	0.516100557573479	0.41166899017926	0.452625709204927	0.515763689582981	0.412920147528874	0.00521104636563101	0.00508683370284001	0.00535080962334738
207	0.705265052202183	0.33	0.0203063322550205	0.0157434157489146	0.0248692487611265	0.413095852419769	0.85453267122109	0.695505144269	1.01356019817318	28.97	18.05	46.67	0.0236013511676612	0.0289978094682907	0.0343942677689202	0.0230345242675806	0.0283013773728028	0.0335682304780251	0.0228236305441912	0.0280415071633112	0.0332974199036557	0.0203063322550205	35.5853743273256	0.011403576227461	3.37360983925599	0.490734694454432	0.555779710879185	0.448614832150082	0.45271452561927	0.516100557573479	0.41166899017926	0.452625709204927	0.515763689582981	0.412920147528874	0.00521104636563101	0.00508683370284001	0.00535080962334738
207	0.705265052202183	0.33	0.020326808771072	0.0158344166299819	0.0248192009121622	0.356027572443338	0.868280163416872	0.685958967546303	1.05060135928744	31.73	20.66	49.21	0.0212841657515742	0.0269412891897519	0.0325984126279296	0.0207426679535112	0.0262558665641483	0.0317690651747853	0.0207478434417054	0.0262118685104797	0.0317465811882359	0.020326808771072	39.2464844761066	0.0141527195331643	3.46050546437741	0.490734694454432	0.555779710879185	0.448614832150082	0.45271452561927	0.516100557573479	0.41166899017926	0.452625709204927	0.515763689582981	0.412920147528874	0.00521104636563101	0.00508683370284001	0.00535080962334738
207	0.705265052202183	0.33	0.0204066919243502	0.0158681134268526	0.0249452704218478	0.423890030979083	1.01074481279098	0.826772242308095	1.19471738327386	29.06	20.09	45.21	0.0279697112760004	0.0341935047414713	0.0404172982069422	0.0272965417818239	0.0333705422137641	0.0394445426457044	0.0274389205021614	0.0335360323156571	0.0396201203030895	0.0204066919243502	37.5538019287954	-0.0621221395484226	3.35959917371691	0.490734694454432	0.555779710879185	0.448614832150082	0.45271452561927	0.516100557573479	0.41166899017926	0.452625709204927	0.515763689582981	0.412920147528874	0.00521104636563101	0.00508683370284001	0.00535080962334738
207	0.705265052202183	0.33	0.0204899217271296	0.0159085308564274	0.0250713125978318	0.424982295972022	0.964418114070811	0.789269780634716	1.13956644750691	33.25	19.97	45.12	0.0233849420142002	0.0285743382406629	0.0337637344671257	0.022773972419903	0.0278277872408098	0.0328816020617166	0.0228813488932307	0.0279990365450099	0.0330363983054132	0.0204899217271296	38.9791755718801	0.00384322089354768	3.45140800055019	0.490734694454432	0.555779710879185	0.448614832150082	0.45271452561927	0.516100557573479	0.41166899017926	0.452625709204927	0.515763689582981	0.412920147528874	0.00521104636563101	0.00508683370284001	0.00535080962334738
207	0.705265052202183	0.33	0.0205334832301501	0.0159952960767323	0.025071670383568	0.34807204507181	0.938753699792439	0.738166898516459	1.13934050106842	35.89	23.23	53.67	0.0202863027869425	0.0257988292818678	0.031311355776793	0.0197349965278085	0.0250977130552788	0.030460429582749	0.0197750897568322	0.0251411300027432	0.0305638490524928	0.0205334832301501	41.8792609758251	0.0877396120412262	3.65121544840223	0.490734694454432	0.555779710879185	0.448614832150082	0.45271452561927	0.516100557573479	0.41166899017926	0.452625709204927	0.515763689582981	0.412920147528874	0.00521104636563101	0.00508683370284001	0.00535080962334738
207	0.705265052202183	0.33	0.0205478801462288	0.0159445475039065	0.0251512127885511	0.432969261720711	0.906554318151806	0.744577053358718	1.06853158294489	31.56	19.17	46.55	0.0232297682944869	0.028283233631815	0.0333366989691432	0.0226407092065629	0.0275660290693118	0.0324913489320607	0.0225674598905248	0.0275145845421554	0.0323908933337845	0.0205478801462288	37.174806145115	0.0539211619551971	3.46122143189289	0.490734694454432	0.555779710879185	0.448614832150082	0.45271452561927	0.516100557573479	0.41166899017926	0.452625709204927	0.515763689582981	0.412920147528874	0.00521104636563101	0.00508683370284001	0.00535080962334738
207	0.705265052202183	0.33	0.0208798025818254	0.0162207421093521	0.0255388630542986	0.362453592368065	0.91403957313753	0.724770281122751	1.10330886515231	31.43	22.54	43.56	0.0227041229515504	0.0286331647304153	0.0345622065092802	0.0221298095424466	0.0279088729141295	0.0336879362858123	0.0224996593790718	0.0283918716864099	0.0342171784839789	0.0208798025818254	37.7903654521365	0.0287197745320524	3.48450087069739	0.490734694454432	0.555779710879185	0.448614832150082	0.45271452561927	0.516100557573479	0.41166899017926	0.452625709204927	0.515763689582981	0.412920147528874	0.00521104636563101	0.00508683370284001	0.00535080962334738
207	0.705265052202183	0.33	0.0209934533409663	0.0162988687875277	0.0256880378944049	0.384715205643433	0.874176872209917	0.701571944945162	1.04678179947467	33.57	21.84	54.06	0.0205949555203837	0.0256618496931467	0.0307287438659097	0.0200541264569728	0.0249879626278798	0.0299217987987868	0.0199690814831859	0.0248649641605128	0.0298020905121664	0.0209934533409663	39.6139661412714	0.0129288775961644	3.51515767029467	0.490734694454432	0.555779710879185	0.448614832150082	0.45271452561927	0.516100557573479	0.41166899017926	0.452625709204927	0.515763689582981	0.412920147528874	0.00521104636563101	0.00508683370284001	0.00535080962334738
207	0.705265052202183	0.33	0.0212295989475907	0.0164930733281141	0.0259661245670672	0.395865113984772	1.02283407044529	0.825553647875372	1.22011449301522	31.02	21.12	43.19	0.0261903051886828	0.032448934761886	0.0387075643350892	0.0255329215040606	0.0316344577963769	0.0377359940886932	0.0258154130145822	0.0320106588299766	0.0382061068735304	0.0212295989475907	37.1166393729591	-0.0225676910821005	3.4093383214562	0.490734694454432	0.555779710879185	0.448614832150082	0.45271452561927	0.516100557573479	0.41166899017926	0.452625709204927	0.515763689582981	0.412920147528874	0.00521104636563101	0.00508683370284001	0.00535080962334738
207	0.705265052202183	0.33	0.0213574078670237	0.0165790693284327	0.0261357464056146	0.437676037224625	0.9599536415534	0.790069581128091	1.12983770197871	35.23	21.99	51.17	0.0221108571824252	0.0268652260220294	0.0316195948616336	0.0215154121636776	0.0261417459289527	0.0307680796942278	0.0215427012225528	0.0261724677101494	0.0307932675719768	0.0213574078670237	38.8250614699164	0.000161529238482221	3.47223479031586	0.490734694454432	0.555779710879185	0.448614832150082	0.45271452561927	0.516100557573479	0.41166899017926	0.452625709204927	0.515763689582981	0.412920147528874	0.00521104636563101	0.00508683370284001	0.00535080962334738
207	0.705265052202183	0.33	0.0214259910949347	0.0167006760038657	0.0261513061860036	0.414772724008557	0.906641988361197	0.738499111033129	1.07478486568927	30.69	18.37	47.7	0.0236766896740073	0.02906744325504	0.0344581968360728	0.0230862974083839	0.0283426293593686	0.0335989613103532	0.0228683155142582	0.0280710657166819	0.0333038966565471	0.0214259910949347	36.9836650093589	-0.0127665251344541	3.38198070865597	0.490734694454432	0.555779710879185	0.448614832150082	0.45271452561927	0.516100557573479	0.41166899017926	0.452625709204927	0.515763689582981	0.412920147528874	0.00521104636563101	0.00508683370284001	0.00535080962334738
207	0.705265052202183	0.33	0.0215691059190606	0.0168079212273233	0.0263302906107979	0.375828358222262	0.974564908192009	0.778475798723444	1.17065401766057	31.06	21.85	44.73	0.0246667681893482	0.0308800436895608	0.0370933191897734	0.0240471596686056	0.0301043629013813	0.0361615661341569	0.0243192854342483	0.0304836010764126	0.0366501962157216	0.0215691059190606	37.7551491521885	-0.0387983771414377	3.42804320428201	0.490734694454432	0.555779710879185	0.448614832150082	0.45271452561927	0.516100557573479	0.41166899017926	0.452625709204927	0.515763689582981	0.412920147528874	0.00521104636563101	0.00508683370284001	0.00535080962334738
207	0.705265052202183	0.33	0.0215941117195303	0.0168323593682845	0.026355864070776	0.40847924912696	0.986730648874236	0.801341601731223	1.17211969601725	29.22	20.27	49.79	0.0269646328179558	0.0332028557853922	0.0394410787528287	0.0263132631790036	0.0324007928635226	0.0384883225480415	0.0262083933388341	0.0323019904949883	0.0383442677922323	0.0215941117195303	38.0440831076303	-0.00120963277781712	3.44080863591101	0.490734694454432	0.555779710879185	0.448614832150082	0.45271452561927	0.516100557573479	0.41166899017926	0.452625709204927	0.515763689582981	0.412920147528874	0.00521104636563101	0.00508683370284001	0.00535080962334738
207	0.705265052202183	0.33	0.0216761805965487	0.0168576702463433	0.026494690946754	0.423313579185755	0.948862267933605	0.77594936534926	1.12177517051795	38.18	21.85	52.35	0.0200603160402641	0.0245305658119358	0.0290008155836075	0.0194991882292712	0.0238443960293243	0.0281896038293773	0.0194503720284736	0.0237866658590598	0.0281649594995344	0.0216761805965487	39.6717189050346	0.031019110692772	3.53743051991579	0.490734694454432	0.555779710879185	0.448614832150082	0.45271452561927	0.516100557573479	0.41166899017926	0.452625709204927	0.515763689582981	0.412920147528874	0.00521104636563101	0.00508683370284001	0.00535080962334738
207	0.705265052202183	0.33	0.0216842584469097	0.016843959818366	0.0265245570754534	0.360486718087137	0.830256622407037	0.657602099306564	1.00291114550751	32.1	21.29	50.08	0.0201718406541085	0.0254679909125496	0.0307641411709906	0.0196551497369017	0.0248156419370811	0.0299761341372606	0.0196522904635423	0.0248501226376662	0.0299772780337388	0.0216842584469097	37.6155977396793	-0.081556915890287	3.36201268679772	0.490734694454432	0.555779710879185	0.448614832150082	0.45271452561927	0.516100557573479	0.41166899017926	0.452625709204927	0.515763689582981	0.412920147528874	0.00521104636563101	0.00508683370284001	0.00535080962334738
207	0.705265052202183	0.33	0.0217232701611058	0.016901306194763	0.0265452341274486	0.370120857631322	1.01585534997749	0.80894883415947	1.22276186579552	32.46	21.27	49.14	0.024544589700935	0.0308224101547837	0.0371002306086325	0.0239118851819476	0.0300278774928557	0.0361438698037638	0.0239501134763996	0.0301078008246407	0.0362356053941564	0.0217232701611058	39.3273868628755	0.023609058272049	3.50377382940605	0.490734694454432	0.555779710879185	0.448614832150082	0.45271452561927	0.516100557573479	0.41166899017926	0.452625709204927	0.515763689582981	0.412920147528874	0.00521104636563101	0.00508683370284001	0.00535080962334738
207	0.705265052202183	0.33	0.0217420896773082	0.0168542047189614	0.026629974635655	0.397766590327325	0.943883239320174	0.762552260014485	1.12521421862586	31.31	19.33	45.82	0.0239715670306372	0.0296718815573752	0.0353721960841132	0.0233664848642325	0.0289229139846215	0.0344793431050104	0.023341253144877	0.0289101856331803	0.0344402611420495	0.0217420896773082	36.162290484456	-0.100391431197601	3.3026248478698	0.490734694454432	0.555779710879185	0.448614832150082	0.45271452561927	0.516100557573479	0.41166899017926	0.452625709204927	0.515763689582981	0.412920147528874	0.00521104636563101	0.00508683370284001	0.00535080962334738
207	0.705265052202183	0.33	0.0218194803259606	0.0170034876504746	0.0266354730014467	0.416099494749998	0.990611279033568	0.807396897306549	1.17382566076059	30.48	20.1	46.48	0.0260611278256738	0.0319749150071927	0.0378887021887116	0.0254140554928094	0.0311810091184974	0.0369479627441854	0.0254854335616759	0.0312604958879396	0.0370474211403297	0.0218194803259606	36.7822727307618	0.00736128227221231	3.43490915040654	0.490734694454432	0.555779710879185	0.448614832150082	0.45271452561927	0.516100557573479	0.41166899017926	0.452625709204927	0.515763689582981	0.412920147528874	0.00521104636563101	0.00508683370284001	0.00535080962334738
207	0.705265052202183	0.33	0.0218341714344759	0.017020794061751	0.0266475488072009	0.423662376242592	1.1053422677712	0.904057562514668	1.30662697302772	32.99	22.73	46.44	0.0269994738811952	0.0330107959115548	0.0390221179419144	0.0262971896020671	0.0321521509204635	0.0380071122388599	0.0266107023560549	0.0325307174067184	0.0385268571682874	0.0218341714344759	38.1751687324983	0.00665755937456694	3.49615355729424	0.490734694454432	0.555779710879185	0.448614832150082	0.45271452561927	0.516100557573479	0.41166899017926	0.452625709204927	0.515763689582981	0.412920147528874	0.00521104636563101	0.00508683370284001	0.00535080962334738
207	0.705265052202183	0.33	0.0218355017506323	0.0170237541689596	0.026647249332305	0.386754684649848	0.996776278146751	0.800809485989723	1.19274307030378	35.71	21.32	52.84	0.0221195889742403	0.0275324930056611	0.032945397037082	0.0215199690730335	0.0267861395921661	0.0320523101112987	0.0214140159025537	0.0266423082480708	0.0319056197434303	0.0218355017506323	41.8583891588136	0.0678335114866378	3.61045958038795	0.490734694454432	0.555779710879185	0.448614832150082	0.45271452561927	0.516100557573479	0.41166899017926	0.452625709204927	0.515763689582981	0.412920147528874	0.00521104636563101	0.00508683370284001	0.00535080962334738
207	0.705265052202183	0.33	0.0221613465615467	0.0172707216619437	0.0270519714611496	0.474705757377715	0.978121756168277	0.817476667945234	1.13876684439132	30.24	20.06	48.8	0.0265915631073486	0.031817160569483	0.0370427580316173	0.0259345910593593	0.031031084735725	0.0361275784120906	0.0258205460204854	0.0309344067697213	0.0360386348102299	0.0221613465615467	37.0437613190296	-0.0886817013173685	3.31804930069333	0.490734694454432	0.555779710879185	0.448614832150082	0.45271452561927	0.516100557573479	0.41166899017926	0.452625709204927	0.515763689582981	0.412920147528874	0.00521104636563101	0.00508683370284001	0.00535080962334738
207	0.705265052202183	0.33	0.0222018185934411	0.0172904640803184	0.0271131731065637	0.424184118500639	1.05259970657359	0.861124157582108	1.24407525556508	31.97	22.91	49.38	0.0265236727391464	0.0324213528289241	0.0383190329187018	0.0258459244989726	0.0315929036529762	0.0373398828069798	0.0260584772671878	0.031861106832033	0.0376744347095602	0.0222018185934411	38.8413996899939	-0.0535659864265869	3.43473067611993	0.490734694454432	0.555779710879185	0.448614832150082	0.45271452561927	0.516100557573479	0.41166899017926	0.452625709204927	0.515763689582981	0.412920147528874	0.00521104636563101	0.00508683370284001	0.00535080962334738
207	0.705265052202183	0.33	0.0222409797271533	0.0173372590649738	0.0271447003893328	0.357674305510312	0.974976322646854	0.770984242398571	1.17896840289514	33.84	21.51	51.96	0.0224552929036603	0.0283966619487025	0.0343380309937447	0.0218630847259434	0.0276477634374236	0.0334324421489037	0.0218285282481378	0.0276010902839978	0.0333569059455718	0.0222409797271533	40.6408112704142	-0.067324848609908	3.44637492176882	0.490734694454432	0.555779710879185	0.448614832150082	0.45271452561927	0.516100557573479	0.41166899017926	0.452625709204927	0.515763689582981	0.412920147528874	0.00521104636563101	0.00508683370284001	0.00535080962334738
207	0.705265052202183	0.33	0.0222610787518801	0.0173339818529707	0.0271881756507895	0.388637714904929	0.934102629457942	0.751184434968947	1.11702082394694	29.54	19.59	46.86	0.0250094567762441	0.0310994187958249	0.0371893808154057	0.0244009492847867	0.0303427358543863	0.0362845224239858	0.0243902343936199	0.030329494038176	0.0362625290237459	0.0222610787518801	36.3517997045986	0.0739266937810239	3.47628151468105	0.490734694454432	0.555779710879185	0.448614832150082	0.45271452561927	0.516100557573479	0.41166899017926	0.452625709204927	0.515763689582981	0.412920147528874	0.00521104636563101	0.00508683370284001	0.00535080962334738
207	0.705265052202183	0.33	0.0222931571844876	0.0173286495078283	0.0272576648611469	0.377965472384311	0.853185487281071	0.682298063404015	1.02407291115813	31.44	20.39	53.15	0.0213648353876648	0.0267158423401695	0.0320668492926742	0.0208242649372435	0.0260398813666744	0.0312554977961053	0.0206407617300679	0.025799662641869	0.030938122240056	0.0222931571844876	37.5333291456202	-0.0635435344516538	3.37760208479803	0.490734694454432	0.555779710879185	0.448614832150082	0.45271452561927	0.516100557573479	0.41166899017926	0.452625709204927	0.515763689582981	0.412920147528874	0.00521104636563101	0.00508683370284001	0.00535080962334738
207	0.705265052202183	0.33	0.0222936350137186	0.0172878174541016	0.0272994525733357	0.470200969123384	1.03205212033853	0.861010850642356	1.20309339003471	29.43	19.69	44.19	0.0287684333158774	0.0344833315170401	0.0401982297182027	0.0280701456298185	0.0336463277946529	0.0392225099594873	0.0281583874813583	0.0337871957150692	0.0393924187874465	0.0222936350137186	35.6452253040488	-0.00632322651264136	3.36104031132727	0.490734694454432	0.555779710879185	0.448614832150082	0.45271452561927	0.516100557573479	0.41166899017926	0.452625709204927	0.515763689582981	0.412920147528874	0.00521104636563101	0.00508683370284001	0.00535080962334738
207	0.705265052202183	0.33	0.0223084850973025	0.0173972295792457	0.0272197406153593	0.423838920652907	0.975479730782822	0.797907417420342	1.1530520441453	30.08	21.44	48.97	0.0260953019726373	0.0319027465934116	0.037710191214186	0.0254528404436842	0.0311173068473723	0.0367817732510605	0.0255804646389857	0.031234059753479	0.0369814491763825	0.0223084850973025	37.7594714744693	0.0417058094876162	3.48440057016255	0.490734694454432	0.555779710879185	0.448614832150082	0.45271452561927	0.516100557573479	0.41166899017926	0.452625709204927	0.515763689582981	0.412920147528874	0.00521104636563101	0.00508683370284001	0.00535080962334738
207	0.705265052202183	0.33	0.0223861151813881	0.0174442310106922	0.027327999352084	0.414438584384988	1.00889931113189	0.821663281936447	1.19613534032733	34.93	22.95	48.15	0.0231916835274262	0.0284764745476588	0.0337612655678914	0.0225698451480852	0.0277129351193496	0.0328560250906139	0.0228021921336484	0.0280083267446041	0.0332050087769169	0.0223861151813881	39.286529892905	0.138437709720585	3.6501658056838	0.490734694454432	0.555779710879185	0.448614832150082	0.45271452561927	0.516100557573479	0.41166899017926	0.452625709204927	0.515763689582981	0.412920147528874	0.00521104636563101	0.00508683370284001	0.00535080962334738
207	0.705265052202183	0.33	0.022602061185087	0.0175611263981911	0.0276429959719828	0.388678426983745	0.972468523136856	0.782053742273819	1.16288330399989	29.45	21.65	45.09	0.0261142584314856	0.0324725692838503	0.038830880136215	0.0254801321741781	0.0316840456932168	0.0378879592122555	0.0257761074681606	0.0320571367669091	0.038344985756835	0.022602061185087	37.3697935821892	-0.00799640738496281	3.43627840743645	0.490734694454432	0.555779710879185	0.448614832150082	0.45271452561927	0.516100557573479	0.41166899017926	0.452625709204927	0.515763689582981	0.412920147528874	0.00521104636563101	0.00508683370284001	0.00535080962334738
207	0.705265052202183	0.33	0.0226436485480719	0.0175707625786248	0.0277165345175191	0.419185187318705	0.976236932819455	0.796822831787227	1.15565103385168	30.67	20.96	51.43	0.0255663453167522	0.0313229108652021	0.037079476413652	0.0249291441998622	0.0305422363675266	0.036155328535191	0.0248277078170562	0.0304509342390617	0.0360236726539165	0.0226436485480719	38.1997799765445	0.00374896815789915	3.43576451761333	0.490734694454432	0.555779710879185	0.448614832150082	0.45271452561927	0.516100557573479	0.41166899017926	0.452625709204927	0.515763689582981	0.412920147528874	0.00521104636563101	0.00508683370284001	0.00535080962334738
207	0.705265052202183	0.33	0.0226553051413425	0.0176388926831501	0.027671717599535	0.473339401521697	1.09873400668257	0.917784620799758	1.27968339256539	33.92	21.82	48.81	0.0266662687169245	0.031923760331797	0.0371812519466694	0.0259620865099689	0.0310807423511637	0.0361993981923585	0.0260791907097262	0.0312091917862132	0.0364064790704671	0.0226553051413425	39.7115697821976	0.0347664478343297	3.51180871080354	0.490734694454432	0.555779710879185	0.448614832150082	0.45271452561927	0.516100557573479	0.41166899017926	0.452625709204927	0.515763689582981	0.412920147528874	0.00521104636563101	0.00508683370284001	0.00535080962334738
207	0.705265052202183	0.33	0.0227774810309176	0.0176851666412168	0.0278697954206185	0.38126379969655	0.993093926200352	0.795571794303891	1.19061605809681	31.59	20.65	47.14	0.0247901337105404	0.0309449522895332	0.0370997708685261	0.0241610399045967	0.0301596689974834	0.0361582980903701	0.0242409541266836	0.0302363927777438	0.0362631109520809	0.0227774810309176	36.758127286873	-0.0281698589344444	3.40643148125989	0.490734694454432	0.555779710879185	0.448614832150082	0.45271452561927	0.516100557573479	0.41166899017926	0.452625709204927	0.515763689582981	0.412920147528874	0.00521104636563101	0.00508683370284001	0.00535080962334738
207	0.705265052202183	0.33	0.0230980968027471	0.0180030935937949	0.0281931000116994	0.389103437118331	0.95207700882485	0.765821620111709	1.13833239753799	33.24	20.21	50.65	0.0227010779313621	0.0282222045008841	0.0337433310704061	0.022108133094913	0.0274850496185209	0.0328619661421289	0.021991947450011	0.0273077075115213	0.0326797355023285	0.0230980968027471	38.9090446937796	0.0150115635097617	3.48676835206112	0.490734694454432	0.555779710879185	0.448614832150082	0.45271452561927	0.516100557573479	0.41166899017926	0.452625709204927	0.515763689582981	0.412920147528874	0.00521104636563101	0.00508683370284001	0.00535080962334738
207	0.705265052202183	0.33	0.0231717163760237	0.0180621053757466	0.0282813273763008	0.362820664729212	0.910116835284834	0.72180941081513	1.09842425975454	31.39	21.54	46.31	0.0226397113814667	0.0285460152853837	0.0344523191893007	0.0220674627770399	0.0278244770495924	0.033581491322145	0.0222444365416495	0.0280671205883934	0.0338877246666929	0.0231717163760237	36.3654002829269	0.0529151476584039	3.49026206350665	0.490734694454432	0.555779710879185	0.448614832150082	0.45271452561927	0.516100557573479	0.41166899017926	0.452625709204927	0.515763689582981	0.412920147528874	0.00521104636563101	0.00508683370284001	0.00535080962334738
207	0.705265052202183	0.33	0.0233273808195884	0.0181246012715282	0.0285301603676485	0.379997871870692	0.965258184325607	0.772756310160649	1.15776005849057	31.76	22.24	48.38	0.0239590413674052	0.0299274952069635	0.0358959490465218	0.0233492132105969	0.0291657523241794	0.0349822914377619	0.0235478814616719	0.0293734330315147	0.0352084388257013	0.0233273808195884	37.4690110560391	0.0533150176859871	3.51936996768573	0.490734694454432	0.555779710879185	0.448614832150082	0.45271452561927	0.516100557573479	0.41166899017926	0.452625709204927	0.515763689582981	0.412920147528874	0.00521104636563101	0.00508683370284001	0.00535080962334738
207	0.705265052202183	0.33	0.0236194520524576	0.0183235316687161	0.0289153724361991	0.394242818048602	0.968401133343989	0.78098449607	1.15581777061798	30.45	20.94	46.36	0.0252397966367809	0.0312967130479881	0.0373536294591954	0.0246136115641492	0.0305202593064977	0.0364269070488461	0.0248257053025391	0.0306938802588382	0.0366354385272142	0.0236194520524576	36.6197639245721	0.0838653136112466	3.50027117914061	0.490734694454432	0.555779710879185	0.448614832150082	0.45271452561927	0.516100557573479	0.41166899017926	0.452625709204927	0.515763689582981	0.412920147528874	0.00521104636563101	0.00508683370284001	0.00535080962334738
207	0.705265052202183	0.33	0.0236740793767599	0.0184379687309575	0.0289101900225622	0.375872430272193	0.930862132205898	0.743583912362645	1.11814035204915	33.9	20.92	45.66	0.0216190317703474	0.0270639771455384	0.0325089225207294	0.0210483346395658	0.0263495448680631	0.0316507550965605	0.021210381015828	0.0265419953527795	0.0318754374322872	0.0236740793767599	37.5716965911921	-0.0414844330751009	3.40916658632369	0.490734694454432	0.555779710879185	0.448614832150082	0.45271452561927	0.516100557573479	0.41166899017926	0.452625709204927	0.515763689582981	0.412920147528874	0.00521104636563101	0.00508683370284001	0.00535080962334738
207	0.705265052202183	0.33	0.0237567211516913	0.018504334290417	0.0290091080129657	0.412357059876343	0.983371534084971	0.800088131694649	1.16665493647529	31.29	19.78	49.22	0.0251690754323736	0.0309347824807875	0.0367004895292013	0.0245340363745308	0.0301542693000806	0.0357745022256305	0.0244015127295703	0.0300239261004718	0.03556578022616	0.0237567211516913	37.1358954248443	0.0453769486359747	3.48787301653208	0.490734694454432	0.555779710879185	0.448614832150082	0.45271452561927	0.516100557573479	0.41166899017926	0.452625709204927	0.515763689582981	0.412920147528874	0.00521104636563101	0.00508683370284001	0.00535080962334738
207	0.705265052202183	0.33	0.0245293872227482	0.019120415109811	0.0299383593356855	0.353082292481332	0.96591564247359	0.761783585700881	1.1700476992463	30.41	22.4	48.28	0.0246456065734644	0.0312497897754738	0.0378539729774832	0.0240345808296819	0.0304750299421669	0.0369154790546519	0.0242201905552969	0.0307495845248928	0.0372559472563598	0.0245293872227482	37.2582485892913	0.115659810622129	3.57608710029917	0.490734694454432	0.555779710879185	0.448614832150082	0.45271452561927	0.516100557573479	0.41166899017926	0.452625709204927	0.515763689582981	0.412920147528874	0.00521104636563101	0.00508683370284001	0.00535080962334738
207	0.705265052202183	0.33	0.0248612341608795	0.0193915407476466	0.0303309275741124	0.39871651484363	0.968394248898904	0.782722773390988	1.15406572440682	28.91	19.27	43.54	0.0266162939805901	0.032930006502993	0.0392437190253959	0.0259779807529734	0.0321402775215018	0.0383025742900301	0.0260441577227956	0.0322660442284132	0.0384478339383916	0.0248612341608795	34.5385687298031	0.0327445246296059	3.38924171093662	0.490734694454432	0.555779710879185	0.448614832150082	0.45271452561927	0.516100557573479	0.41166899017926	0.452625709204927	0.515763689582981	0.412920147528874	0.00521104636563101	0.00508683370284001	0.00535080962334738
207	0.705265052202183	0.33	0.0262480287116481	0.02045778983936	0.0320382675839362	0.399490926246677	1.00003855945848	0.80860920507684	1.19146791384012	30.04	21.52	41.98	0.0264756596716012	0.0327434815142687	0.0390113033569363	0.0258243212323879	0.0319379458483609	0.0380515704643339	0.0262387829426496	0.0324503171763416	0.0386873290802867	0.0262480287116481	33.8842931953872	-0.0253623670879211	3.3510129294738	0.490734694454432	0.555779710879185	0.448614832150082	0.45271452561927	0.516100557573479	0.41166899017926	0.452625709204927	0.515763689582981	0.412920147528874	0.00521104636563101	0.00508683370284001	0.00535080962334738
207	0.705265052202183	0.33	0.0265705640822409	0.0206281002731379	0.032513027891344	0.42373655573701	0.989741672914677	0.809535407147936	1.16994793868142	29.74	19.45	43.31	0.0267729732696133	0.0327327589612453	0.0386925446528773	0.0261186507729356	0.031932781299034	0.0377469118251324	0.0262648007649254	0.0321225675341594	0.0379297319652525	0.0265705640822409	33.7719573699206	0.0322962296790998	3.38101540461294	0.490734694454432	0.555779710879185	0.448614832150082	0.45271452561927	0.516100557573479	0.41166899017926	0.452625709204927	0.515763689582981	0.412920147528874	0.00521104636563101	0.00508683370284001	0.00535080962334738
207	0.705265052202183	0.33	0.0274641632590223	0.0213736100425469	0.0335547164754977	0.382448071987897	1.00974926519587	0.809417641798533	1.2100808885932	30.08	20.68	44.11	0.0264703510066896	0.0330217876386914	0.0395732242706931	0.0258186335641805	0.0322087695196068	0.0385989054750331	0.0260634311534709	0.0325113203679566	0.0389391967681825	0.0274641632590223	35.0015486859905	-0.0171348491707696	3.36609074464255	0.490734694454432	0.555779710879185	0.448614832150082	0.45271452561927	0.516100557573479	0.41166899017926	0.452625709204927	0.515763689582981	0.412920147528874	0.00521104636563101	0.00508683370284001	0.00535080962334738
207	0.705265052202183	0.34	0.0132067127001502	0.0103394349999558	0.0160739904003446	0.457632550152724	0.839318349031293	0.696658902612442	0.981977795450144	33.27	20.89	51.97	0.0206332833836301	0.0248584971493249	0.0290837109150197	0.020094093310858	0.0242088935628407	0.0283236938148235	0.0200514283505641	0.0240714764665285	0.0282018072283631	0.0132067127001502	44.3279436384497	0.08608577081498	3.59349474056547	0.490734694454432	0.555779710879185	0.448614832150082	0.45271452561927	0.516100557573479	0.41166899017926	0.452625709204927	0.515763689582981	0.412920147528874	0.00521104636563101	0.00508683370284001	0.00535080962334738
207	0.705265052202183	0.34	0.0137135237406507	0.0107608839388815	0.0166661635424199	0.502067101881471	0.978027304676085	0.825958206977074	1.1300964023751	31.47	20.23	50.04	0.0258398929869636	0.0305973361335702	0.0353547792801769	0.0251857368532992	0.029822741783831	0.0344597467143629	0.0250646131660495	0.0297016203337391	0.0342942330538815	0.0137135237406507	41.5073312914043	0.104356721569245	3.56778578544458	0.490734694454432	0.555779710879185	0.448614832150082	0.45271452561927	0.516100557573479	0.41166899017926	0.452625709204927	0.515763689582981	0.412920147528874	0.00521104636563101	0.00508683370284001	0.00535080962334738
207	0.705265052202183	0.34	0.0140206496155392	0.0109813717485528	0.0170599274825256	0.506906449872619	0.956793906471229	0.809459351851548	1.10412846109091	30.78	20.53	47.11	0.0258837572831354	0.0305950152882119	0.0353062732932885	0.0252372654270021	0.0298308515694079	0.0344244377118136	0.025287718220367	0.0298908604441294	0.0344849179926317	0.0140206496155392	41.2427604183505	0.0199302061734617	3.49645027016126	0.490734694454432	0.555779710879185	0.448614832150082	0.45271452561927	0.516100557573479	0.41166899017926	0.452625709204927	0.515763689582981	0.412920147528874	0.00521104636563101	0.00508683370284001	0.00535080962334738
207	0.705265052202183	0.34	0.0141268034256758	0.0110682605675648	0.0171853462837869	0.383912146393949	0.820820916061743	0.658475783165788	0.983166048957697	32.94	22.39	56.26	0.0196898619734312	0.0245443355023003	0.0293988090311694	0.0191780687592416	0.0239063612811595	0.0286346538030774	0.0190533572078755	0.0237878762957347	0.0284234039239866	0.0141268034256758	45.2883298471583	-0.0611022693282519	3.4997840840217	0.490734694454432	0.555779710879185	0.448614832150082	0.45271452561927	0.516100557573479	0.41166899017926	0.452625709204927	0.515763689582981	0.412920147528874	0.00521104636563101	0.00508683370284001	0.00535080962334738
207	0.705265052202183	0.34	0.0143736034401731	0.0112780527130272	0.017469154167319	0.521825985572153	0.99926176124956	0.849915324651966	1.14860819784716	33.45	22.34	48.73	0.0250343667057892	0.0294333854686502	0.0338324042315112	0.0243781785302607	0.0286618924352021	0.0329456063401435	0.0245581349270384	0.0288576589834009	0.0331985244849023	0.0143736034401731	44.1628689473427	-0.012108143050161	3.51549491538682	0.490734694454432	0.555779710879185	0.448614832150082	0.45271452561927	0.516100557573479	0.41166899017926	0.452625709204927	0.515763689582981	0.412920147528874	0.00521104636563101	0.00508683370284001	0.00535080962334738
207	0.705265052202183	0.34	0.0149223907679036	0.011653528916038	0.0181912526197691	0.455024135126705	0.929732537803324	0.770872409141011	1.08859266646564	29.63	20.09	48.19	0.0255838677551709	0.0308561494908668	0.0361284312265627	0.0249600644609677	0.0301037938313149	0.0352475232016622	0.0248823603452026	0.0300691587889832	0.0351916266756543	0.0149223907679036	41.30157961478	0.0632142350637713	3.51597204325293	0.490734694454432	0.555779710879185	0.448614832150082	0.45271452561927	0.516100557573479	0.41166899017926	0.452625709204927	0.515763689582981	0.412920147528874	0.00521104636563101	0.00508683370284001	0.00535080962334738
207	0.705265052202183	0.34	0.0154808040297563	0.0120890091434891	0.0188725989160235	0.443083198966346	0.971089152963979	0.80110944323099	1.14106886269697	31.73	22.06	53.7	0.0248584227322729	0.0301328924269628	0.0354073621216526	0.0242260112329454	0.0293662956125128	0.0345065799920802	0.0241778533471512	0.0293126563078659	0.0343971683796339	0.0154808040297563	42.6713934759588	-0.0178780455588275	3.5251763438635	0.490734694454432	0.555779710879185	0.448614832150082	0.45271452561927	0.516100557573479	0.41166899017926	0.452625709204927	0.515763689582981	0.412920147528874	0.00521104636563101	0.00508683370284001	0.00535080962334738
207	0.705265052202183	0.34	0.0155994983322018	0.0121820703656296	0.019016926298774	0.469446338947446	1.04457339390523	0.871194550706614	1.21795223710385	35.81	22.82	54.2	0.0239933622189741	0.0287683477633593	0.0335433333077444	0.023342000822474	0.0279873571292362	0.0326327134359983	0.0233134048240207	0.0279602588713132	0.0326339829833064	0.0155994983322018	44.5956098181348	-0.0275697412239513	3.56570473745468	0.490734694454432	0.555779710879185	0.448614832150082	0.45271452561927	0.516100557573479	0.41166899017926	0.452625709204927	0.515763689582981	0.412920147528874	0.00521104636563101	0.00508683370284001	0.00535080962334738
207	0.705265052202183	0.34	0.0157747705375878	0.0123719936028332	0.0191775474723424	0.396634010445638	0.885836882201543	0.715254310541396	1.05641945386169	30.42	21.05	47.89	0.0231327968696533	0.0286497884089708	0.0341667799482883	0.0225591589768383	0.0279393423550361	0.0333195257332339	0.022670767826865	0.0280410680021522	0.0334178735849282	0.0157747705375878	39.9184349357954	-0.0271234183305555	3.4504486677178	0.490734694454432	0.555779710879185	0.448614832150082	0.45271452561927	0.516100557573479	0.41166899017926	0.452625709204927	0.515763689582981	0.412920147528874	0.00521104636563101	0.00508683370284001	0.00535080962334738
207	0.705265052202183	0.34	0.0159283299954993	0.0124854966494409	0.0193711633415577	0.509747007186593	1.10453168106396	0.935411115166799	1.27365224696112	33.4	20.74	51.84	0.027593016255818	0.0325817815680213	0.0375705468802246	0.0268703445753364	0.0317284522103117	0.0365865598452871	0.0267366518175369	0.0315738676853237	0.0363780082402627	0.0159283299954993	42.7369483871727	0.0323036336163415	3.55694562937905	0.490734694454432	0.555779710879185	0.448614832150082	0.45271452561927	0.516100557573479	0.41166899017926	0.452625709204927	0.515763689582981	0.412920147528874	0.00521104636563101	0.00508683370284001	0.00535080962334738
207	0.705265052202183	0.34	0.0159938098284326	0.0125296679602859	0.0194579516965794	0.380296150554867	0.798692951015902	0.639510038969097	0.957875863062707	33.75	19.64	56.58	0.0186729546387915	0.0233209118478954	0.0279688690569993	0.0181811672633022	0.022706711778675	0.0272322562940479	0.0178173039155043	0.0222565578120817	0.0266816198998055	0.0159938098284326	43.22426885243	0.0549550698673117	3.5775654131465	0.490734694454432	0.555779710879185	0.448614832150082	0.45271452561927	0.516100557573479	0.41166899017926	0.452625709204927	0.515763689582981	0.412920147528874	0.00521104636563101	0.00508683370284001	0.00535080962334738
207	0.705265052202183	0.34	0.0160950946875042	0.0126226935274568	0.0195674958475515	0.471824191051839	0.939967829392464	0.78469423637633	1.0952414224086	30.63	19.98	51.71	0.0252076486351961	0.0301956834564409	0.0351837182776856	0.0245798669856479	0.0294436777361194	0.0343074884865909	0.0243578255740432	0.0291789977924027	0.0340156026557651	0.0160950946875042	41.7321514572748	0.0329156661185579	3.50245542063806	0.490734694454432	0.555779710879185	0.448614832150082	0.45271452561927	0.516100557573479	0.41166899017926	0.452625709204927	0.515763689582981	0.412920147528874	0.00521104636563101	0.00508683370284001	0.00535080962334738
207	0.705265052202183	0.34	0.0162199368923922	0.012713289589957	0.0197265841948273	0.485822806209825	0.964428404067142	0.809520738273266	1.11933606986102	33.04	21.12	53.44	0.024137845165913	0.028756796942147	0.033375748718381	0.0235094357867772	0.0280081368696287	0.0325068379524802	0.0233523926975004	0.0277945321020162	0.032291143498778	0.0162199368923922	43.160991781623	0.0160673322115629	3.54926515041305	0.490734694454432	0.555779710879185	0.448614832150082	0.45271452561927	0.516100557573479	0.41166899017926	0.452625709204927	0.515763689582981	0.412920147528874	0.00521104636563101	0.00508683370284001	0.00535080962334738
207	0.705265052202183	0.34	0.0164056075455466	0.0128255824481774	0.0199856326429157	0.444900057530602	0.96016429732449	0.792714211330942	1.12761438331804	38.98	22.94	56.68	0.0200784539287853	0.0243197539949815	0.0285610540611777	0.0195116855233506	0.0236332634792681	0.0277548414351855	0.0194458935194589	0.0235485474322077	0.0276214764644024	0.0164056075455466	46.5732153104175	-0.0343467856370354	3.57128922189986	0.490734694454432	0.555779710879185	0.448614832150082	0.45271452561927	0.516100557573479	0.41166899017926	0.452625709204927	0.515763689582981	0.412920147528874	0.00521104636563101	0.00508683370284001	0.00535080962334738
207	0.705265052202183	0.34	0.0165237846516943	0.0129147087997816	0.0201328605036069	0.410150826093519	0.866237126044151	0.704048293687752	1.02842595840055	31.22	20.43	50.3	0.0221989092834589	0.0273127845794434	0.0324266598754279	0.0216395988027806	0.0266246279463077	0.0316096570898347	0.0215662693602276	0.0265551304336708	0.0314877297727498	0.0165237846516943	40.833665580487	-0.119027272939392	3.35188740030087	0.490734694454432	0.555779710879185	0.448614832150082	0.45271452561927	0.516100557573479	0.41166899017926	0.452625709204927	0.515763689582981	0.412920147528874	0.00521104636563101	0.00508683370284001	0.00535080962334738
207	0.705265052202183	0.34	0.0166579020129975	0.0130327047315274	0.0202830992944675	0.49954586050707	0.985272863226306	0.831302744859728	1.13924298159288	29.4	19.44	41.44	0.0278018466221678	0.0329511783688673	0.0381005101155668	0.0271274477201737	0.032151870365576	0.0371762930109782	0.0273765372879391	0.0324950708178223	0.0374797303990007	0.0166579020129975	36.5003274645239	-0.0111979885155827	3.36805480398735	0.490734694454432	0.555779710879185	0.448614832150082	0.45271452561927	0.516100557573479	0.41166899017926	0.452625709204927	0.515763689582981	0.412920147528874	0.00521104636563101	0.00508683370284001	0.00535080962334738
207	0.705265052202183	0.34	0.0167745789562382	0.0131610142689776	0.0203881436434988	0.497736860793173	1.04650061020137	0.882369578803489	1.21063164159926	36.28	21.22	49.97	0.0239935362490203	0.0284566137916237	0.0329196913342271	0.0233380833791822	0.0276792390444412	0.0320203947097003	0.0233424661695536	0.0277109979835527	0.032006611403485	0.0167745789562382	42.6719629111138	0.0431649248379141	3.58185942885712	0.490734694454432	0.555779710879185	0.448614832150082	0.45271452561927	0.516100557573479	0.41166899017926	0.452625709204927	0.515763689582981	0.412920147528874	0.00521104636563101	0.00508683370284001	0.00535080962334738
207	0.705265052202183	0.34	0.0168942912991379	0.0131822163708396	0.0206063662274362	0.45819251168142	0.999687677537485	0.829961704011565	1.16941365106341	31.62	21.91	49.8	0.0258402436496969	0.0311245362723486	0.0364088288950003	0.02518417377576	0.0303343010537739	0.0354844283317877	0.0252400751154875	0.030410003716232	0.0355869136780965	0.0168942912991379	41.7205233090818	0.0469558197238941	3.56076868069866	0.490734694454432	0.555779710879185	0.448614832150082	0.45271452561927	0.516100557573479	0.41166899017926	0.452625709204927	0.515763689582981	0.412920147528874	0.00521104636563101	0.00508683370284001	0.00535080962334738
207	0.705265052202183	0.34	0.0169191200904872	0.0132729166392972	0.0205653235416772	0.411297968127877	0.96878367057867	0.787824016742249	1.14974332441509	32.69	20.04	46.12	0.0237397933914173	0.0291927177793069	0.0346456421671966	0.0231254178158509	0.0284372228812557	0.0337490279466604	0.0231894025392371	0.0285426270489366	0.0338199496138114	0.0169191200904872	39.9661581072089	-0.0527203833279087	3.41922830705034	0.490734694454432	0.555779710879185	0.448614832150082	0.45271452561927	0.516100557573479	0.41166899017926	0.452625709204927	0.515763689582981	0.412920147528874	0.00521104636563101	0.00508683370284001	0.00535080962334738
207	0.705265052202183	0.34	0.016974825138109	0.0133225695215937	0.0206270807546243	0.485043123339948	1.1294177635499	0.947725962179336	1.31110956492047	33.72	21.52	53.39	0.0276974662406677	0.0330074426848026	0.0383174191289376	0.0269683582737537	0.0321385549237405	0.0373087515737274	0.0268230313251402	0.0319862659530936	0.0372604273288741	0.016974825138109	43.2315465575222	-0.100615530943988	3.42758740786894	0.490734694454432	0.555779710879185	0.448614832150082	0.45271452561927	0.516100557573479	0.41166899017926	0.452625709204927	0.515763689582981	0.412920147528874	0.00521104636563101	0.00508683370284001	0.00535080962334738
207	0.705265052202183	0.34	0.017020402325319	0.0133296175845347	0.0207111870661034	0.407216244512144	0.913379475512364	0.741322490010708	1.08543646101402	33.76	21.34	55.02	0.0216397277386772	0.0266621928223139	0.0316846579059505	0.0210697186642478	0.0259598876899927	0.0308500567157377	0.0209065159626658	0.0257511813198526	0.0305719776213892	0.017020402325319	43.0748678983075	0.0411580297491258	3.58358908595707	0.490734694454432	0.555779710879185	0.448614832150082	0.45271452561927	0.516100557573479	0.41166899017926	0.452625709204927	0.515763689582981	0.412920147528874	0.00521104636563101	0.00508683370284001	0.00535080962334738
207	0.705265052202183	0.34	0.0173032002287592	0.0135601854167178	0.0210462150408007	0.484982987686505	1.0588747959528	0.888510882461663	1.22923870944393	32.64	19.57	50.62	0.0268159415587244	0.0319576554511154	0.0370993693435065	0.0261225787811952	0.0311313466415448	0.0361401145018944	0.0258890839413389	0.030839357487912	0.0358264885841851	0.0173032002287592	41.0949450415947	0.00122334108593018	3.48943440409509	0.490734694454432	0.555779710879185	0.448614832150082	0.45271452561927	0.516100557573479	0.41166899017926	0.452625709204927	0.515763689582981	0.412920147528874	0.00521104636563101	0.00508683370284001	0.00535080962334738
207	0.705265052202183	0.34	0.0173111794475347	0.0135363338172709	0.0210860250777984	0.458928033114431	0.985979909563504	0.818828997500624	1.15313082162638	31.27	21.25	48.02	0.0257758968793174	0.0310376361261781	0.0362993753730388	0.0251258135636255	0.030254848644578	0.0353838837255305	0.0252290090501343	0.0303631128103188	0.0354829659555474	0.0173111794475347	41.676716542204	0.0257395400136403	3.52571347859238	0.490734694454432	0.555779710879185	0.448614832150082	0.45271452561927	0.516100557573479	0.41166899017926	0.452625709204927	0.515763689582981	0.412920147528874	0.00521104636563101	0.00508683370284001	0.00535080962334738
207	0.705265052202183	0.34	0.0174879625315274	0.0136897291857035	0.0212861958773513	0.467078901027975	1.06645971642398	0.88860464656645	1.24431478628151	30.3	17.8	46.1	0.0288520746400139	0.0346268449728748	0.0404016153057358	0.0281384074529161	0.0337703366157396	0.039402265778563	0.0278993954010088	0.0334648571588337	0.0390756062051878	0.0174879625315274	38.4051747746433	0.0920421254956779	3.49275223658048	0.490734694454432	0.555779710879185	0.448614832150082	0.45271452561927	0.516100557573479	0.41166899017926	0.452625709204927	0.515763689582981	0.412920147528874	0.00521104636563101	0.00508683370284001	0.00535080962334738
207	0.705265052202183	0.34	0.0177639440329339	0.0138891123685558	0.0216387756973121	0.421037881311599	0.999409300425871	0.816433634329984	1.18238496652176	34.97	23.23	47.6	0.0230223174480838	0.0281819822303794	0.0333416470126751	0.0224047203337483	0.0274259718530147	0.0324472233722812	0.0227031522383297	0.0277668182146383	0.0328175371639396	0.0177639440329339	40.6975719072475	0.0459962320009945	3.54598473346349	0.490734694454432	0.555779710879185	0.448614832150082	0.45271452561927	0.516100557573479	0.41166899017926	0.452625709204927	0.515763689582981	0.412920147528874	0.00521104636563101	0.00508683370284001	0.00535080962334738
207	0.705265052202183	0.34	0.0177689552023665	0.0138818490642464	0.0216560613404866	0.463063475264388	0.924213420747114	0.768832052057941	1.07959478943629	33.85	21.81	52.08	0.0223816306821952	0.02690497020685	0.0314283097315047	0.0217912088403318	0.0261952237951443	0.0305992387499568	0.0217544895417032	0.0851327252853374	0.0306058319974604	0.0177689552023665	41.2099585128889	0.071868300481722	3.57886321491705	0.490734694454432	0.555779710879185	0.448614832150082	0.45271452561927	0.516100557573479	0.41166899017926	0.452625709204927	0.515763689582981	0.412920147528874	0.00521104636563101	0.00508683370284001	0.00535080962334738
207	0.705265052202183	0.34	0.0177778127459542	0.0139232101983169	0.0216324152935915	0.456650839044096	0.898094427353268	0.745142542389487	1.05104631231705	29.32	17.75	51.36	0.0249865241761481	0.030115389801213	0.035244255426278	0.0243815064910205	0.0293861829977458	0.0343908595044711	0.0238744772266647	0.0287517804765837	0.0336541233697954	0.0177778127459542	40.0809205666624	0.0202014302075625	3.43703109119911	0.490734694454432	0.555779710879185	0.448614832150082	0.45271452561927	0.516100557573479	0.41166899017926	0.452625709204927	0.515763689582981	0.412920147528874	0.00521104636563101	0.00508683370284001	0.00535080962334738
207	0.705265052202183	0.34	0.0177927640525096	0.0139607954005024	0.0216247327045169	0.512702899637653	0.950165991618049	0.805539127273671	1.09479285596243	28.88	18.79	43.13	0.027416856389979	0.0323392913600629	0.0372617263301468	0.0267597565884246	0.0315642155587805	0.0363686745291364	0.0268163950444199	0.0316387222614144	0.0364868098832524	0.0177927640525096	36.8007237992669	0.0430829642806256	3.39941651800749	0.490734694454432	0.555779710879185	0.448614832150082	0.45271452561927	0.516100557573479	0.41166899017926	0.452625709204927	0.515763689582981	0.412920147528874	0.00521104636563101	0.00508683370284001	0.00535080962334738
207	0.705265052202183	0.34	0.017825856906512	0.0139487285487168	0.0217029852643072	0.469808383062919	0.954580558422117	0.796253882458951	1.11290723438528	32.4	21.04	47.84	0.0242072094600026	0.0290205574292591	0.0338339053985155	0.0235839133276381	0.0282733254430771	0.0329627375585161	0.0236485951644926	0.0283544340353973	0.033060263517144	0.017825856906512	40.5835163337528	0.0678265176218067	3.54728393682515	0.490734694454432	0.555779710879185	0.448614832150082	0.45271452561927	0.516100557573479	0.41166899017926	0.452625709204927	0.515763689582981	0.412920147528874	0.00521104636563101	0.00508683370284001	0.00535080962334738
207	0.705265052202183	0.34	0.0178397686554882	0.0139757095366675	0.0217038277743088	0.38399061363886	0.847145000097161	0.679621177568565	1.01466882262576	33.33	18.84	51.95	0.0200883830966358	0.0250400868337192	0.0299917905708026	0.0195628497083424	0.0243850116286326	0.0292071735489229	0.0192452284738714	0.0239914228851189	0.0287251782527485	0.0178397686554882	40.2510432877703	0.041610764799256	3.52078614117135	0.490734694454432	0.555779710879185	0.448614832150082	0.45271452561927	0.516100557573479	0.41166899017926	0.452625709204927	0.515763689582981	0.412920147528874	0.00521104636563101	0.00508683370284001	0.00535080962334738
207	0.705265052202183	0.34	0.0179108650279491	0.0140074822865784	0.0218142477693199	0.523523646865575	1.15247054855276	0.980811056981214	1.32413004012431	35.91	20.66	53.45	0.0269393740954699	0.0316542467792233	0.0363691194629767	0.0262070570888271	0.0307937611878825	0.0353804652869378	0.0259519600571323	0.030499071417119	0.0350462582296998	0.0179108650279491	42.5103184280026	-0.0264301463629911	3.49691634661962	0.490734694454432	0.555779710879185	0.448614832150082	0.45271452561927	0.516100557573479	0.41166899017926	0.452625709204927	0.515763689582981	0.412920147528874	0.00521104636563101	0.00508683370284001	0.00535080962334738
207	0.705265052202183	0.34	0.0179742517393136	0.0140827728595698	0.0218657306190574	0.477352780620776	1.02787056254027	0.859948220174719	1.19579290490581	34.25	22.4	54.44	0.0247490712843337	0.0295818297271535	0.0344145881699733	0.0240921842345806	0.0287966721496218	0.0335011600646629	0.0239969259495238	0.0287330853873909	0.0334255132653335	0.0179742517393136	43.8608030802283	-0.01503928760725	3.53553717696503	0.490734694454432	0.555779710879185	0.448614832150082	0.45271452561927	0.516100557573479	0.41166899017926	0.452625709204927	0.515763689582981	0.412920147528874	0.00521104636563101	0.00508683370284001	0.00535080962334738
207	0.705265052202183	0.34	0.0180985979489986	0.0141524437936455	0.0220447521043516	0.47408663294607	0.991131957631527	0.82814787566785	1.1541160395952	30.3	18.68	50.28	0.0268890238521595	0.0321809324547257	0.0374728410572919	0.0262239121790683	0.0313849231260018	0.0365459340729353	0.0259022023459462	0.0309658585745189	0.0360472296340139	0.0180985979489986	39.277430429095	0.102690684648268	3.54232924113818	0.490734694454432	0.555779710879185	0.448614832150082	0.45271452561927	0.516100557573479	0.41166899017926	0.452625709204927	0.515763689582981	0.412920147528874	0.00521104636563101	0.00508683370284001	0.00535080962334738
207	0.705265052202183	0.34	0.0184039162325706	0.0144083912167233	0.0223994412484178	0.434499688876097	0.939765939889368	0.772376964309583	1.10715491546915	32.62	20.41	47.72	0.0233255520977704	0.0283806488327809	0.0334357455677914	0.022722654261447	0.0276470914145891	0.0325715285677313	0.0227692541877134	0.0277040383029095	0.0326351520238568	0.0184039162325706	39.0994127056411	-0.0698295583799256	3.40117962015733	0.490734694454432	0.555779710879185	0.448614832150082	0.45271452561927	0.516100557573479	0.41166899017926	0.452625709204927	0.515763689582981	0.412920147528874	0.00521104636563101	0.00508683370284001	0.00535080962334738
207	0.705265052202183	0.34	0.0185549454470942	0.0145016071012898	0.0226082837928987	0.384082668910655	0.844822936765707	0.677790808469036	1.01185506506238	35.55	20.89	50.24	0.0188004429259424	0.0234335508931828	0.0280666588604233	0.0182918671858066	0.0227996437274604	0.0273074202691142	0.0182456428005765	0.0227752834290325	0.027238584822954	0.0185549454470942	41.2487236268254	-0.0145024427430548	3.50750155162007	0.490734694454432	0.555779710879185	0.448614832150082	0.45271452561927	0.516100557573479	0.41166899017926	0.452625709204927	0.515763689582981	0.412920147528874	0.00521104636563101	0.00508683370284001	0.00535080962334738
207	0.705265052202183	0.34	0.018589284451033	0.0145070433711157	0.0226715255309504	0.44888194922982	1.02146891420792	0.844756580171755	1.19818124824408	34.66	24.73	47.88	0.0240273409086983	0.0290535550777497	0.0340797692468011	0.0233856526152796	0.0282776337535204	0.0331696148917611	0.0237854675442042	0.028749367144973	0.0337918039054954	0.018589284451033	41.8559423073376	-0.0529656936402957	3.4843895891776	0.490734694454432	0.555779710879185	0.448614832150082	0.45271452561927	0.516100557573479	0.41166899017926	0.452625709204927	0.515763689582981	0.412920147528874	0.00521104636563101	0.00508683370284001	0.00535080962334738
207	0.705265052202183	0.34	0.0187712810522821	0.014667733867032	0.0228748282375321	0.412031908070034	1.02400109091447	0.833016936897961	1.21498524493098	32.69	22.76	48.18	0.0251011665842602	0.030856061656111	0.0366109567279619	0.0244515527426304	0.0300575121272392	0.0356634715118481	0.0246609831832915	0.0303743175962238	0.036033880187074	0.0187712810522821	39.6892858414313	-0.0392930409940569	3.45588783019987	0.490734694454432	0.555779710879185	0.448614832150082	0.45271452561927	0.516100557573479	0.41166899017926	0.452625709204927	0.515763689582981	0.412920147528874	0.00521104636563101	0.00508683370284001	0.00535080962334738
207	0.705265052202183	0.34	0.0188208583203532	0.0147715669278622	0.0228701497128442	0.431362726450107	0.975992616489515	0.801036815110454	1.15094841786858	32.32	21.47	44.34	0.024407799334387	0.0297387479398617	0.0350696965453365	0.0237801615697441	0.0289740267528124	0.0341678919358807	0.0240695436020542	0.0293483044282765	0.0345427652460068	0.0188208583203532	39.1397864577362	-0.0667726979428562	3.39911977735377	0.490734694454432	0.555779710879185	0.448614832150082	0.45271452561927	0.516100557573479	0.41166899017926	0.452625709204927	0.515763689582981	0.412920147528874	0.00521104636563101	0.00508683370284001	0.00535080962334738
207	0.705265052202183	0.34	0.0188274024322173	0.0147711041088799	0.0228837007555546	0.485016607746021	0.983883906783917	0.825596040293427	1.14217177327441	33.13	20.36	52.71	0.0245478448818082	0.0292542942876216	0.033960743693435	0.0239077527274462	0.02849148010393	0.0330752074804139	0.023704530032002	0.0282411243949879	0.0327910244157586	0.0188274024322173	42.4774948527456	0.0534769006729925	3.55459829862846	0.490734694454432	0.555779710879185	0.448614832150082	0.45271452561927	0.516100557573479	0.41166899017926	0.452625709204927	0.515763689582981	0.412920147528874	0.00521104636563101	0.00508683370284001	0.00535080962334738
207	0.705265052202183	0.34	0.0188283705748505	0.0146998387170494	0.0229569024326516	0.37535921748051	0.854101756273144	0.682078683200647	1.02612482934564	34.89	20.88	54.59	0.0192730305338167	0.0241337687763458	0.0289945070188748	0.0187565553022057	0.0234870363490536	0.0282175173959016	0.0185463485553936	0.0232321367102384	0.0279114382016602	0.0188283705748505	41.7480037567409	0.0574257394626358	3.57430769694011	0.490734694454432	0.555779710879185	0.448614832150082	0.45271452561927	0.516100557573479	0.41166899017926	0.452625709204927	0.515763689582981	0.412920147528874	0.00521104636563101	0.00508683370284001	0.00535080962334738
207	0.705265052202183	0.34	0.0189455043960917	0.0148249197741645	0.023066089018019	0.394373212189068	0.906852628500788	0.731395502225713	1.08230975477586	32.07	20.55	49.98	0.0224591193902668	0.0278469191988428	0.0332347190074188	0.0218841970924339	0.02713407670065	0.0323839563088662	0.0218318583424019	0.0270802911991523	0.0322003462817515	0.0189455043960917	40.4896332367082	-0.099207672538425	3.37793553818995	0.490734694454432	0.555779710879185	0.448614832150082	0.45271452561927	0.516100557573479	0.41166899017926	0.452625709204927	0.515763689582981	0.412920147528874	0.00521104636563101	0.00508683370284001	0.00535080962334738
207	0.705265052202183	0.34	0.0191465886046651	0.0149571418475541	0.023336035361776	0.421833586205943	0.885864109952923	0.723941155011399	1.04778706489445	30.36	18.77	51.42	0.0234644625027548	0.0287127276114028	0.0339609927200507	0.0228834059491566	0.0280017069115539	0.0331200078739513	0.0225167344021062	0.0275687952691495	0.0326297566424501	0.0191465886046651	39.2878226196169	-0.0148305485383839	3.42697214818948	0.490734694454432	0.555779710879185	0.448614832150082	0.45271452561927	0.516100557573479	0.41166899017926	0.452625709204927	0.515763689582981	0.412920147528874	0.00521104636563101	0.00508683370284001	0.00535080962334738
207	0.705265052202183	0.34	0.0191596727723398	0.0149473614584067	0.023371984086273	0.432677344642796	0.923699188195629	0.758560432057794	1.08883794433346	32.66	20.58	46.69	0.022875384235735	0.0278553599096791	0.0328353355836232	0.0222836360696978	0.02713478805082	0.0319859400319422	0.0223587789667066	0.0272571255984693	0.0321349159638496	0.0191596727723398	39.1274898377458	0.0186215293956316	3.4777140472341	0.490734694454432	0.555779710879185	0.448614832150082	0.45271452561927	0.516100557573479	0.41166899017926	0.452625709204927	0.515763689582981	0.412920147528874	0.00521104636563101	0.00508683370284001	0.00535080962334738
207	0.705265052202183	0.34	0.0193071948382321	0.0150607733703641	0.0235536163061001	0.438117898908534	0.944433197295947	0.777445757366502	1.11142063722539	31.48	19.33	42.27	0.0243133458710957	0.0295356052308821	0.0347578645906685	0.0236976998696613	0.0287877247311457	0.0338777495926301	0.023878895399058	0.0289709512492665	0.0341120957846872	0.0193071948382321	36.9486950045688	0.150011499042651	3.56762572238567	0.490734694454432	0.555779710879185	0.448614832150082	0.45271452561927	0.516100557573479	0.41166899017926	0.452625709204927	0.515763689582981	0.412920147528874	0.00521104636563101	0.00508683370284001	0.00535080962334738
207	0.705265052202183	0.34	0.0195110493018273	0.0152639278647915	0.0237581707388631	0.528416653203781	1.11749597840811	0.952671233403296	1.28232072341292	35.03	23.69	54.43	0.0268126020395446	0.0314515374236811	0.0360904728078175	0.0260926190542877	0.0306069878431583	0.0351213566320289	0.0261819766124467	0.0306931256353894	0.0353938363438062	0.0195110493018273	43.1210540057539	-0.025143736678655	3.53161456476995	0.490734694454432	0.555779710879185	0.448614832150082	0.45271452561927	0.516100557573479	0.41166899017926	0.452625709204927	0.515763689582981	0.412920147528874	0.00521104636563101	0.00508683370284001	0.00535080962334738
207	0.705265052202183	0.34	0.0195136904646021	0.0152869692552332	0.0237404116739709	0.46836571883036	1.00348021171759	0.836560274369441	1.17040014906573	38.26	24.15	57.59	0.0215853053670272	0.0258922488472451	0.030199192327463	0.0209809920429593	0.0251673561157124	0.0293537201884655	0.0209632367647691	0.0251312120478725	0.0293244973263429	0.0195136904646021	44.0437220060309	0.0391302107267557	3.61795148004104	0.490734694454432	0.555779710879185	0.448614832150082	0.45271452561927	0.516100557573479	0.41166899017926	0.452625709204927	0.515763689582981	0.412920147528874	0.00521104636563101	0.00508683370284001	0.00535080962334738
207	0.705265052202183	0.34	0.0195563571357195	0.015276721863052	0.0238359924083869	0.47236392973017	1.08526237976432	0.906181555266168	1.26434320426247	33.52	23.3	54.72	0.0266400954098021	0.0319047470935317	0.0371693987772613	0.025941076473733	0.031067587089943	0.036194097706153	0.0259583018947328	0.0310549839318329	0.0362351130669047	0.0195563571357195	42.0742921061263	0.00471689083433732	3.5445802693474	0.490734694454432	0.555779710879185	0.448614832150082	0.45271452561927	0.516100557573479	0.41166899017926	0.452625709204927	0.515763689582981	0.412920147528874	0.00521104636563101	0.00508683370284001	0.00535080962334738
207	0.705265052202183	0.34	0.0195626695153319	0.0152742802736316	0.0238510587570322	0.395233868636855	0.965502367807928	0.779033875749497	1.15197085986636	32.68	20.92	49.43	0.0234832363712139	0.0291041519836179	0.0347250675960219	0.0228756231416489	0.0283511012754032	0.0338265794091575	0.0228636857457247	0.028337461102835	0.033856111562989	0.0195626695153319	39.3609880116985	-0.0528639913244641	3.41832017688039	0.490734694454432	0.555779710879185	0.448614832150082	0.45271452561927	0.516100557573479	0.41166899017926	0.452625709204927	0.515763689582981	0.412920147528874	0.00521104636563101	0.00508683370284001	0.00535080962334738
207	0.705265052202183	0.34	0.0195841742053775	0.0152907342992791	0.0238776141114759	0.483852006632983	1.08279382156435	0.908186649350184	1.25740099377852	30.51	19.67	44.39	0.0292873523575425	0.0349181131493351	0.0405488739411276	0.0285597481994224	0.0340506204510877	0.0395414927027531	0.0286688762962741	0.0342366722481647	0.0396910105764162	0.0195841742053775	37.9546063679236	-0.0215295328798998	3.39250367488299	0.490734694454432	0.555779710879185	0.448614832150082	0.45271452561927	0.516100557573479	0.41166899017926	0.452625709204927	0.515763689582981	0.412920147528874	0.00521104636563101	0.00508683370284001	0.00535080962334738
207	0.705265052202183	0.34	0.0197556381231372	0.0154952864977462	0.0240159897485282	0.535017401556549	1.1958760056865	1.02181318783631	1.36993882353668	28.69	19.37	42.65	0.0350109942813595	0.0409750123552056	0.0469390304290517	0.0341758069228414	0.0399975533302155	0.0458192997375896	0.0344214456970801	0.0402635244331066	0.046119770167811	0.0197556381231372	36.2844882215736	0.0407126878883871	3.40416034660317	0.490734694454432	0.555779710879185	0.448614832150082	0.45271452561927	0.516100557573479	0.41166899017926	0.452625709204927	0.515763689582981	0.412920147528874	0.00521104636563101	0.00508683370284001	0.00535080962334738
207	0.705265052202183	0.34	0.0197584871048174	0.0154374283414657	0.0240795458681691	0.407775991559055	0.885529461608727	0.718911945887019	1.05214697733043	31.46	18.7	48.03	0.0224984508255962	0.0277127694992449	0.0329270881728937	0.0219290003566919	0.0270113412227687	0.0320936820888456	0.0217372649712439	0.0267832169674475	0.0318157123910933	0.0197584871048174	39.2850536672941	-0.00994352050700964	3.43186241851325	0.490734694454432	0.555779710879185	0.448614832150082	0.45271452561927	0.516100557573479	0.41166899017926	0.452625709204927	0.515763689582981	0.412920147528874	0.00521104636563101	0.00508683370284001	0.00535080962334738
207	0.705265052202183	0.34	0.0197694555570473	0.0154753567607336	0.024063554353361	0.42452443039864	0.901181225344848	0.737363949898613	1.06499850079108	33.03	21.27	46.8	0.0219960704136351	0.0268828516648486	0.0317696329160621	0.0214235628589332	0.0261831523376217	0.0309427418163102	0.0215498597575622	0.0263372080996887	0.0311347421931262	0.0197694555570473	38.4536901098318	0.00778899504804702	3.45510509621368	0.490734694454432	0.555779710879185	0.448614832150082	0.45271452561927	0.516100557573479	0.41166899017926	0.452625709204927	0.515763689582981	0.412920147528874	0.00521104636563101	0.00508683370284001	0.00535080962334738
207	0.705265052202183	0.34	0.019783314556821	0.0155030634906142	0.0240635656230278	0.366712290182248	0.866155169081861	0.688442266492968	1.04386807167075	33.02	21.63	51.98	0.0205406156930541	0.0258429229647604	0.0311452302364667	0.0200060474370771	0.0251703624892099	0.0303346775413427	0.0199788305940125	0.0251045391363927	0.0303066903802171	0.019783314556821	40.3127604920132	-0.0314067464702079	3.47116977065061	0.490734694454432	0.555779710879185	0.448614832150082	0.45271452561927	0.516100557573479	0.41166899017926	0.452625709204927	0.515763689582981	0.412920147528874	0.00521104636563101	0.00508683370284001	0.00535080962334738
207	0.705265052202183	0.34	0.0197986702913323	0.0154486366299459	0.0241487039527187	0.405051231832898	0.90178756709742	0.73115005472862	1.07242507946622	31.47	19.94	45.86	0.0228714198691269	0.0282092054106444	0.0335469909521618	0.0222923756951937	0.027495022551085	0.0326976694069762	0.0223383438856314	0.0275474961222647	0.0327892488060275	0.0197986702913323	37.9761929437103	0.0573962369833172	3.48871227036857	0.490734694454432	0.555779710879185	0.448614832150082	0.45271452561927	0.516100557573479	0.41166899017926	0.452625709204927	0.515763689582981	0.412920147528874	0.00521104636563101	0.00508683370284001	0.00535080962334738
207	0.705265052202183	0.34	0.0198063717896547	0.0155384694579749	0.0240742741213345	0.428069913090643	0.881223058507451	0.722190724190354	1.04025539282455	29.74	19.39	51.17	0.0238845820147857	0.0291441633203444	0.0344037446259032	0.023300855278377	0.028431895157987	0.033562935037597	0.0230532565894978	0.0281241528222676	0.0332022060802351	0.0198063717896547	38.4694478797467	0.0241211210257173	3.43395586738752	0.490734694454432	0.555779710879185	0.448614832150082	0.45271452561927	0.516100557573479	0.41166899017926	0.452625709204927	0.515763689582981	0.412920147528874	0.00521104636563101	0.00508683370284001	0.00535080962334738
207	0.705265052202183	0.34	0.0198437096842148	0.0155129863708185	0.0241744329976111	0.450336661918294	0.9528344566269	0.788479559569463	1.11718935368434	32.82	21.17	50.39	0.0236649013193052	0.0285977399363679	0.0335305785534306	0.0230510734648064	0.0278559625204471	0.0326608515760877	0.0230278340082425	0.0278124991674651	0.032612331332543	0.0198437096842148	39.9154959401273	-0.0134537140456827	3.46151495480538	0.490734694454432	0.555779710879185	0.448614832150082	0.45271452561927	0.516100557573479	0.41166899017926	0.452625709204927	0.515763689582981	0.412920147528874	0.00521104636563101	0.00508683370284001	0.00535080962334738
207	0.705265052202183	0.34	0.0198533782707553	0.015572778176683	0.0241339783648276	0.434982210956197	1.0227398867194	0.840750539284143	1.20472923415466	31.05	22.56	49.31	0.0266508019397339	0.032419649923784	0.0381884979078342	0.0259815238744112	0.0316054995417996	0.0372294752091879	0.0261868639112819	0.0318402481967498	0.0375024048268416	0.0198533782707553	41.0564627798934	-0.00992256357505644	3.4748361420431	0.490734694454432	0.555779710879185	0.448614832150082	0.45271452561927	0.516100557573479	0.41166899017926	0.452625709204927	0.515763689582981	0.412920147528874	0.00521104636563101	0.00508683370284001	0.00535080962334738
207	0.705265052202183	0.34	0.0198689134564294	0.0155399454743921	0.0241978814384666	0.443390740388933	0.994328480136661	0.820389369858082	1.16826759041524	33.15	22.68	50.58	0.0243845420449557	0.0295545572885515	0.0347245725321473	0.0237485845603464	0.0287837639770627	0.033818943393779	0.0238479646024744	0.0289447220071013	0.0339769654601425	0.0198689134564294	41.2921361275804	0.0773735817177338	3.6036534731766	0.490734694454432	0.555779710879185	0.448614832150082	0.45271452561927	0.516100557573479	0.41166899017926	0.452625709204927	0.515763689582981	0.412920147528874	0.00521104636563101	0.00508683370284001	0.00535080962334738
207	0.705265052202183	0.34	0.0198858196766278	0.0155722204146503	0.0241994189386053	0.463953688587798	1.03699083998964	0.862960799293041	1.21102088068623	28.22	17.94	45.24	0.0300545779299407	0.0361155709953863	0.042176564060832	0.0293459432650657	0.0352640286576852	0.0411821140503046	0.0291491717781754	0.0350671249700842	0.0409069522663755	0.0198858196766278	37.2754188168966	0.0582527163770266	3.45078891041919	0.490734694454432	0.555779710879185	0.448614832150082	0.45271452561927	0.516100557573479	0.41166899017926	0.452625709204927	0.515763689582981	0.412920147528874	0.00521104636563101	0.00508683370284001	0.00535080962334738
207	0.705265052202183	0.34	0.0199296655799755	0.0156020877650262	0.0242572433949247	0.430533537176223	1.06423382057425	0.873137158779392	1.2553304823691	31.52	19.6	45.73	0.0272715987731266	0.0332403190766337	0.0392090393801409	0.0265805204882214	0.0323979899235729	0.0382154593589245	0.0266073138661107	0.0324700128071522	0.0382818955677282	0.0199296655799755	38.696047984462	-0.0596568729964126	3.38162216912659	0.490734694454432	0.555779710879185	0.448614832150082	0.45271452561927	0.516100557573479	0.41166899017926	0.452625709204927	0.515763689582981	0.412920147528874	0.00521104636563101	0.00508683370284001	0.00535080962334738
207	0.705265052202183	0.34	0.0201881348889233	0.0158095400793158	0.0245667296985308	0.431380962592752	1.02323562957692	0.83981789465071	1.20665336450312	32.37	21.39	45.27	0.0255555214498523	0.0311368931841846	0.0367182649185169	0.0248978646503476	0.0303356029597526	0.0357733412691576	0.0251619756681102	0.0306087198793998	0.0361807613329859	0.0201881348889233	38.2503808091949	0.0631479917344937	3.50368655287645	0.490734694454432	0.555779710879185	0.448614832150082	0.45271452561927	0.516100557573479	0.41166899017926	0.452625709204927	0.515763689582981	0.412920147528874	0.00521104636563101	0.00508683370284001	0.00535080962334738
207	0.705265052202183	0.34	0.0202289001383143	0.0158764811372227	0.0245813191394058	0.431921634366641	1.01764618754367	0.83543127470272	1.19986110038462	31.2	21.67	53.06	0.0263591179655912	0.0321082735551681	0.037857429144745	0.0256952622574267	0.0312996250750963	0.036903987892766	0.0255992281879206	0.0311562939487431	0.0367525049488659	0.0202289001383143	40.5921642801578	0.0316680452749643	3.51148466439867	0.490734694454432	0.555779710879185	0.448614832150082	0.45271452561927	0.516100557573479	0.41166899017926	0.452625709204927	0.515763689582981	0.412920147528874	0.00521104636563101	0.00508683370284001	0.00535080962334738
207	0.705265052202183	0.34	0.0202432231844011	0.0158733539395375	0.0246130924292648	0.393369762265429	0.877975179753708	0.707747868084485	1.04820249142293	31.01	22.5	48.72	0.0224629462976384	0.0278657276168761	0.0332685089361137	0.0218992754550158	0.0271664828269017	0.0324336901987877	0.0220871744104166	0.0273696219903694	0.0326963436720491	0.0202432231844011	38.5458755569135	0.0630891533626869	3.51808883617069	0.490734694454432	0.555779710879185	0.448614832150082	0.45271452561927	0.516100557573479	0.41166899017926	0.452625709204927	0.515763689582981	0.412920147528874	0.00521104636563101	0.00508683370284001	0.00535080962334738
207	0.705265052202183	0.34	0.0202873539268727	0.0158925387170512	0.0246821691366942	0.432500564075894	0.97886440485081	0.803800191848068	1.15392861785355	31.69	21.06	50.16	0.0249708343078201	0.0304093742589858	0.0358479142101516	0.0243360030176045	0.0296362794533616	0.0349365558891186	0.0243125567480686	0.0296084843696574	0.0349371543814249	0.0202873539268727	40.0173728901341	0.055339839199411	3.53618573670371	0.490734694454432	0.555779710879185	0.448614832150082	0.45271452561927	0.516100557573479	0.41166899017926	0.452625709204927	0.515763689582981	0.412920147528874	0.00521104636563101	0.00508683370284001	0.00535080962334738
207	0.705265052202183	0.34	0.0202989723878514	0.0158549580556514	0.0247429867200513	0.392447369531545	0.879963961101478	0.709020855757672	1.05090706644528	34.4	20.22	48.21	0.0203183650734328	0.0252170706516348	0.0301157762298369	0.0197778572457256	0.0245462477763792	0.0293146383070328	0.0197710810115048	0.0245389384118837	0.0292732688031134	0.0202989723878514	39.2142315313149	-0.137664765764041	3.32319660746385	0.490734694454432	0.555779710879185	0.448614832150082	0.45271452561927	0.516100557573479	0.41166899017926	0.452625709204927	0.515763689582981	0.412920147528874	0.00521104636563101	0.00508683370284001	0.00535080962334738
207	0.705265052202183	0.34	0.0203389736171541	0.0159371976978695	0.0247407495364386	0.477120621153596	1.04819114431043	0.876869351097675	1.21951293752319	32.19	19.48	49.53	0.0268217995839691	0.0320622140153397	0.0373026284467103	0.0261336347487441	0.0312395962727926	0.0363455577968411	0.0259389470913704	0.0309961040856423	0.0361044090890572	0.0203389736171541	39.2766263072845	-0.0426473439197912	3.39818332549898	0.490734694454432	0.555779710879185	0.448614832150082	0.45271452561927	0.516100557573479	0.41166899017926	0.452625709204927	0.515763689582981	0.412920147528874	0.00521104636563101	0.00508683370284001	0.00535080962334738
207	0.705265052202183	0.34	0.0203594217354172	0.0159278528555578	0.0247909906152766	0.40900203053246	0.91256939382157	0.741299265558503	1.08383952208464	31.87	19.63	49.48	0.0229011482267638	0.0281922402005489	0.033483332174334	0.0223169970977728	0.027473126522105	0.0326292559464372	0.0221701207166417	0.0272725562079414	0.0324152484949137	0.0203594217354172	38.601282683067	0.0944679993859595	3.53326790576489	0.490734694454432	0.555779710879185	0.448614832150082	0.45271452561927	0.516100557573479	0.41166899017926	0.452625709204927	0.515763689582981	0.412920147528874	0.00521104636563101	0.00508683370284001	0.00535080962334738
207	0.705265052202183	0.34	0.0204196094141873	0.0160137210025579	0.0248254978258167	0.401514225078516	0.968277573935765	0.783707288892736	1.15284785897879	32.77	21.82	48.22	0.0235550669374189	0.0291025021603189	0.0346499373832189	0.022944579331664	0.028348239100378	0.0337518988690921	0.0230702618127929	0.0285158122003565	0.0339833435747855	0.0204196094141873	38.7183426590308	0.00447608440982574	3.45798706344172	0.490734694454432	0.555779710879185	0.448614832150082	0.45271452561927	0.516100557573479	0.41166899017926	0.452625709204927	0.515763689582981	0.412920147528874	0.00521104636563101	0.00508683370284001	0.00535080962334738
207	0.705265052202183	0.34	0.0205521196160618	0.0160866216203923	0.0250176176117314	0.47073997543491	0.974395299555551	0.813084052751073	1.13570654636003	25.96	16.85	42.03	0.0307333196446652	0.0368306352832481	0.042927950921831	0.0300535652532612	0.0360160214907439	0.0419784777282265	0.0299052614355565	0.0358080108871999	0.0417248119696582	0.0205521196160618	33.9618918025719	-0.052833433336529	3.25218885615776	0.490734694454432	0.555779710879185	0.448614832150082	0.45271452561927	0.516100557573479	0.41166899017926	0.452625709204927	0.515763689582981	0.412920147528874	0.00521104636563101	0.00508683370284001	0.00535080962334738
207	0.705265052202183	0.34	0.0205816322292728	0.0161520285928693	0.0250112358656763	0.465316170905821	0.9270549688828	0.771900103260923	1.08220983450468	27.33	19.36	46.65	0.0277365629786331	0.033311717954753	0.0388868729308728	0.0270976462399327	0.0325443765140505	0.0379911067881683	0.0270522280277825	0.0324635935712654	0.0379577746386704	0.0205816322292728	35.9228338775033	-0.0260035109462605	3.32331759930253	0.490734694454432	0.555779710879185	0.448614832150082	0.45271452561927	0.516100557573479	0.41166899017926	0.452625709204927	0.515763689582981	0.412920147528874	0.00521104636563101	0.00508683370284001	0.00535080962334738
207	0.705265052202183	0.34	0.0207455414018786	0.0162387155821685	0.0252523672215887	0.447411190148713	1.0165442816753	0.84016020124944	1.19292836210116	31.89	21.96	49.78	0.0259383075198139	0.0313838219739404	0.0368293364280668	0.0252764293447305	0.0305829884269024	0.0358895475090742	0.0253543485348775	0.030718217072536	0.0359780107230209	0.0207455414018786	39.9541273528646	0.0822923081960949	3.58378899016865	0.490734694454432	0.555779710879185	0.448614832150082	0.45271452561927	0.516100557573479	0.41166899017926	0.452625709204927	0.515763689582981	0.412920147528874	0.00521104636563101	0.00508683370284001	0.00535080962334738
207	0.705265052202183	0.34	0.0207686070822005	0.0162227586537491	0.025314455510652	0.462172573926152	1.00601281753859	0.836575774757444	1.17544986031973	30.38	19.69	49.87	0.0270960519864319	0.0325839887139283	0.0380719254414248	0.0264247615783207	0.0317767375655833	0.0371287135528459	0.0262618285616071	0.0315571102771402	0.0368509323405999	0.0207686070822005	38.1965072577254	-0.0400345639641216	3.40062842297187	0.490734694454432	0.555779710879185	0.448614832150082	0.45271452561927	0.516100557573479	0.41166899017926	0.452625709204927	0.515763689582981	0.412920147528874	0.00521104636563101	0.00508683370284001	0.00535080962334738
207	0.705265052202183	0.34	0.0207700082260234	0.0162649148381776	0.0252751016138692	0.427160882505555	0.969758737137433	0.794423276521122	1.14509419775375	33.78	23.51	53.71	0.0231729096248369	0.0282873528983063	0.0334017961717757	0.0225622745250903	0.0275419458329755	0.0325216171408607	0.0226549332914341	0.0276456026354975	0.032558283387516	0.0207700082260234	41.5965559042728	-0.0463642821926414	3.48252640116427	0.490734694454432	0.555779710879185	0.448614832150082	0.45271452561927	0.516100557573479	0.41166899017926	0.452625709204927	0.515763689582981	0.412920147528874	0.00521104636563101	0.00508683370284001	0.00535080962334738
207	0.705265052202183	0.34	0.0208358357820523	0.016304016604148	0.0253676549599566	0.409299202851007	0.926267442259004	0.752533293887093	1.10000159063091	31.74	20.61	49.45	0.0233448857297517	0.0287344198195305	0.0341239539093093	0.0227508849186788	0.0280032845774865	0.0332556842362943	0.0227264671400665	0.0279699847300587	0.0331877202913024	0.0208358357820523	38.646740786501	-0.00887517149293099	3.4547909804342	0.490734694454432	0.555779710879185	0.448614832150082	0.45271452561927	0.516100557573479	0.41166899017926	0.452625709204927	0.515763689582981	0.412920147528874	0.00521104636563101	0.00508683370284001	0.00535080962334738
207	0.705265052202183	0.34	0.0208384478836379	0.016260102151046	0.0254167936162298	0.458290138642522	1.04725114021866	0.869484846402217	1.22501743403511	33.33	21.33	51.26	0.025706824501663	0.0309625882292996	0.0362183519569362	0.025034399493396	0.0301526858376328	0.0352709721818696	0.0249776486316105	0.0301305102325872	0.0352585286688439	0.0208384478836379	40.2788619146769	-0.0743109537423352	3.4162694041747	0.490734694454432	0.555779710879185	0.448614832150082	0.45271452561927	0.516100557573479	0.41166899017926	0.452625709204927	0.515763689582981	0.412920147528874	0.00521104636563101	0.00508683370284001	0.00535080962334738
207	0.705265052202183	0.34	0.0208438772079844	0.0163021942390853	0.0253855601768835	0.413604305545148	0.997192831888156	0.811810871490599	1.18257479228571	30.75	20.44	42.06	0.0259775402974423	0.0319096699544447	0.0378417996114472	0.0253289975923564	0.0311130285698603	0.0368970595473641	0.0256601135914797	0.0315602180074166	0.0373133648104199	0.0208438772079844	36.9982838872688	0.0287480808731486	3.45475636888002	0.490734694454432	0.555779710879185	0.448614832150082	0.45271452561927	0.516100557573479	0.41166899017926	0.452625709204927	0.515763689582981	0.412920147528874	0.00521104636563101	0.00508683370284001	0.00535080962334738
207	0.705265052202183	0.34	0.0210377977534059	0.0164349614975973	0.0256406340092144	0.43622625822736	1.08297344695689	0.890752908188688	1.27519398572509	38.75	24.64	50.93	0.022696967601428	0.02759487284613	0.032492778090832	0.0220579670733973	0.0268179788297457	0.0315779905860942	0.0223321480927776	0.0271027199147985	0.0319722899352109	0.0210377977534059	42.5281888192549	-0.0649938479091357	3.51344117738443	0.490734694454432	0.555779710879185	0.448614832150082	0.45271452561927	0.516100557573479	0.41166899017926	0.452625709204927	0.515763689582981	0.412920147528874	0.00521104636563101	0.00508683370284001	0.00535080962334738
207	0.705265052202183	0.34	0.0211527025240891	0.0165382289840886	0.0257671760640896	0.458912560253197	1.12063567613933	0.930650961814627	1.31062039046402	31.49	22.05	48.56	0.0290968292095786	0.0350367067919943	0.04097658437441	0.0283599402585675	0.034149388042282	0.0399388358259965	0.0285224168765152	0.0343833685119288	0.0401460812841538	0.0211527025240891	38.5259752083784	-0.0668398680181361	3.4010464009525	0.490734694454432	0.555779710879185	0.448614832150082	0.45271452561927	0.516100557573479	0.41166899017926	0.452625709204927	0.515763689582981	0.412920147528874	0.00521104636563101	0.00508683370284001	0.00535080962334738
207	0.705265052202183	0.34	0.0211707812440585	0.0166012519645806	0.0257403105235363	0.442125291480184	0.961929560661383	0.793225945388633	1.13063317593413	32.2	20.55	48.61	0.0242584654239285	0.0294177656734692	0.03457706592301	0.0236359954040961	0.028662908477757	0.0336898215514179	0.0236351311032912	0.0286282572501468	0.033701251992898	0.0211707812440585	38.2106870617552	-0.0226774606673291	3.43706272906675	0.490734694454432	0.555779710879185	0.448614832150082	0.45271452561927	0.516100557573479	0.41166899017926	0.452625709204927	0.515763689582981	0.412920147528874	0.00521104636563101	0.00508683370284001	0.00535080962334738
207	0.705265052202183	0.34	0.0212404533833954	0.016636113595531	0.0258447931712597	0.371276526250561	0.907149667860142	0.722841110812067	1.09145822490822	32.32	21.47	50.62	0.0220245652272505	0.0276403440974995	0.0332561229677485	0.0214582026561181	0.026929571549278	0.0324009404424379	0.021464475558816	0.0269246185176945	0.0324172674842474	0.0212404533833954	39.2019232610427	0.0489256121692539	3.51111580577374	0.490734694454432	0.555779710879185	0.448614832150082	0.45271452561927	0.516100557573479	0.41166899017926	0.452625709204927	0.515763689582981	0.412920147528874	0.00521104636563101	0.00508683370284001	0.00535080962334738
207	0.705265052202183	0.34	0.0212758138297176	0.0166927219098759	0.0258589057495592	0.374400457028214	0.983008248819635	0.784616936587846	1.18139956105142	30.74	20.8	42.02	0.0251194462908981	0.0314709277333705	0.0378224091758429	0.0244925161811904	0.0306854776104657	0.036878439039741	0.0248570647870129	0.0310651839419729	0.0373617975522475	0.0212758138297176	36.9600410929371	-0.0297653494906622	3.38628783770237	0.490734694454432	0.555779710879185	0.448614832150082	0.45271452561927	0.516100557573479	0.41166899017926	0.452625709204927	0.515763689582981	0.412920147528874	0.00521104636563101	0.00508683370284001	0.00535080962334738
207	0.705265052202183	0.34	0.0213081457579851	0.0166780243770857	0.0259382671388845	0.373186677364785	0.983240246411781	0.784286944062475	1.18219354876109	31.98	21.91	48.02	0.024148558156807	0.0302744224576773	0.0364002867585476	0.0235313730322128	0.0295006734381612	0.0354699738441095	0.0236835092715846	0.029733498652331	0.0357164054465242	0.0213081457579851	39.2585600294551	-0.0488612328819204	3.45483566803835	0.490734694454432	0.555779710879185	0.448614832150082	0.45271452561927	0.516100557573479	0.41166899017926	0.452625709204927	0.515763689582981	0.412920147528874	0.00521104636563101	0.00508683370284001	0.00535080962334738
207	0.705265052202183	0.34	0.0214116446002709	0.016721552532038	0.0261017366685038	0.420091561224541	0.979945758992335	0.800184858576293	1.15970665940838	31.54	19.87	54.96	0.0249797570842527	0.0305914399066803	0.0362031227291079	0.0243465528356281	0.0298159868206026	0.0352854208055772	0.0239625159734923	0.0293505420252266	0.0346865304150701	0.0214116446002709	39.7570838028972	0.00997013102226579	3.48672788906653	0.490734694454432	0.555779710879185	0.448614832150082	0.45271452561927	0.516100557573479	0.41166899017926	0.452625709204927	0.515763689582981	0.412920147528874	0.00521104636563101	0.00508683370284001	0.00535080962334738
207	0.705265052202183	0.34	0.0214145572988447	0.016771529938713	0.0260575846589765	0.420823312543336	0.904674331405901	0.738970186981186	1.07037847583062	31.39	20.63	49.88	0.0231726477656948	0.0283688029553323	0.0335649581449699	0.022586846836097	0.0276516440311195	0.032716441226142	0.0225510773131596	0.0275931456396497	0.0326357543931972	0.0214145572988447	37.4997907679834	-0.113716578634716	3.31849312886643	0.490734694454432	0.555779710879185	0.448614832150082	0.45271452561927	0.516100557573479	0.41166899017926	0.452625709204927	0.515763689582981	0.412920147528874	0.00521104636563101	0.00508683370284001	0.00535080962334738
207	0.705265052202183	0.34	0.0214241580476519	0.0168119599195882	0.0260363561757155	0.400039385086706	1.02686571488092	0.830525568417745	1.22320586134409	34.25	21.66	49.47	0.0239017294079977	0.029552210538434	0.0352026916688703	0.0232673244424567	0.0287678292583906	0.0342683340743246	0.0233280614611583	0.028900144786894	0.0344096684205529	0.0214241580476519	39.4082130753011	0.051235482036899	3.54863209653536	0.490734694454432	0.555779710879185	0.448614832150082	0.45271452561927	0.516100557573479	0.41166899017926	0.452625709204927	0.515763689582981	0.412920147528874	0.00521104636563101	0.00508683370284001	0.00535080962334738
207	0.705265052202183	0.34	0.0214273179376178	0.0167816128802628	0.0260730229949728	0.377693268108789	0.985168647218642	0.787731589199853	1.18260570523743	31.26	21.98	53.94	0.0248025025215457	0.0310190021471753	0.037235501772805	0.0241770539420572	0.0302367911257977	0.0362965283095382	0.0240722368899388	0.0301236696555716	0.0361583218221784	0.0214273179376178	40.3497031816587	-0.00350081744241774	3.50777278487499	0.490734694454432	0.555779710879185	0.448614832150082	0.45271452561927	0.516100557573479	0.41166899017926	0.452625709204927	0.515763689582981	0.412920147528874	0.00521104636563101	0.00508683370284001	0.00535080962334738
207	0.705265052202183	0.34	0.0214296193919287	0.0167964465489535	0.0260627922349039	0.50473574125107	1.07334655530983	0.907345101016818	1.23934800960284	29.36	19.74	46.94	0.0303844168465178	0.0359433352544253	0.0415022536623327	0.0296480194703037	0.0350722118128452	0.0404964041553867	0.0296407645244139	0.03510729910067	0.0405245496439873	0.0214296193919287	37.2302777877178	0.00848929894933488	3.39426664771261	0.490734694454432	0.555779710879185	0.448614832150082	0.45271452561927	0.516100557573479	0.41166899017926	0.452625709204927	0.515763689582981	0.412920147528874	0.00521104636563101	0.00508683370284001	0.00535080962334738
207	0.705265052202183	0.34	0.0215706348263438	0.0168447591095118	0.0262965105431758	0.395861074107207	0.881199886786283	0.711235902042226	1.05116387153034	35.71	21.08	52.08	0.019644932385021	0.0243394802538764	0.0290340281227317	0.0191123890058418	0.0236796750273769	0.028246961048912	0.0190396510114632	0.0236043684959643	0.0280943434168505	0.0215706348263438	40.200075554237	0.06320305475855	3.56904859935949	0.490734694454432	0.555779710879185	0.448614832150082	0.45271452561927	0.516100557573479	0.41166899017926	0.452625709204927	0.515763689582981	0.412920147528874	0.00521104636563101	0.00508683370284001	0.00535080962334738
207	0.705265052202183	0.34	0.0215825839490032	0.0168866278056367	0.0262785400923697	0.446709338328189	0.979135227591084	0.809000765614555	1.14926968956761	33.36	19.34	52.02	0.023891384978161	0.0289157905187982	0.0339401960594354	0.0232660542965231	0.0281589515573171	0.033051848818111	0.0230030050799979	0.0278125131656914	0.0326141078353951	0.0215825839490032	39.4772852331655	0.0226769601092492	3.47918577569293	0.490734694454432	0.555779710879185	0.448614832150082	0.45271452561927	0.516100557573479	0.41166899017926	0.452625709204927	0.515763689582981	0.412920147528874	0.00521104636563101	0.00508683370284001	0.00535080962334738
207	0.705265052202183	0.34	0.0216464481535644	0.0169872830999766	0.0263056132071522	0.387771062902568	0.980331243577829	0.788009878293072	1.17265260886259	31.46	22.16	51.26	0.0246548946612606	0.030672158064705	0.0366894214681493	0.0240307714470969	0.0298957115967847	0.0357606517464725	0.0241054045143446	0.0299267757416578	0.035817720961857	0.0216464481535644	39.2431077236718	0.0905134749550789	3.58637767447452	0.490734694454432	0.555779710879185	0.448614832150082	0.45271452561927	0.516100557573479	0.41166899017926	0.452625709204927	0.515763689582981	0.412920147528874	0.00521104636563101	0.00508683370284001	0.00535080962334738
207	0.705265052202183	0.34	0.0218863049848437	0.0171743416650007	0.0265982683046867	0.437263148374669	1.02322400252917	0.841990943812175	1.20445706124617	33.75	23.1	53.15	0.0245842597558682	0.0298758613159475	0.0351674628760269	0.0239367741387875	0.0290890086430556	0.0342412431473237	0.0240164127868055	0.029140205144363	0.0343630288785452	0.0218863049848437	40.8859468096443	-0.0689856906562069	3.46387917887794	0.490734694454432	0.555779710879185	0.448614832150082	0.45271452561927	0.516100557573479	0.41166899017926	0.452625709204927	0.515763689582981	0.412920147528874	0.00521104636563101	0.00508683370284001	0.00535080962334738
207	0.705265052202183	0.34	0.0221605130551019	0.0173136068436546	0.0270074192665492	0.425136986171663	0.960583488603836	0.786186766501891	1.13498021070578	35.2	21.82	52.21	0.022024530373924	0.0269101454296663	0.0317957604854087	0.0214317160171412	0.0261858293928211	0.030939942768501	0.0214254683145992	0.0261773295263732	0.0309200637678066	0.0221605130551019	40.2025677455389	-0.0476942734514615	3.45815033633985	0.490734694454432	0.555779710879185	0.448614832150082	0.45271452561927	0.516100557573479	0.41166899017926	0.452625709204927	0.515763689582981	0.412920147528874	0.00521104636563101	0.00508683370284001	0.00535080962334738
207	0.705265052202183	0.34	0.0222459886020368	0.0174178905381309	0.0270740866659427	0.357652566880597	0.919232160010279	0.726894204680284	1.11157011534027	36.46	21.56	51.49	0.0196667455397144	0.0248706137240366	0.0300744819083589	0.019128181908077	0.0241895448597846	0.0292509078114922	0.0191026515362165	0.0241790616452079	0.029193021913665	0.0222459886020368	40.4001413354877	0.134328928534958	3.64818508726341	0.490734694454432	0.555779710879185	0.448614832150082	0.45271452561927	0.516100557573479	0.41166899017926	0.452625709204927	0.515763689582981	0.412920147528874	0.00521104636563101	0.00508683370284001	0.00535080962334738
207	0.705265052202183	0.34	0.0222740819207829	0.0174558967879252	0.0270922670536405	0.385722976055301	0.969194337212718	0.778235082578068	1.16015359184737	31.41	21.49	47.71	0.0243877564906216	0.0303718966378801	0.0363560367851385	0.0237709896944519	0.0296037908307656	0.0354365919670792	0.0238861029969184	0.0297594254392606	0.0356536513068146	0.0222740819207829	38.4612883868958	0.0157107681919432	3.48077159063256	0.490734694454432	0.555779710879185	0.448614832150082	0.45271452561927	0.516100557573479	0.41166899017926	0.452625709204927	0.515763689582981	0.412920147528874	0.00521104636563101	0.00508683370284001	0.00535080962334738
207	0.705265052202183	0.34	0.0224843167847088	0.0175995361563273	0.0273690974130904	0.429238929401572	1.01681228180539	0.833747894968587	1.19987666864219	31.48	19.8	46.98	0.0260755780775288	0.0318009415129085	0.0375263049482881	0.0254153326272728	0.0309957272666383	0.0365761219060038	0.0254253059045661	0.0310051442230134	0.0365563216518821	0.0224843167847088	37.5416422255386	-0.000939552406743921	3.4315527550023	0.490734694454432	0.555779710879185	0.448614832150082	0.45271452561927	0.516100557573479	0.41166899017926	0.452625709204927	0.515763689582981	0.412920147528874	0.00521104636563101	0.00508683370284001	0.00535080962334738
207	0.705265052202183	0.34	0.0225273662555626	0.0176418810184143	0.0274128514927109	0.406372059083158	0.920801626050721	0.747042834944012	1.09456041715743	31.91	20.38	44.75	0.0230533715916586	0.0284154817563328	0.033777591921007	0.0224649565517092	0.0276902040343147	0.0329154515169203	0.0226347957512504	0.0278591408045037	0.0331217499398427	0.0225273662555626	36.9816530828837	0.041831252742292	3.47571629349742	0.490734694454432	0.555779710879185	0.448614832150082	0.45271452561927	0.516100557573479	0.41166899017926	0.452625709204927	0.515763689582981	0.412920147528874	0.00521104636563101	0.00508683370284001	0.00535080962334738
207	0.705265052202183	0.34	0.0227697564237681	0.01782212109615	0.0277173917513862	0.377644917625268	0.984887393371296	0.78748639804308	1.18228838869951	35.19	22.02	56.19	0.0220636602253824	0.0275944078038768	0.0331251553823712	0.0214698299179511	0.0268517207110657	0.0322336115041804	0.0213143967385181	0.026652236742991	0.0320256140691761	0.0227697564237681	41.5267230059976	-0.0634142075803821	3.47751137098514	0.490734694454432	0.555779710879185	0.448614832150082	0.45271452561927	0.516100557573479	0.41166899017926	0.452625709204927	0.515763689582981	0.412920147528874	0.00521104636563101	0.00508683370284001	0.00535080962334738
207	0.705265052202183	0.34	0.0227792123149799	0.0178129476256933	0.0277454770042664	0.406972578201636	0.966494038112127	0.78433972667355	1.1486483495507	29.93	20.71	40.07	0.0257739540331111	0.0317596725811975	0.0377453911292839	0.0251413760496459	0.0309801852890607	0.0368189945284755	0.0255408970259349	0.0315290612953784	0.0374047307639561	0.0227792123149799	35.1482989133214	0.0899080602328481	3.46144185694965	0.490734694454432	0.555779710879185	0.448614832150082	0.45271452561927	0.516100557573479	0.41166899017926	0.452625709204927	0.515763689582981	0.412920147528874	0.00521104636563101	0.00508683370284001	0.00535080962334738
207	0.705265052202183	0.34	0.0228152382362879	0.0178852245506576	0.0277452519219182	0.387914359546595	0.946964866787501	0.761245371174852	1.13268436240015	33.98	23.59	50.49	0.0220825250191495	0.0274699540449323	0.0328573830707151	0.0214988831978116	0.0267439223073049	0.0319889614167982	0.0216795803426218	0.0269850225996016	0.0322940036414517	0.0228152382362879	39.283778245697	-0.0264802423766301	3.47353630604279	0.490734694454432	0.555779710879185	0.448614832150082	0.45271452561927	0.516100557573479	0.41166899017926	0.452625709204927	0.515763689582981	0.412920147528874	0.00521104636563101	0.00508683370284001	0.00535080962334738
207	0.705265052202183	0.34	0.0229327345535865	0.0179957904011744	0.0278696787059987	0.459567635210609	1.05157339760972	0.873531994091113	1.22961480112833	31.34	20.09	49.18	0.0274356987273357	0.0330275835592256	0.0386194683911154	0.0267427972284471	0.0321934563740464	0.0376441155196457	0.0266297895048006	0.0321053124538596	0.0374884446151552	0.0229327345535865	38.0400750318734	-0.0270365260891596	3.41179867018519	0.490734694454432	0.555779710879185	0.448614832150082	0.45271452561927	0.516100557573479	0.41166899017926	0.452625709204927	0.515763689582981	0.412920147528874	0.00521104636563101	0.00508683370284001	0.00535080962334738
207	0.705265052202183	0.34	0.022976649275497	0.0179604856629317	0.0279928128880622	0.431707756345322	1.0063222260771	0.826056374345342	1.18658807780887	31.84	20.83	47.42	0.0255412904651607	0.0311150292837485	0.0366887681023363	0.0248901247936386	0.0303217632204844	0.0357534016473302	0.024956523913636	0.0304256013822203	0.0358721800610826	0.022976649275497	37.8798589006288	-0.00212412716665471	3.44043872006916	0.490734694454432	0.555779710879185	0.448614832150082	0.45271452561927	0.516100557573479	0.41166899017926	0.452625709204927	0.515763689582981	0.412920147528874	0.00521104636563101	0.00508683370284001	0.00535080962334738
207	0.705265052202183	0.34	0.0230669877938961	0.0180786111621554	0.0280553644256368	0.412686012624408	1.0508877489112	0.855153380864435	1.24662211695796	27.47	20.26	42.52	0.0305781575185066	0.0375771315877771	0.0445761056570476	0.0298711497546064	0.0367082982134452	0.043545446672284	0.030196359375819	0.037131175449195	0.0440194459659813	0.0230669877938961	35.4761271415986	-0.00970714913527274	3.38103379084227	0.490734694454432	0.555779710879185	0.448614832150082	0.45271452561927	0.516100557573479	0.41166899017926	0.452625709204927	0.515763689582981	0.412920147528874	0.00521104636563101	0.00508683370284001	0.00535080962334738
207	0.705265052202183	0.34	0.0231810379967922	0.0181050517896799	0.0282570242039044	0.470460942321525	1.04257730852717	0.869881839997432	1.2152727770569	29.93	19.5	50.35	0.0285844979819211	0.03425930695562	0.0399341159293188	0.0278829330361047	0.0334184620737813	0.0389539911114579	0.0276301221516636	0.0331430583447	0.0386226740905838	0.0231810379967922	36.9713721603221	0.0375976096495417	3.45923007822317	0.490734694454432	0.555779710879185	0.448614832150082	0.45271452561927	0.516100557573479	0.41166899017926	0.452625709204927	0.515763689582981	0.412920147528874	0.00521104636563101	0.00508683370284001	0.00535080962334738
207	0.705265052202183	0.34	0.0232090285710572	0.0181875268228642	0.0282305303192503	0.367487627913233	0.949719963356156	0.755186562239612	1.1442533644727	31.59	21.65	50.27	0.023535749513333	0.0295984757714348	0.0356612020295366	0.022938549395935	0.0288474390051958	0.0347563286144566	0.0229656212064098	0.0289104465141287	0.0348322807671204	0.0232090285710572	37.9139649613169	0.0379616468430243	3.51290288797162	0.490734694454432	0.555779710879185	0.448614832150082	0.45271452561927	0.516100557573479	0.41166899017926	0.452625709204927	0.515763689582981	0.412920147528874	0.00521104636563101	0.00508683370284001	0.00535080962334738
207	0.705265052202183	0.34	0.023224855649264	0.0181906507681308	0.0282590605303973	0.47024379172114	1.09522487849038	0.913729632354946	1.27672012462582	31.24	21.58	48.78	0.028786847439849	0.034504814523934	0.040222781608019	0.0280611900890562	0.0336350189567273	0.0392088478243984	0.0281880454780295	0.0337629210937746	0.0393034920823127	0.023224855649264	38.4257285135852	-0.0815505789015228	3.38749946726844	0.490734694454432	0.555779710879185	0.448614832150082	0.45271452561927	0.516100557573479	0.41166899017926	0.452625709204927	0.515763689582981	0.412920147528874	0.00521104636563101	0.00508683370284001	0.00535080962334738
207	0.705265052202183	0.34	0.0235406308164984	0.0184658646774915	0.0286153969555054	0.408630451592127	0.916727193824744	0.744544423557573	1.08890996409191	30.22	21.87	50.06	0.0242372482842837	0.0298423356655049	0.0354474230467262	0.02363873068211	0.0291054053433709	0.0345720800046317	0.0237220767805049	0.0291790751836782	0.0346626913389182	0.0235406308164984	36.8683525971672	-0.0921688346961061	3.34400036082588	0.490734694454432	0.555779710879185	0.448614832150082	0.45271452561927	0.516100557573479	0.41166899017926	0.452625709204927	0.515763689582981	0.412920147528874	0.00521104636563101	0.00508683370284001	0.00535080962334738
207	0.705265052202183	0.34	0.0238781072847765	0.0186749165454831	0.0290812980240699	0.373973530716663	0.979080204533121	0.781301445650691	1.17685896341555	33.48	21.81	50.97	0.0229979784450621	0.0288196899739345	0.0346414015028068	0.0223949458677642	0.0280640056443999	0.0337330654210355	0.0224322325339014	0.0281117863823645	0.0337338554558251	0.0238781072847765	39.1986147430165	0.0392117074210658	3.52614037198982	0.490734694454432	0.555779710879185	0.448614832150082	0.45271452561927	0.516100557573479	0.41166899017926	0.452625709204927	0.515763689582981	0.412920147528874	0.00521104636563101	0.00508683370284001	0.00535080962334738
207	0.705265052202183	0.34	0.0245149339925246	0.0191575658031356	0.0298723021819135	0.372721414454664	1.02571686627599	0.817962090286474	1.23347164226551	36.24	23.02	50.18	0.0222639108903084	0.0279187375315366	0.0335735641727648	0.0216559970134361	0.0271564191745419	0.0326568413356477	0.0218309686578019	0.0273958961555445	0.0328816291242911	0.0245149339925246	39.8792345916367	-0.0402455882449474	3.49072283043369	0.490734694454432	0.555779710879185	0.448614832150082	0.45271452561927	0.516100557573479	0.41166899017926	0.452625709204927	0.515763689582981	0.412920147528874	0.00521104636563101	0.00508683370284001	0.00535080962334738
207	0.705265052202183	0.34	0.0245464073245206	0.0191664796191197	0.0299263350299216	0.398640490613154	0.92012760565685	0.743682380906079	1.09657283040762	31.47	20.44	46.3	0.0232635377365325	0.0287830178933966	0.0343024980502606	0.0226745675302799	0.0280543092946771	0.0334340510590743	0.0227503321551268	0.0281752556768011	0.0335497605121536	0.0245464073245206	36.1569467317392	-0.0288335564595338	3.38888468819749	0.490734694454432	0.555779710879185	0.448614832150082	0.45271452561927	0.516100557573479	0.41166899017926	0.452625709204927	0.515763689582981	0.412920147528874	0.00521104636563101	0.00508683370284001	0.00535080962334738
207	0.705265052202183	0.34	0.0248394073319076	0.0194034218771155	0.0302753927866997	0.3792922947412	0.949969900648026	0.760232972589161	1.13970682870689	28.61	18.19	43.96	0.0261158319322555	0.032633751968862	0.0391516720054684	0.0254939772051565	0.0318566963890339	0.0382194155729112	0.0254274446258141	0.03179523596009	0.0381930229321517	0.0248394073319076	34.2690252979617	-0.00476953446938777	3.34437878350994	0.490734694454432	0.555779710879185	0.448614832150082	0.45271452561927	0.516100557573479	0.41166899017926	0.452625709204927	0.515763689582981	0.412920147528874	0.00521104636563101	0.00508683370284001	0.00535080962334738
207	0.705265052202183	0.34	0.025048250060295	0.0195850294812842	0.0305114706393059	0.429647380954339	1.00644767209325	0.825400270188472	1.18749507399802	32.51	22.6	48.35	0.0250083906460156	0.0304938554753971	0.0359793203047785	0.0243632059127684	0.0297071527127502	0.035051099512732	0.0245906424443131	0.0300030286889529	0.0353359199381579	0.025048250060295	37.8828573933162	0.00968201302907933	3.45323998611765	0.490734694454432	0.555779710879185	0.448614832150082	0.45271452561927	0.516100557573479	0.41166899017926	0.452625709204927	0.515763689582981	0.412920147528874	0.00521104636563101	0.00508683370284001	0.00535080962334738
207	0.705265052202183	0.34	0.025194241606117	0.0197145936293165	0.0306738895829175	0.368137822288568	0.967713615858028	0.769771470157847	1.16565576155821	31.01	20.28	41.72	0.0244352931523655	0.0307186831517381	0.0370020731511107	0.0238221886505137	0.0299479224813483	0.0360736563121829	0.0241348956088001	0.03033438575817	0.0365410811322705	0.025194241606117	35.3339167976368	-0.0442400643317218	3.35301589030213	0.490734694454432	0.555779710879185	0.448614832150082	0.45271452561927	0.516100557573479	0.41166899017926	0.452625709204927	0.515763689582981	0.412920147528874	0.00521104636563101	0.00508683370284001	0.00535080962334738
207	0.705265052202183	0.34	0.0252296569014391	0.0197995101273444	0.0306598036755338	0.523595244540092	1.15361565321013	0.981810257535192	1.32542104888506	30.13	20.02	47.14	0.0320587907157623	0.0376687068696319	0.0432786230235014	0.0312686927354084	0.0367403509162176	0.0422120090970267	0.0312828756839741	0.0367044630077058	0.0422072579046354	0.0252296569014391	37.1126609756508	0.0261152546437921	3.4241302207231	0.490734694454432	0.555779710879185	0.448614832150082	0.45271452561927	0.516100557573479	0.41166899017926	0.452625709204927	0.515763689582981	0.412920147528874	0.00521104636563101	0.00508683370284001	0.00535080962334738
207	0.705265052202183	0.34	0.0267340594197298	0.0208641311029058	0.0326039877365537	0.404047372264048	1.03625810423833	0.839766893911102	1.23274931456557	35.02	22.72	46.22	0.023641474660217	0.0291731787599959	0.0347048828597748	0.0230067339042844	0.0283899194326817	0.0337731049610791	0.0233302128174059	0.0287698461948162	0.0342134738303822	0.0267340594197298	37.6260393976826	0.0244991766145414	3.48311658134568	0.490734694454432	0.555779710879185	0.448614832150082	0.45271452561927	0.516100557573479	0.41166899017926	0.452625709204927	0.515763689582981	0.412920147528874	0.00521104636563101	0.00508683370284001	0.00535080962334738
207	0.705265052202183	0.35	0.0143401379763527	0.0113001244220565	0.0173801515306489	0.511932748755514	0.981371128628413	0.831764059029248	1.13097819822758	32.72	22.1	53.83	0.0250387501398407	0.029542399935937	0.0340460497320333	0.0243903881921728	0.0287774189423062	0.0331644496924395	0.0243020119761734	0.0286872428510165	0.0330531012167738	0.0143401379763527	44.0348513480882	-0.054943351929273	3.47483191858215	0.490734694454432	0.555779710879185	0.448614832150082	0.45271452561927	0.516100557573479	0.41166899017926	0.452625709204927	0.515763689582981	0.412920147528874	0.00521104636563101	0.00508683370284001	0.00535080962334738
207	0.705265052202183	0.35	0.0149727615603067	0.011780670332914	0.0181648527876993	0.457202946176035	0.868431120664677	0.720695551220322	1.01616669010903	30.73	20.26	50.43	0.0230776741578986	0.0278083726163467	0.0325390710747949	0.022501775739272	0.0271144206303382	0.0317270655214043	0.0223761793769539	0.0269546003041516	0.031564768137468	0.0149727615603067	42.016751312745	-0.0174581581583075	3.44649596660054	0.490734694454432	0.555779710879185	0.448614832150082	0.45271452561927	0.516100557573479	0.41166899017926	0.452625709204927	0.515763689582981	0.412920147528874	0.00521104636563101	0.00508683370284001	0.00535080962334738
207	0.705265052202183	0.35	0.0159827457957359	0.0126126805367197	0.0193528110547521	0.467230788905983	0.854950048234567	0.712412253503248	0.997487842965885	35.97	21.38	52.14	0.0195351068081379	0.0234436457623462	0.0273521847165544	0.0190036336645244	0.0228058367023064	0.0266080397400884	0.0189329054954372	0.0227448725211991	0.0265293859771612	0.0159827457957359	42.4481550745537	-0.0601236528578109	3.47347073399463	0.490734694454432	0.555779710879185	0.448614832150082	0.45271452561927	0.516100557573479	0.41166899017926	0.452625709204927	0.515763689582981	0.412920147528874	0.00521104636563101	0.00508683370284001	0.00535080962334738
207	0.705265052202183	0.35	0.0162422171720068	0.0127874652771515	0.0196969690668621	0.435826938425858	0.971385468404215	0.798831003493517	1.14393993331491	32.03	21.13	48.48	0.0245587601385228	0.0298636665530713	0.0351685729676198	0.0239305248040241	0.0290997269062609	0.0342689290084976	0.0240025328606594	0.0292167304099168	0.0343434606107707	0.0162422171720068	41.6324702160287	0.0487017203535548	3.52520976272069	0.490734694454432	0.555779710879185	0.448614832150082	0.45271452561927	0.516100557573479	0.41166899017926	0.452625709204927	0.515763689582981	0.412920147528874	0.00521104636563101	0.00508683370284001	0.00535080962334738
207	0.705265052202183	0.35	0.0164573383479182	0.0129427144100136	0.0199719622858228	0.393068550084582	0.850652460242161	0.68561850936306	1.01568641112126	30.19	17.49	47.52	0.0223444983212786	0.0277230007800261	0.0331015032387737	0.0217931275535456	0.0270389105845713	0.032284693615597	0.0215150727871434	0.0266516232049337	0.0318221113257267	0.0164573383479182	38.8999513560832	-0.0683141861446335	3.34447884983303	0.490734694454432	0.555779710879185	0.448614832150082	0.45271452561927	0.516100557573479	0.41166899017926	0.452625709204927	0.515763689582981	0.412920147528874	0.00521104636563101	0.00508683370284001	0.00535080962334738
207	0.705265052202183	0.35	0.016887333555542	0.0132547317856642	0.0205199353254199	0.471867062659163	1.00720190636517	0.840836204913065	1.17356760781727	31.36	21.51	50.41	0.0263959062540975	0.0316185327701393	0.036841159286181	0.0257290669521748	0.0308197543490731	0.0359104417459713	0.0257365441804125	0.0308746496865416	0.0358966835105185	0.016887333555542	41.9612651264286	0.0513347394295937	3.55389567192095	0.490734694454432	0.555779710879185	0.448614832150082	0.45271452561927	0.516100557573479	0.41166899017926	0.452625709204927	0.515763689582981	0.412920147528874	0.00521104636563101	0.00508683370284001	0.00535080962334738
207	0.705265052202183	0.35	0.0169711811804699	0.013369867554099	0.0205724948068408	0.435674430770108	0.941316477598671	0.774051525502869	1.10858142969447	32.49	21.3	51.81	0.0234615756404149	0.0285313923080283	0.0336012089756417	0.02285642994749	0.0277954805588357	0.0327345311701813	0.0227861662616587	0.0277154778452463	0.0326514327238184	0.0169711811804699	43.5083064287358	-0.0563754226230255	3.45834999153872	0.490734694454432	0.555779710879185	0.448614832150082	0.45271452561927	0.516100557573479	0.41166899017926	0.452625709204927	0.515763689582981	0.412920147528874	0.00521104636563101	0.00508683370284001	0.00535080962334738
207	0.705265052202183	0.35	0.0170405573609312	0.013435561363734	0.0206455533581284	0.437168564547193	1.00345110645023	0.825686052983251	1.18121615991721	33.66	22.78	52.73	0.0241749993018977	0.029379725756873	0.0345844522118482	0.0235392494414314	0.028607102919651	0.0336749563978706	0.0236312132899187	0.02865560422414	0.0337253855551271	0.0170405573609312	42.8847056081485	0.00705936135054654	3.55101060563318	0.490734694454432	0.555779710879185	0.448614832150082	0.45271452561927	0.516100557573479	0.41166899017926	0.452625709204927	0.515763689582981	0.412920147528874	0.00521104636563101	0.00508683370284001	0.00535080962334738
207	0.705265052202183	0.35	0.0170662193588799	0.0134412235525071	0.0206912151652527	0.42354833200399	0.934118049040397	0.763973834069472	1.10426226401132	31.77	20.66	43.65	0.0236743115977927	0.028946805212302	0.0342192988268113	0.0230715419599676	0.028209793062152	0.0333480441643363	0.0233606036000223	0.0285111458075444	0.0336478142115997	0.0170662193588799	40.1598184530753	0.123988859190857	3.58697518471329	0.490734694454432	0.555779710879185	0.448614832150082	0.45271452561927	0.516100557573479	0.41166899017926	0.452625709204927	0.515763689582981	0.412920147528874	0.00521104636563101	0.00508683370284001	0.00535080962334738
207	0.705265052202183	0.35	0.0172621388904537	0.0136191312276884	0.0209051465532189	0.542279478587145	1.09892326765269	0.941292337776886	1.2565541975285	33.34	22.64	51.96	0.0278161544056698	0.0324743101226179	0.0371324658395659	0.0270883565991515	0.0316246336601296	0.0361609107211077	0.0271516247249686	0.0317348834655829	0.0362491387696558	0.0172621388904537	40.6546526433567	-0.0377335252532734	3.45702366510471	0.490734694454432	0.555779710879185	0.448614832150082	0.45271452561927	0.516100557573479	0.41166899017926	0.452625709204927	0.515763689582981	0.412920147528874	0.00521104636563101	0.00508683370284001	0.00535080962334738
207	0.705265052202183	0.35	0.0172662566090569	0.013559912659125	0.0209726005589888	0.431586829375688	0.897133570618405	0.736387433781107	1.0578797074557	33.15	20.46	57.97	0.0218831862671333	0.0266600706798272	0.0314369550925212	0.0213123987833386	0.0259646859001445	0.0306169730169504	0.0209092392629598	0.0254921757028951	0.0300557207718609	0.0172662566090569	43.3326596677809	-0.0606792303115456	3.46126273631716	0.490734694454432	0.555779710879185	0.448614832150082	0.45271452561927	0.516100557573479	0.41166899017926	0.452625709204927	0.515763689582981	0.412920147528874	0.00521104636563101	0.00508683370284001	0.00535080962334738
207	0.705265052202183	0.35	0.0173740923977445	0.0136540974845713	0.0210940873109176	0.450242787273208	1.01388027006185	0.838962384370634	1.18879815575307	30.53	20.2	48.15	0.0270419756882404	0.0326800415901446	0.0383181074920487	0.0263699490992572	0.0318679020804117	0.0373658550615663	0.0263249259485379	0.0318396140380939	0.0373255424245402	0.0173740923977445	39.6425533842488	-0.0592804978097911	3.40514634499157	0.490734694454432	0.555779710879185	0.448614832150082	0.45271452561927	0.516100557573479	0.41166899017926	0.452625709204927	0.515763689582981	0.412920147528874	0.00521104636563101	0.00508683370284001	0.00535080962334738
207	0.705265052202183	0.35	0.0174507637171644	0.0137031823517612	0.0211983450825675	0.4391938188876	0.935405810301472	0.770375464020812	1.10043615658213	34.15	22.49	52.61	0.0222364663840603	0.0269999770600968	0.0317634877361333	0.0216471900819594	0.0262844655951013	0.0309217411082432	0.0216710586663736	0.0263273766427222	0.0309337019312646	0.0174507637171644	41.5067245106804	-0.0565345098051497	3.46928666141305	0.490734694454432	0.555779710879185	0.448614832150082	0.45271452561927	0.516100557573479	0.41166899017926	0.452625709204927	0.515763689582981	0.412920147528874	0.00521104636563101	0.00508683370284001	0.00535080962334738
207	0.705265052202183	0.35	0.017472302205963	0.0137927772201997	0.0211518271917263	0.498261262550929	0.968032534544275	0.816367429752999	1.11969763933555	29.74	17.4	49.8	0.0269966245839396	0.0320120695261425	0.0370275144683455	0.0263367988601407	0.0312296610854239	0.0361225233107071	0.0258210589490146	0.0305902303120876	0.0354229591117591	0.017472302205963	38.3862637948695	0.0346004172967058	3.42533100325942	0.490734694454432	0.555779710879185	0.448614832150082	0.45271452561927	0.516100557573479	0.41166899017926	0.452625709204927	0.515763689582981	0.412920147528874	0.00521104636563101	0.00508683370284001	0.00535080962334738
207	0.705265052202183	0.35	0.0176050020698835	0.013829130461584	0.021380873678183	0.417784469511958	0.928102115744394	0.757042705112166	1.09916152637662	32.67	20.51	49.96	0.0228252084306862	0.0279827334624247	0.0331402584941631	0.0222346931897285	0.0272587869257084	0.0322828806616884	0.0221725055322307	0.0271972988211013	0.0321950716438176	0.0176050020698835	41.3932797360294	0.0305517650603558	3.51373177262745	0.490734694454432	0.555779710879185	0.448614832150082	0.45271452561927	0.516100557573479	0.41166899017926	0.452625709204927	0.515763689582981	0.412920147528874	0.00521104636563101	0.00508683370284001	0.00535080962334738
207	0.705265052202183	0.35	0.0177117918040055	0.0139270652569637	0.0214965183510473	0.506073612810067	0.965759533777799	0.816796422986729	1.11472264456887	28.87	19.21	45.94	0.027810099626609	0.0328819618865354	0.0379538241464618	0.0271437436794239	0.0320940793851279	0.0370444150908318	0.0270977854559233	0.0320841829940031	0.0369570428512972	0.0177117918040055	38.6000376976296	-0.0813976752738907	3.31735878983408	0.490734694454432	0.555779710879185	0.448614832150082	0.45271452561927	0.516100557573479	0.41166899017926	0.452625709204927	0.515763689582981	0.412920147528874	0.00521104636563101	0.00508683370284001	0.00535080962334738
207	0.705265052202183	0.35	0.0178765040955961	0.0140566836775005	0.0216963245136917	0.418454863667865	0.946460914763767	0.772257947007637	1.1206638825199	31.38	19.28	49.01	0.0242247158816842	0.0296892338137952	0.0351537517459062	0.023612445304764	0.0289388496027162	0.0342652539006683	0.0234554228388223	0.0287312647963221	0.0340024904326275	0.0178765040955961	38.7576492914757	0.0908227076965057	3.53017346852502	0.490734694454432	0.555779710879185	0.448614832150082	0.45271452561927	0.516100557573479	0.41166899017926	0.452625709204927	0.515763689582981	0.412920147528874	0.00521104636563101	0.00508683370284001	0.00535080962334738
207	0.705265052202183	0.35	0.0179622967670482	0.014132645433117	0.0217919481009795	0.458686825795268	1.04664800893549	0.869125969641316	1.22417004822966	34.54	24.48	54.35	0.024808407277413	0.0298756118085861	0.0349428163397592	0.0241470866214872	0.0290792140803279	0.0340113415391685	0.0242932938791031	0.0292789026219692	0.0901625894248046	0.0179622967670482	44.2730495171711	-0.0690734953301819	3.51479177713957	0.490734694454432	0.555779710879185	0.448614832150082	0.45271452561927	0.516100557573479	0.41166899017926	0.452625709204927	0.515763689582981	0.412920147528874	0.00521104636563101	0.00508683370284001	0.00535080962334738
207	0.705265052202183	0.35	0.0179810368491976	0.0141333974755206	0.0218286762228747	0.43331157662187	0.968959133347879	0.79595242367786	1.1419658430179	37.86	21.45	53.73	0.0207516383379321	0.0252621751015728	0.0297727118652134	0.0201733897001227	0.0245582394362193	0.0289430891723158	0.0200612043947813	0.0244482665221611	0.028792295722813	0.0179810368491976	45.0298019306948	0.0500227125003201	3.62567720712073	0.490734694454432	0.555779710879185	0.448614832150082	0.45271452561927	0.516100557573479	0.41166899017926	0.452625709204927	0.515763689582981	0.412920147528874	0.00521104636563101	0.00508683370284001	0.00535080962334738
207	0.705265052202183	0.35	0.0180105192771166	0.0141944618437417	0.0218265767104916	0.471649122150103	0.994185094991658	0.829897636639704	1.15847255334361	29.98	19.2	51.08	0.0272283820209583	0.0326185427826781	0.0380087035443978	0.0265594215671611	0.0318171541740818	0.0370748867810024	0.0262247959936182	0.0314567435910248	0.0366320021815539	0.0180105192771166	40.221640620083	-0.0355452559712204	3.42446007625181	0.490734694454432	0.555779710879185	0.448614832150082	0.45271452561927	0.516100557573479	0.41166899017926	0.452625709204927	0.515763689582981	0.412920147528874	0.00521104636563101	0.00508683370284001	0.00535080962334738
207	0.705265052202183	0.35	0.0180933527972351	0.0142261884613614	0.0219605171331087	0.379541522531524	0.833876219282286	0.667414734567193	1.00033770399738	33.04	19.76	52.03	0.0199005075638969	0.0248639401405217	0.0298273727171465	0.0193824124189488	0.0242166256622491	0.0290508389055494	0.0191789804218828	0.0239339290224819	0.0287357621132662	0.0180933527972351	41.2113717273719	0.0321217045892867	3.52745215609396	0.490734694454432	0.555779710879185	0.448614832150082	0.45271452561927	0.516100557573479	0.41166899017926	0.452625709204927	0.515763689582981	0.412920147528874	0.00521104636563101	0.00508683370284001	0.00535080962334738
207	0.705265052202183	0.35	0.0182339642048966	0.01433320211479	0.0221347262950032	0.44607246743515	1.00290931447841	0.828419173667486	1.17739945528933	32.62	21.8	48.47	0.0250142314510765	0.0302829853704869	0.0355517392898973	0.0243676303020358	0.0295001904573097	0.0346327506125837	0.0244979436080996	0.0296586013083003	0.0348474252390209	0.0182339642048966	40.5007922304564	0.041706110070862	3.52612781761489	0.490734694454432	0.555779710879185	0.448614832150082	0.45271452561927	0.516100557573479	0.41166899017926	0.452625709204927	0.515763689582981	0.412920147528874	0.00521104636563101	0.00508683370284001	0.00535080962334738
207	0.705265052202183	0.35	0.0183092959066129	0.014443480758818	0.0221751110544079	0.490639745165503	1.00595439288917	0.845926783659742	1.16598200211859	33.55	23.31	53.16	0.024845760185536	0.0295459395376751	0.0342461188898142	0.0241934935956053	0.0287702808705776	0.0333470681455498	0.0242970291527517	0.0288812998519214	0.0334340944027991	0.0183092959066129	43.6408217678888	-0.0354360189099092	3.51242843454463	0.490734694454432	0.555779710879185	0.448614832150082	0.45271452561927	0.516100557573479	0.41166899017926	0.452625709204927	0.515763689582981	0.412920147528874	0.00521104636563101	0.00508683370284001	0.00535080962334738
207	0.705265052202183	0.35	0.0183236219908262	0.0144187952476631	0.0222284487339893	0.495236210964061	1.04011002324983	0.876163337028272	1.20405670947139	33.67	19.65	51.26	0.0256411982567435	0.0304391500852249	0.0352371019137062	0.0249667229082272	0.0296384676773007	0.0343102124463741	0.0247059568722557	0.0293293660926606	0.0340036238915365	0.0183236219908262	41.0317729449275	-0.014349125946342	3.46176879587058	0.490734694454432	0.555779710879185	0.448614832150082	0.45271452561927	0.516100557573479	0.41166899017926	0.452625709204927	0.515763689582981	0.412920147528874	0.00521104636563101	0.00508683370284001	0.00535080962334738
207	0.705265052202183	0.35	0.0183360793391088	0.0144124193389286	0.0222597393392889	0.455203577152819	0.88550310953264	0.734255039139959	1.03675117992532	31.47	21.02	48.62	0.0229665637399226	0.0276974110123942	0.0324282582848658	0.0223850803655114	0.0269961487687115	0.0316072171719115	0.0224497244477046	0.0270271415727926	0.0316789701342715	0.0183360793391088	39.1958533155999	0.0209168345152191	3.4642148427486	0.490734694454432	0.555779710879185	0.448614832150082	0.45271452561927	0.516100557573479	0.41166899017926	0.452625709204927	0.515763689582981	0.412920147528874	0.00521104636563101	0.00508683370284001	0.00535080962334738
207	0.705265052202183	0.35	0.0183578309814009	0.0144809125128	0.0222347494500019	0.445577260724096	0.911847506641837	0.753041588163592	1.07065342512008	34.1	21.59	51.08	0.0217661435941082	0.0263563182664276	0.030946492938747	0.0211897553094251	0.0256583777695056	0.0301270002295862	0.0211763892489769	0.0256379201377944	0.0301302783634546	0.0183578309814009	41.3992911325408	-0.0301573040042047	3.46786018133213	0.490734694454432	0.555779710879185	0.448614832150082	0.45271452561927	0.516100557573479	0.41166899017926	0.452625709204927	0.515763689582981	0.412920147528874	0.00521104636563101	0.00508683370284001	0.00535080962334738
207	0.705265052202183	0.35	0.0183953946968907	0.014473276175737	0.0223175132180444	0.447967662226811	0.916882600691716	0.757970078614895	1.07579512276854	35.59	22.05	57.57	0.0210060922885314	0.0254101330267213	0.0298141737649111	0.0204376024207091	0.0247224561867221	0.0290073099527351	0.0202172186403089	0.0244568231615836	0.0287312950824341	0.0183953946968907	43.9369776901773	0.066843753687689	3.61932718854679	0.490734694454432	0.555779710879185	0.448614832150082	0.45271452561927	0.516100557573479	0.41166899017926	0.452625709204927	0.515763689582981	0.412920147528874	0.00521104636563101	0.00508683370284001	0.00535080962334738
207	0.705265052202183	0.35	0.0184186666332886	0.0144846332860848	0.0223526999804925	0.397028952053822	0.863599819348018	0.697436505271119	1.02976313342492	27.83	21.09	45.31	0.0246204805892186	0.03048627714267	0.0363520736961214	0.0240457053050478	0.0297745624162052	0.0355034195273626	0.0242642953527133	0.0300475326282368	0.035806968644169	0.0184186666332886	36.9854604296191	0.125116321905343	3.53123179599201	0.490734694454432	0.555779710879185	0.448614832150082	0.45271452561927	0.516100557573479	0.41166899017926	0.452625709204927	0.515763689582981	0.412920147528874	0.00521104636563101	0.00508683370284001	0.00535080962334738
207	0.705265052202183	0.35	0.0186099423028846	0.0146140609748243	0.022605823630945	0.450546197018726	0.948042794091056	0.784583608486704	1.11150197969541	31.16	20.76	45.04	0.0247856741401948	0.029949491056311	0.0351133079724272	0.0241619236294924	0.0291957891301101	0.0342296546307279	0.0243553458433915	0.0294269385738746	0.0344787019532976	0.0186099423028846	38.643511358322	-0.0573102661465273	3.38000306837183	0.490734694454432	0.555779710879185	0.448614832150082	0.45271452561927	0.516100557573479	0.41166899017926	0.452625709204927	0.515763689582981	0.412920147528874	0.00521104636563101	0.00508683370284001	0.00535080962334738
207	0.705265052202183	0.35	0.0186341919998191	0.0147052666302591	0.0225631173693791	0.440833578935774	0.971507581024781	0.800677296920124	1.14233786512944	32.28	21.06	53.1	0.0244268322871393	0.0296384733758026	0.034850114464466	0.0237991530292474	0.0288768742148927	0.033954595400538	0.0236428186195998	0.0287167166789894	0.0337551092873075	0.0186341919998191	41.3303582731121	0.0389759064072817	3.54289223199679	0.490734694454432	0.555779710879185	0.448614832150082	0.45271452561927	0.516100557573479	0.41166899017926	0.452625709204927	0.515763689582981	0.412920147528874	0.00521104636563101	0.00508683370284001	0.00535080962334738
207	0.705265052202183	0.35	0.018668328324337	0.01465951921657	0.022677137432104	0.420472356951107	0.925404930201593	0.755781584947153	1.09502827545603	32.49	20.3	48.6	0.0229100374474391	0.0280518367041792	0.0331936359609193	0.0223191506351364	0.0273283345969742	0.032337518558812	0.0223169814127943	0.027290425589749	0.0322867474570489	0.018668328324337	39.8654303672016	-0.0451253672384459	3.41509822000354	0.490734694454432	0.555779710879185	0.448614832150082	0.45271452561927	0.516100557573479	0.41166899017926	0.452625709204927	0.515763689582981	0.412920147528874	0.00521104636563101	0.00508683370284001	0.00535080962334738
207	0.705265052202183	0.35	0.0186974889858562	0.0146950537875036	0.0226999241842087	0.452903341084258	0.935423951148729	0.774906144714515	1.09594175758294	30.06	20.37	48.4	0.0253600172314208	0.0306132138474075	0.0358664104633941	0.0247359305139348	0.0298598507890396	0.0349837710641443	0.0247267839521912	0.0298362835861311	0.0349090400529993	0.0186974889858562	38.5613415755419	0.0171465504372654	3.4549962273638	0.490734694454432	0.555779710879185	0.448614832150082	0.45271452561927	0.516100557573479	0.41166899017926	0.452625709204927	0.515763689582981	0.412920147528874	0.00521104636563101	0.00508683370284001	0.00535080962334738
207	0.705265052202183	0.35	0.018882079803378	0.0148611826659501	0.022902976940806	0.47641276794684	1.01692630883384	0.850478618827698	1.18337399883998	34.25	21.92	54.35	0.0244790106297404	0.0292698127531052	0.0340606148764699	0.0238293262943932	0.0284929782996271	0.033156630304861	0.0237188695986661	0.0283572495472266	0.0329746692642165	0.018882079803378	41.3599081076691	-0.0161046431259714	3.49451545243876	0.490734694454432	0.555779710879185	0.448614832150082	0.45271452561927	0.516100557573479	0.41166899017926	0.452625709204927	0.515763689582981	0.412920147528874	0.00521104636563101	0.00508683370284001	0.00535080962334738
207	0.705265052202183	0.35	0.018889792567649	0.0148958315315668	0.0228837536037312	0.48776805409982	1.02877934619155	0.864177632726554	1.19338105965655	32.56	20.79	48.46	0.0261391564504288	0.031117936017652	0.0360967155848751	0.025464145929302	0.030314354836771	0.0351645637442401	0.0254886475003176	0.0303294646970129	0.035199337030835	0.018889792567649	38.2230162537801	0.0744625281228993	3.52201674349049	0.490734694454432	0.555779710879185	0.448614832150082	0.45271452561927	0.516100557573479	0.41166899017926	0.452625709204927	0.515763689582981	0.412920147528874	0.00521104636563101	0.00508683370284001	0.00535080962334738
207	0.705265052202183	0.35	0.0188930437515234	0.01487133444679	0.0229147530562567	0.469408488411162	1.02989138393179	0.85893647895463	1.20084628890894	35.39	22.6	50.31	0.0239370007551277	0.0287012036849082	0.0334654066146887	0.0232909997255474	0.0279266284856041	0.0325622572456609	0.0234296088340773	0.0280974888948919	0.0327101032592759	0.0188930437515234	42.0859179715537	-0.080601361514031	3.46719604451345	0.490734694454432	0.555779710879185	0.448614832150082	0.45271452561927	0.516100557573479	0.41166899017926	0.452625709204927	0.515763689582981	0.412920147528874	0.00521104636563101	0.00508683370284001	0.00535080962334738
207	0.705265052202183	0.35	0.0189616634832756	0.014945241866152	0.0229780851003992	0.509743283567704	1.04646352084446	0.886232877960373	1.20669416372854	34.38	21.82	51.51	0.0254131938723036	0.0300078918271668	0.03460258978203	0.0247373847741898	0.0292098966434872	0.0336824085127846	0.0247220165534673	0.0292132636013289	0.0336985353721466	0.0189616634832756	41.1653979899395	-0.0147627639380248	3.49174061155068	0.490734694454432	0.555779710879185	0.448614832150082	0.45271452561927	0.516100557573479	0.41166899017926	0.452625709204927	0.515763689582981	0.412920147528874	0.00521104636563101	0.00508683370284001	0.00535080962334738
207	0.705265052202183	0.35	0.0189754018661894	0.014905520091628	0.0230452836407508	0.480424126339325	1.01420210125015	0.849529232531736	1.17887496996856	33.06	22.24	51.85	0.0253166175394484	0.0302239943274651	0.0351313711154817	0.0246573129769799	0.0294368900737049	0.0342164671704298	0.0247072456607086	0.0294918709898788	0.0342848262356402	0.0189754018661894	41.7561389271207	0.0174335260516934	3.50340557427136	0.490734694454432	0.555779710879185	0.448614832150082	0.45271452561927	0.516100557573479	0.41166899017926	0.452625709204927	0.515763689582981	0.412920147528874	0.00521104636563101	0.00508683370284001	0.00535080962334738
207	0.705265052202183	0.35	0.0190353667919872	0.0149866031590244	0.0230841304249499	0.528574070396789	1.15917835746821	0.988259677011445	1.33009703792497	32.13	21.82	47.92	0.0302850266465049	0.0355227965489176	0.0407605664513302	0.0295088464484335	0.0346123766380084	0.0397159068275834	0.0297253763211155	0.0348192912439831	0.0399888818886559	0.0190353667919872	40.5127817477433	0.0261365126227189	3.51673458967626	0.490734694454432	0.555779710879185	0.448614832150082	0.45271452561927	0.516100557573479	0.41166899017926	0.452625709204927	0.515763689582981	0.412920147528874	0.00521104636563101	0.00508683370284001	0.00535080962334738
207	0.705265052202183	0.35	0.0190372583275733	0.0149616238222457	0.023112892832901	0.374005396923385	0.819553655749705	0.654011268662214	0.985096042837196	30.72	20.47	43.39	0.0209497935798373	0.0262525750522276	0.0315553565246179	0.0204271128201326	0.025597594094052	0.0307680753679714	0.0206438935910301	0.0258660614375942	0.0310762015894924	0.0190372583275733	36.1932017378567	0.0116393958555145	3.39714712075333	0.490734694454432	0.555779710879185	0.448614832150082	0.45271452561927	0.516100557573479	0.41166899017926	0.452625709204927	0.515763689582981	0.412920147528874	0.00521104636563101	0.00508683370284001	0.00535080962334738
207	0.705265052202183	0.35	0.0190845729888316	0.0150235602457294	0.0231455857319338	0.507152645005153	1.00537549442916	0.850636195647812	1.16011479321051	33.19	20.02	52.94	0.0252503035725231	0.0298435883267098	0.0344368730808964	0.0245912834456826	0.0290646857955795	0.0335380881454765	0.0243021742342843	0.0287235285291792	0.033139729698038	0.0190845729888316	40.9349380779248	0.0690078735920606	3.54971412810679	0.490734694454432	0.555779710879185	0.448614832150082	0.45271452561927	0.516100557573479	0.41166899017926	0.452625709204927	0.515763689582981	0.412920147528874	0.00521104636563101	0.00508683370284001	0.00535080962334738
207	0.705265052202183	0.35	0.0191493367057588	0.015114010717953	0.0231846626935645	0.452190396352804	0.977443887243074	0.809473992515082	1.14541378197107	30.57	21.19	46.86	0.0260530380266445	0.0314591734863929	0.0368653089461412	0.0254049811676259	0.0306766415937183	0.0359483020198106	0.0255380694374447	0.0308715889404999	0.0361767577646595	0.0191493367057588	39.8319789679702	-0.0146719890897805	3.43579391557011	0.490734694454432	0.555779710879185	0.448614832150082	0.45271452561927	0.516100557573479	0.41166899017926	0.452625709204927	0.515763689582981	0.412920147528874	0.00521104636563101	0.00508683370284001	0.00535080962334738
207	0.705265052202183	0.35	0.019239706758027	0.0151464477602952	0.0233329657557588	0.439879830918288	0.996780808791896	0.821166980549458	1.17239463703433	31.47	21.74	53.45	0.0256860268825721	0.0311792111191915	0.0366723953558109	0.0250357050914842	0.0303898122560495	0.0357439194206147	0.024943098053341	0.0302975732526501	0.0355950914290148	0.019239706758027	41.845875486175	-0.0512008844098977	3.47873386900305	0.490734694454432	0.555779710879185	0.448614832150082	0.45271452561927	0.516100557573479	0.41166899017926	0.452625709204927	0.515763689582981	0.412920147528874	0.00521104636563101	0.00508683370284001	0.00535080962334738
207	0.705265052202183	0.35	0.0192512941287631	0.0151486772592595	0.0233539109982667	0.413767661549051	0.920765309298439	0.749649150180106	1.09188146841677	32.04	22.4	48.8	0.0230412805971939	0.0283007215450191	0.0335601624928443	0.0224517815306294	0.0275766624432032	0.032701543355777	0.0226009236950084	0.0277792442519291	0.0329959022281912	0.0192512941287631	38.5275009343745	0.0480642561072474	3.49536730405103	0.490734694454432	0.555779710879185	0.448614832150082	0.45271452561927	0.516100557573479	0.41166899017926	0.452625709204927	0.515763689582981	0.412920147528874	0.00521104636563101	0.00508683370284001	0.00535080962334738
207	0.705265052202183	0.35	0.0192694048559507	0.0151718734118558	0.0233669363000457	0.52485165855888	0.998551332726478	0.850213414770685	1.14688925068227	30.72	18.99	45.66	0.0272331922251064	0.0319846051807015	0.0367360181362966	0.0265537220978957	0.0311865869545869	0.0358194518112782	0.0265059343363485	0.0311137627744556	0.0357739143970502	0.0192694048559507	39.0581577507323	0.0536487850932956	3.47656508947782	0.490734694454432	0.555779710879185	0.448614832150082	0.45271452561927	0.516100557573479	0.41166899017926	0.452625709204927	0.515763689582981	0.412920147528874	0.00521104636563101	0.00508683370284001	0.00535080962334738
207	0.705265052202183	0.35	0.0194588524243836	0.0153499003280014	0.0235678045207658	0.44823614264739	1.01678327115421	0.840651767663145	1.19291477464528	30.18	20.33	48.3	0.027402279517359	0.0331435446596324	0.0388848098019057	0.0267261865841563	0.0323257982268412	0.037925409869526	0.0267197476778287	0.0322983479186472	0.0379195110963108	0.0194588524243836	38.7784559964701	-0.011718329602999	3.4308467907937	0.490734694454432	0.555779710879185	0.448614832150082	0.45271452561927	0.516100557573479	0.41166899017926	0.452625709204927	0.515763689582981	0.412920147528874	0.00521104636563101	0.00508683370284001	0.00535080962334738
[truncated: 1,376 more rows]
