# Supplementary material for: Re-expressing coefficients from regression models for inclusion in a meta-analysis
Source: BMC Med Res Methodol. 2024 Jan 8;24:6. doi: 10.1186/s12874-023-02132-y (PMC10773134; doi:10.1186/s12874-023-02132-y)
Supplement: Supplementary file 2 — Additional file 2. [file 12874_2023_2132_MOESM2_ESM.zip › Supp_Files_R1/simdata/simdata_scenario_208.csv]

ex_no	errsd	rsquare	beta	b_low_ci	b_hi_ci	lrsquare	lbeta	lb_low_ci	lb_hi_ci	x_median	x_25	x_75	rbl	rb	rbu	altl	alt	altu	dzl	dz	dzu	observed_beta	xlog	error	ylog	RelBias_rb	RelBias_rbl	RelBias_rbu	RelBias_alt	RelBias_altl	RelBias_altu	RelBias_dz	RelBias_dzl	RelBias_dzu	MC_SE_RelBias_rb	MC_SE_RelBias_alt	MC_SE_RelBias_dz
208	0.705265052202183	0.34	0.0180596781493428	0.0175276987763201	0.0185916575223656	0.451836034460785	0.974015230007248	0.951167254456092	0.996863205558404	31.96	20.54	49.78	0.0293090904380064	0.0300131236967387	0.0307171569554711	0.0285603483847296	0.0292463961208872	0.0299324438570447	0.0284760848790861	0.0291693781730079	0.0298463615761553	0.0180596781493428	39.9834640338971	0.00660854285528314	3.47857581534885	0.511977507129779	0.519334678252469	0.505019404355769	0.473318091284363	0.480487150501351	0.466537896847081	0.470985437925278	0.478121033724234	0.464221268146047	0.000844101719646716	0.00082372333880546	0.000824418692069892
208	0.705265052202183	0.34	0.0187497031263918	0.0181993826324245	0.0193000236203592	0.440752286140617	0.972738351474124	0.949402802156569	0.99607390079168	32.2	20.79	50.16	0.029037587006649	0.0297513072970434	0.0304650275874378	0.0282925288182857	0.0289879361839031	0.0296833435495205	0.0282662319838722	0.0289507191168605	0.029644947170958	0.0187497031263918	39.8938567750576	0.00284107773433376	3.47640805626277	0.511977507129779	0.519334678252469	0.505019404355769	0.473318091284363	0.480487150501351	0.466537896847081	0.470985437925278	0.478121033724234	0.464221268146047	0.000844101719646716	0.00082372333880546	0.000824418692069892
208	0.705265052202183	0.34	0.0187770978214396	0.01821913736821	0.0193350582746693	0.455301416765383	0.987229626356113	0.964233008431054	1.01022624428117	31.65	20.53	49.04	0.0299963481596728	0.0307117505071795	0.0314271528546862	0.0292343862372147	0.029931616061015	0.0306288458848153	0.0291750510881177	0.0298831748763761	0.0305601842390479	0.0187770978214396	39.2243347388823	-0.00300214264906362	3.45152828056254	0.511977507129779	0.519334678252469	0.505019404355769	0.473318091284363	0.480487150501351	0.466537896847081	0.470985437925278	0.478121033724234	0.464221268146047	0.000844101719646716	0.00082372333880546	0.000824418692069892
208	0.705265052202183	0.34	0.0188525770081295	0.0182938270518649	0.0194113269643942	0.438535079837261	0.961247950114232	0.938084047082278	0.984411853146187	31.97	21.04	48.95	0.0288972831461926	0.0296108374026233	0.0303243916590541	0.0281589305905522	0.0288542528697359	0.0295495751489196	0.0281781146076839	0.0288649500842324	0.0295747466512693	0.0188525770081295	39.564884648635	-0.00223378385762898	3.46372934856926	0.511977507129779	0.519334678252469	0.505019404355769	0.473318091284363	0.480487150501351	0.466537896847081	0.470985437925278	0.478121033724234	0.464221268146047	0.000844101719646716	0.00082372333880546	0.000824418692069892
208	0.705265052202183	0.34	0.0188547157060154	0.0182951673763305	0.0194142640357003	0.450512884196788	0.985425589987605	0.962248113305327	1.00860306666988	31.72	20.53	48.9	0.0298685711235837	0.030588009386104	0.0313074476486242	0.029108851065163	0.0298099901035064	0.0305111291418499	0.0290825859119597	0.0297791504140149	0.0304946132835658	0.0188547157060154	39.2101774328862	-0.012555819696488	3.44464490068144	0.511977507129779	0.519334678252469	0.505019404355769	0.473318091284363	0.480487150501351	0.466537896847081	0.470985437925278	0.478121033724234	0.464221268146047	0.000844101719646716	0.00082372333880546	0.000824418692069892
208	0.705265052202183	0.34	0.0192381872868244	0.0186731740237799	0.0198032005498688	0.441244790776981	0.990407474162349	0.966671772540997	1.0141431757837	32.06	20.86	49.08	0.0296898699987591	0.0304188763848821	0.0311478827710052	0.0289299418329529	0.0296402889091534	0.0303506359853539	0.0289231889336755	0.0296492082631629	0.0303811469665396	0.0192381872868244	39.4887966109514	0.0070469919106273	3.4761436200651	0.511977507129779	0.519334678252469	0.505019404355769	0.473318091284363	0.480487150501351	0.466537896847081	0.470985437925278	0.478121033724234	0.464221268146047	0.000844101719646716	0.00082372333880546	0.000824418692069892
208	0.705265052202183	0.35	0.0183153372543925	0.0177823150572329	0.0188483594515522	0.46020749393724	0.992416967051733	0.969526854357501	1.01530707974596	31.87	20.56	51.05	0.0299569299296331	0.0306642001810765	0.0313714704325198	0.029192880420792	0.0298821117914321	0.0305713431620721	0.0290624803916999	0.0297404620901032	0.0304410684243829	0.0183153372543925	40.306469750908	-0.00403398774120034	3.47109839624321	0.511977507129779	0.519334678252469	0.505019404355769	0.473318091284363	0.480487150501351	0.466537896847081	0.470985437925278	0.478121033724234	0.464221268146047	0.000844101719646716	0.00082372333880546	0.000824418692069892
208	0.705265052202183	0.35	0.0183926333618647	0.0178621419538636	0.0189231247698659	0.462508032153512	0.994711966589286	0.971874871503251	1.01754906167532	32.17	20.53	49.76	0.0297503569127043	0.0304494301674825	0.0311485034222606	0.0289873917956071	0.0296685369122707	0.0303496820289342	0.028935785424559	0.0296224155330945	0.0303223649029628	0.0183926333618647	40.1372881178717	-0.00837794947925631	3.46436368271039	0.511977507129779	0.519334678252469	0.505019404355769	0.473318091284363	0.480487150501351	0.466537896847081	0.470985437925278	0.478121033724234	0.464221268146047	0.000844101719646716	0.00082372333880546	0.000824418692069892
208	0.705265052202183	0.35	0.0186483217375062	0.0181041883854944	0.0191924550895181	0.447466503422276	0.971153057778608	0.948170207362531	0.994135908194686	32.24	21	49.88	0.0289643705810299	0.0296664426259968	0.0303685146709636	0.0282206597548228	0.0289047048732538	0.0295887499916849	0.0281999514719815	0.0289056418202416	0.0295888506573646	0.0186483217375062	40.0182441854935	-0.0109425754171386	3.46591639485713	0.511977507129779	0.519334678252469	0.505019404355769	0.473318091284363	0.480487150501351	0.466537896847081	0.470985437925278	0.478121033724234	0.464221268146047	0.000844101719646716	0.00082372333880546	0.000824418692069892
208	0.705265052202183	0.35	0.0186573465879358	0.018119331724487	0.0191953614513846	0.452519910257095	0.978787155729751	0.955858914188531	1.00171539727097	32.31	20.66	49.73	0.0291397225750534	0.0298386987395559	0.0305376749040583	0.028390620849456	0.02907162826873	0.0297526356880039	0.0283349530812152	0.0290428210605072	0.0297127593671942	0.0186573465879358	39.9774018557575	-0.00532931389632643	3.46582899876665	0.511977507129779	0.519334678252469	0.505019404355769	0.473318091284363	0.480487150501351	0.466537896847081	0.470985437925278	0.478121033724234	0.464221268146047	0.000844101719646716	0.00082372333880546	0.000824418692069892
208	0.705265052202183	0.35	0.0187119653387331	0.0181630636029644	0.0192608670745018	0.447278010258075	0.985596471910907	0.962262917184358	1.00893002663746	31.7	20.56	49.26	0.0298866877031567	0.0306113988508723	0.031336109998588	0.0291267754544723	0.0298330597733812	0.0305393440922901	0.0290952262348584	0.029780982635475	0.0305085991402983	0.0187119653387331	39.5115312324032	-0.000981726305515363	3.4609767024163	0.511977507129779	0.519334678252469	0.505019404355769	0.473318091284363	0.480487150501351	0.466537896847081	0.470985437925278	0.478121033724234	0.464221268146047	0.000844101719646716	0.00082372333880546	0.000824418692069892
208	0.705265052202183	0.35	0.0188394052353689	0.0182959345762558	0.019382875894482	0.454231732701677	0.9844159633896	0.961435370955028	1.00739655582417	31.81	20.65	49.71	0.0297563430437002	0.0304675904270281	0.0311788378103559	0.0289981587267514	0.0296912837013304	0.0303844086759093	0.0289522098355272	0.0296393897160213	0.0303255975980034	0.0188394052353689	39.8091575338023	-0.00125915095008062	3.46320904850335	0.511977507129779	0.519334678252469	0.505019404355769	0.473318091284363	0.480487150501351	0.466537896847081	0.470985437925278	0.478121033724234	0.464221268146047	0.000844101719646716	0.00082372333880546	0.000824418692069892
208	0.705265052202183	0.35	0.0188614160202413	0.0183116879486398	0.0194111440918428	0.462983531218361	1.00605143505977	0.982976080463695	1.02912678965584	32.01	20.58	49.95	0.0302391783148697	0.0309490427522427	0.0316589071896158	0.0294659216395375	0.0301576338834526	0.0308493461273677	0.0294009000912004	0.0300858327597513	0.0307814967200108	0.0188614160202413	39.7754948515236	-0.0159320443551833	3.45328558250118	0.511977507129779	0.519334678252469	0.505019404355769	0.473318091284363	0.480487150501351	0.466537896847081	0.470985437925278	0.478121033724234	0.464221268146047	0.000844101719646716	0.00082372333880546	0.000824418692069892
208	0.705265052202183	0.35	0.0188647752062121	0.0183223172734878	0.0194072331389365	0.463877488242894	0.982543006218672	0.960047327030855	1.00503868540649	32.22	20.63	49.82	0.029340383846791	0.0300278831436289	0.0307153824404668	0.0285872156784091	0.0292570668562289	0.0299269180340488	0.0285299235410927	0.0291879482423042	0.0298925437395437	0.0188647752062121	39.7432335075617	0.00592609864914329	3.47248396672551	0.511977507129779	0.519334678252469	0.505019404355769	0.473318091284363	0.480487150501351	0.466537896847081	0.470985437925278	0.478121033724234	0.464221268146047	0.000844101719646716	0.00082372333880546	0.000824418692069892
208	0.705265052202183	0.35	0.0188949442794362	0.018351517133445	0.0194383714254274	0.45763820260897	0.994982910674995	0.971914578338099	1.01805124301189	32.04	20.78	49.53	0.0298666758430679	0.030575559544889	0.0312844432467102	0.0291024597133763	0.0297932047926787	0.0304839498719811	0.0291002845144325	0.0298099335564868	0.0304434824379298	0.0188949442794362	40.0975346507822	-0.00815037065238811	3.46572846316014	0.511977507129779	0.519334678252469	0.505019404355769	0.473318091284363	0.480487150501351	0.466537896847081	0.470985437925278	0.478121033724234	0.464221268146047	0.000844101719646716	0.00082372333880546	0.000824418692069892
208	0.705265052202183	0.35	0.0189087909086595	0.0183558206212392	0.0194617611960797	0.448714567851098	0.976560674969343	0.953508093101697	0.99961325683699	31.85	20.62	49.51	0.0294799024989061	0.0301926262510408	0.0309053500031756	0.0287282910148476	0.0294228433582714	0.0301173957016952	0.0286770610167536	0.0295383519958703	0.0301240694500957	0.0189087909086595	39.7747617911347	0.00575066813073072	3.47456835476654	0.511977507129779	0.519334678252469	0.505019404355769	0.473318091284363	0.480487150501351	0.466537896847081	0.470985437925278	0.478121033724234	0.464221268146047	0.000844101719646716	0.00082372333880546	0.000824418692069892
208	0.705265052202183	0.35	0.0189211174227932	0.0183708242952651	0.0194714105503212	0.446415295249614	0.977246126194881	0.954069851295075	1.00042240109469	31.98	20.59	49.44	0.0293753880787532	0.0300889753160792	0.0308025625534052	0.028624603407444	0.0293199525756085	0.0300153017437729	0.0285573428976931	0.0292700434006918	0.0299976362098118	0.0189211174227932	39.5124308767613	-0.00609640022804241	3.45777089363123	0.511977507129779	0.519334678252469	0.505019404355769	0.473318091284363	0.480487150501351	0.466537896847081	0.470985437925278	0.478121033724234	0.464221268146047	0.000844101719646716	0.00082372333880546	0.000824418692069892
208	0.705265052202183	0.35	0.0189308680014864	0.0183778344320834	0.0194839015708894	0.446440566487771	0.975854664869913	0.952712573005063	0.998996756734764	31.9	20.7	49.67	0.0294062155513374	0.0301205142401226	0.0308348129289077	0.0286557406686841	0.0293518097684318	0.0300478788681796	0.0286027577055534	0.0293213294515227	0.0300233337871329	0.0189308680014864	39.5108850258227	-0.00818866658313361	3.45804807696018	0.511977507129779	0.519334678252469	0.505019404355769	0.473318091284363	0.480487150501351	0.466537896847081	0.470985437925278	0.478121033724234	0.464221268146047	0.000844101719646716	0.00082372333880546	0.000824418692069892
208	0.705265052202183	0.35	0.0190006973414138	0.0184437651268916	0.019557629555936	0.442072461479575	0.976554876243227	0.953190403281779	0.999919349204676	31.98	20.46	49.23	0.0293470898984941	0.0300664417573355	0.0307857936161769	0.0285970100800102	0.0292979760848002	0.0299989420895903	0.0285129433121947	0.0292671947176132	0.0299693945824654	0.0190006973414138	39.4767034641402	2.63552751795019e-05	3.46454053111349	0.511977507129779	0.519334678252469	0.505019404355769	0.473318091284363	0.480487150501351	0.466537896847081	0.470985437925278	0.478121033724234	0.464221268146047	0.000844101719646716	0.00082372333880546	0.000824418692069892
208	0.705265052202183	0.35	0.0190089160623485	0.0184539636124911	0.0195638685122058	0.449737032722688	0.993421396746061	0.970019207046324	1.0168235864458	32.67	20.85	50.47	0.0292496699959212	0.0299553326476779	0.0306609952994347	0.0284929922965099	0.0291803997272003	0.0298678071578907	0.0284345875098586	0.0291118210660839	0.0297796795092785	0.0190089160623485	40.2389398429079	0.00661651236205147	3.48790838877147	0.511977507129779	0.519334678252469	0.505019404355769	0.473318091284363	0.480487150501351	0.466537896847081	0.470985437925278	0.478121033724234	0.464221268146047	0.000844101719646716	0.00082372333880546	0.000824418692069892
208	0.705265052202183	0.35	0.0190241659168762	0.0184742635438965	0.0195740682898559	0.451913873511534	0.984203961165363	0.961120610773611	1.00728731155712	32.26	20.84	49.7	0.0293410163980406	0.0300457031509559	0.0307503899038713	0.0285873511464179	0.029273937029488	0.029960522912558	0.0286133154254344	0.029250765562517	0.0299546043508259	0.0190241659168762	39.9950969092924	0.0114375184856062	3.48651114817876	0.511977507129779	0.519334678252469	0.505019404355769	0.473318091284363	0.480487150501351	0.466537896847081	0.470985437925278	0.478121033724234	0.464221268146047	0.000844101719646716	0.00082372333880546	0.000824418692069892
208	0.705265052202183	0.35	0.0190278254215227	0.0184812645512123	0.0195743862918331	0.467988392663083	1.00251266419785	0.979748587064202	1.02527674133149	32.27	20.53	50.31	0.0299044528056438	0.0305992711287271	0.0312940894518103	0.0291362366309819	0.029813205750212	0.0304901748694421	0.0290522014819821	0.0297221147382889	0.0303503235989306	0.0190278254215227	39.7844323742928	-0.0113115610836768	3.45721304301377	0.511977507129779	0.519334678252469	0.505019404355769	0.473318091284363	0.480487150501351	0.466537896847081	0.470985437925278	0.478121033724234	0.464221268146047	0.000844101719646716	0.00082372333880546	0.000824418692069892
208	0.705265052202183	0.35	0.0190311803448516	0.0184761891771234	0.0195861715125798	0.459638688885473	1.000324718699	0.977225781222571	1.02342365617543	31.56	20.56	48.86	0.0304843700986083	0.0312049370059151	0.031925503913222	0.0297112924813956	0.0304135859539573	0.031115879426519	0.0297213134977225	0.030385594367517	0.0311234522458109	0.0190311803448516	39.2570074792989	-0.0144902573550032	3.44399621643278	0.511977507129779	0.519334678252469	0.505019404355769	0.473318091284363	0.480487150501351	0.466537896847081	0.470985437925278	0.478121033724234	0.464221268146047	0.000844101719646716	0.00082372333880546	0.000824418692069892
208	0.705265052202183	0.35	0.0190326046504272	0.0184776078213359	0.0195876014795186	0.44548647558477	0.970653726828616	0.947590487606254	0.993716966050979	32.52	20.89	49.95	0.0286955385137932	0.0293939542091955	0.0300923699045978	0.0279550071874262	0.028635399220334	0.0293157912532418	0.0278955115310971	0.0286012730808512	0.0293039453462013	0.0190326046504272	39.9296624975769	0.00513907245476258	3.48302595733888	0.511977507129779	0.519334678252469	0.505019404355769	0.473318091284363	0.480487150501351	0.466537896847081	0.470985437925278	0.478121033724234	0.464221268146047	0.000844101719646716	0.00082372333880546	0.000824418692069892
208	0.705265052202183	0.35	0.0190829360879053	0.0185242369564826	0.0196416352193281	0.460756779760706	1.00042262923797	0.977373360354021	1.02347189812191	31.2	20.12	48.74	0.0308358166151236	0.0315630136692366	0.0322902107233497	0.0300591873804506	0.0307680692882959	0.0314769511961411	0.0299467864230703	0.0306892792024966	0.0314158963603399	0.0190829360879053	38.9145123043709	0.00791073116139226	3.45560181192592	0.511977507129779	0.519334678252469	0.505019404355769	0.473318091284363	0.480487150501351	0.466537896847081	0.470985437925278	0.478121033724234	0.464221268146047	0.000844101719646716	0.00082372333880546	0.000824418692069892
208	0.705265052202183	0.35	0.0191199213255346	0.0185707125923943	0.0196691300586749	0.457819928058858	0.997369211160191	0.974254016543452	1.02048440577693	31.14	20.23	48.83	0.0307974158979991	0.0315281167728086	0.032258817647618	0.0300226833657722	0.0307350029016759	0.0314473224375797	0.0299546443296093	0.0306682503519044	0.0314023440827436	0.0191199213255346	39.3453004031809	-0.01679071305741	3.43667174290571	0.511977507129779	0.519334678252469	0.505019404355769	0.473318091284363	0.480487150501351	0.466537896847081	0.470985437925278	0.478121033724234	0.464221268146047	0.000844101719646716	0.00082372333880546	0.000824418692069892
208	0.705265052202183	0.35	0.0191394060632872	0.0185885460083893	0.0196902661181851	0.443479125848385	0.968980780169389	0.945863514255804	0.992098046082975	32.31	20.81	50.79	0.0288299460561518	0.0295345609601095	0.0302391758640671	0.0280887322709444	0.0287752316266087	0.0294617309822729	0.0279855845094068	0.0286640265166264	0.0293465352392074	0.0191394060632872	40.3632794068539	0.0045307470221793	3.48518346663612	0.511977507129779	0.519334678252469	0.505019404355769	0.473318091284363	0.480487150501351	0.466537896847081	0.470985437925278	0.478121033724234	0.464221268146047	0.000844101719646716	0.00082372333880546	0.000824418692069892
208	0.705265052202183	0.35	0.019141712699473	0.0185866887381009	0.019696736660845	0.457349457259636	1.00458390022676	0.981279420140018	1.02788838031349	32.31	20.6	49.14	0.0299114931738595	0.0306218635156071	0.0313322338573548	0.0291425038511349	0.0298346114065747	0.0305267189620145	0.0291376457574871	0.0297975214845817	0.0304728178520283	0.019141712699473	39.5919581884291	0.00411374327797616	3.47195439697554	0.511977507129779	0.519334678252469	0.505019404355769	0.473318091284363	0.480487150501351	0.466537896847081	0.470985437925278	0.478121033724234	0.464221268146047	0.000844101719646716	0.00082372333880546	0.000824418692069892
208	0.705265052202183	0.35	0.0191420448987449	0.0185867033532109	0.0196973864442789	0.453815690466033	0.989376399867945	0.966260618893758	1.01249218084213	31.95	20.66	49.42	0.029775847280317	0.0304881726618902	0.0312004980434633	0.0290152065087268	0.0297093351376514	0.030403463766576	0.0290511893148571	0.0296627555646409	0.0303959559803792	0.0191420448987449	39.3824254792357	-0.000587678733293289	3.4631818680689	0.511977507129779	0.519334678252469	0.505019404355769	0.473318091284363	0.480487150501351	0.466537896847081	0.470985437925278	0.478121033724234	0.464221268146047	0.000844101719646716	0.00082372333880546	0.000824418692069892
208	0.705265052202183	0.35	0.0191592580866518	0.0185997071423059	0.0197188090309977	0.444557644462149	0.988773885270718	0.965235882414354	1.01231188812708	31.92	20.67	49.52	0.0297772573312934	0.0305033981440091	0.0312295389567247	0.0290170789261398	0.0297246822167866	0.0304322855074335	0.0289821045510697	0.0296658785977342	0.0303902018521336	0.0191592580866518	39.5088814478501	0.0109918036485231	3.47652935929406	0.511977507129779	0.519334678252469	0.505019404355769	0.473318091284363	0.480487150501351	0.466537896847081	0.470985437925278	0.478121033724234	0.464221268146047	0.000844101719646716	0.00082372333880546	0.000824418692069892
208	0.705265052202183	0.35	0.0191599483127585	0.0186091586369408	0.0197107379885762	0.456385776441919	0.991045271367499	0.968010175881942	1.01408036685306	31.71	20.68	49.63	0.030052802127002	0.0307679487069161	0.0314830952868303	0.0292884777962707	0.0299854362575276	0.0306823947187845	0.0292109709512261	0.0299283773691568	0.0306499226441153	0.0191599483127585	39.5197721451561	0.00130615035957436	3.46423266322071	0.511977507129779	0.519334678252469	0.505019404355769	0.473318091284363	0.480487150501351	0.466537896847081	0.470985437925278	0.478121033724234	0.464221268146047	0.000844101719646716	0.00082372333880546	0.000824418692069892
208	0.705265052202183	0.35	0.0191791794375687	0.0186285903272303	0.0197297685479072	0.456731666647125	0.988116528742425	0.965165510105596	1.01106754737925	32.01	20.65	49.93	0.0296917133780648	0.0303977633352631	0.0311038132924615	0.0289324627434102	0.0296204582060337	0.0303084536686572	0.0288922832120863	0.0295696531671636	0.0302372781699564	0.0191791794375687	39.7521897283542	-0.017005000138688	3.44996597556628	0.511977507129779	0.519334678252469	0.505019404355769	0.473318091284363	0.480487150501351	0.466537896847081	0.470985437925278	0.478121033724234	0.464221268146047	0.000844101719646716	0.00082372333880546	0.000824418692069892
208	0.705265052202183	0.35	0.0191955893635651	0.0186385130752004	0.0197526656519297	0.451017143531845	0.987393252257114	0.96419313450813	1.0105933700061	32.28	20.66	48.83	0.0294182984475764	0.0301261524692779	0.0308340064909794	0.0286624013682212	0.0293520672275935	0.0300417330869657	0.0286615578561553	0.0293378211914385	0.0300517286883713	0.0191955893635651	39.4488060090754	-0.00120061753819006	3.46387647963498	0.511977507129779	0.519334678252469	0.505019404355769	0.473318091284363	0.480487150501351	0.466537896847081	0.470985437925278	0.478121033724234	0.464221268146047	0.000844101719646716	0.00082372333880546	0.000824418692069892
208	0.705265052202183	0.35	0.019220837681129	0.0186675855748366	0.0197740897874214	0.458701963494259	0.989075996775722	0.966193692486822	1.01195830106462	31.55	20.45	49.26	0.0301446210090176	0.0308585341673891	0.0315724473257606	0.0293802265280258	0.0300760365801084	0.030771846632191	0.0293856128129847	0.0300450506610102	0.0306971830419064	0.019220837681129	39.3501146489121	0.00370384033717789	3.46284959610836	0.511977507129779	0.519334678252469	0.505019404355769	0.473318091284363	0.480487150501351	0.466537896847081	0.470985437925278	0.478121033724234	0.464221268146047	0.000844101719646716	0.00082372333880546	0.000824418692069892
208	0.705265052202183	0.35	0.0192331729923065	0.0186783995132095	0.0197879464714035	0.460782010394631	0.992365800801284	0.969503318317036	1.01522828328553	31.55	20.33	49.14	0.0302482329357984	0.0309615360082156	0.0316748390806327	0.0294812165138382	0.030176432077754	0.0308716476416697	0.0294194751149463	0.0300858449497416	0.0307933204840344	0.0192331729923065	39.2127809513464	0.000109407031077872	3.45251902805891	0.511977507129779	0.519334678252469	0.505019404355769	0.473318091284363	0.480487150501351	0.466537896847081	0.470985437925278	0.478121033724234	0.464221268146047	0.000844101719646716	0.00082372333880546	0.000824418692069892
208	0.705265052202183	0.35	0.0192370996141359	0.0186811644142597	0.0197930348140121	0.451759572691386	0.98308829840859	0.960023931334144	1.00615266548304	31.93	20.67	49.64	0.0296022932468201	0.0303134819322326	0.0310246706176451	0.0288463673838124	0.0295393951140483	0.0302324228442841	0.0288016598600662	0.0294727505526053	0.0302122738745527	0.0192370996141359	39.7135311097958	0.00577817321898114	3.47451285079013	0.511977507129779	0.519334678252469	0.505019404355769	0.473318091284363	0.480487150501351	0.466537896847081	0.470985437925278	0.478121033724234	0.464221268146047	0.000844101719646716	0.00082372333880546	0.000824418692069892
208	0.705265052202183	0.35	0.0192403048468489	0.0186861448679554	0.0197944648257423	0.456845460538623	0.992181667429266	0.96914151139091	1.01522182346762	32.2	20.52	49.06	0.0296379437331823	0.0303425496552715	0.0310471555773607	0.0288774311268385	0.0295639567903552	0.0302504824538719	0.0288640460919434	0.0295296636828764	0.0302155190263386	0.0192403048468489	39.3389422028015	-0.00379200162949965	3.45537065896764	0.511977507129779	0.519334678252469	0.505019404355769	0.473318091284363	0.480487150501351	0.466537896847081	0.470985437925278	0.478121033724234	0.464221268146047	0.000844101719646716	0.00082372333880546	0.000824418692069892
208	0.705265052202183	0.35	0.0192492183346742	0.01868965313231	0.0198087835370384	0.446885159730535	0.983004433026665	0.95971374418702	1.00629512186631	32.01	20.58	48.35	0.0295187741816403	0.0302351467339316	0.030951519286223	0.0287638671008376	0.0294619192883032	0.0301599714757688	0.0287699735664169	0.0294966230217822	0.0302046257947718	0.0192492183346742	39.3353285378778	0.00770610050996392	3.4667278146655	0.511977507129779	0.519334678252469	0.505019404355769	0.473318091284363	0.480487150501351	0.466537896847081	0.470985437925278	0.478121033724234	0.464221268146047	0.000844101719646716	0.00082372333880546	0.000824418692069892
208	0.705265052202183	0.35	0.0192533398146669	0.0186997783327725	0.0198069012965614	0.462666274995708	0.996852419034998	0.973973465159946	1.01973137291005	32.16	20.58	49.85	0.0298219297235233	0.0305224565643623	0.0312229834052013	0.029057239010339	0.0297398030173007	0.0304223670242624	0.0289537265820999	0.0296442594766447	0.0304768237516323	0.0192533398146669	39.6921455331386	-0.00802178657828277	3.45879239995599	0.511977507129779	0.519334678252469	0.505019404355769	0.473318091284363	0.480487150501351	0.466537896847081	0.470985437925278	0.478121033724234	0.464221268146047	0.000844101719646716	0.00082372333880546	0.000824418692069892
208	0.705265052202183	0.35	0.0192556008025292	0.0186994158388875	0.0198117857661708	0.443164733323344	0.978152312539808	0.954801369508414	1.0015032555712	31.97	20.88	49.22	0.0294089692152624	0.0301282048455078	0.0308474404757533	0.028657493066904	0.0293583503440279	0.0300592076211517	0.0286116169311242	0.0293838408946042	0.0300421785047116	0.0192556008025292	39.9134381933434	0.00571890434708029	3.48213667606578	0.511977507129779	0.519334678252469	0.505019404355769	0.473318091284363	0.480487150501351	0.466537896847081	0.470985437925278	0.478121033724234	0.464221268146047	0.000844101719646716	0.00082372333880546	0.000824418692069892
208	0.705265052202183	0.35	0.0192581745696688	0.0186970411849207	0.019819307954417	0.455122191971036	0.982581596679503	0.959684978209956	1.00547821514905	31.97	20.73	48.7	0.0295591091660784	0.030264344384137	0.0309695796021955	0.0288037923140268	0.0294910068251057	0.0301782213361847	0.0288254286558593	0.0294895295327363	0.0301848691120671	0.0192581745696688	39.209180012843	-0.00528548013627052	3.45403457930544	0.511977507129779	0.519334678252469	0.505019404355769	0.473318091284363	0.480487150501351	0.466537896847081	0.470985437925278	0.478121033724234	0.464221268146047	0.000844101719646716	0.00082372333880546	0.000824418692069892
208	0.705265052202183	0.35	0.019281387464107	0.0187249072418182	0.0198378676863958	0.447260490796814	0.96975734025279	0.946797956363387	0.992716724142194	32.08	20.7	49.88	0.0290667343079925	0.0297715882917842	0.0304764422755758	0.0283225640867689	0.0290093723093997	0.0296961805320304	0.0283042932301048	0.0289501854106107	0.0296206281220859	0.019281387464107	39.6505156981077	-0.00514760025466196	3.46328586948634	0.511977507129779	0.519334678252469	0.505019404355769	0.473318091284363	0.480487150501351	0.466537896847081	0.470985437925278	0.478121033724234	0.464221268146047	0.000844101719646716	0.00082372333880546	0.000824418692069892
208	0.705265052202183	0.35	0.0192871600441895	0.0187279915451346	0.0198463285432444	0.463816363058479	1.00567323768204	0.982645153625678	1.02870132173841	32.04	20.79	49.94	0.0302035246617132	0.0309113379574306	0.031619151253148	0.029430796269549	0.0301205008366966	0.0308102054038441	0.0294392404544849	0.0300762053691346	0.0307864300103921	0.0192871600441895	39.610245593833	0.00521201628224611	3.4717833209431	0.511977507129779	0.519334678252469	0.505019404355769	0.473318091284363	0.480487150501351	0.466537896847081	0.470985437925278	0.478121033724234	0.464221268146047	0.000844101719646716	0.00082372333880546	0.000824418692069892
208	0.705265052202183	0.35	0.0193144045512639	0.0187544985505054	0.0198743105520224	0.447674629076915	0.977518164038933	0.954394414368868	1.000641913709	32.31	20.87	49.7	0.0290946965079449	0.0297996235995616	0.0305045506911782	0.0283467466026848	0.0290335518296776	0.0297203570566703	0.0283421708154519	0.028991688497707	0.029750161975883	0.0193144045512639	39.8493431658141	-0.0052602916128761	3.46852094051286	0.511977507129779	0.519334678252469	0.505019404355769	0.473318091284363	0.480487150501351	0.466537896847081	0.470985437925278	0.478121033724234	0.464221268146047	0.000844101719646716	0.00082372333880546	0.000824418692069892
208	0.705265052202183	0.35	0.0193349416315584	0.018773908979158	0.0198959742839588	0.452754877159411	0.994130234731869	0.970853619299848	1.01740685016389	31.83	20.66	48.97	0.0300355388665999	0.03075565328302	0.03147576769944	0.0292700543646223	0.0299718159747928	0.0306735775849632	0.0292384762386974	0.0299426459889038	0.030678096460179	0.0193349416315584	39.4998109075408	0.00984825934431069	3.47118065092203	0.511977507129779	0.519334678252469	0.505019404355769	0.473318091284363	0.480487150501351	0.466537896847081	0.470985437925278	0.478121033724234	0.464221268146047	0.000844101719646716	0.00082372333880546	0.000824418692069892
208	0.705265052202183	0.35	0.0193433424566501	0.0187843149244704	0.0199023699888298	0.455018417877635	0.99509372738463	0.971900692501527	1.01828676226773	31.99	20.56	49.65	0.0299134415333053	0.0306272834909336	0.0313411254485619	0.0291487400860585	0.0298443335256253	0.030539926965192	0.029104678153874	0.0297547435790639	0.0304716189769488	0.0193433424566501	39.5738168726897	-0.00487835129716377	3.45938645781176	0.511977507129779	0.519334678252469	0.505019404355769	0.473318091284363	0.480487150501351	0.466537896847081	0.470985437925278	0.478121033724234	0.464221268146047	0.000844101719646716	0.00082372333880546	0.000824418692069892
208	0.705265052202183	0.35	0.0193496969003926	0.0187939098767155	0.0199054839240697	0.45912430235515	0.998627211701084	0.97554357889302	1.02171084450915	31.88	20.75	49.76	0.0301322356878412	0.0308452345526314	0.0315582334174217	0.0293635546363904	0.0300583647174891	0.0307531747985878	0.0293263756464513	0.0300334102213991	0.0306935033349879	0.0193496969003926	39.5764408416709	0.000642754601925702	3.46620918057379	0.511977507129779	0.519334678252469	0.505019404355769	0.473318091284363	0.480487150501351	0.466537896847081	0.470985437925278	0.478121033724234	0.464221268146047	0.000844101719646716	0.00082372333880546	0.000824418692069892
208	0.705265052202183	0.35	0.0193578593899992	0.0187945512509868	0.0199211675290115	0.436815326587492	0.972274452291981	0.948762834034537	0.995786070549426	32.31	20.91	50.35	0.0289202704696553	0.0296369536435662	0.0303536368174771	0.0281767636055264	0.0288750216799982	0.02957327975447	0.0281108039693421	0.0288276855183276	0.0294806489747541	0.0193578593899992	39.9767473134476	0.00700420636341872	3.48517454234123	0.511977507129779	0.519334678252469	0.505019404355769	0.473318091284363	0.480487150501351	0.466537896847081	0.470985437925278	0.478121033724234	0.464221268146047	0.000844101719646716	0.00082372333880546	0.000824418692069892
208	0.705265052202183	0.35	0.0193632947246954	0.018798139328939	0.0199284501204517	0.445082377861053	0.981853327004319	0.958504888430375	1.00520176557826	32.08	20.5	49.83	0.0294238901233792	0.0301406333548897	0.0308573765864002	0.0286705421689712	0.0293689344263233	0.0300673266836753	0.0286035619101739	0.0292880175573229	0.0299958663508737	0.0193632947246954	39.5219484588879	-0.00833226236724074	3.46188838822527	0.511977507129779	0.519334678252469	0.505019404355769	0.473318091284363	0.480487150501351	0.466537896847081	0.470985437925278	0.478121033724234	0.464221268146047	0.000844101719646716	0.00082372333880546	0.000824418692069892
208	0.705265052202183	0.35	0.019371339108228	0.0188142783131618	0.0199283999032943	0.45385597008914	0.990953423793099	0.967802678364645	1.01410416922155	32.22	20.75	49.22	0.0295783184202646	0.0302858594668614	0.0309934005134582	0.0288190562382424	0.0295084350231691	0.0301978138080959	0.0288041883861176	0.0295148605395011	0.0302018239057879	0.019371339108228	39.7989370634878	-0.00610272662357999	3.46430042244271	0.511977507129779	0.519334678252469	0.505019404355769	0.473318091284363	0.480487150501351	0.466537896847081	0.470985437925278	0.478121033724234	0.464221268146047	0.000844101719646716	0.00082372333880546	0.000824418692069892
208	0.705265052202183	0.35	0.0193800664631378	0.0188212109526913	0.0199389219735842	0.440107683927672	0.966913999548055	0.943687819184645	0.990140179911465	31.62	20.27	49.48	0.0293843441584197	0.0301075558640382	0.0308307675696567	0.028638342149755	0.0293431931466174	0.0300480441434799	0.0285425715321266	0.0292650224268192	0.0299400909890434	0.0193800664631378	39.4072912388635	0.000508555013509974	3.458567896857	0.511977507129779	0.519334678252469	0.505019404355769	0.473318091284363	0.480487150501351	0.466537896847081	0.470985437925278	0.478121033724234	0.464221268146047	0.000844101719646716	0.00082372333880546	0.000824418692069892
208	0.705265052202183	0.35	0.0193829929064272	0.0188176159230609	0.0199483698897935	0.449795460176681	0.990473524184457	0.967143532183906	1.01380351618501	31.88	20.38	49.39	0.0298697307992531	0.030590265608633	0.031310800418013	0.029107700222076	0.0298098528920132	0.0305120055619505	0.0290200494888123	0.0297519567607724	0.0304382096171376	0.0193829929064272	39.3100601294902	-0.0160861481362275	3.4434215147158	0.511977507129779	0.519334678252469	0.505019404355769	0.473318091284363	0.480487150501351	0.466537896847081	0.470985437925278	0.478121033724234	0.464221268146047	0.000844101719646716	0.00082372333880546	0.000824418692069892
208	0.705265052202183	0.35	0.0194023284787375	0.018843143983823	0.019961512973652	0.452458808104906	0.988197257114396	0.965045727664488	1.0113487865643	32.09	20.78	49.58	0.0296160672214021	0.0303265592041251	0.0310370511868481	0.028857669489234	0.0295499674455729	0.0302422654019118	0.0288140275211388	0.0295410980574955	0.030201139625338	0.0194023284787375	39.7075719510283	-0.00148057038783223	3.46742066001726	0.511977507129779	0.519334678252469	0.505019404355769	0.473318091284363	0.480487150501351	0.466537896847081	0.470985437925278	0.478121033724234	0.464221268146047	0.000844101719646716	0.00082372333880546	0.000824418692069892
208	0.705265052202183	0.35	0.019403254528741	0.0188403356806292	0.0199661733768529	0.445866150349466	0.981894916504825	0.958582501362907	1.00520733164674	32.45	20.96	49.61	0.0290918977646141	0.0297994032709118	0.0305069087772096	0.0283420811456844	0.0290313513553062	0.0297206215649279	0.0283683116789972	0.0290459847096827	0.0297063117166511	0.019403254528741	39.7004906259869	0.0168537093835792	3.4886517991268	0.511977507129779	0.519334678252469	0.505019404355769	0.473318091284363	0.480487150501351	0.466537896847081	0.470985437925278	0.478121033724234	0.464221268146047	0.000844101719646716	0.00082372333880546	0.000824418692069892
208	0.705265052202183	0.35	0.0194135989431684	0.0188512265504446	0.0199759713358921	0.459569327961709	1.00177493721045	0.978639281819396	1.02491059260151	32.01	20.79	49.29	0.0301020066668594	0.030813637260237	0.0315252678536146	0.0293322010307001	0.0300256329289638	0.0307190648272276	0.0293035972486448	0.0300247497733309	0.0307347385052714	0.0194135989431684	39.5599801795665	-0.00463345133791463	3.46211786420425	0.511977507129779	0.519334678252469	0.505019404355769	0.473318091284363	0.480487150501351	0.466537896847081	0.470985437925278	0.478121033724234	0.464221268146047	0.000844101719646716	0.00082372333880546	0.000824418692069892
208	0.705265052202183	0.35	0.0194470597603047	0.0188880854520195	0.0200060340685898	0.455693731177206	0.985536574647912	0.962597544348166	1.00847560494766	32.05	20.57	49.62	0.029571868234289	0.0302765760173384	0.0309812838003879	0.0288150676808616	0.0295017406466317	0.0301884136124017	0.0287546065914284	0.0294501880664027	0.0301186899417526	0.0194470597603047	39.5888657004738	0.000553517463519578	3.46358635237341	0.511977507129779	0.519334678252469	0.505019404355769	0.473318091284363	0.480487150501351	0.466537896847081	0.470985437925278	0.478121033724234	0.464221268146047	0.000844101719646716	0.00082372333880546	0.000824418692069892
208	0.705265052202183	0.35	0.0194581765003292	0.0188989903254673	0.0200173626751912	0.446544973708343	0.986993461471651	0.963592160148062	1.01039476279524	31.96	20.61	49.4	0.0296865697493856	0.030407522443586	0.0311284751377864	0.0289281032919221	0.029630636261628	0.0303331692313339	0.0288669174252897	0.0296137551008824	0.0302857799397148	0.0194581765003292	39.6379792506138	-0.00125451505327243	3.46736963624539	0.511977507129779	0.519334678252469	0.505019404355769	0.473318091284363	0.480487150501351	0.466537896847081	0.470985437925278	0.478121033724234	0.464221268146047	0.000844101719646716	0.00082372333880546	0.000824418692069892
208	0.705265052202183	0.35	0.0194702120160556	0.0189010508425948	0.0200393731895164	0.437270634529131	0.957084642301837	0.933961750423412	0.980207534180261	31.83	20.81	49.53	0.028887950394728	0.0296031541525519	0.0303183579103758	0.0281516185204471	0.0288485922786935	0.0295455660369399	0.0281219723643506	0.028836149996372	0.029548011767457	0.0194702120160556	39.5984142226884	-0.00557614483969106	3.46409245747236	0.511977507129779	0.519334678252469	0.505019404355769	0.473318091284363	0.480487150501351	0.466537896847081	0.470985437925278	0.478121033724234	0.464221268146047	0.000844101719646716	0.00082372333880546	0.000824418692069892
208	0.705265052202183	0.35	0.0194709192587584	0.018911750796462	0.0200300877210548	0.449157017145468	0.968715853052318	0.945868894644598	0.991562811460037	31.34	20.28	49.06	0.0297110356482354	0.0304286898596688	0.0311463440711021	0.0289607216991854	0.0296602524775682	0.030359783255951	0.0289084815464665	0.029574143758734	0.0302943691705125	0.0194709192587584	39.1051616426778	0.0180734872744718	3.46968244986688	0.511977507129779	0.519334678252469	0.505019404355769	0.473318091284363	0.480487150501351	0.466537896847081	0.470985437925278	0.478121033724234	0.464221268146047	0.000844101719646716	0.00082372333880546	0.000824418692069892
208	0.705265052202183	0.35	0.0194741871116541	0.0189144262576171	0.0200339479656911	0.455696832036517	0.992422092190744	0.969322941202037	1.01552124317945	32.52	20.92	50.14	0.0293551134079473	0.030054651372106	0.0307541893362647	0.0285975823933594	0.0292790682486276	0.0299605541038959	0.0285784958504783	0.0292575695180881	0.029913669544892	0.0194741871116541	40.0387698829607	0.00561066510822646	3.48262482252447	0.511977507129779	0.519334678252469	0.505019404355769	0.473318091284363	0.480487150501351	0.466537896847081	0.470985437925278	0.478121033724234	0.464221268146047	0.000844101719646716	0.00082372333880546	0.000824418692069892
208	0.705265052202183	0.35	0.0194756056631682	0.0189102830047118	0.0200409283216246	0.446849052330735	0.982464985496506	0.959185377716402	1.00574459327661	31.89	20.65	49.52	0.0296202940494446	0.0303391841032568	0.031058074157069	0.028864571801481	0.0295651203355703	0.0302656688696596	0.0288340852938252	0.0295316265552797	0.030204256549943	0.0194756056631682	39.5091676101983	-0.00926035704618171	3.453067998933	0.511977507129779	0.519334678252469	0.505019404355769	0.473318091284363	0.480487150501351	0.466537896847081	0.470985437925278	0.478121033724234	0.464221268146047	0.000844101719646716	0.00082372333880546	0.000824418692069892
208	0.705265052202183	0.35	0.0194905022734933	0.0189290825561242	0.0200519219908624	0.441492724451499	0.975415982226354	0.952051310849791	0.998780653602916	31.84	20.84	48.83	0.0294454464021956	0.0301680788600086	0.0308907113178216	0.0286948737192862	0.029399086073182	0.0301032984270777	0.0287366838068738	0.0293981448614884	0.0301463592872682	0.0194905022734933	39.4396194418443	-0.0180299372423707	3.44606395096483	0.511977507129779	0.519334678252469	0.505019404355769	0.473318091284363	0.480487150501351	0.466537896847081	0.470985437925278	0.478121033724234	0.464221268146047	0.000844101719646716	0.00082372333880546	0.000824418692069892
208	0.705265052202183	0.35	0.0194951366865513	0.0189335382592442	0.0200567351138585	0.443107773225802	0.977946580879353	0.954597854587795	1.00129530717091	32.23	20.7	50.09	0.0291653486348793	0.0298787105382199	0.0305920724415606	0.028416546588065	0.029111593371637	0.0298066401552091	0.0283481164161114	0.0290559017027369	0.0297417449902735	0.0194951366865513	39.78968723642	-0.000967824104018623	3.47111600558814	0.511977507129779	0.519334678252469	0.505019404355769	0.473318091284363	0.480487150501351	0.466537896847081	0.470985437925278	0.478121033724234	0.464221268146047	0.000844101719646716	0.00082372333880546	0.000824418692069892
208	0.705265052202183	0.35	0.0194971026642806	0.0189329217016171	0.020061283626944	0.443022623857444	0.961951758914958	0.938980950167069	0.984922567662848	31.98	20.67	49.36	0.0289104881596225	0.029617741373018	0.0303249945864135	0.0281715807200004	0.0288607576332591	0.0295499345465178	0.0281399471191538	0.0288583088771948	0.0295384528901321	0.0194971026642806	39.5050841090681	0.00180482894408944	3.46490073674248	0.511977507129779	0.519334678252469	0.505019404355769	0.473318091284363	0.480487150501351	0.466537896847081	0.470985437925278	0.478121033724234	0.464221268146047	0.000844101719646716	0.00082372333880546	0.000824418692069892
208	0.705265052202183	0.35	0.0195046851796936	0.018940880751066	0.0200684896083212	0.444863616531307	0.977468355298305	0.954213894386856	1.00072281620975	32.27	20.61	49.64	0.0291195878093108	0.0298292403520505	0.0305388928947901	0.0283714521620375	0.0290628724286928	0.0297542926953481	0.028346652582361	0.0290037211446969	0.0296964354078622	0.0195046851796936	39.3390184673921	0.00317339883492336	3.4642820684116	0.511977507129779	0.519334678252469	0.505019404355769	0.473318091284363	0.480487150501351	0.466537896847081	0.470985437925278	0.478121033724234	0.464221268146047	0.000844101719646716	0.00082372333880546	0.000824418692069892
208	0.705265052202183	0.35	0.0195286984659718	0.0189629605921969	0.0200944363397468	0.453476701148716	0.997312452309765	0.973995313361317	1.02062959125821	31.75	20.78	49.87	0.0302037752637526	0.030926844065965	0.0316499128681773	0.0294350820819545	0.0301397486131468	0.0308444151443391	0.0293636897588838	0.0301041904716384	0.0308059725946811	0.0195286984659718	39.4219290772313	-0.0162565083741838	3.44853761860679	0.511977507129779	0.519334678252469	0.505019404355769	0.473318091284363	0.480487150501351	0.466537896847081	0.470985437925278	0.478121033724234	0.464221268146047	0.000844101719646716	0.00082372333880546	0.000824418692069892
208	0.705265052202183	0.35	0.0195322579795216	0.0189600750421863	0.0201044409168568	0.444079965173985	0.982067145603439	0.958666172203999	1.00546811900288	31.98	20.68	49.33	0.029515344997858	0.0302358124798619	0.0309562799618658	0.0287609597195981	0.0294630127103627	0.0301650657011273	0.0286959372160733	0.029449221357236	0.0301128618456754	0.0195322579795216	39.2309016419047	0.00297022550476193	3.46318763174463	0.511977507129779	0.519334678252469	0.505019404355769	0.473318091284363	0.480487150501351	0.466537896847081	0.470985437925278	0.478121033724234	0.464221268146047	0.000844101719646716	0.00082372333880546	0.000824418692069892
208	0.705265052202183	0.35	0.0195443134504338	0.0189829543489767	0.0201056725518909	0.452648503741769	1.00461581908826	0.981088643670701	1.02814299450582	32.13	20.95	49.83	0.0300731468111452	0.0307943214011768	0.0315154959912085	0.0293025151226828	0.0300052094387517	0.0307079037548206	0.0293136419006258	0.029965253237022	0.0306956863867212	0.0195443134504338	39.777713000234	0.00604608397669476	3.47720799923522	0.511977507129779	0.519334678252469	0.505019404355769	0.473318091284363	0.480487150501351	0.466537896847081	0.470985437925278	0.478121033724234	0.464221268146047	0.000844101719646716	0.00082372333880546	0.000824418692069892
208	0.705265052202183	0.35	0.0195543126343984	0.0189921474623996	0.0201164778063972	0.458481563178886	1.00131346538927	0.978137762747023	1.02448916803152	31.81	20.56	49.26	0.0302750744532566	0.0309924029827575	0.0317097315122584	0.0295037001802113	0.0302027519991518	0.0309018038180922	0.0294695302506055	0.0301768451341739	0.0308820801310509	0.0195543126343984	39.5174693315104	-0.0096283999479501	3.45264301180084	0.511977507129779	0.519334678252469	0.505019404355769	0.473318091284363	0.480487150501351	0.466537896847081	0.470985437925278	0.478121033724234	0.464221268146047	0.000844101719646716	0.00082372333880546	0.000824418692069892
208	0.705265052202183	0.35	0.0195735850712409	0.0190067287729978	0.0201404413694839	0.436686770607309	0.975677529074236	0.952077451611099	0.999277606537373	31.7	20.46	48.43	0.0295714863198445	0.0303045037510077	0.031037521182171	0.0288196059641856	0.0295339857996295	0.0302483656350735	0.0288264515663674	0.0295002333719592	0.0302418839153355	0.0195735850712409	39.2677860762809	-0.00365942451388791	3.45388225338386	0.511977507129779	0.519334678252469	0.505019404355769	0.473318091284363	0.480487150501351	0.466537896847081	0.470985437925278	0.478121033724234	0.464221268146047	0.000844101719646716	0.00082372333880546	0.000824418692069892
208	0.705265052202183	0.35	0.0195818054245931	0.0190165823968005	0.0201470284523857	0.451501371015102	0.987418653514841	0.964240612254235	1.01059669477545	31.78	20.34	48.98	0.0298743282901293	0.0305924357883425	0.0313105432865558	0.0291136106232387	0.0298134322856898	0.0305132539481409	0.0290557427037487	0.0298112921009305	0.0304353861387649	0.0195818054245931	39.2087160147594	-0.0104547456439172	3.44616724979713	0.511977507129779	0.519334678252469	0.505019404355769	0.473318091284363	0.480487150501351	0.466537896847081	0.470985437925278	0.478121033724234	0.464221268146047	0.000844101719646716	0.00082372333880546	0.000824418692069892
208	0.705265052202183	0.35	0.0195999898764199	0.0190368917015943	0.0201630880512455	0.454333050635597	0.998441403545278	0.975138158104749	1.02174464898581	32.1	21	49.31	0.0299128246725426	0.0306276627591975	0.0313425008458524	0.0291466329016474	0.0298431610137174	0.0305396891257874	0.0291663762862756	0.0298778522173426	0.0305815488529339	0.0195999898764199	39.7367715355754	0.0112200686594922	3.48093311615421	0.511977507129779	0.519334678252469	0.505019404355769	0.473318091284363	0.480487150501351	0.466537896847081	0.470985437925278	0.478121033724234	0.464221268146047	0.000844101719646716	0.00082372333880546	0.000824418692069892
208	0.705265052202183	0.35	0.0196200684367737	0.0190531126293914	0.0201870242441559	0.446974007318361	0.973714055639104	0.9506476330259	0.996780478252309	32.3	20.74	49.85	0.0289839615109286	0.0296872255616557	0.0303904896123828	0.0282389103501733	0.0289240965512899	0.0296092827524065	0.0281983605599067	0.0288757686922593	0.0295820830719206	0.0196200684367737	39.5684142064058	-0.00158255271001258	3.46703133530364	0.511977507129779	0.519334678252469	0.505019404355769	0.473318091284363	0.480487150501351	0.466537896847081	0.470985437925278	0.478121033724234	0.464221268146047	0.000844101719646716	0.00082372333880546	0.000824418692069892
208	0.705265052202183	0.35	0.019623547809061	0.0190564190226223	0.0201906765954998	0.456154087695816	1.00061094378292	0.97734264857268	1.02387923899317	31.77	20.31	49.36	0.0302903486282905	0.0310114926149298	0.031732636601569	0.0295191906136067	0.0302219750900315	0.0309247595664564	0.0294500984935096	0.0301408457633851	0.0308501845111101	0.019623547809061	39.1249446328257	-0.00422769822361971	3.45158946583829	0.511977507129779	0.519334678252469	0.505019404355769	0.473318091284363	0.480487150501351	0.466537896847081	0.470985437925278	0.478121033724234	0.464221268146047	0.000844101719646716	0.00082372333880546	0.000824418692069892
208	0.705265052202183	0.35	0.0196431886033163	0.0190780488927032	0.0202083283139294	0.443835861067934	0.983502178986751	0.960055421536547	1.00694893643695	31.75	20.78	49.78	0.0297725687606874	0.0304996832404787	0.03122679772027	0.0290148661704559	0.0297234758134909	0.0304320854565258	0.0289794478054322	0.02967095529236	0.0304088734850114	0.0196431886033163	39.5608857450985	-0.000200905671246723	3.46645115886136	0.511977507129779	0.519334678252469	0.505019404355769	0.473318091284363	0.480487150501351	0.466537896847081	0.470985437925278	0.478121033724234	0.464221268146047	0.000844101719646716	0.00082372333880546	0.000824418692069892
208	0.705265052202183	0.35	0.0196669812566993	0.019100811629135	0.0202331508842635	0.453313611462613	0.9963728749492	0.973070037035202	1.0196757128632	32.6	20.98	50.2	0.0294011340159929	0.030105225021148	0.0308093160263031	0.0286414176153674	0.0293273151221405	0.0300132126289136	0.0286191648920041	0.0292739582391332	0.0299746575792574	0.0196669812566993	39.92670325939	-0.00284244862686054	3.47614761358404	0.511977507129779	0.519334678252469	0.505019404355769	0.473318091284363	0.480487150501351	0.466537896847081	0.470985437925278	0.478121033724234	0.464221268146047	0.000844101719646716	0.00082372333880546	0.000824418692069892
208	0.705265052202183	0.35	0.019668680624387	0.0191006082371696	0.0202367530116044	0.442923814791408	0.980481657599274	0.957063678073073	1.00389963712548	32.01	20.62	49.24	0.0294438925202478	0.0301643424631388	0.0308847924060299	0.0286910003164083	0.0293930280637664	0.0300950558111245	0.028655452000371	0.0293627409532972	0.030033920813707	0.019668680624387	39.5289007453284	0.00132450013423709	3.46873886598273	0.511977507129779	0.519334678252469	0.505019404355769	0.473318091284363	0.480487150501351	0.466537896847081	0.470985437925278	0.478121033724234	0.464221268146047	0.000844101719646716	0.00082372333880546	0.000824418692069892
208	0.705265052202183	0.35	0.0196687076008918	0.0191002254350912	0.0202371897666924	0.443072629770692	0.975783784286172	0.952485036288579	0.999082532283765	32.08	20.49	49.53	0.0292401781531244	0.0299554225047301	0.0306706668563358	0.0284915501167026	0.0291884822688511	0.0298854144209996	0.0284408576864864	0.029147111814975	0.0298118931075596	0.0196687076008918	39.3361675152502	0.00389319517119589	3.46507147213946	0.511977507129779	0.519334678252469	0.505019404355769	0.473318091284363	0.480487150501351	0.466537896847081	0.470985437925278	0.478121033724234	0.464221268146047	0.000844101719646716	0.00082372333880546	0.000824418692069892
208	0.705265052202183	0.35	0.0196727523401945	0.0191033939739939	0.0202421107063951	0.448582426477863	0.994113616774303	0.970640413271608	1.017586820277	32.37	20.68	50.24	0.0295274760129637	0.0302415452438513	0.0309556144747389	0.0287674698727363	0.0294631597135337	0.030158849554331	0.0286821252614945	0.0293861672893582	0.0300436792496685	0.0196727523401945	39.8887002665163	-0.0107839838759736	3.46481813970799	0.511977507129779	0.519334678252469	0.505019404355769	0.473318091284363	0.480487150501351	0.466537896847081	0.470985437925278	0.478121033724234	0.464221268146047	0.000844101719646716	0.00082372333880546	0.000824418692069892
208	0.705265052202183	0.35	0.0196794952359543	0.0191144558189136	0.020244534652995	0.448345405371553	0.990964217308132	0.967554164206626	1.01437427040964	31.72	20.81	49.03	0.0300307903955152	0.0307573878552199	0.0314839853149245	0.0292669064765736	0.0299750217016216	0.0306831369266697	0.0292921402108278	0.0300015048295891	0.0306649176636716	0.0196794952359543	39.3831617622296	-0.00293821117143024	3.4597035886755	0.511977507129779	0.519334678252469	0.505019404355769	0.473318091284363	0.480487150501351	0.466537896847081	0.470985437925278	0.478121033724234	0.464221268146047	0.000844101719646716	0.00082372333880546	0.000824418692069892
208	0.705265052202183	0.35	0.0196982684437471	0.0191208302048658	0.0202757066826284	0.435211002126664	0.965801635922549	0.942370233348498	0.9892330384966	31.87	20.68	49.73	0.0291129797785162	0.0298368544566209	0.0305607291347256	0.0283703817630149	0.0290757922404943	0.0297812027179736	0.0283485033832952	0.0290625187637387	0.0297689238488542	0.0196982684437471	39.4170949859003	0.00271716683828769	3.46749727678428	0.511977507129779	0.519334678252469	0.505019404355769	0.473318091284363	0.480487150501351	0.466537896847081	0.470985437925278	0.478121033724234	0.464221268146047	0.000844101719646716	0.00082372333880546	0.000824418692069892
208	0.705265052202183	0.35	0.019706760372708	0.0191406501980768	0.0202728705473392	0.449336057981435	0.989143089987736	0.965822798552201	1.01246338142327	31.8	20.56	49.32	0.0298997408170441	0.0306216855368682	0.0313436302566922	0.0291380181039709	0.0298415706345771	0.0305451231651833	0.0290877897823542	0.0297574549516693	0.0305393772348827	0.019706760372708	39.3174995799905	-0.00176589122503184	3.46113100316791	0.511977507129779	0.519334678252469	0.505019404355769	0.473318091284363	0.480487150501351	0.466537896847081	0.470985437925278	0.478121033724234	0.464221268146047	0.000844101719646716	0.00082372333880546	0.000824418692069892
208	0.705265052202183	0.35	0.0197173527895328	0.0191477054732203	0.0202870001058453	0.452767744191221	0.9892196206382	0.966058583975562	1.01238065730084	31.69	20.23	48.8	0.0300102569798646	0.0307297461223403	0.0314492352648159	0.0292472892382692	0.0299484864012225	0.0306496835641757	0.0292159300817336	0.0298654635589994	0.0305921070119013	0.0197173527895328	39.0801589295395	0.00537077532392984	3.45788860175201	0.511977507129779	0.519334678252469	0.505019404355769	0.473318091284363	0.480487150501351	0.466537896847081	0.470985437925278	0.478121033724234	0.464221268146047	0.000844101719646716	0.00082372333880546	0.000824418692069892
208	0.705265052202183	0.35	0.0197301778802609	0.0191627230685604	0.0202976326919615	0.457946187226249	1.00128260624084	0.978082615167334	1.02448259731435	31.82	20.6	48.92	0.0302612762230572	0.0309790697175544	0.0316968632120516	0.0294900702904189	0.0301895708815606	0.0308890714727022	0.0294976962310782	0.0301590171397645	0.0308927829516052	0.0197301778802609	39.3056501438786	0.00184316178001197	3.46106287921596	0.511977507129779	0.519334678252469	0.505019404355769	0.473318091284363	0.480487150501351	0.466537896847081	0.470985437925278	0.478121033724234	0.464221268146047	0.000844101719646716	0.00082372333880546	0.000824418692069892
208	0.705265052202183	0.35	0.0197369305248472	0.0191692054375796	0.0203046556121148	0.44580148804369	0.98037389044352	0.957094541769447	1.00365323911759	32.12	20.48	49.81	0.0293399065813256	0.0300535392326086	0.0307671718838916	0.0285880980814764	0.0292834445432135	0.0299787910049506	0.0285233116427279	0.0292056353212957	0.0298495290546779	0.0197369305248472	39.6277611110356	-0.00911291351157695	3.45839732341353	0.511977507129779	0.519334678252469	0.505019404355769	0.473318091284363	0.480487150501351	0.466537896847081	0.470985437925278	0.478121033724234	0.464221268146047	0.000844101719646716	0.00082372333880546	0.000824418692069892
208	0.705265052202183	0.35	0.0197521580588131	0.019172998539375	0.0203313175782512	0.439600693384581	0.985801252811915	0.962097006904339	1.00950549871949	32.39	20.97	49.85	0.0292567451081106	0.0299775758305025	0.0306984065528943	0.028503545977087	0.0292058193011178	0.0299080926251485	0.0284987017522571	0.0291999308533091	0.0298992095868274	0.0197521580588131	39.7389321644345	-0.0113089360946229	3.46725181813427	0.511977507129779	0.519334678252469	0.505019404355769	0.473318091284363	0.480487150501351	0.466537896847081	0.470985437925278	0.478121033724234	0.464221268146047	0.000844101719646716	0.00082372333880546	0.000824418692069892
208	0.705265052202183	0.35	0.0197610008281461	0.0191899253385852	0.020332076317707	0.446671356229156	0.990438483477157	0.966961505149683	1.01391546180463	32.02	20.64	49.66	0.0297340949592938	0.0304560127390904	0.0311779305188869	0.0289735667872128	0.0296770196091819	0.030380472431151	0.0288990867649618	0.0295999527965533	0.0302995835316184	0.0197610008281461	39.5867609626698	-0.00929005827802783	3.45862495016126	0.511977507129779	0.519334678252469	0.505019404355769	0.473318091284363	0.480487150501351	0.466537896847081	0.470985437925278	0.478121033724234	0.464221268146047	0.000844101719646716	0.00082372333880546	0.000824418692069892
208	0.705265052202183	0.35	0.0197694081652236	0.019197109971305	0.0203417063591422	0.446903607403951	0.99982309519997	0.976134799531964	1.02351139086798	32.01	20.95	49.37	0.0300239637901971	0.0307525686219567	0.0314811734537163	0.0292561387887111	0.029966110470966	0.0306760821532208	0.0292632228698212	0.0299878396792503	0.0307113773356838	0.0197694081652236	39.444360532448	0.000472306004123317	3.46773067311561	0.511977507129779	0.519334678252469	0.505019404355769	0.473318091284363	0.480487150501351	0.466537896847081	0.470985437925278	0.478121033724234	0.464221268146047	0.000844101719646716	0.00082372333880546	0.000824418692069892
208	0.705265052202183	0.35	0.0197796995096439	0.0192096034339513	0.0203497955853366	0.446371299981035	0.976439489811296	0.953280283626733	0.999598695995859	32.37	20.73	49.29	0.0290066668253945	0.029711361330541	0.0304160558356875	0.0282601744678686	0.0289467335193399	0.0296332925708112	0.0282427834388128	0.0289227279415779	0.0296340041830343	0.0197796995096439	39.4329194525356	-0.00570434180850451	3.46124520708442	0.511977507129779	0.519334678252469	0.505019404355769	0.473318091284363	0.480487150501351	0.466537896847081	0.470985437925278	0.478121033724234	0.464221268146047	0.000844101719646716	0.00082372333880546	0.000824418692069892
208	0.705265052202183	0.35	0.0197908965420609	0.0192168651836122	0.0203649279005096	0.439586442285191	0.987494566794369	0.963748917209301	1.01124021637944	31.85	20.77	48.9	0.0297952794759207	0.0305294004207962	0.0312635213656716	0.0290356084256029	0.0297510119615779	0.0304664154975529	0.0290582136104449	0.029752673681464	0.0305131108530537	0.0197908965420609	39.2424528017437	0.00116721113443977	3.46284589401137	0.511977507129779	0.519334678252469	0.505019404355769	0.473318091284363	0.480487150501351	0.466537896847081	0.470985437925278	0.478121033724234	0.464221268146047	0.000844101719646716	0.00082372333880546	0.000824418692069892
208	0.705265052202183	0.35	0.0197998439246709	0.0192265958629323	0.0203730919864095	0.445634687716195	0.983451481316901	0.960091169454767	1.00681179317903	32.26	20.8	49	0.0293079156999701	0.0300210167809531	0.0307341178619361	0.028555075665664	0.029249859134171	0.029944642602678	0.0285719010229912	0.0292684736892939	0.0299740387603323	0.0197998439246709	39.4055700382581	-0.0038877962527745	3.45991005100999	0.511977507129779	0.519334678252469	0.505019404355769	0.473318091284363	0.480487150501351	0.466537896847081	0.470985437925278	0.478121033724234	0.464221268146047	0.000844101719646716	0.00082372333880546	0.000824418692069892
208	0.705265052202183	0.35	0.0198065516942739	0.0192379656407006	0.0203751377478472	0.453529778073479	1.00335899170774	0.979902996625949	1.02681498678954	32.14	20.64	49.73	0.0300202619377974	0.0307388586956313	0.0314574554534652	0.0292507372888621	0.0299509138903715	0.0306510904918809	0.0291760343456418	0.0298672097041387	0.0305844597554829	0.0198065516942739	39.6522810704376	0.00453498793892886	3.47478297804774	0.511977507129779	0.519334678252469	0.505019404355769	0.473318091284363	0.480487150501351	0.466537896847081	0.470985437925278	0.478121033724234	0.464221268146047	0.000844101719646716	0.00082372333880546	0.000824418692069892
208	0.705265052202183	0.35	0.0198296869049327	0.0192567364820314	0.0204026373278341	0.456744890835179	0.996701961730424	0.973552145830092	1.01985177763075	31.95	20.84	49.15	0.030006627158841	0.0307201460982141	0.0314336650375871	0.0292401828724921	0.0299354767540675	0.0306307706356428	0.0292638164041934	0.0299308764152623	0.0306256645242689	0.0198296869049327	39.3123906341135	-0.0151128490297188	3.44611344280772	0.511977507129779	0.519334678252469	0.505019404355769	0.473318091284363	0.480487150501351	0.466537896847081	0.470985437925278	0.478121033724234	0.464221268146047	0.000844101719646716	0.00082372333880546	0.000824418692069892
208	0.705265052202183	0.35	0.0198589081105699	0.0192865832136592	0.0204312330074807	0.443387926346334	0.978179244809967	0.954838216179859	1.00152027344007	31.74	20.81	49.22	0.029622948016212	0.0303470812421745	0.031071214468137	0.0288692381799672	0.0295749469623239	0.0302806557446807	0.0288819614177362	0.0295907567973726	0.03029152448814	0.0198589081105699	39.3368677768662	0.00315493194386881	3.46478836025239	0.511977507129779	0.519334678252469	0.505019404355769	0.473318091284363	0.480487150501351	0.466537896847081	0.470985437925278	0.478121033724234	0.464221268146047	0.000844101719646716	0.00082372333880546	0.000824418692069892
208	0.705265052202183	0.35	0.0198938150350524	0.0193222398869499	0.0204653901831549	0.449384614664573	0.983623193040443	0.96043531541473	1.00681107066616	32.05	20.73	50.22	0.0295051773212707	0.0302175235147832	0.0309298697082956	0.0287500795247393	0.0294441953231169	0.0301383111214945	0.0287344369960657	0.0293871035475034	0.0300872234054732	0.0198938150350524	39.6900013620173	-0.0108072385403769	3.46020254032578	0.511977507129779	0.519334678252469	0.505019404355769	0.473318091284363	0.480487150501351	0.466537896847081	0.470985437925278	0.478121033724234	0.464221268146047	0.000844101719646716	0.00082372333880546	0.000824418692069892
208	0.705265052202183	0.35	0.0199082908131426	0.0193252796017042	0.020491302024581	0.433890192239888	0.973483710930657	0.949802370573768	0.997165051287547	32.09	20.8	48.88	0.0291432600541466	0.0298698864364694	0.0305965128187921	0.0283968945641377	0.0291049118802514	0.0298129291963651	0.0284216878721602	0.029106725152451	0.0298515677992992	0.0199082908131426	38.9907541645731	-0.00212357852238385	3.4564066429647	0.511977507129779	0.519334678252469	0.505019404355769	0.473318091284363	0.480487150501351	0.466537896847081	0.470985437925278	0.478121033724234	0.464221268146047	0.000844101719646716	0.00082372333880546	0.000824418692069892
208	0.705265052202183	0.35	0.0199290628947726	0.0193555608832888	0.0205025649062565	0.45001930129324	0.982393740058712	0.959264524269588	1.00552295584784	31.39	20.39	48.83	0.0300785408373904	0.0308037767280637	0.031529012618737	0.029318127701844	0.0300250289631674	0.0307319302244909	0.0292881335809676	0.0299809876115849	0.030705131590784	0.0199290628947726	38.9967369809587	-0.000615759576432369	3.45265087781326	0.511977507129779	0.519334678252469	0.505019404355769	0.473318091284363	0.480487150501351	0.466537896847081	0.470985437925278	0.478121033724234	0.464221268146047	0.000844101719646716	0.00082372333880546	0.000824418692069892
208	0.705265052202183	0.35	0.0199383013517392	0.0193657018582176	0.0205109008452609	0.448178452046328	0.976025945576186	0.95296100330705	0.999090887845322	31.66	20.37	48.91	0.0296381202656648	0.0303554649739172	0.0310728096821697	0.028885142711394	0.0295842627664246	0.0302833828214552	0.0288251677615518	0.0295551015489279	0.030203645220467	0.0199383013517392	39.1853171050949	0.00503013093641002	3.46070927882159	0.511977507129779	0.519334678252469	0.505019404355769	0.473318091284363	0.480487150501351	0.466537896847081	0.470985437925278	0.478121033724234	0.464221268146047	0.000844101719646716	0.00082372333880546	0.000824418692069892
208	0.705265052202183	0.35	0.0199601165550032	0.0193861451234544	0.0205340879865521	0.439092429518761	0.984111475151982	0.960423434489531	1.00779951581443	31.88	20.98	48.88	0.0296678135614008	0.0303995453671558	0.0311312771729109	0.0289110194233369	0.0296240855346995	0.030337151646062	0.0289498596751979	0.0296333236878126	0.0303930129775166	0.0199601165550032	39.331909797116	-0.006295036145538	3.4596487186916	0.511977507129779	0.519334678252469	0.505019404355769	0.473318091284363	0.480487150501351	0.466537896847081	0.470985437925278	0.478121033724234	0.464221268146047	0.000844101719646716	0.00082372333880546	0.000824418692069892
208	0.705265052202183	0.35	0.0199622398843233	0.0193854053728554	0.0205390743957913	0.45379029358295	0.994180212529141	0.970951005293213	1.01740941976507	32.05	20.62	49.26	0.0298316372709038	0.0305453347495356	0.0312590322281675	0.0290682360225551	0.0297636697518265	0.0304591034810978	0.029021388320743	0.0296805871001905	0.0303999143461942	0.0199622398843233	39.1328302485332	-0.0106511903609935	3.44933472293688	0.511977507129779	0.519334678252469	0.505019404355769	0.473318091284363	0.480487150501351	0.466537896847081	0.470985437925278	0.478121033724234	0.464221268146047	0.000844101719646716	0.00082372333880546	0.000824418692069892
208	0.705265052202183	0.35	0.0199747456614985	0.0193960032384115	0.0205534880845855	0.442360051299441	0.978413043609122	0.955017755862452	1.00180833135579	32.15	20.73	49.58	0.0292535035292272	0.0299701332761228	0.0306867630230183	0.0285035679617228	0.0292018263660067	0.0299000847702906	0.0284811787826339	0.0291855798532197	0.029847442557411	0.0199747456614985	39.5062585842673	0.0167716835141447	3.48327178346484	0.511977507129779	0.519334678252469	0.505019404355769	0.473318091284363	0.480487150501351	0.466537896847081	0.470985437925278	0.478121033724234	0.464221268146047	0.000844101719646716	0.00082372333880546	0.000824418692069892
208	0.705265052202183	0.35	0.020002920557962	0.0194280135727403	0.0205778275431838	0.444088649345192	0.979875772016873	0.956527425947836	1.00322411808591	31.77	20.39	49.47	0.0296410212470154	0.0303645434410907	0.031088065635166	0.0288863304694558	0.0295914310469924	0.030296531624529	0.0287963523078314	0.0295492912984171	0.0301877647210442	0.020002920557962	39.1344152227418	0.000726609751936157	3.45893992222907	0.511977507129779	0.519334678252469	0.505019404355769	0.473318091284363	0.480487150501351	0.466537896847081	0.470985437925278	0.478121033724234	0.464221268146047	0.000844101719646716	0.00082372333880546	0.000824418692069892
208	0.705265052202183	0.35	0.0200391100678995	0.0194630811413927	0.0206151389944062	0.448614509176504	0.981148673503195	0.957983103109051	1.00431424389734	32.04	20.52	49.23	0.0294460323379508	0.0301580847037381	0.0308701370695253	0.0286926918553948	0.029386527238103	0.0300803626208112	0.0286719156892189	0.0293574673981309	0.0300418820509605	0.0200391100678995	39.2483166188266	-0.000649359622284019	3.45761434402346	0.511977507129779	0.519334678252469	0.505019404355769	0.473318091284363	0.480487150501351	0.466537896847081	0.470985437925278	0.478121033724234	0.464221268146047	0.000844101719646716	0.00082372333880546	0.000824418692069892
208	0.705265052202183	0.35	0.0200501789234951	0.0194652797065215	0.0206350781404688	0.452511198883321	1.01143988298093	0.987746329658957	1.03513343630291	31.51	20.42	48.66	0.0308640421783372	0.0316043930226036	0.0323447438668701	0.0300821242261778	0.0308037188228769	0.0315253134195759	0.0300836614268392	0.0308074497428157	0.0315101607695004	0.0200501789234951	38.759850952956	0.0135258398808043	3.46186054301143	0.511977507129779	0.519334678252469	0.505019404355769	0.473318091284363	0.480487150501351	0.466537896847081	0.470985437925278	0.478121033724234	0.464221268146047	0.000844101719646716	0.00082372333880546	0.000824418692069892
208	0.705265052202183	0.35	0.0200823749477547	0.0194983620257888	0.0206663878697206	0.43913758962255	0.975116444172841	0.951647070032217	0.998585818313466	31.51	20.31	48.72	0.0297327781463581	0.0304660433625621	0.0311993085787661	0.0289794698486668	0.0296941570911255	0.0304088443335843	0.0289438387095584	0.0296283869105847	0.0303516974275577	0.0200823749477547	38.6673685162066	0.00477068614106217	3.45109036305343	0.511977507129779	0.519334678252469	0.505019404355769	0.473318091284363	0.480487150501351	0.466537896847081	0.470985437925278	0.478121033724234	0.464221268146047	0.000844101719646716	0.00082372333880546	0.000824418692069892
208	0.705265052202183	0.35	0.020083853240877	0.0195004703851984	0.0206672360965556	0.437513725307779	0.967922203786454	0.944549026981603	0.991295380591304	32.05	20.61	49.76	0.0290166016739884	0.0297346270404105	0.0304526524068325	0.0282739994204164	0.0289736488494624	0.0296732982785084	0.0282374912706657	0.0288996926989174	0.0296251657548415	0.020083853240877	39.2241253821249	0.00223492123314428	3.46368511281659	0.511977507129779	0.519334678252469	0.505019404355769	0.473318091284363	0.480487150501351	0.466537896847081	0.470985437925278	0.478121033724234	0.464221268146047	0.000844101719646716	0.00082372333880546	0.000824418692069892
208	0.705265052202183	0.35	0.0200873732097826	0.0195100069548871	0.0206647394646781	0.44129331656564	0.972724304671574	0.949414684676422	0.996033924666726	32.44	21	49.65	0.0288205892644191	0.0295281799459545	0.03023577062749	0.028077868278229	0.0287672239943379	0.0294565797104468	0.0280369461224151	0.0287413062850002	0.0294393221280414	0.0200873732097826	39.5147357506021	0.00764127800978707	3.47821897810496	0.511977507129779	0.519334678252469	0.505019404355769	0.473318091284363	0.480487150501351	0.466537896847081	0.470985437925278	0.478121033724234	0.464221268146047	0.000844101719646716	0.00082372333880546	0.000824418692069892
208	0.705265052202183	0.35	0.0201350676841754	0.0195534704782105	0.0207166648901402	0.442064349754259	0.978915238700597	0.955493907964541	1.00233656943665	31.92	20.47	49.15	0.0294753232106058	0.0301978304790597	0.0309203377475135	0.0287228317245978	0.0294268937137851	0.0301309557029724	0.0286812581581505	0.0293987928470981	0.0300787594987621	0.0201350676841754	39.0625581326675	-0.015784648222613	3.44217815611885	0.511977507129779	0.519334678252469	0.505019404355769	0.473318091284363	0.480487150501351	0.466537896847081	0.470985437925278	0.478121033724234	0.464221268146047	0.000844101719646716	0.00082372333880546	0.000824418692069892
208	0.705265052202183	0.35	0.020143821216918	0.0195599413243206	0.0207277011095155	0.442803299893055	0.981689705680477	0.958237146083677	1.00514226527728	32.01	20.52	48.95	0.0294736808520937	0.0301950401310007	0.0309163994099077	0.0287199318549244	0.0294228433588214	0.0301257548627185	0.0287071129654079	0.0293865271894217	0.0300867593065571	0.020143821216918	39.1855491810973	0.00905520744553687	3.47006881248693	0.511977507129779	0.519334678252469	0.505019404355769	0.473318091284363	0.480487150501351	0.466537896847081	0.470985437925278	0.478121033724234	0.464221268146047	0.000844101719646716	0.00082372333880546	0.000824418692069892
208	0.705265052202183	0.35	0.0201710978623574	0.019591283558154	0.0207509121665608	0.43981541926383	0.972412912910698	0.949040786048658	0.995785039772738	31.9	20.66	49.21	0.0292920311718994	0.0300134090922803	0.0307347870126612	0.0285444575083533	0.0292474248538043	0.0299503921992553	0.0285496704220411	0.0292428147686395	0.0299166360742709	0.0201710978623574	39.1197890284952	0.00701773023820533	3.46889321035077	0.511977507129779	0.519334678252469	0.505019404355769	0.473318091284363	0.480487150501351	0.466537896847081	0.470985437925278	0.478121033724234	0.464221268146047	0.000844101719646716	0.00082372333880546	0.000824418692069892
208	0.705265052202183	0.35	0.020214136981995	0.0196318148214951	0.0207964591424949	0.448554406835673	0.997746608602303	0.974186287807006	1.0213069293976	31.8	20.66	49.1	0.0301617849460673	0.0308912361177603	0.0316206872894533	0.0293934338714552	0.0301043027678402	0.0308151716642253	0.0293786870201414	0.0300771278469365	0.0307799726531817	0.020214136981995	39.2764513130453	-0.00577097778038332	3.45712775416516	0.511977507129779	0.519334678252469	0.505019404355769	0.473318091284363	0.480487150501351	0.466537896847081	0.470985437925278	0.478121033724234	0.464221268146047	0.000844101719646716	0.00082372333880546	0.000824418692069892
208	0.705265052202183	0.35	0.0202927553138874	0.0197079159113172	0.0208775947164576	0.439023514254799	0.987950682080957	0.964166902513575	1.01173446164834	31.89	20.83	49.51	0.0297698336939841	0.0305041870102922	0.0312385403266003	0.0290102312212567	0.0297258468919112	0.0304414625625657	0.0289996969884915	0.0297063520872142	0.0304608699390803	0.0202927553138874	39.1471528029689	-0.00413449310310746	3.45649878955446	0.511977507129779	0.519334678252469	0.505019404355769	0.473318091284363	0.480487150501351	0.466537896847081	0.470985437925278	0.478121033724234	0.464221268146047	0.000844101719646716	0.00082372333880546	0.000824418692069892
208	0.705265052202183	0.35	0.0203331851481102	0.0197476906507911	0.0209186796454293	0.450988452712582	1.003278179768	0.979703458686429	1.02685290084958	31.79	20.75	49.54	0.0303466265463742	0.0310768610374892	0.0318070955286043	0.0295737795230508	0.0302854169041403	0.0309970542852298	0.0295550976422701	0.0302779944399897	0.0309531194257148	0.0203331851481102	39.287621754476	-0.00358092576067254	3.4594802606538	0.511977507129779	0.519334678252469	0.505019404355769	0.473318091284363	0.480487150501351	0.466537896847081	0.470985437925278	0.478121033724234	0.464221268146047	0.000844101719646716	0.00082372333880546	0.000824418692069892
208	0.705265052202183	0.35	0.0204154612470415	0.0198276211402441	0.021003301353839	0.444033555737051	0.983892758136465	0.960446079745599	1.00733943652733	32	20.75	49.27	0.0295520815636497	0.0302735152462017	0.0309949489287537	0.0287964851543651	0.0294994730059898	0.0302024608576145	0.0287374036070657	0.0295227307359708	0.030179589200701	0.0204154612470415	39.186699070424	-0.016726963312852	3.44621536935813	0.511977507129779	0.519334678252469	0.505019404355769	0.473318091284363	0.480487150501351	0.466537896847081	0.470985437925278	0.478121033724234	0.464221268146047	0.000844101719646716	0.00082372333880546	0.000824418692069892
208	0.705265052202183	0.35	0.0204330428676761	0.0198451060372031	0.0210209796981491	0.448449452380537	0.993569018185485	0.970102366906441	1.01703566946453	31.64	20.43	48.6	0.030182829233581	0.0309129479843455	0.0316430667351099	0.0294161896515713	0.0301277634896116	0.030839337327652	0.029399354171869	0.0301047615235492	0.0308391482767553	0.0204330428676761	38.8427670734409	-0.00932691656559852	3.44084066461961	0.511977507129779	0.519334678252469	0.505019404355769	0.473318091284363	0.480487150501351	0.466537896847081	0.470985437925278	0.478121033724234	0.464221268146047	0.000844101719646716	0.00082372333880546	0.000824418692069892
208	0.705265052202183	0.35	0.0205158730361124	0.0199236395299103	0.0211081065423146	0.448736627475	1.00796450712539	0.984171670816894	1.03175734343388	31.81	21.01	48.96	0.0304583352889938	0.0311946805905799	0.0319310258921661	0.0296822387003691	0.0303998214835448	0.0311174042667205	0.0297436722030397	0.0304637100387913	0.0311659770140702	0.0205158730361124	39.0087613528997	0.0106090723533737	3.47347395777572	0.511977507129779	0.519334678252469	0.505019404355769	0.473318091284363	0.480487150501351	0.466537896847081	0.470985437925278	0.478121033724234	0.464221268146047	0.000844101719646716	0.00082372333880546	0.000824418692069892
208	0.705265052202183	0.35	0.0205499151914336	0.0199550274076882	0.021144802975179	0.445487311141218	0.991251495781684	0.967698882649725	1.01480410891364	31.87	20.36	49.16	0.0298970828479964	0.0306247414603168	0.0313524000726373	0.029134508811681	0.0298436072999962	0.0305527057883113	0.029074698666696	0.0297499591715643	0.0305071809175365	0.0205499151914336	38.894314602015	-0.00348070999171524	3.45169498984376	0.511977507129779	0.519334678252469	0.505019404355769	0.473318091284363	0.480487150501351	0.466537896847081	0.470985437925278	0.478121033724234	0.464221268146047	0.000844101719646716	0.00082372333880546	0.000824418692069892
208	0.705265052202183	0.35	0.0207117497699153	0.0201166102560773	0.0213068892837532	0.442435973484307	0.989471274972034	0.965815209365261	1.01312734057881	31.89	20.74	49.65	0.0298243979646236	0.0305548978657355	0.0312853977668474	0.0290634587533952	0.0297753206917488	0.0304871826301023	0.0290365120508261	0.0297726151512617	0.0304448077340267	0.0207117497699153	39.1207405351906	0.0222347355022171	3.48505840340983	0.511977507129779	0.519334678252469	0.505019404355769	0.473318091284363	0.480487150501351	0.466537896847081	0.470985437925278	0.478121033724234	0.464221268146047	0.000844101719646716	0.00082372333880546	0.000824418692069892
208	0.705265052202183	0.36	0.0184867395181673	0.0179593604275428	0.0190141186087917	0.462266085979012	0.999985119965949	0.977015785964973	1.02295445396693	31.83	20.55	49.19	0.0302206516021829	0.0309311296214219	0.031641607640661	0.0294503655831827	0.0301427344202562	0.0308351032573296	0.0294276278051653	0.030127148995977	0.030827207761468	0.0184867395181673	39.925468681998	0.00611616299932463	3.47174438477536	0.511977507129779	0.519334678252469	0.505019404355769	0.473318091284363	0.480487150501351	0.466537896847081	0.470985437925278	0.478121033724234	0.464221268146047	0.000844101719646716	0.00082372333880546	0.000824418692069892
208	0.705265052202183	0.36	0.0185604485745213	0.0180319411823442	0.0190889559666983	0.465062417558706	0.98122247845628	0.958810479710803	1.00363447720176	31.89	20.43	49.3	0.0296088613181115	0.0303009623920554	0.0309930634659993	0.0288534329445049	0.029527876034812	0.030202319125119	0.0287871289047891	0.0293900917524295	0.0301231657990207	0.0185604485745213	39.744825952507	-0.00659968019932102	3.45699426380238	0.511977507129779	0.519334678252469	0.505019404355769	0.473318091284363	0.480487150501351	0.466537896847081	0.470985437925278	0.478121033724234	0.464221268146047	0.000844101719646716	0.00082372333880546	0.000824418692069892
208	0.705265052202183	0.36	0.0189941702814349	0.018453330431915	0.0195350101309549	0.465727998518497	0.999378872235114	0.976582677107579	1.02217506736265	31.54	20.59	49.21	0.0304793815013196	0.0311908562636291	0.0319023310259385	0.029706660836634	0.0304000981183859	0.0310935354001377	0.0296726943069016	0.0304027813632525	0.0310697967358693	0.0189941702814349	39.3155547227366	0.00769585380201995	3.46705457273995	0.511977507129779	0.519334678252469	0.505019404355769	0.473318091284363	0.480487150501351	0.466537896847081	0.470985437925278	0.478121033724234	0.464221268146047	0.000844101719646716	0.00082372333880546	0.000824418692069892
208	0.705265052202183	0.36	0.0190213759055363	0.0184790141883132	0.0195637376227594	0.460113470960052	0.99185430392001	0.968972839210728	1.01473576862929	32.1	21.05	49.99	0.0297290909513641	0.0304311180030168	0.0311331450546695	0.0289676863496067	0.0296517334829175	0.0303357806162282	0.0289640489304781	0.0296251181793195	0.0303363007659696	0.0190213759055363	40.1620693505342	-0.00117137800851308	3.47633370082812	0.511977507129779	0.519334678252469	0.505019404355769	0.473318091284363	0.480487150501351	0.466537896847081	0.470985437925278	0.478121033724234	0.464221268146047	0.000844101719646716	0.00082372333880546	0.000824418692069892
208	0.705265052202183	0.36	0.0190254354341832	0.0184795188647293	0.0195713520036371	0.44929031197779	0.967537926825206	0.944724895478429	0.990350958171983	32.19	20.79	49.8	0.0289020065301144	0.0295999265109596	0.0302978464918048	0.0281605393781565	0.0288405545557503	0.029520569733344	0.0281517258714129	0.0288076145350259	0.0295432951058499	0.0190254354341832	39.873381132046	-0.0163984824266239	3.45459894372634	0.511977507129779	0.519334678252469	0.505019404355769	0.473318091284363	0.480487150501351	0.466537896847081	0.470985437925278	0.478121033724234	0.464221268146047	0.000844101719646716	0.00082372333880546	0.000824418692069892
208	0.705265052202183	0.36	0.0190428857364267	0.0185075887357852	0.0195781827370682	0.46667353622846	1.00054033494579	0.977760962836624	1.02331970705495	31.83	20.62	50.13	0.0302477590062433	0.0309524557409877	0.0316571524757322	0.0294768435365595	0.0301635798791262	0.0308503162216929	0.0293862451874245	0.0300773375791631	0.0307794825159368	0.0190428857364267	40.1437880181556	-0.00693329866482412	3.46441507221946	0.511977507129779	0.519334678252469	0.505019404355769	0.473318091284363	0.480487150501351	0.466537896847081	0.470985437925278	0.478121033724234	0.464221268146047	0.000844101719646716	0.00082372333880546	0.000824418692069892
208	0.705265052202183	0.36	0.0190824523482962	0.018545218758696	0.0196196859378965	0.468266046500533	0.99244090985903	0.969918093897329	1.01496372582073	31.4	20.26	49.31	0.0304104172418836	0.0311165884486762	0.0318227596554688	0.029641580554679	0.0303298983289814	0.0310182161032837	0.0295780066986309	0.0302225828265018	0.0309146612468372	0.0190824523482962	39.6615816829946	0.00166041988858939	3.45918351067993	0.511977507129779	0.519334678252469	0.505019404355769	0.473318091284363	0.480487150501351	0.466537896847081	0.470985437925278	0.478121033724234	0.464221268146047	0.000844101719646716	0.00082372333880546	0.000824418692069892
208	0.705265052202183	0.36	0.019111782282084	0.018570211207964	0.019653353356204	0.45812966421491	0.998117233724182	0.974999130227953	1.02123533722041	32.09	20.73	49.65	0.0299158896085301	0.0306252221717193	0.0313345547349084	0.0291497294603429	0.029840895679531	0.030532061898719	0.0291259458015703	0.0297859531127927	0.0305001809538231	0.019111782282084	39.9752804546164	-0.00563650099974402	3.46463078711799	0.511977507129779	0.519334678252469	0.505019404355769	0.473318091284363	0.480487150501351	0.466537896847081	0.470985437925278	0.478121033724234	0.464221268146047	0.000844101719646716	0.00082372333880546	0.000824418692069892
208	0.705265052202183	0.36	0.0191561675432248	0.0186102837961282	0.0197020512903214	0.454134967021832	0.985455278659463	0.962445933742688	1.00846462357624	32.01	20.59	49.41	0.0296037268170214	0.0303114677272104	0.0310192086373995	0.0288466609761569	0.0295363025953142	0.0302259442144715	0.0288395243306345	0.0295188458845358	0.0301698418500673	0.0191561675432248	39.6337940075217	0.00016268568430791	3.46433771467179	0.511977507129779	0.519334678252469	0.505019404355769	0.473318091284363	0.480487150501351	0.466537896847081	0.470985437925278	0.478121033724234	0.464221268146047	0.000844101719646716	0.00082372333880546	0.000824418692069892
208	0.705265052202183	0.36	0.0191585018795552	0.0186111793404684	0.019705824418642	0.466874320695461	1.00510471003829	0.982230648596329	1.02797877148025	31.82	20.28	49.43	0.0303971232645774	0.0311050075748526	0.0318128918851278	0.0296225691023888	0.0303124156946175	0.0310022622868462	0.0295237157134975	0.0302168875794005	0.030897723950966	0.0191585018795552	39.4489281249957	-0.00822827783158127	3.45150272268966	0.511977507129779	0.519334678252469	0.505019404355769	0.473318091284363	0.480487150501351	0.466537896847081	0.470985437925278	0.478121033724234	0.464221268146047	0.000844101719646716	0.00082372333880546	0.000824418692069892
208	0.705265052202183	0.36	0.0191917613743952	0.0186458621728254	0.019737660575965	0.458495762414347	0.991369861227083	0.968424962438941	1.01431476001522	32.04	20.94	49.85	0.0297644359522508	0.0304696449223816	0.0311748538925124	0.0290029110751473	0.0296900772315263	0.0303772433879054	0.0290147600826396	0.0296610932564362	0.0303584616107889	0.0191917613743952	40.0532411667106	0.00716441127980561	3.48436182833601	0.511977507129779	0.519334678252469	0.505019404355769	0.473318091284363	0.480487150501351	0.466537896847081	0.470985437925278	0.478121033724234	0.464221268146047	0.000844101719646716	0.00082372333880546	0.000824418692069892
208	0.705265052202183	0.36	0.0191988559868414	0.0186487727629323	0.0197489392107506	0.46525334863031	0.993257337857623	0.970579156028721	1.01593551968653	32.02	20.65	49.22	0.0298512679412364	0.0305487612657011	0.0312462545901658	0.0290878320767524	0.0297674872504163	0.0304471424240801	0.029072146812032	0.0297207077332911	0.0304426602328368	0.0191988559868414	39.7386139536047	0.0126960936405868	3.47960577121208	0.511977507129779	0.519334678252469	0.505019404355769	0.473318091284363	0.480487150501351	0.466537896847081	0.470985437925278	0.478121033724234	0.464221268146047	0.000844101719646716	0.00082372333880546	0.000824418692069892
208	0.705265052202183	0.36	0.0192252597393169	0.0186824496486207	0.0197680698300131	0.465663858760073	0.993541753630883	0.97087578415691	1.01620772310486	31.75	20.53	49.35	0.0301058785539102	0.0308087273996898	0.0315115762454694	0.0293396592554539	0.0300246200217155	0.030709580787977	0.0292793606089163	0.0299964672825855	0.0307561734832694	0.0192252597393169	39.8088320526243	0.00824806232507712	3.47093943512254	0.511977507129779	0.519334678252469	0.505019404355769	0.473318091284363	0.480487150501351	0.466537896847081	0.470985437925278	0.478121033724234	0.464221268146047	0.000844101719646716	0.00082372333880546	0.000824418692069892
208	0.705265052202183	0.36	0.0192483898869703	0.0187014031080179	0.0197953766659228	0.459552000549578	0.999202508146931	0.976125457157397	1.02227955913647	32.12	20.92	49.62	0.0299261692938902	0.0306336682425681	0.0313411671912459	0.0291593813780671	0.029848752325163	0.0305381232722588	0.0291295107879365	0.0298646559332366	0.0305508065681357	0.0192483898869703	39.8861637040912	-0.00167114208330858	3.47099421144442	0.511977507129779	0.519334678252469	0.505019404355769	0.473318091284363	0.480487150501351	0.466537896847081	0.470985437925278	0.478121033724234	0.464221268146047	0.000844101719646716	0.00082372333880546	0.000824418692069892
208	0.705265052202183	0.36	0.0192600371151206	0.0187133161868132	0.019806758043428	0.467323535206069	0.99481488594325	0.972195418749776	1.01743435313673	31.78	20.56	50.02	0.0301197077558598	0.0308204842955568	0.0315212608352538	0.0293527254037304	0.0300356570412427	0.030718588678755	0.0292507767087728	0.0299444961322396	0.0306121904429118	0.0192600371151206	39.557856234278	-0.00951775061534181	3.45456587765739	0.511977507129779	0.519334678252469	0.505019404355769	0.473318091284363	0.480487150501351	0.466537896847081	0.470985437925278	0.478121033724234	0.464221268146047	0.000844101719646716	0.00082372333880546	0.000824418692069892
208	0.705265052202183	0.36	0.0192604566832224	0.0187115553107556	0.0198093580556893	0.453538004737959	0.981388367567049	0.958446370863513	1.00433036427058	32.02	20.66	49.7	0.0294786635949719	0.0301842840903692	0.0308899045857665	0.0287247652914574	0.0294123399859421	0.0300999146804268	0.0286625016355534	0.0293864760226766	0.0300698708643533	0.0192604566832224	39.5715392249666	-0.000809101546778883	3.46436658253929	0.511977507129779	0.519334678252469	0.505019404355769	0.473318091284363	0.480487150501351	0.466537896847081	0.470985437925278	0.478121033724234	0.464221268146047	0.000844101719646716	0.00082372333880546	0.000824418692069892
208	0.705265052202183	0.36	0.0192794561612573	0.0187376958482775	0.0198212164742371	0.459065100171343	0.98986787742883	0.966983992185806	1.01275176267185	32.22	20.76	50.15	0.029551841841783	0.0302511925682606	0.0309505432947382	0.0287932375199151	0.0294746357111007	0.0301560339022864	0.0287391565402057	0.0294163497422685	0.0300285911016995	0.0192794561612573	40.254074827271	0.0246990911267691	3.50188803934775	0.511977507129779	0.519334678252469	0.505019404355769	0.473318091284363	0.480487150501351	0.466537896847081	0.470985437925278	0.478121033724234	0.464221268146047	0.000844101719646716	0.00082372333880546	0.000824418692069892
208	0.705265052202183	0.36	0.019288559038882	0.0187411266160993	0.0198359914616646	0.457021282262369	0.988472668674016	0.965526772456645	1.01141856489139	31.83	20.69	49.49	0.029871532801635	0.0305814344957911	0.0312913361899473	0.0291102401509608	0.0298020496050551	0.0304938590591495	0.0290512398538539	0.0297911118111771	0.0304738979312438	0.019288559038882	39.8222408358617	-0.000456836577075292	3.46615492672553	0.511977507129779	0.519334678252469	0.505019404355769	0.473318091284363	0.480487150501351	0.466537896847081	0.470985437925278	0.478121033724234	0.464221268146047	0.000844101719646716	0.00082372333880546	0.000824418692069892
208	0.705265052202183	0.36	0.0192950411275066	0.0187501950710954	0.0198398871839177	0.460722381936257	0.997775931534157	0.97478604996522	1.02076581310309	32.37	20.74	49.6	0.0296615184752476	0.0303610717740716	0.0310606250728956	0.0288981803588925	0.0295797306786087	0.0302612809983249	0.0288707701423833	0.0295293179264262	0.0302495726988595	0.0192950411275066	39.8054630081667	-0.00605394820082436	3.46168101837985	0.511977507129779	0.519334678252469	0.505019404355769	0.473318091284363	0.480487150501351	0.466537896847081	0.470985437925278	0.478121033724234	0.464221268146047	0.000844101719646716	0.00082372333880546	0.000824418692069892
208	0.705265052202183	0.36	0.0193174352612177	0.0187644200892655	0.0198704504331699	0.453004604632916	0.97505239075111	0.952233966717524	0.997870814784696	31.93	20.55	49.21	0.0293682217725275	0.0300719737504453	0.030775725728363	0.0286183657867216	0.02930414893298	0.0299899320792384	0.0285792770159332	0.0292360600244138	0.0299642424742676	0.0193174352612177	39.5726083064729	0.00118618997760362	3.46526602655541	0.511977507129779	0.519334678252469	0.505019404355769	0.473318091284363	0.480487150501351	0.466537896847081	0.470985437925278	0.478121033724234	0.464221268146047	0.000844101719646716	0.00082372333880546	0.000824418692069892
208	0.705265052202183	0.36	0.0193309113880043	0.0187805175138153	0.0198813052621933	0.458740526003925	0.996994797647208	0.973931082717095	1.02005851257732	31.43	20.35	48.5	0.0305035198777429	0.0312258753906839	0.0319482309036249	0.0297318273387343	0.0304359083586961	0.0311399893786578	0.0296966018241305	0.0304405139926098	0.0311275009214456	0.0193309113880043	39.2805189534546	0.00203877706732473	3.45536404429154	0.511977507129779	0.519334678252469	0.505019404355769	0.473318091284363	0.480487150501351	0.466537896847081	0.470985437925278	0.478121033724234	0.464221268146047	0.000844101719646716	0.00082372333880546	0.000824418692069892
208	0.705265052202183	0.36	0.0193352556335539	0.0187846015633874	0.0198859097037204	0.456818908040307	0.984509708691904	0.96164648542618	1.00737293195763	31.83	21.05	49.7	0.0297503227120235	0.0304576390498884	0.0311649553877534	0.0289921015689333	0.0296813911375624	0.0303706807061914	0.0290350292516924	0.0296783599900663	0.0303929405443823	0.0193352556335539	39.871398930991	0.00515019646085278	3.47964550809859	0.511977507129779	0.519334678252469	0.505019404355769	0.473318091284363	0.480487150501351	0.466537896847081	0.470985437925278	0.478121033724234	0.464221268146047	0.000844101719646716	0.00082372333880546	0.000824418692069892
208	0.705265052202183	0.36	0.0193359146730558	0.0187850299385155	0.0198867994075961	0.449470518311746	0.990055859462292	0.966720389516261	1.01339132940832	32.24	20.78	49.65	0.0295334275849772	0.0302463290808869	0.0309592305767966	0.0287751410151542	0.0294697383833632	0.0301643357515721	0.0287427949999361	0.0294405504301823	0.0301652290909682	0.0193359146730558	39.8975674121486	0.0108446300358585	3.48303907746698	0.511977507129779	0.519334678252469	0.505019404355769	0.473318091284363	0.480487150501351	0.466537896847081	0.470985437925278	0.478121033724234	0.464221268146047	0.000844101719646716	0.00082372333880546	0.000824418692069892
208	0.705265052202183	0.36	0.0193405871387696	0.0187855468611876	0.0198956274163517	0.451303603539228	1.00135228026645	0.977837782226772	1.02486677830612	32.32	21.08	49.7	0.0297926079583565	0.0305090439911699	0.0312254800239833	0.0290264665352515	0.0297244788260914	0.0304224911169312	0.0290208123429476	0.0297410645893942	0.0304170820352743	0.0193405871387696	40.1265531293897	-0.00192286287442184	3.47730020286079	0.511977507129779	0.519334678252469	0.505019404355769	0.473318091284363	0.480487150501351	0.466537896847081	0.470985437925278	0.478121033724234	0.464221268146047	0.000844101719646716	0.00082372333880546	0.000824418692069892
208	0.705265052202183	0.36	0.0193427225476358	0.0187935024074074	0.0198919426878642	0.452863020176987	0.985980470839231	0.962899711854091	1.00906122982437	32.28	20.8	49.92	0.0293786296042593	0.030082836969639	0.0307870443350187	0.0286237487378058	0.029309861567351	0.0299959743968963	0.0285962081450063	0.0292934639434746	0.0299932983573771	0.0193427225476358	39.9698106457305	0.0110827662152818	3.48439016398199	0.511977507129779	0.519334678252469	0.505019404355769	0.473318091284363	0.480487150501351	0.466537896847081	0.470985437925278	0.478121033724234	0.464221268146047	0.000844101719646716	0.00082372333880546	0.000824418692069892
208	0.705265052202183	0.36	0.0193505295580669	0.0188005581353064	0.0199005009808274	0.455973082052523	0.989907174033186	0.966879385571488	1.01293496249488	31.85	20.92	50.08	0.0298889642201207	0.030600818000097	0.0313126717800733	0.0291268576637974	0.0298205606497592	0.0305142636357211	0.0290995131138762	0.029792637560996	0.0304866615929527	0.0193505295580669	39.8555579376327	0.0022923254609829	3.4748315810064	0.511977507129779	0.519334678252469	0.505019404355769	0.473318091284363	0.480487150501351	0.466537896847081	0.470985437925278	0.478121033724234	0.464221268146047	0.000844101719646716	0.00082372333880546	0.000824418692069892
208	0.705265052202183	0.36	0.0193591434459003	0.0188138298423341	0.0199044570494666	0.466947292724286	1.00294417830528	0.980122631570145	1.02576572504041	31.89	20.66	49.61	0.0302624657200289	0.0309671084387095	0.03167175115739	0.0294902930125135	0.0301769561692856	0.0308636193260578	0.0294130942486843	0.0301428932059971	0.0308551950998668	0.0193591434459003	39.6957336436828	0.00611913311851105	3.47090262900125	0.511977507129779	0.519334678252469	0.505019404355769	0.473318091284363	0.480487150501351	0.466537896847081	0.470985437925278	0.478121033724234	0.464221268146047	0.000844101719646716	0.00082372333880546	0.000824418692069892
208	0.705265052202183	0.36	0.0193677312716168	0.0188191739116776	0.0199162886315559	0.457050766265862	0.983108439285858	0.960288421231923	1.00592845733979	32.18	20.68	50.14	0.0293849544376176	0.0300832500495966	0.0307815456615756	0.028631199561491	0.0293115831592239	0.0299919667569568	0.0285777598552348	0.0292247629414647	0.0299416189199077	0.0193677312716168	39.8475091384053	-0.00146315454711704	3.47139257509383	0.511977507129779	0.519334678252469	0.505019404355769	0.473318091284363	0.480487150501351	0.466537896847081	0.470985437925278	0.478121033724234	0.464221268146047	0.000844101719646716	0.00082372333880546	0.000824418692069892
208	0.705265052202183	0.36	0.01937130629393	0.0188181662929254	0.0199244462949347	0.451386919688932	0.978840632491647	0.955858636163673	1.00182262881962	31.81	20.6	49.94	0.0295853388181829	0.0302966680067858	0.0310079971953887	0.0288315358296453	0.0295247411065534	0.0302179463834614	0.0287651785871293	0.0294997099745158	0.0301585362921929	0.01937130629393	39.6796439940899	-0.0086193524896031	3.45670198784556	0.511977507129779	0.519334678252469	0.505019404355769	0.473318091284363	0.480487150501351	0.466537896847081	0.470985437925278	0.478121033724234	0.464221268146047	0.000844101719646716	0.00082372333880546	0.000824418692069892
208	0.705265052202183	0.36	0.0193779106651411	0.0188276605989425	0.0199281607313396	0.459071077277481	0.987254460568777	0.964431267288356	1.0100776538492	31.69	20.58	49.49	0.0299608819556027	0.0306699039698383	0.0313789259840739	0.0291991874124996	0.0298901839827585	0.0305811805530174	0.0291631500994189	0.0298105456980292	0.0305189578348488	0.0193779106651411	39.4246626450802	0.00175351788647048	3.46300028356973	0.511977507129779	0.519334678252469	0.505019404355769	0.473318091284363	0.480487150501351	0.466537896847081	0.470985437925278	0.478121033724234	0.464221268146047	0.000844101719646716	0.00082372333880546	0.000824418692069892
208	0.705265052202183	0.36	0.0193790125591387	0.0188266314014527	0.0199313937168248	0.455979645801749	0.992588929919299	0.969499062396411	1.01567879744219	32.08	20.86	49.85	0.0297592630865579	0.030468018225061	0.0311767733635641	0.0289972965770175	0.0296879045027542	0.0303785124284908	0.0289052542727275	0.0296435617315182	0.0303141313203446	0.0193790125591387	39.9741692744786	-0.00206264598035986	3.47155250557169	0.511977507129779	0.519334678252469	0.505019404355769	0.473318091284363	0.480487150501351	0.466537896847081	0.470985437925278	0.478121033724234	0.464221268146047	0.000844101719646716	0.00082372333880546	0.000824418692069892
208	0.705265052202183	0.36	0.0193801600684086	0.0188292430193869	0.0199310771174302	0.455494562876189	0.986615528677157	0.963642162957998	1.00958889439632	32.28	20.67	49.93	0.0293969197189787	0.0300977464508102	0.0307985731826416	0.0286415037287833	0.0293243212363612	0.0300071387439392	0.0286088801385823	0.0292258013366334	0.0299540683634629	0.0193801600684086	39.871763629509	-0.0024709167168649	3.46888947872599	0.511977507129779	0.519334678252469	0.505019404355769	0.473318091284363	0.480487150501351	0.466537896847081	0.470985437925278	0.478121033724234	0.464221268146047	0.000844101719646716	0.00082372333880546	0.000824418692069892
208	0.705265052202183	0.36	0.0193830597385397	0.0188295739198952	0.0199365455571841	0.462325328351832	1.00672690836698	0.983605473041087	1.02984834369288	31.75	20.69	49.45	0.0304973934446797	0.0312142901369678	0.0319311868292559	0.0297211608723282	0.0304198108064278	0.0311184607405274	0.0296991884839228	0.0304018333769156	0.0310643186972823	0.0193830597385397	39.5585510230116	0.00287847521100368	3.46720277637127	0.511977507129779	0.519334678252469	0.505019404355769	0.473318091284363	0.480487150501351	0.466537896847081	0.470985437925278	0.478121033724234	0.464221268146047	0.000844101719646716	0.00082372333880546	0.000824418692069892
208	0.705265052202183	0.36	0.0193894483622369	0.0188404172192001	0.0199384795052737	0.46711883454986	1.01665044817183	0.99352499136989	1.03977590497377	32.14	20.94	50.06	0.0304382261745791	0.0311467115077536	0.0318551968409281	0.029657997258618	0.0303483218507458	0.0310386464428736	0.0296102355716356	0.0303518507325175	0.0309969022683568	0.0193894483622369	39.9186828336921	-0.00174272992965728	3.47227474459882	0.511977507129779	0.519334678252469	0.505019404355769	0.473318091284363	0.480487150501351	0.466537896847081	0.470985437925278	0.478121033724234	0.464221268146047	0.000844101719646716	0.00082372333880546	0.000824418692069892
208	0.705265052202183	0.36	0.0193959270954023	0.0188470380985616	0.0199448160922429	0.465906208387856	0.995581847018247	0.972880394112081	1.01828329992441	32.7	20.81	49.88	0.0293092375547359	0.0299931471905876	0.0306770568264393	0.0285506250038008	0.0292168329702558	0.0298830409367109	0.0285379753553949	0.029203954276795	0.0298653702084114	0.0193959270954023	40.0751544321907	0.00759122814772717	3.48379156524174	0.511977507129779	0.519334678252469	0.505019404355769	0.473318091284363	0.480487150501351	0.466537896847081	0.470985437925278	0.478121033724234	0.464221268146047	0.000844101719646716	0.00082372333880546	0.000824418692069892
208	0.705265052202183	0.36	0.01940508523829	0.0188553579820165	0.0199548124945635	0.460383283150525	0.991277740022993	0.968421991629226	1.01413348841676	31.51	20.51	48.91	0.0302520155712806	0.0309659940458279	0.0316799725203753	0.029485477378107	0.0301813647681593	0.0308772521582116	0.0294435972765994	0.0301262141717767	0.0308323679683786	0.01940508523829	39.5371281916242	-0.00591261990981736	3.45452572699559	0.511977507129779	0.519334678252469	0.505019404355769	0.473318091284363	0.480487150501351	0.466537896847081	0.470985437925278	0.478121033724234	0.464221268146047	0.000844101719646716	0.00082372333880546	0.000824418692069892
208	0.705265052202183	0.36	0.0194065523147953	0.0188543005186732	0.0199588041109175	0.455404214540545	0.978347433776691	0.955562441098827	1.00113242645455	32.47	20.91	50.22	0.0289856964898377	0.0296768484793657	0.0303680004688937	0.0282384010957506	0.0289117341345223	0.0295850671732941	0.0281705410774016	0.0288439975461325	0.0295570142685382	0.0194065523147953	40.0566800709452	-0.00162275145823657	3.47548827354805	0.511977507129779	0.519334678252469	0.505019404355769	0.473318091284363	0.480487150501351	0.466537896847081	0.470985437925278	0.478121033724234	0.464221268146047	0.000844101719646716	0.00082372333880546	0.000824418692069892
208	0.705265052202183	0.36	0.0194148938524822	0.0188613140041255	0.0199684737008388	0.456959029177732	0.997049484762259	0.973901587388409	1.02019738213611	32.02	20.55	50.08	0.0299497907517411	0.0306616436654926	0.031373496579244	0.0291837800463792	0.029877426256882	0.0305710724673848	0.0290706764514926	0.0297604688018443	0.0305018631722488	0.0194148938524822	39.9156085710633	-0.000316250537422871	3.46750631614193	0.511977507129779	0.519334678252469	0.505019404355769	0.473318091284363	0.480487150501351	0.466537896847081	0.470985437925278	0.478121033724234	0.464221268146047	0.000844101719646716	0.00082372333880546	0.000824418692069892
208	0.705265052202183	0.36	0.0194157303684113	0.0188603315346745	0.0199711292021481	0.451082210891718	0.988325295744485	0.965106329429049	1.01154426205992	32.42	21.09	50.11	0.0293206055815966	0.0300260140247782	0.0307314224679598	0.0285653511110847	0.0292525892992637	0.0299398274874427	0.0285550325445454	0.0292441662637257	0.0299056765090564	0.0194157303684113	40.1630012259239	-0.00177050184466847	3.47920347750819	0.511977507129779	0.519334678252469	0.505019404355769	0.473318091284363	0.480487150501351	0.466537896847081	0.470985437925278	0.478121033724234	0.464221268146047	0.000844101719646716	0.00082372333880546	0.000824418692069892
208	0.705265052202183	0.36	0.0194164916448637	0.0188610299726354	0.0199719533170921	0.453344771009693	0.997611396861494	0.974281059558797	1.02094173416419	32.26	20.96	49.64	0.0297409729755162	0.030453156512722	0.0311653400499278	0.0289770073043449	0.0296708967603703	0.0303647862163957	0.0288822488386944	0.0296783263499551	0.0303701159671624	0.0194164916448637	40.057416081646	-0.00793123942395402	3.46763531845351	0.511977507129779	0.519334678252469	0.505019404355769	0.473318091284363	0.480487150501351	0.466537896847081	0.470985437925278	0.478121033724234	0.464221268146047	0.000844101719646716	0.00082372333880546	0.000824418692069892
208	0.705265052202183	0.36	0.0194232558617995	0.018868009705545	0.019978502018054	0.459476915430897	1.00947325174345	0.986155468629078	1.03279103485782	31.67	20.78	49.21	0.0306584872535506	0.0313834114456628	0.032108335637775	0.029879403556403	0.0305859062062169	0.0312924088560309	0.0298888334267279	0.0305760504765722	0.0313024211111083	0.0194232558617995	39.5487728227989	-0.011621638847965	3.45313869631156	0.511977507129779	0.519334678252469	0.505019404355769	0.473318091284363	0.480487150501351	0.466537896847081	0.470985437925278	0.478121033724234	0.464221268146047	0.000844101719646716	0.00082372333880546	0.000824418692069892
208	0.705265052202183	0.36	0.0194237405816828	0.0188710077597194	0.0199764734036461	0.453958227488527	0.988458248217147	0.965370558047121	1.01154593838717	32.6	21.05	50.13	0.0291657754671031	0.0298633007665231	0.0305608260659431	0.0284121004291268	0.0290916009238532	0.0297711014185797	0.0284309208950731	0.0290822006191436	0.0296952269166721	0.0194237405816828	40.2150697289427	-0.00470822542028755	3.47690637487795	0.511977507129779	0.519334678252469	0.505019404355769	0.473318091284363	0.480487150501351	0.466537896847081	0.470985437925278	0.478121033724234	0.464221268146047	0.000844101719646716	0.00082372333880546	0.000824418692069892
208	0.705265052202183	0.36	0.019434335271497	0.0188817035626255	0.0199869669803685	0.459248055361939	1.00372061288055	0.980525024520884	1.02691620124021	32.23	20.9	49.52	0.0299580490515171	0.0306667454707617	0.0313754418900062	0.0291889033052723	0.0298794045865323	0.0305699058677922	0.0291894592594874	0.0298847693532802	0.0305869446965522	0.019434335271497	39.8176964074928	-9.55556577581041e-05	3.47432710564888	0.511977507129779	0.519334678252469	0.505019404355769	0.473318091284363	0.480487150501351	0.466537896847081	0.470985437925278	0.478121033724234	0.464221268146047	0.000844101719646716	0.00082372333880546	0.000824418692069892
208	0.705265052202183	0.36	0.0194387812618897	0.0188912151972205	0.0199863473265589	0.451465189119961	0.976371438165896	0.953451037943813	0.999291838387979	32.02	20.74	49.89	0.0293221413232594	0.0300270282946418	0.0307319152660242	0.0285722025709995	0.029259061457394	0.0299459203437885	0.0285376565382457	0.0292128399130889	0.0299169746857893	0.0194387812618897	40.0189890035721	-0.0058989193403831	3.46703241173817	0.511977507129779	0.519334678252469	0.505019404355769	0.473318091284363	0.480487150501351	0.466537896847081	0.470985437925278	0.478121033724234	0.464221268146047	0.000844101719646716	0.00082372333880546	0.000824418692069892
208	0.705265052202183	0.36	0.0194501316723533	0.0188948512868228	0.0200054120578838	0.459798353940919	1.00170189334255	0.978578588321578	1.02482519836353	32.54	20.88	50.14	0.0296218246493023	0.0303217730181077	0.0310217213869132	0.028857209587798	0.0295390904988624	0.0302209714099267	0.0287741925194286	0.0295115796878972	0.0302234152804654	0.0194501316723533	40.137087187692	0.0037269351351339	3.480248733792	0.511977507129779	0.519334678252469	0.505019404355769	0.473318091284363	0.480487150501351	0.466537896847081	0.470985437925278	0.478121033724234	0.464221268146047	0.000844101719646716	0.00082372333880546	0.000824418692069892
208	0.705265052202183	0.36	0.0194514907136516	0.0188993972352955	0.0200035841920076	0.459462521989886	0.995679119654913	0.972679300194823	1.018678939115	31.9	20.41	49.9	0.0300211841593865	0.0307310602876291	0.0314409364158717	0.0292549947344177	0.029946753669827	0.0306385126052364	0.0291976563135487	0.0298428192099552	0.0305569845043776	0.0194514907136516	39.7677771277344	-0.0124892401169047	3.45351464925914	0.511977507129779	0.519334678252469	0.505019404355769	0.473318091284363	0.480487150501351	0.466537896847081	0.470985437925278	0.478121033724234	0.464221268146047	0.000844101719646716	0.00082372333880546	0.000824418692069892
208	0.705265052202183	0.36	0.0194533397037581	0.0188954520662899	0.0200112273412263	0.464145327073197	1.00570061222217	0.982687126576201	1.02871409786814	32.25	20.75	49.43	0.0300089813545571	0.0307117597292565	0.0314145381039559	0.0292383017878303	0.0299230316680834	0.0306077615483364	0.029203658963411	0.0298996094203748	0.0306053234044433	0.0194533397037581	39.5862309017325	0.00738142838048769	3.47393753895978	0.511977507129779	0.519334678252469	0.505019404355769	0.473318091284363	0.480487150501351	0.466537896847081	0.470985437925278	0.478121033724234	0.464221268146047	0.000844101719646716	0.00082372333880546	0.000824418692069892
208	0.705265052202183	0.36	0.0194560246294278	0.0189033527823209	0.0200086964765348	0.473637093945816	1.01458445946224	0.991805957566381	1.03736296135811	32	20.61	49.17	0.0305161983103237	0.0312170544362254	0.0319179105621271	0.029735939036386	0.0304188751879066	0.0311018113394272	0.0297428015948271	0.0303815523693734	0.031067291198908	0.0194560246294278	39.4540503359923	-0.0119018082389275	3.44782798770491	0.511977507129779	0.519334678252469	0.505019404355769	0.473318091284363	0.480487150501351	0.466537896847081	0.470985437925278	0.478121033724234	0.464221268146047	0.000844101719646716	0.00082372333880546	0.000824418692069892
208	0.705265052202183	0.36	0.0194581784102945	0.0189033429845616	0.0200130138360275	0.456348423855212	0.997414442983053	0.974229562105887	1.02059932386022	32.23	20.73	49.56	0.0297682852143383	0.0304767159307293	0.0311851466471203	0.0290040501108988	0.029694293430269	0.0303845367496392	0.0289899422254019	0.0296870536602031	0.0303345620447879	0.0194581784102945	39.6909324653825	-0.00473026288178065	3.46547590011179	0.511977507129779	0.519334678252469	0.505019404355769	0.473318091284363	0.480487150501351	0.466537896847081	0.470985437925278	0.478121033724234	0.464221268146047	0.000844101719646716	0.00082372333880546	0.000824418692069892
208	0.705265052202183	0.36	0.0194621929373965	0.0189102330067125	0.0200141528680805	0.451838330260876	0.989453247471995	0.966243241984872	1.01266325295912	32.04	20.82	49.58	0.0296991024253387	0.0304125007709134	0.0311258991164881	0.0289392750209094	0.0296344216494631	0.0303295682780169	0.0289408801551383	0.0295904239458535	0.0303327246916036	0.0194621929373965	39.7507609706355	-0.0257633874744215	3.44498927415956	0.511977507129779	0.519334678252469	0.505019404355769	0.473318091284363	0.480487150501351	0.466537896847081	0.470985437925278	0.478121033724234	0.464221268146047	0.000844101719646716	0.00082372333880546	0.000824418692069892
208	0.705265052202183	0.36	0.0194684737479325	0.0189200792156297	0.0200168682802352	0.473333356997135	1.00376419263788	0.981214884695772	1.02631350057999	31.96	20.44	49.73	0.0302326273047103	0.030927403580148	0.0316221798555857	0.0294602568121884	0.0301372832345074	0.0308143096568264	0.0293980869143579	0.0301068033533507	0.0307070424198179	0.0194684737479325	39.5624005840568	0.00557454449925253	3.46297685917505	0.511977507129779	0.519334678252469	0.505019404355769	0.473318091284363	0.480487150501351	0.466537896847081	0.470985437925278	0.478121033724234	0.464221268146047	0.000844101719646716	0.00082372333880546	0.000824418692069892
208	0.705265052202183	0.36	0.0194813632810635	0.0189263726557746	0.0200363539063523	0.462924148834677	0.994398912466908	0.971588102690084	1.01720972224373	32.14	20.68	50.14	0.029772484721278	0.0304714789593508	0.0311704731974237	0.0290094158693218	0.0296904948834634	0.030371573897605	0.0289092946809205	0.0296260047708974	0.0302759918723612	0.0194813632810635	39.8993546783598	-0.00682386329020478	3.46291675822991	0.511977507129779	0.519334678252469	0.505019404355769	0.473318091284363	0.480487150501351	0.466537896847081	0.470985437925278	0.478121033724234	0.464221268146047	0.000844101719646716	0.00082372333880546	0.000824418692069892
208	0.705265052202183	0.36	0.019482380083716	0.0189328464934783	0.0200319136739538	0.459514515305054	0.989952610473821	0.967087464764743	1.0128177561829	32.13	20.39	49.91	0.0296405311047814	0.0303413312777731	0.0310421314507649	0.0288809336720857	0.0295637744498711	0.0302466152276565	0.0287509133644493	0.0294426434121105	0.0301118591824642	0.019482380083716	39.6375871260172	-0.00568534323515289	3.45804736473501	0.511977507129779	0.519334678252469	0.505019404355769	0.473318091284363	0.480487150501351	0.466537896847081	0.470985437925278	0.478121033724234	0.464221268146047	0.000844101719646716	0.00082372333880546	0.000824418692069892
208	0.705265052202183	0.36	0.0194829027667655	0.0189340242956715	0.0200317812378594	0.459544539296372	0.990651559854714	0.96777165335768	1.01353146635175	31.96	20.75	49.62	0.0298179865396106	0.0305229387270291	0.0312278909144475	0.0290562025417357	0.0297431447506827	0.0304300869596296	0.029014927206149	0.0296764789127079	0.0303785186523532	0.0194829027667655	39.8660826025904	0.00572041075166933	3.47502730285463	0.511977507129779	0.519334678252469	0.505019404355769	0.473318091284363	0.480487150501351	0.466537896847081	0.470985437925278	0.478121033724234	0.464221268146047	0.000844101719646716	0.00082372333880546	0.000824418692069892
208	0.705265052202183	0.36	0.0194938402617078	0.0189415168248126	0.0200461636986029	0.455516257389111	0.985537747682532	0.962590481748206	1.00848501361686	31.99	20.7	49.58	0.0296268192637626	0.0303330952069852	0.0310393711502077	0.0288694439193099	0.0295576647354864	0.0302458855516629	0.0288084124366833	0.0295236227468022	0.0301877378518053	0.0194938402617078	39.6146037657946	0.00319238587486974	3.46851316820774	0.511977507129779	0.519334678252469	0.505019404355769	0.473318091284363	0.480487150501351	0.466537896847081	0.470985437925278	0.478121033724234	0.464221268146047	0.000844101719646716	0.00082372333880546	0.000824418692069892
208	0.705265052202183	0.36	0.0194963579239374	0.0189380519653411	0.0200546638825336	0.460235786396032	0.993605968196312	0.970689736182074	1.01652220021055	31.88	20.41	49.73	0.0299828076040255	0.0306906475552282	0.0313984875064309	0.0292179459992012	0.029907728948932	0.0305975118986629	0.0291473490842855	0.0298197802187144	0.0304876395013016	0.0194963579239374	39.706500832553	-0.00708726235692537	3.45814845597198	0.511977507129779	0.519334678252469	0.505019404355769	0.473318091284363	0.480487150501351	0.466537896847081	0.470985437925278	0.478121033724234	0.464221268146047	0.000844101719646716	0.00082372333880546	0.000824418692069892
208	0.705265052202183	0.36	0.0194985365639203	0.018949765800915	0.0200473073269256	0.453945720445261	0.988555052200031	0.965464518430757	1.0116455859693	32.34	20.94	50.82	0.0293989395311221	0.0301020593175722	0.0308051791040224	0.0286426729071542	0.0293277054416278	0.0300127379761013	0.0285980027707826	0.0292678451717334	0.0299561763500415	0.0194985365639203	40.5071727039646	0.00242753707251366	3.48839913747116	0.511977507129779	0.519334678252469	0.505019404355769	0.473318091284363	0.480487150501351	0.466537896847081	0.470985437925278	0.478121033724234	0.464221268146047	0.000844101719646716	0.00082372333880546	0.000824418692069892
208	0.705265052202183	0.36	0.0195005417636836	0.0189461180297342	0.020054965497633	0.456321151914856	1.00530655044164	0.981936933237412	1.02867616764587	32.67	21.03	50.32	0.0296063122474922	0.0303109279520585	0.0310155436566247	0.0288403681858349	0.0295267547975594	0.0302131414092838	0.0288038525897147	0.0295072669209436	0.0301962840013888	0.0195005417636836	40.3854185720597	0.00962401450740314	3.49429271633533	0.511977507129779	0.519334678252469	0.505019404355769	0.473318091284363	0.480487150501351	0.466537896847081	0.470985437925278	0.478121033724234	0.464221268146047	0.000844101719646716	0.00082372333880546	0.000824418692069892
208	0.705265052202183	0.36	0.0195005824664841	0.0189476001850037	0.0200535647479646	0.450037541334017	0.979306491754463	0.956250810889424	1.0023621726195	31.78	20.54	49.39	0.0296243804875969	0.0303386389797923	0.0310528974719877	0.0288699909672091	0.0295660607542741	0.0302621305413391	0.0288054740387523	0.0295357264828793	0.030192144886288	0.0195005824664841	39.7299115963708	0.0179358770804327	3.48340694398963	0.511977507129779	0.519334678252469	0.505019404355769	0.473318091284363	0.480487150501351	0.466537896847081	0.470985437925278	0.478121033724234	0.464221268146047	0.000844101719646716	0.00082372333880546	0.000824418692069892
208	0.705265052202183	0.36	0.0195031023098887	0.0189473187791554	0.020058885840622	0.465211347360915	1.00027541536685	0.97743506798382	1.02311576274988	32.05	20.52	49.4	0.0300267359199968	0.0307283897706263	0.0314300436212559	0.0292582800755979	0.0299419769293798	0.0306256737831617	0.0292028890046866	0.0299116639003725	0.0305719979460269	0.0195031023098887	39.6466604351494	0.00699487493003766	3.46789869834553	0.511977507129779	0.519334678252469	0.505019404355769	0.473318091284363	0.480487150501351	0.466537896847081	0.470985437925278	0.478121033724234	0.464221268146047	0.000844101719646716	0.00082372333880546	0.000824418692069892
208	0.705265052202183	0.36	0.0195035139926785	0.0189515931673127	0.0200554348180444	0.45148838609819	0.989349818495407	0.966125837444009	1.01257379954681	31.99	20.95	49.36	0.0297349035824475	0.030449678832834	0.0311644540832205	0.0289747542204895	0.029671256805252	0.0303677593900144	0.0289852098122042	0.0297038175645866	0.0304008903654767	0.0195035139926785	39.876077156125	-0.00380402591529096	3.46832546090685	0.511977507129779	0.519334678252469	0.505019404355769	0.473318091284363	0.480487150501351	0.466537896847081	0.470985437925278	0.478121033724234	0.464221268146047	0.000844101719646716	0.00082372333880546	0.000824418692069892
208	0.705265052202183	0.36	0.0195157305506167	0.0189586995196478	0.0200727615815856	0.464137613933222	1.00240042467941	0.979462101671806	1.02533874768701	32.39	20.91	49.99	0.0297846642312145	0.0304822004070832	0.0311797365829519	0.0290178719908874	0.0296974504243807	0.0303770288578739	0.0289660369148445	0.0296781695212336	0.0303674944785604	0.0195157305506167	39.8778883266181	-0.0163720711389817	3.45981917014964	0.511977507129779	0.519334678252469	0.505019404355769	0.473318091284363	0.480487150501351	0.466537896847081	0.470985437925278	0.478121033724234	0.464221268146047	0.000844101719646716	0.00082372333880546	0.000824418692069892
208	0.705265052202183	0.36	0.0195179529116002	0.0189609604272048	0.0200749453959956	0.45766215139613	0.983486172911782	0.960685488452196	1.00628685737137	32.09	20.64	50.2	0.0294763723207123	0.030175957640129	0.0308755429595457	0.0287214634316852	0.029403131920275	0.0300848004088649	0.0286243756595083	0.0293132834900232	0.0300154075804534	0.0195179529116002	39.7323719317557	0.00723699529142191	3.4751787623921	0.511977507129779	0.519334678252469	0.505019404355769	0.473318091284363	0.480487150501351	0.466537896847081	0.470985437925278	0.478121033724234	0.464221268146047	0.000844101719646716	0.00082372333880546	0.000824418692069892
208	0.705265052202183	0.36	0.0195205642945308	0.0189677015022461	0.0200734270868155	0.455815101172133	0.988343481321891	0.965344745833702	1.01134221681008	32.18	20.48	49.53	0.0295404492349884	0.030244231983162	0.0309480147313356	0.0287827173008452	0.0294684475590668	0.0301541778172885	0.0286985304853132	0.0294222907504986	0.0300905940244061	0.0195205642945308	39.7627143603908	0.00893134315440572	3.47850952344753	0.511977507129779	0.519334678252469	0.505019404355769	0.473318091284363	0.480487150501351	0.466537896847081	0.470985437925278	0.478121033724234	0.464221268146047	0.000844101719646716	0.00082372333880546	0.000824418692069892
208	0.705265052202183	0.36	0.0195246871007316	0.0189711755057168	0.0200781986957465	0.458223218151553	1.00304891447907	0.979820961984208	1.02627686697393	32.17	20.85	50	0.029989449410451	0.0307003889935789	0.0314113285767068	0.029220290465955	0.0299129961184803	0.0306057017710057	0.0291922660866647	0.029874554520292	0.0305490244114486	0.0195246871007316	39.9038552356594	-0.00206064351948822	3.46922049082228	0.511977507129779	0.519334678252469	0.505019404355769	0.473318091284363	0.480487150501351	0.466537896847081	0.470985437925278	0.478121033724234	0.464221268146047	0.000844101719646716	0.00082372333880546	0.000824418692069892
208	0.705265052202183	0.36	0.0195347833806154	0.0189803055141165	0.0200892612471143	0.453229839734606	0.979711122033679	0.956794090561306	1.00262815350605	31.96	20.73	49.39	0.0294750191740555	0.0301810017346965	0.0308869842953375	0.0287219257586823	0.0294098703050086	0.0300978148513349	0.0286961852497802	0.0294099273806919	0.0300659820397295	0.0195347833806154	39.3771558562736	-0.0140353551761544	3.4511173006784	0.511977507129779	0.519334678252469	0.505019404355769	0.473318091284363	0.480487150501351	0.466537896847081	0.470985437925278	0.478121033724234	0.464221268146047	0.000844101719646716	0.00082372333880546	0.000824418692069892
208	0.705265052202183	0.36	0.0195350979432892	0.0189834961671459	0.0200866997194326	0.459209641949102	0.991646614175191	0.968728278713782	1.0145649496366	32.12	20.63	49.79	0.0296987584334548	0.0304013766221888	0.0311039948109228	0.0289377879705994	0.0296224029929892	0.030307018015379	0.0288679003668368	0.0295417946040784	0.0302379532588129	0.0195350979432892	39.734452915479	0.0011614743948321	3.46720549461234	0.511977507129779	0.519334678252469	0.505019404355769	0.473318091284363	0.480487150501351	0.466537896847081	0.470985437925278	0.478121033724234	0.464221268146047	0.000844101719646716	0.00082372333880546	0.000824418692069892
208	0.705265052202183	0.36	0.0195441130655221	0.0189871721549135	0.0201010539761307	0.462644446930347	0.995821120941457	0.972964833197061	1.01867740868585	32.38	20.77	50.07	0.0295893773491452	0.0302844726905125	0.0309795680318799	0.0288276467732911	0.0295048480113657	0.0301820492494403	0.0287878969188943	0.0294337761413926	0.0301146191017928	0.0195441130655221	40.0378557515353	0.00825589604816307	3.48153920039331	0.511977507129779	0.519334678252469	0.505019404355769	0.473318091284363	0.480487150501351	0.466537896847081	0.470985437925278	0.478121033724234	0.464221268146047	0.000844101719646716	0.00082372333880546	0.000824418692069892
208	0.705265052202183	0.36	0.0195518142592034	0.0189934951584514	0.0201101333599555	0.445146340861446	0.980960537506491	0.95763634979406	1.00428472521892	31.47	20.7	49.59	0.0299606567162098	0.0306903783703501	0.0314201000244904	0.0292021994835321	0.0299134481558661	0.0306246968282	0.0291481052210795	0.0298984462341649	0.0305619645971026	0.0195518142592034	39.7168128113776	-0.0104149527031094	3.45887532894708	0.511977507129779	0.519334678252469	0.505019404355769	0.473318091284363	0.480487150501351	0.466537896847081	0.470985437925278	0.478121033724234	0.464221268146047	0.000844101719646716	0.00082372333880546	0.000824418692069892
208	0.705265052202183	0.36	0.0195526930788006	0.0189979886710276	0.0201073974865736	0.450240505042466	0.972270099546716	0.949389458609706	0.995150740483727	32.19	20.77	49.6	0.0290444402351187	0.0297444221047399	0.030444403974361	0.0282993149780742	0.0289813390503921	0.02966336312271	0.028311925924516	0.0289767383649639	0.0297159468633251	0.0195526930788006	39.5997617834368	-0.00462852690136788	3.46294259519072	0.511977507129779	0.519334678252469	0.505019404355769	0.473318091284363	0.480487150501351	0.466537896847081	0.470985437925278	0.478121033724234	0.464221268146047	0.000844101719646716	0.00082372333880546	0.000824418692069892
208	0.705265052202183	0.36	0.0195606591278326	0.0190001604247168	0.0201211578309485	0.457752356864906	0.992538272169477	0.969531908954865	1.01554463538409	31.94	20.5	50.1	0.0298859589355714	0.030595133352564	0.0313043077695566	0.0291226457694251	0.0298137072601852	0.0305047687509454	0.0290385923240304	0.0296877037896108	0.0304556965671909	0.0195606591278326	39.5992950125935	-0.0147045994392765	3.45174877278727	0.511977507129779	0.519334678252469	0.505019404355769	0.473318091284363	0.480487150501351	0.466537896847081	0.470985437925278	0.478121033724234	0.464221268146047	0.000844101719646716	0.00082372333880546	0.000824418692069892
208	0.705265052202183	0.36	0.0195709756646635	0.0190152673227811	0.020126684006546	0.460103572284223	1.0036691279203	0.980514641206732	1.02682361463387	32.05	20.87	49.27	0.0301262173934396	0.030837636755325	0.0315490561172104	0.0293552889628547	0.0300485031380423	0.0307417173132299	0.0293565924940877	0.0300381896932886	0.0306931348983204	0.0195709756646635	39.7199661208682	0.000888419660756838	3.46921576979945	0.511977507129779	0.519334678252469	0.505019404355769	0.473318091284363	0.480487150501351	0.466537896847081	0.470985437925278	0.478121033724234	0.464221268146047	0.000844101719646716	0.00082372333880546	0.000824418692069892
208	0.705265052202183	0.36	0.0195724490868331	0.0190197676887756	0.0201251304848906	0.472272261901176	1.01712942734913	0.994231185985763	1.0400276687125	31.98	20.61	49.6	0.0306094948568495	0.031314465301473	0.0320194357460965	0.0298271316951039	0.0305140834527621	0.0312010352104203	0.0297915471331444	0.0304742083825589	0.0311536622457544	0.0195724490868331	39.7097312503535	-0.00829957336103942	3.45859664561375	0.511977507129779	0.519334678252469	0.505019404355769	0.473318091284363	0.480487150501351	0.466537896847081	0.470985437925278	0.478121033724234	0.464221268146047	0.000844101719646716	0.00082372333880546	0.000824418692069892
208	0.705265052202183	0.36	0.0195768054644676	0.0190171334106338	0.0201364775183014	0.451120219307311	0.987079452765329	0.963891535103677	1.01026737042698	31.58	20.63	49.99	0.0300504418161158	0.0307733521697724	0.031496262523429	0.0292880941174325	0.029992665005472	0.0306972358935115	0.0292087684812677	0.0299288971867693	0.0306299383962841	0.0195768054644676	39.5644816086922	-0.0071546974225988	3.45688669489502	0.511977507129779	0.519334678252469	0.505019404355769	0.473318091284363	0.480487150501351	0.466537896847081	0.470985437925278	0.478121033724234	0.464221268146047	0.000844101719646716	0.00082372333880546	0.000824418692069892
208	0.705265052202183	0.36	0.019581657598035	0.0190217906349258	0.0201415245611442	0.47081855942213	1.01315850091828	0.990283028296335	1.03603397354022	32.09	20.65	50.11	0.0303903066196044	0.0310923206975849	0.0317943347755654	0.029612078497507	0.0302961155572089	0.0309801526169107	0.0295664903662155	0.030236967377452	0.0308776865271967	0.019581657598035	39.614246117847	-0.000377797170967772	3.46602286244705	0.511977507129779	0.519334678252469	0.505019404355769	0.473318091284363	0.480487150501351	0.466537896847081	0.470985437925278	0.478121033724234	0.464221268146047	0.000844101719646716	0.00082372333880546	0.000824418692069892
208	0.705265052202183	0.36	0.0195905858473095	0.019039576869362	0.0201415948252569	0.469043551449785	1.00789800239131	0.985060078704175	1.03073592607845	31.73	20.56	49.32	0.0305680834842886	0.0312767829565021	0.0319854824287157	0.0297904406106755	0.0304811109809211	0.0311717813511668	0.029732826311374	0.0304559123400849	0.0311384617139371	0.0195905858473095	39.369610308684	-0.000451288969692189	3.45869793062546	0.511977507129779	0.519334678252469	0.505019404355769	0.473318091284363	0.480487150501351	0.466537896847081	0.470985437925278	0.478121033724234	0.464221268146047	0.000844101719646716	0.00082372333880546	0.000824418692069892
208	0.705265052202183	0.36	0.0196051933122273	0.0190538046033272	0.0201565820211275	0.450712754663716	0.976338166010985	0.953383696117951	0.99929263590402	31.59	20.28	50.23	0.0297153969298932	0.0304308498865194	0.0311463028431456	0.0289614352070798	0.0296587351454225	0.0303560350837652	0.0288539125018346	0.0295085868421841	0.0301949065750914	0.0196051933122273	39.7141563697198	-0.00636321797701344	3.4573749305283	0.511977507129779	0.519334678252469	0.505019404355769	0.473318091284363	0.480487150501351	0.466537896847081	0.470985437925278	0.478121033724234	0.464221268146047	0.000844101719646716	0.00082372333880546	0.000824418692069892
208	0.705265052202183	0.36	0.0196075499603183	0.0190505475147015	0.0201645524059351	0.454449481736333	0.994855052202037	0.971640962528154	1.01806914187592	32.7	21.01	50.82	0.0292722645724011	0.0299716267863749	0.0306709890003487	0.0285146143991016	0.0291958751128889	0.0298771358266763	0.0284707456853947	0.0291558567734638	0.029831947254049	0.0196075499603183	40.1872070485114	0.00754764860706089	3.49145003415961	0.511977507129779	0.519334678252469	0.505019404355769	0.473318091284363	0.480487150501351	0.466537896847081	0.470985437925278	0.478121033724234	0.464221268146047	0.000844101719646716	0.00082372333880546	0.000824418692069892
208	0.705265052202183	0.36	0.0196083327844797	0.0190514083455768	0.0201652572233826	0.460889815504598	1.00598220464469	0.982811049844442	1.02915335944494	31.79	20.52	49.21	0.0304432251872792	0.0311609671006866	0.031878709014094	0.0296679232146576	0.030367386292039	0.0310668493694205	0.0296416666199773	0.03034872444818	0.0309985915313861	0.0196083327844797	39.4794549114578	-0.00457043398237953	3.4557368526349	0.511977507129779	0.519334678252469	0.505019404355769	0.473318091284363	0.480487150501351	0.466537896847081	0.470985437925278	0.478121033724234	0.464221268146047	0.000844101719646716	0.00082372333880546	0.000824418692069892
208	0.705265052202183	0.36	0.0196126794942068	0.0190617399450512	0.0201636190433623	0.455043066278466	0.976412631909636	0.953656135552509	0.999169128266763	31.86	20.25	49.35	0.0294751656903761	0.0301785130245493	0.0308818603587225	0.028723533987505	0.0294089456072517	0.0300943572269984	0.0286137533753907	0.0293316007775503	0.0300326859498736	0.0196126794942068	39.5101813538388	-0.00347205892047976	3.45641470645357	0.511977507129779	0.519334678252469	0.505019404355769	0.473318091284363	0.480487150501351	0.466537896847081	0.470985437925278	0.478121033724234	0.464221268146047	0.000844101719646716	0.00082372333880546	0.000824418692069892
208	0.705265052202183	0.36	0.0196153791448032	0.0190588626553585	0.0201718956342478	0.462810717628676	0.99883212341656	0.975914391497187	1.02174985533593	32.01	20.75	49.52	0.0300215716598044	0.0307265785098849	0.0314315853599654	0.0292538739258418	0.0299408526670888	0.0306278314083358	0.0292389547656058	0.0299266781371959	0.0305762372583564	0.0196153791448032	39.4965711648382	-0.00291191031127796	3.46284496649034	0.511977507129779	0.519334678252469	0.505019404355769	0.473318091284363	0.480487150501351	0.466537896847081	0.470985437925278	0.478121033724234	0.464221268146047	0.000844101719646716	0.00082372333880546	0.000824418692069892
208	0.705265052202183	0.36	0.019617209917721	0.0190621485349961	0.0201722713004458	0.455314441583289	0.991731474331208	0.968630596568401	1.01483235209401	32.03	20.55	49.93	0.0297750829021626	0.0304851890591817	0.0311952952162008	0.0290133507544288	0.029705290356215	0.0303972299580013	0.0289383937166865	0.0296413248360677	0.0303329585023547	0.019617209917721	39.6700028009662	-0.0124257445804355	3.45529434848609	0.511977507129779	0.519334678252469	0.505019404355769	0.473318091284363	0.480487150501351	0.466537896847081	0.470985437925278	0.478121033724234	0.464221268146047	0.000844101719646716	0.00082372333880546	0.000824418692069892
208	0.705265052202183	0.36	0.0196190414481213	0.0190638572078331	0.0201742256884095	0.458919690503891	0.989167426314763	0.966293037801336	1.01204181482819	32.25	20.81	49.78	0.0295033224087034	0.0302017342080362	0.0309001460073689	0.0287455539163736	0.0294260275849131	0.0301065012534525	0.0287032016523441	0.0294512920652776	0.030065766519172	0.0196190414481213	39.7000879861329	-0.00062339040530189	3.46927570194996	0.511977507129779	0.519334678252469	0.505019404355769	0.473318091284363	0.480487150501351	0.466537896847081	0.470985437925278	0.478121033724234	0.464221268146047	0.000844101719646716	0.00082372333880546	0.000824418692069892
208	0.705265052202183	0.36	0.0196194720259245	0.0190612526130757	0.0201776914387734	0.465142383158262	0.994633305832136	0.971918642658363	1.01734796900591	31.79	20.58	49.83	0.030103421233326	0.0308069668221038	0.0315105124108817	0.0293367366215699	0.030022364061696	0.030707991501822	0.0292697509215089	0.0299240844052481	0.0306540220194771	0.0196194720259245	39.4970419333979	0.00628198208584434	3.46931559078334	0.511977507129779	0.519334678252469	0.505019404355769	0.473318091284363	0.480487150501351	0.466537896847081	0.470985437925278	0.478121033724234	0.464221268146047	0.000844101719646716	0.00082372333880546	0.000824418692069892
208	0.705265052202183	0.36	0.0196248274728052	0.0190628328217819	0.0201868221238286	0.451793951165763	0.986443780042228	0.963302295694104	1.00958526439035	32.25	20.73	50.27	0.0294183211109558	0.0301250396774746	0.0308317582439935	0.0286628302126503	0.0293513995638331	0.0300399689150159	0.02859536858798	0.0293042965464449	0.0299534801692695	0.0196248274728052	39.9442743216436	0.000897744900978178	3.47604323120866	0.511977507129779	0.519334678252469	0.505019404355769	0.473318091284363	0.480487150501351	0.466537896847081	0.470985437925278	0.478121033724234	0.464221268146047	0.000844101719646716	0.00082372333880546	0.000824418692069892
208	0.705265052202183	0.36	0.0196261307024019	0.0190743968906927	0.0201778645141112	0.454530430076667	0.991239312536838	0.968113368646698	1.01436525642698	32.57	21.19	50.59	0.0292724784302046	0.0299717288647364	0.0306709792992681	0.0285163989085798	0.029197588387484	0.0298787778663882	0.028508807290073	0.029195616797392	0.0298839581389638	0.0196261307024019	40.1658803964643	0.00895161063155506	3.49472692158705	0.511977507129779	0.519334678252469	0.505019404355769	0.473318091284363	0.480487150501351	0.466537896847081	0.470985437925278	0.478121033724234	0.464221268146047	0.000844101719646716	0.00082372333880546	0.000824418692069892
208	0.705265052202183	0.36	0.0196262513229647	0.0190741971078226	0.0201783055381068	0.459465883042573	0.986285454052906	0.963502778955729	1.00906812915008	31.81	20.54	49.59	0.0298243300794234	0.0305295465427603	0.0312347630060972	0.0290644741256635	0.0297517232808688	0.0304389724360741	0.029020555214182	0.0296476614548735	0.0303883668660357	0.0196262513229647	39.5693305874151	0.00127951646038065	3.46266760658576	0.511977507129779	0.519334678252469	0.505019404355769	0.473318091284363	0.480487150501351	0.466537896847081	0.470985437925278	0.478121033724234	0.464221268146047	0.000844101719646716	0.00082372333880546	0.000824418692069892
208	0.705265052202183	0.36	0.0196263388946884	0.0190639936073978	0.020188684181979	0.458909158563746	1.00728648740081	0.983992603592239	1.03058037120937	32.58	20.95	50.26	0.0297472536891668	0.0304514551928465	0.0311556566965263	0.0289788318741548	0.0296648426633825	0.0303508534526102	0.0289161112907109	0.0296454089410756	0.0303234763392558	0.0196263388946884	40.1106871383386	0.0181724033424019	3.49830653405669	0.511977507129779	0.519334678252469	0.505019404355769	0.473318091284363	0.480487150501351	0.466537896847081	0.470985437925278	0.478121033724234	0.464221268146047	0.000844101719646716	0.00082372333880546	0.000824418692069892
208	0.705265052202183	0.36	0.0196264601429353	0.0190696799327771	0.0201832403530935	0.447146400559503	0.98705452713745	0.96368023251638	1.01042882175852	31.89	20.52	49.71	0.0297542088650612	0.0304759043204227	0.0311975997757842	0.0289949960260229	0.0296982765923154	0.0304015571586079	0.0289131764740245	0.0296158812143586	0.0303844294556195	0.0196264601429353	39.6396272182286	0.00563931355101096	3.47177060636376	0.511977507129779	0.519334678252469	0.505019404355769	0.473318091284363	0.480487150501351	0.466537896847081	0.470985437925278	0.478121033724234	0.464221268146047	0.000844101719646716	0.00082372333880546	0.000824418692069892
208	0.705265052202183	0.36	0.0196293861310926	0.0190706276874952	0.0201881445746901	0.458122540435877	1.00260063735558	0.979378357362183	1.02582291734898	31.19	20.29	48.76	0.0309114429015538	0.0316443916916345	0.0323773404817153	0.0301331002336976	0.0308475935502345	0.0315620868667713	0.0301021476010729	0.030809655831738	0.0315472103713541	0.0196293861310926	39.0612908629882	-0.00297286519991951	3.44822678411777	0.511977507129779	0.519334678252469	0.505019404355769	0.473318091284363	0.480487150501351	0.466537896847081	0.470985437925278	0.478121033724234	0.464221268146047	0.000844101719646716	0.00082372333880546	0.000824418692069892
208	0.705265052202183	0.36	0.0196316917110009	0.0190733308577276	0.0201900525642743	0.458350302135153	0.99567548580924	0.97262418308752	1.01872678853096	31.99	20.34	49.71	0.0299381008698278	0.0306476372334756	0.0313571735971233	0.0291728050857448	0.0298642038530863	0.0305556026204278	0.0290605831711867	0.0298099335564868	0.0304454494761846	0.0196316917110009	39.6196531393309	0.00220752855965119	3.46667110314877	0.511977507129779	0.519334678252469	0.505019404355769	0.473318091284363	0.480487150501351	0.466537896847081	0.470985437925278	0.478121033724234	0.464221268146047	0.000844101719646716	0.00082372333880546	0.000824418692069892
208	0.705265052202183	0.36	0.0196328415832873	0.0190783572834074	0.0201873258831672	0.468282685538823	0.997670966550728	0.975030214273999	1.02031171882746	32.07	20.73	49.47	0.0299378563935505	0.0306330303280397	0.0313282042625289	0.0291714496111767	0.0298488271473093	0.0305262046834419	0.0291242422516462	0.0298064122338198	0.0304877650400164	0.0196328415832873	39.6130378732629	-0.006830910130679	3.45884222043908	0.511977507129779	0.519334678252469	0.505019404355769	0.473318091284363	0.480487150501351	0.466537896847081	0.470985437925278	0.478121033724234	0.464221268146047	0.000844101719646716	0.00082372333880546	0.000824418692069892
208	0.705265052202183	0.36	0.0196408992798547	0.019084821659631	0.0201969769000784	0.456032913709899	0.993454099996564	0.970346587775508	1.01656161221762	32.04	20.55	49.69	0.0298185584905757	0.0305286477652903	0.0312387370400048	0.0290555745696833	0.0297474943980386	0.0304394142263939	0.0289983348278893	0.0297345243885442	0.0303836118520709	0.0196408992798547	39.8952094582213	-0.0183814469295548	3.4529483692697	0.511977507129779	0.519334678252469	0.505019404355769	0.473318091284363	0.480487150501351	0.466537896847081	0.470985437925278	0.478121033724234	0.464221268146047	0.000844101719646716	0.00082372333880546	0.000824418692069892
208	0.705265052202183	0.36	0.0196469738873151	0.0190931847660335	0.0202007630085966	0.454399870661173	0.983048856204595	0.960107958791068	1.00598975361812	31.87	20.42	49.57	0.0296606132763986	0.0303693263749266	0.0310780394734546	0.0289040413137159	0.0295946768204242	0.0302853123271325	0.0288171452740325	0.0295144071129583	0.0301949338010455	0.0196469738873151	39.7244611248575	0.00320302970835788	3.47195652694663	0.511977507129779	0.519334678252469	0.505019404355769	0.473318091284363	0.480487150501351	0.466537896847081	0.470985437925278	0.478121033724234	0.464221268146047	0.000844101719646716	0.00082372333880546	0.000824418692069892
208	0.705265052202183	0.36	0.0196472037837494	0.0190860105697593	0.0202083969977395	0.444617456202713	0.981348952068192	0.957990530685567	1.00470737345082	32.08	20.71	49.73	0.0294073895420699	0.0301244218870504	0.030841454232031	0.0286544533690549	0.0293531270770342	0.0300518007850135	0.0286490216593478	0.02932007008809	0.0300166734943782	0.0196472037837494	39.6665210489762	-0.00252138912452192	3.46886900811214	0.511977507129779	0.519334678252469	0.505019404355769	0.473318091284363	0.480487150501351	0.466537896847081	0.470985437925278	0.478121033724234	0.464221268146047	0.000844101719646716	0.00082372333880546	0.000824418692069892
208	0.705265052202183	0.36	0.0196511817408688	0.0190965371731292	0.0202058263086083	0.458306409621993	0.987846012450099	0.964973951386008	1.01071807351419	32.04	20.34	49.24	0.0296602907804518	0.0303633066296722	0.0310663224788926	0.0289014593828005	0.0295864892148445	0.0302715190468885	0.0288363829977795	0.0295578581872176	0.0301733820566585	0.0196511817408688	39.5958906984366	0.003634931231296	3.46596694382631	0.511977507129779	0.519334678252469	0.505019404355769	0.473318091284363	0.480487150501351	0.466537896847081	0.470985437925278	0.478121033724234	0.464221268146047	0.000844101719646716	0.00082372333880546	0.000824418692069892
208	0.705265052202183	0.36	0.0196653584780139	0.0191117846331648	0.020218932322863	0.457531376996238	0.985984104653997	0.963119486568446	1.00884872273955	31.81	20.72	50.12	0.0298094529114124	0.0305171343213142	0.031224815731216	0.0290499303243897	0.0297395805407358	0.0304292307570819	0.0289952720384645	0.0296521867911904	0.0303771366499744	0.0196653584780139	39.8881651711455	-0.00128653092978632	3.4680036865437	0.511977507129779	0.519334678252469	0.505019404355769	0.473318091284363	0.480487150501351	0.466537896847081	0.470985437925278	0.478121033724234	0.464221268146047	0.000844101719646716	0.00082372333880546	0.000824418692069892
208	0.705265052202183	0.36	0.0196658226489619	0.0191119787188368	0.020219666579087	0.455772865458104	0.996766855337795	0.973570133270557	1.01996357740503	32.05	20.78	49.61	0.0299152860677429	0.0306280611958625	0.0313408363239822	0.0291497920447171	0.0298443281662265	0.0305388642877358	0.0291456545010079	0.0298323598282423	0.0305558456573641	0.0196658226489619	39.8655847849816	-0.00401102038850881	3.46649791945244	0.511977507129779	0.519334678252469	0.505019404355769	0.473318091284363	0.480487150501351	0.466537896847081	0.470985437925278	0.478121033724234	0.464221268146047	0.000844101719646716	0.00082372333880546	0.000824418692069892
208	0.705265052202183	0.36	0.0196796622121227	0.0191227781442954	0.02023654627995	0.444859425880157	0.974392124142524	0.951210651626447	0.997573596658601	32.45	20.98	50.36	0.0288719715665994	0.0295755957472283	0.0302792199278571	0.0281278798260175	0.0288133701240997	0.0294988604221819	0.0280965616135944	0.028750387670816	0.0294815876423014	0.0196796622121227	40.084742407502	-0.00230539552235145	3.47822059151332	0.511977507129779	0.519334678252469	0.505019404355769	0.473318091284363	0.480487150501351	0.466537896847081	0.470985437925278	0.478121033724234	0.464221268146047	0.000844101719646716	0.00082372333880546	0.000824418692069892
208	0.705265052202183	0.36	0.0196822066671602	0.0191215599571348	0.0202428533771855	0.457414405320549	1.01046492816934	0.987027086126692	1.03390277021199	32.02	20.67	49	0.030353417416267	0.0310741864942959	0.0317949555723248	0.0295770831495784	0.0302794174752376	0.0309817518008968	0.0295664480556523	0.030255223492524	0.0309652251695331	0.0196822066671602	39.4162986596164	-0.0036161319312784	3.46229652003144	0.511977507129779	0.519334678252469	0.505019404355769	0.473318091284363	0.480487150501351	0.466537896847081	0.470985437925278	0.478121033724234	0.464221268146047	0.000844101719646716	0.00082372333880546	0.000824418692069892
208	0.705265052202183	0.36	0.0196885607624279	0.0191345707489395	0.0202425507759163	0.459206621067473	0.989154130771705	0.966293261030889	1.01201500051252	32.1	20.81	50.24	0.0296465844131786	0.0303479726271528	0.031049360841127	0.0288872885004683	0.0295707130530416	0.0302541376056148	0.028819030164383	0.0295328149449203	0.030174558641182	0.0196885607624279	39.9451758195943	0.00810827459695305	3.47821675611492	0.511977507129779	0.519334678252469	0.505019404355769	0.473318091284363	0.480487150501351	0.466537896847081	0.470985437925278	0.478121033724234	0.464221268146047	0.000844101719646716	0.00082372333880546	0.000824418692069892
208	0.705265052202183	0.36	0.019693962558174	0.0191366757568051	0.0202512493595429	0.455030223883509	0.985324685634258	0.962359888265376	1.00828948300314	31.9	20.73	49.78	0.0297073307129182	0.0304162368492933	0.0311251429856683	0.0289492216257574	0.0296400370023424	0.0303308523789274	0.0288922220779361	0.0295422269430672	0.0302966411738827	0.019693962558174	39.6607148264469	-0.000903453955512213	3.46424362324961	0.511977507129779	0.519334678252469	0.505019404355769	0.473318091284363	0.480487150501351	0.466537896847081	0.470985437925278	0.478121033724234	0.464221268146047	0.000844101719646716	0.00082372333880546	0.000824418692069892
208	0.705265052202183	0.36	0.0196956026250046	0.0191328346668019	0.0202583705832073	0.453636229927709	0.996242908070393	0.972958270040534	1.01952754610025	32.16	20.96	49.56	0.0297938460277914	0.0305068662483252	0.031219886468859	0.0290299204231043	0.0297246585325398	0.0304193966419753	0.0290042525517947	0.0297360435464555	0.0304273418551935	0.0196956026250046	39.7860965268821	-0.00216838942252328	3.47034436930064	0.511977507129779	0.519334678252469	0.505019404355769	0.473318091284363	0.480487150501351	0.466537896847081	0.470985437925278	0.478121033724234	0.464221268146047	0.000844101719646716	0.00082372333880546	0.000824418692069892
208	0.705265052202183	0.36	0.0196961801955534	0.0191426826723605	0.0202496777187462	0.449386759109521	0.971056633341955	0.948165098281143	0.993948168402766	32.52	21.17	50.2	0.0287172794207488	0.0294106002463127	0.0301039210718767	0.0279762513908247	0.0286516815883126	0.0293271117858005	0.0279586110340381	0.0286241692924389	0.0293357566354741	0.0196961801955534	40.0256832382067	-0.00626117006854409	3.47541255283694	0.511977507129779	0.519334678252469	0.505019404355769	0.473318091284363	0.480487150501351	0.466537896847081	0.470985437925278	0.478121033724234	0.464221268146047	0.000844101719646716	0.00082372333880546	0.000824418692069892
208	0.705265052202183	0.36	0.0196994652998976	0.0191339673900281	0.0202649632097671	0.453284564913616	0.990146250049253	0.966987681217358	1.01330481888115	31.81	20.73	48.76	0.0299264278138415	0.0306431414306552	0.0313598550474689	0.0291638831201954	0.0298623344115233	0.0305607857028511	0.0291649456626488	0.0298533114657314	0.0305823702603403	0.0196994652998976	39.3023698165114	-0.00126295492707608	3.46071568268789	0.511977507129779	0.519334678252469	0.505019404355769	0.473318091284363	0.480487150501351	0.466537896847081	0.470985437925278	0.478121033724234	0.464221268146047	0.000844101719646716	0.00082372333880546	0.000824418692069892
208	0.705265052202183	0.36	0.0196999761711047	0.0191453048490131	0.0202546474931963	0.462208597052167	0.991890394357996	0.969104358812952	1.01467642990304	31.78	20.56	49.52	0.0300287381034688	0.0307347878571162	0.0314408376107635	0.0292641450144141	0.0299522172972697	0.0306402895801253	0.0291926102069888	0.0298610655307851	0.0305981827339999	0.0196999761711047	39.4318724443742	-7.26032023538177e-05	3.46297833653952	0.511977507129779	0.519334678252469	0.505019404355769	0.473318091284363	0.480487150501351	0.466537896847081	0.470985437925278	0.478121033724234	0.464221268146047	0.000844101719646716	0.00082372333880546	0.000824418692069892
208	0.705265052202183	0.36	0.0197045012415986	0.0191467677668729	0.0202622347163243	0.453543842332444	1.0000181758824	0.976640943927573	1.02339540783723	31.88	20.65	49.8	0.0301638364773651	0.0308858490105927	0.0316078615438202	0.0293943145789059	0.0300979075567928	0.0308015005346797	0.0293104196216147	0.0300393191370708	0.0307059000246232	0.0197045012415986	39.6202510605566	-0.0186650959872494	3.44909400464106	0.511977507129779	0.519334678252469	0.505019404355769	0.473318091284363	0.480487150501351	0.466537896847081	0.470985437925278	0.478121033724234	0.464221268146047	0.000844101719646716	0.00082372333880546	0.000824418692069892
208	0.705265052202183	0.36	0.0197050921203933	0.0191436900660217	0.0202664941747648	0.451778462614426	0.988275319178826	0.965090142887233	1.01146049547042	31.75	20.65	49.85	0.0299301003136189	0.0306491364133146	0.0313681725130102	0.0291684098342824	0.0298691471997373	0.0305698845651922	0.029138212009902	0.0297822169524974	0.0304947688172325	0.0197050921203933	39.7263545291302	-0.00561364640091802	3.46077724197418	0.511977507129779	0.519334678252469	0.505019404355769	0.473318091284363	0.480487150501351	0.466537896847081	0.470985437925278	0.478121033724234	0.464221268146047	0.000844101719646716	0.00082372333880546	0.000824418692069892
208	0.705265052202183	0.36	0.0197082299741344	0.0191457262136192	0.0202707337346497	0.453620897013931	0.992909462636022	0.969702017555683	1.01611690771636	32.17	20.74	50.13	0.0296804172400567	0.0303907454033377	0.0311010735666186	0.0289191944225658	0.0296113045803038	0.0303034147380418	0.0288432947356929	0.0295363312028014	0.0302059405837094	0.0197082299741344	39.939919976505	-0.00357308065411139	3.47003928385743	0.511977507129779	0.519334678252469	0.505019404355769	0.473318091284363	0.480487150501351	0.466537896847081	0.470985437925278	0.478121033724234	0.464221268146047	0.000844101719646716	0.00082372333880546	0.000824418692069892
208	0.705265052202183	0.36	0.0197085232928692	0.0191545712397457	0.0202624753459926	0.455346355785397	0.99509037597243	0.971912749041397	1.01826800290346	32.46	21	49.79	0.0294888953816078	0.030192129922401	0.0308953644631942	0.0287287342145669	0.0294138408606962	0.0300989475068255	0.0287408369224856	0.0294097177777528	0.0300889958928711	0.0197085232928692	40.0867011289188	0.00136906110178539	3.47862913799905	0.511977507129779	0.519334678252469	0.505019404355769	0.473318091284363	0.480487150501351	0.466537896847081	0.470985437925278	0.478121033724234	0.464221268146047	0.000844101719646716	0.00082372333880546	0.000824418692069892
208	0.705265052202183	0.36	0.0197141391911595	0.0191502939008041	0.0202779844815148	0.458490427377944	0.992090559288948	0.969128733500299	1.0150523850776	32.32	20.45	49.8	0.0295316452869378	0.0302313464420998	0.0309310475972618	0.0287722801308155	0.0294539894446234	0.0301356987584313	0.0287056150362142	0.0293236811164204	0.0300778970323807	0.0197141391911595	39.3228551747556	-0.000444701409179861	3.46146376382001	0.511977507129779	0.519334678252469	0.505019404355769	0.473318091284363	0.480487150501351	0.466537896847081	0.470985437925278	0.478121033724234	0.464221268146047	0.000844101719646716	0.00082372333880546	0.000824418692069892
208	0.705265052202183	0.36	0.01971693683881	0.0191584371943674	0.0202754364832525	0.45027865424396	0.974793263623831	0.951855012238482	0.99773151500918	32.09	20.43	49.84	0.0292075915141188	0.0299114498411721	0.0306153081682253	0.0284595987543926	0.0291454315988498	0.0298312644433071	0.0283662693796822	0.0290870874324732	0.0297579975593694	0.01971693683881	39.8163825393061	0.00229139128883647	3.46744454389267	0.511977507129779	0.519334678252469	0.505019404355769	0.473318091284363	0.480487150501351	0.466537896847081	0.470985437925278	0.478121033724234	0.464221268146047	0.000844101719646716	0.00082372333880546	0.000824418692069892
208	0.705265052202183	0.36	0.0197172501823619	0.0191536131373281	0.0202808872273956	0.450805632609204	0.993640113447586	0.970283242887619	1.01699698400755	31.83	20.55	49.85	0.0300097636384004	0.0307321652360528	0.0314545668337051	0.0292448128996392	0.029948800435706	0.0306527879717727	0.0291758127987055	0.0298708572603442	0.0305969108371505	0.0197172501823619	39.4187207970105	-0.00909720796408035	3.45433408269412	0.511977507129779	0.519334678252469	0.505019404355769	0.473318091284363	0.480487150501351	0.466537896847081	0.470985437925278	0.478121033724234	0.464221268146047	0.000844101719646716	0.00082372333880546	0.000824418692069892
208	0.705265052202183	0.36	0.0197213449107442	0.019165529706532	0.0202771601149565	0.459808203065696	1.00165118108887	0.9785295051344	1.02477285704334	31.8	20.73	49.45	0.0302935721233523	0.0310093790095671	0.031725185895782	0.0295218231753029	0.0302193944038279	0.0309169656323529	0.0295145607445269	0.0301949950108887	0.0309122353877343	0.0197213449107442	39.4540081962117	0.0023631856479227	3.46501700674203	0.511977507129779	0.519334678252469	0.505019404355769	0.473318091284363	0.480487150501351	0.466537896847081	0.470985437925278	0.478121033724234	0.464221268146047	0.000844101719646716	0.00082372333880546	0.000824418692069892
208	0.705265052202183	0.36	0.0197287162187709	0.0191716548723687	0.020285777565173	0.452043460831397	0.979669555208977	0.956698563706445	1.00264054671151	31.79	20.78	49.33	0.0296293657816935	0.0303407872632518	0.03105220874481	0.0288747145210554	0.0295680163060309	0.0302613180910064	0.0288775933302886	0.0295297841907311	0.0302348595842655	0.0197287162187709	39.4849975891195	-0.00491384905642146	3.45894316575377	0.511977507129779	0.519334678252469	0.505019404355769	0.473318091284363	0.480487150501351	0.466537896847081	0.470985437925278	0.478121033724234	0.464221268146047	0.000844101719646716	0.00082372333880546	0.000824418692069892
208	0.705265052202183	0.36	0.0197305986648666	0.0191728647817664	0.0202883325479667	0.451333166663833	0.989440805956313	0.966207408895916	1.01267420301671	32.54	20.91	50.22	0.0292481861566447	0.0299514872450211	0.0306547883333974	0.0284932281126539	0.0291783755004494	0.029863522888245	0.0284519652569264	0.029119958010074	0.0297835017638353	0.0197305986648666	40.0643502276859	0.00185132339253031	3.48033850049097	0.511977507129779	0.519334678252469	0.505019404355769	0.473318091284363	0.480487150501351	0.466537896847081	0.470985437925278	0.478121033724234	0.464221268146047	0.000844101719646716	0.00082372333880546	0.000824418692069892
208	0.705265052202183	0.36	0.0197334635865069	0.0191701637466569	0.0202967634263569	0.451585814893853	0.989599920471649	0.966374637522397	1.0128252034209	31.57	20.32	49.59	0.0301312647438267	0.0308554219413794	0.0315795791389321	0.0293669187251256	0.0300727060774172	0.0307784934297088	0.0292794246143124	0.0299799838874408	0.030711627962288	0.0197334635865069	39.1958542845925	0.000417216595800784	3.45860427062605	0.511977507129779	0.519334678252469	0.505019404355769	0.473318091284363	0.480487150501351	0.466537896847081	0.470985437925278	0.478121033724234	0.464221268146047	0.000844101719646716	0.00082372333880546	0.000824418692069892
208	0.705265052202183	0.36	0.0197342014781366	0.0191774765856399	0.0202909263706333	0.453536004716814	0.980471688960767	0.957551029046487	1.00339234887505	31.76	20.61	49.13	0.0296879195151945	0.0303985518325635	0.0311091841499324	0.028932265154391	0.0296248095619866	0.0303173539695823	0.0288970315765438	0.029582503642362	0.0303066106002926	0.0197342014781366	39.3022626553525	-0.0118664838957858	3.44593957066968	0.511977507129779	0.519334678252469	0.505019404355769	0.473318091284363	0.480487150501351	0.466537896847081	0.470985437925278	0.478121033724234	0.464221268146047	0.000844101719646716	0.00082372333880546	0.000824418692069892
208	0.705265052202183	0.36	0.0197439609781813	0.0191867678314482	0.0203011541249144	0.457020175777138	0.988544789886426	0.965597168323948	1.0114924114489	31.44	20.28	48.92	0.0302341552764936	0.0309526763909978	0.0316711975055019	0.0294691492236155	0.0301694898069723	0.0308698303903292	0.0293934231198592	0.0300913675520928	0.030822711434878	0.0197439609781813	39.2626057477863	0.0048542807174902	3.45936699514963	0.511977507129779	0.519334678252469	0.505019404355769	0.473318091284363	0.480487150501351	0.466537896847081	0.470985437925278	0.478121033724234	0.464221268146047	0.000844101719646716	0.00082372333880546	0.000824418692069892
208	0.705265052202183	0.36	0.0197441932794478	0.0191881636987345	0.0203002228601611	0.458933053862799	1.00198541282993	0.978815233259218	1.02515559240064	31.98	20.77	49.56	0.0301342377011659	0.0308475650739302	0.0315608924466946	0.0293640121515877	0.0300591070084621	0.0307542018653366	0.029322247605762	0.0300358441545816	0.0307285255554694	0.0197441932794478	39.6429091379669	-0.00190317112955123	3.46725887416531	0.511977507129779	0.519334678252469	0.505019404355769	0.473318091284363	0.480487150501351	0.466537896847081	0.470985437925278	0.478121033724234	0.464221268146047	0.000844101719646716	0.00082372333880546	0.000824418692069892
208	0.705265052202183	0.36	0.0197451238904588	0.0191878817990674	0.0203023659818503	0.461336761571761	1.00767184315236	0.984482634470187	1.03086105183454	32.33	20.59	49.69	0.0299930861291339	0.0306995647493944	0.031406043369655	0.0292217597677087	0.0299100700147234	0.030598380261738	0.0291579049554031	0.029843544835261	0.030547586124983	0.0197451238904588	39.6057036883638	-0.00806665543585136	3.45823613178569	0.511977507129779	0.519334678252469	0.505019404355769	0.473318091284363	0.480487150501351	0.466537896847081	0.470985437925278	0.478121033724234	0.464221268146047	0.000844101719646716	0.00082372333880546	0.000824418692069892
208	0.705265052202183	0.36	0.0197456117736694	0.0191790564764514	0.0203121670708873	0.465059424948544	1.01554117178524	0.992345163884813	1.03873717968566	31.87	20.53	49	0.0306610021806763	0.031377701243363	0.0320944003060496	0.0298789805354359	0.0305773998896889	0.031275819243942	0.0298289141428708	0.0305529841090225	0.0312668259207319	0.0197456117736694	39.1822114659147	-0.00768691034652753	3.44832384334493	0.511977507129779	0.519334678252469	0.505019404355769	0.473318091284363	0.480487150501351	0.466537896847081	0.470985437925278	0.478121033724234	0.464221268146047	0.000844101719646716	0.00082372333880546	0.000824418692069892
208	0.705265052202183	0.36	0.01974746335959	0.0191839416271273	0.0203109850920527	0.449112242403096	0.987566585515303	0.9642729289184	1.0108602421122	32.18	20.64	49.77	0.0295092921203467	0.0302221393822106	0.0309349866440746	0.028752383984071	0.0294469468394427	0.0301415096948144	0.0287145419049475	0.0293811354618283	0.0300423939769042	0.01974746335959	39.6844715114433	0.00284432825695599	3.47172561068053	0.511977507129779	0.519334678252469	0.505019404355769	0.473318091284363	0.480487150501351	0.466537896847081	0.470985437925278	0.478121033724234	0.464221268146047	0.000844101719646716	0.00082372333880546	0.000824418692069892
208	0.705265052202183	0.36	0.0197485201793032	0.0191921516035839	0.0203048887550226	0.458253827871014	0.98515920649565	0.962346938597721	1.00797147439358	31.99	20.7	49.25	0.0296180389130726	0.0303201294078799	0.0310222199026871	0.0288608686677815	0.0295450105727537	0.0302291524777259	0.0288282016482692	0.0295561838261163	0.0302409231813068	0.0197485201793032	39.4390353948837	0.00422293567499315	3.46485135242552	0.511977507129779	0.519334678252469	0.505019404355769	0.473318091284363	0.480487150501351	0.466537896847081	0.470985437925278	0.478121033724234	0.464221268146047	0.000844101719646716	0.00082372333880546	0.000824418692069892
208	0.705265052202183	0.36	0.019754302080242	0.0191955576587194	0.0203130465017647	0.45668161023089	1.00163279178904	0.978365483584184	1.02490009999389	32.07	20.78	49.46	0.0300431147740069	0.0307575946106419	0.0314720744472769	0.0292740562484429	0.029970246476499	0.0306664367045551	0.0291846862761306	0.0299375349212105	0.0306515738290733	0.019754302080242	39.6739709467258	0.00698943232714949	3.4751990594669	0.511977507129779	0.519334678252469	0.505019404355769	0.473318091284363	0.480487150501351	0.466537896847081	0.470985437925278	0.478121033724234	0.464221268146047	0.000844101719646716	0.00082372333880546	0.000824418692069892
208	0.705265052202183	0.36	0.0197565939366881	0.0191991164474076	0.0203140714259686	0.461996391348422	0.981349744422758	0.958796226965214	1.0039032618803	31.59	20.4	49.71	0.0298761364095172	0.030578905095006	0.0312816737804949	0.0291179747814023	0.0298029094255856	0.0304878440697689	0.0290184372897643	0.0296877126125507	0.0304176227741375	0.0197565939366881	39.5160565686022	-0.0125145136339334	3.44830828534291	0.511977507129779	0.519334678252469	0.505019404355769	0.473318091284363	0.480487150501351	0.466537896847081	0.470985437925278	0.478121033724234	0.464221268146047	0.000844101719646716	0.00082372333880546	0.000824418692069892
208	0.705265052202183	0.36	0.0197576554591719	0.019200601767407	0.0203147091509368	0.458531167047244	0.993578537727263	0.970584159476801	1.01657291597772	32.4	20.68	50.51	0.0295072765014232	0.0302063415648592	0.0309054066282953	0.0287475150868279	0.029428580432077	0.0301096457773261	0.0286364265720245	0.029312651850604	0.0300404040480596	0.0197576554591719	40.0351419639938	0.00748035686569897	3.48440335208863	0.511977507129779	0.519334678252469	0.505019404355769	0.473318091284363	0.480487150501351	0.466537896847081	0.470985437925278	0.478121033724234	0.464221268146047	0.000844101719646716	0.00082372333880546	0.000824418692069892
208	0.705265052202183	0.36	0.0197678562403879	0.0192042895915719	0.020331422889204	0.443789882647511	0.966569645970533	0.943524415065448	0.989614876875618	32.45	20.9	50.07	0.0286363820430088	0.0293358149627405	0.0300352478824722	0.0278983279126455	0.0285797341363182	0.0292611403599908	0.0278703073505319	0.0285287404807729	0.0292492568435561	0.0197678562403879	39.8804813904692	0.00359809871975096	3.48167467526319	0.511977507129779	0.519334678252469	0.505019404355769	0.473318091284363	0.480487150501351	0.466537896847081	0.470985437925278	0.478121033724234	0.464221268146047	0.000844101719646716	0.00082372333880546	0.000824418692069892
208	0.705265052202183	0.36	0.0197731113989256	0.0192157890537728	0.0203304337440784	0.454545835239092	0.99701016786161	0.973750310620242	1.02027002510298	32.13	20.74	49.85	0.0298413216173353	0.0305541376987709	0.0312669537802064	0.0290765271938259	0.0297710747223112	0.0304656222507966	0.0290187990128311	0.0297449910986297	0.030405529166688	0.0197731113989256	39.7542941245978	0.00417942623262393	3.47481069239902	0.511977507129779	0.519334678252469	0.505019404355769	0.473318091284363	0.480487150501351	0.466537896847081	0.470985437925278	0.478121033724234	0.464221268146047	0.000844101719646716	0.00082372333880546	0.000824418692069892
208	0.705265052202183	0.36	0.0197737170080355	0.0192081769565922	0.0203392570594788	0.458867573289963	1.00091015870148	0.977761791637672	1.02405852576528	31.75	20.45	49.94	0.0303196129306415	0.0310374253215055	0.0317552377123696	0.0295479570492877	0.0302475006002959	0.0309470441513042	0.029452033970375	0.0301785095137123	0.0308634574998001	0.0197737170080355	39.4213604471881	0.00207135905070138	3.4636507229894	0.511977507129779	0.519334678252469	0.505019404355769	0.473318091284363	0.480487150501351	0.466537896847081	0.470985437925278	0.478121033724234	0.464221268146047	0.000844101719646716	0.00082372333880546	0.000824418692069892
208	0.705265052202183	0.36	0.0197737417064406	0.0192074578850129	0.0203400255278682	0.455225839774951	1.00140551684413	0.978075129750552	1.02473590393772	32.58	21.06	49.89	0.0295694818013192	0.0302748135653089	0.0309801453292986	0.0288056687148812	0.0294927809633841	0.030179893211887	0.0288100986859137	0.0294668140414859	0.0301711794338195	0.0197737417064406	39.8494265364238	-0.00717555620604688	3.47121319005457	0.511977507129779	0.519334678252469	0.505019404355769	0.473318091284363	0.480487150501351	0.466537896847081	0.470985437925278	0.478121033724234	0.464221268146047	0.000844101719646716	0.00082372333880546	0.000824418692069892
208	0.705265052202183	0.36	0.0197747847983402	0.0192121386849518	0.0203374309117286	0.458036847669419	1.01340058693643	0.989924106374464	1.03687706749839	32.21	20.85	49.33	0.0302667315636513	0.030984520261444	0.0317023089592368	0.0294899827227364	0.0301893504840677	0.0308887182453989	0.0294688145269914	0.0302186458149474	0.0308718364274456	0.0197747847983402	39.5956944484539	0.00368354483578363	3.47445890192672	0.511977507129779	0.519334678252469	0.505019404355769	0.473318091284363	0.480487150501351	0.466537896847081	0.470985437925278	0.478121033724234	0.464221268146047	0.000844101719646716	0.00082372333880546	0.000824418692069892
208	0.705265052202183	0.36	0.0197795885138433	0.0192192044053859	0.0203399726223007	0.453491889537664	0.973227013102101	0.950473688307506	0.995980337896695	32.36	20.53	49.96	0.0289237272758695	0.0296161304103003	0.0303085335447311	0.0281794060400439	0.0288539909191789	0.0295285757983139	0.0281700173893032	0.0287905836707433	0.0294179495183014	0.0197795885138433	39.6253482861776	-0.0101581760681812	3.45789079878718	0.511977507129779	0.519334678252469	0.505019404355769	0.473318091284363	0.480487150501351	0.466537896847081	0.470985437925278	0.478121033724234	0.464221268146047	0.000844101719646716	0.00082372333880546	0.000824418692069892
208	0.705265052202183	0.36	0.0197837370441579	0.019218631523009	0.0203488425653067	0.452144048259842	0.989538929944223	0.96634123487689	1.01273662501156	31.43	20.65	49.03	0.0302625182128609	0.0309889910613066	0.0317154639097523	0.0294968722100572	0.0302049651924043	0.0309130581747515	0.0294602743637993	0.0301930337415814	0.0308855787177896	0.0197837370441579	39.1040040464891	-0.00238172409077284	3.4562738487086	0.511977507129779	0.519334678252469	0.505019404355769	0.473318091284363	0.480487150501351	0.466537896847081	0.470985437925278	0.478121033724234	0.464221268146047	0.000844101719646716	0.00082372333880546	0.000824418692069892
208	0.705265052202183	0.36	0.0197858511315786	0.0192238083452566	0.0203478939179006	0.449489205845473	0.98544456826117	0.962218662805652	1.00867047371669	32.4	20.9	49.55	0.0292513343089481	0.0299573991062431	0.0306634639035381	0.0284981388820335	0.0291860231487992	0.0298739074155649	0.0284913286784145	0.0291632477580153	0.0298807210197096	0.0197858511315786	39.6724484916767	-0.00331308982792919	3.4691924533126	0.511977507129779	0.519334678252469	0.505019404355769	0.473318091284363	0.480487150501351	0.466537896847081	0.470985437925278	0.478121033724234	0.464221268146047	0.000844101719646716	0.00082372333880546	0.000824418692069892
208	0.705265052202183	0.36	0.019787131247253	0.0192219577405659	0.0203523047539401	0.446017560626104	0.978949492875386	0.955714129235042	1.00218485651573	32.46	20.59	49.98	0.02900155333338	0.0297066403643474	0.0304117273953148	0.0282540163424024	0.0289409292214046	0.0296278421004068	0.0281798604812758	0.0288511626350562	0.0295807359460182	0.019787131247253	39.6884476344895	0.0035242110169866	3.47204771754827	0.511977507129779	0.519334678252469	0.505019404355769	0.473318091284363	0.480487150501351	0.466537896847081	0.470985437925278	0.478121033724234	0.464221268146047	0.000844101719646716	0.00082372333880546	0.000824418692069892
208	0.705265052202183	0.36	0.0197894899213929	0.0192254736215764	0.0203535062212094	0.45428070507898	1.00518538766555	0.981722263244592	1.02864851208651	32.12	20.86	49.35	0.0300989890447793	0.030818353727993	0.0315377184112067	0.0293277915275294	0.0300287246196731	0.0307296577118169	0.0293323402811714	0.0300118420580492	0.0307187517026732	0.0197894899213929	39.5448733724153	0.00255245802558039	3.47163981534852	0.511977507129779	0.519334678252469	0.505019404355769	0.473318091284363	0.480487150501351	0.466537896847081	0.470985437925278	0.478121033724234	0.464221268146047	0.000844101719646716	0.00082372333880546	0.000824418692069892
208	0.705265052202183	0.36	0.019793265628262	0.0192329090234526	0.0203536222330714	0.452501495053832	0.989138147609216	0.965966571300062	1.01230972391837	32.23	20.56	49.3	0.0295111658561692	0.0302190787922122	0.0309269917282551	0.0287534623493815	0.0294431995170812	0.0301329366847809	0.0287203467754309	0.0294109456381361	0.0301200698191731	0.019793265628262	39.534938904157	-0.0158505442875887	3.44960566611045	0.511977507129779	0.519334678252469	0.505019404355769	0.473318091284363	0.480487150501351	0.466537896847081	0.470985437925278	0.478121033724234	0.464221268146047	0.000844101719646716	0.00082372333880546	0.000824418692069892
208	0.705265052202183	0.36	0.0197944798682829	0.0192333110224612	0.0203556487141046	0.455323038057844	0.983326478938006	0.96042177974436	1.00623117813165	31.98	20.73	49.79	0.0295725611120535	0.0302778248107148	0.030983088509376	0.0288167611614259	0.0295040001017104	0.0301912390419948	0.0287532311334186	0.0294732947201281	0.0301628218201126	0.0197944798682829	39.6137337074622	-0.011261693490295	3.45559495385096	0.511977507129779	0.519334678252469	0.505019404355769	0.473318091284363	0.480487150501351	0.466537896847081	0.470985437925278	0.478121033724234	0.464221268146047	0.000844101719646716	0.00082372333880546	0.000824418692069892
208	0.705265052202183	0.36	0.0197946122242366	0.0192291642448687	0.0203600602036046	0.445936714846642	0.974617793720958	0.951481458120855	0.997754129321062	32.11	20.69	49.66	0.0291829418475309	0.0298925577108986	0.0306021735742663	0.0284353822939684	0.0291268204108707	0.0298182585277729	0.0284108377857863	0.0291304230680114	0.0298004569883542	0.0197946122242366	39.7148991752338	0.019910393972169	3.4910176182536	0.511977507129779	0.519334678252469	0.505019404355769	0.473318091284363	0.480487150501351	0.466537896847081	0.470985437925278	0.478121033724234	0.464221268146047	0.000844101719646716	0.00082372333880546	0.000824418692069892
208	0.705265052202183	0.36	0.0197950282717453	0.0192296849382017	0.0203603716052889	0.446657382391227	0.985928938186317	0.962558191744428	1.00929968462821	32.07	20.72	50.1	0.0295553442997635	0.0302729429484028	0.0309905415970421	0.0287987363475031	0.0294979646859006	0.030197193024298	0.0287388626073402	0.0294452007503194	0.0300371207621988	0.0197950282717453	39.7660602658397	0.00149597144577636	3.4735522002014	0.511977507129779	0.519334678252469	0.505019404355769	0.473318091284363	0.480487150501351	0.466537896847081	0.470985437925278	0.478121033724234	0.464221268146047	0.000844101719646716	0.00082372333880546	0.000824418692069892
208	0.705265052202183	0.36	0.0197957611599379	0.019235946729497	0.0203555755903788	0.459648370583174	1.01612459657669	0.992661274493239	1.03958791866014	31.88	20.49	49.05	0.0306596162906818	0.0313843110787912	0.0321090058669007	0.0298774612862577	0.0305836684439341	0.0312898756016106	0.0298642958608835	0.030567424610681	0.0312364634186238	0.0197957611599379	39.6405882667482	0.0139754672165468	3.48006715730644	0.511977507129779	0.519334678252469	0.505019404355769	0.473318091284363	0.480487150501351	0.466537896847081	0.470985437925278	0.478121033724234	0.464221268146047	0.000844101719646716	0.00082372333880546	0.000824418692069892
208	0.705265052202183	0.36	0.0197966055272405	0.0192385610972508	0.0203546499572303	0.460845270638111	0.994395817460958	0.971489482935494	1.01730215198642	31.68	20.5	49.8	0.0301886344002137	0.0309004392839359	0.031612244167658	0.0294212788305784	0.0301149905659065	0.0308087023012346	0.0293454619388741	0.0300224105412096	0.0307481006128933	0.0197966055272405	39.624344598135	-0.000478146858714694	3.46443514696621	0.511977507129779	0.519334678252469	0.505019404355769	0.473318091284363	0.480487150501351	0.466537896847081	0.470985437925278	0.478121033724234	0.464221268146047	0.000844101719646716	0.00082372333880546	0.000824418692069892
208	0.705265052202183	0.36	0.0197990017559145	0.0192322411452406	0.0203657623665884	0.445948874129607	0.978772986059979	0.955538582561337	1.00200738955862	32.29	21.11	49.65	0.0291468544007672	0.029855574894343	0.0305642953879188	0.028397821696917	0.0290883290817889	0.0297788364666608	0.02840693232132	0.0291100048533624	0.0298160048515538	0.0197990017559145	39.6982449388714	0.00793760648597192	3.48357217949835	0.511977507129779	0.519334678252469	0.505019404355769	0.473318091284363	0.480487150501351	0.466537896847081	0.470985437925278	0.478121033724234	0.464221268146047	0.000844101719646716	0.00082372333880546	0.000824418692069892
208	0.705265052202183	0.36	0.0198018958279208	0.0192375628425914	0.0203662288132502	0.449942257955848	0.999080041621529	0.975554306643857	1.0226057765992	32.16	20.35	49.7	0.0298706478029187	0.0305909859112506	0.0313113240195825	0.0291047125822231	0.0298065799720215	0.0305084473618199	0.0289901853392366	0.0297201497464091	0.0303932033285636	0.0198018958279208	39.8713283185275	0.000978807134078832	3.47050098994288	0.511977507129779	0.519334678252469	0.505019404355769	0.473318091284363	0.480487150501351	0.466537896847081	0.470985437925278	0.478121033724234	0.464221268146047	0.000844101719646716	0.00082372333880546	0.000824418692069892
208	0.705265052202183	0.36	0.0198035907425005	0.0192367229990077	0.0203704584859932	0.440698272469628	0.970016449580183	0.946743647651447	0.993289251508918	31.66	20.37	49.83	0.0294411289972136	0.0301648492623669	0.0308885695275202	0.028693100933481	0.0293984332126071	0.0301037654917332	0.0285696630996955	0.0293162713999817	0.0299946648070386	0.0198035907425005	39.3575057693013	0.00446431946748182	3.46597256769109	0.511977507129779	0.519334678252469	0.505019404355769	0.473318091284363	0.480487150501351	0.466537896847081	0.470985437925278	0.478121033724234	0.464221268146047	0.000844101719646716	0.00082372333880546	0.000824418692069892
208	0.705265052202183	0.36	0.0198041016881851	0.0192385771417284	0.0203696262346419	0.461889887945895	1.00850845022784	0.985325801280216	1.03169109917546	31.78	20.33	49.09	0.0305223289538517	0.0312404553200562	0.0319585816862607	0.0297450307569714	0.03044486892733	0.0311447070976886	0.0296723337414617	0.0303839148178619	0.0311033784474149	0.0198041016881851	39.2952564069635	0.013517670750352	3.47099592150845	0.511977507129779	0.519334678252469	0.505019404355769	0.473318091284363	0.480487150501351	0.466537896847081	0.470985437925278	0.478121033724234	0.464221268146047	0.000844101719646716	0.00082372333880546	0.000824418692069892
208	0.705265052202183	0.36	0.0198068813607068	0.0192425554589657	0.0203712072624479	0.454324136653328	0.987837447464165	0.964781279856284	1.01089361507205	31.89	20.67	49.21	0.0297860204107773	0.0304978413108107	0.0312096622108441	0.0290259628417804	0.0297196200242248	0.0304132772066692	0.029032065719808	0.0297296338059822	0.0303794423651175	0.0198068813607068	39.5088010981697	0.0103500433117152	3.47439862538074	0.511977507129779	0.519334678252469	0.505019404355769	0.473318091284363	0.480487150501351	0.466537896847081	0.470985437925278	0.478121033724234	0.464221268146047	0.000844101719646716	0.00082372333880546	0.000824418692069892
208	0.705265052202183	0.36	0.0198078484326798	0.019248086144219	0.0203676107211407	0.457520458418572	0.997102112319704	0.973979163016163	1.02022506162324	32.14	21.11	50.49	0.0298402310767283	0.03054865911769	0.0312570871586518	0.0290753430251333	0.0297656120866102	0.0304558811480871	0.0290158543639348	0.0297057950113099	0.0304237806145365	0.0198078484326798	40.0213024058029	0.00189170997162819	3.47785822854806	0.511977507129779	0.519334678252469	0.505019404355769	0.473318091284363	0.480487150501351	0.466537896847081	0.470985437925278	0.478121033724234	0.464221268146047	0.000844101719646716	0.00082372333880546	0.000824418692069892
208	0.705265052202183	0.36	0.0198080553119783	0.0192416226067298	0.0203744880172268	0.452836626174302	0.993987316859015	0.970717886750287	1.01725674696774	32.04	20.92	49.2	0.0298381664449468	0.030553427941763	0.0312686894385792	0.0290748042059324	0.0297717668699869	0.0304687295340415	0.0290673632912331	0.0297573440666707	0.0304483054525923	0.0198080553119783	39.4449435548162	0.00509856645420222	3.47106861972995	0.511977507129779	0.519334678252469	0.505019404355769	0.473318091284363	0.480487150501351	0.466537896847081	0.470985437925278	0.478121033724234	0.464221268146047	0.000844101719646716	0.00082372333880546	0.000824418692069892
208	0.705265052202183	0.36	0.0198089495379616	0.0192476951446496	0.0203702039312735	0.458185090901445	1.00404103344582	0.980788320574609	1.02729374631703	32.08	20.84	49.35	0.0301055606952903	0.0308193089567544	0.0315330572182186	0.0293347239762131	0.0300301970966266	0.0307256702170402	0.0292999445666963	0.0300096456840602	0.0307011071723542	0.0198089495379616	39.6793928929754	-0.00196745577224023	3.4685660827159	0.511977507129779	0.519334678252469	0.505019404355769	0.473318091284363	0.480487150501351	0.466537896847081	0.470985437925278	0.478121033724234	0.464221268146047	0.000844101719646716	0.00082372333880546	0.000824418692069892
208	0.705265052202183	0.36	0.0198135471749838	0.0192543960993881	0.0203726982505795	0.455772575735903	0.996207586373101	0.973023866053293	1.01939130669291	31.89	20.74	49.94	0.0300448251628606	0.030760687176049	0.0314765491892374	0.0292782290647162	0.0299758258018331	0.0306734225389499	0.0291998412723843	0.0299300572388536	0.0306472292417317	0.0198135471749838	39.8157731750329	-0.00169304429119343	3.46598238995269	0.511977507129779	0.519334678252469	0.505019404355769	0.473318091284363	0.480487150501351	0.466537896847081	0.470985437925278	0.478121033724234	0.464221268146047	0.000844101719646716	0.00082372333880546	0.000824418692069892
208	0.705265052202183	0.36	0.0198144737811466	0.0192534046657645	0.0203755428965288	0.452514976855328	0.989387220216412	0.966210439753247	1.01256400067958	31.74	20.91	49.43	0.0299733040823891	0.0306922827436533	0.0314112614049174	0.0292106426584338	0.0299113271307061	0.0306120116029784	0.029243433350257	0.0298889141022653	0.0305981389000655	0.0198144737811466	39.390503993114	0.00777469294500181	3.47370462156616	0.511977507129779	0.519334678252469	0.505019404355769	0.473318091284363	0.480487150501351	0.466537896847081	0.470985437925278	0.478121033724234	0.464221268146047	0.000844101719646716	0.00082372333880546	0.000824418692069892
208	0.705265052202183	0.36	0.0198159418800338	0.019254067274948	0.0203778164851196	0.449053578342904	0.981999461465221	0.95883436995775	1.00516455297269	32.14	20.78	49.84	0.0293794129535294	0.0300892089421048	0.0307990049306803	0.0286263846577029	0.0293179877550689	0.0300095908524349	0.0286013827636579	0.0293024749075355	0.0299881521504967	0.0198159418800338	39.7086851725317	0.00322976582699815	3.47211828668226	0.511977507129779	0.519334678252469	0.505019404355769	0.473318091284363	0.480487150501351	0.466537896847081	0.470985437925278	0.478121033724234	0.464221268146047	0.000844101719646716	0.00082372333880546	0.000824418692069892
208	0.705265052202183	0.36	0.0198177590622412	0.0192498962094583	0.020385621915024	0.44724328636068	0.978377495001997	0.955213219568023	1.00154177043597	32.48	20.61	50.06	0.0289676756777972	0.0296701525744067	0.0303726294710162	0.0282207346119515	0.0289050979102274	0.0295894612085033	0.0281316781758758	0.0288391929029958	0.0295033690618991	0.0198177590622412	39.6213034768582	-0.00839663907962998	3.46204576778168	0.511977507129779	0.519334678252469	0.505019404355769	0.473318091284363	0.480487150501351	0.466537896847081	0.470985437925278	0.478121033724234	0.464221268146047	0.000844101719646716	0.00082372333880546	0.000824418692069892
208	0.705265052202183	0.36	0.0198185722154611	0.0192563848977702	0.020380759533152	0.455920937993047	0.990128749581681	0.967093385720691	1.01316411344267	32.13	20.58	50.43	0.0296393973167656	0.0303453832245313	0.0310513691322969	0.0288798092008377	0.0295677023484901	0.0302555954961426	0.0287921720558876	0.0294442025308795	0.0301708856012719	0.0198185722154611	39.8278525393937	-0.00693354222874558	3.46277253468985	0.511977507129779	0.519334678252469	0.505019404355769	0.473318091284363	0.480487150501351	0.466537896847081	0.470985437925278	0.478121033724234	0.464221268146047	0.000844101719646716	0.00082372333880546	0.000824418692069892
208	0.705265052202183	0.36	0.0198211233701974	0.0192521537032579	0.0203900930371369	0.440454537495074	0.973479784566923	0.95011233843793	0.996847230695917	32.17	20.69	50.01	0.0290811837021249	0.0297964180655097	0.0305116524288946	0.0283353350506625	0.0290322257114363	0.0297291163722101	0.0282296510105689	0.0289785419998366	0.0296455002168062	0.0198211233701974	39.6670926731746	-0.0116387046533949	3.4595786960664	0.511977507129779	0.519334678252469	0.505019404355769	0.473318091284363	0.480487150501351	0.466537896847081	0.470985437925278	0.478121033724234	0.464221268146047	0.000844101719646716	0.00082372333880546	0.000824418692069892
208	0.705265052202183	0.36	0.019821448623468	0.0192621729373651	0.020380724309571	0.457688858874549	0.991259391518331	0.96827973273568	1.01423905030098	31.73	20.41	49.48	0.0300442209391893	0.0307572441722818	0.0314702674053743	0.0292798572510898	0.0299747402545105	0.0306696232579312	0.0292276585342346	0.0298723875452507	0.0305824518553186	0.019821448623468	39.4386116229792	-0.0175793974046854	3.44152595307926	0.511977507129779	0.519334678252469	0.505019404355769	0.473318091284363	0.480487150501351	0.466537896847081	0.470985437925278	0.478121033724234	0.464221268146047	0.000844101719646716	0.00082372333880546	0.000824418692069892
208	0.705265052202183	0.36	0.019821961493846	0.0192537328791478	0.0203901901085442	0.449867319020681	0.996730724898196	0.973256756581623	1.02020469321477	32.48	20.77	49.36	0.0295166291373654	0.0302285403699328	0.0309404516025001	0.0287555593675696	0.0294491143672703	0.030142669366971	0.0287253379968695	0.0293936761817347	0.0301110398037326	0.019821961493846	39.5284830921988	0.0158734953103755	3.48472647534345	0.511977507129779	0.519334678252469	0.505019404355769	0.473318091284363	0.480487150501351	0.466537896847081	0.470985437925278	0.478121033724234	0.464221268146047	0.000844101719646716	0.00082372333880546	0.000824418692069892
208	0.705265052202183	0.36	0.0198267497200528	0.0192624445531851	0.0203910548869204	0.44652424119244	0.982297135176327	0.959006205347738	1.00558806500492	31.86	20.8	49.47	0.0296382297640232	0.0303580394230516	0.03107784908208	0.0288824051309335	0.0295838584348165	0.0302853117386995	0.0288432510014907	0.0295770868044881	0.0302943123105982	0.0198267497200528	39.6759984651856	-0.00981370925153444	3.46209596406072	0.511977507129779	0.519334678252469	0.505019404355769	0.473318091284363	0.480487150501351	0.466537896847081	0.470985437925278	0.478121033724234	0.464221268146047	0.000844101719646716	0.00082372333880546	0.000824418692069892
208	0.705265052202183	0.36	0.019835871236777	0.0192779443189838	0.0203937981545703	0.456203686499992	1.00480263149416	0.98143919806097	1.02816606492735	32.58	20.73	50.57	0.0296718648789772	0.0303782118858098	0.0310845588926424	0.0289054171786006	0.0295935186844759	0.0302816201903512	0.0288166617787406	0.0295484431345356	0.0301738577282689	0.019835871236777	40.1917552321309	-0.000144075727963504	3.48203265391108	0.511977507129779	0.519334678252469	0.505019404355769	0.473318091284363	0.480487150501351	0.466537896847081	0.470985437925278	0.478121033724234	0.464221268146047	0.000844101719646716	0.00082372333880546	0.000824418692069892
208	0.705265052202183	0.36	0.0198362966149353	0.0192680824679339	0.0204045107619367	0.446260124526671	0.984273482511509	0.960923217659995	1.00762374736302	31.95	20.67	49.25	0.0296135681923983	0.0303331726808555	0.0310527771693127	0.0288571060719113	0.0295583286641474	0.0302595512563834	0.0288451598077355	0.0295432700661534	0.0302198585783155	0.0198362966149353	39.5544703708013	-0.000189707243480579	3.46757212492207	0.511977507129779	0.519334678252469	0.505019404355769	0.473318091284363	0.480487150501351	0.466537896847081	0.470985437925278	0.478121033724234	0.464221268146047	0.000844101719646716	0.00082372333880546	0.000824418692069892
208	0.705265052202183	0.36	0.019837136900625	0.019278985566073	0.0203952882351769	0.460510017698348	0.996296074596847	0.973330477657124	1.01926167153657	32.64	20.97	49.77	0.0293711132182964	0.0300641205403994	0.0307571278625023	0.0286116128392278	0.0292866998557597	0.0299617868722916	0.0285878822975795	0.0293860584104548	0.02997369387728	0.019837136900625	39.8279464876316	0.011572535015903	3.48678979183393	0.511977507129779	0.519334678252469	0.505019404355769	0.473318091284363	0.480487150501351	0.466537896847081	0.470985437925278	0.478121033724234	0.464221268146047	0.000844101719646716	0.00082372333880546	0.000824418692069892
208	0.705265052202183	0.36	0.0198390478734872	0.0192739794379235	0.020404116309051	0.460746111316471	0.992833713123355	0.969958798212505	1.01570862803421	31.97	20.42	50.04	0.0298766733527776	0.0305812665396465	0.0312858597265154	0.0291132587813577	0.029799848066004	0.0304864373506504	0.0290300961279626	0.0297017315173717	0.0303620780522801	0.0198390478734872	39.4855626504426	0.00639176169947682	3.46961308199391	0.511977507129779	0.519334678252469	0.505019404355769	0.473318091284363	0.480487150501351	0.466537896847081	0.470985437925278	0.478121033724234	0.464221268146047	0.000844101719646716	0.00082372333880546	0.000824418692069892
208	0.705265052202183	0.36	0.0198460940977264	0.019284463489505	0.0204077247059479	0.453267392664128	0.988781125275436	0.965653684115668	1.0119085664352	31.82	20.39	49.32	0.0298779960221748	0.0305935751229861	0.0313091542237975	0.029116577095241	0.0298139201848194	0.0305112632743979	0.0290593389287851	0.0297265030106385	0.0304181275376906	0.0198460940977264	39.5094797456244	0.0046194403526177	3.46583377369865	0.511977507129779	0.519334678252469	0.505019404355769	0.473318091284363	0.480487150501351	0.466537896847081	0.470985437925278	0.478121033724234	0.464221268146047	0.000844101719646716	0.00082372333880546	0.000824418692069892
208	0.705265052202183	0.36	0.0198473429515823	0.0192850809074132	0.0204096049957514	0.448820426393566	0.990345621985578	0.96697263570442	1.01371860826674	31.84	20.48	49.91	0.0299060467767427	0.0306289148241175	0.0313517828714922	0.0291437197394657	0.029848161350842	0.0305526029622183	0.0290134495490923	0.0297464293083832	0.0304561154692055	0.0198473429515823	39.6141433244803	-0.000271985967861945	3.46550169747063	0.511977507129779	0.519334678252469	0.505019404355769	0.473318091284363	0.480487150501351	0.466537896847081	0.470985437925278	0.478121033724234	0.464221268146047	0.000844101719646716	0.00082372333880546	0.000824418692069892
208	0.705265052202183	0.36	0.0198477069642164	0.0192867477579244	0.0204086661705084	0.448553611431029	0.985055103074513	0.961794436143349	1.00831577000568	32.23	20.74	49.71	0.0293845481555191	0.0300952033245269	0.0308058584935348	0.0286301082154066	0.0293225175144998	0.030014926813593	0.0285915146684797	0.0292631628781349	0.0299528544621698	0.0198477069642164	39.9205985906149	-0.00470392379244258	3.46994406281879	0.511977507129779	0.519334678252469	0.505019404355769	0.473318091284363	0.480487150501351	0.466537896847081	0.470985437925278	0.478121033724234	0.464221268146047	0.000844101719646716	0.00082372333880546	0.000824418692069892
208	0.705265052202183	0.36	0.0198503343247264	0.0192899721872798	0.0204106964621729	0.445097974517389	0.987163550200228	0.963689575881586	1.01063752451887	32.65	21.01	50.33	0.0290712264038369	0.0297793561160327	0.0304874858282285	0.0283193483512717	0.0290091634873443	0.0296989786234168	0.0283022937463671	0.0289589068163395	0.0296851193160706	0.0198503343247264	40.0857743075288	-0.00795391114324617	3.4750488931974	0.511977507129779	0.519334678252469	0.505019404355769	0.473318091284363	0.480487150501351	0.466537896847081	0.470985437925278	0.478121033724234	0.464221268146047	0.000844101719646716	0.00082372333880546	0.000824418692069892
208	0.705265052202183	0.36	0.0198505352901304	0.0192846871804117	0.0204163833998491	0.452256768622064	0.9871958691608	0.96405836715614	1.01033337116546	32.3	20.84	49.49	0.0293967100920387	0.0301022342198893	0.03080775834774	0.0286411067964254	0.029328496365869	0.0300158859353126	0.0286260912304808	0.0292824911557771	0.0300343971745288	0.0198505352901304	39.609897426345	0.00158317376042176	3.47355791962883	0.511977507129779	0.519334678252469	0.505019404355769	0.473318091284363	0.480487150501351	0.466537896847081	0.470985437925278	0.478121033724234	0.464221268146047	0.000844101719646716	0.00082372333880546	0.000824418692069892
208	0.705265052202183	0.36	0.0198507648949588	0.0192874904820388	0.0204140393078788	0.446561985519475	0.971021524169987	0.947999704756926	0.994043343583048	31.94	20.57	49.94	0.0292245206416185	0.0299342272304166	0.0306439338192147	0.0284781358276267	0.0291697167394713	0.029861297651316	0.0284143955591782	0.0290995208025131	0.0298145756539324	0.0198507648949588	39.7021716992806	-0.0088337446179002	3.45637623963893	0.511977507129779	0.519334678252469	0.505019404355769	0.473318091284363	0.480487150501351	0.466537896847081	0.470985437925278	0.478121033724234	0.464221268146047	0.000844101719646716	0.00082372333880546	0.000824418692069892
208	0.705265052202183	0.36	0.0198516618830261	0.0192890051632344	0.0204143186028177	0.468028645026337	1.0094340620574	0.986514673368842	1.03235345074596	32.23	20.72	50	0.030140189896362	0.0308404275573212	0.0315406652182804	0.0293663549641239	0.0300486143586958	0.0307308737532678	0.0292994284204722	0.0299859129640505	0.030685583806306	0.0198516618830261	39.4856777245378	0.0168388454476359	3.48120381947518	0.511977507129779	0.519334678252469	0.505019404355769	0.473318091284363	0.480487150501351	0.466537896847081	0.470985437925278	0.478121033724234	0.464221268146047	0.000844101719646716	0.00082372333880546	0.000824418692069892
208	0.705265052202183	0.36	0.0198537972299021	0.0192928554031174	0.0204147390566867	0.459514727130917	0.993781875693777	0.970828294421084	1.01673545696647	31.75	20.63	50.04	0.0301096393031552	0.0308215304344789	0.0315334215658025	0.0293434037886581	0.0300371785864787	0.0307309533842992	0.0292914860073325	0.0299439149786658	0.0306332297348538	0.0198537972299021	39.5043658123903	-0.00863292029825008	3.4548734667107	0.511977507129779	0.519334678252469	0.505019404355769	0.473318091284363	0.480487150501351	0.466537896847081	0.470985437925278	0.478121033724234	0.464221268146047	0.000844101719646716	0.00082372333880546	0.000824418692069892
208	0.705265052202183	0.36	0.0198545660908179	0.0192905369857909	0.0204185951958449	0.460670012868595	0.998494223324461	0.975485366742714	1.02150307990621	31.86	20.36	49.48	0.0301428771455505	0.0308538597608194	0.0315648423760882	0.0293741128824408	0.0300669625894384	0.030759812296436	0.0292742671690576	0.0299833565481534	0.0306929151272931	0.0198545660908179	39.2342477133265	-0.00373933864339745	3.4539338516945	0.511977507129779	0.519334678252469	0.505019404355769	0.473318091284363	0.480487150501351	0.466537896847081	0.470985437925278	0.478121033724234	0.464221268146047	0.000844101719646716	0.00082372333880546	0.000824418692069892
208	0.705265052202183	0.36	0.0198547872206161	0.0192856731956867	0.0204239012455455	0.4434400961505	0.984217042785034	0.960734424062821	1.00769966150725	32.15	20.65	48.82	0.029427199205577	0.0301464694655984	0.0308657397256198	0.0286727896152044	0.029373620322809	0.0300744510304136	0.0286743730700006	0.0293335213413227	0.0300901185595122	0.0198547872206161	39.3377867909331	0.00513770730022248	3.46993945666237	0.511977507129779	0.519334678252469	0.505019404355769	0.473318091284363	0.480487150501351	0.466537896847081	0.470985437925278	0.478121033724234	0.464221268146047	0.000844101719646716	0.00082372333880546	0.000824418692069892
208	0.705265052202183	0.36	0.0198552536563995	0.019296130187633	0.0204143771251659	0.455970339389805	0.995692973743084	0.972530464643567	1.0188554828426	32.17	20.89	50.71	0.02976888941112	0.0304778874291104	0.0311868854471008	0.0290054259942115	0.0296962407994551	0.0303870556046988	0.0289682632950012	0.0295898167872108	0.0303145274081294	0.0198552536563995	40.1146995538206	0.0121196908783104	3.48960455521035	0.511977507129779	0.519334678252469	0.505019404355769	0.473318091284363	0.480487150501351	0.466537896847081	0.470985437925278	0.478121033724234	0.464221268146047	0.000844101719646716	0.00082372333880546	0.000824418692069892
208	0.705265052202183	0.36	0.0198564864908697	0.0192928568118192	0.0204201161699201	0.456618085825017	0.998021129526091	0.974834750071312	1.02120750898087	31.88	20.64	48.92	0.0301081758898607	0.0308242968435121	0.0315404177971634	0.0293400758504013	0.0300379275958891	0.0307357793413768	0.029330680183932	0.0300355023982248	0.0307611839729367	0.0198564864908697	39.3910276892272	0.00610348376374316	3.47053102144856	0.511977507129779	0.519334678252469	0.505019404355769	0.473318091284363	0.480487150501351	0.466537896847081	0.470985437925278	0.478121033724234	0.464221268146047	0.000844101719646716	0.00082372333880546	0.000824418692069892
208	0.705265052202183	0.36	0.0198567937869988	0.0192967321386234	0.0204168554353742	0.45796171349159	0.997037511880235	0.973936603262621	1.02013842049785	32.34	20.91	51.46	0.0296623120405866	0.030365875658117	0.0310694392756475	0.0288993507624725	0.0295848176181547	0.0302702844738369	0.0287666463066558	0.0294786509924817	0.0301550054267808	0.0198567937869988	40.1423372699269	0.00424502829942982	3.48509069884121	0.511977507129779	0.519334678252469	0.505019404355769	0.473318091284363	0.480487150501351	0.466537896847081	0.470985437925278	0.478121033724234	0.464221268146047	0.000844101719646716	0.00082372333880546	0.000824418692069892
208	0.705265052202183	0.36	0.0198597892268286	0.0192991727219595	0.0204204057316978	0.452468251113305	0.989804257772151	0.966615521380791	1.01299299416351	31.91	20.55	49.69	0.0298259422466085	0.0305414551853958	0.031256968124183	0.0290646135070862	0.0297618624608066	0.0304591114145269	0.0290101482330158	0.0297214663253895	0.0304255704252344	0.0198597892268286	39.5268796017403	0.000431721998488593	3.46553832165136	0.511977507129779	0.519334678252469	0.505019404355769	0.473318091284363	0.480487150501351	0.466537896847081	0.470985437925278	0.478121033724234	0.464221268146047	0.000844101719646716	0.00082372333880546	0.000824418692069892
208	0.705265052202183	0.36	0.0198607310490568	0.0192988145452059	0.0204226475529078	0.45995069320552	1.00602946286651	0.98281338053399	1.02924554519902	31.76	20.81	49.2	0.0304634154709287	0.0311830242753169	0.031902633079705	0.0296879047312478	0.0303891943699238	0.0310904840085997	0.0297198363448842	0.0303970768156762	0.031070534314069	0.0198607310490568	39.6279120850746	-0.00445357182283952	3.46231768884485	0.511977507129779	0.519334678252469	0.505019404355769	0.473318091284363	0.480487150501351	0.466537896847081	0.470985437925278	0.478121033724234	0.464221268146047	0.000844101719646716	0.00082372333880546	0.000824418692069892
208	0.705265052202183	0.36	0.0198609271490185	0.0192935036470563	0.0204283506509807	0.452639009372509	0.985329187277814	0.962253244834352	1.00840512972128	31.64	20.35	49.32	0.0299425355031368	0.0306605920330481	0.0313786485629595	0.0291820590398386	0.0298818784672088	0.0305816978945789	0.0291033347614725	0.0298055951747058	0.0305250343647283	0.0198609271490185	39.1536212031678	0.00534214153160323	3.45719704881442	0.511977507129779	0.519334678252469	0.505019404355769	0.473318091284363	0.480487150501351	0.466537896847081	0.470985437925278	0.478121033724234	0.464221268146047	0.000844101719646716	0.00082372333880546	0.000824418692069892
208	0.705265052202183	0.36	0.0198675443372263	0.0193014161876966	0.020433672486756	0.458673205393586	0.998494626526629	0.975393084134734	1.02159616891852	31.06	20.35	49.25	0.0309064346968482	0.0316384332346121	0.0323704317723759	0.0301300933090348	0.0308437047126546	0.0315573161162744	0.0300429829242387	0.0307781604598693	0.0315083209032304	0.0198675443372263	39.3249195319611	0.000368832893539523	3.45637757937251	0.511977507129779	0.519334678252469	0.505019404355769	0.473318091284363	0.480487150501351	0.466537896847081	0.470985437925278	0.478121033724234	0.464221268146047	0.000844101719646716	0.00082372333880546	0.000824418692069892
208	0.705265052202183	0.36	0.0198746571971348	0.0193050623416637	0.0204442520526058	0.446543636430702	0.995976382561759	0.972362035145692	1.01959072997783	32.26	20.94	49.55	0.0296869483820578	0.0304079122694558	0.0311288761568537	0.0289244385601507	0.0296268844766779	0.030329330393205	0.0289223994973806	0.0295956973775836	0.0303155382734019	0.0198746571971348	39.4262454077731	-0.00316870501454268	3.46482073816483	0.511977507129779	0.519334678252469	0.505019404355769	0.473318091284363	0.480487150501351	0.466537896847081	0.470985437925278	0.478121033724234	0.464221268146047	0.000844101719646716	0.00082372333880546	0.000824418692069892
208	0.705265052202183	0.36	0.0198767421426742	0.0193150520609684	0.0204384322243799	0.455663571480833	1.00041032806255	0.977123685375379	1.02369697074973	32.34	20.95	49.68	0.0297564429445196	0.0304655933467271	0.0311747437489345	0.0289910167073771	0.029681925603873	0.0303728345003688	0.0289708171712253	0.0297062526950335	0.0303469338758083	0.0198767421426742	39.9325544806281	0.00158375949900729	3.47816245760061	0.511977507129779	0.519334678252469	0.505019404355769	0.473318091284363	0.480487150501351	0.466537896847081	0.470985437925278	0.478121033724234	0.464221268146047	0.000844101719646716	0.00082372333880546	0.000824418692069892
208	0.705265052202183	0.36	0.0198822221785438	0.0193194607167158	0.0204449836403717	0.45238071183857	0.985911457781191	0.962809839153098	1.00901307640928	32.01	20.61	49.8	0.0296140355915336	0.0303245935111287	0.0310351514307239	0.0288566927976707	0.029549079066247	0.0302414653348234	0.0287925413722504	0.0294821269496465	0.0301699474859677	0.0198822221785438	39.4585560213637	0.00223666917437836	3.46738078560181	0.511977507129779	0.519334678252469	0.505019404355769	0.473318091284363	0.480487150501351	0.466537896847081	0.470985437925278	0.478121033724234	0.464221268146047	0.000844101719646716	0.00082372333880546	0.000824418692069892
208	0.705265052202183	0.36	0.0198830668094615	0.0193189966047314	0.0204471370141917	0.448605938810279	0.977148659829991	0.954077132727964	1.00022018693202	32.19	20.85	50.06	0.0291898817862007	0.0298957525440603	0.03060162330192	0.0284410557270971	0.0291288183466054	0.0298165809661137	0.0283888454874988	0.0290735574604052	0.0297602648294717	0.0198830668094615	39.6163328120742	-0.0112320826066312	3.45762868996823	0.511977507129779	0.519334678252469	0.505019404355769	0.473318091284363	0.480487150501351	0.466537896847081	0.470985437925278	0.478121033724234	0.464221268146047	0.000844101719646716	0.00082372333880546	0.000824418692069892
208	0.705265052202183	0.36	0.0198851381738987	0.0193227297321067	0.0204475466156906	0.459106382498307	0.987238004999289	0.964416814469156	1.01005919552942	32.04	20.67	49.14	0.0296441527472431	0.0303456283414047	0.0310471039355663	0.0288857490774551	0.0295692784118799	0.0302528077463047	0.0288178013822636	0.0295788278518101	0.0302184678840635	0.0198851381738987	39.3894524086203	0.00548641460761782	3.4677224793246	0.511977507129779	0.519334678252469	0.505019404355769	0.473318091284363	0.480487150501351	0.466537896847081	0.470985437925278	0.478121033724234	0.464221268146047	0.000844101719646716	0.00082372333880546	0.000824418692069892
208	0.705265052202183	0.36	0.0198858338872601	0.0193238039486597	0.0204478638258605	0.445194848674723	0.97080110428503	0.947720742787559	0.993881465782501	32.59	21.23	49.82	0.0286447816739839	0.0293423837061048	0.0300399857382256	0.027904750817081	0.0285843304730678	0.0292639101290545	0.0279345952136187	0.0285782154801298	0.0292749465210986	0.0198858338872601	39.8137872568883	-0.00627867964001708	3.47154921828503	0.511977507129779	0.519334678252469	0.505019404355769	0.473318091284363	0.480487150501351	0.466537896847081	0.470985437925278	0.478121033724234	0.464221268146047	0.000844101719646716	0.00082372333880546	0.000824418692069892
208	0.705265052202183	0.36	0.0198867784245214	0.0193256681772544	0.0204478886717885	0.45543412043286	1.0020406641286	0.978705280487684	1.02537604776952	32.17	20.84	49.8	0.0299592881964689	0.0306736109835342	0.0313879337705995	0.0291909625708008	0.0298869660807624	0.030582969590724	0.0291067225137341	0.0298489701865603	0.0305162015807588	0.0198867784245214	39.7723422227653	-0.00112269542861966	3.47049977673325	0.511977507129779	0.519334678252469	0.505019404355769	0.473318091284363	0.480487150501351	0.466537896847081	0.470985437925278	0.478121033724234	0.464221268146047	0.000844101719646716	0.00082372333880546	0.000824418692069892
208	0.705265052202183	0.36	0.019887431437905	0.0193276672517547	0.0204471956240554	0.449799248827575	0.971678651789434	0.948791536587045	0.994565766991822	32.77	20.74	50.77	0.0285188078034241	0.0292067494791896	0.029894691154955	0.0277797017084722	0.0284498143820916	0.029119927055711	0.0276847827322633	0.0283441244049957	0.0290103462542533	0.019887431437905	40.2701761644942	-0.0123454133326527	3.47008029175326	0.511977507129779	0.519334678252469	0.505019404355769	0.473318091284363	0.480487150501351	0.466537896847081	0.470985437925278	0.478121033724234	0.464221268146047	0.000844101719646716	0.00082372333880546	0.000824418692069892
208	0.705265052202183	0.36	0.0198906978381493	0.019328968543423	0.0204524271328755	0.455041208608822	0.989329038940006	0.966271423478359	1.01238665440165	31.84	20.58	48.85	0.0298819139561563	0.0305949700028505	0.0313080260495447	0.0291201650338602	0.0298150438755768	0.0305099227172933	0.0291282902174854	0.0298147315439755	0.0305235449614093	0.0198906978381493	39.4740590071995	0.00508085300030375	3.46693178037831	0.511977507129779	0.519334678252469	0.505019404355769	0.473318091284363	0.480487150501351	0.466537896847081	0.470985437925278	0.478121033724234	0.464221268146047	0.000844101719646716	0.00082372333880546	0.000824418692069892
208	0.705265052202183	0.36	0.0198923380185631	0.0193219435154692	0.0204627325216571	0.45050939138201	0.995374251218253	0.971962614167737	1.01878588826877	32.06	20.78	49.6	0.029858362838413	0.0305775604119679	0.0312967579855229	0.0290942121564774	0.0297950036533411	0.0304957951502048	0.0290502699315444	0.0297816651448575	0.0304826575540192	0.0198923380185631	39.6974091825136	0.00686126587817506	3.47521259177998	0.511977507129779	0.519334678252469	0.505019404355769	0.473318091284363	0.480487150501351	0.466537896847081	0.470985437925278	0.478121033724234	0.464221268146047	0.000844101719646716	0.00082372333880546	0.000824418692069892
208	0.705265052202183	0.36	0.0198943514224424	0.0193349920795754	0.0204537107653093	0.460311571375574	1.004891014631	0.981718042577289	1.0280639866847	32.17	20.55	49.43	0.0300532658974311	0.0307626584730585	0.0314720510486859	0.0292825564384887	0.0299737567960055	0.0306649571535224	0.0292206431851357	0.0299066141602925	0.030592370817613	0.0198943514224424	39.5631493767447	0.00391835535617677	3.47168555172538	0.511977507129779	0.519334678252469	0.505019404355769	0.473318091284363	0.480487150501351	0.466537896847081	0.470985437925278	0.478121033724234	0.464221268146047	0.000844101719646716	0.00082372333880546	0.000824418692069892
208	0.705265052202183	0.36	0.0198949109101777	0.0193241694540008	0.0204656523663545	0.446096010314098	0.986626727945494	0.963212862329487	1.0100405935615	31.8	20.64	49.37	0.0298273166284424	0.0305523617462323	0.0312774068640222	0.0290675659874141	0.0297741430177163	0.0304807200480186	0.0289998579081688	0.0297480498717049	0.0304232236005993	0.0198949109101777	39.2111817223993	0.00450799468485238	3.46559775680951	0.511977507129779	0.519334678252469	0.505019404355769	0.473318091284363	0.480487150501351	0.466537896847081	0.470985437925278	0.478121033724234	0.464221268146047	0.000844101719646716	0.00082372333880546	0.000824418692069892
208	0.705265052202183	0.36	0.0198961908120794	0.0193335669819214	0.0204588146422375	0.464618859806195	1.00981370151506	0.986728081460308	1.03289932156981	32.29	20.93	50.16	0.0300956374874089	0.0307997589828787	0.0315038804783485	0.0293221836963133	0.0300082093650942	0.0306942350338752	0.0292777815154521	0.0299505296470666	0.0307133072562016	0.0198961908120794	39.8030264668335	-0.00130795139443975	3.470384154547	0.511977507129779	0.519334678252469	0.505019404355769	0.473318091284363	0.480487150501351	0.466537896847081	0.470985437925278	0.478121033724234	0.464221268146047	0.000844101719646716	0.00082372333880546	0.000824418692069892
208	0.705265052202183	0.36	0.0198985791227899	0.0193374053958793	0.0204597528497004	0.455920324447081	0.989149236580262	0.966136632647802	1.01216184051272	31.87	20.67	49.35	0.0298522659145221	0.0305633230763799	0.0312743802382377	0.0290908871977127	0.0297838089258642	0.0304767306540158	0.0290740430734348	0.029762141322096	0.0304089282502792	0.0198985791227899	39.5274744646307	0.00889236040404557	3.47455810633988	0.511977507129779	0.519334678252469	0.505019404355769	0.473318091284363	0.480487150501351	0.466537896847081	0.470985437925278	0.478121033724234	0.464221268146047	0.000844101719646716	0.00082372333880546	0.000824418692069892
208	0.705265052202183	0.36	0.0199003710540694	0.0193394574419486	0.0204612846661903	0.453778413989861	0.991091348315212	0.967933758031244	1.01424893859918	31.93	20.85	49.89	0.0298526253489044	0.0305668424748127	0.031281059600721	0.0290904041561762	0.0297863853171329	0.0304823664780896	0.0290248628589907	0.0297646490129538	0.0304434725235773	0.0199003710540694	39.7492665471988	-0.00418142781262331	3.46815687198559	0.511977507129779	0.519334678252469	0.505019404355769	0.473318091284363	0.480487150501351	0.466537896847081	0.470985437925278	0.478121033724234	0.464221268146047	0.000844101719646716	0.00082372333880546	0.000824418692069892
208	0.705265052202183	0.36	0.0199019007544819	0.0193341338401335	0.0204696676688303	0.447854199395015	0.992856072041369	0.969378021923224	1.01633412215951	32.4	20.81	50.15	0.0294671638716347	0.0301808498997594	0.0308945359278842	0.0287083840296725	0.0294036926335569	0.0300990012374412	0.0286356922571258	0.0293613764312793	0.0300209392558503	0.0199019007544819	39.7021756637497	-0.0145507207920772	3.45946299668003	0.511977507129779	0.519334678252469	0.505019404355769	0.473318091284363	0.480487150501351	0.466537896847081	0.470985437925278	0.478121033724234	0.464221268146047	0.000844101719646716	0.00082372333880546	0.000824418692069892
208	0.705265052202183	0.36	0.0199034706812722	0.019339290408396	0.0204676509541485	0.459208121078322	0.996984385202789	0.973942615856273	1.0200261545493	31.87	20.45	48.97	0.030085649342034	0.0307974228916181	0.0315091964412023	0.0293182000432361	0.0300118170921803	0.0307054341411245	0.0293001999646095	0.0299975940682313	0.0306675504762103	0.0199034706812722	39.3761940763851	0.0060858768992576	3.46653582558647	0.511977507129779	0.519334678252469	0.505019404355769	0.473318091284363	0.480487150501351	0.466537896847081	0.470985437925278	0.478121033724234	0.464221268146047	0.000844101719646716	0.00082372333880546	0.000824418692069892
208	0.705265052202183	0.36	0.0199064947165288	0.019346359085984	0.0204666303470735	0.447517942430668	0.976093368037852	0.952996005401834	0.99919073067387	32.17	20.55	50.11	0.0291728002598959	0.0298798491277732	0.0305868979956505	0.0284246521644144	0.0291135684821353	0.0298024847998562	0.028362475839457	0.0290820252115703	0.0296765503383906	0.0199064947165288	39.7222312857506	0.00978809084200367	3.47950407616883	0.511977507129779	0.519334678252469	0.505019404355769	0.473318091284363	0.480487150501351	0.466537896847081	0.470985437925278	0.478121033724234	0.464221268146047	0.000844101719646716	0.00082372333880546	0.000824418692069892
208	0.705265052202183	0.36	0.0199110670755528	0.019349457961742	0.0204726761893635	0.461838658533104	0.999634531188555	0.976653499326407	1.0226155630507	32.01	20.62	49.09	0.0300435989706514	0.0307505363908054	0.0314574738109593	0.0292753272763249	0.0299641869685044	0.0306530466606839	0.0292752981054266	0.0299275484680375	0.0306289410000323	0.0199110670755528	39.3997498993946	0.00648765407017555	3.4706259186047	0.511977507129779	0.519334678252469	0.505019404355769	0.473318091284363	0.480487150501351	0.466537896847081	0.470985437925278	0.478121033724234	0.464221268146047	0.000844101719646716	0.00082372333880546	0.000824418692069892
208	0.705265052202183	0.36	0.0199129728650333	0.0193506121486478	0.0204753335814188	0.454685115662241	0.994421030254428	0.971228091811836	1.01761396869702	31.9	20.41	49.11	0.0299779022682986	0.0306937749328235	0.0314096475973483	0.0292128402755503	0.0299104432505427	0.030608046225535	0.0291518956686531	0.029837926618585	0.0305499753370887	0.0199129728650333	39.3402303741626	-0.000111599822549358	3.46052093681022	0.511977507129779	0.519334678252469	0.505019404355769	0.473318091284363	0.480487150501351	0.466537896847081	0.470985437925278	0.478121033724234	0.464221268146047	0.000844101719646716	0.00082372333880546	0.000824418692069892
208	0.705265052202183	0.36	0.0199159744777847	0.0193523598195067	0.0204795891360628	0.4516388922897	0.994334832660069	0.971000924880336	1.0176687404398	31.89	20.84	49.91	0.0299821149295017	0.0307026084809291	0.0314231020323566	0.0292171151635704	0.0299192251753611	0.0306213351871519	0.0292031183184236	0.0298513060200005	0.03056001194888	0.0199159744777847	39.6187313788202	-0.00940958166350749	3.45853418788562	0.511977507129779	0.519334678252469	0.505019404355769	0.473318091284363	0.480487150501351	0.466537896847081	0.470985437925278	0.478121033724234	0.464221268146047	0.000844101719646716	0.00082372333880546	0.000824418692069892
208	0.705265052202183	0.36	0.0199166634923571	0.0193548698062426	0.0204784571784716	0.451610880251376	0.973327739039344	0.950485509834005	0.996169968244684	32.12	20.64	50.03	0.029140908537258	0.0298412278005954	0.0305415470639329	0.0283942532741305	0.0290766287913705	0.0297590043086106	0.0283227476720531	0.0289875596882433	0.0296996612233631	0.0199166634923571	39.6332691059502	0.00825553455386035	3.47447667880356	0.511977507129779	0.519334678252469	0.505019404355769	0.473318091284363	0.480487150501351	0.466537896847081	0.470985437925278	0.478121033724234	0.464221268146047	0.000844101719646716	0.00082372333880546	0.000824418692069892
208	0.705265052202183	0.36	0.0199197967742333	0.0193485355231042	0.0204910580253623	0.449272870372369	0.993399408068332	0.969975777862515	1.01682303827415	31.71	20.68	49.09	0.0301166495184524	0.03084392671182	0.0315712039051876	0.0293507443132098	0.0300595259103885	0.0307683075075673	0.0293421906444565	0.0300341942317663	0.0307424571445159	0.0199197967742333	39.3266127407687	0.00399266846036417	3.46499976180673	0.511977507129779	0.519334678252469	0.505019404355769	0.473318091284363	0.480487150501351	0.466537896847081	0.470985437925278	0.478121033724234	0.464221268146047	0.000844101719646716	0.00082372333880546	0.000824418692069892
208	0.705265052202183	0.36	0.0199265561691476	0.0193632621281674	0.0204898502101279	0.455759410876037	0.98691491295827	0.963946842017883	1.00988298389866	31.96	20.61	49.97	0.0297012842428477	0.0304089801175313	0.0311166759922148	0.0289424989924925	0.0296321152047932	0.030321731417094	0.0288679725808865	0.0295387424276894	0.030279271848732	0.0199265561691476	39.5990486525438	0.00512157278959788	3.46884095520871	0.511977507129779	0.519334678252469	0.505019404355769	0.473318091284363	0.480487150501351	0.466537896847081	0.470985437925278	0.478121033724234	0.464221268146047	0.000844101719646716	0.00082372333880546	0.000824418692069892
208	0.705265052202183	0.36	0.0199271781621806	0.0193634941193155	0.0204908622050458	0.458533788624196	0.992506468328219	0.969537022235992	1.01547591442045	31.9	20.61	49.46	0.0299292745712808	0.030638333475766	0.0313473923802512	0.0291655075538664	0.0298564719401113	0.0305474363263561	0.0291308098022817	0.0298251740541961	0.0304715489960932	0.0199271781621806	39.6470915820833	-0.0117566271296353	3.45310792537782	0.511977507129779	0.519334678252469	0.505019404355769	0.473318091284363	0.480487150501351	0.466537896847081	0.470985437925278	0.478121033724234	0.464221268146047	0.000844101719646716	0.00082372333880546	0.000824418692069892
208	0.705265052202183	0.36	0.0199280039805573	0.0193615389118008	0.0204944690493137	0.455386990033891	0.988210962814883	0.965195456587127	1.01122646904264	31.36	20.28	49.11	0.0302953148301812	0.0310177198129101	0.0317401247956391	0.0295298951391056	0.0302340483557839	0.0309382015724622	0.0294648554097876	0.0301184795070196	0.0308793210753697	0.0199280039805573	39.1297366893055	0.000514338491531581	3.45428047278378	0.511977507129779	0.519334678252469	0.505019404355769	0.473318091284363	0.480487150501351	0.466537896847081	0.470985437925278	0.478121033724234	0.464221268146047	0.000844101719646716	0.00082372333880546	0.000824418692069892
208	0.705265052202183	0.36	0.0199283580513011	0.0193635184422931	0.0204931976603091	0.451138748151684	0.974469175462838	0.951578347852067	0.997360003073609	32.63	20.87	50.38	0.0287266076688137	0.0294176446448791	0.0301086816209446	0.0279839490250568	0.028657120871019	0.0293302927169811	0.0278951271783519	0.0285797172523123	0.0292869053786374	0.0199283580513011	40.0115929646181	0.0050183276029889	3.48510305261117	0.511977507129779	0.519334678252469	0.505019404355769	0.473318091284363	0.480487150501351	0.466537896847081	0.470985437925278	0.478121033724234	0.464221268146047	0.000844101719646716	0.00082372333880546	0.000824418692069892
208	0.705265052202183	0.36	0.0199312422141095	0.0193629089768114	0.0204995754514076	0.449589233153097	0.988373599882326	0.96508336793058	1.01166383183407	32	20.54	49.98	0.0296956550821192	0.0304122964809909	0.0311289378798627	0.0289364011268592	0.0296347195483428	0.0303330379698263	0.0288482555308578	0.0295776876172224	0.0302276885556639	0.0199312422141095	39.6658888784807	-0.00349274245935479	3.46445618030904	0.511977507129779	0.519334678252469	0.505019404355769	0.473318091284363	0.480487150501351	0.466537896847081	0.470985437925278	0.478121033724234	0.464221268146047	0.000844101719646716	0.00082372333880546	0.000824418692069892
208	0.705265052202183	0.36	0.0199319075862653	0.0193645353801719	0.0204992797923588	0.447985518808098	0.990512315516204	0.967095906507293	1.01392872452512	31.83	20.81	48.92	0.0299140538143232	0.0306383663819987	0.0313626789496742	0.0291515862171192	0.0298574370655463	0.0305632879139735	0.02917664567656	0.0299065437698343	0.0305518087987102	0.0199319075862653	39.3627837648678	0.00388367632799134	3.46783618251412	0.511977507129779	0.519334678252469	0.505019404355769	0.473318091284363	0.480487150501351	0.466537896847081	0.470985437925278	0.478121033724234	0.464221268146047	0.000844101719646716	0.00082372333880546	0.000824418692069892
208	0.705265052202183	0.36	0.0199331889983639	0.0193680710432451	0.0204983069534827	0.462724147765152	0.992532978627837	0.96975581233755	1.01531014491812	32.26	20.63	49.58	0.0296011990819849	0.0302964580588371	0.0309917170356893	0.0288407993770719	0.0295181984449598	0.0301955975128478	0.0288107943377867	0.029491096341418	0.0301392181036731	0.0199331889983639	39.6904089650877	0.0101629355734934	3.47922698353195	0.511977507129779	0.519334678252469	0.505019404355769	0.473318091284363	0.480487150501351	0.466537896847081	0.470985437925278	0.478121033724234	0.464221268146047	0.000844101719646716	0.00082372333880546	0.000824418692069892
208	0.705265052202183	0.36	0.0199358536630128	0.0193709009386818	0.0205008063873439	0.451402580563044	0.987032188917092	0.963858597507145	1.01020578032704	31.68	20.68	49.13	0.0299565932071177	0.0306768252544441	0.0313970573017705	0.0291952132381926	0.0298971397909649	0.0305990663437372	0.0291772595613465	0.0298045028191151	0.0306035538207182	0.0199358536630128	39.2982353204062	-0.00563367057231438	3.45529437671313	0.511977507129779	0.519334678252469	0.505019404355769	0.473318091284363	0.480487150501351	0.466537896847081	0.470985437925278	0.478121033724234	0.464221268146047	0.000844101719646716	0.00082372333880546	0.000824418692069892
208	0.705265052202183	0.36	0.0199368760023609	0.0193667988499085	0.0205069531548134	0.440620727168125	0.988717490060904	0.96499227771251	1.0124427024093	32.05	20.99	49.67	0.0296496145102913	0.0303785772352285	0.0311075399601658	0.0288908871424472	0.0296011958653448	0.0303115045882425	0.0288987328110518	0.0295469330478226	0.0302669810358571	0.0199368760023609	39.7345375030882	0.000655595498084259	3.47397371179808	0.511977507129779	0.519334678252469	0.505019404355769	0.473318091284363	0.480487150501351	0.466537896847081	0.470985437925278	0.478121033724234	0.464221268146047	0.000844101719646716	0.00082372333880546	0.000824418692069892
208	0.705265052202183	0.36	0.0199382657301809	0.0193694430641213	0.0205070883962406	0.449219234969564	0.9954706309344	0.971995618548193	1.01894564332061	31.48	20.39	48.47	0.0303937936542452	0.0311278449903643	0.0318618963264835	0.029624124768713	0.0303395875574391	0.0310550503461652	0.0296541783660825	0.0303100267208076	0.0310433300759656	0.0199382657301809	38.9681146723333	0.00113071461551463	3.45406210867083	0.511977507129779	0.519334678252469	0.505019404355769	0.473318091284363	0.480487150501351	0.466537896847081	0.470985437925278	0.478121033724234	0.464221268146047	0.000844101719646716	0.00082372333880546	0.000824418692069892
208	0.705265052202183	0.36	0.0199398088980915	0.0193701808156459	0.0205094369805371	0.453817556442825	0.990910818441584	0.967759274470292	1.01406236241288	32.33	20.76	49.74	0.0294783379041096	0.0301835432730389	0.0308887486419683	0.0287201708192527	0.0294072386832614	0.0300943065472702	0.0286647280632528	0.029365949764478	0.0300580577773227	0.0199398088980915	39.6340449836988	-0.0127310937850853	3.45783874386657	0.511977507129779	0.519334678252469	0.505019404355769	0.473318091284363	0.480487150501351	0.466537896847081	0.470985437925278	0.478121033724234	0.464221268146047	0.000844101719646716	0.00082372333880546	0.000824418692069892
208	0.705265052202183	0.36	0.0199409394077631	0.019376011257502	0.0205058675580242	0.451760036326785	0.994631768592044	0.971296600449078	1.01796693673501	31.93	20.63	49.19	0.0299524349678492	0.030672035042577	0.0313916351173048	0.0291876063688837	0.0298888316197429	0.0305900568706021	0.0291425636574503	0.0298530142596383	0.0305454824654595	0.0199409394077631	39.4284107981822	0.011001116568396	3.47532448709977	0.511977507129779	0.519334678252469	0.505019404355769	0.473318091284363	0.480487150501351	0.466537896847081	0.470985437925278	0.478121033724234	0.464221268146047	0.000844101719646716	0.00082372333880546	0.000824418692069892
208	0.705265052202183	0.36	0.0199424709097303	0.0193790158347497	0.0205059259847109	0.452097440953503	0.993826925340808	0.970526515147755	1.01712733553386	32.02	20.66	48.99	0.0298438317614072	0.030560322770071	0.0312768137787349	0.02908049847637	0.0297786633719624	0.0304768282675549	0.0290562753844521	0.0297915471331444	0.0304801451163057	0.0199424709097303	39.5691920029454	0.0047564311814128	3.47222256378277	0.511977507129779	0.519334678252469	0.505019404355769	0.473318091284363	0.480487150501351	0.466537896847081	0.470985437925278	0.478121033724234	0.464221268146047	0.000844101719646716	0.00082372333880546	0.000824418692069892
208	0.705265052202183	0.36	0.0199425020602783	0.0193709013903464	0.0205141027302102	0.446746343759818	0.986802032533873	0.963414799334094	1.01018926573365	31.86	20.64	49.28	0.0297763801324293	0.0304992122359882	0.031222044339547	0.0290170612253269	0.0297214605952744	0.0304258599652218	0.0289798510274483	0.0297093138517083	0.0304033150781556	0.0199425020602783	39.3405930418074	0.00646525905920693	3.47056907316613	0.511977507129779	0.519334678252469	0.505019404355769	0.473318091284363	0.480487150501351	0.466537896847081	0.470985437925278	0.478121033724234	0.464221268146047	0.000844101719646716	0.00082372333880546	0.000824418692069892
208	0.705265052202183	0.36	0.0199444935376911	0.0193840386067037	0.0205049484686786	0.457312240002517	0.999824467233048	0.976628657979508	1.02302027648659	31.59	20.84	49.7	0.0304357072503173	0.031158582679076	0.0318814581078347	0.0296634051982118	0.0303679377584294	0.031072470318647	0.029666140955757	0.0303409924963662	0.0310492346921593	0.0199444935376911	39.585502981384	0.00275026342377625	3.4683840242854	0.511977507129779	0.519334678252469	0.505019404355769	0.473318091284363	0.480487150501351	0.466537896847081	0.470985437925278	0.478121033724234	0.464221268146047	0.000844101719646716	0.00082372333880546	0.000824418692069892
208	0.705265052202183	0.36	0.0199482418309051	0.0193872221899176	0.0205092614718926	0.460162432751364	0.999735492997968	0.976674486909307	1.02279649908663	32.03	20.64	49.03	0.030030707128119	0.0307397850545015	0.031448862980884	0.0292625612616191	0.0299535019101861	0.0306444425587532	0.0292367670038177	0.0299304674875141	0.0306408765478415	0.0199482418309051	39.4551367780922	0.00234871762878396	3.46556487395732	0.511977507129779	0.519334678252469	0.505019404355769	0.473318091284363	0.480487150501351	0.466537896847081	0.470985437925278	0.478121033724234	0.464221268146047	0.000844101719646716	0.00082372333880546	0.000824418692069892
208	0.705265052202183	0.36	0.0199502639632935	0.019386619806432	0.020513908120155	0.453893920809425	0.977103450861579	0.95427801720048	0.999928884522677	31.62	20.26	48.99	0.0297157182746611	0.030426490338928	0.031137262403195	0.0289613281197489	0.0296540558802331	0.0303467836407174	0.0288726203220099	0.029618457641129	0.0303134668459133	0.0199502639632935	39.0789363007561	0.00149268252243449	3.45232282255822	0.511977507129779	0.519334678252469	0.505019404355769	0.473318091284363	0.480487150501351	0.466537896847081	0.470985437925278	0.478121033724234	0.464221268146047	0.000844101719646716	0.00082372333880546	0.000824418692069892
208	0.705265052202183	0.36	0.0199543630015051	0.0193937754901486	0.0205149505128616	0.458451372418955	0.990888594548758	0.967952784212267	1.01382440488525	31.95	20.23	49.39	0.0298312022981445	0.0305380578485178	0.0312449133988911	0.0290691959000931	0.0297579955757316	0.0304467952513702	0.0289698795417796	0.0296638266055593	0.0303305726558279	0.0199543630015051	39.315070834479	-0.00510387499446759	3.45428792988206	0.511977507129779	0.519334678252469	0.505019404355769	0.473318091284363	0.480487150501351	0.466537896847081	0.470985437925278	0.478121033724234	0.464221268146047	0.000844101719646716	0.00082372333880546	0.000824418692069892
208	0.705265052202183	0.36	0.0199560772326476	0.0193952018708313	0.0205169525944639	0.457586660311444	0.995651793046547	0.972565555966537	1.01873803012656	32.13	21.11	50.16	0.0298038328650135	0.0305113001891374	0.0312187675132613	0.029039981507161	0.0297293169393696	0.0304186523715782	0.0289975476302245	0.0296741700395583	0.0303755695939414	0.0199560772326476	39.68765918841	-0.00400413473386744	3.46687877377204	0.511977507129779	0.519334678252469	0.505019404355769	0.473318091284363	0.480487150501351	0.466537896847081	0.470985437925278	0.478121033724234	0.464221268146047	0.000844101719646716	0.00082372333880546	0.000824418692069892
208	0.705265052202183	0.36	0.0199580905123	0.0193969664431964	0.0205192145814037	0.46958595050594	1.01455407117314	0.991590346673266	1.037517795673	31.8	20.74	49.42	0.0307041283374345	0.0314151892574152	0.0321262501773959	0.0299220144551378	0.030614962806979	0.0313079111588202	0.0299246121620595	0.0305987332842056	0.031320946622622	0.0199580905123	39.4683435614282	0.0176351364247566	3.47944251723118	0.511977507129779	0.519334678252469	0.505019404355769	0.473318091284363	0.480487150501351	0.466537896847081	0.470985437925278	0.478121033724234	0.464221268146047	0.000844101719646716	0.00082372333880546	0.000824418692069892
208	0.705265052202183	0.36	0.019958461772066	0.019397654466536	0.020519269077596	0.449960940235998	0.979654928442185	0.956587474972872	1.0027223819115	31.73	20.6	49.16	0.0296796009262885	0.030395304227102	0.0311110075279155	0.0289244858711505	0.0296219800882638	0.0303194743053771	0.0289084803078394	0.0296220947219238	0.0303080070795093	0.019958461772066	39.3615298100978	0.00949806209611126	3.4684609401478	0.511977507129779	0.519334678252469	0.505019404355769	0.473318091284363	0.480487150501351	0.466537896847081	0.470985437925278	0.478121033724234	0.464221268146047	0.000844101719646716	0.00082372333880546	0.000824418692069892
208	0.705265052202183	0.36	0.0199619081676828	0.0193912745003818	0.0205325418349837	0.455044064959893	1.00311403326921	0.979735275014979	1.02649279152344	32.15	20.92	50.03	0.0300079027588588	0.0307239609862254	0.0314400192135921	0.0292385866213086	0.0299362871795584	0.0306339877378081	0.0292012733336777	0.0299049862511208	0.0305867485443747	0.0199619081676828	39.8222115194213	0.00035822413601398	3.47538184350787	0.511977507129779	0.519334678252469	0.505019404355769	0.473318091284363	0.480487150501351	0.466537896847081	0.470985437925278	0.478121033724234	0.464221268146047	0.000844101719646716	0.00082372333880546	0.000824418692069892
208	0.705265052202183	0.36	0.0199633571797444	0.0194011721142323	0.0205255422452565	0.450608083901379	0.983105418879102	0.959986958879035	1.00622387887917	32.25	20.79	49.86	0.0293170946950362	0.0300231106203116	0.0307291265455871	0.028564203699376	0.0292520884612991	0.0299399732232222	0.0285004457396448	0.0292256014021861	0.0299210906916495	0.0199633571797444	39.7592478784277	-0.00816950171344431	3.46321504553702	0.511977507129779	0.519334678252469	0.505019404355769	0.473318091284363	0.480487150501351	0.466537896847081	0.470985437925278	0.478121033724234	0.464221268146047	0.000844101719646716	0.00082372333880546	0.000824418692069892
208	0.705265052202183	0.36	0.0199637831053376	0.0193995647622375	0.0205280014484377	0.462832761249211	1.01542339891391	0.992126020854821	1.038720776973	32.07	20.72	49.46	0.0304649784232492	0.0311803654859501	0.031895752548651	0.0296851104861611	0.0303821844739254	0.0310792584616897	0.0296508144765538	0.0303444508416709	0.0310384983332539	0.0199637831053376	39.5198348779359	0.00883625984838301	3.47149774660955	0.511977507129779	0.519334678252469	0.505019404355769	0.473318091284363	0.480487150501351	0.466537896847081	0.470985437925278	0.478121033724234	0.464221268146047	0.000844101719646716	0.00082372333880546	0.000824418692069892
208	0.705265052202183	0.36	0.0199674437539367	0.0194006521273314	0.0205342353805419	0.451155946984471	0.992521358970508	0.969207285135068	1.01583543280595	31.76	20.62	49.43	0.0300438915437902	0.0307665909255414	0.0314892903072926	0.0292790942645755	0.0299833966114403	0.0306876989583052	0.0292520371335969	0.029990659598094	0.0306204824931461	0.0199674437539367	39.4255287251774	-0.00536239362181142	3.45734114171678	0.511977507129779	0.519334678252469	0.505019404355769	0.473318091284363	0.480487150501351	0.466537896847081	0.470985437925278	0.478121033724234	0.464221268146047	0.000844101719646716	0.00082372333880546	0.000824418692069892
208	0.705265052202183	0.36	0.0199762864426392	0.0194150765272974	0.020537496357981	0.456161404879372	0.991056431582132	0.968010657717942	1.01410220544632	31.27	20.53	48.44	0.0304679567806349	0.0311933182593254	0.0319186797380159	0.0296994748673515	0.0304065408239307	0.0311136067805099	0.0297370133819866	0.0303912013925545	0.0310971065488219	0.0199762864426392	39.046783563015	0.00434389647958133	3.45724150150857	0.511977507129779	0.519334678252469	0.505019404355769	0.473318091284363	0.480487150501351	0.466537896847081	0.470985437925278	0.478121033724234	0.464221268146047	0.000844101719646716	0.00082372333880546	0.000824418692069892
208	0.705265052202183	0.36	0.0199791957713378	0.0194089772623571	0.0205494142803184	0.448659548263665	0.983504504766557	0.960285425570087	1.00672358396303	32.23	20.7	49	0.0293445826549251	0.030054115644294	0.0307636486336628	0.0285912606506754	0.0292825788022352	0.029973896953795	0.0285745602735769	0.0293001514618366	0.0299912143888439	0.0199791957713378	39.2636024451636	0.0070487062893706	3.46978232976435	0.511977507129779	0.519334678252469	0.505019404355769	0.473318091284363	0.480487150501351	0.466537896847081	0.470985437925278	0.478121033724234	0.464221268146047	0.000844101719646716	0.00082372333880546	0.000824418692069892
208	0.705265052202183	0.36	0.0199795360489186	0.0194127939303311	0.0205462781675062	0.452573792586055	0.995163868914172	0.971854535207645	1.0184732026207	31.81	20.58	49.25	0.0300837643068521	0.0308053049036937	0.0315268455005353	0.0293173124083442	0.0300204701274761	0.030723627846608	0.0292767496837087	0.0299452520457063	0.0306656641274463	0.0199795360489186	39.4999689583766	0.00605709566089764	3.47200833627859	0.511977507129779	0.519334678252469	0.505019404355769	0.473318091284363	0.480487150501351	0.466537896847081	0.470985437925278	0.478121033724234	0.464221268146047	0.000844101719646716	0.00082372333880546	0.000824418692069892
208	0.705265052202183	0.36	0.0199855478882937	0.019413176539875	0.0205579192367123	0.455069854023384	1.00489449146819	0.981475455311575	1.02831352762481	31.82	20.36	49.68	0.0303718926967083	0.0310965979854242	0.03182130327414	0.0295979532549412	0.0303041915349594	0.0310104298149776	0.0294904565386785	0.0301994473614594	0.0309265496999729	0.0199855478882937	39.503945899356	0.00246858023189084	3.46431740422766	0.511977507129779	0.519334678252469	0.505019404355769	0.473318091284363	0.480487150501351	0.466537896847081	0.470985437925278	0.478121033724234	0.464221268146047	0.000844101719646716	0.00082372333880546	0.000824418692069892
208	0.705265052202183	0.36	0.0199915241089624	0.0194241533521455	0.0205588948657792	0.448430094417631	0.981760842317281	0.958572175529979	1.00494950910458	32.18	20.91	49.52	0.0293384425813564	0.0300481641719099	0.0307578857624634	0.0285859707857863	0.0292774894510101	0.0299690081162339	0.0285971740382792	0.0292343917380433	0.0299868713867307	0.0199915241089624	39.4941300385362	0.00807070214638063	3.47925398200819	0.511977507129779	0.519334678252469	0.505019404355769	0.473318091284363	0.480487150501351	0.466537896847081	0.470985437925278	0.478121033724234	0.464221268146047	0.000844101719646716	0.00082372333880546	0.000824418692069892
208	0.705265052202183	0.36	0.0199939027580953	0.0194308499868216	0.0205569555293691	0.453955589036007	0.98745565186663	0.964391256865109	1.01052004686815	32.5	21.1	50.13	0.0292302626430417	0.0299293340197243	0.0306284053964069	0.0284763170523407	0.0291573570555638	0.0298383970587869	0.0284981855957728	0.0291537444396825	0.029812789041453	0.0199939027580953	40.1137740506288	-0.00236765040565614	3.47747950486576	0.511977507129779	0.519334678252469	0.505019404355769	0.473318091284363	0.480487150501351	0.466537896847081	0.470985437925278	0.478121033724234	0.464221268146047	0.000844101719646716	0.00082372333880546	0.000824418692069892
208	0.705265052202183	0.36	0.0199956572692832	0.0194308433851405	0.020560471153426	0.453014777504768	0.996746618132202	0.973420979083325	1.02007225718108	32.44	21.18	49.85	0.029549700836915	0.0302577867221948	0.0309658726074746	0.028788195817661	0.0294780341085344	0.0301678723994078	0.0288129456521935	0.0294744704480308	0.0301849720851883	0.0199956572692832	39.9944445853128	0.000571680045945277	3.48194361750905	0.511977507129779	0.519334678252469	0.505019404355769	0.473318091284363	0.480487150501351	0.466537896847081	0.470985437925278	0.478121033724234	0.464221268146047	0.000844101719646716	0.00082372333880546	0.000824418692069892
208	0.705265052202183	0.36	0.0199960660353143	0.0194341103512023	0.0205580217194262	0.457668256889005	1.00124234802155	0.978030298175086	1.02445439786801	32.07	20.68	49.64	0.0300289765252372	0.0307416682498625	0.0314543599744877	0.0292602220983877	0.029954668615161	0.0306491151319342	0.0292063072529232	0.029891866343786	0.030600972702087	0.0199960660353143	39.7218684449613	-0.012305883569943	3.45651696362193	0.511977507129779	0.519334678252469	0.505019404355769	0.473318091284363	0.480487150501351	0.466537896847081	0.470985437925278	0.478121033724234	0.464221268146047	0.000844101719646716	0.00082372333880546	0.000824418692069892
208	0.705265052202183	0.36	0.0199987998683288	0.0194359476046226	0.0205616521320351	0.452360839633958	0.992241649059341	0.968990770514033	1.01549252760465	31.83	20.72	49.35	0.0299746654892454	0.0306939058865064	0.0314131462837673	0.0292106832864112	0.0299115919740734	0.0306125006617357	0.0292147851033748	0.0298877188437704	0.0306399760095138	0.0199987998683288	39.6190827496456	0.0028018112252459	3.472663628334	0.511977507129779	0.519334678252469	0.505019404355769	0.473318091284363	0.480487150501351	0.466537896847081	0.470985437925278	0.478121033724234	0.464221268146047	0.000844101719646716	0.00082372333880546	0.000824418692069892
208	0.705265052202183	0.36	0.0200006326043368	0.0194289717315328	0.0205722934771407	0.449643965703533	1.00179912662088	0.978195143350459	1.0254031098913	32.16	20.47	49.81	0.0299517240490252	0.0306744632674515	0.0313972024858777	0.0291837131321866	0.0298879201416198	0.030592127151053	0.0290909377949423	0.0298203123845382	0.0304584789322695	0.0200006326043368	39.7901245155537	0.00860257077924013	3.47707509869578	0.511977507129779	0.519334678252469	0.505019404355769	0.473318091284363	0.480487150501351	0.466537896847081	0.470985437925278	0.478121033724234	0.464221268146047	0.000844101719646716	0.00082372333880546	0.000824418692069892
208	0.705265052202183	0.36	0.0200085115999813	0.0194437165234435	0.020573306676519	0.461116918462607	0.989320237477473	0.966543274966153	1.01209719998879	32.34	20.67	50.18	0.029431790687236	0.0301253621086994	0.0308189335301628	0.0286746790267908	0.0293504088219624	0.030026138617134	0.0285969479190479	0.0292653568850591	0.0299301757010478	0.0200085115999813	39.6921775700462	5.81405130343187e-05	3.46813073696879	0.511977507129779	0.519334678252469	0.505019404355769	0.473318091284363	0.480487150501351	0.466537896847081	0.470985437925278	0.478121033724234	0.464221268146047	0.000844101719646716	0.00082372333880546	0.000824418692069892
208	0.705265052202183	0.36	0.0200150108944653	0.0194444344020006	0.0205855873869299	0.446558143369474	0.985326665214622	0.961965505538484	1.00868782489076	31.7	20.6	49.02	0.0298727965863567	0.0305982520907472	0.0313237075951377	0.0291131667516863	0.0298201747818583	0.0305271828120303	0.0290862425700623	0.0297846866517829	0.0305446554347816	0.0200150108944653	39.2469792121425	0.001682799624979	3.4627503791949	0.511977507129779	0.519334678252469	0.505019404355769	0.473318091284363	0.480487150501351	0.466537896847081	0.470985437925278	0.478121033724234	0.464221268146047	0.000844101719646716	0.00082372333880546	0.000824418692069892
208	0.705265052202183	0.36	0.0200165575610853	0.0194455342844669	0.0205875808377038	0.447105678701064	0.991145717544293	0.967672606760771	1.01461882832782	31.55	20.58	49.21	0.0301937206564087	0.0309261383615115	0.0316585560666144	0.0294281263467712	0.0301419728120562	0.0308558192773412	0.0293849741457962	0.030118677222766	0.0308106233191216	0.0200165575610853	39.316849981751	0.0182549584186907	3.47931613417873	0.511977507129779	0.519334678252469	0.505019404355769	0.473318091284363	0.480487150501351	0.466537896847081	0.470985437925278	0.478121033724234	0.464221268146047	0.000844101719646716	0.00082372333880546	0.000824418692069892
208	0.705265052202183	0.36	0.020021179895002	0.0194523899840109	0.0205899698059931	0.448092246488635	0.994701766548272	0.971191389718427	1.01821214337812	31.95	20.84	49.44	0.0299270446698693	0.0306515116544831	0.0313759786390969	0.029162530203004	0.0298684899979968	0.0305744497929895	0.0291393740212736	0.0298716164012323	0.0305456313331893	0.020021179895002	39.6039729044203	0.00135342435959117	3.47013230081521	0.511977507129779	0.519334678252469	0.505019404355769	0.473318091284363	0.480487150501351	0.466537896847081	0.470985437925278	0.478121033724234	0.464221268146047	0.000844101719646716	0.00082372333880546	0.000824418692069892
208	0.705265052202183	0.36	0.0200239302926709	0.0194608313677926	0.0205870292175493	0.44711159309759	0.975478554196607	0.95237676214842	0.998580346244795	31.68	20.37	49.28	0.0295947289413597	0.0303126079372557	0.0310304869331516	0.0288424698909316	0.0295421013477862	0.0302417328046409	0.0287565484166793	0.0294312137435012	0.0301613773658825	0.0200239302926709	39.3206907566372	-0.00290243619601485	3.4544718513522	0.511977507129779	0.519334678252469	0.505019404355769	0.473318091284363	0.480487150501351	0.466537896847081	0.470985437925278	0.478121033724234	0.464221268146047	0.000844101719646716	0.00082372333880546	0.000824418692069892
208	0.705265052202183	0.36	0.0200244390080377	0.0194607550214875	0.020588122994588	0.450234836506215	0.983359260232202	0.960217390712383	1.00650112975202	32.38	21.02	50.31	0.0292097680485336	0.0299137426353527	0.0306177172221719	0.0284579299456406	0.0291437847405819	0.0298296395355233	0.0284080844463475	0.0291169262699328	0.029785685814298	0.0200244390080377	39.7138698005589	0.00188645319505318	3.4768530318881	0.511977507129779	0.519334678252469	0.505019404355769	0.473318091284363	0.480487150501351	0.466537896847081	0.470985437925278	0.478121033724234	0.464221268146047	0.000844101719646716	0.00082372333880546	0.000824418692069892
208	0.705265052202183	0.36	0.0200256155329287	0.0194569200910034	0.020594310974854	0.451328544198351	0.994519891986487	0.971167013214694	1.01787277075828	32.62	21	50.05	0.0293259652532608	0.0300311433555918	0.0307363214579229	0.0285679300012341	0.0292548802343064	0.0299418304673786	0.0285063552845777	0.0292305617874204	0.029875881465963	0.0200256155329287	39.5963979193212	-0.0031765443978565	3.47136476435496	0.511977507129779	0.519334678252469	0.505019404355769	0.473318091284363	0.480487150501351	0.466537896847081	0.470985437925278	0.478121033724234	0.464221268146047	0.000844101719646716	0.00082372333880546	0.000824418692069892
208	0.705265052202183	0.36	0.0200293859979655	0.0194613429122914	0.0205974290836397	0.443752857397149	0.998697285396222	0.974884272206443	1.022510298586	32.05	21.03	49.37	0.0299541710909057	0.0306858467283249	0.0314175223657442	0.0291876595543528	0.0299006119957472	0.0306135644371416	0.029216525211996	0.0298980307520988	0.0306161937485746	0.0200293859979655	39.7256194926143	-0.0136269398568329	3.46033597963476	0.511977507129779	0.519334678252469	0.505019404355769	0.473318091284363	0.480487150501351	0.466537896847081	0.470985437925278	0.478121033724234	0.464221268146047	0.000844101719646716	0.00082372333880546	0.000824418692069892
208	0.705265052202183	0.36	0.020031042400518	0.019462035079647	0.020600049721389	0.449244824178851	0.98766703486486	0.964377249883043	1.01095681984668	32	20.81	49.21	0.0296749417769345	0.0303915939101288	0.0311082460433231	0.0289162326959547	0.0296145619463126	0.0303128911966704	0.028879700233769	0.0296183711912817	0.030283295917476	0.020031042400518	39.4783729837019	-0.0134689925299116	3.45338107960748	0.511977507129779	0.519334678252469	0.505019404355769	0.473318091284363	0.480487150501351	0.466537896847081	0.470985437925278	0.478121033724234	0.464221268146047	0.000844101719646716	0.00082372333880546	0.000824418692069892
208	0.705265052202183	0.36	0.0200344120527122	0.0194639256024441	0.0206048985029803	0.448471512722721	0.982739826226565	0.959529979724185	1.00594967272894	32.02	20.47	49.71	0.0295108698875194	0.030224701424537	0.0309385329615547	0.0287561310301517	0.0294517063652798	0.0301472817004079	0.0286838791712389	0.0293605623129677	0.0301114755526096	0.0200344120527122	39.3526369065868	-0.000546128941182345	3.46253963235619	0.511977507129779	0.519334678252469	0.505019404355769	0.473318091284363	0.480487150501351	0.466537896847081	0.470985437925278	0.478121033724234	0.464221268146047	0.000844101719646716	0.00082372333880546	0.000824418692069892
208	0.705265052202183	0.36	0.020037934816816	0.0194700217529332	0.0206058478806987	0.453686598579347	0.996307478015915	0.973023696814294	1.01959125921754	31.88	20.62	49.08	0.0300564558886345	0.0307756860008079	0.0314949161129813	0.0292897390638976	0.0299906221750173	0.0306915052861369	0.0292850573545821	0.0299363828395909	0.0306707074370939	0.020037934816816	39.4495289811147	0.0128828213076629	3.47634680254213	0.511977507129779	0.519334678252469	0.505019404355769	0.473318091284363	0.480487150501351	0.466537896847081	0.470985437925278	0.478121033724234	0.464221268146047	0.000844101719646716	0.00082372333880546	0.000824418692069892
208	0.705265052202183	0.36	0.020037960723231	0.0194655976016996	0.0206103238447623	0.454750748965086	0.997202054830328	0.973947332408796	1.02045677725186	32.03	20.52	49.7	0.0299429094885844	0.0306578496352224	0.0313727897818605	0.029176950001345	0.0298736015047791	0.0305702530082132	0.0291167255983458	0.029779591758096	0.0305399853700754	0.020037960723231	39.2928432209	-0.00476273081015855	3.45471967983068	0.511977507129779	0.519334678252469	0.505019404355769	0.473318091284363	0.480487150501351	0.466537896847081	0.470985437925278	0.478121033724234	0.464221268146047	0.000844101719646716	0.00082372333880546	0.000824418692069892
208	0.705265052202183	0.36	0.020038100704429	0.0194726311260769	0.0206035702827812	0.451732957644261	0.990915276457086	0.967666030435079	1.01416452247909	32.14	20.91	50.18	0.0296514318730129	0.0303638402999271	0.0310762487268412	0.0288914525766539	0.0295856016609054	0.0302797507451569	0.0288723626236162	0.0295203999959168	0.0302694794449418	0.020038100704429	39.7739667597628	0.000926377548974833	3.47245227704009	0.511977507129779	0.519334678252469	0.505019404355769	0.473318091284363	0.480487150501351	0.466537896847081	0.470985437925278	0.478121033724234	0.464221268146047	0.000844101719646716	0.00082372333880546	0.000824418692069892
208	0.705265052202183	0.36	0.0200399194251865	0.0194714044343975	0.0206084344159755	0.456355711585577	0.997124395076404	0.97394659678143	1.02030219337138	31.88	20.76	49.08	0.0300853594780474	0.0308013252157155	0.0315172909533836	0.0293179113276993	0.0300156134783398	0.0307133156289803	0.0292875453829767	0.0299606369772842	0.0306990096429223	0.0200399194251865	39.2917821992309	0.00316755328752805	3.46533344901942	0.511977507129779	0.519334678252469	0.505019404355769	0.473318091284363	0.480487150501351	0.466537896847081	0.470985437925278	0.478121033724234	0.464221268146047	0.000844101719646716	0.00082372333880546	0.000824418692069892
208	0.705265052202183	0.36	0.0200413095378146	0.0194732398406315	0.0206093792349977	0.457771665818908	0.999004533407371	0.975849187303527	1.02215987951121	31.97	20.69	49.07	0.0300530838582675	0.0307661956457035	0.0314793074331396	0.0292850858202673	0.0299799742381414	0.0306748626560154	0.0292576158905265	0.0299699792751915	0.0306274539965676	0.0200413095378146	39.4161482826588	0.0014434675183547	3.46450413929763	0.511977507129779	0.519334678252469	0.505019404355769	0.473318091284363	0.480487150501351	0.466537896847081	0.470985437925278	0.478121033724234	0.464221268146047	0.000844101719646716	0.00082372333880546	0.000824418692069892
208	0.705265052202183	0.36	0.0200420376067604	0.0194708231419142	0.0206132520716067	0.450012415024407	0.982769591072215	0.959631204458298	1.00590797768613	32.02	20.52	49.79	0.0295079054187953	0.0302193926240622	0.0309308798293291	0.0287531508586921	0.029446439611544	0.0301397283643959	0.0286871030217041	0.02936158457924	0.0300732137156809	0.0200420376067604	39.4022639076957	-0.00842025630711911	3.45574268558418	0.511977507129779	0.519334678252469	0.505019404355769	0.473318091284363	0.480487150501351	0.466537896847081	0.470985437925278	0.478121033724234	0.464221268146047	0.000844101719646716	0.00082372333880546	0.000824418692069892
208	0.705265052202183	0.36	0.0200423761406434	0.0194762381195488	0.0206085141617381	0.447434639748826	0.991154925121611	0.96769720839678	1.01461264184644	32.32	20.94	49.36	0.0294860646169205	0.0302008292613899	0.0309155939058593	0.0287278422826464	0.0294242270407449	0.0301206117988433	0.0287004717629866	0.0294235390611503	0.0300858842452721	0.0200423761406434	39.5844095870019	0.000783935121841789	3.4738954245193	0.511977507129779	0.519334678252469	0.505019404355769	0.473318091284363	0.480487150501351	0.466537896847081	0.470985437925278	0.478121033724234	0.464221268146047	0.000844101719646716	0.00082372333880546	0.000824418692069892
208	0.705265052202183	0.36	0.0200441239284298	0.0194791923788351	0.0206090554780244	0.454701804130689	1.00696953783212	0.983484720184969	1.03045435547927	32.71	20.88	49.92	0.0296195225700799	0.0303268127516936	0.0310341029333074	0.028852743508834	0.0295417236282176	0.0302307037476011	0.0288276879325914	0.0295226367669509	0.0301762589227386	0.0200441239284298	39.9832969963372	0.00161854991635876	3.47975390606496	0.511977507129779	0.519334678252469	0.505019404355769	0.473318091284363	0.480487150501351	0.466537896847081	0.470985437925278	0.478121033724234	0.464221268146047	0.000844101719646716	0.00082372333880546	0.000824418692069892
208	0.705265052202183	0.36	0.020044502390209	0.019481394183136	0.020607610597282	0.451058888085136	0.975219100976854	0.952306962620588	0.99813123933312	31.99	20.43	49.43	0.029311255222106	0.0300164727217205	0.0307216902213349	0.0285619611414021	0.0292491509143271	0.029936340687252	0.0284924230359944	0.0291850797308144	0.0298920053181111	0.020044502390209	39.3247430879212	-0.00093995989476487	3.45650068687321	0.511977507129779	0.519334678252469	0.505019404355769	0.473318091284363	0.480487150501351	0.466537896847081	0.470985437925278	0.478121033724234	0.464221268146047	0.000844101719646716	0.00082372333880546	0.000824418692069892
208	0.705265052202183	0.36	0.0200460680798704	0.0194737117137145	0.0206184244460263	0.457587197064342	0.986258239014403	0.96338983555525	1.00912664247356	31.88	20.54	49.27	0.0297586040435381	0.030464996968326	0.0311713898931139	0.0289994811893225	0.0296878544848133	0.0303762277803042	0.0289640142338444	0.0296815362041569	0.0303556605010994	0.0200460680798704	39.1845543677693	-0.00513484206020716	3.45327410076732	0.511977507129779	0.519334678252469	0.505019404355769	0.473318091284363	0.480487150501351	0.466537896847081	0.470985437925278	0.478121033724234	0.464221268146047	0.000844101719646716	0.00082372333880546	0.000824418692069892
208	0.705265052202183	0.36	0.0200471716094907	0.0194812202851528	0.0206131229338286	0.453014322798875	0.977815489310194	0.954932851263611	1.00069812735678	32.06	20.18	49.38	0.0293309197694843	0.0300337637650284	0.0307366077605726	0.0285802030893403	0.0292650579895836	0.0299499128898269	0.0284716716406088	0.029188615563279	0.0298368818053652	0.0200471716094907	39.4222634585443	0.014638670899516	3.4750551405451	0.511977507129779	0.519334678252469	0.505019404355769	0.473318091284363	0.480487150501351	0.466537896847081	0.470985437925278	0.478121033724234	0.464221268146047	0.000844101719646716	0.00082372333880546	0.000824418692069892
208	0.705265052202183	0.36	0.0200474013212543	0.0194813842501566	0.020613418392352	0.457662945527215	0.996160673640857	0.973066186416322	1.01925516086539	31.69	20.64	48.75	0.0302298990956632	0.0309473672681365	0.0316648354406099	0.0294613769943977	0.0301606052731237	0.0308598335518497	0.029444325144709	0.0301659207486706	0.0308866264145769	0.0200474013212543	39.3787433127044	0.000175560113006163	3.46066139258472	0.511977507129779	0.519334678252469	0.505019404355769	0.473318091284363	0.480487150501351	0.466537896847081	0.470985437925278	0.478121033724234	0.464221268146047	0.000844101719646716	0.00082372333880546	0.000824418692069892
208	0.705265052202183	0.36	0.0200477980904168	0.0194780135922409	0.0206175825885928	0.455146044712036	0.992454941463608	0.969329361467236	1.01558052145998	32.11	20.96	49.62	0.0297259366106039	0.0304351171558161	0.0311442977010284	0.0289644011661348	0.0296554135328712	0.0303464258996075	0.0289579589348836	0.02966536187796	0.03036077698816	0.0200477980904168	39.5405349378683	-0.0022863960577062	3.46718916153494	0.511977507129779	0.519334678252469	0.505019404355769	0.473318091284363	0.480487150501351	0.466537896847081	0.470985437925278	0.478121033724234	0.464221268146047	0.000844101719646716	0.00082372333880546	0.000824418692069892
208	0.705265052202183	0.36	0.0200493089604415	0.0194759988011831	0.0206226191196999	0.444553609379321	0.982409431051924	0.959022744493096	1.00579611761075	32.07	20.67	49.37	0.0294428788667091	0.0301608716186007	0.0308788643704923	0.0286890912196773	0.0293887021390897	0.030088313058502	0.0286450935262076	0.0293570802148926	0.030066369755311	0.0200493089604415	39.397461347101	0.0143491576112798	3.47923935188019	0.511977507129779	0.519334678252469	0.505019404355769	0.473318091284363	0.480487150501351	0.466537896847081	0.470985437925278	0.478121033724234	0.464221268146047	0.000844101719646716	0.00082372333880546	0.000824418692069892
208	0.705265052202183	0.36	0.0200514025394328	0.0194816077353751	0.0206211973434905	0.46131890080969	1.00199961987069	0.978940115466608	1.02505912427477	32.43	20.86	50.29	0.0297270810683632	0.0304273197714116	0.0311275584744601	0.0289611511702835	0.0296433479486229	0.0303255447269622	0.028883474482947	0.0295747843316104	0.0302862662250343	0.0200514025394328	39.8432188608288	-0.00591997169966348	3.46912001535591	0.511977507129779	0.519334678252469	0.505019404355769	0.473318091284363	0.480487150501351	0.466537896847081	0.470985437925278	0.478121033724234	0.464221268146047	0.000844101719646716	0.00082372333880546	0.000824418692069892
208	0.705265052202183	0.36	0.0200516503865216	0.019480143415219	0.0206231573578243	0.45310350260943	1.00347517848707	0.979996282948622	1.02695407402552	32.43	21.14	50	0.0297592096495131	0.0304721851850584	0.0311851607206037	0.0289924527839618	0.0296870582453926	0.0303816637068235	0.028972933519981	0.029671457333275	0.0303830184508121	0.0200516503865216	39.87161344268	0.000444980511429825	3.47618543772005	0.511977507129779	0.519334678252469	0.505019404355769	0.473318091284363	0.480487150501351	0.466537896847081	0.470985437925278	0.478121033724234	0.464221268146047	0.000844101719646716	0.00082372333880546	0.000824418692069892
208	0.705265052202183	0.36	0.0200521841262353	0.0194829491551284	0.0206214190973422	0.463408614072553	1.00021675896731	0.977294833716446	1.02313868421818	32.15	20.88	49.35	0.029933350290619	0.03063542093931	0.031337491588001	0.0291659483849218	0.0298500200342188	0.0305340916835159	0.0291629065375618	0.0298623097740471	0.0305324879656843	0.0200521841262353	39.5498510737841	-0.00525053888322916	3.46374378228933	0.511977507129779	0.519334678252469	0.505019404355769	0.473318091284363	0.480487150501351	0.466537896847081	0.470985437925278	0.478121033724234	0.464221268146047	0.000844101719646716	0.00082372333880546	0.000824418692069892
208	0.705265052202183	0.36	0.0200535894484222	0.0194831245491459	0.0206240543476985	0.44104076556419	0.97286526552866	0.949540323831726	0.996190207225595	32.36	20.61	49.9	0.0288986295057018	0.0296085086244966	0.0303183877432914	0.0281550033858731	0.0288466157334166	0.0295382280809601	0.0280729917733831	0.0287653561030812	0.0294868617567813	0.0200535894484222	39.7301037283236	-0.00677633190082865	3.4639766665783	0.511977507129779	0.519334678252469	0.505019404355769	0.473318091284363	0.480487150501351	0.466537896847081	0.470985437925278	0.478121033724234	0.464221268146047	0.000844101719646716	0.00082372333880546	0.000824418692069892
208	0.705265052202183	0.36	0.0200565110490555	0.0194903799284893	0.0206226421696217	0.456386721040725	1.01107327927442	0.98757271288575	1.03457384566308	31.81	20.62	48.69	0.0305652000886461	0.0312925384450971	0.032019876801548	0.0297864049062341	0.0304952108268971	0.0312040167475602	0.0297678506172677	0.0305106787259346	0.0312343615318299	0.0200565110490555	39.21089240029	-0.00198971730424989	3.45557105480762	0.511977507129779	0.519334678252469	0.505019404355769	0.473318091284363	0.480487150501351	0.466537896847081	0.470985437925278	0.478121033724234	0.464221268146047	0.000844101719646716	0.00082372333880546	0.000824418692069892
208	0.705265052202183	0.36	0.0200602326383601	0.0194949318635173	0.0206255334132029	0.462555702463024	1.00042716598233	0.977461060562025	1.02339327140263	31.81	20.18	49.01	0.0302511307557476	0.0309619014309706	0.0316726721061937	0.0294803210886917	0.0301729810720552	0.0308656410554186	0.0293957820785797	0.0300932970414574	0.0307527944911277	0.0200602326383601	39.09298722553	-0.015104628865923	3.43597780115932	0.511977507129779	0.519334678252469	0.505019404355769	0.473318091284363	0.480487150501351	0.466537896847081	0.470985437925278	0.478121033724234	0.464221268146047	0.000844101719646716	0.00082372333880546	0.000824418692069892
208	0.705265052202183	0.36	0.0200613080018122	0.019487838002373	0.0206347780012514	0.453743951543481	0.981054257149637	0.958129597350483	1.00397891694879	32.18	20.29	49.36	0.0293193868795615	0.0300208963325544	0.0307224057855474	0.0285673212632051	0.0292508364402156	0.0299343516172262	0.0285011137585203	0.029190125161568	0.0298293509975164	0.0200613080018122	39.3115226976564	0.00456442632619232	3.46379453376658	0.511977507129779	0.519334678252469	0.505019404355769	0.473318091284363	0.480487150501351	0.466537896847081	0.470985437925278	0.478121033724234	0.464221268146047	0.000844101719646716	0.00082372333880546	0.000824418692069892
208	0.705265052202183	0.36	0.0200614311968596	0.0194930352836791	0.02062982711004	0.457922161510949	1.00337922956646	0.980129534040835	1.02662892509209	31.69	20.4	49.43	0.0304545316075852	0.0311769448832395	0.0318993581588938	0.0296803778786495	0.0303844274198558	0.031088476961062	0.0296149928456499	0.0303546195864778	0.0310578970909774	0.0200614311968596	39.2961908248839	-0.00376009124209244	3.45364702266943	0.511977507129779	0.519334678252469	0.505019404355769	0.473318091284363	0.480487150501351	0.466537896847081	0.470985437925278	0.478121033724234	0.464221268146047	0.000844101719646716	0.00082372333880546	0.000824418692069892
208	0.705265052202183	0.36	0.0200619546196047	0.019494407993881	0.0206295012453284	0.453422892908958	1.00101644581947	0.977610166812643	1.02442272482629	31.8	20.67	49.19	0.0302690189921305	0.0309937302603271	0.0317184415285237	0.0294979548144938	0.0302042049988283	0.0309104551831629	0.0294697821102316	0.0302004551023468	0.0308829783198577	0.0200619546196047	39.4637581094164	0.00291158510985669	3.46902324714926	0.511977507129779	0.519334678252469	0.505019404355769	0.473318091284363	0.480487150501351	0.466537896847081	0.470985437925278	0.478121033724234	0.464221268146047	0.000844101719646716	0.00082372333880546	0.000824418692069892
208	0.705265052202183	0.36	0.020063487608482	0.0194898444403869	0.0206371307765771	0.445214359974173	0.982293072614358	0.958940417093528	1.00564572813519	31.64	20.46	49.4	0.0298348215437534	0.0305613758714439	0.0312879301991345	0.0290770102505877	0.0297851099321254	0.0304932096136632	0.0290027503563044	0.0296983982046184	0.0304122595017019	0.020063487608482	39.2034466309037	0.0100539018934265	3.46697113574195	0.511977507129779	0.519334678252469	0.505019404355769	0.473318091284363	0.480487150501351	0.466537896847081	0.470985437925278	0.478121033724234	0.464221268146047	0.000844101719646716	0.00082372333880546	0.000824418692069892
208	0.705265052202183	0.36	0.020064499751699	0.0194971606222001	0.0206318388811978	0.461627618550126	0.996060265959186	0.973151680269561	1.01896885164881	32.14	20.55	49.58	0.0298197419907178	0.0305217169536009	0.031223691916484	0.0290554520974641	0.0297394352088545	0.0304234183202448	0.0289846119423866	0.0296996327398656	0.0303986555025307	0.020064499751699	39.5628655509641	0.0113498801529976	3.47746170931796	0.511977507129779	0.519334678252469	0.505019404355769	0.473318091284363	0.480487150501351	0.466537896847081	0.470985437925278	0.478121033724234	0.464221268146047	0.000844101719646716	0.00082372333880546	0.000824418692069892
208	0.705265052202183	0.36	0.0200659323504903	0.0194950266574657	0.0206368380435149	0.446997666026596	0.984472280799587	0.961152121393776	1.0077924402054	32.32	20.86	49.75	0.0292921896243674	0.0300028976550535	0.0307136056857396	0.0285390356131464	0.0292314700831672	0.029923904553188	0.0285070257744285	0.0292163639548109	0.0298799430625595	0.0200659323504903	39.5721041353337	0.00537884356480424	3.4774921959711	0.511977507129779	0.519334678252469	0.505019404355769	0.473318091284363	0.480487150501351	0.466537896847081	0.470985437925278	0.478121033724234	0.464221268146047	0.000844101719646716	0.00082372333880546	0.000824418692069892
208	0.705265052202183	0.36	0.0200692622805982	0.019505454103925	0.0206330704572713	0.459743705405537	0.999496765687563	0.976421825557746	1.02257170581738	31.72	20.45	49.52	0.0303109712395785	0.0310272844438951	0.0317435976482116	0.0295400356780853	0.0302381300230321	0.0309362243679789	0.0294724070559821	0.03015633858754	0.030879173760332	0.0200692622805982	39.4115602255284	-0.00380121746346854	3.45639839474319	0.511977507129779	0.519334678252469	0.505019404355769	0.473318091284363	0.480487150501351	0.466537896847081	0.470985437925278	0.478121033724234	0.464221268146047	0.000844101719646716	0.00082372333880546	0.000824418692069892
208	0.705265052202183	0.36	0.0200795659721923	0.0195118991764738	0.0206472327679108	0.454811471637234	0.999701807679437	0.976391645525766	1.02301196983311	31.98	20.58	49.53	0.0300636661304565	0.0307813995683101	0.0314991330061638	0.0292953053267046	0.0299946950855539	0.0306940848444033	0.0292405534446517	0.0299203630292081	0.0306537551095977	0.0200795659721923	39.4397462552553	0.0026969627458006	3.46837068235251	0.511977507129779	0.519334678252469	0.505019404355769	0.473318091284363	0.480487150501351	0.466537896847081	0.470985437925278	0.478121033724234	0.464221268146047	0.000844101719646716	0.00082372333880546	0.000824418692069892
208	0.705265052202183	0.36	0.02008890946263	0.0195227731325158	0.0206550457927443	0.457173890935941	0.989716878125081	0.966749162695198	1.01268459355497	31.53	20.38	49.48	0.0301836954085135	0.0309007899284946	0.0316178844484756	0.0294186426560836	0.0301175612990278	0.030816479941972	0.0293159234626382	0.0300253925209799	0.0307001895299754	0.02008890946263	39.0884703121172	0.00683980348168345	3.45938149420379	0.511977507129779	0.519334678252469	0.505019404355769	0.473318091284363	0.480487150501351	0.466537896847081	0.470985437925278	0.478121033724234	0.464221268146047	0.000844101719646716	0.00082372333880546	0.000824418692069892
208	0.705265052202183	0.36	0.0200889818554143	0.0195185540643586	0.02065940964647	0.45929653027259	1.00441019215681	0.981200933164827	1.0276194511488	32.28	20.76	49.95	0.0299348449456711	0.0306429216970743	0.0313509984484774	0.0291656398346335	0.029855521861555	0.0305454038884766	0.0291297365543131	0.0297787711094796	0.0305012824370357	0.0200889818554143	39.762275547988	0.00668121537117882	3.47814169874726	0.511977507129779	0.519334678252469	0.505019404355769	0.473318091284363	0.480487150501351	0.466537896847081	0.470985437925278	0.478121033724234	0.464221268146047	0.000844101719646716	0.00082372333880546	0.000824418692069892
208	0.705265052202183	0.36	0.0200931695779256	0.0195270895983036	0.0206592495575476	0.449780174808177	0.970569994692109	0.947708112019414	0.993431877364805	32.54	20.69	50.41	0.0286821654492904	0.0293740750077127	0.0300659845661349	0.0279417283221751	0.0286157760658551	0.0292898238095351	0.0278477640087665	0.0285041885163618	0.0291932741532035	0.0200931695779256	39.7415077004242	0.00268159916734007	3.47491223642217	0.511977507129779	0.519334678252469	0.505019404355769	0.473318091284363	0.480487150501351	0.466537896847081	0.470985437925278	0.478121033724234	0.464221268146047	0.000844101719646716	0.00082372333880546	0.000824418692069892
208	0.705265052202183	0.36	0.0200940521454943	0.0195182859077017	0.0206698183832868	0.44540718209854	0.976574213087005	0.953366575550233	0.999781850623778	31.73	20.43	48.57	0.0295805347059872	0.030300608542438	0.0310206823788889	0.0288279532940616	0.0295297071714613	0.0302314610488609	0.0288069743946951	0.0295283465808749	0.0302260534271166	0.0200940521454943	38.9108800343694	-0.00548357106239288	3.44689813711724	0.511977507129779	0.519334678252469	0.505019404355769	0.473318091284363	0.480487150501351	0.466537896847081	0.470985437925278	0.478121033724234	0.464221268146047	0.000844101719646716	0.00082372333880546	0.000824418692069892
208	0.705265052202183	0.36	0.0200946016675621	0.0195210098230119	0.0206681935121123	0.458988303508722	1.00462633538208	0.981397670713558	1.02785500005059	32.09	20.82	49.48	0.0301121321126587	0.0308248550385145	0.0315375779643704	0.029340944840748	0.0300354145639823	0.0307298842872166	0.029312294570286	0.0300140680133036	0.0306900517707623	0.0200946016675621	39.3803806347014	0.00325029168033078	3.46920602197282	0.511977507129779	0.519334678252469	0.505019404355769	0.473318091284363	0.480487150501351	0.466537896847081	0.470985437925278	0.478121033724234	0.464221268146047	0.000844101719646716	0.00082372333880546	0.000824418692069892
208	0.705265052202183	0.36	0.0200949000141736	0.0195263544961622	0.020663445532185	0.453127357755166	1.00085290165593	0.97743648820325	1.02426931510861	31.58	20.52	49.32	0.0304739304524185	0.031203993391151	0.0319340563298835	0.0297008577612855	0.0304124002232576	0.0311239426852296	0.0296436351294316	0.0303944648196096	0.0310605675408966	0.0200949000141736	39.3451110910372	0.0165238748976118	3.47660901633429	0.511977507129779	0.519334678252469	0.505019404355769	0.473318091284363	0.480487150501351	0.466537896847081	0.470985437925278	0.478121033724234	0.464221268146047	0.000844101719646716	0.00082372333880546	0.000824418692069892
208	0.705265052202183	0.36	0.0200950087188219	0.0195279512295463	0.0206620662080975	0.452862765859905	0.993043317488336	0.969797212810643	1.01628942216603	32.16	20.51	49.7	0.0296983614965406	0.0304102332270271	0.0311221049575137	0.0289369038418714	0.0296305233809572	0.0303241429200431	0.0288432947356929	0.029562684485411	0.0302672696806573	0.0200950087188219	39.3082809574737	0.00597714171719495	3.46671681612042	0.511977507129779	0.519334678252469	0.505019404355769	0.473318091284363	0.480487150501351	0.466537896847081	0.470985437925278	0.478121033724234	0.464221268146047	0.000844101719646716	0.00082372333880546	0.000824418692069892
208	0.705265052202183	0.36	0.0200970561138571	0.0195304055886634	0.0206637066390508	0.450233047715552	0.988776658040254	0.965507214194092	1.01204610188642	31.76	20.68	49.05	0.0299291645700805	0.0306504797545635	0.0313717949390465	0.0291672873155427	0.0298702406900552	0.0305731940645677	0.0291215226916995	0.0298813444751826	0.0306418966853476	0.0200970561138571	39.2368550324052	0.0130409518195291	3.47210772643214	0.511977507129779	0.519334678252469	0.505019404355769	0.473318091284363	0.480487150501351	0.466537896847081	0.470985437925278	0.478121033724234	0.464221268146047	0.000844101719646716	0.00082372333880546	0.000824418692069892
208	0.705265052202183	0.36	0.0200984692659819	0.019529617132933	0.0206673213990308	0.456391650629579	1.00881798451871	0.985370071320702	1.03226589771671	32.13	21.05	49.76	0.030203539603528	0.0309222644719897	0.0316409893404513	0.0294295538835938	0.0301298609509616	0.0308301680183293	0.0294223354590029	0.0301052550090191	0.0308143904010195	0.0200984692659819	39.7168165632921	-0.00670168590306543	3.46761195646119	0.511977507129779	0.519334678252469	0.505019404355769	0.473318091284363	0.480487150501351	0.466537896847081	0.470985437925278	0.478121033724234	0.464221268146047	0.000844101719646716	0.00082372333880546	0.000824418692069892
208	0.705265052202183	0.36	0.0201009423956509	0.0195336728627619	0.0206682119285398	0.450235206317561	0.977575032686311	0.954569303379313	1.00058076199331	31.39	20.21	49.13	0.0299369633061144	0.030658463224094	0.0313799631420736	0.0291802161130219	0.0298834779407796	0.0305867397685372	0.0290901668094799	0.0297780846338153	0.0305075845813479	0.0201009423956509	39.0572170080831	0.00324034415609077	3.45512139954525	0.511977507129779	0.519334678252469	0.505019404355769	0.473318091284363	0.480487150501351	0.466537896847081	0.470985437925278	0.478121033724234	0.464221268146047	0.000844101719646716	0.00082372333880546	0.000824418692069892
208	0.705265052202183	0.36	0.0201057008891069	0.0195327258824907	0.0206786758957232	0.455228092147102	1.00102652414747	0.977705072596627	1.02434797569831	32.42	20.48	49.73	0.0297009184503223	0.0304093821272214	0.0311178458041204	0.0289358313200234	0.0296260451760495	0.0303162590320756	0.0288712181621844	0.0295273753888066	0.0302536274499462	0.0201057008891069	39.4579388888943	0.0068457972930242	3.47118079424597	0.511977507129779	0.519334678252469	0.505019404355769	0.473318091284363	0.480487150501351	0.466537896847081	0.470985437925278	0.478121033724234	0.464221268146047	0.000844101719646716	0.00082372333880546	0.000824418692069892
208	0.705265052202183	0.36	0.0201070816153496	0.0195394867015445	0.0206746765291547	0.452000933160661	0.985423576379853	0.962315682722621	1.00853147003708	32.14	20.81	49.61	0.0294842502684825	0.0301922496620283	0.0309002490555742	0.0287285073744134	0.0294183592652823	0.0301082111561511	0.0286981550545719	0.0293876505969022	0.0300683619419824	0.0201070816153496	39.582005102118	-0.0047914609599558	3.46219025208532	0.511977507129779	0.519334678252469	0.505019404355769	0.473318091284363	0.480487150501351	0.466537896847081	0.470985437925278	0.478121033724234	0.464221268146047	0.000844101719646716	0.00082372333880546	0.000824418692069892
208	0.705265052202183	0.36	0.0201077464343295	0.019539677147189	0.0206758157214701	0.450277567161155	0.979922740912897	0.956863735104678	1.00298174672112	32.17	21.06	50.49	0.0292880857157289	0.0299938854172473	0.0306996851187656	0.028536934433563	0.0292246324962138	0.0299123305588646	0.0284876499603018	0.0291965620592408	0.0298892535002392	0.0201077464343295	39.9409427578541	0.000590312902097742	3.47855751065268	0.511977507129779	0.519334678252469	0.505019404355769	0.473318091284363	0.480487150501351	0.466537896847081	0.470985437925278	0.478121033724234	0.464221268146047	0.000844101719646716	0.00082372333880546	0.000824418692069892
208	0.705265052202183	0.36	0.0201099813840145	0.0195400319119405	0.0206799308560884	0.450338291913288	0.987705479054206	0.964466184841236	1.01094477326718	32.49	20.85	49.77	0.0292366946177774	0.0299411673703904	0.0306456401230034	0.0284826448759292	0.0291689484235691	0.029855251971209	0.0284365296656601	0.0291182884342449	0.0298158210822375	0.0201099813840145	39.7029762599473	0.00843402955163155	3.47919233069092	0.511977507129779	0.519334678252469	0.505019404355769	0.473318091284363	0.480487150501351	0.466537896847081	0.470985437925278	0.478121033724234	0.464221268146047	0.000844101719646716	0.00082372333880546	0.000824418692069892
208	0.705265052202183	0.36	0.0201113832068287	0.0195397404644421	0.0206830259492154	0.447928886142315	0.99955982339034	0.975926818958094	1.02319282782259	32.14	20.88	49.66	0.0299027697415162	0.0306268940058664	0.0313510182702166	0.029136321672836	0.0298418856617103	0.0305474496505846	0.029117171488781	0.0297928964625694	0.0305435080956164	0.0201113832068287	39.7502884862183	0.00785553557356313	3.48255072656039	0.511977507129779	0.519334678252469	0.505019404355769	0.473318091284363	0.480487150501351	0.466537896847081	0.470985437925278	0.478121033724234	0.464221268146047	0.000844101719646716	0.00082372333880546	0.000824418692069892
208	0.705265052202183	0.36	0.0201116985806155	0.0195444801205725	0.0206789170406584	0.451249005469849	0.994555007447565	0.971197553163134	1.017912461732	32.57	20.95	49.92	0.0293736443085448	0.0300800850855725	0.0307865258626002	0.0286150688953221	0.0293032658140556	0.029991462732789	0.0285952667359997	0.0292783374010595	0.0299881199983804	0.0201116985806155	39.7507912424752	0.0119363789895114	3.49079292759566	0.511977507129779	0.519334678252469	0.505019404355769	0.473318091284363	0.480487150501351	0.466537896847081	0.470985437925278	0.478121033724234	0.464221268146047	0.000844101719646716	0.00082372333880546	0.000824418692069892
208	0.705265052202183	0.36	0.0201118885781634	0.0195440015188005	0.0206797756375262	0.447731280907244	0.978479465057347	0.95533562670179	1.0016233034129	32.15	20.49	50.15	0.0292616608493592	0.0299705500918244	0.0306794393342897	0.0285114924728142	0.0292022082324103	0.0298929239920063	0.0284361603560875	0.0291079337695325	0.0297848167803386	0.0201118885781634	39.6531703545034	0.00664199962553152	3.47418313811842	0.511977507129779	0.519334678252469	0.505019404355769	0.473318091284363	0.480487150501351	0.466537896847081	0.470985437925278	0.478121033724234	0.464221268146047	0.000844101719646716	0.00082372333880546	0.000824418692069892
208	0.705265052202183	0.36	0.0201166863986833	0.0195494195592377	0.020683953238129	0.455053800172854	0.997172591929691	0.973932762169686	1.0204124216897	32.4	20.97	50.14	0.0296032429120283	0.0303096308192253	0.0310160187264222	0.0288409236746845	0.0295291212406312	0.030217318806578	0.0288483372507869	0.0294995267417162	0.0301506961173909	0.0201166863986833	39.8583288954308	-0.0106459294562561	3.46593776433104	0.511977507129779	0.519334678252469	0.505019404355769	0.473318091284363	0.480487150501351	0.466537896847081	0.470985437925278	0.478121033724234	0.464221268146047	0.000844101719646716	0.00082372333880546	0.000824418692069892
208	0.705265052202183	0.36	0.0201167549892786	0.0195459734108514	0.0206875365677058	0.457607879382356	0.993614769839469	0.970576750131429	1.01665278954751	31.97	20.71	49.37	0.0298962503951832	0.0306058804225947	0.0313155104500061	0.0291323437766852	0.0298238413939296	0.030515339011174	0.0291091124260436	0.0298133487353744	0.0304956424874585	0.0201167549892786	39.4188087157013	-0.000895120954899031	3.45979489490658	0.511977507129779	0.519334678252469	0.505019404355769	0.473318091284363	0.480487150501351	0.466537896847081	0.470985437925278	0.478121033724234	0.464221268146047	0.000844101719646716	0.00082372333880546	0.000824418692069892
208	0.705265052202183	0.36	0.0201192336614122	0.0195497417379092	0.0206887255849153	0.458093042446986	0.995730353030223	0.972665832571352	1.01879487348909	31.84	20.56	49.44	0.0300788673051312	0.030792118071332	0.0315053688375329	0.0293120856346766	0.0300071539471164	0.0307022222595561	0.0292381915763145	0.0299655769053319	0.0307067318150081	0.0201192336614122	39.4616017962184	0.00342217292367905	3.46516718912673	0.511977507129779	0.519334678252469	0.505019404355769	0.473318091284363	0.480487150501351	0.466537896847081	0.470985437925278	0.478121033724234	0.464221268146047	0.000844101719646716	0.00082372333880546	0.000824418692069892
208	0.705265052202183	0.36	0.0201210930971728	0.0195550757627189	0.0206871104316268	0.462242413175758	1.00980536739074	0.986609360992897	1.03300137378859	32.14	20.64	49.35	0.0302253174691209	0.0309359398137995	0.0316465621584781	0.0294505305219226	0.0301429369812723	0.0308353434406221	0.02945196832336	0.0300948465690573	0.0308164806950573	0.0201210930971728	39.5484221021904	-0.00498257255003138	3.46069995965912	0.511977507129779	0.519334678252469	0.505019404355769	0.473318091284363	0.480487150501351	0.466537896847081	0.470985437925278	0.478121033724234	0.464221268146047	0.000844101719646716	0.00082372333880546	0.000824418692069892
208	0.705265052202183	0.36	0.0201224528134809	0.0195519406055449	0.0206929650214169	0.447552741419554	0.986941611152014	0.963589189246792	1.01029403305724	32.51	21.01	50.56	0.0291942572329168	0.0299017751458622	0.0306092930588076	0.0284410668742181	0.0291303313455231	0.0298195958168281	0.0283720778879261	0.0290449882688336	0.0297687057617243	0.0201224528134809	39.9170565021168	0.00909940141722906	3.48763373733116	0.511977507129779	0.519334678252469	0.505019404355769	0.473318091284363	0.480487150501351	0.466537896847081	0.470985437925278	0.478121033724234	0.464221268146047	0.000844101719646716	0.00082372333880546	0.000824418692069892
208	0.705265052202183	0.36	0.0201248631586378	0.0195546527913509	0.0206950735259248	0.443437446577954	0.97641125282906	0.953114748859602	0.999707756798517	32.39	21.15	50.43	0.0289808421781406	0.0296892063133605	0.0303975704485804	0.0282347049568732	0.0289248316356296	0.0296149583143861	0.0282364060252592	0.0288695040433606	0.0295762990657752	0.0201248631586378	39.9180065622305	-0.0154375008753066	3.46451210727521	0.511977507129779	0.519334678252469	0.505019404355769	0.473318091284363	0.480487150501351	0.466537896847081	0.470985437925278	0.478121033724234	0.464221268146047	0.000844101719646716	0.00082372333880546	0.000824418692069892
208	0.705265052202183	0.36	0.0201254780116578	0.019553845296061	0.0206971107272547	0.458012191248276	1.00302289269184	0.979785668232396	1.02626011715129	31.95	20.65	48.99	0.0301950427188944	0.0309111676919075	0.0316272926649206	0.0294237297923863	0.0301215618140092	0.0308193938356322	0.0293820640926752	0.0300915932671706	0.0308367305144208	0.0201254780116578	39.3203301128856	0.0136654176553649	3.47466290835982	0.511977507129779	0.519334678252469	0.505019404355769	0.473318091284363	0.480487150501351	0.466537896847081	0.470985437925278	0.478121033724234	0.464221268146047	0.000844101719646716	0.00082372333880546	0.000824418692069892
208	0.705265052202183	0.36	0.0201305025930336	0.0195547874343324	0.0207062177517348	0.454325522055196	1.01027374096402	0.986693975206172	1.03385350672188	31.52	20.58	48.48	0.0308162452769324	0.0315526841966235	0.0322891231163146	0.0300353100471235	0.0307530863720754	0.0314708626970273	0.0300411857349936	0.030774756797519	0.03144196155668	0.0201305025930336	39.0957007118673	0.0083369685007078	3.46291919809404	0.511977507129779	0.519334678252469	0.505019404355769	0.473318091284363	0.480487150501351	0.466537896847081	0.470985437925278	0.478121033724234	0.464221268146047	0.000844101719646716	0.00082372333880546	0.000824418692069892
208	0.705265052202183	0.36	0.020133000632096	0.0195665479625685	0.0206994533016235	0.460557251256766	1.00528621344846	0.982115587723348	1.02845683917357	32.01	20.6	49.14	0.0302141488884491	0.0309269781564581	0.0316398074244671	0.0294415539712711	0.030136155743569	0.0308307575158668	0.0294425269338374	0.0301064275276139	0.0307952451119496	0.020133000632096	39.615082465642	-0.000231587562989243	3.46618681107692	0.511977507129779	0.519334678252469	0.505019404355769	0.473318091284363	0.480487150501351	0.466537896847081	0.470985437925278	0.478121033724234	0.464221268146047	0.000844101719646716	0.00082372333880546	0.000824418692069892
208	0.705265052202183	0.36	0.0201348109337635	0.0195587167621308	0.0207109051053963	0.449527373342318	0.994640803147622	0.971199959844276	1.01808164645097	31.64	20.41	49.39	0.0302161729581118	0.0309454692975098	0.0316747656369077	0.0294486741713329	0.0301594461907759	0.030870218210219	0.0293972766558	0.0300834058542905	0.0307873351218865	0.0201348109337635	39.1340941987546	-0.00165169336289634	3.45429807167534	0.511977507129779	0.519334678252469	0.505019404355769	0.473318091284363	0.480487150501351	0.466537896847081	0.470985437925278	0.478121033724234	0.464221268146047	0.000844101719646716	0.00082372333880546	0.000824418692069892
208	0.705265052202183	0.36	0.0201365182545084	0.0195707134429124	0.0207023230661043	0.452420784975653	0.999333178501291	0.975918959435799	1.02274739756678	31.93	20.64	49.44	0.0300999388981098	0.0308220957497665	0.0315442526014233	0.0293314187635334	0.0300351373026507	0.030738855841768	0.0293168720542781	0.0300070378113179	0.0307142912191927	0.0201365182545084	39.6240992761462	-0.0097163485741951	3.45629325777119	0.511977507129779	0.519334678252469	0.505019404355769	0.473318091284363	0.480487150501351	0.466537896847081	0.470985437925278	0.478121033724234	0.464221268146047	0.000844101719646716	0.00082372333880546	0.000824418692069892
208	0.705265052202183	0.36	0.0201375519344833	0.0195702844734933	0.0207048193954733	0.457254197549129	0.998396285375837	0.975230901007027	1.02156166974465	32.47	20.81	50.4	0.0295817597591596	0.0302844372834456	0.0309871148077315	0.0288190887355389	0.0295036499681949	0.030188211200851	0.0287671797829389	0.0294212807740789	0.0301702533283698	0.0201375519344833	40.0267046136768	0.00942941987238149	3.48474769442987	0.511977507129779	0.519334678252469	0.505019404355769	0.473318091284363	0.480487150501351	0.466537896847081	0.470985437925278	0.478121033724234	0.464221268146047	0.000844101719646716	0.00082372333880546	0.000824418692069892
208	0.705265052202183	0.36	0.0201413688137653	0.0195698819263317	0.0207128557011988	0.448696421125991	0.985302998243179	0.962043192929924	1.00856280355643	32.02	20.72	50.16	0.0295876269989921	0.0303029820357881	0.0310183370725841	0.0288309169778765	0.0295279766534049	0.0302250363289332	0.0287779803288961	0.029469383042567	0.030114943145315	0.0201413688137653	39.7693101277117	0.000698429863447033	3.4716882482412	0.511977507129779	0.519334678252469	0.505019404355769	0.473318091284363	0.480487150501351	0.466537896847081	0.470985437925278	0.478121033724234	0.464221268146047	0.000844101719646716	0.00082372333880546	0.000824418692069892
208	0.705265052202183	0.36	0.0201452114960023	0.0195754982651945	0.0207149247268101	0.456748759449844	1.00549181252153	0.982138021933565	1.02884560310949	32.06	20.97	49.63	0.0301681462880391	0.0308855002190586	0.0316028541500782	0.0293960253255877	0.0300950193612942	0.0307940133970007	0.0293825131207539	0.0300967886340982	0.0307694724497879	0.0201452114960023	39.629687085665	-0.00680543181347075	3.46594579121742	0.511977507129779	0.519334678252469	0.505019404355769	0.473318091284363	0.480487150501351	0.466537896847081	0.470985437925278	0.478121033724234	0.464221268146047	0.000844101719646716	0.00082372333880546	0.000824418692069892
208	0.705265052202183	0.36	0.020149499029249	0.0195714279132617	0.0207275701452362	0.445980536022798	0.981906245369294	0.958598957026445	1.00521353371214	32.19	20.6	50.26	0.0293218545111885	0.0300347834298254	0.0307477123484623	0.0285695474365887	0.0292641848290545	0.0299588222215203	0.0284605684697429	0.0291476253294858	0.0299135433527451	0.020149499029249	39.5935726179666	-0.000442395582528631	3.46967000505798	0.511977507129779	0.519334678252469	0.505019404355769	0.473318091284363	0.480487150501351	0.466537896847081	0.470985437925278	0.478121033724234	0.464221268146047	0.000844101719646716	0.00082372333880546	0.000824418692069892
208	0.705265052202183	0.36	0.0201495567843204	0.0195807526719846	0.0207183608966562	0.460135405260299	1.00264031111123	0.979511041059908	1.02576958116256	32.11	20.51	50.17	0.0300373141966477	0.0307465876224163	0.031455861048185	0.0292677888123224	0.0299588913756104	0.0306499939388983	0.0291556029126321	0.0298482518036457	0.0305333919895935	0.0201495567843204	39.5780620564879	0.00273026335909179	3.47114221115303	0.511977507129779	0.519334678252469	0.505019404355769	0.473318091284363	0.480487150501351	0.466537896847081	0.470985437925278	0.478121033724234	0.464221268146047	0.000844101719646716	0.00082372333880546	0.000824418692069892
208	0.705265052202183	0.36	0.0201518196326812	0.0195806090828995	0.0207230301824628	0.455665171278797	0.994530046529956	0.971380354350503	1.01767973870941	32.4	20.37	49.32	0.029528230613896	0.0302319399757892	0.0309356493376824	0.0287678812764044	0.0294534701842108	0.0301390590920173	0.0287039313971515	0.0293916126852918	0.0301147747265413	0.0201518196326812	39.3033378081772	0.0267423320796483	3.48936175283938	0.511977507129779	0.519334678252469	0.505019404355769	0.473318091284363	0.480487150501351	0.466537896847081	0.470985437925278	0.478121033724234	0.464221268146047	0.000844101719646716	0.00082372333880546	0.000824418692069892
208	0.705265052202183	0.36	0.0201547479705495	0.0195843771978762	0.0207251187432227	0.452111533622352	0.999196456363901	0.975770823154256	1.02262208957355	31.86	20.72	49.29	0.0301598320002115	0.0308838884541825	0.0316079449081535	0.0293907584534311	0.0300963515199031	0.0308019445863752	0.0293780766123722	0.0300494726962081	0.0307669359644939	0.0201547479705495	39.3553836036266	0.0104125194472095	3.47488849167758	0.511977507129779	0.519334678252469	0.505019404355769	0.473318091284363	0.480487150501351	0.466537896847081	0.470985437925278	0.478121033724234	0.464221268146047	0.000844101719646716	0.00082372333880546	0.000824418692069892
208	0.705265052202183	0.36	0.0201568208489717	0.0195861773305214	0.020727464367422	0.459753923273788	1.00355459038656	0.98038644560248	1.02672273517063	32.16	20.43	49.33	0.0300221503833139	0.0307316231936836	0.0314410960040532	0.0292523835542607	0.0299436655079274	0.0306349474615941	0.0291913684319355	0.0298901775689626	0.0305541372861631	0.0201568208489717	39.3179878993381	0.010412174090146	3.46987221252799	0.511977507129779	0.519334678252469	0.505019404355769	0.473318091284363	0.480487150501351	0.466537896847081	0.470985437925278	0.478121033724234	0.464221268146047	0.000844101719646716	0.00082372333880546	0.000824418692069892
208	0.705265052202183	0.36	0.020158257831587	0.0195914622095131	0.0207250534536609	0.450547140404823	0.994474120188395	0.971085437938308	1.01786280243848	32.33	20.62	49.55	0.0295800913446444	0.0302925305702364	0.0310049697958284	0.0288193137355331	0.0295134295623104	0.0302075453890877	0.0287811992016793	0.0294595038935822	0.030162203225765	0.020158257831587	39.538673972323	-0.00821795812747821	3.45848868265975	0.511977507129779	0.519334678252469	0.505019404355769	0.473318091284363	0.480487150501351	0.466537896847081	0.470985437925278	0.478121033724234	0.464221268146047	0.000844101719646716	0.00082372333880546	0.000824418692069892
208	0.705265052202183	0.36	0.0201589529098666	0.0195911364909794	0.0207267693287538	0.453870316051024	0.996309142386517	0.973033949720192	1.01958433505284	32.4	20.73	49.59	0.0295759833110141	0.0302834475367565	0.030990911762499	0.028814366938906	0.0295036131283674	0.0301928593178288	0.0287994412104473	0.0294783774412662	0.0301468819598002	0.0201589529098666	39.7731077507251	-0.00167234799549959	3.46931689807089	0.511977507129779	0.519334678252469	0.505019404355769	0.473318091284363	0.480487150501351	0.466537896847081	0.470985437925278	0.478121033724234	0.464221268146047	0.000844101719646716	0.00082372333880546	0.000824418692069892
208	0.705265052202183	0.36	0.0201601108738661	0.0195828544554295	0.0207373672923027	0.444214484481238	0.986689972745976	0.963185249770595	1.01019469572136	32.52	21.05	50.3	0.029176206245188	0.0298881966389665	0.0306001870327449	0.0284233953902313	0.0291170148521429	0.0298106343140546	0.0283980327827564	0.0291064698281846	0.0297840718656902	0.0201601108738661	39.9597850215518	0.00691166734831771	3.48634909094509	0.511977507129779	0.519334678252469	0.505019404355769	0.473318091284363	0.480487150501351	0.466537896847081	0.470985437925278	0.478121033724234	0.464221268146047	0.000844101719646716	0.00082372333880546	0.000824418692069892
208	0.705265052202183	0.36	0.0201627484584482	0.0195940709235057	0.0207314259933907	0.457680743051939	0.994332619532025	0.971281339442104	1.01738389962195	31.79	20.56	49.61	0.030081311470455	0.0307952269015658	0.0315091423326765	0.0293151540009349	0.0300108863272069	0.030706618653479	0.029235352890828	0.0299517105295288	0.0306552187364792	0.0201627484584482	39.3278484171638	0.00253345398619945	3.46053304105298	0.511977507129779	0.519334678252469	0.505019404355769	0.473318091284363	0.480487150501351	0.466537896847081	0.470985437925278	0.478121033724234	0.464221268146047	0.000844101719646716	0.00082372333880546	0.000824418692069892
208	0.705265052202183	0.36	0.0201642314229774	0.0195953395089318	0.0207331233370229	0.461855340937383	1.01193055166347	0.988667621974878	1.03519348135207	32.05	20.71	49.74	0.030376795704772	0.0310915488199123	0.0318063019350527	0.0295994561725748	0.0302959188183201	0.0309923814640653	0.0295569977849707	0.0302617709734274	0.030920389506423	0.0201642314229774	39.643585839928	0.00324381199641265	3.47097226719896	0.511977507129779	0.519334678252469	0.505019404355769	0.473318091284363	0.480487150501351	0.466537896847081	0.470985437925278	0.478121033724234	0.464221268146047	0.000844101719646716	0.00082372333880546	0.000824418692069892
208	0.705265052202183	0.36	0.0201669077565776	0.0195967425466787	0.0207370729664765	0.451903868265457	0.988421253419172	0.965238523155686	1.01160398368266	32.08	20.78	49.65	0.029627538233896	0.0303391211336356	0.0310507040333752	0.0288689302423644	0.0295622931850453	0.0302556561277261	0.028818469431705	0.0295064334230117	0.0302542482350783	0.0201669077565776	39.733043639952	-0.000461541850664055	3.46936285241539	0.511977507129779	0.519334678252469	0.505019404355769	0.473318091284363	0.480487150501351	0.466537896847081	0.470985437925278	0.478121033724234	0.464221268146047	0.000844101719646716	0.00082372333880546	0.000824418692069892
208	0.705265052202183	0.36	0.0201684512508907	0.0195985476310117	0.0207383548707697	0.455829623490032	1.00943736079355	0.985948458704239	1.03292626288286	31.75	20.62	49.49	0.030572815104671	0.0313011714951582	0.0320295278856454	0.0297947050250261	0.0305045239845613	0.0312143429440965	0.0297516187668406	0.0304720540328311	0.0311724983791887	0.0201684512508907	39.6052854506715	0.00749429591545725	3.47530143454957	0.511977507129779	0.519334678252469	0.505019404355769	0.473318091284363	0.480487150501351	0.466537896847081	0.470985437925278	0.478121033724234	0.464221268146047	0.000844101719646716	0.00082372333880546	0.000824418692069892
208	0.705265052202183	0.36	0.0201714054120878	0.0195926428199978	0.0207501680041778	0.448276144776656	0.995727997640866	0.97220211352043	1.0192538817613	31.86	20.66	48.9	0.0300451882930817	0.0307722383666515	0.0314992884402213	0.0292789724723041	0.0299874812319226	0.0306959899915412	0.029293402309304	0.0299940314605632	0.0306953107119631	0.0201714054120878	39.1575085955141	0.00863438200513853	3.46916474019759	0.511977507129779	0.519334678252469	0.505019404355769	0.473318091284363	0.480487150501351	0.466537896847081	0.470985437925278	0.478121033724234	0.464221268146047	0.000844101719646716	0.00082372333880546	0.000824418692069892
208	0.705265052202183	0.36	0.0201758057950775	0.0196089160512778	0.0207426955388772	0.460024005792471	1.00860964084053	0.985337450429408	1.03188183125164	32.37	20.84	49.07	0.0299818273506915	0.0306899530741931	0.0313980787976947	0.0292102348190329	0.0299001366860184	0.0305900385530039	0.0292103530458574	0.0298954557674217	0.0305855044760229	0.0201758057950775	39.3975910368658	0.000628440579279666	3.46671626696702	0.511977507129779	0.519334678252469	0.505019404355769	0.473318091284363	0.480487150501351	0.466537896847081	0.470985437925278	0.478121033724234	0.464221268146047	0.000844101719646716	0.00082372333880546	0.000824418692069892
208	0.705265052202183	0.36	0.0201763351828421	0.0196082712470914	0.0207443991185928	0.449572638260946	0.979025544471536	0.95595481839001	1.00209627055306	31.95	20.55	49.69	0.0294594236764665	0.0301703885474883	0.0308813534185102	0.0287068835587931	0.0293996868529432	0.0300924901470932	0.02862719827225	0.029356229226323	0.0300238184899714	0.0201763351828421	39.3364296879095	0.000719007189516088	3.46138849671159	0.511977507129779	0.519334678252469	0.505019404355769	0.473318091284363	0.480487150501351	0.466537896847081	0.470985437925278	0.478121033724234	0.464221268146047	0.000844101719646716	0.00082372333880546	0.000824418692069892
208	0.705265052202183	0.36	0.0201833176209082	0.0196152403722106	0.0207513948696059	0.451262663800086	0.9881594631527	0.964952850366322	1.01136607593908	31.96	20.58	49.41	0.0297262780349553	0.0304411795181475	0.0311560810013397	0.0289667636908401	0.0296633992501762	0.0303600348095122	0.0289465279215092	0.0296009803765626	0.030283295917476	0.0201833176209082	39.4267956393323	-0.00518672108975094	3.45736479802261	0.511977507129779	0.519334678252469	0.505019404355769	0.473318091284363	0.480487150501351	0.466537896847081	0.470985437925278	0.478121033724234	0.464221268146047	0.000844101719646716	0.00082372333880546	0.000824418692069892
208	0.705265052202183	0.36	0.0201841632477345	0.0196077341609134	0.0207605923345556	0.443734076635064	0.987649292022716	0.964098812101232	1.0111997719442	31.88	20.65	49.67	0.029774010748863	0.0305013140434235	0.0312286173379841	0.0290143966703897	0.0297231445265671	0.0304318923827446	0.0289550007847515	0.029659759668459	0.0303528444988831	0.0201841632477345	39.3359884391518	-0.00556956462928376	3.45950515671081	0.511977507129779	0.519334678252469	0.505019404355769	0.473318091284363	0.480487150501351	0.466537896847081	0.470985437925278	0.478121033724234	0.464221268146047	0.000844101719646716	0.00082372333880546	0.000824418692069892
208	0.705265052202183	0.36	0.0201872233208793	0.0196152838541798	0.0207591627875787	0.455337178423776	0.990051465622715	0.966990778227493	1.01311215301794	32.13	20.32	49.68	0.0296356262161036	0.0303423732992391	0.0310491203823746	0.0288761253442011	0.0295647599359068	0.0302533945276126	0.0287509133644493	0.029482174080182	0.0301708856012719	0.0201872233208793	39.4949700712937	-0.00873052395990451	3.45359211817346	0.511977507129779	0.519334678252469	0.505019404355769	0.473318091284363	0.480487150501351	0.466537896847081	0.470985437925278	0.478121033724234	0.464221268146047	0.000844101719646716	0.00082372333880546	0.000824418692069892
208	0.705265052202183	0.36	0.0201876247563943	0.0196178713135625	0.0207573781992261	0.447507892099833	0.978935805853586	0.955770711604274	1.0021009001029	31.93	20.48	50.1	0.0294700938222362	0.030184362937872	0.0308986320535078	0.0287175279318353	0.0294135570453783	0.0301095861589212	0.0286240492208842	0.0293577895627321	0.0299294585976892	0.0201876247563943	39.6134383054474	0.000198681441217509	3.46644137671854	0.511977507129779	0.519334678252469	0.505019404355769	0.473318091284363	0.480487150501351	0.466537896847081	0.470985437925278	0.478121033724234	0.464221268146047	0.000844101719646716	0.00082372333880546	0.000824418692069892
208	0.705265052202183	0.36	0.0201887222797251	0.0196144649222884	0.0207629796371618	0.451363269551795	1.00244219817802	0.978904941659521	1.02597945469653	32.24	20.76	49.98	0.029906023862743	0.0306250985401193	0.0313441732174955	0.0291381760197769	0.0298387881980095	0.0305394003762421	0.0290622135111917	0.0297753197421198	0.0304651083599316	0.0201887222797251	39.7902827865735	-0.00189913685687093	3.47103034190554	0.511977507129779	0.519334678252469	0.505019404355769	0.473318091284363	0.480487150501351	0.466537896847081	0.470985437925278	0.478121033724234	0.464221268146047	0.000844101719646716	0.00082372333880546	0.000824418692069892
208	0.705265052202183	0.36	0.0201889444883489	0.019619383336026	0.0207585056406717	0.456001918319095	0.990244951517846	0.967210644342033	1.01327925869366	32.57	20.94	50.21	0.029250863505986	0.029947478435832	0.0306440933656781	0.0284954263748805	0.0291740504244238	0.0298526744739671	0.0284497306800973	0.0290973745967224	0.0298288734569801	0.0201889444883489	39.8416891276338	0.00990809388505286	3.48776399533645	0.511977507129779	0.519334678252469	0.505019404355769	0.473318091284363	0.480487150501351	0.466537896847081	0.470985437925278	0.478121033724234	0.464221268146047	0.000844101719646716	0.00082372333880546	0.000824418692069892
208	0.705265052202183	0.36	0.0201890349667958	0.0196196854402758	0.0207583844933158	0.458261345216263	0.980227273560715	0.957529552758839	1.00292499436259	31.58	20.41	49.36	0.0298468501827616	0.0305543536434243	0.0312618571040871	0.029089587234305	0.0297791401858392	0.0304686931373734	0.0290465366245058	0.0296933769772265	0.030398248186128	0.0201890349667958	39.1086962832693	-0.00236688735291104	3.44943735888661	0.511977507129779	0.519334678252469	0.505019404355769	0.473318091284363	0.480487150501351	0.466537896847081	0.470985437925278	0.478121033724234	0.464221268146047	0.000844101719646716	0.00082372333880546	0.000824418692069892
208	0.705265052202183	0.36	0.0201910504566035	0.0196227608307538	0.0207593400824532	0.455898208707527	0.988079547228523	0.965090804897587	1.01106828955946	32.21	20.33	49.95	0.0295108798725888	0.0302138375734677	0.0309167952743466	0.0287535800256799	0.029438498624995	0.03012341722431	0.0286395195246952	0.029350459656416	0.0299404427659733	0.0201910504566035	39.5729141918954	-0.00887363601376617	3.45367032128374	0.511977507129779	0.519334678252469	0.505019404355769	0.473318091284363	0.480487150501351	0.466537896847081	0.470985437925278	0.478121033724234	0.464221268146047	0.000844101719646716	0.00082372333880546	0.000824418692069892
208	0.705265052202183	0.36	0.020192443619539	0.0196196919988878	0.0207651952401903	0.45638219945439	0.991525863188747	0.96847943105862	1.01457229531887	31.79	20.49	49.41	0.029991634195014	0.0307053304695868	0.0314190267441597	0.0292277167788574	0.0299232344836848	0.0306187521885123	0.0291646415131986	0.0298410373345533	0.0305410464646761	0.020192443619539	39.2893979833671	-0.00168845539349181	3.45824907164919	0.511977507129779	0.519334678252469	0.505019404355769	0.473318091284363	0.480487150501351	0.466537896847081	0.470985437925278	0.478121033724234	0.464221268146047	0.000844101719646716	0.00082372333880546	0.000824418692069892
208	0.705265052202183	0.36	0.0201937329652116	0.0196184599275914	0.0207690060028318	0.457995658990703	1.00692531349812	0.9835969040947	1.03025372290154	32.16	20.58	49.28	0.0301161361091503	0.0308304140312123	0.0315446919532743	0.0293438946096713	0.0300398569333584	0.0307358192570455	0.0293200641571955	0.0300047711167148	0.0306881922834086	0.0201937329652116	39.4115379094376	0.00385395833447671	3.46657848924033	0.511977507129779	0.519334678252469	0.505019404355769	0.473318091284363	0.480487150501351	0.466537896847081	0.470985437925278	0.478121033724234	0.464221268146047	0.000844101719646716	0.00082372333880546	0.000824418692069892
208	0.705265052202183	0.36	0.0201963800850423	0.0196220008685549	0.0207707593015297	0.447517133562299	0.988986558863086	0.965584065509639	1.01238905221653	31.67	20.7	49.41	0.0300190112909234	0.0307465706379618	0.0314741299850002	0.0292561787625506	0.0299652496280443	0.030674320493538	0.0292103814730241	0.0299115674128967	0.0306671706547723	0.0201963800850423	39.1479049386611	0.00219277181223722	3.46196600309271	0.511977507129779	0.519334678252469	0.505019404355769	0.473318091284363	0.480487150501351	0.466537896847081	0.470985437925278	0.478121033724234	0.464221268146047	0.000844101719646716	0.00082372333880546	0.000824418692069892
208	0.705265052202183	0.36	0.020199383434269	0.0196265008997173	0.0207722659688208	0.453842979189573	1.00980603685685	0.986214236724176	1.03339783698952	32.26	20.69	49.88	0.0301042435452288	0.0308243845353076	0.0315445255253863	0.0293309314466784	0.0300325735915876	0.0307342157364968	0.0293006856787881	0.0299897435011682	0.0307118926740833	0.020199383434269	39.7680995558158	-0.00394793945752177	3.47023741316648	0.511977507129779	0.519334678252469	0.505019404355769	0.473318091284363	0.480487150501351	0.466537896847081	0.470985437925278	0.478121033724234	0.464221268146047	0.000844101719646716	0.00082372333880546	0.000824418692069892
208	0.705265052202183	0.36	0.0202002277369037	0.0196292099664387	0.0207712455073687	0.450590599463529	1.01197846181083	0.988180190200549	1.03577673342111	31.86	20.83	49.27	0.0305394082546335	0.0312748866012634	0.0320103649478932	0.0297605952778475	0.030477317528232	0.0311940397786165	0.0297368159893506	0.0304558836039283	0.0312306118526942	0.0202002277369037	39.4736573306734	0.00303912279221296	3.47184561370019	0.511977507129779	0.519334678252469	0.505019404355769	0.473318091284363	0.480487150501351	0.466537896847081	0.470985437925278	0.478121033724234	0.464221268146047	0.000844101719646716	0.00082372333880546	0.000824418692069892
208	0.705265052202183	0.36	0.0202002413086334	0.0196278746017709	0.0207726080154959	0.451070547849602	0.988047859212916	0.964834864085311	1.01126085434052	32.01	20.76	49.61	0.0296813985869601	0.0303955043748275	0.031109610162695	0.0289224095586128	0.0296182548033834	0.030314100048154	0.0288830285073852	0.0295906265064444	0.0302320108485214	0.0202002413086334	39.2799693038059	0.00379991336500472	3.46783695919097	0.511977507129779	0.519334678252469	0.505019404355769	0.473318091284363	0.480487150501351	0.466537896847081	0.470985437925278	0.478121033724234	0.464221268146047	0.000844101719646716	0.00082372333880546	0.000824418692069892
208	0.705265052202183	0.36	0.0202024158277086	0.0196341058404164	0.0207707258150008	0.455870886231961	1.00213431704424	0.978817291130704	1.02545134295778	31.6	20.57	49.43	0.0304986776523666	0.0312252059468632	0.0319517342413597	0.0297246978140286	0.0304327886451593	0.03114087947629	0.0296478772897414	0.0303739663382347	0.0310830126602242	0.0202024158277086	39.2578596225458	-0.00594580668617909	3.45467478116737	0.511977507129779	0.519334678252469	0.505019404355769	0.473318091284363	0.480487150501351	0.466537896847081	0.470985437925278	0.478121033724234	0.464221268146047	0.000844101719646716	0.00082372333880546	0.000824418692069892
208	0.705265052202183	0.36	0.0202026509211337	0.0196301478364217	0.0207751540058457	0.456459682634751	0.995086103981688	0.971960531150958	1.01821167681242	32.41	20.76	49.79	0.0295377136902109	0.0302404958786886	0.0309432780671663	0.0287769988551525	0.0294616815779032	0.0301463643006539	0.028735012582899	0.0293969294819389	0.0300833902977453	0.0202026509211337	39.7321104634889	-0.00353794164477808	3.46884124725713	0.511977507129779	0.519334678252469	0.505019404355769	0.473318091284363	0.480487150501351	0.466537896847081	0.470985437925278	0.478121033724234	0.464221268146047	0.000844101719646716	0.00082372333880546	0.000824418692069892
208	0.705265052202183	0.36	0.0202029957450316	0.0196285715162027	0.0207774199738605	0.435915614207582	0.971025769912911	0.947501359366899	0.994550180458924	32.05	20.63	49.39	0.0291082519270898	0.0298309468993346	0.0305536418715795	0.028363318489081	0.0290675183743775	0.029771718259674	0.0283365552006531	0.029021388320743	0.0296823564953539	0.0202029957450316	39.4803118871495	-0.00724843861739448	3.45962416136612	0.511977507129779	0.519334678252469	0.505019404355769	0.473318091284363	0.480487150501351	0.466537896847081	0.470985437925278	0.478121033724234	0.464221268146047	0.000844101719646716	0.00082372333880546	0.000824418692069892
208	0.705265052202183	0.36	0.0202049590586944	0.0196353586747643	0.0207745594426245	0.444908910856161	0.98574530289133	0.962296079717282	1.00919452606538	32.11	20.86	49.98	0.029508562702244	0.030227627122161	0.030946691542078	0.0287525707187598	0.0294532131320698	0.0301538555453797	0.0286969364146765	0.0293947866026654	0.0301014885429251	0.0202049590586944	39.7965061139443	-0.0111786280366585	3.46373773174748	0.511977507129779	0.519334678252469	0.505019404355769	0.473318091284363	0.480487150501351	0.466537896847081	0.470985437925278	0.478121033724234	0.464221268146047	0.000844101719646716	0.00082372333880546	0.000824418692069892
208	0.705265052202183	0.36	0.0202074237278334	0.0196341731659269	0.0207806742897399	0.451796526960037	0.993087568179269	0.969790344983661	1.01638479137488	31.66	20.5	49.88	0.0301543045954225	0.0308786998918923	0.031603095188362	0.0293881029494811	0.0300940918235208	0.0308000806975605	0.0292888605206941	0.0300354512510798	0.0307312942182042	0.0202074237278334	39.464949633882	-0.00594204449270079	3.45891072329378	0.511977507129779	0.519334678252469	0.505019404355769	0.473318091284363	0.480487150501351	0.466537896847081	0.470985437925278	0.478121033724234	0.464221268146047	0.000844101719646716	0.00082372333880546	0.000824418692069892
208	0.705265052202183	0.36	0.0202074992735962	0.0196350604033206	0.0207799381438718	0.452044982812737	0.997256300900458	0.973873012613373	1.02063958918754	31.85	20.73	49.72	0.0301069242971512	0.0308298100134198	0.0315526957296885	0.0293392869706657	0.0300437412439508	0.030748195517236	0.0293314307818947	0.0300553536919094	0.0307173205976147	0.0202074992735962	39.4303968075684	0.0144009160740303	3.48296138916315	0.511977507129779	0.519334678252469	0.505019404355769	0.473318091284363	0.480487150501351	0.466537896847081	0.470985437925278	0.478121033724234	0.464221268146047	0.000844101719646716	0.00082372333880546	0.000824418692069892
208	0.705265052202183	0.36	0.0202084161392978	0.0196396452970289	0.0207771869815668	0.451692173480831	0.992319264268747	0.969035160282617	1.01560336825488	32.08	20.58	49.4	0.0297476700896895	0.0304624510100345	0.0311772319303794	0.0289860401983485	0.0296825205757247	0.030379000953101	0.0289517501102066	0.0296353399055078	0.0303502047015409	0.0202084161392978	39.3602321321107	0.00722353792163636	3.46935673943852	0.511977507129779	0.519334678252469	0.505019404355769	0.473318091284363	0.480487150501351	0.466537896847081	0.470985437925278	0.478121033724234	0.464221268146047	0.000844101719646716	0.00082372333880546	0.000824418692069892
208	0.705265052202183	0.36	0.0202187431160821	0.0196475931174396	0.0207898931147246	0.456473074556136	0.985733357902642	0.962825758994276	1.00864095681101	31.9	20.44	48.87	0.0297167623664789	0.0304237850720799	0.0311308077776809	0.0289583377770094	0.0296473160066131	0.0303362942362168	0.0289188015563122	0.0296036347660104	0.030265619624151	0.0202187431160821	39.1684041975737	-0.00176250949457542	3.45681069027215	0.511977507129779	0.519334678252469	0.505019404355769	0.473318091284363	0.480487150501351	0.466537896847081	0.470985437925278	0.478121033724234	0.464221268146047	0.000844101719646716	0.00082372333880546	0.000824418692069892
208	0.705265052202183	0.36	0.0202210041145682	0.0196455149359416	0.0207964932931947	0.45087268310749	0.99380698867972	0.97044935856053	1.01716461879891	31.99	20.8	49.14	0.0298757751990459	0.0305948516768319	0.0313139281546179	0.0291121422292222	0.0298128389159365	0.0305135356026509	0.0291342255398377	0.0298529657190831	0.0305379410419852	0.0202210041145682	39.4437699639183	-0.000361904243528143	3.46678658522682	0.511977507129779	0.519334678252469	0.505019404355769	0.473318091284363	0.480487150501351	0.466537896847081	0.470985437925278	0.478121033724234	0.464221268146047	0.000844101719646716	0.00082372333880546	0.000824418692069892
208	0.705265052202183	0.36	0.0202216956561074	0.0196507566963649	0.0207926346158498	0.45338882686333	1.0023267773406	0.978888248641515	1.02576530603969	31.88	20.9	49.42	0.0302317736037772	0.030955644070319	0.0316795145368608	0.0294604962762401	0.0301658992560166	0.0308713022357932	0.0294438809286928	0.0301443169504149	0.0308867974443275	0.0202216956561074	39.5008472835038	0.0196229872071153	3.48646794613302	0.511977507129779	0.519334678252469	0.505019404355769	0.473318091284363	0.480487150501351	0.466537896847081	0.470985437925278	0.478121033724234	0.464221268146047	0.000844101719646716	0.00082372333880546	0.000824418692069892
208	0.705265052202183	0.36	0.0202248494021247	0.0196535886593569	0.0207961101448924	0.451830698345114	0.993009860524906	0.969716067245134	1.01630365380468	31.8	20.71	49.19	0.0300220468270038	0.0307432139564818	0.0314643810859598	0.0292572352342813	0.0299600306323416	0.0306628260304019	0.0292678314950991	0.0299736380835662	0.0306340170511254	0.0202248494021247	39.2203043076471	0.0149218051533876	3.4754083595878	0.511977507129779	0.519334678252469	0.505019404355769	0.473318091284363	0.480487150501351	0.466537896847081	0.470985437925278	0.478121033724234	0.464221268146047	0.000844101719646716	0.00082372333880546	0.000824418692069892
208	0.705265052202183	0.36	0.0202270906321238	0.0196520558708048	0.0208021253934428	0.453879754015844	1.00072355547583	0.977345680938371	1.02410143001328	31.99	20.78	49.64	0.0300872468043135	0.0308069265396282	0.0315266062749429	0.0293181959715854	0.030019480195229	0.0307207644188726	0.0292676534407408	0.0299765132454058	0.0306837864729465	0.0202270906321238	39.4922287700129	0.000130045459849716	3.46684098554099	0.511977507129779	0.519334678252469	0.505019404355769	0.473318091284363	0.480487150501351	0.466537896847081	0.470985437925278	0.478121033724234	0.464221268146047	0.000844101719646716	0.00082372333880546	0.000824418692069892
208	0.705265052202183	0.36	0.0202302859076163	0.0196578024156258	0.0208027693996068	0.460584331132369	1.01806682006601	0.994602895674985	1.04153074445704	32.05	20.83	49.21	0.0305628183123528	0.0312838333638634	0.032004848415374	0.0297807735745246	0.0304833392140351	0.0311859048535457	0.0297607508455574	0.0304999296398824	0.0311840051077231	0.0202302859076163	39.5779514000738	0.00119742922820423	3.46781183793447	0.511977507129779	0.519334678252469	0.505019404355769	0.473318091284363	0.480487150501351	0.466537896847081	0.470985437925278	0.478121033724234	0.464221268146047	0.000844101719646716	0.00082372333880546	0.000824418692069892
208	0.705265052202183	0.36	0.0202317457517873	0.0196605123420754	0.0208029791614991	0.455556117245974	0.998909941083905	0.975653185806008	1.0221666963618	32.19	20.57	49.65	0.0298489468586747	0.03056045957907	0.0312719722994652	0.0290831976394936	0.0297764571091909	0.0304697165788883	0.0290243824266181	0.0297587366782747	0.0304194804625232	0.0202317457517873	39.5941883752257	-0.0145746018094537	3.45335006015636	0.511977507129779	0.519334678252469	0.505019404355769	0.473318091284363	0.480487150501351	0.466537896847081	0.470985437925278	0.478121033724234	0.464221268146047	0.000844101719646716	0.00082372333880546	0.000824418692069892
208	0.705265052202183	0.36	0.0202318394926221	0.0196624228806723	0.0208012561045719	0.454530245552273	0.994884391457953	0.971673398022979	1.01809538489293	32.23	20.92	50.36	0.0296924534118883	0.0304017363279524	0.0311110192440165	0.0289301991422315	0.0296212735955705	0.0303123480489096	0.0288930308210817	0.0295716630423383	0.0302602553497418	0.0202318394926221	39.812317521852	0.000268256807802976	3.47698830599409	0.511977507129779	0.519334678252469	0.505019404355769	0.473318091284363	0.480487150501351	0.466537896847081	0.470985437925278	0.478121033724234	0.464221268146047	0.000844101719646716	0.00082372333880546	0.000824418692069892
208	0.705265052202183	0.36	0.0202383644193223	0.0196646543798988	0.0208120744587457	0.454746696890199	0.993407726558356	0.970241298466003	1.01657415465071	32.06	20.65	49.76	0.0297979909044855	0.0305094768149253	0.0312209627253651	0.0290352725905714	0.0297285470942178	0.0304218215978643	0.0289943091166053	0.0296697505570223	0.0303913971610128	0.0202383644193223	39.5302201074172	-0.0100066543056123	3.45850830542887	0.511977507129779	0.519334678252469	0.505019404355769	0.473318091284363	0.480487150501351	0.466537896847081	0.470985437925278	0.478121033724234	0.464221268146047	0.000844101719646716	0.00082372333880546	0.000824418692069892
208	0.705265052202183	0.36	0.020240343794617	0.0196596022773523	0.0208210853118817	0.448578533506822	1.00753088028332	0.983740678544414	1.03132108202223	31.79	20.55	49.72	0.0304651203309096	0.031201870751503	0.0319386211720963	0.0296891560824	0.0304071410433383	0.0311251260042767	0.029618173879828	0.0303387446832434	0.0310495026266836	0.020240343794617	39.4705057462684	-0.00535733339519575	3.46410965630418	0.511977507129779	0.519334678252469	0.505019404355769	0.473318091284363	0.480487150501351	0.466537896847081	0.470985437925278	0.478121033724234	0.464221268146047	0.000844101719646716	0.00082372333880546	0.000824418692069892
208	0.705265052202183	0.36	0.0202423786633837	0.0196726869871434	0.0208120703396239	0.449762717353908	0.995738028185353	0.972282482440988	1.01919357392972	31.75	20.4	49.51	0.0301507087463831	0.0308780707435368	0.0316054327406905	0.0293833668594174	0.03009221734057	0.0308010678217226	0.029326030400398	0.030016954279989	0.030718313846956	0.0202423786633837	39.372905632327	0.00499569018915621	3.46802667557828	0.511977507129779	0.519334678252469	0.505019404355769	0.473318091284363	0.480487150501351	0.466537896847081	0.470985437925278	0.478121033724234	0.464221268146047	0.000844101719646716	0.00082372333880546	0.000824418692069892
208	0.705265052202183	0.36	0.0202470272324266	0.0196696954079156	0.0208243590569376	0.452985325250407	0.993934228802163	0.970673022288896	1.01719543531543	32.44	20.91	49.42	0.0294735115583309	0.0301798147348763	0.0308861179114216	0.0287140774271951	0.0294021815256246	0.0300902856240541	0.0287745019239846	0.0294225971374315	0.0301138103388299	0.0202470272324266	39.4422174296701	0.0135603109146627	3.48279139158397	0.511977507129779	0.519334678252469	0.505019404355769	0.473318091284363	0.480487150501351	0.466537896847081	0.470985437925278	0.478121033724234	0.464221268146047	0.000844101719646716	0.00082372333880546	0.000824418692069892
208	0.705265052202183	0.36	0.0202488896692245	0.0196717826177084	0.0208259967207407	0.450168185715112	0.987061485215928	0.963829361747591	1.01029360868427	31.26	20.38	48.92	0.0303539659599272	0.0310856173423421	0.031817268724757	0.0295886309892109	0.0303018347529498	0.0310150385166887	0.0295404942273846	0.0302102548356696	0.0309446873151449	0.0202488896692245	39.0618917369162	-0.00160677882583591	3.44915761471204	0.511977507129779	0.519334678252469	0.505019404355769	0.473318091284363	0.480487150501351	0.466537896847081	0.470985437925278	0.478121033724234	0.464221268146047	0.000844101719646716	0.00082372333880546	0.000824418692069892
208	0.705265052202183	0.36	0.020255760200215	0.0196804357420633	0.0208310846583667	0.44239773617203	0.988941347870801	0.965296119151947	1.01258657658965	32.44	20.77	49.07	0.0293106439411265	0.0300286172822953	0.0307465906234641	0.0285554122620011	0.0292548859682555	0.0299543596745099	0.028536932472803	0.029275857632747	0.0299892126966322	0.020255760200215	39.5847036301766	0.00535089898228781	3.47638091880974	0.511977507129779	0.519334678252469	0.505019404355769	0.473318091284363	0.480487150501351	0.466537896847081	0.470985437925278	0.478121033724234	0.464221268146047	0.000844101719646716	0.00082372333880546	0.000824418692069892
208	0.705265052202183	0.36	0.0202593842887199	0.0196895173144756	0.0208292512629643	0.45535417244394	1.0017685513783	0.97843574421149	1.02510135854511	32.05	20.52	48.97	0.030061047596147	0.0307779149335708	0.0314947822709946	0.0292917673604256	0.0299902896327763	0.0306888119051271	0.029267812009431	0.0299903442378915	0.030667399319646	0.0202593842887199	39.367692196299	0.0109120852317008	3.47264888608719	0.511977507129779	0.519334678252469	0.505019404355769	0.473318091284363	0.480487150501351	0.466537896847081	0.470985437925278	0.478121033724234	0.464221268146047	0.000844101719646716	0.00082372333880546	0.000824418692069892
208	0.705265052202183	0.36	0.0202608748318257	0.0196873572663202	0.0208343923973313	0.444657234577031	0.983542590240807	0.96013384060754	1.00695133987407	32.37	20.85	49.95	0.0292080864857348	0.0299202005211893	0.0306323145566437	0.0284563044743366	0.0291500895267479	0.0298438745791592	0.0283881165390755	0.029119936635911	0.0297521530696596	0.0202608748318257	39.6616471804932	0.0135182434261851	3.48639105424805	0.511977507129779	0.519334678252469	0.505019404355769	0.473318091284363	0.480487150501351	0.466537896847081	0.470985437925278	0.478121033724234	0.464221268146047	0.000844101719646716	0.00082372333880546	0.000824418692069892
208	0.705265052202183	0.36	0.020264263020287	0.01969065880173	0.020837867238844	0.453337108977224	1.00422539320218	0.980740016623628	1.02771076978074	31.91	20.8	49.53	0.0302647437875895	0.0309894811214979	0.0317142184554063	0.0294922592877574	0.0301984982540331	0.0309047372203087	0.0294479371961186	0.0301791495246841	0.0309177416548438	0.020264263020287	39.5137771466606	0.00347382722514243	3.46939970352885	0.511977507129779	0.519334678252469	0.505019404355769	0.473318091284363	0.480487150501351	0.466537896847081	0.470985437925278	0.478121033724234	0.464221268146047	0.000844101719646716	0.00082372333880546	0.000824418692069892
208	0.705265052202183	0.36	0.0202691959351306	0.0196989564109453	0.0208394354593159	0.459171050600426	0.995160044975623	0.972158722090628	1.01816136786062	32.39	20.88	49.76	0.0295566424240534	0.0302559540285721	0.0309552656330907	0.0287956322016983	0.0294769382671569	0.0301582443326155	0.0287486542656069	0.029438532871376	0.0301254401565376	0.0202691959351306	39.6295489084233	0.00148496679640054	3.47460165968887	0.511977507129779	0.519334678252469	0.505019404355769	0.473318091284363	0.480487150501351	0.466537896847081	0.470985437925278	0.478121033724234	0.464221268146047	0.000844101719646716	0.00082372333880546	0.000824418692069892
208	0.705265052202183	0.36	0.0202708202948276	0.0196959263031385	0.0208457142865167	0.442637173098153	0.976701748433013	0.953360494071903	1.00004300279412	31.85	20.37	49.34	0.0294691975572403	0.0301906959204287	0.0309121942836171	0.0287177660263338	0.0294208669893709	0.030123967952408	0.028668535942586	0.0293598753815614	0.0300653665370333	0.0202708202948276	39.2386441791687	0.00612053305229266	3.46271242245137	0.511977507129779	0.519334678252469	0.505019404355769	0.473318091284363	0.480487150501351	0.466537896847081	0.470985437925278	0.478121033724234	0.464221268146047	0.000844101719646716	0.00082372333880546	0.000824418692069892
208	0.705265052202183	0.36	0.0202709216631045	0.0196981903861682	0.0208436529400407	0.447457377551945	0.985949335274701	0.962615892504533	1.00928277804487	32.4	21.02	49.49	0.029259940589708	0.0299691904104564	0.0306784402312049	0.02850647192709	0.0291974579542992	0.0298884439815084	0.0285470519872882	0.0292322961307034	0.0299143204821701	0.0202709216631045	39.6499896235934	-0.00428767233015968	3.47016865583945	0.511977507129779	0.519334678252469	0.505019404355769	0.473318091284363	0.480487150501351	0.466537896847081	0.470985437925278	0.478121033724234	0.464221268146047	0.000844101719646716	0.00082372333880546	0.000824418692069892
208	0.705265052202183	0.36	0.0202720092869124	0.0196946052231237	0.0208494133507011	0.438071008590733	0.963470879913166	0.940231516678071	0.986710243148261	32.01	20.6	50.12	0.0289269992870981	0.0296419774938587	0.0303569557006192	0.0281873384923648	0.0288840347700741	0.0295807310477835	0.0281128897724563	0.0288171442200551	0.0295094121780492	0.0202720092869124	39.4447424837165	-0.0058791066005919	3.46050415504093	0.511977507129779	0.519334678252469	0.505019404355769	0.473318091284363	0.480487150501351	0.466537896847081	0.470985437925278	0.478121033724234	0.464221268146047	0.000844101719646716	0.00082372333880546	0.000824418692069892
208	0.705265052202183	0.36	0.0202745228609227	0.0197007478041426	0.0208482979177027	0.450787410613979	0.993086222252837	0.969741512585373	1.0164309319203	32.18	20.73	49.6	0.0296790427228556	0.0303935100593381	0.0311079773958205	0.0289178164432814	0.0296139586835838	0.0303101009238862	0.0288717804254616	0.0296878837838447	0.0302835875891726	0.0202745228609227	39.5082555558815	-0.00815592051714874	3.46041166793479	0.511977507129779	0.519334678252469	0.505019404355769	0.473318091284363	0.480487150501351	0.466537896847081	0.470985437925278	0.478121033724234	0.464221268146047	0.000844101719646716	0.00082372333880546	0.000824418692069892
208	0.705265052202183	0.36	0.0202776752689301	0.0197046454102566	0.0208507051276035	0.455701020463757	1.01044114974177	0.98692279419328	1.03395950529026	32.31	21.05	50.22	0.0300844142787124	0.0308013254247895	0.0315182365708667	0.0293109927754775	0.0300094732986033	0.0307079538217291	0.0293293436186784	0.0299754456302844	0.0306669294172178	0.0202776752689301	39.9103041979543	-0.000792214423571454	3.47977195575489	0.511977507129779	0.519334678252469	0.505019404355769	0.473318091284363	0.480487150501351	0.466537896847081	0.470985437925278	0.478121033724234	0.464221268146047	0.000844101719646716	0.00082372333880546	0.000824418692069892
208	0.705265052202183	0.36	0.0202785012530729	0.0197045804721267	0.020852422034019	0.455442180268255	0.997777849245064	0.974542114998715	1.02101358349141	32.07	20.75	49.76	0.0299200449013297	0.0306334201380347	0.0313467953747396	0.029154051625265	0.0298491634991832	0.0305442753731014	0.029111109474126	0.0298087778397957	0.0304978782008681	0.0202785012530729	39.5803324296061	-0.0107587180127821	3.45736087886583	0.511977507129779	0.519334678252469	0.505019404355769	0.473318091284363	0.480487150501351	0.466537896847081	0.470985437925278	0.478121033724234	0.464221268146047	0.000844101719646716	0.00082372333880546	0.000824418692069892
208	0.705265052202183	0.36	0.020284401710982	0.0197068984808952	0.0208619049410688	0.445768493340617	0.981722507973317	0.95840957920945	1.00503543673718	32	20.38	48.91	0.0294914279878135	0.030208795149765	0.0309261623117165	0.0287374126422923	0.0294364386832676	0.0301354647242429	0.0286933270009703	0.0294056670321877	0.0300912293110851	0.020284401710982	39.1314292441217	0.0135182069990837	3.47240303860753	0.511977507129779	0.519334678252469	0.505019404355769	0.473318091284363	0.480487150501351	0.466537896847081	0.470985437925278	0.478121033724234	0.464221268146047	0.000844101719646716	0.00082372333880546	0.000824418692069892
208	0.705265052202183	0.36	0.0202853252603151	0.0197111802318808	0.0208594702887493	0.449003109608248	0.97961278622285	0.956501638555642	1.00272393389006	32.38	20.72	50.31	0.0290961165258471	0.0297991416106619	0.0305021666954768	0.0283471945184276	0.0290321240282774	0.0297170535381272	0.0282949101744008	0.0289900411708674	0.0296708919061811	0.0202853252603151	39.6040079661505	0.00475925295491314	3.47495227248363	0.511977507129779	0.519334678252469	0.505019404355769	0.473318091284363	0.480487150501351	0.466537896847081	0.470985437925278	0.478121033724234	0.464221268146047	0.000844101719646716	0.00082372333880546	0.000824418692069892
208	0.705265052202183	0.36	0.020287448338869	0.0197171368223867	0.0208577598553512	0.450296498286094	0.990633201525008	0.967323054420996	1.01394334862902	32.09	21.12	49.45	0.0296835304651103	0.0303988317892603	0.0311141331134103	0.028923368716713	0.0296203519804208	0.0303173352441286	0.0289351761263062	0.0296743284950934	0.030346338719429	0.020287448338869	39.612673592603	0.011110285474992	3.48260872197172	0.511977507129779	0.519334678252469	0.505019404355769	0.473318091284363	0.480487150501351	0.466537896847081	0.470985437925278	0.478121033724234	0.464221268146047	0.000844101719646716	0.00082372333880546	0.000824418692069892
208	0.705265052202183	0.36	0.0202895428836549	0.0197185679069258	0.0208605178603841	0.469712777261816	1.00604774992615	0.98328235669641	1.02881314315589	31.95	20.48	49.57	0.0302992228520367	0.0310007240211409	0.0317022251902451	0.0295251946736668	0.030208775195938	0.0308923557182092	0.0294783522464682	0.0301647919853369	0.0308003721038409	0.0202895428836549	39.2320384464761	0.0127831347071558	3.47030131154399	0.511977507129779	0.519334678252469	0.505019404355769	0.473318091284363	0.480487150501351	0.466537896847081	0.470985437925278	0.478121033724234	0.464221268146047	0.000844101719646716	0.00082372333880546	0.000824418692069892
208	0.705265052202183	0.36	0.0202903576521733	0.0197125398804583	0.0208681754238883	0.452295309084186	0.990523389078481	0.967309703846447	1.01373707431051	32.03	20.64	49.02	0.0297362004801939	0.0304498155666538	0.0311634306531137	0.02897548896417	0.02967084834864	0.03036620773311	0.0289549070480905	0.0296540476934751	0.030365524063078	0.0202903576521733	39.3051726556076	0.00233976455879927	3.46449765922702	0.511977507129779	0.519334678252469	0.505019404355769	0.473318091284363	0.480487150501351	0.466537896847081	0.470985437925278	0.478121033724234	0.464221268146047	0.000844101719646716	0.00082372333880546	0.000824418692069892
208	0.705265052202183	0.36	0.0202936094805224	0.0197211830771735	0.0208660358838713	0.443413694309309	0.979534403462956	0.956162258602921	1.00290654832299	32.25	20.58	49.46	0.0292006891634528	0.0299144620937275	0.0306282350240022	0.0284507935125105	0.0291462362173177	0.0298416789221248	0.0283819855829898	0.0290944461539767	0.0298213654661268	0.0202936094805224	39.381367509938	0.00625004191954708	3.47175757502949	0.511977507129779	0.519334678252469	0.505019404355769	0.473318091284363	0.480487150501351	0.466537896847081	0.470985437925278	0.478121033724234	0.464221268146047	0.000844101719646716	0.00082372333880546	0.000824418692069892
208	0.705265052202183	0.36	0.0203008265938346	0.019724537212571	0.0208771159750982	0.447096443823635	0.990441597591732	0.96698472420089	1.01389847098257	32.3	20.76	49.53	0.0294828690146152	0.030198057071227	0.0309132451278389	0.0287250052361806	0.0294218092229583	0.030118613209736	0.028719287149578	0.0293911553097016	0.0301054407986892	0.0203008265938346	39.4291103825847	-0.00472320433311829	3.4627681185585	0.511977507129779	0.519334678252469	0.505019404355769	0.473318091284363	0.480487150501351	0.466537896847081	0.470985437925278	0.478121033724234	0.464221268146047	0.000844101719646716	0.00082372333880546	0.000824418692069892
208	0.705265052202183	0.36	0.0203051662197352	0.0197327161048261	0.0208776163346443	0.455840065332663	0.997740583323764	0.974524345731941	1.02095682091559	31.92	20.71	49.74	0.0300607388669276	0.0307768802940524	0.0314930217211772	0.0292932772093207	0.0299911352838913	0.030688993358462	0.029236192292774	0.0299677692939995	0.0306609003959244	0.0203051662197352	39.4932489548447	-0.00599757038125758	3.4594669409899	0.511977507129779	0.519334678252469	0.505019404355769	0.473318091284363	0.480487150501351	0.466537896847081	0.470985437925278	0.478121033724234	0.464221268146047	0.000844101719646716	0.00082372333880546	0.000824418692069892
208	0.705265052202183	0.36	0.0203055619801801	0.0197336821524981	0.0208774418078621	0.46419768756501	1.00182511796337	0.978902728372494	1.02474750755424	31.73	20.24	48.88	0.0303755539843305	0.0310868404710124	0.0317981269576942	0.0296027868669075	0.0302959779203914	0.0309891689738754	0.0295537252223303	0.0302481330843825	0.0309199475034547	0.0203055619801801	39.0933426901581	-0.00702265776426089	3.44498505044142	0.511977507129779	0.519334678252469	0.505019404355769	0.473318091284363	0.480487150501351	0.466537896847081	0.470985437925278	0.478121033724234	0.464221268146047	0.000844101719646716	0.00082372333880546	0.000824418692069892
208	0.705265052202183	0.36	0.0203137464022992	0.0197374659927557	0.0208900268118427	0.450051515951606	1.00564309929671	0.981968047607542	1.02931815098587	31.54	20.75	49.31	0.0306477084899321	0.0313866185638611	0.0321255286377901	0.0298707241544283	0.0305909012926477	0.031311078430867	0.0298195366191066	0.0305260603246216	0.0313116330954225	0.0203137464022992	39.4360717784637	0.00141297451226706	3.46924694319689	0.511977507129779	0.519334678252469	0.505019404355769	0.473318091284363	0.480487150501351	0.466537896847081	0.470985437925278	0.478121033724234	0.464221268146047	0.000844101719646716	0.00082372333880546	0.000824418692069892
208	0.705265052202183	0.36	0.0203200221061609	0.019736954582358	0.0209030896299637	0.452538952083085	0.985393172560201	0.962311071109469	1.00847527401093	31.6	20.35	49.08	0.0299787146663098	0.030697787483889	0.0314168603014682	0.0292178439552731	0.0299186664425066	0.0306194889297401	0.029169094389661	0.0298700603907432	0.0305765078005633	0.0203200221061609	38.8748858250324	0.00596707912379958	3.4569685643071	0.511977507129779	0.519334678252469	0.505019404355769	0.473318091284363	0.480487150501351	0.466537896847081	0.470985437925278	0.478121033724234	0.464221268146047	0.000844101719646716	0.00082372333880546	0.000824418692069892
208	0.705265052202183	0.36	0.020320665595859	0.0197404179798023	0.0209009132119158	0.454451358099075	1.00357117811841	0.980153793733902	1.02698856250291	31.9	20.71	49.52	0.0302530063126486	0.0309757972482541	0.0316985881838596	0.0294809174339002	0.0301852619765333	0.0308896065191663	0.0294334392936774	0.0301592303586626	0.0308499002969712	0.020320665595859	39.1891608812519	-0.0130053709882165	3.45036637211156	0.511977507129779	0.519334678252469	0.505019404355769	0.473318091284363	0.480487150501351	0.466537896847081	0.470985437925278	0.478121033724234	0.464221268146047	0.000844101719646716	0.00082372333880546	0.000824418692069892
208	0.705265052202183	0.36	0.0203253035366544	0.0197535838012411	0.0208970232720676	0.45150643397472	0.99697860896716	0.973576402576266	1.02038081535805	31.83	20.47	48.7	0.0301132239783252	0.0308370663812133	0.0315609087841014	0.0293456603675661	0.0300510525676867	0.0307564447678074	0.0293439287528829	0.0300414097875659	0.0307218442771051	0.0203253035366544	39.2510698900241	0.00931122612614785	3.46714514039646	0.511977507129779	0.519334678252469	0.505019404355769	0.473318091284363	0.480487150501351	0.466537896847081	0.470985437925278	0.478121033724234	0.464221268146047	0.000844101719646716	0.00082372333880546	0.000824418692069892
208	0.705265052202183	0.36	0.0203255191484198	0.0197466404887465	0.020904397808093	0.454929710175701	1.00989213732779	0.986349979660648	1.03343429499493	32.08	20.76	50.06	0.0302814574888193	0.0310042139761646	0.03172697046351	0.0295061949043389	0.0302104474586243	0.0309147000129098	0.0294692007056538	0.0301578921733667	0.0308518911062039	0.0203255191484198	39.5923065821875	0.00461121088302646	3.47570883295888	0.511977507129779	0.519334678252469	0.505019404355769	0.473318091284363	0.480487150501351	0.466537896847081	0.470985437925278	0.478121033724234	0.464221268146047	0.000844101719646716	0.00082372333880546	0.000824418692069892
208	0.705265052202183	0.36	0.0203286293612707	0.0197519072338212	0.0209053514887201	0.446940669697161	0.989652077419687	0.966206516224046	1.01309763861533	32.18	20.77	49.37	0.0295687120146312	0.0302862139517167	0.0310037158888021	0.0288102834702746	0.0295093816990941	0.0302084799279136	0.028785109292502	0.0294928488205821	0.0301658771205591	0.0203286293612707	39.459855278049	0.00915771608226289	3.47455723008101	0.511977507129779	0.519334678252469	0.505019404355769	0.473318091284363	0.480487150501351	0.466537896847081	0.470985437925278	0.478121033724234	0.464221268146047	0.000844101719646716	0.00082372333880546	0.000824418692069892
208	0.705265052202183	0.36	0.0203339706052524	0.0197604354898701	0.0209075057206348	0.452146338208359	1.00310178136641	0.979586241973402	1.02661732075942	31.7	20.71	48.94	0.0304197138459456	0.031149956828766	0.0318801998115863	0.0296461723608872	0.0303578460289453	0.0310695196970034	0.0296595218775222	0.030340470171276	0.0310622341808173	0.0203339706052524	39.3001173799468	-0.00155910246232417	3.46085339420242	0.511977507129779	0.519334678252469	0.505019404355769	0.473318091284363	0.480487150501351	0.466537896847081	0.470985437925278	0.478121033724234	0.464221268146047	0.000844101719646716	0.00082372333880546	0.000824418692069892
208	0.705265052202183	0.36	0.0203343292951199	0.0197580430254547	0.0209106155647851	0.455984972191298	1.01397080879619	0.990383803554559	1.03755781403782	32.64	20.94	49.81	0.0298915265459128	0.0306034238838824	0.0313153212218521	0.0291186548270964	0.029812145433032	0.0305056360389676	0.0290819636947619	0.0297543489473912	0.0304954039138684	0.0203343292951199	39.8915512672197	0.00296285363606969	3.48288328516717	0.511977507129779	0.519334678252469	0.505019404355769	0.473318091284363	0.480487150501351	0.466537896847081	0.470985437925278	0.478121033724234	0.464221268146047	0.000844101719646716	0.00082372333880546	0.000824418692069892
208	0.705265052202183	0.36	0.0203382104169567	0.0197592960703563	0.0209171247635571	0.451907320044122	0.998503247838115	0.97508421462104	1.02192228105519	31.95	20.75	49.32	0.0300518208952861	0.0307735889038615	0.0314953569124368	0.0292841916479256	0.0299875231619164	0.0306908546759073	0.0292712987651955	0.0299781706022759	0.0306493405572843	0.0203382104169567	39.2463506510231	0.00391626580639162	3.46660416742502	0.511977507129779	0.519334678252469	0.505019404355769	0.473318091284363	0.480487150501351	0.466537896847081	0.470985437925278	0.478121033724234	0.464221268146047	0.000844101719646716	0.00082372333880546	0.000824418692069892
208	0.705265052202183	0.36	0.0203415598701538	0.0197621310698224	0.0209209886704852	0.44692380640992	0.986099785971921	0.962737584195408	1.00946198774843	31.77	20.82	49.35	0.0298323450981461	0.0305562695372568	0.0312801939763675	0.0290727660589392	0.0297782582283738	0.0304837503978085	0.0290420186167554	0.0297569755208314	0.0305070702111612	0.0203415598701538	39.2113440192053	-0.00679929626944727	3.45442990601125	0.511977507129779	0.519334678252469	0.505019404355769	0.473318091284363	0.480487150501351	0.466537896847081	0.470985437925278	0.478121033724234	0.464221268146047	0.000844101719646716	0.00082372333880546	0.000824418692069892
208	0.705265052202183	0.36	0.0203437748779848	0.0197625073472821	0.0209250424086876	0.445853715447885	0.983160385328567	0.959817337666053	1.00650343299108	32.56	20.62	50.08	0.0290341231126533	0.0297402417594637	0.0304463604062742	0.0282843850137057	0.0289722698034151	0.0296601545931244	0.0281925827989886	0.0289203348086616	0.02956519929316	0.0203437748779848	39.7849349268454	0.00493523139416371	3.47990863787238	0.511977507129779	0.519334678252469	0.505019404355769	0.473318091284363	0.480487150501351	0.466537896847081	0.470985437925278	0.478121033724234	0.464221268146047	0.000844101719646716	0.00082372333880546	0.000824418692069892
208	0.705265052202183	0.36	0.0203471692121368	0.019774064398714	0.0209202740255597	0.453827149202963	0.99183616884259	0.968663453484153	1.01500888420103	32.11	20.79	50.03	0.029704624339922	0.0304152290418775	0.031125833743833	0.0289436215023246	0.0296360212208267	0.0303284209393288	0.028891765676355	0.0296129110819889	0.0302767494041872	0.0203471692121368	39.6143943486473	0.00026812950625607	3.47077307175826	0.511977507129779	0.519334678252469	0.505019404355769	0.473318091284363	0.480487150501351	0.466537896847081	0.470985437925278	0.478121033724234	0.464221268146047	0.000844101719646716	0.00082372333880546	0.000824418692069892
208	0.705265052202183	0.36	0.0203473322609484	0.0197752469688687	0.020919417553028	0.448159862630579	0.980654758316442	0.95747955935968	1.0038299572732	31.71	20.35	48.87	0.0297242215746484	0.0304436779244926	0.0311631342743368	0.0289682288881928	0.0296693869038875	0.0303705449195823	0.0289130384087486	0.029609094874297	0.0303267761035863	0.0203473322609484	39.0221888711621	-0.00943776092338831	3.44375247703511	0.511977507129779	0.519334678252469	0.505019404355769	0.473318091284363	0.480487150501351	0.466537896847081	0.470985437925278	0.478121033724234	0.464221268146047	0.000844101719646716	0.00082372333880546	0.000824418692069892
208	0.705265052202183	0.36	0.0203493399825578	0.0197739387328171	0.0209247412322984	0.458527798267481	0.996474307739406	0.973412756257924	1.01953585922089	31.55	20.4	49.65	0.0303772464619438	0.0310969272228995	0.0318166079838553	0.0296070662152325	0.0303085002958409	0.0310099343764493	0.0295079367762808	0.0302339543940302	0.0309023151335174	0.0203493399825578	39.1936809599576	0.000427978846208306	3.45640953787454	0.511977507129779	0.519334678252469	0.505019404355769	0.473318091284363	0.480487150501351	0.466537896847081	0.470985437925278	0.478121033724234	0.464221268146047	0.000844101719646716	0.00082372333880546	0.000824418692069892
208	0.705265052202183	0.36	0.0203495204432627	0.01977433136258	0.0209247095239454	0.452573081851415	0.993389074979122	0.970121278201414	1.01665687175683	32.22	20.52	50.08	0.0296502665312612	0.0303614109949032	0.0310725554585452	0.0288891737297515	0.0295820638235199	0.0302749539172884	0.0288193072161536	0.0294992824848064	0.0301958210340589	0.0203495204432627	39.7295608529407	0.00618223340902728	3.47664752145629	0.511977507129779	0.519334678252469	0.505019404355769	0.473318091284363	0.480487150501351	0.466537896847081	0.470985437925278	0.478121033724234	0.464221268146047	0.000844101719646716	0.00082372333880546	0.000824418692069892
208	0.705265052202183	0.36	0.0203495476663752	0.0197718835815303	0.0209272117512201	0.451441304537317	0.982017152644267	0.958963107081735	1.0050711982068	31.47	20.3	48.79	0.029996047522816	0.0307171704118825	0.0314382933009489	0.0292366006169041	0.0299394659489884	0.0306423312810728	0.0291755261859161	0.0298537465161314	0.030570878141605	0.0203495476663752	38.8331402598717	-0.00193745701013377	3.44606431260293	0.511977507129779	0.519334678252469	0.505019404355769	0.473318091284363	0.480487150501351	0.466537896847081	0.470985437925278	0.478121033724234	0.464221268146047	0.000844101719646716	0.00082372333880546	0.000824418692069892
208	0.705265052202183	0.36	0.0203495756067582	0.0197759394025662	0.0209232118109503	0.454339297958459	1.00230179680291	0.978908745989211	1.02569484761661	32.51	21.1	49.65	0.0296588237794768	0.0303675827670642	0.0310763417546516	0.0288936542294467	0.0295841279067452	0.0302746015840437	0.0289109276327829	0.0295839399073705	0.0303282485991082	0.0203495756067582	39.6603213013283	0.010358788535383	3.48336556804726	0.511977507129779	0.519334678252469	0.505019404355769	0.473318091284363	0.480487150501351	0.466537896847081	0.470985437925278	0.478121033724234	0.464221268146047	0.000844101719646716	0.00082372333880546	0.000824418692069892
208	0.705265052202183	0.36	0.020354273178094	0.0197752274955452	0.0209333188606428	0.454853526598257	1.00561915812588	0.982173008793816	1.02906530745795	32.06	20.66	49.57	0.0301635142138366	0.030883568880688	0.0316036235475395	0.0293914259799977	0.0300930495803608	0.0307946731807239	0.0293390873720794	0.0300663979452746	0.030733480066829	0.020354273178094	39.3427392245179	0.00284456147927424	3.46518203142546	0.511977507129779	0.519334678252469	0.505019404355769	0.473318091284363	0.480487150501351	0.466537896847081	0.470985437925278	0.478121033724234	0.464221268146047	0.000844101719646716	0.00082372333880546	0.000824418692069892
208	0.705265052202183	0.36	0.0203637278145164	0.019790913783848	0.0209365418451848	0.452393609190883	0.991728022325106	0.968490716374943	1.01496532827527	32.04	20.61	49.7	0.0297657766338256	0.0304799563846376	0.0311941361354496	0.0290042072169878	0.0297001143904358	0.0303960215638837	0.0289720501715527	0.0296220185569352	0.0303250283543433	0.0203637278145164	39.6018401482698	0.0117626987422191	3.48052475928291	0.511977507129779	0.519334678252469	0.505019404355769	0.473318091284363	0.480487150501351	0.466537896847081	0.470985437925278	0.478121033724234	0.464221268146047	0.000844101719646716	0.00082372333880546	0.000824418692069892
208	0.705265052202183	0.36	0.0203640506654856	0.0197899024127704	0.0209381989182009	0.458241004430075	1.00268328590046	0.979464632159663	1.02590193964127	32.18	20.56	49.69	0.0299776638156202	0.0306882979449591	0.031398932074298	0.0292087939649476	0.0299012016854419	0.0305936094059363	0.0291600166918216	0.0298240681504094	0.0305206296241528	0.0203640506654856	39.4444404053653	-0.00482337982048606	3.45775244176175	0.511977507129779	0.519334678252469	0.505019404355769	0.473318091284363	0.480487150501351	0.466537896847081	0.470985437925278	0.478121033724234	0.464221268146047	0.000844101719646716	0.00082372333880546	0.000824418692069892
208	0.705265052202183	0.36	0.0203642148429041	0.0197892172588288	0.0209392124269793	0.456279191335255	0.996486050475388	0.973319517859915	1.01965258309086	31.64	20.36	48.77	0.0302892449291462	0.0310101765119135	0.0317311080946808	0.0295199987462402	0.0302226210621546	0.0309252433780691	0.0294636059693742	0.0301864397247058	0.0308806841501797	0.0203642148429041	39.0810300821339	-0.00307559706811335	3.45040337598707	0.511977507129779	0.519334678252469	0.505019404355769	0.473318091284363	0.480487150501351	0.466537896847081	0.470985437925278	0.478121033724234	0.464221268146047	0.000844101719646716	0.00082372333880546	0.000824418692069892
208	0.705265052202183	0.36	0.0203650516566318	0.0197905710035866	0.020939532309677	0.450164233240751	0.988306933788723	0.965045310903613	1.01156855667383	31.73	20.47	49.45	0.0299494254331996	0.0306713316817263	0.0313932379302531	0.0291875580346994	0.0298911000966827	0.030594642158666	0.029136770071893	0.0298527639565574	0.030569008859195	0.0203650516566318	39.3209975802988	-0.0158445006747071	3.44386270263892	0.511977507129779	0.519334678252469	0.505019404355769	0.473318091284363	0.480487150501351	0.466537896847081	0.470985437925278	0.478121033724234	0.464221268146047	0.000844101719646716	0.00082372333880546	0.000824418692069892
208	0.705265052202183	0.36	0.0203663905325708	0.0197929298219244	0.0209398512432172	0.452691440730815	0.993645945201371	0.970377690398381	1.01691420000436	32.37	20.75	49.04	0.0295277043777016	0.0302357360606287	0.0309437677435558	0.0287678148305155	0.0294576254601549	0.0301474360897942	0.0287685038248515	0.0294693058275198	0.0301341159165562	0.0203663905325708	39.2868435309532	0.00906450529431276	3.47154062068428	0.511977507129779	0.519334678252469	0.505019404355769	0.473318091284363	0.480487150501351	0.466537896847081	0.470985437925278	0.478121033724234	0.464221268146047	0.000844101719646716	0.00082372333880546	0.000824418692069892
208	0.705265052202183	0.36	0.0203669157900826	0.0197939658436547	0.0209398657365105	0.458555616758477	1.01430735622491	0.990834406920922	1.0377803055289	32.13	20.54	49.75	0.0303696941424738	0.0310891547163141	0.0318086152901543	0.0295914305183347	0.0302924539623508	0.030993477406367	0.0295181714195932	0.0302085299997098	0.0309161265520417	0.0203669157900826	39.5881723509037	0.00289941190736813	3.47022587011383	0.511977507129779	0.519334678252469	0.505019404355769	0.473318091284363	0.480487150501351	0.466537896847081	0.470985437925278	0.478121033724234	0.464221268146047	0.000844101719646716	0.00082372333880546	0.000824418692069892
208	0.705265052202183	0.36	0.0203710766452785	0.0197978860445879	0.020944267245969	0.452036380255078	0.987045843699538	0.963901564454177	1.0101901229449	31.81	20.62	49.26	0.0298375281226365	0.030553958210861	0.0312703882990855	0.0290773488604308	0.0297755262538056	0.0304737036471805	0.0290734611811197	0.0297512109649687	0.0304689682646126	0.0203710766452785	39.0718484062197	-0.00156221736306414	3.45520081002688	0.511977507129779	0.519334678252469	0.505019404355769	0.473318091284363	0.480487150501351	0.466537896847081	0.470985437925278	0.478121033724234	0.464221268146047	0.000844101719646716	0.00082372333880546	0.000824418692069892
208	0.705265052202183	0.36	0.0203711423878663	0.0197960001762055	0.0209462845995272	0.45629356616775	1.00474050977047	0.981382752332087	1.02809826720884	31.88	20.58	49.61	0.0303108991547858	0.031032324743848	0.0317537503329102	0.0295376347161792	0.0302406559434878	0.0309436771707963	0.0294965345765062	0.0301660805017678	0.0308983238106238	0.0203711423878663	39.2133189065113	0.00589211345262663	3.46844183937026	0.511977507129779	0.519334678252469	0.505019404355769	0.473318091284363	0.480487150501351	0.466537896847081	0.470985437925278	0.478121033724234	0.464221268146047	0.000844101719646716	0.00082372333880546	0.000824418692069892
208	0.705265052202183	0.36	0.0203765928161418	0.0197944200119862	0.0209587656202973	0.446327818244529	1.00410262088432	0.980285204871947	1.0279200368967	32.44	21.14	49.71	0.0297590997129524	0.0304821391452468	0.0312051785775411	0.0289922136484558	0.0296966204987817	0.0304010273491077	0.02902862240706	0.0296900245660109	0.0303898222324866	0.0203765928161418	39.7222634242119	0.0078211912425368	3.48603294822632	0.511977507129779	0.519334678252469	0.505019404355769	0.473318091284363	0.480487150501351	0.466537896847081	0.470985437925278	0.478121033724234	0.464221268146047	0.000844101719646716	0.00082372333880546	0.000824418692069892
208	0.705265052202183	0.36	0.0203766197267527	0.0198036987860332	0.0209495406674722	0.44910347444709	0.990357476700649	0.966997577647673	1.01371737575363	32.17	20.84	50.47	0.0296022455272635	0.0303173512144365	0.0310324569016094	0.0288430966343191	0.0295398634529	0.0302366302714808	0.0287904404886195	0.0294870742245861	0.0301843224910395	0.0203766197267527	39.8549899536195	-0.00466105077287221	3.47013507536121	0.511977507129779	0.519334678252469	0.505019404355769	0.473318091284363	0.480487150501351	0.466537896847081	0.470985437925278	0.478121033724234	0.464221268146047	0.000844101719646716	0.00082372333880546	0.000824418692069892
208	0.705265052202183	0.36	0.0203776806163625	0.0198047560086335	0.0209506052240915	0.457500429727485	1.0023127312688	0.979068009044309	1.0255574534933	32.1	20.74	49.23	0.0300374650137996	0.030750604983775	0.0314637449537504	0.0292681421357428	0.0299630170858869	0.030657892036031	0.0292709623482724	0.0299692818916692	0.0306496676666944	0.0203776806163625	39.5013648521931	0.00539539406061573	3.47205264241285	0.511977507129779	0.519334678252469	0.505019404355769	0.473318091284363	0.480487150501351	0.466537896847081	0.470985437925278	0.478121033724234	0.464221268146047	0.000844101719646716	0.00082372333880546	0.000824418692069892
208	0.705265052202183	0.36	0.0203784298731452	0.0198047417808583	0.0209521179654322	0.447874577880299	0.986755595045331	0.963422764248119	1.01008842584254	31.84	20.7	49.31	0.0297972072947961	0.0305188564210564	0.0312405055473167	0.0290376690334017	0.0297409231430661	0.0304441772527306	0.0289971298522961	0.029745947509491	0.030439293714913	0.0203784298731452	39.3206998227991	0.0125347009834989	3.47567233157485	0.511977507129779	0.519334678252469	0.505019404355769	0.473318091284363	0.480487150501351	0.466537896847081	0.470985437925278	0.478121033724234	0.464221268146047	0.000844101719646716	0.00082372333880546	0.000824418692069892
208	0.705265052202183	0.36	0.020381524783406	0.019803962250317	0.020959087316495	0.454785146232436	1.0011204330325	0.977775953427299	1.0244649126377	31.55	20.8	48.38	0.0305096782337629	0.0312380992578153	0.0319665202818677	0.029736083313144	0.0304460346961874	0.0311559860792307	0.0297852462999344	0.0304808771833271	0.0312192070722841	0.020381524783406	38.9351249130468	0.0110468330099531	3.46576436346733	0.511977507129779	0.519334678252469	0.505019404355769	0.473318091284363	0.480487150501351	0.466537896847081	0.470985437925278	0.478121033724234	0.464221268146047	0.000844101719646716	0.00082372333880546	0.000824418692069892
208	0.705265052202183	0.36	0.0203838410091826	0.0198107351289717	0.0209569468893935	0.445110073250586	0.986241208299009	0.962789740943737	1.00969267565428	32.18	20.62	49.7	0.0294592072994873	0.0301767696175266	0.030894331935566	0.0287035134819248	0.0294026687395859	0.0301018239972469	0.0286635047077849	0.0293260371010886	0.0300511911754751	0.0203838410091826	39.3625698042678	0.00295893552447783	3.46871154952858	0.511977507129779	0.519334678252469	0.505019404355769	0.473318091284363	0.480487150501351	0.466537896847081	0.470985437925278	0.478121033724234	0.464221268146047	0.000844101719646716	0.00082372333880546	0.000824418692069892
208	0.705265052202183	0.36	0.0203867851829178	0.0198130649138694	0.0209605054519662	0.453536055043397	1.00449569100431	0.98101342013356	1.02797796187505	31.91	20.88	49.22	0.0302716982655161	0.0309963042737515	0.0317209102819869	0.0294990138538735	0.0302051243101833	0.0309112347664931	0.0294960685077717	0.0302188040287883	0.030867627006228	0.0203867851829178	39.4146755774852	0.0150256998797987	3.48091655914717	0.511977507129779	0.519334678252469	0.505019404355769	0.473318091284363	0.480487150501351	0.466537896847081	0.470985437925278	0.478121033724234	0.464221268146047	0.000844101719646716	0.00082372333880546	0.000824418692069892
208	0.705265052202183	0.36	0.0203909135728332	0.0198173039352877	0.0209645232103788	0.453807967690175	0.998148475410707	0.974827380440803	1.02146957038061	31.87	20.71	48.99	0.0301144131800874	0.0308348495402338	0.0315552859003801	0.0293462518296624	0.0300483112297798	0.0307503706298971	0.0293076457360483	0.0300225067704228	0.0307836280873749	0.0203909135728332	39.3552479431025	-0.0105966924708434	3.45257172626234	0.511977507129779	0.519334678252469	0.505019404355769	0.473318091284363	0.480487150501351	0.466537896847081	0.470985437925278	0.478121033724234	0.464221268146047	0.000844101719646716	0.00082372333880546	0.000824418692069892
208	0.705265052202183	0.36	0.0203922319158624	0.01981623145503	0.0209682323766947	0.454464191563707	0.996297317974021	0.97305026391722	1.01954437203082	31.83	20.56	49.39	0.0301011356804856	0.0308202791351293	0.031539422589773	0.0293339436045897	0.0300347581441489	0.030735572683708	0.0293063056218671	0.0300007769648911	0.0307170964539188	0.0203922319158624	39.2653274022586	0.00563568237751874	3.46420365979892	0.511977507129779	0.519334678252469	0.505019404355769	0.473318091284363	0.480487150501351	0.466537896847081	0.470985437925278	0.478121033724234	0.464221268146047	0.000844101719646716	0.00082372333880546	0.000824418692069892
208	0.705265052202183	0.36	0.0203952584382711	0.0198125856036617	0.0209779312728805	0.454844127684892	1.00413662663094	0.980724599015793	1.02754865424608	31.88	20.68	48.99	0.0302929769990571	0.0310161361966122	0.0317392953941674	0.0295202061641212	0.0302249176423616	0.030929629120602	0.029500781128675	0.0302012044348568	0.0309047887796852	0.0203952584382711	39.1995238234596	-0.00623213521135385	3.45104178570317	0.511977507129779	0.519334678252469	0.505019404355769	0.473318091284363	0.480487150501351	0.466537896847081	0.470985437925278	0.478121033724234	0.464221268146047	0.000844101719646716	0.00082372333880546	0.000824418692069892
208	0.705265052202183	0.36	0.020397305573439	0.0198204633813774	0.0209741477655005	0.446555286299951	0.98925727477178	0.965802788504441	1.01271176103912	31.84	20.89	49.52	0.0298691425150111	0.0305945135755154	0.0313198846360198	0.0291077452309118	0.0298146257855318	0.0305215063401519	0.0291033343966189	0.0297860661675824	0.0304766819726984	0.020397305573439	39.231077669434	-0.00592261985414945	3.45670691170565	0.511977507129779	0.519334678252469	0.505019404355769	0.473318091284363	0.480487150501351	0.466537896847081	0.470985437925278	0.478121033724234	0.464221268146047	0.000844101719646716	0.00082372333880546	0.000824418692069892
208	0.705265052202183	0.36	0.0204006121573072	0.0198244820394563	0.0209767422751582	0.456820246046404	1.0018338389946	0.978568360981632	1.02509931700758	32.38	20.7	49.46	0.0297653631260715	0.0304730350976679	0.0311807070692644	0.028999185087309	0.0296886411641089	0.0303780972409088	0.0289936128027962	0.029672339629213	0.0302917732740758	0.0204006121573072	39.5074214422254	0.00610512578452041	3.47431056475838	0.511977507129779	0.519334678252469	0.505019404355769	0.473318091284363	0.480487150501351	0.466537896847081	0.470985437925278	0.478121033724234	0.464221268146047	0.000844101719646716	0.00082372333880546	0.000824418692069892
208	0.705265052202183	0.36	0.0204008118792783	0.0198273921344833	0.0209742316240732	0.457187862943222	1.00339436220599	0.980109897782868	1.02667882662912	32.01	20.99	49.4	0.0301537584296174	0.0308701210711601	0.0315864837127029	0.0293827275212211	0.0300807727865224	0.0307788180518236	0.0294319255182698	0.0301059284632394	0.0308157123887219	0.0204008118792783	39.570454249604	0.00360541169928976	3.47500230378689	0.511977507129779	0.519334678252469	0.505019404355769	0.473318091284363	0.480487150501351	0.466537896847081	0.470985437925278	0.478121033724234	0.464221268146047	0.000844101719646716	0.00082372333880546	0.000824418692069892
208	0.705265052202183	0.36	0.0204046809154315	0.0198307708266404	0.0209785910042226	0.454076266203149	0.995937779648553	0.972680925922928	1.01919463337418	32.06	20.4	49.32	0.029876815079703	0.0305911713496555	0.0313055276196079	0.0291121377975915	0.0298082105922301	0.0305042833868687	0.02904217800406	0.0297451418607901	0.0304288504173299	0.0204046809154315	39.2462556038194	0.00633438140847292	3.46765230090395	0.511977507129779	0.519334678252469	0.505019404355769	0.473318091284363	0.480487150501351	0.466537896847081	0.470985437925278	0.478121033724234	0.464221268146047	0.000844101719646716	0.00082372333880546	0.000824418692069892
208	0.705265052202183	0.36	0.0204133763101703	0.0198368417114707	0.0209899109088699	0.457071749548481	0.99665885268663	0.973525279060493	1.01979242631277	31.99	20.44	49.19	0.0299674013746636	0.0306795072654873	0.031391613156311	0.0292013801716651	0.0298952833426623	0.0305891865136595	0.0291417369164115	0.0298108979313444	0.0305136192697179	0.0204133763101703	39.253257578009	0.0123291121801358	3.47346411352451	0.511977507129779	0.519334678252469	0.505019404355769	0.473318091284363	0.480487150501351	0.466537896847081	0.470985437925278	0.478121033724234	0.464221268146047	0.000844101719646716	0.00082372333880546	0.000824418692069892
208	0.705265052202183	0.36	0.0204174497331111	0.0198409415984027	0.0209939578678195	0.460149613606029	1.00341004023328	0.980263675750524	1.02655640471603	31.82	20.76	49.73	0.0303317060683673	0.031047910025945	0.0317641139835226	0.0295587499310767	0.0302567025498304	0.0309546551685842	0.0295078227966995	0.0302396290701462	0.0308985887560994	0.0204174497331111	39.2381846610832	0.00273359636212288	3.46631893572441	0.511977507129779	0.519334678252469	0.505019404355769	0.473318091284363	0.480487150501351	0.466537896847081	0.470985437925278	0.478121033724234	0.464221268146047	0.000844101719646716	0.00082372333880546	0.000824418692069892
208	0.705265052202183	0.36	0.0204207669526495	0.0198395351820061	0.021001998723293	0.454104966327016	0.993249930686619	0.970057185467091	1.01644267590615	31.65	20.32	49.06	0.0301722157150744	0.0308935922712941	0.0316149688275137	0.0294057054314919	0.0301087557715032	0.0308118061115145	0.0293710024368466	0.030026779249744	0.030746165134106	0.0204207669526495	39.1971446654215	0.00867125966051925	3.46351320076636	0.511977507129779	0.519334678252469	0.505019404355769	0.473318091284363	0.480487150501351	0.466537896847081	0.470985437925278	0.478121033724234	0.464221268146047	0.000844101719646716	0.00082372333880546	0.000824418692069892
208	0.705265052202183	0.36	0.0204221041521102	0.0198426238848561	0.0210015844193643	0.447653378490094	1.00063660683287	0.976964960017782	1.02430825364795	32.18	20.82	50.05	0.0298928592482204	0.030617156674818	0.0313414541014156	0.0291260401309369	0.0298317576984216	0.0305374752659063	0.0290645368478344	0.0297601014890975	0.0304791116519488	0.0204221041521102	39.6038449061968	0.00522105487103678	3.47681177357618	0.511977507129779	0.519334678252469	0.505019404355769	0.473318091284363	0.480487150501351	0.466537896847081	0.470985437925278	0.478121033724234	0.464221268146047	0.000844101719646716	0.00082372333880546	0.000824418692069892
208	0.705265052202183	0.36	0.0204221650913921	0.0198441301548053	0.0210002000279789	0.451238754408722	0.991192343578063	0.967913380725249	1.01447130643088	31.79	20.75	49.3	0.0299786596530424	0.0306996664273443	0.0314206732016462	0.0292151418060832	0.0299177854665458	0.0306204291270084	0.0291928632365584	0.0298874504664639	0.0306144457811803	0.0204221650913921	39.240658375001	-0.00114035195020801	3.46015964533828	0.511977507129779	0.519334678252469	0.505019404355769	0.473318091284363	0.480487150501351	0.466537896847081	0.470985437925278	0.478121033724234	0.464221268146047	0.000844101719646716	0.00082372333880546	0.000824418692069892
208	0.705265052202183	0.36	0.0204266804073206	0.0198527608420325	0.0210005999726086	0.456633681132612	1.00593753014658	0.982567968525311	1.02930709176784	31.87	20.66	49.91	0.030356384733562	0.0310783860875187	0.0318003874414755	0.0295820942566911	0.0302856797558758	0.0309892652550606	0.0295554606699054	0.0302692438883691	0.0309524288358717	0.0204266804073206	39.4993490898046	0.00357334207312895	3.46920602320731	0.511977507129779	0.519334678252469	0.505019404355769	0.473318091284363	0.480487150501351	0.466537896847081	0.470985437925278	0.478121033724234	0.464221268146047	0.000844101719646716	0.00082372333880546	0.000824418692069892
208	0.705265052202183	0.36	0.0204295428033822	0.0198460673177245	0.0210130182890399	0.450212001258974	0.993848419343318	0.970458624472713	1.01723821421392	31.93	20.76	49.54	0.0299286264648768	0.0306499600860323	0.0313712937071877	0.0291644365103466	0.0298673517818394	0.0305702670533322	0.029153626932796	0.0298307665659461	0.0305549299007231	0.0204295428033822	39.2137937904108	-0.00696429712925587	3.45547490505832	0.511977507129779	0.519334678252469	0.505019404355769	0.473318091284363	0.480487150501351	0.466537896847081	0.470985437925278	0.478121033724234	0.464221268146047	0.000844101719646716	0.00082372333880546	0.000824418692069892
208	0.705265052202183	0.36	0.0204367460473062	0.0198589533967752	0.0210145386978371	0.458052042278261	0.999608654056307	0.976452386692374	1.02276492142024	31.47	20.61	49	0.0305450993318279	0.0312694669471108	0.0319938345623938	0.0297717819452069	0.0304778105770373	0.0311838392088677	0.0297261214408733	0.0304697348749069	0.0311738971697156	0.0204367460473062	38.984983614343	-0.0117934833306228	3.44315225571585	0.511977507129779	0.519334678252469	0.505019404355769	0.473318091284363	0.480487150501351	0.466537896847081	0.470985437925278	0.478121033724234	0.464221268146047	0.000844101719646716	0.00082372333880546	0.000824418692069892
208	0.705265052202183	0.36	0.0204370510526145	0.0198621656951264	0.0210119364101026	0.451214403061874	0.989883345566783	0.966633982446503	1.01313270868706	31.66	20.64	49.56	0.0300559979198033	0.0307789011306042	0.0315018043414052	0.02929229168757	0.0299968263288474	0.0307013609701248	0.0292380763538859	0.0299208829481384	0.0306771760906662	0.0204370510526145	39.3471461449439	-0.00350722081835698	3.45899204917285	0.511977507129779	0.519334678252469	0.505019404355769	0.473318091284363	0.480487150501351	0.466537896847081	0.470985437925278	0.478121033724234	0.464221268146047	0.000844101719646716	0.00082372333880546	0.000824418692069892
208	0.705265052202183	0.36	0.0204385995413523	0.0198528643789238	0.0210243347037808	0.442615181199589	0.989823312993919	0.966167424664537	1.0134792013233	32.2	20.76	48.34	0.0295521658371262	0.0302757285624759	0.0309992912878257	0.0287939318000265	0.0294989297308579	0.0302039276616894	0.0288224517020465	0.0295204998022199	0.0302533300333243	0.0204385995413523	39.1268229006613	0.00551118767999202	3.46875995524871	0.511977507129779	0.519334678252469	0.505019404355769	0.473318091284363	0.480487150501351	0.466537896847081	0.470985437925278	0.478121033724234	0.464221268146047	0.000844101719646716	0.00082372333880546	0.000824418692069892
208	0.705265052202183	0.36	0.0204415855754801	0.0198668865768271	0.0210162845741332	0.442773622530611	0.980628139098525	0.957199531314946	1.0040567468821	32.44	21.02	50.26	0.0290651480879286	0.029776552484239	0.0304879568805494	0.0283162472054022	0.0290093213534503	0.0297023955014985	0.0282682617360826	0.0289976006783956	0.0296789058620786	0.0204415855754801	39.8995487949584	-0.00374091259514995	3.47719965350085	0.511977507129779	0.519334678252469	0.505019404355769	0.473318091284363	0.480487150501351	0.466537896847081	0.470985437925278	0.478121033724234	0.464221268146047	0.000844101719646716	0.00082372333880546	0.000824418692069892
208	0.705265052202183	0.36	0.0204451354961931	0.0198626718767708	0.0210275991156154	0.446843554967163	0.985901217797315	0.962539928357788	1.00926250723684	31.88	20.63	49.38	0.029726587312313	0.0304480653412164	0.0311695433701197	0.0289681940091229	0.0296712654816405	0.0303743369541581	0.0289501848028936	0.0296413598728575	0.0303344668018023	0.0204451354961931	39.1523879956023	0.0172857680892624	3.47805296321297	0.511977507129779	0.519334678252469	0.505019404355769	0.473318091284363	0.480487150501351	0.466537896847081	0.470985437925278	0.478121033724234	0.464221268146047	0.000844101719646716	0.00082372333880546	0.000824418692069892
208	0.705265052202183	0.36	0.0204454177601418	0.019868738942639	0.0210220965776446	0.458107978235135	0.99757631268717	0.974469728611107	1.02068289676323	31.92	20.41	49.88	0.0300610434048092	0.03077384956641	0.0314866557280107	0.029293604026025	0.0299882126982543	0.0306828213704836	0.0292246269517776	0.0298706922533115	0.0305573488682688	0.0204454177601418	39.2922152526443	-0.00256183714094748	3.45792370841729	0.511977507129779	0.519334678252469	0.505019404355769	0.473318091284363	0.480487150501351	0.466537896847081	0.470985437925278	0.478121033724234	0.464221268146047	0.000844101719646716	0.00082372333880546	0.000824418692069892
208	0.705265052202183	0.36	0.0204474642205653	0.0198671444200973	0.0210277840210334	0.451636714062319	0.997043091677066	0.97364552669254	1.02044065666159	32.07	20.33	49.68	0.0299005365264311	0.0306190729211146	0.0313376093157981	0.029135163274484	0.0298353070715445	0.030535450868605	0.0290408092377107	0.0297630669615722	0.0304485302451573	0.0204474642205653	39.2699503116327	0.00421661107525668	3.46510829147894	0.511977507129779	0.519334678252469	0.505019404355769	0.473318091284363	0.480487150501351	0.466537896847081	0.470985437925278	0.478121033724234	0.464221268146047	0.000844101719646716	0.00082372333880546	0.000824418692069892
208	0.705265052202183	0.36	0.0204475220491698	0.0198711630092555	0.0210238810890841	0.448968212327642	0.992216384238823	0.968806239876988	1.01562652860066	32.01	20.76	49.39	0.029806840848093	0.0305270905930913	0.0312473403380895	0.0290446933798612	0.0297465266639388	0.0304483599480165	0.0290165898812708	0.0297391199020748	0.0304543312458021	0.0204475220491698	39.4832090535244	-0.00971405891165195	3.45799378364953	0.511977507129779	0.519334678252469	0.505019404355769	0.473318091284363	0.480487150501351	0.466537896847081	0.470985437925278	0.478121033724234	0.464221268146047	0.000844101719646716	0.00082372333880546	0.000824418692069892
208	0.705265052202183	0.36	0.0204484611610632	0.019869472079451	0.0210274502426754	0.453121382994193	0.994564391692773	0.971294826578829	1.01783395680672	32.02	20.39	49.4	0.0298709676334845	0.0305865942458615	0.0313022208582385	0.0291069931429589	0.029804317017932	0.030501640892905	0.0290501116023519	0.0297365771102282	0.0304088207080268	0.0204484611610632	39.3653262237763	-0.00363731332438718	3.45898836674878	0.511977507129779	0.519334678252469	0.505019404355769	0.473318091284363	0.480487150501351	0.466537896847081	0.470985437925278	0.478121033724234	0.464221268146047	0.000844101719646716	0.00082372333880546	0.000824418692069892
208	0.705265052202183	0.36	0.0204506334258163	0.0198666092112826	0.0210346576403501	0.445677477558923	0.989706866157523	0.966200003512657	1.01321372880239	31.95	20.7	49.37	0.029780399739719	0.0305049327180317	0.0312294656963445	0.0290197395854978	0.0297257663190375	0.0304317930525772	0.028988546424438	0.0296998572644951	0.0303894273101433	0.0204506334258163	39.2988406952784	-0.000312915341668084	3.46566740422958	0.511977507129779	0.519334678252469	0.505019404355769	0.473318091284363	0.480487150501351	0.466537896847081	0.470985437925278	0.478121033724234	0.464221268146047	0.000844101719646716	0.00082372333880546	0.000824418692069892
208	0.705265052202183	0.36	0.0204511529183678	0.0198755382228409	0.0210267676138946	0.448303616832505	0.988970618195157	0.965605687129348	1.01233554926097	32.21	20.88	49.03	0.0295256624533865	0.0302401001136975	0.0309545377740086	0.0287679688617687	0.0294640724766479	0.030160176091527	0.0287782295938348	0.0294624492207047	0.0301992200714609	0.0204511529183678	39.4840680053843	0.00425711549559369	3.47375826409811	0.511977507129779	0.519334678252469	0.505019404355769	0.473318091284363	0.480487150501351	0.466537896847081	0.470985437925278	0.478121033724234	0.464221268146047	0.000844101719646716	0.00082372333880546	0.000824418692069892
208	0.705265052202183	0.36	0.0204583189569207	0.0198792383259622	0.0210373995878791	0.458492352049945	1.01108086119786	0.987679597685876	1.03448212470985	31.72	20.38	49.19	0.0306608274091612	0.0313872796952856	0.03211373198141	0.0298809993443812	0.0305889750293075	0.0312969507142337	0.0298564923088958	0.0304963600656271	0.0312290976077846	0.0204583189569207	38.9572600958989	0.00860852969344778	3.46195748668758	0.511977507129779	0.519334678252469	0.505019404355769	0.473318091284363	0.480487150501351	0.466537896847081	0.470985437925278	0.478121033724234	0.464221268146047	0.000844101719646716	0.00082372333880546	0.000824418692069892
208	0.705265052202183	0.36	0.020477323006481	0.0199014092383892	0.0210532367745728	0.443252228257066	0.973108641867748	0.949882221748127	0.996335061987369	32.49	20.82	49.98	0.0287960360875913	0.0295001537314811	0.030204271375371	0.0280533728002002	0.0287393309195454	0.0294252890388906	0.0280184663283066	0.0286992906770142	0.0293806767732063	0.020477323006481	39.6236800105005	0.00886259082600553	3.48174427985174	0.511977507129779	0.519334678252469	0.505019404355769	0.473318091284363	0.480487150501351	0.466537896847081	0.470985437925278	0.478121033724234	0.464221268146047	0.000844101719646716	0.00082372333880546	0.000824418692069892
208	0.705265052202183	0.36	0.0204823596186215	0.01990664953072	0.0210580697065231	0.459917296924934	1.00557144460453	0.982364371907459	1.0287785173016	31.99	20.69	49.19	0.0302387069084318	0.0309530567867024	0.0316674066649729	0.0294657388466387	0.0301618283660083	0.0308579178853779	0.0294420248634195	0.0301594383629948	0.0308620280196011	0.0204823596186215	39.4330107351204	0.000452814227786311	3.46321118673839	0.511977507129779	0.519334678252469	0.505019404355769	0.473318091284363	0.480487150501351	0.466537896847081	0.470985437925278	0.478121033724234	0.464221268146047	0.000844101719646716	0.00082372333880546	0.000824418692069892
208	0.705265052202183	0.36	0.0204836752788184	0.0199006651540456	0.0210666854035912	0.450538794747465	1.00921883572708	0.985482977675662	1.03295469377851	31.86	20.51	49.3	0.0304538611926172	0.0311873579071831	0.031920854621749	0.029677196675468	0.0303919870306647	0.0311067773858614	0.0296412126837593	0.0303556605010994	0.0310559898876478	0.0204836752788184	39.326258518804	0.000281590218967577	3.46164298988497	0.511977507129779	0.519334678252469	0.505019404355769	0.473318091284363	0.480487150501351	0.466537896847081	0.470985437925278	0.478121033724234	0.464221268146047	0.000844101719646716	0.00082372333880546	0.000824418692069892
208	0.705265052202183	0.36	0.020486478636407	0.0199087658636884	0.0210641914091256	0.450695861569774	0.990454860045795	0.967167701199352	1.01374201889224	32.28	21.02	49.86	0.0295057238255759	0.0302161533371833	0.0309265828487906	0.0287475306129252	0.0294397045875069	0.0301318785620886	0.0287240564462488	0.0294292899915588	0.0300557939085588	0.020486478636407	39.5029966207625	-0.000882644954073245	3.4687300639409	0.511977507129779	0.519334678252469	0.505019404355769	0.473318091284363	0.480487150501351	0.466537896847081	0.470985437925278	0.478121033724234	0.464221268146047	0.000844101719646716	0.00082372333880546	0.000824418692069892
208	0.705265052202183	0.36	0.0204867399594648	0.0199036470181558	0.0210698329007738	0.450377056254637	0.998122223896217	0.974639677375485	1.02160477041695	31.41	20.43	48.87	0.030548821819007	0.0312848519090708	0.0320208819991346	0.0297763380504396	0.0304937562509477	0.0312111744514557	0.0297586993564648	0.0304287338102465	0.0311535583824594	0.0204867399594648	38.892453108048	-0.00892526704148285	3.44286909842224	0.511977507129779	0.519334678252469	0.505019404355769	0.473318091284363	0.480487150501351	0.466537896847081	0.470985437925278	0.478121033724234	0.464221268146047	0.000844101719646716	0.00082372333880546	0.000824418692069892
208	0.705265052202183	0.36	0.020487437605637	0.0199093933893814	0.0210654818218926	0.455249524243049	1.00068082097278	0.977368430815732	1.02399321112983	31.63	20.4	48.65	0.0304221693595256	0.0311478051169044	0.0318734408742831	0.0296496529088126	0.030356862447036	0.0310640719852594	0.029528223435045	0.0303531301243456	0.0310197802025983	0.020487437605637	39.0047593465414	0.00959074071559722	3.46384537472733	0.511977507129779	0.519334678252469	0.505019404355769	0.473318091284363	0.480487150501351	0.466537896847081	0.470985437925278	0.478121033724234	0.464221268146047	0.000844101719646716	0.00082372333880546	0.000824418692069892
208	0.705265052202183	0.36	0.0204893602809787	0.0199110052049963	0.0210677153569611	0.454169452725647	1.00240700090918	0.979003479013964	1.02581052280441	32.02	20.59	49.02	0.0301049382870769	0.0308246104817718	0.0315442826764666	0.029334933132022	0.0300361980044835	0.0307374628769451	0.0293690374388459	0.0300489121509702	0.0306979785564187	0.0204893602809787	39.21509769306	0.00436677268653869	3.46704673729869	0.511977507129779	0.519334678252469	0.505019404355769	0.473318091284363	0.480487150501351	0.466537896847081	0.470985437925278	0.478121033724234	0.464221268146047	0.000844101719646716	0.00082372333880546	0.000824418692069892
208	0.705265052202183	0.36	0.0204915112329901	0.0199112856099366	0.0210717368560436	0.452361932624565	1.00510202508897	0.981549845456206	1.02865420472174	31.95	20.69	49.55	0.0302540832632695	0.0309800266342961	0.0317059700053228	0.0294813327090492	0.0301887340162687	0.0308961353234883	0.0294330315969516	0.0301052787626442	0.0308751279988315	0.0204915112329901	39.3086714284058	0.00854362657502512	3.47086615168087	0.511977507129779	0.519334678252469	0.505019404355769	0.473318091284363	0.480487150501351	0.466537896847081	0.470985437925278	0.478121033724234	0.464221268146047	0.000844101719646716	0.00082372333880546	0.000824418692069892
208	0.705265052202183	0.36	0.020496337299716	0.0199139581267434	0.0210787164726885	0.437944088071016	0.984352277913692	0.960603123861592	1.00810143196579	31.71	20.89	48.99	0.0298218727381288	0.0305591639588078	0.0312964551794868	0.0290634068131343	0.0297819463520329	0.0305004858909314	0.0290911040308258	0.0298178849275245	0.0305428845688466	0.020496337299716	39.2874289620687	-0.00092990703307244	3.46358083574463	0.511977507129779	0.519334678252469	0.505019404355769	0.473318091284363	0.480487150501351	0.466537896847081	0.470985437925278	0.478121033724234	0.464221268146047	0.000844101719646716	0.00082372333880546	0.000824418692069892
208	0.705265052202183	0.36	0.0205070120247658	0.0199254285678303	0.0210885954817013	0.451653107091499	0.993819672035151	0.970498522733203	1.0171408213371	31.72	20.8	49.71	0.0301220851441866	0.0308459210166568	0.0315697568891269	0.0293558775937528	0.0300613014436784	0.0307667252936041	0.0293100566469548	0.0300219198896089	0.0307151031052859	0.0205070120247658	39.4528955919075	-0.00313022912610364	3.45963883190814	0.511977507129779	0.519334678252469	0.505019404355769	0.473318091284363	0.480487150501351	0.466537896847081	0.470985437925278	0.478121033724234	0.464221268146047	0.000844101719646716	0.00082372333880546	0.000824418692069892
208	0.705265052202183	0.36	0.0205106953589923	0.0199298477686711	0.0210915429493134	0.450700701177306	0.986424488407082	0.963232316653648	1.00961666016052	32.02	20.52	49.56	0.0296252207192061	0.0303385202994571	0.031051819879708	0.0288675646269101	0.0295626217853499	0.0302576789437897	0.0288011573467345	0.029455479896569	0.030175389205669	0.0205106953589923	39.3235896004065	-0.0194045652931641	3.44319395709378	0.511977507129779	0.519334678252469	0.505019404355769	0.473318091284363	0.480487150501351	0.466537896847081	0.470985437925278	0.478121033724234	0.464221268146047	0.000844101719646716	0.00082372333880546	0.000824418692069892
208	0.705265052202183	0.36	0.0205165211632437	0.0199396020127325	0.0210934403137549	0.450762197542192	0.988344505309261	0.965110077229409	1.01157893338911	32.03	20.73	49.36	0.0296718950545062	0.0303862275725293	0.0311005600905525	0.0289128784888087	0.0296089381525501	0.0303049978162914	0.0288518792191089	0.029594331453063	0.0303074664348027	0.0205165211632437	39.327369831731	0.0100102971516036	3.47199806579924	0.511977507129779	0.519334678252469	0.505019404355769	0.473318091284363	0.480487150501351	0.466537896847081	0.470985437925278	0.478121033724234	0.464221268146047	0.000844101719646716	0.00082372333880546	0.000824418692069892
208	0.705265052202183	0.36	0.0205182781716179	0.0199414967249852	0.0210950596182507	0.44974927305829	0.987751843694191	0.964483788017747	1.01101989937064	32.09	20.64	48.81	0.0295929189888678	0.0303068446092006	0.0310207702295334	0.0288350253365221	0.0295306668634169	0.0302263083903116	0.0287961863925688	0.0295277608218383	0.0302086623255572	0.0205182781716179	39.257641578783	-0.00983009648914618	3.45349463378408	0.511977507129779	0.519334678252469	0.505019404355769	0.473318091284363	0.480487150501351	0.466537896847081	0.470985437925278	0.478121033724234	0.464221268146047	0.000844101719646716	0.00082372333880546	0.000824418692069892
208	0.705265052202183	0.36	0.0205231746681776	0.0199425946072007	0.0211037547291545	0.455680818923973	1.00598548803523	0.982569885971056	1.02940109009941	31.78	20.57	49.42	0.0304378475841922	0.0311632112828945	0.0318885749815968	0.0296627143135936	0.0303696058278028	0.031076497342012	0.0296045273246397	0.03034872444818	0.0310418486535356	0.0205231746681776	39.1188662902453	-0.000316131371421694	3.45872128044259	0.511977507129779	0.519334678252469	0.505019404355769	0.473318091284363	0.480487150501351	0.466537896847081	0.470985437925278	0.478121033724234	0.464221268146047	0.000844101719646716	0.00082372333880546	0.000824418692069892
208	0.705265052202183	0.36	0.0205279791048827	0.01995099588964	0.0211049623201255	0.458917101397091	1.00096707588936	0.977819701094064	1.02411445068465	32.11	20.4	49.84	0.0299854748854685	0.0306953041360064	0.0314051333865444	0.0292172779720964	0.0299089221299731	0.0306005662878498	0.0291311894950057	0.0297989485797337	0.0305165124963521	0.0205279791048827	39.4708698217056	-0.00634889166630778	3.45943685026788	0.511977507129779	0.519334678252469	0.505019404355769	0.473318091284363	0.480487150501351	0.466537896847081	0.470985437925278	0.478121033724234	0.464221268146047	0.000844101719646716	0.00082372333880546	0.000824418692069892
208	0.705265052202183	0.36	0.020531473008329	0.0199523082010653	0.0211106378155926	0.45103165690133	0.986920894648782	0.963732555182305	1.01010923411526	31.83	20.76	48.77	0.0298128598151063	0.0305301861211875	0.0312475124272688	0.029053014550251	0.0297520582427081	0.0304511019351651	0.0290794215649434	0.029773072166908	0.0304863890303038	0.020531473008329	38.9566454843923	-0.00148729112881035	3.45454217584504	0.511977507129779	0.519334678252469	0.505019404355769	0.473318091284363	0.480487150501351	0.466537896847081	0.470985437925278	0.478121033724234	0.464221268146047	0.000844101719646716	0.00082372333880546	0.000824418692069892
208	0.705265052202183	0.36	0.0205326958288363	0.0199547875896015	0.0211106040680711	0.452400926496769	0.997811104496077	0.974431610352673	1.02119059863948	32.21	20.66	49.29	0.0297915065424814	0.030506292829516	0.0312210791165506	0.0290269304867809	0.0297233723346301	0.0304198141824793	0.0290157001831824	0.0296866537490427	0.0303847939212579	0.0205326958288363	39.2718855338274	-0.010707783013771	3.45392702853477	0.511977507129779	0.519334678252469	0.505019404355769	0.473318091284363	0.480487150501351	0.466537896847081	0.470985437925278	0.478121033724234	0.464221268146047	0.000844101719646716	0.00082372333880546	0.000824418692069892
208	0.705265052202183	0.36	0.0205336592598745	0.0199546356040804	0.0211126829156687	0.455709399304475	0.991083619492968	0.968016206549583	1.01415103243635	32.1	20.64	49.29	0.0296944784917049	0.0304020852372037	0.0311096919827025	0.0289338813224957	0.0296233633621611	0.0303128454018264	0.0288938970891022	0.0296109067556612	0.030292575549272	0.0205336592598745	39.2904655996053	-0.00569658220149676	3.45774466701511	0.511977507129779	0.519334678252469	0.505019404355769	0.473318091284363	0.480487150501351	0.466537896847081	0.470985437925278	0.478121033724234	0.464221268146047	0.000844101719646716	0.00082372333880546	0.000824418692069892
208	0.705265052202183	0.36	0.0205344182553839	0.0199451810474052	0.0211236554633626	0.444283040706728	0.996773002334711	0.973031380011582	1.02051462465784	32	20.55	49.32	0.0299374846919937	0.0306679487545744	0.0313984128171551	0.0291720065252092	0.0298837931906311	0.0305955798560531	0.0291561015059068	0.0298387020168729	0.0305665121097269	0.0205344182553839	39.0635776797982	-0.00928848074376715	3.45041156557985	0.511977507129779	0.519334678252469	0.505019404355769	0.473318091284363	0.480487150501351	0.466537896847081	0.470985437925278	0.478121033724234	0.464221268146047	0.000844101719646716	0.00082372333880546	0.000824418692069892
208	0.705265052202183	0.36	0.0205377719870416	0.0199534513911636	0.0211220925829196	0.454187928794523	0.997400737848045	0.974114966565716	1.02068650913037	31.62	20.29	48.97	0.030334139555966	0.0310592632425845	0.0317843869292031	0.0295640604135693	0.0302707757116561	0.0309774910097429	0.029528659695262	0.0302314892595045	0.0310070740524685	0.0205377719870416	38.8266101802285	-0.00167504679378329	3.45066637347474	0.511977507129779	0.519334678252469	0.505019404355769	0.473318091284363	0.480487150501351	0.466537896847081	0.470985437925278	0.478121033724234	0.464221268146047	0.000844101719646716	0.00082372333880546	0.000824418692069892
208	0.705265052202183	0.36	0.0205380487640847	0.019961022314757	0.0211150752134125	0.448759989474684	0.988921305070405	0.965579082661457	1.01226352747935	31.71	20.57	49.31	0.0299812380317291	0.0307060142191992	0.0314307904066693	0.0292187932584154	0.0299251378582581	0.0306314824581008	0.0291725837642354	0.0298986287211915	0.0305401787995242	0.0205380487640847	39.339781858126	0.00743134521986266	3.46841901519534	0.511977507129779	0.519334678252469	0.505019404355769	0.473318091284363	0.480487150501351	0.466537896847081	0.470985437925278	0.478121033724234	0.464221268146047	0.000844101719646716	0.00082372333880546	0.000824418692069892
208	0.705265052202183	0.36	0.020545700461015	0.0199624502921262	0.0211289506299037	0.448957444433823	1.00244821081921	0.97879614417301	1.0261002774654	32.02	20.75	49.73	0.0300997247011868	0.0308270678756598	0.0315544110501327	0.0293298703962395	0.0300386104678735	0.0307473505395074	0.0293129197283404	0.0300109357804657	0.0306994561949983	0.020545700461015	39.5078128966263	-0.0123782525684158	3.45775538995929	0.511977507129779	0.519334678252469	0.505019404355769	0.473318091284363	0.480487150501351	0.466537896847081	0.470985437925278	0.478121033724234	0.464221268146047	0.000844101719646716	0.00082372333880546	0.000824418692069892
208	0.705265052202183	0.36	0.0205523365006747	0.0199669848398632	0.0211376881614863	0.442804978241312	0.989087291010586	0.965458083524419	1.01271649849675	31.99	20.61	49.05	0.0297159947194038	0.0304432820215303	0.0311705693236567	0.0289563535113436	0.0296650488931924	0.0303737442750412	0.0289295993803237	0.0296244489956734	0.0303399938406193	0.0205523365006747	38.9623721807356	0.00151611331057619	3.459056829162	0.511977507129779	0.519334678252469	0.505019404355769	0.473318091284363	0.480487150501351	0.466537896847081	0.470985437925278	0.478121033724234	0.464221268146047	0.000844101719646716	0.00082372333880546	0.000824418692069892
208	0.705265052202183	0.36	0.0205581962774796	0.0199798843287194	0.0211365082262398	0.453839988075292	0.985243549087498	0.962225456217891	1.0082616419571	32.32	20.64	49.38	0.0293224140336874	0.0300238567621321	0.0307252994905769	0.0285684457972814	0.0292518523048237	0.029935258812366	0.0285403714605598	0.0292046608320389	0.029909084946978	0.0205581962774796	39.2707184559847	-0.0170954671748764	3.44575762748992	0.511977507129779	0.519334678252469	0.505019404355769	0.473318091284363	0.480487150501351	0.466537896847081	0.470985437925278	0.478121033724234	0.464221268146047	0.000844101719646716	0.00082372333880546	0.000824418692069892
208	0.705265052202183	0.36	0.0205633819037099	0.0199850797034179	0.0211416841040018	0.448000541337208	0.995568473922412	0.972033248628411	1.01910369921641	32.15	20.5	49.82	0.0297708040633292	0.0304916256831685	0.0312124473030078	0.0290075485081007	0.0297098899046817	0.0304122313012627	0.0288964612658663	0.0296278219014697	0.0303063629141493	0.0205633819037099	39.3580517099538	0.00325581313166388	3.46935087425051	0.511977507129779	0.519334678252469	0.505019404355769	0.473318091284363	0.480487150501351	0.466537896847081	0.470985437925278	0.478121033724234	0.464221268146047	0.000844101719646716	0.00082372333880546	0.000824418692069892
208	0.705265052202183	0.36	0.0205668880313594	0.0199830116329267	0.021150764429792	0.448122821076294	1.00060666948621	0.97695818858631	1.02425515038611	31.68	20.58	49.48	0.0303646588819267	0.0310996729940867	0.0318346871062467	0.029592921663651	0.0303092549222398	0.0310255881808286	0.0295350007148718	0.0302524764225132	0.0309969693363656	0.0205668880313594	39.2388648817885	0.000793737643437835	3.46078158910458	0.511977507129779	0.519334678252469	0.505019404355769	0.473318091284363	0.480487150501351	0.466537896847081	0.470985437925278	0.478121033724234	0.464221268146047	0.000844101719646716	0.00082372333880546	0.000824418692069892
208	0.705265052202183	0.36	0.0205759644683425	0.0199953976551799	0.0211565312815051	0.454838429198842	1.00728836726281	0.983802585120929	1.0307741494047	31.9	20.6	48.78	0.0303653842662928	0.0310902805110461	0.0318151767557994	0.0295904236932331	0.0302968197272096	0.0310032157611862	0.0295758098516669	0.0302850176515676	0.0310075481591469	0.0205759644683425	38.8890856471558	-0.0124153323491291	3.44195083268456	0.511977507129779	0.519334678252469	0.505019404355769	0.473318091284363	0.480487150501351	0.466537896847081	0.470985437925278	0.478121033724234	0.464221268146047	0.000844101719646716	0.00082372333880546	0.000824418692069892
208	0.705265052202183	0.36	0.0205880209852522	0.0200079249615603	0.0211681170089441	0.461345662675102	1.01105437531357	0.987787742263746	1.0343210083634	31.84	20.88	48.76	0.0305438424612309	0.0312632808021528	0.0319827191430747	0.0297651672314739	0.0304662644348613	0.0311673616382487	0.0297720670619878	0.0305404981699814	0.0312065921237017	0.0205880209852522	39.1617373333505	0.00466651943047781	3.46711403022398	0.511977507129779	0.519334678252469	0.505019404355769	0.473318091284363	0.480487150501351	0.466537896847081	0.470985437925278	0.478121033724234	0.464221268146047	0.000844101719646716	0.00082372333880546	0.000824418692069892
208	0.705265052202183	0.36	0.0205929438243899	0.020004266536656	0.0211816211121238	0.450655371737594	0.987358417703131	0.964142162666551	1.01057467273971	31.98	20.64	49.31	0.0296898111320093	0.0304047329079871	0.0311196546839648	0.0289310552072531	0.0296277063674008	0.0303243575275485	0.0289185940207342	0.0295948512797222	0.0302862176288314	0.0205929438243899	39.1798045924333	0.000476301938379332	3.46140435963434	0.511977507129779	0.519334678252469	0.505019404355769	0.473318091284363	0.480487150501351	0.466537896847081	0.470985437925278	0.478121033724234	0.464221268146047	0.000844101719646716	0.00082372333880546	0.000824418692069892
208	0.705265052202183	0.36	0.0206007975259342	0.0200109998033435	0.021190595248525	0.451086862427937	1.00467026654406	0.981067525559059	1.02827300752907	31.84	20.72	49.27	0.0303423293556646	0.0310723118716543	0.0318022943876441	0.0295688866523541	0.0302802615115645	0.0309916363707749	0.0295657553974193	0.0302586212528531	0.0309474913753094	0.0206007975259342	39.1749959281046	-0.000120251109656635	3.46178869353077	0.511977507129779	0.519334678252469	0.505019404355769	0.473318091284363	0.480487150501351	0.466537896847081	0.470985437925278	0.478121033724234	0.464221268146047	0.000844101719646716	0.00082372333880546	0.000824418692069892
208	0.705265052202183	0.36	0.0206030900402046	0.0200227947957776	0.0211833852846317	0.448063678281253	0.991173421179415	0.96774508575829	1.01460175660054	32.16	20.87	49.59	0.0296338640635613	0.0303512762388565	0.0310686884141518	0.0288740352954324	0.0295730526232577	0.0302720699510829	0.0288558560346601	0.0295417946040784	0.0302363279170431	0.0206030900402046	39.361761062867	-0.0100894802137061	3.4562564973855	0.511977507129779	0.519334678252469	0.505019404355769	0.473318091284363	0.480487150501351	0.466537896847081	0.470985437925278	0.478121033724234	0.464221268146047	0.000844101719646716	0.00082372333880546	0.000824418692069892
208	0.705265052202183	0.36	0.020612730700879	0.0200331372892972	0.0211923241124608	0.461200331305657	1.01287898230139	0.989563544111371	1.03619442049141	32.12	20.97	49.03	0.030341542912338	0.0310564301700307	0.0317713174277234	0.0295641628774411	0.0302607340236908	0.0309573051699406	0.0295925879570858	0.0302896381956215	0.0309652736611836	0.020612730700879	39.115539438102	0.00140883359143697	3.46526936518812	0.511977507129779	0.519334678252469	0.505019404355769	0.473318091284363	0.480487150501351	0.466537896847081	0.470985437925278	0.478121033724234	0.464221268146047	0.000844101719646716	0.00082372333880546	0.000824418692069892
208	0.705265052202183	0.36	0.0206334742926221	0.0200528659240413	0.0212140826612029	0.444673266350678	0.990166771092054	0.966601127997802	1.01373241418631	31.95	20.69	49.88	0.0297913917610416	0.0305177030441414	0.0312440143272411	0.0290304301437301	0.0297381892553471	0.0304459483669642	0.028982612856948	0.0296627512860139	0.0303974427205207	0.0206334742926221	39.4596706439353	-0.00391938338786148	3.46317264738493	0.511977507129779	0.519334678252469	0.505019404355769	0.473318091284363	0.480487150501351	0.466537896847081	0.470985437925278	0.478121033724234	0.464221268146047	0.000844101719646716	0.00082372333880546	0.000824418692069892
208	0.705265052202183	0.36	0.0206679521748816	0.020084352906656	0.0212515514431072	0.443542776343776	0.995202460021102	0.971462676972799	1.0189422430694	32.37	20.84	49.81	0.0295589500559708	0.0302812866707454	0.0310036232855199	0.0287982300472562	0.0295019768300223	0.0302057236127885	0.028761575398241	0.0294889039644486	0.0301538234330405	0.0206679521748816	39.6045222767652	-0.00668741706579063	3.46788360759782	0.511977507129779	0.519334678252469	0.505019404355769	0.473318091284363	0.480487150501351	0.466537896847081	0.470985437925278	0.478121033724234	0.464221268146047	0.000844101719646716	0.00082372333880546	0.000824418692069892
208	0.705265052202183	0.36	0.0206775640616306	0.0200919730045369	0.0212631551187242	0.450171823811741	0.986176321757814	0.962965202657924	1.0093874408577	32.44	20.94	49.77	0.0292365831324101	0.0299412958377988	0.0306460085431874	0.0284832109258598	0.0291697644994703	0.0298563180730809	0.0284527400858433	0.0291595174700321	0.0298687270556864	0.0206775640616306	39.435158901477	-0.013340070896009	3.45680450374106	0.511977507129779	0.519334678252469	0.505019404355769	0.473318091284363	0.480487150501351	0.466537896847081	0.470985437925278	0.478121033724234	0.464221268146047	0.000844101719646716	0.00082372333880546	0.000824418692069892
208	0.705265052202183	0.36	0.0206856731187792	0.0201009312817514	0.021270414955807	0.451059163230137	1.01352675991318	0.989714621261294	1.03733889856506	32.26	20.87	49.96	0.0302107934333513	0.0309376530619396	0.0316645126905278	0.0294347398245464	0.03014292791314	0.0308511160017336	0.0293856175035769	0.0301206061618736	0.0308390076996148	0.0206856731187792	39.6025436133618	0.00856041492006106	3.48009387763125	0.511977507129779	0.519334678252469	0.505019404355769	0.473318091284363	0.480487150501351	0.466537896847081	0.470985437925278	0.478121033724234	0.464221268146047	0.000844101719646716	0.00082372333880546	0.000824418692069892
208	0.705265052202183	0.36	0.0206903775569875	0.0201017502351418	0.0212790048788333	0.441314239283122	0.983180352829684	0.959621171748392	1.00673953391098	31.89	20.37	49.4	0.0296281497683321	0.030355535705664	0.0310829216429959	0.0288721423862042	0.0295809679631161	0.030289793540028	0.0287833507894925	0.0295003354572143	0.0302420435087693	0.0206903775569875	39.0297678394775	-0.00206857665571003	3.45479119423595	0.511977507129779	0.519334678252469	0.505019404355769	0.473318091284363	0.480487150501351	0.466537896847081	0.470985437925278	0.478121033724234	0.464221268146047	0.000844101719646716	0.00082372333880546	0.000824418692069892
208	0.705265052202183	0.36	0.0206929491674607	0.0201113712671661	0.0212745270677553	0.452811459494088	1.00023212097388	0.976815309622342	1.02364893232541	32.15	20.58	49.73	0.0299180963901477	0.0306353112129129	0.0313525260356781	0.0291510770504067	0.029849904418548	0.0305487317866892	0.0291092839423194	0.0298109458421199	0.0304882229082074	0.0206929491674607	39.5114809039962	-0.016310642651701	3.45302352947748	0.511977507129779	0.519334678252469	0.505019404355769	0.473318091284363	0.480487150501351	0.466537896847081	0.470985437925278	0.478121033724234	0.464221268146047	0.000844101719646716	0.00082372333880546	0.000824418692069892
208	0.705265052202183	0.36	0.0206929719424265	0.0201108231939961	0.0212751206908568	0.450236860501452	0.990938011685686	0.967617883083324	1.01425814028805	31.63	20.76	49.13	0.0301227147370602	0.0308486888987634	0.0315746630604667	0.0293578641103681	0.0300654049470079	0.0307729457836477	0.0293832556413691	0.0300571771564125	0.0308088425183092	0.0206929719424265	39.0677035087372	-0.0133698911455895	3.44485094303213	0.511977507129779	0.519334678252469	0.505019404355769	0.473318091284363	0.480487150501351	0.466537896847081	0.470985437925278	0.478121033724234	0.464221268146047	0.000844101719646716	0.00082372333880546	0.000824418692069892
208	0.705265052202183	0.36	0.0207404189613884	0.0201558192797595	0.0213250186430172	0.439971059996341	0.988492124071742	0.964741033219977	1.01224321492351	32.25	20.93	49.67	0.0294633204366959	0.0301886819341239	0.0309140434315518	0.0287066897881169	0.0294134236925879	0.030120157597059	0.0287110607980232	0.0293954559616397	0.0301356294281272	0.0207404189613884	39.3306314110757	0.0116952101276059	3.48140030421004	0.511977507129779	0.519334678252469	0.505019404355769	0.473318091284363	0.480487150501351	0.466537896847081	0.470985437925278	0.478121033724234	0.464221268146047	0.000844101719646716	0.00082372333880546	0.000824418692069892
208	0.705265052202183	0.36	0.0207442527004044	0.0201603565403708	0.021328148860438	0.454145995576586	0.982863545243554	0.959915225051336	1.00581186543577	31.9	20.47	49.91	0.0296318019734939	0.0303401979461943	0.0310485939188946	0.0288756193591242	0.0295659375679705	0.0302562557768169	0.0288101044750567	0.0294750826819557	0.0301319017481656	0.0207442527004044	39.2634396371953	-0.00667441675394362	3.4527267657052	0.511977507129779	0.519334678252469	0.505019404355769	0.473318091284363	0.480487150501351	0.466537896847081	0.470985437925278	0.478121033724234	0.464221268146047	0.000844101719646716	0.00082372333880546	0.000824418692069892
208	0.705265052202183	0.36	0.0207796399360511	0.0201929166343234	0.0213663632377788	0.443871932852746	0.992302362529623	0.968647536517913	1.01595718854133	32.04	20.44	49.99	0.0297662858978636	0.0304931925252834	0.0312200991527033	0.0290046385854475	0.0297129454291707	0.030421252272894	0.0288909395215316	0.0295368804498137	0.0302977779011594	0.0207796399360511	39.2003123931289	-0.00400542258297853	3.45743754579065	0.511977507129779	0.519334678252469	0.505019404355769	0.473318091284363	0.480487150501351	0.466537896847081	0.470985437925278	0.478121033724234	0.464221268146047	0.000844101719646716	0.00082372333880546	0.000824418692069892
208	0.705265052202183	0.36	0.0207959423905539	0.0202113296146607	0.021380555166447	0.455744369845586	1.00277802731678	0.979440072957926	1.02611598167564	31.59	20.54	49.48	0.0305263846872844	0.0312537629029022	0.03198114111852	0.0297518284602977	0.0304607506637788	0.0311696728672598	0.0296853850099977	0.0304049558436828	0.0310917737382625	0.0207959423905539	39.0425524238142	-0.0090989950148089	3.44896023129469	0.511977507129779	0.519334678252469	0.505019404355769	0.473318091284363	0.480487150501351	0.466537896847081	0.470985437925278	0.478121033724234	0.464221268146047	0.000844101719646716	0.00082372333880546	0.000824418692069892
208	0.705265052202183	0.36	0.0208010259687979	0.0202079291345476	0.0213941228030481	0.439968955456525	0.968292844299369	0.945026994251183	0.991558694347556	31.46	20.26	48.81	0.0295717795722656	0.0302998144256314	0.0310278492789972	0.0288232529540002	0.0295328596479974	0.0302424663419947	0.0287623337398656	0.0294522437594478	0.0301798603977445	0.0208010259687979	38.4807416243173	0.000415823420184666	3.44426444186653	0.511977507129779	0.519334678252469	0.505019404355769	0.473318091284363	0.480487150501351	0.466537896847081	0.470985437925278	0.478121033724234	0.464221268146047	0.000844101719646716	0.00082372333880546	0.000824418692069892
208	0.705265052202183	0.36	0.0208040264612942	0.0202162266979803	0.021391826224608	0.446155201048713	0.993926377949858	0.970342107566443	1.01751064833327	32.1	20.99	49.7	0.0297681986472377	0.0304917179506352	0.0312152372540326	0.0290057488326826	0.0297107367104724	0.0304157245882623	0.0289839038496638	0.0297386949816091	0.0304334889895339	0.0208040264612942	39.1669344058319	-0.00999384414587761	3.45528525635879	0.511977507129779	0.519334678252469	0.505019404355769	0.473318091284363	0.480487150501351	0.466537896847081	0.470985437925278	0.478121033724234	0.464221268146047	0.000844101719646716	0.00082372333880546	0.000824418692069892
208	0.705265052202183	0.36	0.020843964030073	0.0202558151573769	0.0214321129027692	0.451232484624506	0.986812511319592	0.963636118998488	1.0099889036407	32.25	21	50.17	0.0294261774055764	0.0301339057883303	0.0308416341710842	0.0286704497873083	0.029360002180782	0.0300495545742558	0.0286543291377636	0.0293377618433977	0.0300134692479335	0.020843964030073	39.4210195101792	0.00641053603223207	3.47834410818923	0.511977507129779	0.519334678252469	0.505019404355769	0.473318091284363	0.480487150501351	0.466537896847081	0.470985437925278	0.478121033724234	0.464221268146047	0.000844101719646716	0.00082372333880546	0.000824418692069892
208	0.705265052202183	0.36	0.020848748332279	0.0202607920471536	0.0214367046174045	0.458530937113925	1.02525370242742	1.00152625516723	1.04898114968762	32.06	20.63	49.11	0.030761097675209	0.0314898677089335	0.0322186377426581	0.0299737617609841	0.0306838787925687	0.0313939958241533	0.0299391259465188	0.0306440425687475	0.0313777468387363	0.020848748332279	39.1433798120824	0.0027311723517637	3.46466669179231	0.511977507129779	0.519334678252469	0.505019404355769	0.473318091284363	0.480487150501351	0.466537896847081	0.470985437925278	0.478121033724234	0.464221268146047	0.000844101719646716	0.00082372333880546	0.000824418692069892
208	0.705265052202183	0.36	0.0208902624284629	0.0203016818867711	0.0214788429701546	0.449821469917113	0.996008087892126	0.972548965448322	1.01946721033593	31.8	20.6	48.89	0.0301153358585502	0.0308417561997783	0.0315681765410064	0.0293482324090213	0.0300561492358878	0.0307640660627542	0.0293190533286181	0.0300443880896476	0.0307835326006176	0.0208902624284629	38.9538235498143	-0.00149441227045557	3.45515177343384	0.511977507129779	0.519334678252469	0.505019404355769	0.473318091284363	0.480487150501351	0.466537896847081	0.470985437925278	0.478121033724234	0.464221268146047	0.000844101719646716	0.00082372333880546	0.000824418692069892
208	0.705265052202183	0.36	0.0209082298626618	0.0203181332188635	0.0214983265064601	0.442495415229802	0.996867871128111	0.973037840482067	1.02069790177415	31.99	20.85	49.15	0.0299506520259173	0.0306841537726664	0.0314176555194156	0.0291850326652933	0.0298997841311511	0.030614535597009	0.0291877971947088	0.0298881403760785	0.0306395106001224	0.0209082298626618	39.1627612133981	0.0150265510779759	3.47832129333048	0.511977507129779	0.519334678252469	0.505019404355769	0.473318091284363	0.480487150501351	0.466537896847081	0.470985437925278	0.478121033724234	0.464221268146047	0.000844101719646716	0.00082372333880546	0.000824418692069892
208	0.705265052202183	0.36	0.0209169446938325	0.0203270612878182	0.0215068280998468	0.448205887526808	0.989956767894178	0.966563917164196	1.01334961862416	31.78	20.37	49.5	0.0299493238410211	0.0306741595705944	0.0313989953001676	0.029186742239614	0.0298931219134062	0.0305995015871984	0.0291101840291525	0.0298372554852041	0.0305080210257961	0.0209169446938325	39.0941417413094	-0.000569607395495949	3.45945401986233	0.511977507129779	0.519334678252469	0.505019404355769	0.473318091284363	0.480487150501351	0.466537896847081	0.470985437925278	0.478121033724234	0.464221268146047	0.000844101719646716	0.00082372333880546	0.000824418692069892
208	0.705265052202183	0.36	0.0209175732140946	0.020327901896983	0.0215072445312063	0.44855610828714	1.0035475121711	0.979850293059954	1.02724473128225	31.99	20.67	49.49	0.0301644696367821	0.0308939831669786	0.0316234966971752	0.0293934467324015	0.0301043134357979	0.0308151801391943	0.029390871604164	0.0300837026568924	0.0307699021290324	0.0209175732140946	39.1790999056835	-0.00881075398118824	3.45402494470324	0.511977507129779	0.519334678252469	0.505019404355769	0.473318091284363	0.480487150501351	0.466537896847081	0.470985437925278	0.478121033724234	0.464221268146047	0.000844101719646716	0.00082372333880546	0.000824418692069892
208	0.705265052202183	0.36	0.0209565852534208	0.0203629244369013	0.0215502460699404	0.453445654629669	0.999581392878084	0.976209742305365	1.0229530434508	32.31	20.72	49.48	0.0297530080471475	0.0304653313086661	0.0311776545701847	0.0289880342384459	0.0296820430949966	0.0303760519515472	0.028959554586692	0.0296256945426869	0.0303491808663244	0.0209565852534208	39.3608472499855	0.00613229250098984	3.47456961831942	0.511977507129779	0.519334678252469	0.505019404355769	0.473318091284363	0.480487150501351	0.466537896847081	0.470985437925278	0.478121033724234	0.464221268146047	0.000844101719646716	0.00082372333880546	0.000824418692069892
208	0.705265052202183	0.36	0.021115448525123	0.020519269379623	0.021711627670623	0.444289535877273	1.00668910522111	0.982711611748733	1.03066659869349	32.02	20.99	48.73	0.0302237999741299	0.0309612400917862	0.0316986802094425	0.0294508274618712	0.0301694075771164	0.0308879876923616	0.0294791467977687	0.0302158856351924	0.0309728341594828	0.021115448525123	38.9981583229182	0.00291460385574894	3.46688642827298	0.511977507129779	0.519334678252469	0.505019404355769	0.473318091284363	0.480487150501351	0.466537896847081	0.470985437925278	0.478121033724234	0.464221268146047	0.000844101719646716	0.00082372333880546	0.000824418692069892
208	0.705265052202183	0.36	0.0212015913509425	0.0206032361667649	0.0217999465351201	0.446107503064724	1.00277647655576	0.97897991095719	1.02657304215433	31.58	20.74	48.65	0.0305180216331139	0.0312598387997409	0.0320016559663679	0.0297437689030721	0.0304667659124374	0.0311897629218026	0.0297600857502402	0.0304753861996732	0.0314025369283621	0.0212015913509425	38.9211704973061	0.00567168632601967	3.46239519495998	0.511977507129779	0.519334678252469	0.505019404355769	0.473318091284363	0.480487150501351	0.466537896847081	0.470985437925278	0.478121033724234	0.464221268146047	0.000844101719646716	0.00082372333880546	0.000824418692069892
208	0.705265052202183	0.36	0.0212404768610136	0.0206407142250974	0.0218402394969299	0.452979225459435	1.00566497084252	0.982128938150954	1.02920100353409	31.47	20.49	49.57	0.0307249052907375	0.0314612061441973	0.0321975069976571	0.0299470699477747	0.0306647305215833	0.031382391095392	0.0298906079177868	0.0305968388742299	0.0313459364948352	0.0212404768610136	38.8140810202806	-0.00261726790884717	3.45293597791204	0.511977507129779	0.519334678252469	0.505019404355769	0.473318091284363	0.480487150501351	0.466537896847081	0.470985437925278	0.478121033724234	0.464221268146047	0.000844101719646716	0.00082372333880546	0.000824418692069892
208	0.705265052202183	0.36	0.0212425262972292	0.0206435418750529	0.0218415107194055	0.448266623705056	1.00374970862758	0.980033840519547	1.02746557673561	32.16	20.65	49.66	0.0300121093069444	0.0307383732343104	0.0314646371616764	0.0292426112772116	0.029950254098828	0.0306578969204443	0.0291554205266721	0.0299279186681272	0.0305769539176259	0.0212425262972292	39.1493802153946	-0.0133684675617964	3.44808916858055	0.511977507129779	0.519334678252469	0.505019404355769	0.473318091284363	0.480487150501351	0.466537896847081	0.470985437925278	0.478121033724234	0.464221268146047	0.000844101719646716	0.00082372333880546	0.000824418692069892
208	0.705265052202183	0.36	0.0212475152698803	0.0206478424846736	0.021847188055087	0.45669744459938	1.0215351590256	0.997806288336404	1.0452640297148	31.88	20.68	48.82	0.0308197048966446	0.0315526295140981	0.0322855541315516	0.030033483708421	0.0307477111687945	0.0314619386291679	0.0300436183782288	0.0307794742606353	0.0314754864795779	0.0212475152698803	38.6803525141821	0.00398749651749895	3.46137134486517	0.511977507129779	0.519334678252469	0.505019404355769	0.473318091284363	0.480487150501351	0.466537896847081	0.470985437925278	0.478121033724234	0.464221268146047	0.000844101719646716	0.00082372333880546	0.000824418692069892
208	0.705265052202183	0.37	0.0192330654923719	0.0186957901550084	0.0197703408297354	0.460970059210158	0.987438345578146	0.96469799050077	1.01017870065552	32.09	20.4	49.87	0.0296074899018069	0.0303054128164876	0.0310033357311683	0.0288493432899224	0.0295293947844025	0.0302094462788826	0.0287857271830031	0.0294405008209436	0.0301186265732123	0.0192330654923719	39.8337238179982	0.0110556872178277	3.47635873970634	0.511977507129779	0.519334678252469	0.505019404355769	0.473318091284363	0.480487150501351	0.466537896847081	0.470985437925278	0.478121033724234	0.464221268146047	0.000844101719646716	0.00082372333880546	0.000824418692069892
208	0.705265052202183	0.37	0.0192430420802622	0.0187044813471741	0.0197816028133503	0.461752440971167	0.995417754220648	0.972529694134712	1.01830581430658	32.02	20.71	49.64	0.0299119521464371	0.0306159168296177	0.0313198815127983	0.0291469747450555	0.0298329360203887	0.030518897295722	0.0290866049425455	0.0298065950851314	0.0304357094340168	0.0192430420802622	39.8713254851554	-0.000335457773358491	3.46917625171408	0.511977507129779	0.519334678252469	0.505019404355769	0.473318091284363	0.480487150501351	0.466537896847081	0.470985437925278	0.478121033724234	0.464221268146047	0.000844101719646716	0.00082372333880546	0.000824418692069892
208	0.705265052202183	0.37	0.0192724957879512	0.0187341937203301	0.0198107978555722	0.452436718188111	0.980225705975758	0.957259910518649	1.00319150143287	32.16	20.71	50.3	0.0293156360920638	0.030018952813873	0.0307222695356823	0.0285640095210638	0.0292492938340152	0.0299345781469665	0.0285100747290164	0.0291899684912551	0.029860769730021	0.0192724957879512	40.0957848788465	-0.00546457333611978	3.4695191826304	0.511977507129779	0.519334678252469	0.505019404355769	0.473318091284363	0.480487150501351	0.466537896847081	0.470985437925278	0.478121033724234	0.464221268146047	0.000844101719646716	0.00082372333880546	0.000824418692069892
208	0.705265052202183	0.37	0.0192977459557698	0.0187590033770565	0.019836488534483	0.459734401257448	0.986529934038943	0.963753926836472	1.00930594124141	31.94	20.8	49.83	0.0297073660456769	0.0304094282258474	0.031111490406018	0.0289486069628688	0.0296327376961692	0.0303168684294697	0.0289069642271039	0.0295964586787475	0.0302672367296512	0.0192977459557698	40.0147153089317	-0.00856093614515579	3.46293721338564	0.511977507129779	0.519334678252469	0.505019404355769	0.473318091284363	0.480487150501351	0.466537896847081	0.470985437925278	0.478121033724234	0.464221268146047	0.000844101719646716	0.00082372333880546	0.000824418692069892
208	0.705265052202183	0.37	0.0193032845236779	0.0187663325763666	0.0198402364709892	0.463250067054348	1.00022684979823	0.977297384343789	1.02315631525267	31.63	20.66	49.28	0.0304226460009021	0.0311364256770635	0.031850205353225	0.0296501584349523	0.0303458139175559	0.0310414694001594	0.0296219373704302	0.0303247617338392	0.0310375889327816	0.0193032845236779	39.8276770790413	-0.0164135875382096	3.45259425650693	0.511977507129779	0.519334678252469	0.505019404355769	0.473318091284363	0.480487150501351	0.466537896847081	0.470985437925278	0.478121033724234	0.464221268146047	0.000844101719646716	0.00082372333880546	0.000824418692069892
208	0.705265052202183	0.37	0.0193301978111552	0.0187875681028586	0.0198728275194518	0.470676936406326	1.00138149410493	0.978765500181386	1.02399748802847	32.63	20.73	50.41	0.0295450302396465	0.0302277169753834	0.0309104037111203	0.0287811790260476	0.0294462157175175	0.0301112524089874	0.0287094642326919	0.0293951394331655	0.0300424130311852	0.0193301978111552	40.2364130180276	-0.00837489352922885	3.46953462796884	0.511977507129779	0.519334678252469	0.505019404355769	0.473318091284363	0.480487150501351	0.466537896847081	0.470985437925278	0.478121033724234	0.464221268146047	0.000844101719646716	0.00082372333880546	0.000824418692069892
208	0.705265052202183	0.37	0.0193440093932841	0.0188027731812048	0.0198852456053634	0.463892657532388	0.990185852304127	0.96751587877011	1.01285582583815	32.12	20.47	50.68	0.0296600686042307	0.0303550370125319	0.0310500054208332	0.0289000666615897	0.0295772273787683	0.0302543880959468	0.0288075008626604	0.0294327453332611	0.0300985687651187	0.0193440093932841	39.9360203883933	0.00435119145420554	3.4764804738746	0.511977507129779	0.519334678252469	0.505019404355769	0.473318091284363	0.480487150501351	0.466537896847081	0.470985437925278	0.478121033724234	0.464221268146047	0.000844101719646716	0.00082372333880546	0.000824418692069892
208	0.705265052202183	0.37	0.0193653634462566	0.0188254292561313	0.0199052976363818	0.473921172272367	1.02192116504139	0.998991013857634	1.04485131622514	32.24	21.05	50.29	0.0305167629898378	0.0312172237340177	0.0319176844781976	0.0297331908224804	0.030415665991203	0.0310981411599257	0.0296813013979142	0.0304035231352833	0.0310432030064529	0.0193653634462566	39.9609612958189	0.0044871804120339	3.4812369984596	0.511977507129779	0.519334678252469	0.505019404355769	0.473318091284363	0.480487150501351	0.466537896847081	0.470985437925278	0.478121033724234	0.464221268146047	0.000844101719646716	0.00082372333880546	0.000824418692069892
[truncated: 1,381 more rows]
